# Supplementary material for: Shared latent genetic liability across fibromyalgia and psychiatric traits: Novel insights from genomic structural equation modeling
Source: PLoS Genet. 2026 Jan 23;22(1):e1012034. doi: 10.1371/journal.pgen.1012034 (PMC12867332; doi:10.1371/journal.pgen.1012034)
Supplement: S1 Table — (XLSX) [file pgen.1012034.s001.xlsx]

## Sheet: Munka1
S1 Table. Detailed information for the included phenotypes
Phenotypes	Consortium	Case	Control	Samplesize	Neff	Sum_Neff	Ancestry	Download link	PMID
Fibromyalgia	BioMe biobank	1362	44047	45409	5284.59	17827	European	http://ftp.ebi.ac.uk/pub/databases/gwas/summary_statistics/GCST90091001-GCST90092000/GCST90091914/	37334860
Fibromyalgia	FinnGen	3166	326530	329696	12542.4		European	https://storage.googleapis.com/finngen-public-data-r11/summary_stats/finngen_R11_M13_FIBROMYALGIA.gz	36653562
Insomnia	UKB	32384	80622	113006	92415	115173	European	http://ftp.ebi.ac.uk/pub/databases/gwas/summary_statistics/GCST004001-GCST005000/GCST004695/Hammerschlag_NatGenet2017_insomnia_sumstats-full_090617.txt.gz	28604731
Insomnia	FinnGen	5763	445483	451246	22757.6		European	https://storage.googleapis.com/finngen-public-data-r11/summary_stats/finngen_R11_F5_INSOMNIA.gz	36653562
Depression	UKB	65075	232552	297627	203386	391264	European	http://ftp.ebi.ac.uk/pub/databases/gwas/summary_statistics/GCST90014001-GCST90015000/GCST90014436/GCST90014436_buildGRCh37.tsv	34278373
Depression	FinnGen	53313	394756	448069	187878		European	https://storage.googleapis.com/finngen-public-data-r11/summary_stats/finngen_R11_F5_DEPRESSIO.gz	36653562
Anxiety disorder	iPSYCH	4584	19225	21606	16315.4	191496	European	https://ipsych.dk/en/research/downloads/data-download-agreement-ipsych-secondary-phenotypes-anxiety-and-stress-related-disorders-anxiety-gwas-ipsych-mai201/thank-you#c89908	31116379
Anxiety disorder	FinnGen	50486	330460	380946	175181		European	https://storage.googleapis.com/finngen-public-data-r11/summary_stats/finngen_R11_KRA_PSY_ANXIETY_EXMORE.gz	36653562
Note: Neff, effective sample size, calculated by the formula as: 4*NCase*NControl/(NCase+NControl),recommended by Bulik-Sullivan et al., LD Score regression distinguishes confounding from polygenicity in genome-wide association studies. Nature Genetics, 47(3).
