# Supplementary material for: Shared latent genetic liability across fibromyalgia and psychiatric traits: Novel insights from genomic structural equation modeling
Source: PLoS Genet. 2026 Jan 23;22(1):e1012034. doi: 10.1371/journal.pgen.1012034 (PMC12867332; doi:10.1371/journal.pgen.1012034)
Supplement: S2 Table — (XLSX) [file pgen.1012034.s002.xlsx]

## Sheet: Munka1
	S2 Table.Genetic correlations among Fibromyalgia, Insomnia, Depression, and Anxiety.
	Trait1	Trait2	rg	se	P-value
	Insomnia	Fibromyalgia	0.5674	0.0883	1.2886e-10
	Insomnia	Depression	0.5824	0.046	1.0827e-36
	Insomnia	Anxiety	0.5474	0.0546	1.2831e-23
	Fibromyalgia	Depression	0.6747	0.0619	1.1776e-27
	Fibromyalgia	Anxiety	0.6179	0.0799	1.0411e-14
	Depression	Anxiety	0.8401	0.0407	1.227e-94
	Note: rg, genetic correlation; se, standard errors; P-value, P-value for genetic correlation.
