# Supplementary material for: Shared latent genetic liability across fibromyalgia and psychiatric traits: Novel insights from genomic structural equation modeling
Source: PLoS Genet. 2026 Jan 23;22(1):e1012034. doi: 10.1371/journal.pgen.1012034 (PMC12867332; doi:10.1371/journal.pgen.1012034)
Supplement: S3 Table — (XLSX) [file pgen.1012034.s003.xlsx]

## Sheet: Munka1
	S3 Table. Sensitivity Analyses of Alternative GenomicSEM Model Configurations
	Model	CFI	SRMR	lhs	op	rhs	Standard Estimate	Standard Error	P-value
	Fibromyalgia & Anxiety & Depression	1	2.14549e-09	F1	=~	Fibromyalgia	0.70445	0.0616811	3.28998e-30
				F1	=~	Anxiety	0.877104	0.0543141	1.15898e-58
				F1	=~	Depression	0.957759	0.0550795	1.00531e-67
				Fibromyalgia	~~	Fibromyalgia	0.50375	0.144915	0.000508638
				Anxiety	~~	Anxiety	0.230688	0.0808983	0.00435028
				Depression	~~	Depression	0.0826974	0.100025	0.408369
	Fibromyalgia & Anxiety & Insomnia	1	7.65663e-10	F1	=~	Fibromyalgia	0.800254	0.0862006	1.6381e-20
				F1	=~	Anxiety	0.7721	0.0748057	5.63896e-25
				F1	=~	Insomnia	0.708991	0.0734537	4.81077e-22
				Fibromyalgia	~~	Fibromyalgia	0.359593	0.169219	0.0335852
				Anxiety	~~	Anxiety	0.403861	0.103203	9.10584e-05
				Insomnia	~~	Insomnia	0.497332	0.125201	7.11901e-05
	Fibromyalgia & Depression & Insomnia	1	3.98968e-10	F1	=~	Fibromyalgia	0.810715	0.0785905	5.98491e-25
				F1	=~	Depression	0.832221	0.0667757	1.18937e-35
				F1	=~	Insomnia	0.699843	0.0640456	8.53839e-28
				Fibromyalgia	~~	Fibromyalgia	0.342741	0.181942	0.0595923
				Depression	~~	Depression	0.307409	0.108615	0.00465113
				Insomnia	~~	Insomnia	0.51022	0.121956	2.86882e-05
	Anxiety & Depression & Insomnia	1	2.05914e-08	F1	=~	Anxiety	0.88857	0.0510148	6.03792e-68
				F1	=~	Depression	0.945401	0.0473316	9.27057e-89
				F1	=~	Insomnia	0.61606	0.0417215	2.42631e-49
				Anxiety	~~	Anxiety	0.210444	0.0878952	0.0166539
				Depression	~~	Depression	0.106216	0.0849649	0.211255
				Insomnia	~~	Insomnia	0.62047	0.104512	2.90599e-09
	Fibromyalgia & Anxiety	0.991197	1.46138e-08	F1	=~	Anxiety	0.716185	0	< 5E-300
				Fibromyalgia	~~	Fibromyalgia	0.137267	0	< 5E-300
				Anxiety	~~	Anxiety	0.557486	0	1.22208e-47
				F1	~~	F1	0.862733	0.0002	< 5E-300
				F1	=~	Fibromyalgia	1		NA
	Fibromyalgia & Depression	0.993792	3.55828e-10	F1	=~	Depression	0.771205	0.03125	< 5e-300
				Fibromyalgia	~~	Fibromyalgia	0.125144	0.15625	9.29494e-38
				Depression	~~	Depression	0.479673	0.0541266	6.90694e-107
				F1	~~	F1	0.874856	0.0625	< 5E-300
				F1	=~	Fibromyalgia	1		NA
	Fibromyalgia & Insomnia	0.977507	1.46697e-07	F1	=~	Insomnia	0.765468	0.0625	1.18879e-18
				Fibromyalgia	~~	Fibromyalgia	0.258789	0.157805	0.0256336
				Insomnia	~~	Insomnia	0.565694	0.128847	2.13661e-11
				F1	~~	F1	0.741211	NaN	1.21764e-41
				F1	=~	Fibromyalgia	1		NA
