# Supplementary material for: Shared latent genetic liability across fibromyalgia and psychiatric traits: Novel insights from genomic structural equation modeling
Source: PLoS Genet. 2026 Jan 23;22(1):e1012034. doi: 10.1371/journal.pgen.1012034 (PMC12867332; doi:10.1371/journal.pgen.1012034)
Supplement: S4 Table — (XLSX) [file pgen.1012034.s004.xlsx]

## Sheet: Munka1
	S4 Table. Lead SNPs and Genomic Loci Associated with mvFibroPsych
	GenomicLocus	uniqID	rsID	chr	pos	p	start	end	nSNPs	nGWASSNPs	nIndSigSNPs	IndSigSNPs	nLeadSNPs	LeadSNPs
	1	1:226596389:A:G	rs1341336	1	226596389	3.40704e-08	226537368	226608615	62	50	1	rs1341336	1	rs1341336
	2	2:161904823:A:G	rs197261	2	161904823	2.87051e-08	161883727	162095003	19	15	1	rs197261	1	rs197261
	3	2:197159986:A:G	rs145274568	2	197159986	1.7019e-10	196570516	197692199	22	19	4	rs76343838;rs145274568;rs67020250;rs113691886	2	rs76343838;rs145274568
	4	3:18674644:A:C	rs4619804	3	18674644	4.89773e-12	18610179	18824298	241	208	4	rs4619804;rs7624323;rs11922386;rs9834025	1	rs4619804
	5	3:43528082:A:C	rs9809577	3	43528082	2.09494e-10	43250443	43697744	205	182	4	rs9809577;rs11709892;rs148983260;rs74505206	1	rs9809577
	6	3:44494792:A:T	rs56062011	3	44494792	4.56428e-09	44457540	44912189	60	48	2	rs56062011;rs11130032	1	rs56062011
	7	3:48428472:A:C	rs73831575	3	48428472	4.21179e-08	48267956	48451307	7	7	1	rs73831575	1	rs73831575
	8	3:52849549:C:T	rs7617468	3	52849549	2.95507e-08	52837793	53101580	114	88	1	rs7617468	1	rs7617468
	9	4:1815990:A:G	rs4865477	4	1815990	2.30972e-24	1809191	1977744	31	3	1	rs4865477	1	rs4865477
	10	4:154818522:C:T	rs17030719	4	154818522	5.92702e-09	154811174	154818522	2	1	1	rs17030719	1	rs17030719
	11	5:61487083:C:T	rs10057876	5	61487083	2.80766e-08	61398053	61683591	113	88	1	rs10057876	1	rs10057876
	12	5:103787168:A:C	rs147831713	5	103787168	5.65287e-10	103682279	104082179	217	174	2	rs147831713;rs325485	1	rs147831713
	13	5:120071604:A:C	rs13168806	5	120071604	5.00032e-11	120047908	120246565	246	200	3	rs13168806;rs62381119;rs58190421	1	rs13168806
	14	5:143844252:A:C	rs349689	5	143844252	3.84021e-09	143837325	143903089	86	71	1	rs349689	1	rs349689
	15	5:153333364:C:T	rs190517796	5	153333364	8.87205e-09	153333364	153732928	3	2	1	rs190517796	1	rs190517796
	16	6:28821735:C:T	rs9257272	6	28821735	2.2447e-08	26798784	29607101	646	522	2	rs35706352;rs9257272	2	rs35706352;rs9257272
	17	6:33328853:A:C	rs143233688	6	33328853	4.96952e-09	33328853	33443817	2	1	1	rs143233688	1	rs143233688
	18	6:51575494:C:T	rs73442823	6	51575494	1.06149e-08	51564191	51705412	6	6	2	rs73442823;rs77578399	1	rs73442823
	19	6:152202007:C:T	rs3757323	6	152202007	7.25097e-10	152201201	152305505	99	82	4	rs3757323;rs3020377;rs3003920;rs2982695	1	rs3757323
	20	6:165172659:A:G	rs978164	6	165172659	1.17721e-08	165063209	165178503	142	116	2	rs978164;rs55776777	1	rs978164
	21	7:12279761:A:C	rs1548884	7	12279761	2.51319e-10	12233848	12285140	123	80	1	rs1548884	1	rs1548884
	22	8:2270328:A:G	rs2605035	8	2270328	1.96379e-09	2237507	2323877	14	2	1	rs2605035	1	rs2605035
	23	8:65558349:A:G	rs147179190	8	65558349	4.32533e-09	65500797	65730207	69	59	2	rs147179190;rs7842714	1	rs147179190
	24	9:8919998:C:T	rs7854221	9	8919998	3.39765e-08	8919998	8919998	1	1	1	rs7854221	1	rs7854221
	25	10:106587383:A:G	rs10884051	10	106587383	2.9059e-10	106539062	106640653	83	73	2	rs10884051;rs2496016	1	rs10884051
	26	11:99571663:A:G	rs594759	11	99571663	4.92099e-08	99541916	99577089	11	10	1	rs594759	1	rs594759
	27	11:113019459:C:T	rs1245129	11	113019459	2.26378e-08	112915365	113034787	24	21	1	rs1245129	1	rs1245129
	28	12:60789609:A:G	rs1995514	12	60789609	1.26136e-08	60677266	60858442	201	168	1	rs1995514	1	rs1995514
	29	13:53898419:G:T	rs1867370	13	53898419	2.64299e-08	53823794	54049489	121	100	2	rs1867370;rs1373280	1	rs1867370
	30	13:96982624:C:T	rs7988861	13	96982624	4.05094e-08	96901225	97029792	110	91	1	rs7988861	1	rs7988861
	31	14:103383200:C:T	rs60658776	14	103383200	5.85705e-09	103256199	103387971	118	93	1	rs60658776	1	rs60658776
	32	16:72171004:A:T	rs12449073	16	72171004	6.4372e-10	70909497	73029579	446	335	13	rs148582489;rs74980679;rs28501298;rs75888697;rs72791121;rs12449073;rs7193559;rs35069141;rs182329420;rs13334169;rs11862986;rs188393692;rs4414519	4	rs148582489;rs12449073;rs182329420;rs4414519
	33	16:73681229:C:T	rs8061728	16	73681229	2.343e-08	73629869	73725652	81	64	1	rs8061728	1	rs8061728
	34	17:43044922:C:T	rs145281382	17	43044922	1.79633e-09	42725983	43070034	6	5	3	rs145281382;rs111574702;rs140024480	1	rs145281382
	35	17:65877076:C:T	rs72845278	17	65877076	7.51795e-10	65822573	66098979	379	285	2	rs72845278;rs62084691	1	rs72845278
	36	18:14550022:G:T	rs6417001	18	14550022	3.98466e-09	14542091	14560752	7	2	1	rs6417001	1	rs6417001
	37	18:50724899:A:G	rs62099231	18	50724899	2.40206e-12	50555931	51055069	283	234	7	rs62099231;rs7231742;rs13381096;rs4368222;rs56327309;rs11876254;rs12957545	2	rs62099231;rs11876254
	38	18:52476469:A:G	rs11152003	18	52476469	1.05441e-08	52464388	52509833	82	68	2	rs11152003;rs56162185	1	rs11152003
	39	18:62318240:A:C	rs17073417	18	62318240	2.40298e-14	62311088	62387045	22	5	1	rs17073417	1	rs17073417
	40	20:44724305:A:G	rs6131010	20	44724305	3.98965e-08	44680412	44747947	18	17	1	rs6131010	1	rs6131010
	41	22:45262833:C:T	rs5766137	22	45262833	1.10752e-11	45252115	45262833	13	1	1	rs5766137	1	rs5766137
	42	23:24692397:C:T	rs1921928	23	24692397	1.35518e-10	24610170	24966468	82	59	1	rs1921928	1	rs1921928
	43	23:69200059:A:G	rs7876773	23	69200059	1.60271e-08	69192664	69245276	8	7	1	rs7876773	1	rs7876773
