# Supplementary material for: Shared latent genetic liability across fibromyalgia and psychiatric traits: Novel insights from genomic structural equation modeling
Source: PLoS Genet. 2026 Jan 23;22(1):e1012034. doi: 10.1371/journal.pgen.1012034 (PMC12867332; doi:10.1371/journal.pgen.1012034)
Supplement: S5 Table — (XLSX) [file pgen.1012034.s005.xlsx]

## Sheet: Munka1
	S5 Table. Cross-Trait Z-scores and Heterogeneity Statistics for Genome-Wide Significant SNPs
	Lead_SNPs	Beta	Se	P_mvFibroPsych	Z_mvFibroPsych	Z_Fibromyalgia	Z_Anxiety	Z_Depress	Z_Insomnia	Q	Q_P-value	Q_P-value < Bonferroni threshold (0.05/49)	nLeadSNPs	LeadSNPs
	rs10057876	-0.00228483	0.000411457	2.80766e-08	-5.55303	-0.590909	2.21333	6	3.22222	8.19117	0.0422218	No	1	rs1341336
	rs10884051	0.00815104	0.00129305	2.9059e-10	6.30372	1.29167	4.57831	5.5	2.66667	1.42091	0.700642	No	1	rs197261
	rs11152003	0.00690917	0.00120753	1.05441e-08	5.72174	1.95833	4.6375	5.08974	-0.6	5.39151	0.145274	No	2	rs76343838;rs145274568
	rs11876254	0.00753503	0.00133535	1.67361e-08	5.64274	1.61538	4.22727	4.30233	3.09091	4.77776	0.188813	No	1	rs4619804
	rs12449073	-0.00708306	0.00114625	6.4372e-10	-6.17934	-1.11538	-3.41333	-6.68493	-1.22222	3.28589	0.349611	No	1	rs9809577
	rs1245129	-0.00647303	0.00115786	2.26378e-08	-5.59053	-5.30435	-3.82895	-4.51351	-1.8	23.4732	3.21757e-05	Yes	1	rs56062011
	rs13168806	0.00784297	0.00119359	5.00032e-11	6.57093	0.961538	4.34211	6.33784	2.77778	2.12901	0.546066	No	1	rs73831575
	rs1341336	-0.00621558	0.00112619	3.40704e-08	-5.51912	-0.954545	-3.8	-5.04054	-1.22222	0.428542	0.934285	No	1	rs7617468
	rs143233688	0.0125474	0.00214551	4.96952e-09	5.84819	-0.765957	-4.85816	-4.76692	-1.64706	1.29621	0.730033	No	1	rs4865477
	rs145274568	-0.0128348	0.00200981	1.7019e-10	-6.38608	0.522727	5.37692	5.42623	1.56522	0.548649	0.908081	No	1	rs17030719
	rs145281382	-0.0158844	0.0026407	1.79633e-09	-6.01523	1.79661	5.36257	4.70552	0.552632	2.50799	0.47385	No	1	rs10057876
	rs147179190	-0.00732033	0.00124681	4.32533e-09	-5.87125	0.464286	-5.92857	-4.16456	-0.777778	5.26244	0.153559	No	1	rs147831713
	rs147831713	-0.00767394	0.00123777	5.65287e-10	-6.19982	-3.03704	-4.66667	-5.28571	-1.88889	5.93339	0.114896	No	1	rs13168806
	rs148582489	-0.00903599	0.00153708	4.13594e-09	-5.87866	0.533333	4.17822	5.18182	2.25	0.671584	0.879866	No	1	rs349689
	rs1548884	-0.00276883	0.000437679	2.51319e-10	-6.32617	-3.30435	-3.5641	-7.15	-0.111111	11.7399	0.00832937	No	1	rs190517796
	rs17030719	-0.00492594	0.000846556	5.92702e-09	-5.8188	3.52235	0.260845	0.431818	0.137931	10.1703	0.0171726	No	2	rs35706352;rs9257272
	rs17073417	0.00428086	0.000561278	2.40298e-14	7.62699	-3.34545	-1.88257	-0.695652	1.94118	13.2792	0.00407019	No	1	rs143233688
	rs182329420	-0.0147053	0.00259871	1.52525e-08	-5.6587	-0.881356	-3.41954	-5.66667	-1.4186	1.77726	0.619896	No	1	rs73442823
	rs1867370	-0.00227894	0.000409617	2.64299e-08	-5.56358	-1.55556	-0.948052	-6.35	-2.22222	6.09436	0.107109	No	1	rs3757323
	rs190517796	-0.0174171	0.00302854	8.87205e-09	-5.75099	1.89706	4.255	5.06417	1.4	2.77825	0.427093	No	1	rs978164
	rs1921928	0.00683423	0.00106438	1.35518e-10	6.42085	-3.08	-5.23529	-5.3125	-2.05882	8.75804	0.032687	No	1	rs1548884
	rs197261	0.00737647	0.0013293	2.87051e-08	5.54916	0.64	4.89773	4.5	0.1	2.34535	0.503889	No	1	rs2605035
	rs1995514	0.00658536	0.00115711	1.26136e-08	5.69122	-2.03846	-4	-5.33333	-0.444444	3.22597	0.35808	No	1	rs147179190
	rs2605035	-0.00268891	0.000448094	1.96379e-09	-6.00077	1.80757	-0.0479233	-0.916667	-0.129032	2.93865	0.401181	No	1	rs7854221
	rs349689	-0.0069962	0.00118762	3.84021e-09	-5.89093	-1.2963	-4	-5.45333	-1.66667	0.881497	0.82989	No	1	rs10884051
	rs35706352	0.0142249	0.00259329	4.12845e-08	5.48527	-0.35	-3.61667	-4.89017	-2.14286	0.194685	0.978443	No	1	rs594759
	rs3757323	0.0072814	0.00118195	7.25097e-10	6.16051	1.88889	4.41558	6.5	-1.44444	11.0502	0.0114574	No	1	rs1245129
	rs4414519	0.00673476	0.0011789	1.11162e-08	5.71276	0.869565	4.08974	5.22078	1.11111	0.365549	0.947264	No	1	rs1995514
	rs4619804	-0.00890271	0.00128866	4.89773e-12	-6.90851	-3.375	-5.82278	-5.79487	-1.8	6.81444	0.0780533	No	1	rs1867370
	rs4865477	0.0217546	0.00213591	2.30972e-24	10.1852	-1.19651	-1.92097	0.921053	-1.51087	3.02914	0.387154	No	1	rs7988861
	rs56062011	0.00681773	0.00116297	4.56428e-09	5.86233	-0.703704	-3.68831	-5.72	-1.66667	0.959316	0.811095	No	1	rs60658776
	rs5766137	-0.00303268	0.000446522	1.10752e-11	-6.79179	2.77188	0.854046	1.28571	0.772727	5.24696	0.154582	No	4	rs148582489;rs12449073;rs182329420;rs4414519
	rs594759	0.00613541	0.00112491	4.92099e-08	5.45414	0.818182	3.88	4.72973	1.66667	0.279506	0.963836	No	1	rs8061728
	rs60658776	-0.00730271	0.00125459	5.85705e-09	-5.82079	0.551724	4.36585	4.79012	2.6	1.43869	0.69649	No	1	rs145281382
	rs6131010	0.00228418	0.000415963	3.98965e-08	5.49131	1.70833	3.86747	5.6	1.6	9.6376	0.0219117	No	1	rs72845278
	rs62099231	-0.00856593	0.00122215	2.40206e-12	-7.0089	2.36364	4.90667	6.67568	2.88889	4.4438	0.217358	No	1	rs6417001
	rs6417001	0.00226781	0.000385365	3.98466e-09	5.88483	-1.2625	0.837313	-0.181818	0.538462	4.09102	0.251802	No	2	rs62099231;rs11876254
	rs72845278	-0.00870745	0.00141475	7.51795e-10	-6.15478	0.935484	5.17391	5.10345	1.26087	0.812444	0.846488	No	1	rs11152003
	rs73442823	0.01083	0.00189316	1.06149e-08	5.7206	0.170732	4.624	4.71667	1.625	0.786385	0.852721	No	1	rs17073417
	rs73831575	0.00824994	0.00150499	4.21179e-08	5.48173	2.64706	3.98	4.29167	2.8125	8.92843	0.0302577	No	1	rs6131010
	rs7617468	0.00643596	0.00116087	2.95507e-08	5.54408	2.18519	5.54545	4.18421	-1.44444	11.5895	0.0089301	No	1	rs5766137
	rs76343838	-0.0155404	0.0026688	5.77985e-09	-5.82301	-1.19298	-4.98286	-4.27273	-3.06452	5.93321	0.114905	No	1	rs1921928
	rs7854221	0.00212133	0.000384326	3.39765e-08	5.5196	2.97386	0.475561	0.681818	0.772727	7.69368	0.0527853	No	1	rs7876773
	rs7876773	-0.00646848	0.00114483	1.60271e-08	-5.65019	0.0344828	4.01299	5.06944	2.05263	1.85616	0.60279	No
	rs7988861	-0.00638369	0.00116308	4.05094e-08	-5.48862	2.38462	4.25316	4.02703	2.66667	6.04583	0.109402	No
	rs8061728	0.00705167	0.00126271	2.343e-08	5.58455	-0.68	-4.86905	-4.19512	-1.4	0.764096	0.858034	No
	rs9257272	0.0144252	0.00257962	2.2447e-08	5.592	0.440678	3.99438	4.8655	1.92857	0.0298905	0.998638	No
	rs978164	0.00646252	0.00113318	1.17721e-08	5.70299	-0.363636	-4.56	-5.02703	-0.444444	1.095	0.778282	No
	rs9809577	0.00956235	0.00150488	2.09494e-10	6.35421	-2.05882	-3.59375	-6.52632	-2.33333	5.63647	0.1307	No
