# Supplementary material for: Shared latent genetic liability across fibromyalgia and psychiatric traits: Novel insights from genomic structural equation modeling
Source: PLoS Genet. 2026 Jan 23;22(1):e1012034. doi: 10.1371/journal.pgen.1012034 (PMC12867332; doi:10.1371/journal.pgen.1012034)
Supplement: S6 Table — (XLSX) [file pgen.1012034.s006.xlsx]

## Sheet: Munka1
	S6 Table. SNPs in LD with any of independent significant loci with r2 greater or equal to 0.6
	uniqID	rsID	chr	pos	non_effect_allele	effect_allele	MAF	gwasP	beta	se	r2	IndSigSNP	GenomicLocus	nearestGene	dist	func	CADD	RDB	minChrState	commonChrState	posMapFilt	eqtlMapFilt	ciMapFilt
	1:226537368:A:T	rs2377313	1	226537368	A	T	0.3181	8.05253e-07	0.00552365	0.00111949	0.914136	rs1341336	1	PARP1	11023	intergenic	3.33	6	5	15	0	1	0
	1:226537868:C:T	rs878366	1	226537868	T	C	0.4304	2.3316e-07	0.00572881	0.00110793	0.671493	rs1341336	1	PARP1	10523	intergenic	9.438	NA	2	15	0	1	0
	1:226542114:C:G	rs6677172	1	226542114	C	G	0.4284	1.8017e-07	0.0057477	0.00110136	0.668397	rs1341336	1	PARP1	6277	intergenic	2.51	5	2	5	1	1	0
	1:226543113:C:T	rs10915986	1	226543113	T	C	0.4284	1.8017e-07	0.0057477	0.00110136	0.668397	rs1341336	1	PARP1	5278	intergenic	2.404	5	4	5	1	1	0
	1:226544420:C:T	rs12567614	1	226544420	C	T	0.4274	0.0402696	0.00074161	0.00036159	0.67111	rs1341336	1	PARP1	3971	intergenic	0.346	5	4	5	1	1	0
	1:226544831:C:T	rs11801168	1	226544831	T	C	0.4274	1.57891e-07	0.00574634	0.00109598	0.67111	rs1341336	1	PARP1	3560	intergenic	1.943	6	4	5	1	1	0
	1:226550924:C:G	rs747657	1	226550924	C	G	0.3241	1.72742e-06	0.00529851	0.00110779	0.95667	rs1341336	1	PARP1	0	intronic	2.898	4	4	4	1	1	0
	1:226556443:A:T	rs3219119	1	226556443	T	A	0.326	1.63053e-06	0.00531431	0.00110841	0.956435	rs1341336	1	PARP1	0	intronic	3.701	7	4	4	1	1	0
	1:226557504:A:C	rs3219112	1	226557504	C	A	0.325	1.55141e-06	0.00532754	0.00110886	0.960974	rs1341336	1	PARP1	0	intronic	3.358	NA	4	4	1	1	0
	1:226559572:T:TA	rs3835704	1	226559572	T	TA	0.325	NA	NA	NA	0.960974	rs1341336	1	PARP1	0	intronic	1.513	NA	4	4	1	1	0
	1:226561064:A:C	rs3754376	1	226561064	A	C	0.325	1.69603e-06	0.00530347	0.00110798	0.960974	rs1341336	1	PARP1	0	intronic	5.599	5	3	4	1	1	0
	1:226575749:C:T	rs2027439	1	226575749	C	T	0.329	2.5312e-06	-0.00519945	0.00110495	0.934504	rs1341336	1	PARP1	0	intronic	3.953	NA	4	4	1	1	0
	1:226583007:C:G	rs2048424	1	226583007	C	G	0.3241	1.79546e-06	-0.00528808	0.00110741	0.95667	rs1341336	1	PARP1	0	intronic	0.977	7	4	5	1	1	0
	1:226583417:C:T	rs2793382	1	226583417	T	C	0.325	1.59185e-06	-0.00532039	0.00110857	0.960974	rs1341336	1	PARP1	0	intronic	0.904	NA	4	5	1	1	0
	1:226585165:C:CAAG	rs10631977	1	226585165	C	CAAG	0.325	NA	NA	NA	0.960974	rs1341336	1	PARP1	0	intronic	1.522	NA	2	5	1	1	0
	1:226586228:T:TAA	rs59275599	1	226586228	TAA	T	0.325	NA	NA	NA	0.960974	rs1341336	1	PARP1	0	intronic	1.316	NA	4	5	1	1	0
	1:226588977:C:G	rs2793380	1	226588977	G	C	0.325	1.91124e-06	-0.00527159	0.00110688	0.960974	rs1341336	1	PARP1	0	intronic	2.539	4	2	4	1	1	0
	1:226590972:C:T	rs2793657	1	226590972	C	T	0.325	1.74865e-06	-0.00529564	0.00110776	0.960974	rs1341336	1	PARP1	0	intronic	3.569	NA	2	5	1	1	0
	1:226591243:G:T	rs1417765	1	226591243	G	T	0.3241	1.93146e-06	-0.00526978	0.00110699	0.95667	rs1341336	1	PARP1	0	intronic	6.362	4	2	7	1	1	0
	1:226594301:C:T	rs2048426	1	226594301	T	C	0.334	3.79284e-08	-0.0061873	0.00112492	1	rs1341336	1	PARP1	0	intronic	4.164	2b	1	2	1	1	0
	1:226595403:A:AGGGCCC	rs144361550	1	226595403	A	AGGGCCC	0.332	NA	NA	NA	0.991177	rs1341336	1	PARP1	0	intronic	6.266	NA	1	1	1	1	0
	1:226596389:A:G	rs1341336	1	226596389	G	A	0.334	3.40704e-08	-0.00621558	0.00112619	1	rs1341336	1	PARP1	608	upstream	2.92	5	1	1	1	1	0
	1:226596936:A:AT	rs11366269	1	226596936	AT	A	0.339	NA	NA	NA	0.978104	rs1341336	1	PARP1	1155	intergenic	0.954	NA	5	15	1	0	0
	1:226597341:A:G	rs2793378	1	226597341	G	A	0.335	3.50943e-08	-0.00620677	0.00112566	0.995577	rs1341336	1	PARP1	1560	intergenic	5.301	NA	5	15	1	1	0
	1:226598652:A:G	rs1104893	1	226598652	G	A	0.335	3.90369e-08	-0.00618074	0.00112476	0.995577	rs1341336	1	RP11-118H4.3	663	downstream	1.096	NA	5	15	1	1	0
	1:226600639:C:T	rs2793377	1	226600639	C	T	0.335	4.90002e-08	-0.0061243	0.00112272	0.995577	rs1341336	1	RP11-118H4.3	802	upstream	5.026	NA	5	15	1	1	0
	1:226600660:A:ACT	rs35170928	1	226600660	A	ACT	0.335	NA	NA	NA	0.995577	rs1341336	1	RP11-118H4.3	823	upstream	2.192	NA	5	15	1	1	0
	1:226600665:A:C	rs2377013	1	226600665	A	C	0.335	5.91125e-08	-0.00618049	0.00114	0.995577	rs1341336	1	RP11-118H4.3	828	upstream	1.313	NA	5	15	1	1	0
	1:226601001:C:CT	rs11304925	1	226601001	CT	C	0.3479	NA	NA	NA	0.931159	rs1341336	1	RP11-118H4.3	1164	intergenic	0.743	NA	5	15	1	1	0
	1:226601135:C:T	rs2249844	1	226601135	C	T	0.335	0.0430572	-0.000732524	0.00036207	0.995577	rs1341336	1	RP11-118H4.3	1298	intergenic	1.545	4	5	15	1	1	0
	1:226601242:C:T	rs1397550	1	226601242	C	T	0.335	0.0427528	-0.000733666	0.000362104	0.995577	rs1341336	1	RP11-118H4.3	1405	intergenic	0.626	NA	5	15	1	1	0
	1:226601320:A:G	rs1828446	1	226601320	A	G	0.335	4.55667e-08	-0.00614196	0.0011233	0.995577	rs1341336	1	RP11-118H4.3	1483	intergenic	0.699	NA	5	15	1	1	0
	1:226601401:A:G	rs1828445	1	226601401	G	A	0.335	4.55667e-08	-0.00614196	0.0011233	0.995577	rs1341336	1	RP11-118H4.3	1564	intergenic	7.713	NA	5	15	1	1	0
	1:226601706:A:T	rs2793654	1	226601706	A	T	0.335	4.55667e-08	-0.00614196	0.0011233	0.995577	rs1341336	1	RP11-118H4.3	1869	intergenic	2.963	4	5	15	1	1	0
	1:226601874:A:G	rs2666427	1	226601874	A	G	0.335	4.66909e-08	-0.00613705	0.00112329	0.995577	rs1341336	1	RP11-118H4.3	2037	intergenic	0.092	NA	5	15	1	1	0
	1:226601884:A:C	rs1865222	1	226601884	C	A	0.336	0.043057	-0.000732524	0.00036207	0.991222	rs1341336	1	RP11-118H4.3	2047	intergenic	1.164	NA	5	15	1	1	0
	1:226601974:G:T	rs1865221	1	226601974	T	G	0.335	4.55667e-08	-0.00614196	0.0011233	0.995577	rs1341336	1	RP11-118H4.3	2137	intergenic	1.556	NA	5	15	1	1	0
	1:226602286:C:T	rs1865220	1	226602286	C	T	0.335	0.0479422	-0.000715458	0.000361729	0.995577	rs1341336	1	RP11-118H4.3	2449	intergenic	5.281	NA	5	15	1	1	0
	1:226602556:A:G	rs2695235	1	226602556	G	A	0.335	4.55667e-08	-0.00614196	0.0011233	0.995577	rs1341336	1	RP11-118H4.3	2719	intergenic	0.691	5	5	15	1	1	0
	1:226602814:A:T	rs2793655	1	226602814	A	T	0.335	4.55667e-08	-0.00614196	0.0011233	0.995577	rs1341336	1	RP11-118H4.3	2977	intergenic	0.242	5	5	15	1	1	0
	1:226602921:A:G	rs2793376	1	226602921	G	A	0.335	4.58197e-08	-0.00614103	0.00112333	0.995577	rs1341336	1	RP11-118H4.3	3084	intergenic	1.08	NA	5	15	1	1	0
	1:226603003:C:T	rs2695236	1	226603003	C	T	0.335	5.59068e-08	-0.00609206	0.00112163	0.995577	rs1341336	1	RP11-118H4.3	3166	intergenic	5.763	7	5	15	1	1	0
	1:226603288:C:CAAAAAAA	rs575478286	1	226603288	C	CAAAAAAA	0.34	NA	NA	NA	0.860489	rs1341336	1	RP11-118H4.3	3451	intergenic	0.931	NA	5	15	1	0	0
	1:226603635:C:T	rs2695237	1	226603635	C	T	0.3429	6.90102e-08	-0.00604199	0.00112019	0.961102	rs1341336	1	RP11-118H4.3	3798	intergenic	0.699	7	5	15	1	1	0
	1:226603897:G:T	rs9426568	1	226603897	G	T	0.3419	6.67343e-08	0.00605037	0.00112049	0.956634	rs1341336	1	RP11-118H4.3	4060	intergenic	3.911	5	5	15	1	1	0
	1:226604236:C:CT	rs35242305	1	226604236	CT	C	0.3419	NA	NA	NA	0.956634	rs1341336	1	RP11-118H4.3	4399	intergenic	5.239	NA	5	15	1	1	0
	1:226604519:C:G	rs2695238	1	226604519	C	G	0.3429	5.738e-08	-0.00608574	0.00112143	0.952406	rs1341336	1	RP11-118H4.3	4682	intergenic	0.415	6	5	15	1	1	0
	1:226604638:A:G	rs1341333	1	226604638	G	A	0.3429	5.11211e-08	-0.00611525	0.00112261	0.952406	rs1341336	1	RP11-118H4.3	4801	intergenic	3.403	7	5	15	1	1	0
	1:226605024:A:G	rs1341334	1	226605024	G	A	0.3429	5.738e-08	-0.00608574	0.00112143	0.952406	rs1341336	1	RP11-118H4.3	5187	intergenic	6.023	6	5	15	1	1	0
	1:226605081:C:T	rs1341335	1	226605081	T	C	0.3429	5.33631e-08	-0.0061034	0.001122	0.952406	rs1341336	1	RP11-118H4.3	5244	intergenic	0.405	7	5	15	1	1	0
	1:226605227:C:T	rs2695239	1	226605227	C	T	0.3429	5.51853e-08	-0.00609502	0.0011217	0.952406	rs1341336	1	RP11-118H4.3	5390	intergenic	1.648	6	5	15	1	1	0
	1:226605373:C:T	rs2570368	1	226605373	C	T	0.3429	5.51853e-08	-0.00609502	0.0011217	0.952406	rs1341336	1	RP11-118H4.3	5536	intergenic	0.934	6	5	15	1	1	0
	1:226605765:C:T	rs2570369	1	226605765	C	T	0.3429	8.0629e-08	-0.00600117	0.00111843	0.952406	rs1341336	1	RP11-118H4.3	5928	intergenic	0.352	5	5	15	1	1	0
	1:226606536:A:G	rs2136875	1	226606536	A	G	0.3429	5.16328e-08	-0.00611265	0.00112249	0.952406	rs1341336	1	RP11-118H4.3	6699	intergenic	0.198	NA	5	15	0	1	0
	1:226607336:C:T	rs2695240	1	226607336	C	T	0.3429	5.26182e-08	-0.00610863	0.00112245	0.952406	rs1341336	1	RP11-118H4.3	7499	intergenic	0.572	5	1	15	0	1	0
	1:226607385:C:T	rs2570370	1	226607385	C	T	0.3429	5.76915e-08	-0.00608483	0.00112146	0.952406	rs1341336	1	RP11-118H4.3	7548	intergenic	6.517	5	1	15	0	1	0
	1:226607774:A:G	rs1858548	1	226607774	G	A	0.3429	5.33979e-08	-0.00610427	0.00112219	0.952406	rs1341336	1	RP11-118H4.3	7937	intergenic	15.25	NA	5	15	0	1	0
	1:226607796:G:GC	rs35380305	1	226607796	GC	G	0.3429	NA	NA	NA	0.952406	rs1341336	1	RP11-118H4.3	7959	intergenic	9.194	NA	5	15	0	1	0
	1:226607892:A:G	rs1858549	1	226607892	A	G	0.3429	6.93883e-08	-0.00614306	0.00113913	0.952406	rs1341336	1	RP11-118H4.3	8055	intergenic	10.61	6	5	15	0	1	0
	1:226607954:C:CTT	rs577289790	1	226607954	C	CTT	0.3012	NA	NA	NA	0.787666	rs1341336	1	RP11-118H4.3	8117	intergenic	7.776	NA	5	15	0	0	0
	1:226608104:A:C	rs1858550	1	226608104	A	C	0.3429	5.9661e-08	-0.00607645	0.00112116	0.952406	rs1341336	1	RP11-118H4.3	8267	intergenic	2.032	NA	5	15	0	1	0
	1:226608615:C:CTTTTTT	rs201078005	1	226608615	CTTTTTT	C	0.3161	NA	NA	NA	0.769353	rs1341336	1	RP11-118H4.3	8778	intergenic	2.606	NA	5	15	0	0	0
	2:161883727:A:T	rs10754967	2	161883727	T	A	0.3191	NA	NA	NA	0.602514	rs197261	2	AC009313.2	21389	intergenic	0.25	6	14	15	0	1	0
	2:161886766:C:T	rs6432666	2	161886766	C	T	0.3042	0.000364599	-0.00134825	0.000378247	0.636613	rs197261	2	AC009313.2	18350	intergenic	1.567	7	7	15	0	1	0
	2:161904823:A:G	rs197261	2	161904823	G	A	0.2823	2.87051e-08	0.00737647	0.0013293	1	rs197261	2	AC009313.2	293	downstream	3.216	NA	5	15	0	1	0
	2:161914168:A:G	rs10490563	2	161914168	A	G	0.2684	5.10533e-08	0.00736515	0.001352	0.933263	rs197261	2	AC009313.2	7110	intergenic	0.128	5	7	15	0	1	0
	2:161915361:C:T	rs9287807	2	161915361	C	T	0.2684	1.68922e-05	0.00168608	0.000391888	0.933263	rs197261	2	AC009313.2	8303	intergenic	5.348	6	5	15	0	1	0
	2:161925443:C:T	rs11678856	2	161925443	T	C	0.2962	1.93299e-07	0.00668301	0.00128379	0.915435	rs197261	2	AC009313.2	18385	intergenic	5.7	4	5	15	0	1	0
	2:161935424:A:C	rs17755617	2	161935424	A	C	0.2863	5.80343e-06	0.00179184	0.000395252	0.839207	rs197261	2	AC009313.1	17317	intergenic	13.87	5	2	15	0	1	0
	2:161937356:A:C	rs7592427	2	161937356	C	A	0.2863	2.81435e-07	0.00653708	0.00127293	0.839207	rs197261	2	AC009313.1	15385	intergenic	4.556	7	5	15	0	1	0
	2:161950047:A:C	rs28496790	2	161950047	A	C	0.2843	NA	NA	NA	0.848282	rs197261	2	AC009313.1	2694	intergenic	6.027	5	5	15	0	1	0
	2:161957941:C:T	rs10184811	2	161957941	C	T	0.2843	NA	NA	NA	0.848282	rs197261	2	AC009313.1	0	ncRNA_intronic	4.047	5	5	15	0	1	0
	2:162002267:A:T	rs1267063	2	162002267	A	T	0.2932	8.61241e-08	0.00686754	0.00128274	0.810111	rs197261	2	AC009313.1:TANK	00:00:00	ncRNA_intronic	12.58	6	5	15	1	1	0
	2:162007748:C:T	rs1267067	2	162007748	C	T	0.3032	2.05645e-06	0.00562344	0.00118443	0.761931	rs197261	2	AC009313.1:TANK	00:00:00	ncRNA_intronic	5.967	7	5	15	1	1	0
	2:162012135:G:T	rs1267068	2	162012135	G	T	0.3032	9.95578e-06	0.00172844	0.000391215	0.761931	rs197261	2	AC009313.1:TANK	00:00:00	ncRNA_intronic	10.55	7	4	15	1	1	0
	2:162033854:C:T	rs1267079	2	162033854	C	T	0.3032	2.52824e-06	0.00554051	0.00117737	0.761931	rs197261	2	TANK	0	intronic	2.055	4	4	5	1	1	0
	2:162047581:C:T	rs1267072	2	162047581	T	C	0.3022	1.36763e-05	0.00169474	0.000389685	0.765975	rs197261	2	TANK	0	intronic	0.634	7	4	5	1	1	0
	2:162049999:A:G	rs1267073	2	162049999	A	G	0.3012	1.32144e-06	0.00584924	0.0012094	0.770041	rs197261	2	TANK	0	intronic	3.269	7	4	5	1	1	0
	2:162051573:A:T	rs1267074	2	162051573	A	T	0.3012	1.15556e-06	0.00591471	0.00121624	0.770041	rs197261	2	TANK	0	intronic	9.743	6	4	5	1	1	0
	2:162093695:C:CTT	rs3036133	2	162093695	CTT	C	0.3052	NA	NA	NA	0.753908	rs197261	2	AC009299.2	0	ncRNA_intronic	1.679	NA	1	5	1	1	0
	2:162095003:C:T	rs1267042	2	162095003	C	T	0.3062	2.02935e-06	0.00567161	0.0011939	0.749928	rs197261	2	AC009299.2	0	ncRNA_intronic	20.2	2b	1	1	1	1	0
	2:196570516:A:T	rs76343838	2	196570516	T	A	0.01392	5.77985e-09	-0.0155404	0.0026688	1	rs76343838	3	SLC39A10	0	intronic	2.059	6	4	5	1	1	0
	2:196640005:A:C	rs140141706	2	196640005	C	A	0.0159	6.84394e-09	-0.0154281	0.00266245	0.871421	rs76343838	3	DNAH7	0	intronic	0.255	5	5	15	1	1	0
	2:196646796:A:G	rs141783988	2	196646796	G	A	0.01491	8.78766e-09	-0.0152899	0.00265791	0.799323	rs76343838	3	DNAH7	0	intronic	1.276	6	5	15	1	1	0
	2:196859045:C:T	rs191631470	2	196859045	T	C	0.01392	1.73124e-08	-0.0152518	0.00270571	0.727699	rs76343838	3	DNAH7:AC104600.1	00:00:00	ncRNA_exonic	10.49	7	5	15	1	1	0
	2:196910043:A:C	rs150491560	2	196910043	C	A	0.01292	1.06239e-08	-0.0152777	0.00267072	0.656589	rs76343838	3	DNAH7	0	intronic	0.111	6	5	15	1	0	0
	2:196995030:C:T	rs147853699	2	196995030	C	T	0.01193	1.40123e-08	-0.0151273	0.00266643	0.713575	rs76343838	3	STK17B	3259	intergenic	4.282	4	5	9	1	0	0
	2:197019515:A:C	rs191169844	2	197019515	A	C	0.01292	1.21545e-08	-0.0155293	0.00272562	0.656589	rs76343838	3	STK17B:RP11-347P5.1	00:00:00	ncRNA_exonic	1.501	3a	3	5	1	1	0
	2:197159986:A:G	rs145274568	2	197159986	A	G	0.0338	1.7019e-10	-0.0128348	0.00200981	1	rs145274568	3	HECW2	0	intronic	1.068	5	2	15	1	1	0
	2:197202726:A:G	rs67020250	2	197202726	A	G	0.04076	1.34218e-09	-0.010807	0.00178267	1	rs67020250	3	HECW2	0	intronic	2.547	6	5	15	1	1	0
	2:197238970:A:G	rs72925487	2	197238970	A	G	0.0497	7.84667e-09	-0.00992318	0.00171928	0.712725	rs67020250	3	HECW2	0	intronic	0.221	7	5	15	1	1	0
	2:197291599:C:T	rs112807277	2	197291599	C	T	0.0338	1.55541e-09	-0.0110906	0.00183664	0.694631	rs67020250	3	HECW2	0	intronic	2.923	7	4	15	1	1	0
	2:197349240:C:T	rs112003957	2	197349240	T	C	0.03678	2.54525e-07	-0.0094567	0.00183471	0.695874	rs113691886	3	HECW2	0	intronic	5.051	7	5	15	1	1	0
	2:197448381:A:G	rs112275185	2	197448381	G	A	0.03976	2.89192e-07	-0.00945469	0.00184289	0.786358	rs113691886	3	HECW2	0	intronic	9.931	6	5	15	1	1	0
	2:197463380:C:T	rs113390996	2	197463380	T	C	0.03877	2.2383e-07	-0.00959464	0.00185283	0.756008	rs113691886	3	HECW2	4963	intergenic	3.256	5	5	14	1	1	0
	2:197536263:C:T	rs113600084	2	197536263	C	T	0.04076	2.37026e-07	-0.0095633	0.0018506	0.816891	rs113691886	3	CCDC150	0	intronic	2.551	7	5	15	1	1	0
	2:197550800:C:T	rs113691886	2	197550800	T	C	0.0338	3.86235e-08	-0.01213	0.00220664	1	rs113691886	3	CCDC150	0	intronic	0.43	5	4	15	1	1	0
	2:197551020:A:G	rs75141190	2	197551020	G	A	0.04076	2.2539e-07	-0.00958294	0.00185103	0.816891	rs113691886	3	CCDC150:SCARNA16	00:00:00	ncRNA_exonic	5.411	5	4	15	1	1	0
	2:197551218:A:G	rs112981666	2	197551218	G	A	0.04076	2.11747e-07	-0.00961046	0.00185218	0.816891	rs113691886	3	CCDC150	0	intronic	12.5	7	4	15	1	1	0
	2:197573345:C:G	2:197573345:C:G	2	197573345	G	C	0.2942	NA	NA	NA	0.862501	rs113691886	3	CCDC150	0	intronic	1.889	7	5	15	1	1	0
	2:197573345:G:T	2:197573345:G:T	2	197573345	G	T	0.03877	NA	NA	NA	0.862501	rs113691886	3	CCDC150	0	NA	1.786	NA	5	15	1	0	0
	2:197645632:C:T	rs115269070	2	197645632	T	C	0.04076	4.48547e-08	-0.0104444	0.00190919	0.715608	rs113691886	3	GTF3C3	0	intronic	7.754	7	4	4	1	1	0
	2:197692199:T:TCCCTCCAC	rs144022807	2	197692199	TCCCTCCAC	T	0.03877	NA	NA	NA	0.705393	rs113691886	3	PGAP1	5528	intergenic	4.798	NA	5	15	1	1	0
	3:18610179:C:T	rs455932	3	18610179	T	C	0.3986	5.10352e-08	-0.00612968	0.00112519	0.807836	rs11922386	4	AC144521.1	0	ncRNA_intronic	2.448	7	5	15	0	0	0
	3:18610677:G:T	rs334958	3	18610677	G	T	0.4006	3.77939e-08	-0.0062044	0.0011279	0.807181	rs11922386	4	AC144521.1	0	ncRNA_intronic	7.954	7	5	15	0	0	0
	3:18610713:G:T	rs334959	3	18610713	G	T	0.4006	3.67304e-08	-0.00621198	0.00112824	0.807181	rs11922386	4	AC144521.1	0	ncRNA_intronic	1.313	6	5	15	0	0	0
	3:18611155:A:C	rs334961	3	18611155	A	C	0.3986	4.07714e-08	-0.00618397	0.00112692	0.807836	rs11922386	4	AC144521.1	0	ncRNA_intronic	8.4	7	5	15	0	0	0
	3:18611283:A:G	rs464348	3	18611283	G	A	0.336	4.66737e-10	-0.00772364	0.00123977	0.803577	rs4619804	4	AC144521.1	0	ncRNA_intronic	2.737	6	5	15	0	0	0
	3:18611284:A:C	rs455814	3	18611284	C	A	0.336	4.66737e-10	-0.00772364	0.00123977	0.803577	rs4619804	4	AC144521.1	0	ncRNA_intronic	2.537	6	5	15	0	0	0
	3:18611915:C:T	rs336637	3	18611915	T	C	0.3976	4.01106e-08	-0.00618981	0.00112739	0.811992	rs11922386	4	AC144521.1	0	ncRNA_intronic	1.806	6	5	15	0	0	0
	3:18612200:C:G	rs336638	3	18612200	G	C	0.338	5.26361e-10	-0.00760333	0.00122416	0.810993	rs4619804	4	AC144521.1	0	ncRNA_intronic	10.2	7	5	15	0	0	0
	3:18613180:A:AT	rs35845090	3	18613180	AT	A	0.3986	NA	NA	NA	0.814772	rs11922386	4	AC144521.1	0	ncRNA_intronic	9.314	NA	5	15	0	0	0
	3:18613180:AT:ATT	rs556679360	3	18613180	AT	ATT	0.007952	NA	NA	NA	0.814772	rs11922386	4	AC144521.1	0	NA	NA	NA	5	15	0	0	0
	3:18613387:A:T	rs182867	3	18613387	T	A	0.3986	3.66797e-08	-0.00621337	0.00112845	0.808536	rs11922386	4	AC144521.1	0	ncRNA_intronic	3.392	6	5	15	0	0	0
	3:18613492:A:G	rs183501	3	18613492	A	G	0.3976	3.16238e-08	-0.00624906	0.00112958	0.811992	rs11922386	4	AC144521.1	0	ncRNA_intronic	2.285	7	5	15	0	0	0
	3:18620284:A:T	rs336604	3	18620284	T	A	0.328	4.83375e-10	-0.00762439	0.00122492	0.841613	rs4619804	4	AC144521.1	0	ncRNA_intronic	7.455	6	5	15	0	0	0
	3:18621091:C:T	rs12714959	3	18621091	T	C	0.335	5.36901e-10	-0.00759778	0.00122389	0.812422	rs4619804	4	AC144521.1	0	ncRNA_intronic	0.818	5	5	15	0	0	0
	3:18621139:A:G	rs462296	3	18621139	G	A	0.335	0.00238459	-0.001137	0.000374306	0.812422	rs4619804	4	AC144521.1	0	ncRNA_intronic	2.411	5	5	15	0	0	0
	3:18621418:C:T	rs459360	3	18621418	T	C	0.337	5.9365e-10	-0.00757186	0.00122282	0.813318	rs4619804	4	AC144521.1	0	ncRNA_intronic	1.091	5	7	15	0	0	0
	3:18622544:A:C	rs464802	3	18622544	A	C	0.337	6.16644e-10	-0.00756255	0.0012225	0.813318	rs4619804	4	AC144521.1	0	ncRNA_intronic	0.608	6	5	15	0	0	0
	3:18623278:A:G	rs400432	3	18623278	G	A	0.328	0.00130634	-0.00121039	0.000376531	0.841613	rs4619804	4	AC144521.1	0	ncRNA_intronic	1.816	7	5	15	0	0	0
	3:18623691:G:T	rs466136	3	18623691	T	G	0.336	5.93651e-10	-0.00757186	0.00122282	0.816703	rs4619804	4	AC144521.1	0	ncRNA_intronic	0.151	7	5	15	0	0	0
	3:18623851:A:G	rs460456	3	18623851	G	A	0.336	5.63757e-10	-0.00758426	0.00122322	0.816703	rs4619804	4	AC144521.1	0	ncRNA_intronic	3.855	7	5	15	0	0	0
	3:18624668:T:TA	rs34827071	3	18624668	T	TA	0.4006	NA	NA	NA	0.799571	rs11922386	4	AC144521.1	0	ncRNA_intronic	0.872	NA	5	15	0	0	0
	3:18625286:A:G	rs334954	3	18625286	G	A	0.335	1.19698e-09	-0.00739168	0.00121561	0.812422	rs4619804	4	AC144521.1	0	ncRNA_intronic	0.007	6	5	15	0	0	0
	3:18628793:C:G	rs336620	3	18628793	G	C	0.328	1.04678e-09	-0.00738209	0.00120976	0.841613	rs4619804	4	AC144521.1	0	ncRNA_intronic	3.126	7	5	15	0	0	0
	3:18630689:A:G	rs336616	3	18630689	G	A	0.499	0.0170023	-0.000871318	0.000365079	0.768136	rs7624323	4	AC144521.1	0	ncRNA_intronic	0.323	6	5	15	0	0	0
	3:18631001:A:AT	rs34359229	3	18631001	AT	A	0.4284	NA	NA	NA	0.913333	rs11922386	4	AC144521.1	0	ncRNA_intronic	0.822	NA	5	15	0	0	0
	3:18631906:C:T	rs336614	3	18631906	C	T	0.4662	0.0227572	-0.00083049	0.000364652	0.869337	rs7624323	4	AC144521.1	0	ncRNA_intronic	0.719	NA	5	15	0	0	0
	3:18632025:A:G	rs336613	3	18632025	A	G	0.4662	1.00371e-08	-0.0066152	0.00115446	0.869337	rs7624323	4	AC144521.1	0	ncRNA_intronic	18.26	NA	5	15	0	0	0
	3:18634872:A:G	rs453585	3	18634872	A	G	0.4404	0.0147741	-0.000892812	0.000366227	0.963745	rs7624323	4	AC144521.1	0	ncRNA_intronic	2.017	5	7	15	0	0	0
	3:18634962:G:T	rs400750	3	18634962	G	T	0.4404	7.40959e-09	-0.00669495	0.00115802	0.963745	rs7624323	4	AC144521.1	0	ncRNA_intronic	1.004	5	7	15	0	0	0
	3:18636916:A:G	rs414588	3	18636916	G	A	0.331	NA	NA	NA	0.610701	rs11922386	4	AC144521.1	0	ncRNA_intronic	1.366	NA	14	15	0	0	0
	3:18639392:A:G	rs447638	3	18639392	G	A	0.331	4.22163e-05	-0.00485722	0.00118613	0.610701	rs11922386	4	AC144521.1	0	ncRNA_intronic	8.44	7	8	15	0	0	0
	3:18646745:A:G	rs34791751	3	18646745	G	A	0.332	4.1006e-05	-0.00486946	0.00118717	0.606038	rs11922386	4	AC144521.1	0	ncRNA_intronic	1.611	7	9	15	0	0	0
	3:18647449:A:G	rs6550516	3	18647449	G	A	0.331	4.10061e-05	-0.00486946	0.00118717	0.610701	rs11922386	4	AC144521.1	0	ncRNA_intronic	2.339	6	9	15	0	0	0
	3:18649451:C:T	rs336609	3	18649451	T	C	0.331	3.92943e-05	-0.00488286	0.00118758	0.610701	rs11922386	4	AC144521.1	0	ncRNA_intronic	3.262	7	9	15	0	0	0
	3:18650015:G:T	rs336610	3	18650015	T	G	0.4414	6.63582e-09	-0.0067245	0.00115942	0.967396	rs7624323	4	AC144521.1	0	ncRNA_intronic	0.459	6	9	15	0	0	0
	3:18656350:G:T	rs336605	3	18656350	T	G	0.3002	0.00212258	-0.00115363	0.000375465	0.952698	rs4619804	4	AC144521.1	0	ncRNA_intronic	4.613	6	9	15	0	0	0
	3:18656740:C:T	rs336606	3	18656740	C	T	0.3002	1.0143e-10	-0.00816536	0.00126305	0.952698	rs4619804	4	AC144521.1	0	ncRNA_intronic	3.443	6	9	15	0	0	0
	3:18663727:C:CT	rs35469757	3	18663727	CT	C	0.3022	NA	NA	NA	0.970049	rs4619804	4	AC144521.1	0	ncRNA_intronic	1.943	NA	9	15	0	0	0
	3:18667622:A:G	rs35336762	3	18667622	A	G	0.335	6.85324e-05	-0.00470975	0.00118296	0.631618	rs11922386	4	AC144521.1	0	ncRNA_intronic	0.814	6	5	15	0	0	0
	3:18669957:A:C	3:18669957:A:C	3	18669957	C	A	0.3022	NA	NA	NA	0.970049	rs4619804	4	AC144521.1	0	ncRNA_intronic	0.257	NA	5	15	0	0	0
	3:18670160:C:T	rs1398922	3	18670160	C	T	0.335	6.20015e-05	-0.00474217	0.00118405	0.631618	rs11922386	4	AC144521.1	0	ncRNA_intronic	3.856	NA	5	15	0	0	0
	3:18670177:A:T	rs949606	3	18670177	A	T	0.4553	0.000131878	-0.00418764	0.0010954	0.667674	rs7624323	4	AC144521.1	0	ncRNA_intronic	4.963	7	5	15	0	0	0
	3:18670626:A:G	rs4597732	3	18670626	G	A	0.3986	0.0179005	-0.00086356	0.00036473	0.636663	rs4619804	4	AC144521.1	0	ncRNA_intronic	5.463	NA	5	15	0	1	0
	3:18670923:T:TA	rs5846999	3	18670923	TA	T	0.3012	NA	NA	NA	0.965646	rs4619804	4	AC144521.1	0	ncRNA_intronic	0.194	NA	5	15	0	0	0
	3:18671995:C:T	rs11710774	3	18671995	T	C	0.335	6.77428e-05	-0.00471379	0.00118316	0.631618	rs11922386	4	AC144521.1	0	ncRNA_intronic	1.537	4	14	15	0	0	0
	3:18672057:A:T	rs4130090	3	18672057	A	T	0.4553	0.000128281	-0.00419596	0.00109563	0.667674	rs7624323	4	AC144521.1	0	ncRNA_intronic	6.733	4	14	15	0	0	0
	3:18672757:A:C	rs4401380	3	18672757	A	C	0.4026	1.63332e-05	-0.00468503	0.00108704	0.637014	rs4619804	4	AC144521.1	0	ncRNA_intronic	8.345	NA	14	15	0	1	0
	3:18673024:A:G	rs9842765	3	18673024	A	G	0.3996	0.0180013	-0.000862745	0.000364706	0.640777	rs4619804	4	AC144521.1	0	ncRNA_intronic	1.387	6	9	15	0	1	0
	3:18673161:A:G	rs13097010	3	18673161	G	A	0.335	6.30193e-05	-0.00471202	0.00117765	0.631618	rs11922386	4	AC144521.1	0	ncRNA_intronic	11.9	5	9	15	0	0	0
	3:18673713:C:T	rs6795061	3	18673713	C	T	0.3022	0.000716481	-0.00128566	0.000380015	0.970049	rs4619804	4	AC144521.1	0	ncRNA_intronic	3.331	7	9	15	0	0	0
	3:18674644:A:C	rs4619804	3	18674644	C	A	0.2952	4.89773e-12	-0.00890271	0.00128866	1	rs4619804	4	AC144521.1	0	ncRNA_intronic	0.064	NA	7	15	0	0	0
	3:18676151:C:T	rs6802224	3	18676151	C	T	0.4553	0.000117502	-0.00422206	0.00109627	0.667674	rs7624323	4	AC144521.1	0	ncRNA_intronic	13.91	6	5	15	0	0	0
	3:18677448:A:G	rs13079342	3	18677448	A	G	0.4573	0.000356713	-0.00388579	0.0010884	0.678505	rs7624323	4	AC144521.1	0	ncRNA_intronic	1.469	6	9	15	0	0	0
	3:18677698:A:T	rs66841990	3	18677698	A	T	0.336	0.000198465	-0.00434302	0.00116718	0.647447	rs11922386	4	AC144521.1	0	ncRNA_intronic	6.828	6	9	15	0	0	0
	3:18678248:C:G	rs4267657	3	18678248	C	G	0.2992	1.88176e-11	-0.00848754	0.00126398	0.956932	rs4619804	4	AC144521.1	0	ncRNA_intronic	0.379	6	9	15	0	0	0
	3:18678501:A:T	rs6763215	3	18678501	A	T	0.4573	0.00034475	-0.003897	0.00108881	0.678505	rs7624323	4	AC144521.1	0	ncRNA_intronic	5.454	7	9	15	0	0	0
	3:18680481:A:G	rs9852522	3	18680481	A	G	0.2992	1.73247e-11	-0.00851011	0.00126508	0.956932	rs4619804	4	AC144521.1	0	ncRNA_intronic	4.62	6	9	15	0	0	0
	3:18680561:C:T	rs13065348	3	18680561	T	C	0.4573	0.00034475	-0.003897	0.00108881	0.678505	rs7624323	4	AC144521.1	0	ncRNA_intronic	6.166	6	9	15	0	0	0
	3:18681306:A:G	rs6550553	3	18681306	A	G	0.2992	2.20298e-11	-0.00844599	0.00126212	0.956932	rs4619804	4	AC144521.1	0	ncRNA_intronic	2.121	6	14	15	0	0	0
	3:18683867:A:G	rs7638475	3	18683867	A	G	0.2992	1.96181e-11	-0.00847771	0.00126366	0.956932	rs4619804	4	AC144521.1	0	ncRNA_intronic	2.662	6	5	15	0	0	0
	3:18684210:C:T	rs10865752	3	18684210	C	T	0.2992	0.00127463	-0.00121643	0.000377581	0.956932	rs4619804	4	AC144521.1	0	ncRNA_intronic	1.851	5	5	15	0	0	0
	3:18684619:A:G	rs10865753	3	18684619	A	G	0.4573	0.00034475	-0.003897	0.00108881	0.678505	rs7624323	4	AC144521.1	0	ncRNA_intronic	6.517	5	2	15	0	0	0
	3:18684948:G:T	rs11916371	3	18684948	G	T	0.4602	0.000402217	-0.00384799	0.00108743	0.683693	rs7624323	4	AC144521.1	0	ncRNA_intronic	4.643	3a	2	15	0	0	0
	3:18685340:C:T	rs4432662	3	18685340	T	C	0.4573	0.00034475	-0.003897	0.00108881	0.678505	rs7624323	4	AC144521.1	0	ncRNA_intronic	1.06	NA	2	15	0	0	0
	3:18685508:C:T	rs4380426	3	18685508	C	T	0.4602	0.000379868	-0.00386576	0.00108782	0.683693	rs7624323	4	AC144521.1	0	ncRNA_intronic	2.798	NA	2	15	0	0	0
	3:18686167:A:T	rs10865754	3	18686167	A	T	0.4612	0.000402214	-0.00384799	0.00108743	0.679063	rs7624323	4	AC144521.1	0	ncRNA_intronic	2.436	7	5	15	0	0	0
	3:18686920:C:T	rs13059713	3	18686920	T	C	0.4602	0.000391743	-0.0038563	0.00108763	0.683693	rs7624323	4	AC144521.1	0	ncRNA_intronic	3.686	5	5	15	0	0	0
	3:18687018:A:G	rs13064342	3	18687018	A	G	0.4602	0.000414757	-0.00383852	0.00108724	0.683693	rs7624323	4	AC144521.1	0	ncRNA_intronic	1.232	6	5	15	0	0	0
	3:18687110:A:C	rs35844926	3	18687110	A	C	0.336	0.000203158	-0.00431315	0.00116099	0.647447	rs11922386	4	AC144521.1	0	ncRNA_intronic	6.367	5	5	15	0	0	0
	3:18687170:A:G	rs13064527	3	18687170	A	G	0.4602	0.000402217	-0.00384799	0.00108743	0.683693	rs7624323	4	AC144521.1	0	ncRNA_intronic	3.067	5	5	15	0	0	0
	3:18688473:G:T	rs9819708	3	18688473	T	G	0.2992	1.80724e-11	-0.00850064	0.00126483	0.956932	rs4619804	4	AC144521.1	0	ncRNA_intronic	1.467	5	5	15	0	0	0
	3:18688715:A:G	rs34661921	3	18688715	A	G	0.4592	0.000372446	-0.00387247	0.00108812	0.681243	rs7624323	4	AC144521.1	0	ncRNA_intronic	4.732	7	5	15	0	0	0
	3:18688795:C:T	rs34887125	3	18688795	C	T	0.4592	0.000372446	-0.00387247	0.00108812	0.681243	rs7624323	4	AC144521.1	0	ncRNA_intronic	5.707	7	5	15	0	0	0
	3:18689538:A:G	rs4273390	3	18689538	G	A	0.2992	0.00149413	-0.00119716	0.00037696	0.956932	rs4619804	4	AC144521.1	0	ncRNA_intronic	0.651	NA	5	15	0	0	0
	3:18689739:C:T	rs11921792	3	18689739	C	T	0.4563	0.000324033	-0.00391594	0.00108919	0.676083	rs7624323	4	AC144521.1	0	ncRNA_intronic	3.022	5	5	15	0	0	0
	3:18690659:A:G	rs13094338	3	18690659	A	G	0.4592	0.000362707	-0.00388078	0.00108833	0.681243	rs7624323	4	AC144521.1	0	ncRNA_intronic	0.197	6	5	15	0	0	0
	3:18690704:C:CA	rs71055020	3	18690704	CA	C	0.4751	NA	NA	NA	0.672237	rs7624323	4	AC144521.1	0	ncRNA_intronic	3.06	NA	5	15	0	0	0
	3:18690837:A:G	rs4373086	3	18690837	A	G	0.2992	1.96181e-11	-0.00847771	0.00126366	0.956932	rs4619804	4	AC144521.1	0	ncRNA_intronic	1.782	NA	5	15	0	0	0
	3:18692626:A:G	rs7649824	3	18692626	A	G	0.4592	0.000442354	-0.00381788	0.00108665	0.681243	rs7624323	4	AC144521.1	0	ncRNA_intronic	9.708	7	5	15	0	0	0
	3:18692664:C:T	rs7614445	3	18692664	T	C	0.4563	0.000335707	-0.00390531	0.00108902	0.676083	rs7624323	4	AC144521.1	0	ncRNA_intronic	0.125	7	5	15	0	0	0
	3:18692919:C:T	rs11128894	3	18692919	T	C	0.4592	0.000442354	-0.00381788	0.00108665	0.681243	rs7624323	4	AC144521.1	0	ncRNA_intronic	0.309	5	5	15	0	0	0
	3:18693179:C:T	rs10780005	3	18693179	T	C	0.334	0.000151446	-0.00446017	0.00117723	0.642837	rs11922386	4	AC144521.1	0	ncRNA_intronic	2.474	5	5	15	0	0	0
	3:18693191:C:T	rs10780006	3	18693191	C	T	0.4563	0.00034475	-0.003897	0.00108881	0.676083	rs7624323	4	AC144521.1	0	ncRNA_intronic	5.288	5	5	15	0	0	0
	3:18693223:A:G	rs9855153	3	18693223	G	A	0.2992	0.00150757	-0.00119602	0.000376909	0.956932	rs4619804	4	AC144521.1	0	ncRNA_intronic	5.538	5	5	15	0	0	0
	3:18694491:A:C	rs13074889	3	18694491	C	A	0.4563	0.00034475	-0.003897	0.00108881	0.676083	rs7624323	4	AC144521.1	0	ncRNA_intronic	3.039	4	5	15	0	0	0
	3:18695490:G:T	rs9848614	3	18695490	G	T	0.2992	2.15387e-11	-0.00845085	0.00126223	0.956932	rs4619804	4	AC144521.1	0	ncRNA_intronic	0.96	7	5	15	0	0	0
	3:18696068:A:G	rs9310571	3	18696068	G	A	0.2992	2.31419e-11	-0.00843266	0.00126149	0.956932	rs4619804	4	AC144521.1	0	ncRNA_intronic	3.882	6	5	15	0	0	0
	3:18696181:C:T	rs13066464	3	18696181	C	T	0.4592	0.000443375	-0.00381744	0.00108672	0.681243	rs7624323	4	AC144521.1	0	ncRNA_intronic	3.677	6	5	15	0	0	0
	3:18696196:A:G	rs13086959	3	18696196	A	G	0.4592	0.000485428	-0.00378873	0.00108601	0.681243	rs7624323	4	AC144521.1	0	ncRNA_intronic	2.415	7	5	15	0	0	0
	3:18696218:A:G	rs5009517	3	18696218	A	G	0.4592	0.000466158	-0.00380128	0.00108624	0.681243	rs7624323	4	AC144521.1	0	ncRNA_intronic	0.599	NA	5	15	0	0	0
	3:18696698:C:T	rs34365522	3	18696698	C	T	0.334	NA	NA	NA	0.642837	rs11922386	4	AC144521.1	0	ncRNA_intronic	1.749	7	5	15	0	0	0
	3:18696916:C:T	rs11128895	3	18696916	T	C	0.2992	1.95271e-11	-0.0084769	0.00126341	0.956932	rs4619804	4	AC144521.1	0	ncRNA_intronic	4.635	7	5	15	0	0	0
	3:18696930:A:T	rs11128896	3	18696930	A	T	0.2992	1.80077e-11	-0.00849444	0.0012638	0.956932	rs4619804	4	AC144521.1	0	ncRNA_intronic	0.786	6	5	15	0	0	0
	3:18698160:A:G	rs4327409	3	18698160	A	G	0.2992	2.51171e-11	-0.00840984	0.00126034	0.956932	rs4619804	4	AC144521.1	0	ncRNA_intronic	4.75	NA	5	15	0	0	0
	3:18698582:A:G	rs7624323	3	18698582	A	G	0.4423	2.41353e-09	-0.006882	0.0011533	1	rs7624323	4	AC144521.1	0	ncRNA_intronic	8.015	5	5	15	0	0	0
	3:18698812:A:C	rs7633180	3	18698812	A	C	0.4423	0.0135824	-0.000905041	0.000366692	1	rs7624323	4	AC144521.1	0	ncRNA_intronic	16.46	6	5	15	0	0	0
	3:18698928:C:T	rs9845443	3	18698928	T	C	0.3012	4.30986e-11	-0.00827204	0.00125467	0.948486	rs4619804	4	AC144521.1	0	ncRNA_intronic	0.161	7	5	15	0	0	0
	3:18699311:A:G	rs11714200	3	18699311	A	G	0.4354	4.26123e-09	-0.00677921	0.00115416	0.974873	rs7624323	4	AC144521.1	0	ncRNA_intronic	4.473	6	5	15	0	0	0
	3:18700071:C:T	rs6799759	3	18700071	C	T	0.4364	0.0118363	-0.000924044	0.000367123	0.971231	rs7624323	4	AC144521.1	0	ncRNA_intronic	21.4	4	2	15	0	0	0
	3:18700414:C:T	rs5021425	3	18700414	T	C	0.498	NA	NA	NA	0.720064	rs7624323	4	AC144521.1	0	ncRNA_intronic	0.508	NA	5	15	0	0	0
	3:18700484:C:T	rs5021426	3	18700484	T	C	0.2972	4.14684e-11	-0.00838345	0.00127046	0.940209	rs4619804	4	AC144521.1	0	ncRNA_intronic	9.573	NA	5	15	0	0	0
	3:18700927:C:CA	rs66489491	3	18700927	CA	C	0.4414	NA	NA	NA	0.938449	rs7624323	4	AC144521.1	0	ncRNA_intronic	18.76	NA	5	15	0	0	0
	3:18701324:A:G	rs13084910	3	18701324	G	A	0.4364	0.011877	-0.000923541	0.000367099	0.971231	rs7624323	4	AC144521.1	0	ncRNA_intronic	0.58	5	5	15	0	0	0
	3:18701763:A:T	rs13085637	3	18701763	T	A	0.4612	0.000629854	-0.00365902	0.00107038	0.650437	rs7624323	4	AC144521.1	0	ncRNA_intronic	19.31	4	5	15	0	0	0
	3:18702036:A:G	rs13090941	3	18702036	A	G	0.4612	0.000649315	-0.00364954	0.00107021	0.650437	rs7624323	4	AC144521.1	0	ncRNA_intronic	9.835	7	5	15	0	0	0
	3:18702609:C:T	rs7636195	3	18702609	C	T	0.4364	4.58668e-09	-0.00676141	0.00115353	0.971231	rs7624323	4	AC144521.1	0	ncRNA_intronic	3.819	6	5	15	0	0	0
	3:18703010:C:T	rs4458386	3	18703010	C	T	0.4364	4.58668e-09	-0.00676141	0.00115353	0.971231	rs7624323	4	AC144521.1	0	ncRNA_intronic	2.758	5	5	15	0	0	0
	3:18703368:A:G	rs6791643	3	18703368	G	A	0.4364	4.55853e-09	-0.00676242	0.0011535	0.971231	rs7624323	4	AC144521.1	0	ncRNA_intronic	3.12	5	5	15	0	0	0
	3:18703479:C:T	rs6794713	3	18703479	C	T	0.4364	4.58668e-09	-0.00676141	0.00115353	0.971231	rs7624323	4	AC144521.1	0	ncRNA_intronic	2.102	6	5	15	0	0	0
	3:18703636:C:T	rs6794840	3	18703636	C	T	0.4364	4.58668e-09	-0.00676141	0.00115353	0.971231	rs7624323	4	AC144521.1	0	ncRNA_intronic	6.373	6	5	15	0	0	0
	3:18703777:C:T	rs11128897	3	18703777	T	C	0.4364	4.58668e-09	-0.00676141	0.00115353	0.971231	rs7624323	4	AC144521.1	0	ncRNA_intronic	1.135	7	5	15	0	0	0
	3:18703839:G:T	rs11128898	3	18703839	T	G	0.4364	4.68038e-09	-0.00675483	0.00115306	0.971231	rs7624323	4	AC144521.1	0	ncRNA_intronic	0.195	7	5	15	0	0	0
	3:18704097:A:T	rs11128899	3	18704097	A	T	0.4364	3.97738e-09	-0.00679585	0.00115475	0.971231	rs7624323	4	AC144521.1	0	ncRNA_intronic	3.111	6	5	15	0	0	0
	3:18704127:C:CTGT	rs137872780	3	18704127	CTGT	C	0.4364	NA	NA	NA	0.971231	rs7624323	4	AC144521.1	0	ncRNA_intronic	1.045	NA	5	15	0	0	0
	3:18704284:C:G	rs11922386	3	18704284	C	G	0.4334	4.17012e-09	-0.00666704	0.00113437	1	rs11922386	4	AC144521.1	0	ncRNA_intronic	0.52	7	5	15	0	0	0
	3:18704719:G:T	rs11128900	3	18704719	T	G	0.4394	3.69225e-09	-0.00681677	0.00115589	0.960403	rs7624323	4	AC144521.1	0	ncRNA_intronic	1.731	7	5	15	0	0	0
	3:18705035:A:G	rs4635727	3	18705035	A	G	0.2972	4.60329e-11	-0.0083565	0.00126936	0.940209	rs4619804	4	AC144521.1	0	ncRNA_intronic	11	NA	5	15	0	0	0
	3:18705203:G:T	rs13088994	3	18705203	G	T	0.4394	3.56956e-09	-0.00682518	0.00115622	0.960403	rs7624323	4	AC144521.1	0	ncRNA_intronic	2.629	7	5	15	0	0	0
	3:18705226:C:G	rs12635326	3	18705226	C	G	0.4364	4.52517e-09	-0.00676322	0.00115339	0.971231	rs7624323	4	AC144521.1	0	ncRNA_intronic	0.546	7	5	15	0	0	0
	3:18705971:A:AT	rs67048424	3	18705971	AT	A	0.4414	NA	NA	NA	0.953075	rs7624323	4	AC144521.1	0	ncRNA_intronic	2.229	NA	5	15	0	0	0
	3:18706177:A:G	rs67823001	3	18706177	G	A	0.334	0.000289947	-0.00419692	0.00115805	0.650354	rs11922386	4	AC144521.1	0	ncRNA_intronic	0.628	7	5	15	0	0	0
	3:18706337:C:G	rs11128901	3	18706337	C	G	0.4374	4.19568e-09	-0.0067839	0.00115445	0.95334	rs7624323	4	AC144521.1	0	ncRNA_intronic	0.808	6	5	15	0	0	0
	3:18706790:G:GT	rs61447311	3	18706790	GT	G	0.4404	NA	NA	NA	0.956568	rs7624323	4	AC144521.1	0	ncRNA_intronic	1.85	NA	5	15	0	0	0
	3:18706833:A:G	rs35893269	3	18706833	G	A	0.332	0.000412927	-0.0041299	0.00116939	0.645787	rs11922386	4	AC144521.1	0	ncRNA_intronic	1.025	7	5	15	0	0	0
	3:18706903:A:T	rs13073498	3	18706903	T	A	0.4414	4.87883e-09	-0.00674952	0.00115352	0.960222	rs7624323	4	AC144521.1	0	ncRNA_intronic	1.168	6	5	15	0	0	0
	3:18706969:C:T	rs13096484	3	18706969	C	T	0.4404	6.04027e-09	-0.00669681	0.00115152	0.956732	rs7624323	4	AC144521.1	0	ncRNA_intronic	0.922	7	5	15	0	0	0
	3:18707504:C:T	rs34457121	3	18707504	C	T	0.4414	4.81444e-09	-0.00675129	0.00115338	0.960222	rs7624323	4	AC144521.1	0	ncRNA_intronic	0.395	6	5	15	0	0	0
	3:18708280:C:G	rs6550560	3	18708280	G	C	0.2982	3.83944e-11	-0.00840887	0.00127212	0.936411	rs4619804	4	AC144521.1	0	ncRNA_intronic	16.27	4	7	15	0	0	0
	3:18708341:C:G	rs13084638	3	18708341	G	C	0.4414	4.81444e-09	-0.00675129	0.00115338	0.960222	rs7624323	4	AC144521.1	0	ncRNA_intronic	15.67	4	7	15	0	0	0
	3:18718055:C:G	rs7615602	3	18718055	G	C	0.2972	2.65121e-11	-0.00850551	0.00127619	0.931775	rs4619804	4	AC144521.1	0	ncRNA_intronic	1.464	5	5	15	0	0	0
	3:18718308:A:C	rs7622320	3	18718308	C	A	0.2972	2.55405e-11	-0.00851485	0.00127655	0.931775	rs4619804	4	AC144521.1	0	ncRNA_intronic	2.229	7	5	15	0	0	0
	3:18718809:C:G	rs7618456	3	18718809	G	C	0.2972	2.55405e-11	-0.00851485	0.00127655	0.931775	rs4619804	4	AC144521.1	0	ncRNA_intronic	0.363	5	5	15	0	0	0
	3:18718848:A:C	rs7622818	3	18718848	C	A	0.2972	2.55405e-11	-0.00851485	0.00127655	0.931775	rs4619804	4	AC144521.1	0	ncRNA_intronic	6.202	5	5	15	0	0	0
	3:18720044:A:C	rs9838564	3	18720044	C	A	0.2972	2.55405e-11	-0.00851485	0.00127655	0.931775	rs4619804	4	AC144521.1	0	ncRNA_intronic	1.362	7	5	15	0	0	0
	3:18728878:A:C	rs9845140	3	18728878	A	C	0.2972	0.00138255	-0.00120658	0.000377259	0.931775	rs4619804	4	AC144521.1	0	ncRNA_intronic	6.342	5	7	15	0	0	0
	3:18730433:C:T	rs4645151	3	18730433	T	C	0.333	NA	NA	NA	0.830507	rs4619804	4	AC144521.1	0	ncRNA_intronic	3.958	NA	14	15	0	0	0
	3:18731359:C:G	rs6550575	3	18731359	G	C	0.2972	1.08093e-11	-0.00874318	0.00128665	0.932216	rs4619804	4	AC144521.1	0	ncRNA_intronic	0.796	7	14	15	0	0	0
	3:18735206:G:T	rs4603973	3	18735206	G	T	0.3062	NA	NA	NA	0.905945	rs4619804	4	AC144521.1	0	ncRNA_intronic	0.998	NA	1	15	0	0	0
	3:18735207:C:T	rs4513468	3	18735207	C	T	0.3062	NA	NA	NA	0.905945	rs4619804	4	AC144521.1	0	ncRNA_intronic	1.055	NA	1	15	0	0	0
	3:18737796:A:G	rs9826966	3	18737796	G	A	0.2972	0.00176369	-0.00117729	0.000376445	0.932216	rs4619804	4	AC144521.1	0	ncRNA_intronic	4.479	7	9	15	0	0	0
	3:18738033:C:T	rs7652150	3	18738033	C	T	0.3121	9.41523e-11	-0.00812531	0.00125467	0.881761	rs4619804	4	AC144521.1	0	ncRNA_intronic	10.23	5	7	15	0	0	0
	3:18738940:A:G	rs6550597	3	18738940	A	G	0.2982	0.00152534	-0.00119497	0.000376984	0.936411	rs4619804	4	AC144521.1	0	ncRNA_intronic	0.132	6	9	15	0	0	0
	3:18742270:C:G	rs11128904	3	18742270	C	G	0.2982	2.53362e-11	-0.00850851	0.00127537	0.936411	rs4619804	4	AC144521.1	0	ncRNA_intronic	0.787	7	9	15	0	0	0
	3:18745500:A:G	rs13095117	3	18745500	G	A	0.4006	6.2072e-05	-0.00431225	0.00107677	0.600683	rs4619804	4	AC144521.1	0	ncRNA_intronic	1.209	5	7	15	0	0	0
	3:18753414:A:C	rs9817547	3	18753414	A	C	0.3012	5.37932e-11	-0.00827013	0.00126068	0.924421	rs4619804	4	AC144521.1	0	ncRNA_intronic	4.012	7	5	15	0	0	0
	3:18754697:A:C	rs4390955	3	18754697	A	C	0.3012	0.00229843	-0.0011442	0.00037531	0.924421	rs4619804	4	AC144521.1	0	ncRNA_intronic	1.702	NA	2	15	0	0	0
	3:18758501:A:T	rs6775319	3	18758501	T	A	0.2992	8.82556e-11	-0.0081388	0.00125486	0.915528	rs4619804	4	AC144521.1	0	ncRNA_intronic	6.884	3a	2	15	0	0	0
	3:18763543:G:T	rs4269101	3	18763543	G	T	0.3072	5.32838e-11	-0.00823228	0.00125464	0.900113	rs4619804	4	AC144521.1	0	ncRNA_intronic	0.177	NA	5	15	0	0	0
	3:18764547:C:G	rs4279123	3	18764547	G	C	0.3072	5.14912e-11	-0.00824119	0.00125502	0.900113	rs4619804	4	AC144521.1	0	ncRNA_intronic	3.858	7	5	15	0	0	0
	3:18764917:C:T	rs6773385	3	18764917	T	C	0.3062	5.16762e-11	-0.00824074	0.00125506	0.895879	rs4619804	4	AC144521.1	0	ncRNA_intronic	0.388	5	2	15	0	0	0
	3:18770780:C:CATAAT	rs5847004	3	18770780	CATAAT	C	0.4394	NA	NA	NA	0.965853	rs9834025	4	AC144521.1	0	ncRNA_intronic	4.579	NA	5	15	0	0	0
	3:18774357:G:T	rs7625384	3	18774357	T	G	0.3042	NA	NA	NA	0.886271	rs4619804	4	AC144521.1	0	ncRNA_intronic	0.35	6	5	15	0	0	0
	3:18775592:A:T	rs6800637	3	18775592	A	T	0.3062	3.30482e-11	-0.00835212	0.00125931	0.89529	rs4619804	4	AC144521.1	0	ncRNA_intronic	3.256	7	5	15	0	0	0
	3:18777836:A:G	rs6550617	3	18777836	G	A	0.3062	3.6331e-11	-0.00832874	0.00125844	0.89529	rs4619804	4	AC144521.1	0	ncRNA_intronic	0.753	6	5	15	0	0	0
	3:18783476:C:T	rs4532156	3	18783476	C	T	0.3042	7.29686e-11	-0.00819411	0.00125784	0.886271	rs4619804	4	AC144521.1	0	ncRNA_intronic	0.961	NA	2	15	0	0	0
	3:18786050:A:T	rs4315696	3	18786050	T	A	0.3062	3.23362e-11	-0.00836056	0.00125997	0.89529	rs4619804	4	AC144521.1	0	ncRNA_intronic	3.529	5	2	15	0	0	0
	3:18787074:A:C	rs7615925	3	18787074	C	A	0.3062	3.23362e-11	-0.00836056	0.00125997	0.89529	rs4619804	4	AC144521.1	0	ncRNA_intronic	3.423	5	2	15	0	0	0
	3:18787530:G:T	rs9832550	3	18787530	G	T	0.3062	3.51557e-11	-0.00833849	0.00125899	0.89529	rs4619804	4	AC144521.1	0	ncRNA_exonic	6.986	6	2	15	0	0	0
	3:18788928:A:G	rs4353824	3	18788928	G	A	0.3062	3.47514e-11	-0.00834229	0.00125923	0.89529	rs4619804	4	AC144521.1	0	ncRNA_exonic	5.778	NA	5	15	0	0	0
	3:18791348:C:T	rs7617003	3	18791348	C	T	0.3062	2.88328e-11	-0.00838777	0.00126086	0.89529	rs4619804	4	AC144521.1	0	ncRNA_intronic	0.024	7	5	15	0	0	0
	3:18793340:C:T	rs9835977	3	18793340	C	T	0.3062	4.82911e-11	-0.00825614	0.00125547	0.89529	rs4619804	4	AC144521.1	0	ncRNA_intronic	4.179	5	5	15	0	0	0
	3:18794313:A:ATTTC	rs10642047	3	18794313	ATTTC	A	0.3062	NA	NA	NA	0.89529	rs4619804	4	AC144521.1	0	ncRNA_intronic	5.296	NA	5	15	0	0	0
	3:18795518:A:G	rs9827285	3	18795518	A	G	0.3062	0.00203511	-0.00115926	0.000375765	0.89529	rs4619804	4	AC144521.1	0	ncRNA_intronic	11.33	5	5	15	0	0	0
	3:18795765:A:C	rs7622860	3	18795765	A	C	0.3062	5.18988e-11	-0.00823788	0.00125474	0.89529	rs4619804	4	AC144521.1	0	ncRNA_intronic	16.49	5	5	15	0	0	0
	3:18796281:C:T	rs6550630	3	18796281	C	T	0.4602	0.00110397	-0.00361307	0.00110742	0.644811	rs9834025	4	AC144521.1	0	ncRNA_intronic	3.826	7	5	15	0	1	0
	3:18799032:A:G	rs4432663	3	18799032	G	A	0.3062	5.18988e-11	-0.00823788	0.00125474	0.89529	rs4619804	4	AC144521.1	0	ncRNA_intronic	4.693	NA	2	15	0	0	0
	3:18801250:A:G	rs4413333	3	18801250	A	G	0.4602	0.00108351	-0.00369533	0.0011308	0.644811	rs9834025	4	AC144521.1	0	ncRNA_intronic	7.121	NA	5	15	0	0	0
	3:18801256:A:ACAT	rs5847007	3	18801256	A	ACAT	0.4612	NA	NA	NA	0.652201	rs9834025	4	AC144521.1	0	ncRNA_intronic	3.86	NA	5	15	0	0	0
	3:18801257:G:GAATA	rs5847008	3	18801257	G	GAATA	0.4612	NA	NA	NA	0.652201	rs9834025	4	AC144521.1	0	ncRNA_intronic	7.604	NA	5	15	0	0	0
	3:18801402:A:G	rs4411905	3	18801402	A	G	0.4602	0.00129393	-0.00357681	0.00111174	0.644811	rs9834025	4	AC144521.1	0	ncRNA_intronic	1.506	NA	5	15	0	1	0
	3:18801403:A:G	rs4591515	3	18801403	G	A	0.4602	0.00129393	-0.00357681	0.00111174	0.644811	rs9834025	4	AC144521.1	0	ncRNA_intronic	2.476	NA	5	15	0	0	0
	3:18801513:A:G	rs4579033	3	18801513	G	A	0.4602	0.000999898	-0.0036471	0.00110835	0.644811	rs9834025	4	AC144521.1	0	ncRNA_intronic	4.452	NA	5	15	0	1	0
	3:18802663:A:G	rs7632379	3	18802663	G	A	0.4612	0.00107608	-0.00362177	0.00110763	0.652201	rs9834025	4	AC144521.1	0	ncRNA_intronic	3.684	5	5	15	0	1	0
	3:18802882:C:T	rs6550631	3	18802882	C	T	0.4374	0.0029102	-0.00111127	0.000373275	0.980964	rs9834025	4	AC144521.1	0	ncRNA_intronic	0.644	7	5	15	0	1	0
	3:18803009:A:G	rs6550632	3	18803009	A	G	0.4612	0.00112765	-0.0036063	0.00110739	0.652201	rs9834025	4	AC144521.1	0	ncRNA_intronic	4.241	6	5	15	0	1	0
	3:18803124:C:G	rs6550635	3	18803124	G	C	0.4374	8.8148e-09	-0.00661825	0.00115058	0.980964	rs9834025	4	AC144521.1	0	ncRNA_intronic	1.788	4	5	15	0	1	0
	3:18803187:C:T	rs6550636	3	18803187	T	C	0.4622	0.00116254	-0.00359532	0.00110696	0.648562	rs9834025	4	AC144521.1	0	ncRNA_intronic	14.49	4	5	15	0	1	0
	3:18803209:A:T	rs6550637	3	18803209	A	T	0.4622	0.00107838	-0.00362119	0.00110765	0.648562	rs9834025	4	AC144521.1	0	ncRNA_intronic	15.26	5	5	15	0	1	0
	3:18803475:C:G	rs6775948	3	18803475	G	C	0.4612	NA	NA	NA	0.652201	rs9834025	4	AC144521.1	0	ncRNA_intronic	0.114	7	5	15	0	1	0
	3:18803551:A:G	rs4401381	3	18803551	A	G	0.4612	0.000947636	-0.00366509	0.00110874	0.652201	rs9834025	4	AC144521.1	0	ncRNA_intronic	1.197	NA	5	15	0	1	0
	3:18803900:A:T	rs4586830	3	18803900	T	A	0.4612	0.000982879	-0.0036525	0.00110837	0.652201	rs9834025	4	AC144521.1	0	ncRNA_intronic	5.416	7	5	15	0	1	0
	3:18803963:C:T	rs6786187	3	18803963	T	C	0.4612	0.00108992	-0.00361731	0.00110749	0.652201	rs9834025	4	AC144521.1	0	ncRNA_intronic	0.978	6	5	15	0	1	0
	3:18804041:C:T	rs6786223	3	18804041	T	C	0.4612	0.000957867	-0.00366121	0.00110858	0.652201	rs9834025	4	AC144521.1	0	ncRNA_intronic	7.492	7	5	15	0	1	0
	3:18804655:A:G	rs9847248	3	18804655	A	G	0.3052	0.00220046	-0.00114971	0.000375506	0.891066	rs4619804	4	AC144521.1	0	ncRNA_intronic	0.02	6	5	15	0	0	0
	3:18804734:C:T	rs9867083	3	18804734	C	T	0.3052	4.5137e-11	-0.00824043	0.00125117	0.891066	rs4619804	4	AC144521.1	0	ncRNA_intronic	4.163	6	5	15	0	0	0
	3:18806144:C:T	rs4365641	3	18806144	T	C	0.4612	0.00101066	-0.00364321	0.00110819	0.652201	rs9834025	4	AC144521.1	0	ncRNA_intronic	9.179	NA	5	15	0	1	0
	3:18806148:A:G	rs4387994	3	18806148	A	G	0.4612	0.00101066	-0.00364321	0.00110819	0.652201	rs9834025	4	AC144521.1	0	ncRNA_intronic	11.11	NA	5	15	0	1	0
	3:18806229:A:T	rs4419398	3	18806229	A	T	0.4612	0.00108992	-0.00361731	0.00110749	0.652201	rs9834025	4	AC144521.1	0	ncRNA_intronic	11.82	7	5	15	0	1	0
	3:18806276:A:G	rs4361297	3	18806276	A	G	0.4612	0.00108992	-0.00361731	0.00110749	0.652201	rs9834025	4	AC144521.1	0	ncRNA_intronic	0.818	NA	5	15	0	1	0
	3:18806631:A:T	rs4516631	3	18806631	T	A	0.4612	0.00108992	-0.00361731	0.00110749	0.652201	rs9834025	4	AC144521.1	0	ncRNA_intronic	1.374	7	5	15	0	1	0
	3:18808580:G:T	rs4370047	3	18808580	T	G	0.4622	0.0328217	-0.000774688	0.000362978	0.643706	rs9834025	4	AC144521.1	0	ncRNA_intronic	11.83	NA	5	15	0	1	0
	3:18809232:A:T	rs9835075	3	18809232	T	A	0.4612	0.00113011	-0.00360474	0.00110712	0.647297	rs9834025	4	AC144521.1	0	ncRNA_intronic	4.863	5	5	15	0	1	0
	3:18809403:C:CAG	rs5847010	3	18809403	CAG	C	0.4612	NA	NA	NA	0.647297	rs9834025	4	AC144521.1	0	ncRNA_intronic	1.61	NA	5	15	0	0	0
	3:18809536:A:G	rs4364183	3	18809536	A	G	0.3052	5.6008e-11	-0.0082168	0.0012537	0.882862	rs4619804	4	AC144521.1	0	ncRNA_intronic	4.316	NA	5	15	0	0	0
	3:18809544:C:T	rs4634145	3	18809544	T	C	0.4612	0.00119179	-0.00358676	0.00110674	0.647297	rs9834025	4	AC144521.1	0	ncRNA_intronic	9.917	NA	5	15	0	1	0
	3:18809801:A:T	rs4290821	3	18809801	A	T	0.4612	0.00119179	-0.00358676	0.00110674	0.647297	rs9834025	4	AC144521.1	0	ncRNA_intronic	2.626	4	5	15	0	1	0
	3:18810245:C:T	rs4285009	3	18810245	T	C	0.4602	NA	NA	NA	0.644811	rs9834025	4	AC144521.1	0	ncRNA_intronic	0.014	NA	5	15	0	0	0
	3:18810270:T:TAAA	rs9310577	3	18810270	TAAA	T	0.4632	NA	NA	NA	0.657199	rs9834025	4	AC144521.1	0	ncRNA_intronic	0.498	NA	5	15	0	0	0
	3:18810924:C:T	rs4283591	3	18810924	C	T	0.4632	0.000681847	-0.00377383	0.001111	0.657199	rs9834025	4	AC144521.1	0	ncRNA_intronic	0.515	NA	5	15	0	1	0
	3:18811266:C:T	rs4128696	3	18811266	T	C	0.4632	0.000700002	-0.00376512	0.00111079	0.657199	rs9834025	4	AC144521.1	0	ncRNA_intronic	1.575	NA	5	15	0	1	0
	3:18812555:C:T	rs4270527	3	18812555	C	T	0.4632	0.00071861	-0.0037564	0.00111058	0.657199	rs9834025	4	AC144521.1	0	ncRNA_intronic	1.737	NA	5	15	0	1	0
	3:18812620:A:T	rs4267660	3	18812620	T	A	0.4632	0.000726487	-0.0037525	0.00111041	0.657199	rs9834025	4	AC144521.1	0	ncRNA_intronic	2.403	5	5	15	0	1	0
	3:18812736:A:G	rs6550653	3	18812736	G	A	0.4662	0.000661297	-0.00375676	0.00110326	0.643963	rs9834025	4	AC144521.1	0	ncRNA_intronic	2.865	4	5	15	0	1	0
	3:18812842:C:CAATCCTAAGGGCACATAAAGATT	rs149102266	3	18812842	CAATCCTAAGGGCACATAAAGATT	C	0.4632	NA	NA	NA	0.657199	rs9834025	4	AC144521.1	0	ncRNA_intronic	5.624	NA	5	15	0	0	0
	3:18813572:A:G	rs7637139	3	18813572	A	G	0.4642	0.000707685	-0.00376122	0.00111062	0.652359	rs9834025	4	AC144521.1	0	ncRNA_intronic	17.44	5	5	15	0	1	0
	3:18814426:C:T	rs9816291	3	18814426	C	T	0.4632	0.000707687	-0.00376122	0.00111062	0.657199	rs9834025	4	AC144521.1	0	ncRNA_intronic	17.09	3a	5	15	0	1	0
	3:18814459:A:C	rs9833857	3	18814459	C	A	0.4632	0.000700002	-0.00376512	0.00111079	0.657199	rs9834025	4	AC144521.1	0	ncRNA_intronic	12.96	3a	5	15	0	1	0
	3:18814531:C:T	rs9816450	3	18814531	C	T	0.4632	0.000700002	-0.00376512	0.00111079	0.657199	rs9834025	4	AC144521.1	0	ncRNA_intronic	6.754	4	5	15	0	1	0
	3:18814581:A:G	rs9834025	3	18814581	G	A	0.4344	4.6603e-09	-0.00677318	0.00115606	1	rs9834025	4	AC144521.1	0	ncRNA_intronic	21.1	4	5	15	0	1	0
	3:18815089:A:G	rs4453862	3	18815089	G	A	0.4632	0.000717062	-0.00375697	0.00111055	0.657199	rs9834025	4	AC144521.1	0	ncRNA_intronic	0.918	NA	5	15	0	1	0
	3:18815092:A:T	rs4589958	3	18815092	T	A	0.4632	0.000717062	-0.00375697	0.00111055	0.657199	rs9834025	4	AC144521.1	0	ncRNA_intronic	3.402	7	5	15	0	1	0
	3:18815188:A:C	rs4405943	3	18815188	C	A	0.4632	0.00067145	-0.00377865	0.00111105	0.657199	rs9834025	4	AC144521.1	0	ncRNA_intronic	0.611	NA	5	15	0	1	0
	3:18815750:C:G	rs9310578	3	18815750	C	G	0.4642	0.000707685	-0.00376122	0.00111062	0.664683	rs9834025	4	AC144521.1	0	ncRNA_intronic	4.9	3a	5	15	0	1	0
	3:18815918:A:G	rs9878064	3	18815918	A	G	0.3062	3.01177e-11	-0.00837633	0.00126036	0.871407	rs4619804	4	AC144521.1	0	ncRNA_intronic	4.053	3a	5	15	0	0	0
	3:18816126:A:G	rs6765486	3	18816126	G	A	0.3062	0.004079	-0.00107187	0.000373215	0.871407	rs4619804	4	AC144521.1	0	ncRNA_intronic	3.678	3a	5	15	0	0	0
	3:18816847:A:G	rs7615587	3	18816847	G	A	0.4622	0.0299295	-0.000788895	0.000363375	0.649793	rs9834025	4	AC144521.1	0	ncRNA_intronic	16.31	7	5	15	0	1	0
	3:18817876:A:C	rs9813036	3	18817876	A	C	0.4632	0.000862141	-0.00369409	0.00110866	0.657199	rs9834025	4	AC144521.1	0	ncRNA_intronic	1.032	5	5	15	0	1	0
	3:18817924:C:G	rs9813442	3	18817924	G	C	0.4632	NA	NA	NA	0.657199	rs9834025	4	AC144521.1	0	ncRNA_intronic	0.712	5	5	15	0	1	0
	3:18817966:C:G	rs6806297	3	18817966	C	G	0.4642	0.000862138	-0.00369409	0.00110866	0.652359	rs9834025	4	AC144521.1	0	ncRNA_intronic	0.593	5	5	15	0	1	0
	3:18818380:C:CA	rs11434313	3	18818380	C	CA	0.4632	NA	NA	NA	0.662172	rs9834025	4	AC144521.1	0	ncRNA_intronic	3.136	NA	5	15	0	0	0
	3:18818610:C:T	rs6770460	3	18818610	T	C	0.4632	0.035824	-0.000761272	0.000362697	0.657199	rs9834025	4	AC144521.1	0	ncRNA_intronic	2.702	7	5	15	0	1	0
	3:18819821:C:G	rs7428366	3	18819821	G	C	0.4642	0.000798599	-0.00372002	0.00110937	0.652359	rs9834025	4	AC144521.1	0	ncRNA_intronic	19.5	5	2	15	0	1	0
	3:18819833:A:C	rs7429165	3	18819833	C	A	0.4642	0.000798599	-0.00372002	0.00110937	0.652359	rs9834025	4	AC144521.1	0	ncRNA_intronic	18.6	5	2	15	0	1	0
	3:18819950:C:CA	rs11445247	3	18819950	C	CA	0.4642	NA	NA	NA	0.652359	rs9834025	4	AC144521.1	0	ncRNA_intronic	6.121	NA	2	15	0	0	0
	3:18820056:C:T	rs7428414	3	18820056	T	C	0.4642	0.000862138	-0.00369409	0.00110866	0.652359	rs9834025	4	AC144521.1	0	ncRNA_intronic	2.616	7	2	15	0	1	0
	3:18820166:C:T	rs7433762	3	18820166	T	C	0.4642	0.000798599	-0.00372002	0.00110937	0.652359	rs9834025	4	AC144521.1	0	ncRNA_intronic	4.117	5	2	15	0	1	0
	3:18820278:A:G	rs7426675	3	18820278	G	A	0.4642	0.000804904	-0.00371719	0.00110924	0.652359	rs9834025	4	AC144521.1	0	ncRNA_intronic	6.907	5	2	15	0	1	0
	3:18820294:A:G	rs7432225	3	18820294	A	G	0.4642	0.000798599	-0.00372002	0.00110937	0.652359	rs9834025	4	AC144521.1	0	ncRNA_intronic	1.83	5	2	15	0	1	0
	3:18820300:C:T	rs7427174	3	18820300	C	T	0.4642	0.000798599	-0.00372002	0.00110937	0.652359	rs9834025	4	AC144521.1	0	ncRNA_intronic	4.363	5	2	15	0	1	0
	3:18820435:A:G	rs7426700	3	18820435	G	A	0.4642	0.000798599	-0.00372002	0.00110937	0.652359	rs9834025	4	AC144521.1	0	ncRNA_intronic	9.152	5	2	15	0	1	0
	3:18820508:G:T	rs9875825	3	18820508	T	G	0.4642	0.000819697	-0.0037113	0.00110916	0.652359	rs9834025	4	AC144521.1	0	ncRNA_intronic	6.405	5	2	15	0	1	0
	3:18820635:C:T	rs9820321	3	18820635	C	T	0.4632	0.0007986	-0.00372001	0.00110937	0.644964	rs9834025	4	AC144521.1	0	ncRNA_intronic	10.71	7	2	15	0	1	0
	3:18821056:A:G	rs7426809	3	18821056	G	A	0.4642	0.000819697	-0.0037113	0.00110916	0.64015	rs9834025	4	AC144521.1	0	ncRNA_intronic	0.271	7	7	15	0	1	0
	3:18821073:C:T	rs7433904	3	18821073	T	C	0.4642	0.000819697	-0.0037113	0.00110916	0.64015	rs9834025	4	AC144521.1	0	ncRNA_intronic	0.514	6	7	15	0	1	0
	3:18821548:C:T	rs7610028	3	18821548	C	T	0.4632	NA	NA	NA	0.644964	rs9834025	4	AC144521.1	0	ncRNA_intronic	4.984	6	5	15	0	0	0
	3:18821637:C:T	rs7610116	3	18821637	T	C	0.4632	0.000780848	-0.00372798	0.00110968	0.644964	rs9834025	4	AC144521.1	0	ncRNA_intronic	1.756	7	5	15	0	1	0
	3:18821651:C:T	rs7610121	3	18821651	T	C	0.4642	0.000790368	-0.00372403	0.00110962	0.64015	rs9834025	4	AC144521.1	0	ncRNA_intronic	2.818	7	5	15	0	1	0
	3:18821693:C:T	rs7610205	3	18821693	T	C	0.4642	0.00075907	-0.00373726	0.00110987	0.64015	rs9834025	4	AC144521.1	0	ncRNA_intronic	11.27	7	5	15	0	1	0
	3:18821803:C:T	rs7610297	3	18821803	T	C	0.4642	0.00075907	-0.00373726	0.00110987	0.64015	rs9834025	4	AC144521.1	0	ncRNA_intronic	14.04	6	5	15	0	1	0
	3:18821927:C:CT	rs11414355	3	18821927	C	CT	0.4642	NA	NA	NA	0.64015	rs9834025	4	AC144521.1	0	ncRNA_intronic	12.33	NA	5	15	0	1	0
	3:18824298:A:G	rs7428918	3	18824298	G	A	0.3052	0.00446653	-0.00106038	0.000372957	0.866568	rs4619804	4	AC144521.1	0	ncRNA_intronic	3.141	6	5	15	0	0	0
	3:43250443:A:G	rs17075317	3	43250443	A	G	0.1998	0.0408457	-0.000778661	0.000380746	0.698288	rs11709892	5	AC104434.1	1789	intergenic	0.794	6	5	15	0	1	0
	3:43250978:A:G	rs9311334	3	43250978	A	G	0.2038	6.16923e-09	0.0077907	0.00134043	0.799888	rs11709892	5	AC104434.1	1254	intergenic	2.914	7	5	15	0	1	0
	3:43252207:A:T	rs4683363	3	43252207	A	T	0.2038	6.55023e-09	-0.0077749	0.00134002	0.799888	rs11709892	5	AC104434.1	25	downstream	1.306	5	5	15	0	1	0
	3:43253295:A:G	rs9853795	3	43253295	G	A	0.2028	6.55031e-09	0.0077749	0.00134002	0.804281	rs11709892	5	AC104434.1	931	upstream	11.78	5	5	15	0	1	0
	3:43253575:A:G	rs9858012	3	43253575	G	A	0.2028	6.55031e-09	0.0077749	0.00134002	0.804281	rs11709892	5	AC104434.1	1211	intergenic	1.032	5	5	15	0	1	0
	3:43253709:C:G	rs9820946	3	43253709	C	G	0.2028	6.55031e-09	0.0077749	0.00134002	0.804281	rs11709892	5	AC104434.1	1345	intergenic	2.054	7	5	15	0	1	0
	3:43254107:C:T	rs4683364	3	43254107	T	C	0.2028	0.00469288	-0.00110051	0.00038923	0.804281	rs11709892	5	AC104434.1	1743	intergenic	1.574	7	5	15	0	1	0
	3:43254633:A:G	rs7634209	3	43254633	G	A	0.1561	2.55764e-07	-0.00738224	0.00143249	0.71304	rs148983260	5	AC104434.1	2269	intergenic	6.35	4	5	15	0	1	0
	3:43254927:C:G	rs73086702	3	43254927	G	C	0.1561	2.55764e-07	-0.00738224	0.00143249	0.71304	rs148983260	5	AC104434.1	2563	intergenic	2.426	3a	5	15	0	1	0
	3:43254959:C:G	rs73088703	3	43254959	C	G	0.1561	2.59762e-07	-0.00737627	0.00143214	0.71304	rs148983260	5	AC104434.1	2595	intergenic	2.585	3a	5	15	0	1	0
	3:43256121:A:T	rs17075328	3	43256121	A	T	0.1551	2.8712e-07	-0.00734353	0.00143101	0.717037	rs148983260	5	AC104434.1	3757	intergenic	10.46	3a	2	15	0	1	0
	3:43256705:C:G	rs6781696	3	43256705	C	G	0.2038	7.01144e-09	-0.00775348	0.00133897	0.799888	rs11709892	5	AC104434.1	4341	intergenic	0.703	5	2	15	0	1	0
	3:43256744:C:T	rs6791526	3	43256744	T	C	0.1551	0.0131404	-0.000911298	0.000367467	0.717037	rs148983260	5	AC104434.1	4380	intergenic	5.644	5	2	15	0	1	0
	3:43256792:A:G	rs6796424	3	43256792	G	A	0.1551	0.0115855	-0.000928692	0.000367868	0.717037	rs148983260	5	AC104434.1	4428	intergenic	6.811	5	2	15	0	1	0
	3:43257005:T:TTGGAGGCAGC	rs138693036	3	43257005	TTGGAGGCAGC	T	0.04573	NA	NA	NA	0.643934	rs74505206	5	AC104434.1	4641	intergenic	6.817	NA	5	15	0	0	0
	3:43257188:C:T	rs17075335	3	43257188	C	T	0.2048	0.00472477	-0.00109955	0.000389192	0.80538	rs11709892	5	AC104434.1	4824	intergenic	10.4	5	5	15	0	1	0
	3:43257413:C:T	rs56032317	3	43257413	T	C	0.1531	2.65734e-07	-0.00736971	0.00143205	0.704163	rs148983260	5	AC104434.1	5049	intergenic	4.779	4	5	15	0	1	0
	3:43257745:G:T	rs9833793	3	43257745	G	T	0.2048	6.7396e-09	0.00776655	0.00133969	0.80538	rs11709892	5	AC104434.1	5381	intergenic	1.945	3a	5	15	0	1	0
	3:43258175:C:G	rs58504881	3	43258175	G	C	0.1531	2.59162e-07	-0.00737795	0.00143235	0.704163	rs148983260	5	AC104434.1	5811	intergenic	0.699	7	5	15	0	1	0
	3:43258226:G:GAACAGAAAAA	rs5848652	3	43258226	GAACAGAAAAA	G	0.2048	NA	NA	NA	0.80538	rs11709892	5	AC104434.1	5862	intergenic	2.293	NA	5	15	0	1	0
	3:43260836:A:G	rs7636673	3	43260836	G	A	0.2038	6.55025e-09	0.00777489	0.00134002	0.809797	rs11709892	5	AC104434.1	8472	intergenic	1.498	7	5	15	0	1	0
	3:43261082:C:T	rs7639605	3	43261082	C	T	0.2038	6.55025e-09	0.00777489	0.00134002	0.809797	rs11709892	5	AC104434.1	8718	intergenic	4.588	6	5	15	0	1	0
	3:43261817:A:G	rs4016130	3	43261817	A	G	0.2038	6.55025e-09	0.00777489	0.00134002	0.809797	rs11709892	5	AC104434.1	9453	intergenic	0.446	6	5	15	0	1	0
	3:43263386:A:T	rs6442144	3	43263386	T	A	0.2038	6.18694e-09	0.00779159	0.00134069	0.809797	rs11709892	5	AC104434.1	11022	intergenic	0.868	5	5	15	0	1	0
	3:43263863:A:T	rs6805075	3	43263863	A	T	0.2038	6.73967e-09	0.00776655	0.00133969	0.809797	rs11709892	5	AC104434.1	11499	intergenic	0.526	7	5	15	0	1	0
	3:43263908:A:C	rs7641590	3	43263908	A	C	0.1521	0.0164491	-0.00087986	0.000366792	0.710079	rs148983260	5	AC104434.1	11544	intergenic	0.882	7	5	15	0	1	0
	3:43265220:A:G	rs9861337	3	43265220	G	A	0.2048	6.85737e-09	0.00776054	0.00133932	0.804411	rs11709892	5	AC104434.1	12856	intergenic	1.58	5	5	15	0	1	0
	3:43265247:A:C	rs73088726	3	43265247	C	A	0.1531	2.16775e-07	-0.00743526	0.00143418	0.704163	rs148983260	5	AC104434.1	12883	intergenic	1.922	2b	5	15	0	1	0
	3:43265396:A:G	rs9861529	3	43265396	G	A	0.2048	6.55014e-09	0.00777489	0.00134002	0.804411	rs11709892	5	AC104434.1	13032	intergenic	3.023	3a	5	15	0	1	0
	3:43266311:A:G	rs7639584	3	43266311	A	G	0.2048	0.00412332	0.00111784	0.000389687	0.804411	rs11709892	5	AC104434.1	13947	intergenic	2.098	4	5	15	0	1	0
	3:43267294:A:G	rs6798619	3	43267294	A	G	0.2058	6.55008e-09	0.00777489	0.00134002	0.79907	rs11709892	5	AC104434.1	14930	intergenic	2.639	7	5	15	0	1	0
	3:43270665:C:T	rs11927798	3	43270665	C	T	0.2058	1.1115e-08	0.00761907	0.00133369	0.800073	rs11709892	5	AC104434.1	18301	intergenic	2.178	6	5	15	0	1	0
	3:43271591:A:C	rs6762503	3	43271591	C	A	0.2048	7.25961e-09	-0.00774386	0.00133866	0.793551	rs11709892	5	AC104434.1	19227	intergenic	2.824	5	5	15	0	1	0
	3:43271661:G:T	rs9860364	3	43271661	T	G	0.2058	6.73953e-09	0.00776655	0.00133969	0.800073	rs11709892	5	AC104434.1	19297	intergenic	2.823	5	5	15	0	1	0
	3:43271712:A:C	rs56053383	3	43271712	C	A	0.1531	2.50775e-07	-0.007389	0.00143278	0.704163	rs148983260	5	AC104434.1	19348	intergenic	8.375	7	5	15	0	1	0
	3:43272079:A:T	rs9822961	3	43272079	T	A	0.2048	6.7396e-09	0.00776655	0.00133969	0.804411	rs11709892	5	AC104434.1	19715	intergenic	11.17	6	5	15	0	1	0
	3:43272215:G:GTA	rs56074213	3	43272215	G	GTA	0.2028	NA	NA	NA	0.79152	rs11709892	5	AC104434.1	19851	intergenic	7.075	NA	5	15	0	1	0
	3:43273986:C:CT	rs57239349	3	43273986	CT	C	0.2256	NA	NA	NA	0.690705	rs11709892	5	AC104434.1	21622	intergenic	1.291	NA	5	15	0	0	0
	3:43274979:G:T	rs9311335	3	43274979	T	G	0.2038	0.00483815	0.00109623	0.000389064	0.797949	rs11709892	5	AC104434.1	22615	intergenic	5.327	5	5	15	0	1	0
	3:43275059:C:T	rs9311336	3	43275059	T	C	0.2048	7.46933e-09	0.00773553	0.00133832	0.804411	rs11709892	5	AC104434.1	22695	intergenic	0.291	4	5	15	0	1	0
	3:43275403:A:G	rs13074235	3	43275403	G	A	0.2038	7.81875e-09	0.00772123	0.00133763	0.797949	rs11709892	5	AC104434.1	23039	intergenic	0.083	5	5	15	0	1	0
	3:43275405:A:G	rs73088732	3	43275405	A	G	0.1531	2.83125e-07	-0.00734588	0.00143073	0.704163	rs148983260	5	AC104434.1	23041	intergenic	6.894	5	5	15	0	1	0
	3:43276167:A:G	rs9827911	3	43276167	A	G	0.2038	7.46942e-09	0.00773553	0.00133832	0.797949	rs11709892	5	AC104434.1	23803	intergenic	6.022	5	5	15	0	1	0
	3:43276850:A:T	rs2888295	3	43276850	T	A	0.2038	7.25967e-09	-0.00774386	0.00133866	0.797949	rs11709892	5	AC104434.1	24486	intergenic	3.882	7	5	15	0	1	0
	3:43276981:C:T	rs13085652	3	43276981	T	C	0.2048	7.46933e-09	0.00773553	0.00133832	0.804411	rs11709892	5	AC104434.1	24617	intergenic	0.114	6	5	15	0	1	0
	3:43277344:C:G	3:43277344:C:G	3	43277344	G	C	0.1531	NA	NA	NA	0.704163	rs148983260	5	AC104434.1	24980	intergenic	0.664	7	5	15	0	1	0
	3:43277982:A:C	rs4444688	3	43277982	A	C	0.2048	7.46933e-09	0.00773553	0.00133832	0.804411	rs11709892	5	AC104434.1	25618	intergenic	1.332	5	5	15	0	1	0
	3:43278052:A:C	rs73088738	3	43278052	A	C	0.1531	2.55868e-07	-0.00738041	0.00143216	0.704163	rs148983260	5	AC104434.1	25688	intergenic	5.602	5	7	15	0	1	0
	3:43278297:C:G	rs4637262	3	43278297	C	G	0.2048	6.93441e-09	0.00775821	0.00133935	0.804411	rs11709892	5	AC104434.1	25933	intergenic	6.377	5	5	15	0	1	0
	3:43278403:C:T	rs55650554	3	43278403	T	C	0.1531	2.89203e-07	-0.00733771	0.00143026	0.704163	rs148983260	5	AC104434.1	26039	intergenic	4.613	5	5	15	0	1	0
	3:43278413:C:T	rs4504148	3	43278413	C	T	0.1531	2.73209e-07	-0.00735819	0.00143126	0.704163	rs148983260	5	AC104434.1	26049	intergenic	1.547	5	5	15	0	1	0
	3:43278653:C:T	rs2372350	3	43278653	T	C	0.1531	2.23285e-07	-0.00742266	0.00143327	0.704163	rs148983260	5	AC104434.1	26289	intergenic	6.417	6	5	15	0	1	0
	3:43278884:A:C	rs2372351	3	43278884	A	C	0.1511	0.01446	-0.000898132	0.00036724	0.70369	rs148983260	5	AC104434.1	26520	intergenic	2.83	7	5	15	0	1	0
	3:43279161:C:T	rs56745072	3	43279161	T	C	0.1531	2.55868e-07	-0.00738041	0.00143216	0.704163	rs148983260	5	AC104434.1	26797	intergenic	1.016	5	5	15	0	1	0
	3:43279617:C:G	rs13060695	3	43279617	G	C	0.2048	7.46933e-09	0.00773553	0.00133832	0.804411	rs11709892	5	AC104434.1	27253	intergenic	2.168	7	5	15	0	1	0
	3:43279678:A:C	rs12715387	3	43279678	A	C	0.2048	7.23119e-09	0.00774244	0.00133826	0.804411	rs11709892	5	AC104434.1	27314	intergenic	3.043	7	5	15	0	1	0
	3:43279986:A:G	rs12715388	3	43279986	A	G	0.2048	6.93441e-09	0.00775821	0.00133935	0.804411	rs11709892	5	AC104434.1	27622	intergenic	2.576	7	5	15	0	1	0
	3:43280321:C:T	rs73088748	3	43280321	T	C	0.1521	2.58613e-07	-0.00737631	0.00143192	0.710079	rs148983260	5	AC104434.1	27957	intergenic	4.716	7	5	15	0	1	0
	3:43280417:A:G	rs57757985	3	43280417	A	G	0.1531	2.48198e-07	-0.00738994	0.00143242	0.704163	rs148983260	5	AC104434.1	28053	intergenic	5.515	5	5	15	0	1	0
	3:43280523:A:G	rs13066699	3	43280523	A	G	0.2048	7.68506e-09	0.00772719	0.00133799	0.804411	rs11709892	5	AC104434.1	28159	intergenic	17.71	5	5	15	0	1	0
	3:43281598:A:G	rs17254504	3	43281598	A	G	0.1531	2.55868e-07	-0.00738041	0.00143216	0.704163	rs148983260	5	AC104434.1	29234	intergenic	0.243	4	5	15	0	1	0
	3:43282406:C:T	rs9860007	3	43282406	T	C	0.2048	5.49276e-09	0.00782739	0.00134226	0.804411	rs11709892	5	AC104434.1	30042	intergenic	4.238	7	5	15	0	1	0
	3:43282423:A:G	rs9826102	3	43282423	G	A	0.2038	6.25607e-09	0.00778929	0.00134072	0.797949	rs11709892	5	AC104434.1	30059	intergenic	2.309	6	5	15	0	1	0
	3:43282940:A:G	rs9826849	3	43282940	G	A	0.2038	7.25967e-09	0.00774386	0.00133866	0.797949	rs11709892	5	AC104434.1	30576	intergenic	1.605	6	5	15	0	1	0
	3:43283456:A:G	rs4404425	3	43283456	G	A	0.2048	6.7396e-09	0.00776655	0.00133969	0.804411	rs11709892	5	AC104434.1	31092	intergenic	1.969	7	5	15	0	1	0
	3:43283594:C:T	rs2888296	3	43283594	C	T	0.2038	7.25967e-09	0.00774386	0.00133866	0.797949	rs11709892	5	AC104434.1	31230	intergenic	6.387	7	5	15	0	1	0
	3:43283738:A:G	rs2372354	3	43283738	A	G	0.2038	7.21402e-09	0.00774514	0.00133863	0.797949	rs11709892	5	AC104434.1	31374	intergenic	1.212	6	5	15	0	1	0
	3:43284218:C:T	rs7627198	3	43284218	T	C	0.2038	7.25967e-09	0.00774386	0.00133866	0.797949	rs11709892	5	AC104434.1	31854	intergenic	1.204	5	5	9	0	1	0
	3:43284397:A:G	rs73088757	3	43284397	A	G	0.1531	2.48198e-07	-0.00738994	0.00143242	0.704163	rs148983260	5	AC104434.1	32033	intergenic	1.19	7	5	9	0	1	0
	3:43284925:G:T	rs13059783	3	43284925	T	G	0.2038	7.25967e-09	0.00774386	0.00133866	0.797949	rs11709892	5	AC104434.1	32561	intergenic	1.42	5	5	15	0	1	0
	3:43285396:G:T	rs1320158	3	43285396	T	G	0.2048	NA	NA	NA	0.804411	rs11709892	5	AC104434.1	33032	intergenic	1.947	5	2	15	0	1	0
	3:43285536:C:T	rs2372356	3	43285536	C	T	0.2038	0.00480554	0.00109718	0.000389102	0.797949	rs11709892	5	AC104434.1	33172	intergenic	3.723	5	2	15	0	1	0
	3:43285645:A:C	rs11129996	3	43285645	C	A	0.2038	6.73967e-09	0.00776655	0.00133969	0.797949	rs11709892	5	AC104434.1	33281	intergenic	3.366	5	2	15	0	1	0
	3:43286041:A:G	rs4419357	3	43286041	A	G	0.2038	0.00477309	0.00109814	0.000389139	0.797949	rs11709892	5	AC104434.1	33677	intergenic	5.506	5	2	15	0	1	0
	3:43286582:A:C	rs17320570	3	43286582	A	C	0.1531	2.40865e-07	-0.00739986	0.00143278	0.704163	rs148983260	5	AC104434.1	34218	intergenic	0.75	7	5	15	0	1	0
	3:43287656:A:G	rs73072908	3	43287656	A	G	0.1521	2.45948e-07	-0.00739128	0.00143221	0.710079	rs148983260	5	AC104434.1	35292	intergenic	9.683	6	5	15	0	1	0
	3:43287777:A:G	rs75169602	3	43287777	A	G	0.1511	2.39869e-07	-0.0073995	0.0014325	0.716062	rs148983260	5	AC104434.1	35413	intergenic	2.777	5	5	15	0	1	0
	3:43288386:A:G	rs73829200	3	43288386	A	G	0.1521	1.93415e-07	-0.00746791	0.0014346	0.710079	rs148983260	5	AC104434.1	36022	intergenic	4.99	3a	2	15	0	1	0
	3:43288627:A:C	rs17254786	3	43288627	A	C	0.1521	2.42436e-07	-0.0073954	0.00143226	0.710079	rs148983260	5	AC104434.1	36263	intergenic	17.51	4	2	15	0	1	0
	3:43290025:A:G	rs7633546	3	43290025	G	A	0.1521	2.37319e-07	-0.0074036	0.00143274	0.710079	rs148983260	5	AC104434.1	37661	intergenic	3.731	3a	2	15	0	1	0
	3:43291046:C:CAT	rs56332787	3	43291046	CAT	C	0.2058	NA	NA	NA	0.79907	rs11709892	5	SNRK	36957	intergenic	1.171	NA	5	15	0	1	0
	3:43291099:A:T	rs56291522	3	43291099	T	A	0.1521	2.37319e-07	-0.0074036	0.00143274	0.710079	rs148983260	5	SNRK	36904	intergenic	1.776	5	5	15	0	1	0
	3:43292674:C:CAG	rs35347450	3	43292674	C	CAG	0.2038	NA	NA	NA	0.809797	rs11709892	5	SNRK	35329	intergenic	8.546	NA	5	15	0	1	0
	3:43293145:T:TA	rs141303426	3	43293145	T	TA	0.1521	NA	NA	NA	0.710079	rs148983260	5	SNRK	34858	intergenic	9.051	NA	5	15	0	1	0
	3:43293235:A:G	rs55988644	3	43293235	A	G	0.1521	2.37319e-07	-0.0074036	0.00143274	0.710079	rs148983260	5	SNRK	34768	intergenic	0.549	6	5	15	0	1	0
	3:43293238:A:G	rs9852399	3	43293238	G	A	0.2038	0.00478311	0.00109783	0.000389124	0.809797	rs11709892	5	SNRK	34765	intergenic	3.649	6	5	15	0	1	0
	3:43293704:C:T	rs73072912	3	43293704	C	T	0.1511	2.30698e-07	-0.00741223	0.00143294	0.716062	rs148983260	5	SNRK	34299	intergenic	3.147	7	5	15	0	1	0
	3:43293756:A:G	rs4260403	3	43293756	G	A	0.2038	6.68725e-09	0.00776674	0.00133942	0.809797	rs11709892	5	SNRK	34247	intergenic	4.902	5	5	15	0	1	0
	3:43294314:C:T	rs1573931	3	43294314	T	C	0.2038	6.13879e-09	0.00779177	0.00134042	0.809797	rs11709892	5	SNRK	33689	intergenic	1.82	NA	5	15	0	1	0
	3:43294659:A:G	rs6805108	3	43294659	G	A	0.1521	2.4993e-07	-0.00738587	0.00143199	0.710079	rs148983260	5	SNRK	33344	intergenic	3.678	6	5	15	0	1	0
	3:43294878:A:G	rs6791341	3	43294878	A	G	0.1521	2.38605e-07	-0.00740229	0.00143277	0.710079	rs148983260	5	SNRK	33125	intergenic	6.135	7	2	15	0	1	0
	3:43294971:C:T	rs6808396	3	43294971	C	T	0.1521	0.0176948	-0.00086973	0.000366674	0.710079	rs148983260	5	SNRK	33032	intergenic	10.22	7	2	15	0	1	0
	3:43295244:G:GC	rs5848654	3	43295244	G	GC	0.1531	NA	NA	NA	0.716503	rs148983260	5	SNRK	32759	intergenic	3.813	NA	2	15	0	1	0
	3:43296532:C:T	rs55919553	3	43296532	T	C	0.1511	2.09348e-07	-0.00744474	0.00143421	0.716062	rs148983260	5	SNRK	31471	intergenic	0.045	5	5	15	0	1	0
	3:43296737:C:T	rs60971695	3	43296737	T	C	0.1511	2.09348e-07	-0.00744474	0.00143421	0.716062	rs148983260	5	SNRK	31266	intergenic	0.173	7	2	15	0	1	0
	3:43296804:A:G	rs73072920	3	43296804	A	G	0.1511	2.09348e-07	-0.00744474	0.00143421	0.716062	rs148983260	5	SNRK	31199	intergenic	1.118	7	2	15	0	1	0
	3:43297447:C:G	rs78549997	3	43297447	C	G	0.04771	1.80344e-07	-0.0102976	0.00197327	0.705717	rs74505206	5	SNRK	30556	intergenic	3.642	5	2	15	0	1	0
	3:43297587:A:G	rs6801151	3	43297587	A	G	0.1511	1.93106e-07	-0.00747074	0.00143506	0.716062	rs148983260	5	SNRK	30416	intergenic	3.333	6	2	15	0	1	0
	3:43297689:A:C	rs6767019	3	43297689	C	A	0.1511	2.27294e-07	-0.00741597	0.0014329	0.716062	rs148983260	5	SNRK	30314	intergenic	5.163	6	2	15	0	1	0
	3:43299122:A:G	rs55990908	3	43299122	G	A	0.1501	2.04243e-07	-0.00745184	0.00143431	0.722112	rs148983260	5	SNRK	28881	intergenic	6.422	7	2	15	0	1	0
	3:43299359:A:G	rs56412846	3	43299359	A	G	0.1511	2.09431e-07	-0.00744361	0.00143401	0.716062	rs148983260	5	SNRK	28644	intergenic	5.093	5	2	15	0	1	0
	3:43299878:A:G	rs7648154	3	43299878	G	A	0.2018	4.49064e-09	0.00787324	0.00134241	0.819893	rs11709892	5	SNRK	28125	intergenic	5.736	6	2	15	0	1	0
	3:43300871:A:C	rs7646966	3	43300871	A	C	0.1561	0.0134124	0.000953243	0.000385518	0.725314	rs148983260	5	SNRK	27132	intergenic	0.799	5	5	15	0	1	0
	3:43301454:C:T	rs2372360	3	43301454	T	C	0.1551	2.13934e-07	0.00743955	0.00143432	0.731193	rs148983260	5	SNRK	26549	intergenic	3.815	4	5	15	0	1	0
	3:43302159:A:G	rs1996497	3	43302159	G	A	0.1541	0.0145278	-0.000897415	0.0003672	0.735445	rs148983260	5	SNRK	25844	intergenic	0.241	4	5	15	0	1	0
	3:43302377:A:G	rs1317402	3	43302377	A	G	0.1511	0.0162814	-0.000881391	0.000366857	0.716062	rs148983260	5	SNRK	25626	intergenic	0.738	7	5	15	0	1	0
	3:43303085:A:G	rs1320160	3	43303085	A	G	0.1541	0.0152891	0.000933946	0.00038506	0.735445	rs148983260	5	SNRK	24918	intergenic	5.566	6	5	15	0	1	0
	3:43303127:A:G	rs1320161	3	43303127	A	G	0.1541	2.23346e-07	0.00742384	0.00143351	0.735445	rs148983260	5	SNRK	24876	intergenic	1.48	6	5	15	0	1	0
	3:43303171:C:T	rs17075415	3	43303171	T	C	0.1511	0.0162655	-0.000881556	0.000366871	0.716062	rs148983260	5	SNRK	24832	intergenic	2.691	7	5	15	0	1	0
	3:43303197:C:T	rs1320162	3	43303197	T	C	0.1541	0.0152891	0.000933946	0.00038506	0.735445	rs148983260	5	SNRK	24806	intergenic	0.758	7	5	15	0	1	0
	3:43303296:A:G	rs1320163	3	43303296	G	A	0.1541	0.0152891	0.000933946	0.00038506	0.735445	rs148983260	5	SNRK	24707	intergenic	4.888	6	5	15	0	1	0
	3:43303400:A:G	rs2372361	3	43303400	G	A	0.1541	2.17808e-07	0.00743208	0.00143381	0.735445	rs148983260	5	SNRK	24603	intergenic	7.144	7	5	15	0	1	0
	3:43304218:A:AGAAG	rs71083061	3	43304218	A	AGAAG	0.1561	NA	NA	NA	0.735981	rs148983260	5	SNRK	23785	intergenic	0.699	NA	5	15	0	0	0
	3:43309584:C:G	rs17405916	3	43309584	G	C	0.1441	2.27171e-07	-0.00753364	0.00145561	0.826908	rs148983260	5	SNRK	18419	intergenic	1.657	6	5	15	0	1	0
	3:43321414:G:T	rs76887862	3	43321414	T	G	0.1451	2.15052e-07	-0.00755142	0.00145616	0.846967	rs148983260	5	SNRK	6589	intergenic	2.174	5	5	15	1	1	0
	3:43322021:C:T	rs11709892	3	43322021	C	T	0.2048	1.97286e-09	0.00818073	0.00136345	1	rs11709892	5	SNRK	5982	intergenic	0.691	6	5	15	1	1	0
	3:43325094:A:G	rs55836177	3	43325094	G	A	0.1451	2.17239e-07	-0.00754747	0.00145593	0.846967	rs148983260	5	SNRK	2909	intergenic	10.84	5	5	15	1	1	0
	3:43333564:C:G	rs143520892	3	43333564	G	C	0.04871	1.0089e-07	-0.0106468	0.00199937	0.720605	rs74505206	5	SNRK	0	intronic	9.729	7	2	5	1	1	0
	3:43344363:A:AT	rs35710087	3	43344363	A	AT	0.1451	NA	NA	NA	0.846967	rs148983260	5	SNRK	0	intronic	3.768	NA	4	5	1	1	0
	3:43348912:C:T	rs77145152	3	43348912	T	C	0.1451	2.21681e-07	-0.00754179	0.0014559	0.846967	rs148983260	5	SNRK	0	intronic	0.277	5	4	5	1	1	0
	3:43365260:T:TACA	rs138334840	3	43365260	TACA	T	0.1451	NA	NA	NA	0.846967	rs148983260	5	SNRK	0	intronic	0.892	NA	4	5	1	1	0
	3:43367397:G:T	rs79877168	3	43367397	G	T	0.1451	2.01862e-07	-0.00757193	0.00145681	0.846967	rs148983260	5	SNRK	0	intronic	3.074	5	2	7	1	1	0
	3:43368021:A:G	rs56403804	3	43368021	A	G	0.1451	2.09855e-07	-0.00755958	0.00145646	0.846967	rs148983260	5	SNRK	0	intronic	1.816	6	2	7	1	1	0
	3:43386182:A:G	rs74463492	3	43386182	G	A	0.1451	1.8536e-07	-0.00759934	0.00145764	0.846967	rs148983260	5	SNRK	0	intronic	10.33	5	3	4	1	1	0
	3:43397223:A:G	rs79621756	3	43397223	G	A	0.1451	1.99828e-07	-0.00757589	0.00145704	0.846967	rs148983260	5	SNRK:ANO10	00:00:00	intergenic	11.03	6	5	9	1	1	0
	3:43399709:A:C	rs116652041	3	43399709	A	C	0.1451	2.01005e-07	-0.00757442	0.00145707	0.846967	rs148983260	5	SNRK:ANO10	00:00:00	intergenic	8.351	5	5	15	1	1	0
	3:43400755:C:T	rs77245213	3	43400755	C	T	0.1451	1.73679e-07	-0.00762109	0.00145844	0.846967	rs148983260	5	SNRK:ANO10	00:00:00	intergenic	1.885	7	5	15	1	1	0
	3:43405197:C:T	rs75661790	3	43405197	T	C	0.1451	NA	NA	NA	0.846967	rs148983260	5	SNRK:ANO10	00:00:00	intergenic	2.579	4	4	5	1	1	0
	3:43411374:C:T	rs78756554	3	43411374	T	C	0.1451	1.72582e-07	-0.00762539	0.00145894	0.846967	rs148983260	5	SNRK:ANO10	00:00:00	intronic	4.895	5	5	15	1	1	0
	3:43422612:A:T	rs78363264	3	43422612	T	A	0.1451	1.02094e-07	-0.00779386	0.0014642	0.859837	rs148983260	5	SNRK:ANO10	00:00:00	intronic	10.29	6	5	15	1	1	0
	3:43427289:C:T	rs77431211	3	43427289	C	T	0.1441	3.12126e-07	-0.00769292	0.00150371	0.866935	rs148983260	5	SNRK:ANO10	00:00:00	intronic	0.074	7	5	15	1	1	0
	3:43428589:C:G	rs78301985	3	43428589	C	G	0.1431	8.12904e-08	-0.00786947	0.00146702	0.874116	rs148983260	5	SNRK:ANO10	00:00:00	intronic	0.661	5	5	15	1	1	0
	3:43432024:C:T	rs77463213	3	43432024	T	C	0.1551	5.16315e-08	-0.00791437	0.00145335	0.957056	rs148983260	5	SNRK:ANO10	00:00:00	intronic	4.551	4	2	7	1	1	0
	3:43432429:C:T	rs75507005	3	43432429	C	T	0.1431	8.54175e-08	-0.00785311	0.00146642	0.874116	rs148983260	5	SNRK:ANO10	00:00:00	intronic	1.655	7	5	15	1	1	0
	3:43433655:C:CTTTA	3:43433655:C:CTTTA	3	43433655	C	CTTTA	0.1551	NA	NA	NA	0.957056	rs148983260	5	SNRK:ANO10	00:00:00	intronic	1.159	NA	5	15	1	0	0
	3:43437572:A:T	rs199839695	3	43437572	A	T	0.1561	9.3264e-08	-0.0078339	0.00146719	0.95	rs148983260	5	SNRK:ANO10	00:00:00	intronic	2.282	6	5	15	1	0	0
	3:43439423:C:T	rs56023784	3	43439423	C	T	0.1571	1.17687e-07	-0.00765691	0.0014455	0.943471	rs148983260	5	SNRK:ANO10	00:00:00	intronic	6.648	6	5	15	1	1	0
	3:43442899:C:CG	rs147932924	3	43442899	C	CG	0.1441	NA	NA	NA	0.867585	rs148983260	5	SNRK:ANO10	00:00:00	intronic	0.628	NA	4	15	1	1	0
	3:43443534:A:G	rs17473118	3	43443534	A	G	0.1441	0.00325026	-0.00109567	0.000372296	0.867585	rs148983260	5	SNRK:ANO10	00:00:00	intronic	4.512	7	4	15	1	1	0
	3:43443878:C:T	rs74652506	3	43443878	T	C	0.1441	8.26503e-08	-0.00786343	0.00146672	0.867585	rs148983260	5	SNRK:ANO10	00:00:00	intronic	5.102	7	4	15	1	1	0
	3:43446343:C:T	rs906155	3	43446343	T	C	0.1561	NA	NA	NA	0.950385	rs148983260	5	SNRK:ANO10	00:00:00	intronic	4.025	NA	5	15	1	1	0
	3:43453483:T:TA	rs200578119	3	43453483	T	TA	0.0507	NA	NA	NA	0.751299	rs74505206	5	SNRK:ANO10	00:00:00	intronic	0.305	NA	5	15	1	0	0
	3:43455184:C:T	rs78131568	3	43455184	C	T	0.1561	7.73321e-08	-0.00779219	0.00145018	0.95	rs148983260	5	SNRK:ANO10	00:00:00	intronic	11.45	5	5	15	1	1	0
	3:43459624:A:G	rs12493769	3	43459624	G	A	0.1561	1.08537e-07	-0.0076856	0.00144689	0.95	rs148983260	5	SNRK:ANO10	00:00:00	intronic	0.644	5	4	15	1	1	0
	3:43460323:C:T	rs75919775	3	43460323	C	T	0.1551	4.89239e-08	-0.00793787	0.00145511	0.957056	rs148983260	5	SNRK:ANO10	00:00:00	intronic	8.996	2b	4	15	1	1	0
	3:43467895:C:T	rs7650267	3	43467895	C	T	0.159	0.000962048	-0.00124277	0.000376437	0.98589	rs148983260	5	ANO10	0	intronic	0.186	5	2	15	1	1	0
	3:43476816:A:C	rs115638313	3	43476816	A	C	0.1431	8.50412e-08	-0.0078557	0.00146669	0.874116	rs148983260	5	ANO10	0	intronic	4.825	7	5	15	1	1	0
	3:43476977:C:G	rs148983260	3	43476977	C	G	0.1571	4.70419e-08	-0.00794689	0.0014549	1	rs148983260	5	ANO10	0	intronic	2.206	7	5	15	1	1	0
	3:43478295:C:T	rs56029819	3	43478295	C	T	0.159	5.1342e-08	-0.0079219	0.00145447	0.98589	rs148983260	5	ANO10	0	intronic	3.714	4	5	15	1	1	0
	3:43479003:A:C	rs74505206	3	43479003	C	A	0.0666	1.10509e-08	-0.0110964	0.00194206	1	rs74505206	5	ANO10	0	intronic	5.092	6	5	15	1	1	0
	3:43482390:A:G	rs74350316	3	43482390	G	A	0.0666	1.10509e-08	-0.0110964	0.00194206	1	rs74505206	5	ANO10	0	intronic	4.332	5	5	15	1	1	0
	3:43482705:A:AC	rs201743040	3	43482705	AC	A	0.159	NA	NA	NA	0.98589	rs148983260	5	ANO10	0	intronic	0.563	NA	5	15	1	1	0
	3:43489828:T:TC	rs146798531	3	43489828	TC	T	0.1173	NA	NA	NA	0.759207	rs9809577	5	ANO10	0	intronic	2.897	NA	5	15	1	1	0
	3:43499018:A:G	rs7651078	3	43499018	G	A	0.1173	2.74993e-08	-0.00889541	0.00160086	0.759207	rs9809577	5	ANO10	0	intronic	5.44	7	5	15	1	1	0
	3:43501399:C:G	rs1026888	3	43501399	C	G	0.1173	2.08775e-08	-0.00898853	0.00160379	0.759207	rs9809577	5	ANO10	0	intronic	11.16	7	5	15	1	1	0
	3:43501988:C:T	rs72865005	3	43501988	C	T	0.1173	2.67237e-08	-0.00890502	0.00160115	0.759207	rs9809577	5	ANO10	0	intronic	0.694	5	5	15	1	1	0
	3:43505963:A:G	rs2372435	3	43505963	A	G	0.1173	2.08775e-08	-0.00898853	0.00160379	0.759207	rs9809577	5	ANO10	0	intronic	1.084	7	5	15	1	1	0
	3:43509838:A:T	rs7636753	3	43509838	T	A	0.1173	2.56166e-08	-0.00891884	0.00160151	0.759207	rs9809577	5	ANO10	0	intronic	0.753	5	5	15	1	1	0
	3:43517519:A:G	rs75962789	3	43517519	A	G	0.06859	1.61051e-08	-0.0110243	0.00195143	0.968664	rs74505206	5	ANO10	0	intronic	10.92	7	5	15	1	1	0
	3:43523763:C:T	rs113875112	3	43523763	C	T	0.1173	2.56166e-08	-0.00891884	0.00160151	0.759207	rs9809577	5	ANO10	0	intronic	7.01	7	5	15	1	1	0
	3:43526814:C:T	rs72865013	3	43526814	T	C	0.1173	2.62142e-08	-0.00891065	0.00160119	0.759207	rs9809577	5	ANO10:RP11-353H3.1	00:00:00	ncRNA_intronic	8.539	4	4	15	1	1	0
	3:43528082:A:C	rs9809577	3	43528082	A	C	0.1471	2.09494e-10	0.00956235	0.00150488	1	rs9809577	5	ANO10	0	intronic	0.469	7	5	15	1	1	0
	3:43531918:A:T	rs6441778	3	43531918	T	A	0.1173	2.16261e-08	-0.00897407	0.00160295	0.759207	rs9809577	5	ANO10	0	intronic	1.346	7	5	15	1	1	0
	3:43533660:C:T	rs60329676	3	43533660	C	T	0.06859	1.68228e-08	-0.0110042	0.00195046	0.968664	rs74505206	5	ANO10	0	intronic	11.91	7	5	15	1	1	0
	3:43535282:C:T	rs113758058	3	43535282	T	C	0.1173	2.59698e-08	-0.00891463	0.00160144	0.759207	rs9809577	5	ANO10	0	intronic	6.275	7	5	15	1	1	0
	3:43537085:C:T	rs6802567	3	43537085	C	T	0.1193	0.00146642	-0.00119427	0.00037541	0.742732	rs9809577	5	ANO10	0	intronic	0.812	5	5	15	1	1	0
	3:43538293:C:T	rs72865025	3	43538293	T	C	0.1183	2.16251e-08	-0.00897407	0.00160295	0.750907	rs9809577	5	ANO10	0	intronic	4.134	5	2	15	1	1	0
	3:43541195:C:T	rs72865027	3	43541195	C	T	0.1173	2.62142e-08	-0.00891065	0.00160119	0.759207	rs9809577	5	ANO10	0	intronic	2.059	7	5	15	1	1	0
	3:43544147:G:T	rs72865029	3	43544147	G	T	0.1173	2.62142e-08	-0.00891065	0.00160119	0.759207	rs9809577	5	ANO10	0	intronic	0.578	7	4	15	1	1	0
	3:43546146:A:T	rs113426635	3	43546146	A	T	0.06958	1.46244e-08	-0.0110665	0.00195318	0.953632	rs74505206	5	ANO10	0	intronic	1.725	6	5	15	1	1	0
	3:43548659:A:G	rs10510737	3	43548659	G	A	0.1173	2.56166e-08	-0.00891884	0.00160151	0.759207	rs9809577	5	ANO10	0	intronic	1.364	7	5	15	1	1	0
	3:43548684:C:T	rs78788842	3	43548684	C	T	0.0507	2.11376e-08	-0.0112179	0.00200232	0.751299	rs74505206	5	ANO10	0	intronic	1.834	7	5	15	1	1	0
	3:43550220:C:G	rs9758468	3	43550220	G	C	0.1173	2.8628e-08	-0.00886838	0.00159801	0.759207	rs9809577	5	ANO10	0	intronic	0.032	6	5	15	1	1	0
	3:43550230:G:T	rs9758483	3	43550230	T	G	0.1173	2.71152e-08	-0.00888838	0.00159888	0.759207	rs9809577	5	ANO10	0	intronic	1.256	6	5	15	1	1	0
	3:43552728:C:T	rs6772068	3	43552728	C	T	0.1173	0.00141275	-0.00119897	0.000375612	0.759207	rs9809577	5	ANO10	0	intronic	5.829	5	5	15	1	1	0
	3:43558356:A:T	rs922642	3	43558356	T	A	0.1183	2.69741e-08	-0.00890104	0.0016009	0.751815	rs9809577	5	ANO10	0	intronic	5.81	5	2	15	1	1	0
	3:43563334:C:T	rs78879443	3	43563334	C	T	0.1173	2.14342e-08	-0.00898042	0.00160364	0.759207	rs9809577	5	ANO10	0	intronic	1.069	6	5	5	1	1	0
	3:43564734:C:T	rs17075754	3	43564734	C	T	0.1173	2.56166e-08	-0.00891884	0.00160151	0.759207	rs9809577	5	ANO10	0	intronic	5.986	3a	2	15	1	1	0
	3:43574851:C:T	rs72865044	3	43574851	T	C	0.06859	1.18403e-08	-0.0111502	0.00195549	0.968664	rs74505206	5	ANO10	0	intronic	7.066	5	5	15	1	1	0
	3:43577014:C:T	rs6803386	3	43577014	T	C	0.06859	1.18403e-08	-0.0111502	0.00195549	0.968664	rs74505206	5	ANO10	0	intronic	2.339	6	5	5	1	1	0
	3:43580243:C:T	rs6795944	3	43580243	T	C	0.1173	2.53776e-08	-0.00892282	0.00160175	0.759207	rs9809577	5	ANO10	0	intronic	0.741	5	4	5	1	1	0
	3:43584377:C:T	rs6763411	3	43584377	T	C	0.06759	0.0322726	-0.000822396	0.000384114	0.952596	rs74505206	5	ANO10	0	intronic	0.763	5	5	5	1	1	0
	3:43591405:C:T	rs1842805	3	43591405	C	T	0.1163	2.50334e-08	-0.00892703	0.00160183	0.752294	rs9809577	5	ANO10	0	intronic	11.08	6	4	5	1	1	0
	3:43606863:A:C	rs17075829	3	43606863	C	A	0.06759	0.0340363	-0.00081348	0.000383782	0.952596	rs74505206	5	ANO10	0	intronic	4.983	7	2	5	1	1	0
	3:43615312:C:T	rs1905181	3	43615312	C	T	0.06759	1.68578e-08	-0.0110071	0.00195109	0.952596	rs74505206	5	ANO10	0	intronic	1.342	NA	4	5	1	1	0
	3:43618876:C:T	rs75854701	3	43618876	T	C	0.0497	2.22075e-08	-0.0111961	0.0020015	0.736334	rs74505206	5	ANO10	0	intronic	0.445	5	4	5	1	1	0
	3:43620355:C:T	rs72865091	3	43620355	C	T	0.06759	NA	NA	NA	0.952596	rs74505206	5	ANO10	0	intronic	0.036	6	4	5	1	1	0
	3:43622602:A:G	rs72865095	3	43622602	A	G	0.06759	1.3421e-08	-0.0110956	0.00195324	0.952596	rs74505206	5	ANO10	0	intronic	9.266	6	5	5	1	1	0
	3:43625293:C:T	rs72865099	3	43625293	C	T	0.06759	1.82942e-08	-0.0109705	0.00194948	0.952596	rs74505206	5	ANO10	0	intronic	3.869	5	5	5	1	1	0
	3:43627141:C:T	rs72865102	3	43627141	C	T	0.06759	1.68578e-08	-0.0110071	0.00195109	0.952596	rs74505206	5	ANO10	0	intronic	4.755	5	5	5	1	1	0
	3:43635813:C:T	rs7628239	3	43635813	T	C	0.06759	1.28845e-08	-0.0111144	0.00195415	0.952596	rs74505206	5	ANO10	0	intronic	1.071	7	5	5	1	1	0
	3:43636166:C:T	rs7642287	3	43636166	C	T	0.06759	1.63473e-08	-0.0110197	0.0019515	0.952596	rs74505206	5	ANO10	0	intronic	5.639	6	5	5	1	1	0
	3:43636715:A:C	rs148738106	3	43636715	C	A	0.06759	2.38262e-08	-0.0108375	0.00194164	0.952596	rs74505206	5	ANO10	0	intronic	0.643	7	5	5	1	1	0
	3:43639436:A:C	rs7623828	3	43639436	A	C	0.1352	0.000103436	-0.00591575	0.00152374	0.78451	rs9809577	5	ANO10	0	intronic	0.889	6	4	5	1	1	0
	3:43644029:C:T	rs57838122	3	43644029	C	T	0.06759	1.78154e-08	-0.0109826	0.00195004	0.952596	rs74505206	5	ANO10	0	intronic	2.711	7	4	5	1	1	0
	3:43644071:A:G	rs57790719	3	43644071	A	G	0.06759	1.24007e-08	-0.0111309	0.00195481	0.952596	rs74505206	5	ANO10	0	intronic	0.003	7	4	5	1	1	0
	3:43647573:A:G	rs6769241	3	43647573	G	A	0.06759	2.45204e-08	-0.0109766	0.00196831	0.92159	rs74505206	5	ANO10	0	intronic	5.62	7	4	5	1	1	0
	3:43648194:C:T	rs72866821	3	43648194	C	T	0.06859	2.20539e-08	-0.0110229	0.00197012	0.937574	rs74505206	5	ANO10	0	intronic	0.769	6	5	5	1	1	0
	3:43658845:A:G	rs6800306	3	43658845	A	G	0.06759	0.0399891	-0.000787617	0.000383481	0.92159	rs74505206	5	ANO10	0	intronic	1.795	5	4	15	1	1	0
	3:43660583:A:G	rs113735801	3	43660583	G	A	0.0666	2.28827e-08	-0.0110064	0.00196941	0.905679	rs74505206	5	ANO10	0	intronic	3.69	7	5	5	1	1	0
	3:43665459:C:T	rs72866837	3	43665459	T	C	0.0666	2.48128e-08	-0.0109697	0.0019678	0.905679	rs74505206	5	ANO10	0	intronic	0.284	7	5	15	1	1	0
	3:43668215:A:G	rs114825981	3	43668215	A	G	0.0497	2.51136e-08	-0.0112393	0.00201694	0.705554	rs74505206	5	ANO10	0	intronic	0.341	6	5	15	1	1	0
	3:43672375:C:CT	rs148788800	3	43672375	CT	C	0.06362	NA	NA	NA	0.889049	rs74505206	5	ANO10	0	intronic	1.494	NA	5	15	1	0	0
	3:43676742:C:T	rs72866845	3	43676742	C	T	0.06759	2.98751e-08	-0.0108692	0.00196118	0.92159	rs74505206	5	ANO10	0	intronic	4.493	5	5	15	1	1	0
	3:43697744:A:G	rs530758485	3	43697744	G	A	0.05666	NA	NA	NA	0.613614	rs74505206	5	ANO10	0	intronic	1.3	NA	5	15	1	0	0
	3:44457540:A:G	rs12386385	3	44457540	G	A	0.4245	2.44556e-08	0.00631361	0.00113206	0.774573	rs11130032	6	LINC00694	5078	intergenic	4.47	7	4	15	1	1	0
	3:44460954:A:G	rs3935212	3	44460954	A	G	0.4215	1.55991e-08	0.00642108	0.0011355	0.793111	rs11130032	6	LINC00694	1664	intergenic	6.112	NA	2	15	0	1	0
	3:44468065:A:C	rs9855433	3	44468065	A	C	0.4225	0.00101409	0.00123189	0.000374824	0.829913	rs11130032	6	LINC00694	2565	intergenic	1.773	7	5	15	0	1	0
	3:44494408:C:CT	rs60163197	3	44494408	C	CT	0.3598	NA	NA	NA	0.66341	rs56062011	6	ZNF445	0	intronic	4.499	NA	4	5	1	1	0
	3:44494792:A:T	rs56062011	3	44494792	A	T	0.3658	4.56428e-09	0.00681773	0.00116297	1	rs56062011	6	ZNF445	0	intronic	2.036	6	4	5	1	1	0
	3:44502108:A:G	rs9812663	3	44502108	G	A	0.4205	1.08199e-08	0.00651002	0.00113864	0.836955	rs11130032	6	ZNF445	0	intronic	5.654	5	4	5	1	1	0
	3:44502864:A:AATAGGAGG	rs138500151	3	44502864	AATAGGAGG	A	0.4205	NA	NA	NA	0.836955	rs11130032	6	ZNF445	0	intronic	4.921	NA	4	8	1	1	0
	3:44503551:G:GGTTT	rs55783045	3	44503551	GGTTT	G	0.4354	NA	NA	NA	0.779219	rs11130032	6	ZNF445	0	intronic	4.887	NA	4	8	1	1	0
	3:44503579:C:T	rs6441844	3	44503579	T	C	0.4354	9.7462e-09	0.00653246	0.00113903	0.779219	rs11130032	6	ZNF445	0	intronic	1.879	6	4	8	1	1	0
	3:44503732:C:T	rs7649834	3	44503732	T	C	0.4205	0.000633641	0.00128644	0.000376506	0.836955	rs11130032	6	ZNF445	0	intronic	3.88	6	4	4	1	1	0
	3:44508967:C:T	rs4682745	3	44508967	C	T	0.4205	0.000640037	0.00128522	0.000376451	0.836955	rs11130032	6	ZNF445	0	intronic	3.3	5	4	5	1	1	0
	3:44509281:C:T	rs1806579	3	44509281	C	T	0.4205	9.7187e-09	0.00653618	0.00113959	0.836955	rs11130032	6	ZNF445	0	intronic	8.818	6	4	5	1	1	0
	3:44509978:C:T	rs13313937	3	44509978	C	T	0.4205	9.39536e-09	0.00654458	0.00113991	0.836955	rs11130032	6	ZNF445	0	intronic	7.432	4	4	5	1	1	0
	3:44510906:C:G	rs4431151	3	44510906	C	G	0.4364	9.7462e-09	0.00653246	0.00113903	0.776175	rs11130032	6	ZNF445	0	intronic	0.84	5	3	4	1	1	0
	3:44511405:A:G	rs2888390	3	44511405	A	G	0.4354	9.7462e-09	0.00653246	0.00113903	0.779219	rs11130032	6	ZNF445	0	intronic	0.157	5	4	5	1	1	0
	3:44515813:C:T	rs12186073	3	44515813	T	C	0.4205	9.08265e-09	0.00655298	0.00114024	0.836955	rs11130032	6	ZNF445	0	intronic	1.177	7	5	5	1	1	0
	3:44516221:A:G	rs56234157	3	44516221	A	G	0.4215	9.39537e-09	0.00654458	0.00113991	0.832618	rs11130032	6	ZNF445	0	intronic	3.426	7	5	5	1	1	0
	3:44516496:A:G	rs9873072	3	44516496	A	G	0.4215	9.7187e-09	0.00653618	0.00113959	0.832618	rs11130032	6	ZNF445	0	intronic	0.135	5	5	5	1	1	0
	3:44520980:C:G	rs9819766	3	44520980	C	G	0.4354	9.42256e-09	0.00654084	0.00113936	0.779219	rs11130032	6	ZNF445	1817	intergenic	8.963	5	2	15	1	1	0
	3:44522646:A:ATTAT	3:44522646:A:ATTAT	3	44522646	A	ATTAT	0.001988	NA	NA	NA	0.666094	rs11130032	6	ZNF445	3483	intergenic	1.864	NA	5	15	1	0	0
	3:44522646:A:ATTATTTAT	3:44522646:A:ATTATTTAT	3	44522646	A	ATTATTTAT	0.3658	NA	NA	NA	0.666094	rs11130032	6	ZNF445	3483	NA	1.689	NA	5	15	1	1	0
	3:44522804:C:T	rs6769609	3	44522804	T	C	0.4354	9.28067e-09	0.00654539	0.00113964	0.779219	rs11130032	6	ZNF445	3641	intergenic	0.299	7	5	15	1	1	0
	3:44530329:C:T	rs56231820	3	44530329	T	C	0.4195	9.62876e-09	0.00653977	0.0011399	0.832532	rs11130032	6	ZNF852	10132	intergenic	6.632	6	5	9	0	1	0
	3:44532047:C:T	rs9850129	3	44532047	T	C	0.4205	0.000614101	0.00129025	0.000376681	0.836955	rs11130032	6	ZNF852	8414	intergenic	1.723	6	4	9	1	1	0
	3:44538748:C:G	rs9311358	3	44538748	G	C	0.4344	1.20294e-08	0.00648371	0.00113763	0.775605	rs11130032	6	ZNF852	1713	intergenic	1.052	6	4	8	1	1	0
	3:44543030:C:T	rs12108134	3	44543030	T	C	0.4354	0.000900044	0.00124567	0.000375198	0.779219	rs11130032	6	ZNF852	0	intronic	1.215	1f	4	8	1	1	0
	3:44547124:A:T	rs12489887	3	44547124	T	A	0.4205	9.77606e-09	0.00653522	0.00113962	0.836955	rs11130032	6	ZNF852	0	intronic	11.54	5	4	5	1	1	0
	3:44552421:A:G	rs62251383	3	44552421	G	A	0.4245	5.52446e-09	0.00667748	0.00114526	0.851901	rs11130032	6	ZNF852	292	upstream	6.695	3a	1	1	1	1	0
	3:44553722:A:G	rs9835270	3	44553722	A	G	0.4225	7.03823e-09	0.00661813	0.00114303	0.86056	rs11130032	6	ZNF852	1593	intergenic	0.059	5	5	15	1	1	0
	3:44554874:A:AG	rs200998002	3	44554874	A	AG	0.4344	NA	NA	NA	0.783297	rs11130032	6	AC099669.1	1833	intergenic	1.001	NA	5	15	1	1	0
	3:44556861:A:T	rs6798590	3	44556861	A	T	0.4384	4.67999e-09	0.00671419	0.00114613	0.799019	rs11130032	6	AC099669.1	67	upstream	0.002	6	5	15	1	1	0
	3:44559156:A:G	rs2888389	3	44559156	A	G	0.4374	6.07767e-09	0.00665152	0.00114393	0.795283	rs11130032	6	AC099669.1	2362	intergenic	0.275	NA	5	14	1	1	0
	3:44567065:C:T	rs6766334	3	44567065	C	T	0.4245	7.38212e-09	0.00660926	0.00114308	0.87704	rs11130032	6	EI24P3	0	ncRNA_exonic	0.894	7	7	14	0	1	0
	3:44594030:A:C	rs1402751	3	44594030	A	C	0.4185	0.000399517	0.00134014	0.000378528	0.90974	rs11130032	6	ZKSCAN7	2654	intergenic	0.166	5	9	14	1	1	0
	3:44599103:G:T	rs2293600	3	44599103	G	T	0.4185	0.000399517	0.00134014	0.000378528	0.90974	rs11130032	6	ZKSCAN7:RP11-944L7.4	00:00:00	ncRNA_intronic	0.454	NA	4	5	1	1	0
	3:44602768:A:AG	rs76892966	3	44602768	AG	A	0.4195	NA	NA	NA	0.913723	rs11130032	6	ZKSCAN7:RP11-944L7.4	00:00:00	ncRNA_intronic	8.795	NA	4	5	1	1	0
	3:44622551:A:G	rs77629753	3	44622551	A	G	0.4225	7.99281e-09	0.00659264	0.00114285	0.917722	rs11130032	6	ZKSCAN7:RP11-944L7.4:RP11-944L7.5:ZNF660	0:0:0:0	ncRNA_intronic	3.167	5	1	5	1	1	0
	3:44635461:A:G	rs13319803	3	44635461	A	G	0.4254	0.000301769	0.00137256	0.000379812	0.973606	rs11130032	6	RP11-944L7.4:RP11-944L7.5:ZNF660:ZNF197	0:0:0:0	ncRNA_intronic	4.452	6	4	8	1	1	0
	3:44652287:A:G	rs6441861	3	44652287	G	A	0.4254	0.000311729	0.00136869	0.000379626	0.973606	rs11130032	6	RP11-944L7.4:ZNF197	00:00:00	ncRNA_intronic	6.244	6	5	15	1	1	0
	3:44655476:A:C	rs2888410	3	44655476	A	C	0.4225	NA	NA	NA	0.9868	rs11130032	6	RP11-944L7.4:ZNF197	00:00:00	ncRNA_intronic	13.83	6	5	15	1	1	0
	3:44667286:C:G	rs10212378	3	44667286	G	C	0.4254	3.02156e-08	0.00632199	0.00114112	1	rs11130032	6	RP11-944L7.4:ZNF197	00:00:00	ncRNA_intronic	5.088	4	1	1	1	1	0
	3:44667455:A:C	3:44667455:A:C	3	44667455	C	A	0.4225	NA	NA	NA	0.9868	rs11130032	6	RP11-944L7.4:ZNF197	00:00:00	ncRNA_intronic	13.35	4	1	1	1	1	0
	3:44667455:C:T	3:44667455:C:T	3	44667455	C	T	0.002982	NA	NA	NA	0.9868	rs11130032	6	RP11-944L7.4:ZNF197	00:00:00	NA	13.04	NA	1	1	1	0	0
	3:44674996:C:T	rs4682987	3	44674996	T	C	0.4225	3.79076e-08	0.00626793	0.00113956	0.9868	rs11130032	6	RP11-944L7.4:ZNF197	00:00:00	ncRNA_intronic	8.12	7	4	4	1	1	0
	3:44678498:A:G	rs12635624	3	44678498	A	G	0.4215	0.000509138	0.00131314	0.000377785	0.973682	rs11130032	6	RP11-944L7.4:ZNF197	00:00:00	ncRNA_intronic	2.114	5	4	4	1	1	0
	3:44686087:C:T	rs9865162	3	44686087	T	C	0.4225	4.3296e-08	0.00623425	0.00113829	0.9868	rs11130032	6	RP11-944L7.4:ZNF197	00:00:00	ncRNA_intronic	0.145	7	4	5	1	1	0
	3:44704083:A:G	rs11130032	3	44704083	A	G	0.4254	2.9939e-08	0.00632553	0.00114142	1	rs11130032	6	RP11-944L7.4	0	ncRNA_intronic	0.12	6	4	5	1	1	0
	3:44706577:A:AATT	rs34042835	3	44706577	AATT	A	0.4254	NA	NA	NA	1	rs11130032	6	RP11-944L7.4	0	ncRNA_intronic	0.66	NA	4	15	1	1	0
	3:44712097:A:C	rs6809116	3	44712097	C	A	0.4483	0.0004353	0.00132737	0.000377341	0.872574	rs11130032	6	RP11-944L7.4	0	ncRNA_intronic	10.09	5	5	15	1	1	0
	3:44738515:C:G	rs4682749	3	44738515	G	C	0.4473	2.19222e-07	0.00579458	0.00111816	0.885362	rs11130032	6	RP11-944L7.4	11369	intergenic	0.375	7	9	15	0	1	0
	3:44739783:A:G	rs62244186	3	44739783	A	G	0.4473	2.20762e-07	0.00579357	0.00111825	0.885362	rs11130032	6	SOCS5P3	11019	intergenic	1.431	7	9	15	0	1	0
	3:44743993:A:G	rs6778410	3	44743993	A	G	0.4493	0.000530083	0.00130595	0.000376888	0.831226	rs11130032	6	SOCS5P3	6809	intergenic	0.235	6	9	15	0	1	0
	3:44765533:A:G	rs725866	3	44765533	G	A	0.4751	0.00438544	0.00105401	0.000369955	0.608357	rs11130032	6	ZNF502	209	downstream	2.913	NA	5	9	1	1	0
	3:44784949:A:G	rs2372828	3	44784949	A	G	0.4751	0.00438544	0.00105401	0.000369955	0.608357	rs11130032	6	KIAA1143	0	intergenic	9.487	6	5	15	1	1	0
	3:44796132:G:T	rs9311361	3	44796132	G	T	0.4751	0.00428047	0.00105721	0.000370078	0.608357	rs11130032	6	KIAA1143	0	intronic	11.13	5	4	4	1	1	0
	3:44810042:G:GCCA	rs137885644	3	44810042	G	GCCA	0.4781	NA	NA	NA	0.603753	rs11130032	6	KIF15	0	intronic	8.005	NA	4	15	1	1	0
	3:44810048:A:C	rs58188314	3	44810048	A	C	0.4781	1.16399e-06	0.00543466	0.00111786	0.603753	rs11130032	6	KIF15	0	intronic	8.485	5	4	15	1	1	0
	3:44810049:A:C	rs57269503	3	44810049	A	C	0.4781	1.16399e-06	0.00543466	0.00111786	0.603753	rs11130032	6	KIF15	0	intronic	8.458	5	4	15	1	1	0
	3:44817181:C:T	rs7611773	3	44817181	T	C	0.4761	5.59274e-07	0.00553938	0.00110682	0.611277	rs11130032	6	KIF15	0	intronic	0.128	7	4	15	1	1	0
	3:44912189:C:T	rs12495512	3	44912189	T	C	0.4881	3.80403e-07	0.0056663	0.00111574	0.648517	rs11130032	6	KIF15	0	intronic	1.774	3a	5	15	1	1	0
	3:48267956:C:G	rs139682949	3	48267956	C	G	0.07853	3.52983e-07	0.00827136	0.00162416	0.637573	rs73831575	7	CAMP	974	downstream	0.868	6	5	15	1	1	0
	3:48278659:C:T	rs142217494	3	48278659	T	C	0.07853	3.73462e-07	0.00825016	0.00162341	0.637573	rs73831575	7	ZNF589	3930	intergenic	0.139	3a	5	15	1	1	0
	3:48282239:A:G	rs73072377	3	48282239	A	G	0.07853	3.40915e-07	0.00828454	0.00162464	0.637573	rs73831575	7	ZNF589	350	upstream	4.713	4	1	2	1	1	0
	3:48319424:G:T	rs73072389	3	48319424	G	T	0.07853	4.56173e-07	0.00817573	0.00162092	0.637573	rs73831575	7	ZNF589	0	intronic	3.828	7	5	15	1	1	0
	3:48406223:A:G	rs73074316	3	48406223	G	A	0.07555	6.85996e-08	0.00858346	0.00159106	0.715146	rs73831575	7	FBXW12	7485	intergenic	7.908	6	5	15	1	1	0
	3:48428472:A:C	rs73831575	3	48428472	C	A	0.09543	4.21179e-08	0.00824994	0.00150499	1	rs73831575	7	FBXW12	0	intronic	3.492	7	5	15	1	1	0
	3:48451307:A:G	rs143861937	3	48451307	G	A	0.08847	5.4693e-08	0.00816107	0.00150148	0.899149	rs73831575	7	PLXNB1	0	intronic	7.825	5	4	4	1	1	0
	3:52837793:C:T	rs4481150	3	52837793	C	T	0.499	0.000143702	0.00146075	0.000384234	0.630725	rs7617468	8	ITIH3	0	intronic	0.546	1f	4	15	1	1	0
	3:52845105:C:T	rs2535627	3	52845105	C	T	0.5	0.000172453	0.00144054	0.000383501	0.631998	rs7617468	8	ITIH4	1885	intergenic	5.307	NA	5	15	1	1	0
	3:52847601:C:T	rs2071044	3	52847601	T	C	0.498	0.00016811	0.00144332	0.00038359	0.629571	rs7617468	8	ITIH4:RP5-966M1.6	00:00:00	intronic	5.18	NA	4	15	1	1	0
	3:52849549:C:T	rs7617468	3	52849549	C	T	0.4046	2.95507e-08	0.00643596	0.00116087	1	rs7617468	8	ITIH4:RP5-966M1.6	00:00:00	intronic	0.782	7	5	15	1	1	0
	3:52851137:C:T	rs2240917	3	52851137	C	T	0.4046	3.58673e-08	0.00638646	0.00115905	1	rs7617468	8	ITIH4:RP5-966M1.6	00:00:00	intronic	7.015	NA	4	15	1	1	0
	3:52852060:C:T	rs2245538	3	52852060	C	T	0.4046	3.58673e-08	0.00638646	0.00115905	1	rs7617468	8	ITIH4:RP5-966M1.6	00:00:00	intronic	2.69	5	4	15	1	1	0
	3:52852538:G:T	rs4687657	3	52852538	G	T	0.3022	NA	NA	NA	0.636676	rs7617468	8	ITIH4:RP5-966M1.6	00:00:00	exonic	4.385	1f	4	15	1	1	0
	3:52852897:G:T	rs35004449	3	52852897	T	G	0.3022	1.58391e-05	0.00515854	0.00119502	0.636676	rs7617468	8	ITIH4:RP5-966M1.6	00:00:00	UTR3	1.12	5	2	15	1	1	0
	3:52853747:C:G	rs2276815	3	52853747	G	C	0.3022	1.68223e-05	0.00514054	0.00119454	0.636676	rs7617468	8	ITIH4:RP5-966M1.6	00:00:00	UTR3	9.067	5	4	15	1	1	0
	3:52854186:A:C	rs2239548	3	52854186	C	A	0.4046	3.7135e-08	0.00637763	0.00115873	1	rs7617468	8	ITIH4:RP5-966M1.6	00:00:00	intronic	3.39	NA	4	15	1	1	0
	3:52855229:C:T	rs2239547	3	52855229	T	C	0.3032	NA	NA	NA	0.631699	rs7617468	8	ITIH4:RP5-966M1.6	00:00:00	intronic	3.187	NA	4	15	1	1	0
	3:52855865:A:G	rs2256332	3	52855865	A	G	0.3926	3.13614e-05	0.00162148	0.000389464	0.944646	rs7617468	8	ITIH4:RP5-966M1.6	00:00:00	intronic	1.052	1f	4	15	1	1	0
	3:52859526:A:T	rs2240915	3	52859526	A	T	0.4046	3.86374e-08	0.00636823	0.0011585	1	rs7617468	8	ITIH4:RP5-966M1.6	00:00:00	intronic	2.385	6	4	5	1	1	0
	3:52859630:C:G	rs2535633	3	52859630	G	C	0.4046	4.44996e-08	0.00633263	0.00115728	1	rs7617468	8	ITIH4:RP5-966M1.6	00:00:00	intronic	2.735	6	4	5	1	1	0
	3:52862753:A:G	rs2245647	3	52862753	G	A	0.4046	4.14151e-08	0.00635057	0.00115787	1	rs7617468	8	ITIH4:RP5-966M1.6	00:00:00	intronic	6.059	NA	3	5	1	1	0
	3:52863605:A:G	rs3774364	3	52863605	A	G	0.4036	4.26034e-08	0.00634198	0.00115736	0.995905	rs7617468	8	ITIH4:RP5-966M1.6	00:00:00	intronic	3.416	5	1	5	1	1	0
	3:52864584:A:G	rs2071042	3	52864584	G	A	0.4046	1.74849e-05	0.00168144	0.000391506	1	rs7617468	8	ITIH4:RP5-966M1.6	00:00:00	exonic	7.437	NA	1	5	1	1	0
	3:52866535:A:C	rs7652667	3	52866535	A	C	0.4046	1.4925e-05	-0.00169767	0.000392091	1	rs7617468	8	RP5-966M1.6	0	intronic	4.868	5	2	5	1	1	0
	3:52866845:A:C	rs11915546	3	52866845	C	A	0.4046	NA	NA	NA	1	rs7617468	8	RP5-966M1.6	0	intronic	2.655	5	3	5	1	1	0
	3:52867595:A:C	rs60332615	3	52867595	A	C	0.4056	4.51332e-08	-0.00632834	0.00115702	0.995905	rs7617468	8	RP5-966M1.6:MUSTN1:TMEM110-MUSTN1	00:00:00	intronic	4.822	5	1	5	1	1	0
	3:52868145:A:G	rs11918800	3	52868145	A	G	0.4056	1.50927e-05	-0.00169641	0.000392023	0.995905	rs7617468	8	RP5-966M1.6:MUSTN1:TMEM110-MUSTN1	00:00:00	intronic	2.474	5	1	5	1	1	0
	3:52868610:C:T	rs11922961	3	52868610	C	T	0.4036	1.68352e-05	-0.00168576	0.000391747	0.9795	rs7617468	8	RP5-966M1.6:MUSTN1:TMEM110-MUSTN1	00:00:00	intronic	1.769	5	1	5	1	1	0
	3:52868716:G:GC	rs77032405	3	52868716	G	GC	0.4105	NA	NA	NA	0.959418	rs7617468	8	RP5-966M1.6:MUSTN1:TMEM110-MUSTN1	00:00:00	intronic	0.911	NA	1	5	1	1	0
	3:52869263:A:C	rs2276823	3	52869263	A	C	0.4125	NA	NA	NA	0.967726	rs7617468	8	RP5-966M1.6:TMEM110-MUSTN1	00:00:00	UTR5	0.35	2b	1	5	1	1	0
	3:52874446:C:T	rs6769789	3	52874446	T	C	0.4056	1.26479e-05	-0.00171462	0.000392712	0.995905	rs7617468	8	TMEM110-MUSTN1:TMEM110	00:00:00	UTR3	9.014	5	2	4	1	1	0
	3:52874716:G:GTT	rs374916394	3	52874716	G	GTT	0.3469	NA	NA	NA	0.623874	rs7617468	8	TMEM110-MUSTN1:TMEM110	00:00:00	intronic	1.124	NA	2	4	1	1	0
	3:52874753:C:T	rs56019197	3	52874753	C	T	0.4066	3.74755e-08	-0.00637391	0.0011584	0.991827	rs7617468	8	TMEM110-MUSTN1:TMEM110	00:00:00	intronic	4.661	7	2	4	1	1	0
	3:52876389:G:T	rs11719137	3	52876389	T	G	0.4076	4.69562e-08	-0.00631893	0.00115679	0.987767	rs7617468	8	TMEM110-MUSTN1:TMEM110	00:00:00	intronic	2.979	5	2	4	1	1	0
	3:52878600:C:G	rs56214994	3	52878600	C	G	0.4066	4.70708e-08	-0.00631865	0.00115683	0.991827	rs7617468	8	TMEM110-MUSTN1:TMEM110	00:00:00	intronic	3.851	5	2	5	1	1	0
	3:52880128:G:T	rs6445541	3	52880128	T	G	0.4046	3.63883e-08	0.00637893	0.00115822	0.991792	rs7617468	8	TMEM110-MUSTN1:TMEM110	00:00:00	intronic	1.899	1f	2	5	1	1	0
	3:52882353:G:GGCTGAAACAATATCACT	rs3839102	3	52882353	G	GGCTGAAACAATATCACT	0.4056	NA	NA	NA	0.995905	rs7617468	8	TMEM110-MUSTN1:TMEM110	00:00:00	intronic	5.027	NA	3	4	1	1	0
	3:52883070:C:T	rs11715347	3	52883070	T	C	0.4066	4.60012e-08	-0.00632347	0.00115685	0.991827	rs7617468	8	TMEM110-MUSTN1:TMEM110	00:00:00	intronic	9.764	5	3	4	1	1	0
	3:52886240:C:T	rs2336558	3	52886240	T	C	0.4066	4.6522e-08	-0.00632267	0.00115713	0.991827	rs7617468	8	TMEM110-MUSTN1:TMEM110	00:00:00	intronic	0.852	7	4	4	1	1	0
	3:52887861:A:AT	rs34092621	3	52887861	A	AT	0.4056	NA	NA	NA	0.987697	rs7617468	8	TMEM110-MUSTN1:TMEM110	00:00:00	intronic	2.461	NA	4	5	1	1	0
	3:52888116:C:CT	rs35640835	3	52888116	C	CT	0.4066	NA	NA	NA	0.991827	rs7617468	8	TMEM110-MUSTN1:TMEM110	00:00:00	intronic	3.281	NA	4	5	1	1	0
	3:52891570:C:G	rs7630552	3	52891570	C	G	0.4066	4.8967e-08	-0.00630927	0.0011566	0.991827	rs7617468	8	TMEM110-MUSTN1:TMEM110	00:00:00	intronic	0.591	7	4	5	1	1	0
	3:52891707:A:G	rs7620690	3	52891707	G	A	0.4066	4.79184e-08	-0.00631605	0.00115703	0.991827	rs7617468	8	TMEM110-MUSTN1:TMEM110	00:00:00	intronic	6.16	6	4	5	1	1	0
	3:52893426:C:T	rs7612624	3	52893426	C	T	0.4066	NA	NA	NA	0.991827	rs7617468	8	TMEM110-MUSTN1:TMEM110	00:00:00	intronic	0.778	6	5	5	1	1	0
	3:52893465:C:T	rs6798941	3	52893465	C	T	0.3181	NA	NA	NA	0.679722	rs7617468	8	TMEM110-MUSTN1:TMEM110	00:00:00	intronic	1.627	6	5	5	1	1	0
	3:52895785:A:G	rs12487379	3	52895785	A	G	0.4026	3.31443e-08	0.00640041	0.00115866	0.975525	rs7617468	8	TMEM110-MUSTN1:TMEM110	00:00:00	intronic	5.302	5	4	5	1	1	0
	3:52896032:A:C	rs13072537	3	52896032	A	C	0.4036	3.43121e-08	0.00639162	0.00115835	0.979622	rs7617468	8	TMEM110-MUSTN1:TMEM110	00:00:00	intronic	1.883	5	4	5	1	1	0
	3:52897095:A:T	rs6773650	3	52897095	T	A	0.3887	3.81562e-07	0.00585186	0.00115241	0.922562	rs7617468	8	TMEM110-MUSTN1:TMEM110	00:00:00	intronic	1.313	6	4	5	1	1	0
	3:52897801:C:T	rs4350911	3	52897801	T	C	0.3887	4.17924e-07	-0.00582909	0.00115186	0.922562	rs7617468	8	TMEM110-MUSTN1:TMEM110	00:00:00	intronic	5.746	6	5	5	1	1	0
	3:52897823:C:T	rs6764322	3	52897823	T	C	0.3887	4.17924e-07	-0.00582909	0.00115186	0.922562	rs7617468	8	TMEM110-MUSTN1:TMEM110	00:00:00	intronic	8.539	7	5	5	1	1	0
	3:52899284:C:G	rs4687679	3	52899284	C	G	0.3767	5.07326e-07	-0.00577684	0.00114996	0.879408	rs7617468	8	TMEM110-MUSTN1:TMEM110	00:00:00	intronic	0.701	7	5	5	1	1	0
	3:52901974:A:G	rs9825230	3	52901974	A	G	0.3757	4.90038e-07	0.00578525	0.00115011	0.875633	rs7617468	8	TMEM110-MUSTN1:TMEM110	00:00:00	intronic	0.536	5	4	5	1	1	0
	3:52903446:CG:TG	rs10865977	3	52903446	TG	CG	0.4036	NA	NA	NA	0.979622	rs7617468	8	TMEM110-MUSTN1:TMEM110	00:00:00	intronic	NA	NA	4	5	1	1	0
	3:52904524:G:T	rs9836499	3	52904524	T	G	0.3897	3.63069e-07	-0.00586525	0.0011529	0.918316	rs7617468	8	TMEM110-MUSTN1:TMEM110	00:00:00	intronic	0.811	1f	4	5	1	1	0
	3:52905213:A:G	rs2336664	3	52905213	G	A	0.3887	6.33315e-07	0.00581296	0.00116708	0.922562	rs7617468	8	TMEM110-MUSTN1:TMEM110	00:00:00	intronic	7.067	6	4	5	1	1	0
	3:52907372:A:G	rs4687680	3	52907372	A	G	0.3767	4.75662e-07	0.00579344	0.00115043	0.879408	rs7617468	8	TMEM110-MUSTN1:TMEM110	00:00:00	intronic	2.343	6	5	5	1	1	0
	3:52908398:C:T	rs56383738	3	52908398	C	T	0.3767	5.41679e-07	-0.00575949	0.00114938	0.879408	rs7617468	8	TMEM110-MUSTN1:TMEM110	00:00:00	intronic	2.069	5	5	5	1	1	0
	3:52912214:A:G	rs9850563	3	52912214	A	G	0.3767	5.22639e-07	-0.00576865	0.00114963	0.879408	rs7617468	8	TMEM110-MUSTN1:TMEM110	00:00:00	intronic	2.213	1f	4	5	1	1	0
	3:52912296:A:C	rs12492391	3	52912296	A	C	0.3757	4.81927e-07	0.00578994	0.00115031	0.875633	rs7617468	8	TMEM110-MUSTN1:TMEM110	00:00:00	intronic	7.277	1f	4	5	1	1	0
	3:52913006:C:T	rs3821873	3	52913006	T	C	0.3767	4.78678e-07	-0.0057978	0.00115157	0.879408	rs7617468	8	TMEM110-MUSTN1:TMEM110	00:00:00	intronic	3.374	7	4	5	1	1	0
	3:52913781:C:T	rs9860296	3	52913781	T	C	0.3767	1.90683e-05	-0.00166744	0.000389996	0.879408	rs7617468	8	TMEM110-MUSTN1:TMEM110	00:00:00	intronic	5.882	1f	4	5	1	1	0
	3:52915219:C:T	rs9866243	3	52915219	T	C	0.3877	4.03902e-07	-0.00584124	0.00115277	0.918638	rs7617468	8	TMEM110-MUSTN1:TMEM110	00:00:00	intronic	1.362	6	4	5	1	1	0
	3:52916363:C:T	rs2336667	3	52916363	T	C	0.3887	3.90138e-07	-0.00584693	0.0011524	0.922562	rs7617468	8	TMEM110-MUSTN1:TMEM110	00:00:00	intronic	0.842	5	4	5	1	1	0
	3:52916939:C:T	rs4687682	3	52916939	C	T	0.3867	4.27514e-07	-0.00582345	0.00115173	0.914729	rs7617468	8	TMEM110-MUSTN1:TMEM110	00:00:00	intronic	0.058	1f	4	5	1	1	0
	3:52918262:G:GT	rs10716399	3	52918262	G	GT	0.4036	NA	NA	NA	0.842884	rs7617468	8	TMEM110-MUSTN1:TMEM110	00:00:00	intronic	0.318	NA	5	5	1	1	0
	3:52918422:C:T	rs4687562	3	52918422	T	C	0.3887	4.04408e-07	-0.00583777	0.00115215	0.922562	rs7617468	8	TMEM110-MUSTN1:TMEM110	00:00:00	intronic	0.175	7	5	5	1	1	0
	3:52918499:G:T	rs4687683	3	52918499	G	T	0.3887	4.04408e-07	-0.00583777	0.00115215	0.922562	rs7617468	8	TMEM110-MUSTN1:TMEM110	00:00:00	intronic	0.875	6	5	5	1	1	0
	3:52918513:C:T	rs4687684	3	52918513	T	C	0.3887	4.04408e-07	-0.00583777	0.00115215	0.922562	rs7617468	8	TMEM110-MUSTN1:TMEM110	00:00:00	intronic	0.943	6	5	5	1	1	0
	3:52919002:C:T	rs2878762	3	52919002	C	T	0.2982	0.000139699	0.00445066	0.00116855	0.618876	rs7617468	8	TMEM110-MUSTN1:TMEM110	00:00:00	intronic	12.34	6	4	5	1	1	0
	3:52919096:G:T	rs2336668	3	52919096	T	G	0.3887	4.12236e-07	-0.00583331	0.0011521	0.922562	rs7617468	8	TMEM110-MUSTN1:TMEM110	00:00:00	intronic	1.401	1f	4	5	1	1	0
	3:52919447:A:T	rs12638968	3	52919447	A	T	0.3877	4.3188e-07	-0.00582041	0.00115157	0.918638	rs7617468	8	TMEM110-MUSTN1:TMEM110	00:00:00	intronic	3.017	7	4	5	1	1	0
	3:52922621:C:T	rs6795646	3	52922621	T	C	0.3767	1.61071e-05	-0.0016848	0.000390635	0.879408	rs7617468	8	TMEM110-MUSTN1:TMEM110	00:00:00	intronic	0.871	6	4	5	1	1	0
	3:52923251:C:G	rs9880978	3	52923251	C	G	0.3767	5.61396e-07	-0.00575033	0.00114914	0.879408	rs7617468	8	TMEM110-MUSTN1:TMEM110	00:00:00	intronic	3.747	6	4	5	1	1	0
	3:52924227:C:T	rs9810807	3	52924227	T	C	0.3767	5.61396e-07	-0.00575033	0.00114914	0.879408	rs7617468	8	TMEM110-MUSTN1:TMEM110	00:00:00	intronic	2.756	1f	4	5	1	1	0
	3:52928333:A:G	rs62253582	3	52928333	A	G	0.3837	4.12125e-07	-0.00583614	0.00115264	0.897063	rs7617468	8	TMEM110-MUSTN1:TMEM110	00:00:00	intronic	1.294	2b	2	5	1	1	0
	3:52928334:A:G	rs62253583	3	52928334	A	G	0.3837	4.12125e-07	-0.00583614	0.00115264	0.897063	rs7617468	8	TMEM110-MUSTN1:TMEM110	00:00:00	intronic	1.202	2b	2	5	1	1	0
	3:52936763:C:T	rs11922975	3	52936763	T	C	0.3767	1.42225e-05	-0.00169719	0.000391021	0.863588	rs7617468	8	SFMBT1	824	downstream	0.61	7	4	5	1	1	0
	3:52938092:C:G	rs7626551	3	52938092	G	C	0.3767	5.43001e-07	-0.00575971	0.00114954	0.863588	rs7617468	8	SFMBT1	0	UTR3	8.021	5	4	5	1	1	0
	3:52944724:C:T	rs9865248	3	52944724	T	C	0.3857	5.11985e-07	-0.0057746	0.00114991	0.903453	rs7617468	8	SFMBT1	0	intronic	0.964	6	4	5	1	1	0
	3:52945930:A:G	rs9871175	3	52945930	A	G	0.3857	4.43049e-07	-0.00581347	0.0011513	0.903453	rs7617468	8	SFMBT1	0	intronic	9.665	7	4	5	1	1	0
	3:52947311:G:GA	rs3832249	3	52947311	G	GA	0.3857	NA	NA	NA	0.903453	rs7617468	8	SFMBT1	0	intronic	6.503	NA	4	4	1	1	0
	3:52948332:A:G	rs4687687	3	52948332	G	A	0.3857	1.40088e-05	-0.00169893	0.000391123	0.903453	rs7617468	8	SFMBT1	0	intronic	7.759	6	4	5	1	1	0
	3:52948674:A:C	rs4687689	3	52948674	C	A	0.3847	5.51745e-07	-0.00575574	0.00114945	0.900001	rs7617468	8	SFMBT1	0	intronic	0.093	5	4	5	1	1	0
	3:52950659:C:T	rs12629687	3	52950659	C	T	0.3847	3.91078e-07	-0.00584719	0.00115255	0.900001	rs7617468	8	SFMBT1	0	intronic	2.225	7	4	5	1	1	0
	3:52953055:A:G	rs9880619	3	52953055	A	G	0.3847	4.08455e-07	-0.00583478	0.00115199	0.900001	rs7617468	8	SFMBT1	0	intronic	0.601	6	4	5	1	1	0
	3:52953311:C:T	rs9825369	3	52953311	C	T	0.3837	NA	NA	NA	0.89658	rs7617468	8	SFMBT1	0	intronic	3.641	6	4	5	1	1	0
	3:52953844:A:G	rs9985365	3	52953844	G	A	0.3847	5.25666e-07	-0.0057684	0.00114984	0.900001	rs7617468	8	SFMBT1	0	intronic	12.44	7	4	4	1	1	0
	3:52956390:C:CAA	rs138095735	3	52956390	C	CAA	0.3857	NA	NA	NA	0.895716	rs7617468	8	SFMBT1	0	intronic	3.228	NA	4	5	1	1	0
	3:52956918:A:G	rs11130331	3	52956918	A	G	0.3847	1.13396e-05	-0.00172092	0.000392018	0.900001	rs7617468	8	SFMBT1	0	intronic	1.606	7	4	5	1	1	0
	3:52965713:A:G	rs2710339	3	52965713	A	G	0.3419	2.04598e-07	-0.00615164	0.00118412	0.74747	rs7617468	8	SFMBT1	0	intronic	0.033	NA	4	5	1	1	0
	3:52966558:C:T	rs2581827	3	52966558	T	C	0.3419	2.09224e-07	-0.00614609	0.001184	0.74747	rs7617468	8	SFMBT1	0	intronic	1.007	7	4	5	1	1	0
	3:52968726:C:T	rs2257216	3	52968726	C	T	0.341	3.257e-05	-0.00161161	0.0003879	0.744946	rs7617468	8	SFMBT1	0	intronic	0.946	2b	1	5	1	1	0
	3:52969128:C:T	rs2710314	3	52969128	C	T	0.3419	2.23812e-07	-0.00612837	0.00118345	0.74747	rs7617468	8	SFMBT1	0	intronic	2.247	NA	5	5	1	1	0
	3:52969529:A:T	rs2710313	3	52969529	A	T	0.3419	2.23812e-07	-0.00612837	0.00118345	0.74747	rs7617468	8	SFMBT1	0	intronic	3.928	5	5	5	1	1	0
	3:52970909:C:CT	rs371065150	3	52970909	C	CT	0.3598	NA	NA	NA	0.646196	rs7617468	8	SFMBT1	0	intronic	1.706	NA	5	15	1	1	0
	3:52974152:C:T	rs2710346	3	52974152	T	C	0.3419	2.28865e-07	-0.00612282	0.00118333	0.74747	rs7617468	8	SFMBT1	0	intronic	1.108	NA	4	15	1	1	0
	3:52991189:A:G	rs2439434	3	52991189	A	G	0.341	2.25951e-07	-0.00612537	0.00118328	0.744058	rs7617468	8	SFMBT1	0	intronic	0.759	5	5	15	1	1	0
	3:52991307:A:T	rs2465101	3	52991307	T	A	0.341	2.31055e-07	-0.00611982	0.00118316	0.744058	rs7617468	8	SFMBT1	0	intronic	9.63	7	5	15	1	1	0
	3:52994981:A:G	rs2581803	3	52994981	A	G	0.34	2.31048e-07	-0.00611982	0.00118316	0.734369	rs7617468	8	SFMBT1	0	intronic	0.099	7	5	15	1	1	0
	3:52995444:C:T	rs2710326	3	52995444	C	T	0.34	2.21691e-07	-0.00613137	0.00118363	0.734369	rs7617468	8	SFMBT1	0	intronic	7.832	6	4	15	1	1	0
	3:52996032:A:T	rs4515041	3	52996032	A	T	0.341	2.23812e-07	-0.00612837	0.00118345	0.744058	rs7617468	8	SFMBT1	0	intronic	6.078	6	4	15	1	1	0
	3:52998504:G:T	rs2336670	3	52998504	G	T	0.341	NA	NA	NA	0.744058	rs7617468	8	SFMBT1	0	intronic	2.362	6	4	15	1	1	0
	3:52999341:T:TA	rs11399843	3	52999341	TA	T	0.3529	NA	NA	NA	0.711499	rs7617468	8	SFMBT1	0	intronic	0.381	NA	4	15	1	1	0
	3:53002150:A:G	rs9823697	3	53002150	A	G	0.34	3.88452e-05	-0.00159313	0.000387223	0.741542	rs7617468	8	SFMBT1	0	intronic	0.252	7	4	15	1	1	0
	3:53003021:C:G	rs2245424	3	53003021	C	G	0.341	2.31055e-07	-0.00611982	0.00118316	0.744058	rs7617468	8	SFMBT1	0	intronic	1.304	7	4	15	1	1	0
	3:53007803:C:T	rs2336672	3	53007803	C	T	0.34	2.32978e-07	0.00611912	0.00118338	0.741542	rs7617468	8	SFMBT1:RP11-894J14.5	00:00:00	intronic	0.144	7	5	15	1	1	0
	3:53009595:C:T	rs6801235	3	53009595	C	T	0.341	2.49193e-07	0.00610139	0.00118283	0.744058	rs7617468	8	SFMBT1:RP11-894J14.5	00:00:00	intronic	2.467	2b	5	15	1	1	0
	3:53014657:C:T	rs2581816	3	53014657	C	T	0.341	NA	NA	NA	0.744058	rs7617468	8	SFMBT1:RP11-894J14.5	00:00:00	intronic	8.775	6	5	15	1	1	0
	3:53015545:A:ATTT	rs546886707	3	53015545	ATTT	A	0.3787	NA	NA	NA	0.870156	rs7617468	8	SFMBT1:RP11-894J14.5	00:00:00	intronic	0.633	NA	5	15	1	1	0
	3:53016552:A:C	rs2581819	3	53016552	A	C	0.341	2.13165e-07	-0.00614117	0.00118385	0.744058	rs7617468	8	SFMBT1:RP11-894J14.5	00:00:00	intronic	1.581	7	5	15	1	1	0
	3:53016871:T:TA	rs201481492	3	53016871	T	TA	0.341	NA	NA	NA	0.744058	rs7617468	8	SFMBT1:RP11-894J14.5	00:00:00	intronic	2.4	NA	5	15	1	1	0
	3:53016875:G:GAA	rs76764384	3	53016875	G	GAA	0.341	NA	NA	NA	0.744058	rs7617468	8	SFMBT1:RP11-894J14.5	00:00:00	intronic	3.581	NA	5	15	1	1	0
	3:53017307:C:T	rs2564930	3	53017307	C	T	0.341	2.06481e-07	-0.00614972	0.00118414	0.744058	rs7617468	8	SFMBT1:RP11-894J14.5	00:00:00	intronic	3.721	2b	1	15	1	1	0
	3:53027983:C:T	rs2246556	3	53027983	C	T	0.2913	NA	NA	NA	0.623773	rs7617468	8	SFMBT1:RP11-894J14.5	00:00:00	intronic	13.12	5	5	15	1	1	0
	3:53033081:C:G	rs9828491	3	53033081	C	G	0.2853	NA	NA	NA	0.602061	rs7617468	8	SFMBT1:RP11-894J14.5	00:00:00	intronic	0.033	2b	1	15	1	1	0
	3:53035604:A:AGAGGAACCACACT	rs113560881	3	53035604	AGAGGAACCACACT	A	0.2922	NA	NA	NA	0.618951	rs7617468	8	SFMBT1:RP11-894J14.5	00:00:00	intronic	2.827	NA	5	15	1	1	0
	3:53095879:C:T	rs11923572	3	53095879	T	C	0.338	6.19716e-08	-0.0064038	0.00118304	0.71861	rs7617468	8	RP11-894J14.5	0	intronic	13.18	7	13	15	1	1	0
	3:53096047:A:G	rs11915851	3	53096047	G	A	0.338	3.40106e-05	-0.00161084	0.00038864	0.71861	rs7617468	8	RP11-894J14.5	0	intronic	3.797	6	13	15	1	1	0
	3:53096230:C:T	rs2581789	3	53096230	T	C	0.338	6.79576e-08	-0.00637833	0.00118194	0.71861	rs7617468	8	RP11-894J14.5	0	intronic	2.717	7	13	15	1	1	0
	3:53101580:C:T	rs6799185	3	53101580	T	C	0.338	3.38969e-05	0.00161114	0.000388642	0.711438	rs7617468	8	RP11-894J14.5	0	intronic	1.147	2b	5	15	1	1	0
	4:1809191:A:G	rs3135902	4	1809191	G	A	0.007952	NA	NA	NA	0.661279	rs4865477	9	FGFR3	0	UTR3	6.565	2b	2	15	1	0	0
	4:1815151:C:G	rs75307695	4	1815151	G	C	0.01093	0.0451152	-0.0933515	0.0465924	0.914804	rs4865477	9	LETM1	0	UTR3	0.58	4	4	4	1	1	0
	4:1815990:A:G	rs4865477	4	1815990	A	G	0.01193	2.30972e-24	0.0217546	0.00213591	1	rs4865477	9	LETM1	0	UTR3	8.686	3a	4	4	1	0	0
	4:1820836:C:T	rs115023498	4	1820836	T	C	0.01093	0.0477276	-0.0910923	0.0460112	0.914804	rs4865477	9	LETM1	0	intronic	0.255	5	4	4	1	1	0
	4:1824364:C:T	rs4376202	4	1824364	T	C	0.01491	NA	NA	NA	0.664386	rs4865477	9	LETM1	0	intronic	0.302	5	4	4	1	0	0
	4:1831064:A:G	rs371348926	4	1831064	A	G	0.01093	NA	NA	NA	0.914804	rs4865477	9	LETM1	0	intronic	2.941	7	4	5	1	1	0
	4:1834422:A:C	rs11938463	4	1834422	C	A	0.01193	NA	NA	NA	1	rs4865477	9	LETM1	0	intronic	1.08	5	4	4	1	0	0
	4:1837211:A:C	rs80274687	4	1837211	C	A	0.01193	NA	NA	NA	1	rs4865477	9	LETM1	0	intronic	0.45	5	4	4	1	0	0
	4:1844886:T:TA	rs111668920	4	1844886	TA	T	0.01193	NA	NA	NA	1	rs4865477	9	LETM1	0	intronic	1.116	NA	2	4	1	0	0
	4:1865835:A:G	rs75950729	4	1865835	A	G	0.00994	NA	NA	NA	0.829953	rs4865477	9	RN7SL671P	4951	intergenic	3.842	5	1	14	1	1	0
	4:1883289:C:T	rs11933988	4	1883289	T	C	0.008946	NA	NA	NA	0.745445	rs4865477	9	WHSC1	0	intronic	5.774	5	4	5	1	1	0
	4:1893396:G:T	rs111728006	4	1893396	G	T	0.007952	NA	NA	NA	0.661279	rs4865477	9	WHSC1	0	intronic	0.207	7	4	5	1	1	0
	4:1893602:A:T	rs113266535	4	1893602	A	T	0.007952	NA	NA	NA	0.661279	rs4865477	9	WHSC1	0	intronic	0.883	6	4	5	1	0	0
	4:1899801:C:G	rs77512331	4	1899801	G	C	0.007952	NA	NA	NA	0.661279	rs4865477	9	WHSC1	0	intronic	0.039	7	4	5	1	1	0
	4:1900107:C:T	rs113648846	4	1900107	C	T	0.008946	NA	NA	NA	0.745445	rs4865477	9	WHSC1	0	intronic	0.843	5	4	5	1	0	0
	4:1901109:A:G	rs116056077	4	1901109	G	A	0.007952	NA	NA	NA	0.661279	rs4865477	9	WHSC1	0	UTR5	1.732	4	1	5	1	1	0
	4:1922942:G:T	rs7657447	4	1922942	G	T	0.008946	NA	NA	NA	0.745445	rs4865477	9	WHSC1	0	intronic	3.657	6	4	5	1	1	0
	4:1925720:C:G	4:1925720:C:G	4	1925720	G	C	0.007952	NA	NA	NA	0.661279	rs4865477	9	WHSC1	0	intronic	0.635	NA	4	4	1	0	0
	4:1926178:A:G	rs78610521	4	1926178	G	A	0.00994	NA	NA	NA	0.829953	rs4865477	9	WHSC1	0	intronic	0.33	4	4	5	1	1	0
	4:1926929:A:G	rs112168336	4	1926929	G	A	0.00994	NA	NA	NA	0.829953	rs4865477	9	WHSC1	0	intronic	0.295	4	4	5	1	1	0
	4:1927069:G:T	rs79705811	4	1927069	T	G	0.00994	NA	NA	NA	0.829953	rs4865477	9	WHSC1	0	intronic	4.294	4	4	5	1	1	0
	4:1939100:C:T	rs28530624	4	1939100	C	T	0.008946	NA	NA	NA	0.745445	rs4865477	9	WHSC1	0	intronic	0.282	7	4	4	1	0	0
	4:1939180:C:T	rs114260834	4	1939180	C	T	0.007952	NA	NA	NA	0.661279	rs4865477	9	WHSC1	0	intronic	2.878	7	4	4	1	0	0
	4:1949571:C:T	rs76729008	4	1949571	T	C	0.007952	NA	NA	NA	0.661279	rs4865477	9	WHSC1	0	UTR3	17.95	6	4	5	1	1	0
	4:1949791:A:G	rs78328023	4	1949791	G	A	0.007952	NA	NA	NA	0.661279	rs4865477	9	WHSC1	0	UTR3	14.25	5	4	5	1	0	0
	4:1951178:C:T	rs145895982	4	1951178	C	T	0.007952	NA	NA	NA	0.661279	rs4865477	9	WHSC1	0	intronic	1.216	5	4	5	1	0	0
	4:1959134:C:T	rs139799356	4	1959134	C	T	0.007952	NA	NA	NA	0.661279	rs4865477	9	WHSC1	0	intronic	1.61	6	4	4	1	0	0
	4:1959555:G:T	rs75942149	4	1959555	T	G	0.007952	NA	NA	NA	0.661279	rs4865477	9	WHSC1	0	intronic	0.379	6	4	4	1	1	0
	4:1960171:A:G	rs114094836	4	1960171	G	A	0.007952	NA	NA	NA	0.661279	rs4865477	9	WHSC1	0	intronic	0.569	5	4	4	1	0	0
	4:1967773:A:ATGTATTCGAAG	rs111584556	4	1967773	A	ATGTATTCGAAG	0.01292	NA	NA	NA	0.770332	rs4865477	9	WHSC1	0	intronic	0.752	NA	4	5	1	0	0
	4:1977744:A:G	rs79500499	4	1977744	G	A	0.00994	NA	NA	NA	0.829953	rs4865477	9	WHSC1	0	intronic	0.835	5	4	4	1	1	0
	4:154811174:C:T	rs10020184	4	154811174	T	C	0.008946	NA	NA	NA	0.814869	rs17030719	10	AC020703.1	16570	intergenic	2.307	6	5	15	0	0	0
	4:154818522:C:T	rs17030719	4	154818522	T	C	0.01093	5.92702e-09	-0.00492594	0.000846556	1	rs17030719	10	AC020703.1	23918	intergenic	2.165	7	13	15	0	0	0
	5:61398053:C:G	rs13167484	5	61398053	G	C	0.3867	0.00121948	-0.00347095	0.00107317	0.60509	rs10057876	11	RN7SKP157	44438	intergenic	2.988	5	7	15	0	1	0
	5:61403960:A:T	rs4700473	5	61403960	A	T	0.3867	0.00146242	-0.00340572	0.0010703	0.60509	rs10057876	11	RN7SKP157	38531	intergenic	3.024	7	5	15	0	1	0
	5:61479678:A:G	rs6449587	5	61479678	G	A	0.4672	3.26669e-06	-0.00503722	0.00108251	1	rs10057876	11	RN7SKP157	36904	intergenic	2.213	6	5	15	0	1	0
	5:61480289:C:T	rs3909436	5	61480289	C	T	0.4046	1.35086e-06	-0.00190332	0.00039389	0.775978	rs10057876	11	RN7SKP157	37515	intergenic	21.6	NA	5	15	0	1	0
	5:61480775:A:G	rs3906401	5	61480775	G	A	0.4672	3.28828e-06	-0.00502819	0.00108088	1	rs10057876	11	RN7SKP157	38001	intergenic	0.722	NA	5	15	0	1	0
	5:61483093:A:T	rs13359224	5	61483093	A	T	0.4682	3.95575e-06	-0.00497969	0.00107933	0.99566	rs10057876	11	RN7SKP157	40319	intergenic	2.02	7	13	15	0	1	0
	5:61485355:C:T	rs10055205	5	61485355	T	C	0.4682	3.67235e-06	-0.00499926	0.00107996	0.99566	rs10057876	11	RN7SKP157	42581	intergenic	1.69	7	9	15	0	1	0
	5:61485819:C:T	rs1072195	5	61485819	T	C	0.4682	4.00895e-06	-0.00497569	0.00107911	0.99566	rs10057876	11	RN7SKP157	43045	intergenic	1.899	NA	9	15	0	1	0
	5:61487083:C:T	rs10057876	5	61487083	T	C	0.4672	2.80766e-08	-0.00228483	0.000411457	1	rs10057876	11	RN7SKP157	44309	intergenic	1.088	5	9	15	0	1	0
	5:61488331:G:T	rs1960924	5	61488331	G	T	0.4294	0.00215962	-0.00321162	0.00104703	0.612177	rs10057876	11	RN7SKP157	45557	intergenic	6.538	NA	8	15	0	1	0
	5:61488630:A:C	rs3900510	5	61488630	C	A	0.4046	0.000210759	-0.0039706	0.00107147	0.775978	rs10057876	11	RN7SKP157	45856	intergenic	0.46	NA	8	9	0	1	0
	5:61491435:A:G	rs9291752	5	61491435	G	A	0.4662	NA	NA	NA	0.995639	rs10057876	11	RN7SKP157	48661	intergenic	1.683	6	5	15	0	1	0
	5:61493771:C:T	rs10050495	5	61493771	C	T	0.4672	2.81218e-08	-0.00228479	0.00041147	1	rs10057876	11	RN7SKP157	50997	intergenic	3.733	4	5	15	0	1	0
	5:61493884:C:T	rs10050567	5	61493884	C	T	0.4046	0.000216545	-0.00396249	0.00107126	0.775978	rs10057876	11	RN7SKP157	51110	intergenic	5.388	5	5	15	0	1	0
	5:61496276:C:T	rs889192	5	61496276	C	T	0.4294	2.20805e-06	-0.00185728	0.000392378	0.612177	rs10057876	11	RN7SKP157	53502	intergenic	2.608	4	5	15	0	1	0
	5:61497401:A:AT	rs34003832	5	61497401	A	AT	0.4692	NA	NA	NA	0.991295	rs10057876	11	RN7SKP157	54627	intergenic	0.64	NA	5	15	0	1	0
	5:61497716:C:T	rs10069830	5	61497716	T	C	0.4294	2.18327e-06	-0.00185851	0.000392448	0.612177	rs10057876	11	RN7SKP157	54942	intergenic	1.593	7	5	15	0	1	0
	5:61498648:A:C	rs10071818	5	61498648	A	C	0.4294	0.00221371	-0.00320333	0.00104686	0.612177	rs10057876	11	RN7SKP157	55874	intergenic	2.641	6	5	15	0	1	0
	5:61499198:A:G	rs10471540	5	61499198	A	G	0.4682	3.67235e-06	-0.00499926	0.00107996	0.99566	rs10057876	11	RN7SKP157	56424	intergenic	0.395	5	5	15	0	1	0
	5:61500395:A:G	rs13356931	5	61500395	G	A	0.4294	0.00272877	-0.0031326	0.00104533	0.612177	rs10057876	11	RN7SKP157	57621	intergenic	4.927	7	5	15	0	1	0
	5:61500639:A:G	rs13361393	5	61500639	A	G	0.4294	0.00237091	-0.00318006	0.0010463	0.612177	rs10057876	11	RN7SKP157	57865	intergenic	3.147	5	5	15	0	1	0
	5:61501560:C:G	rs10939933	5	61501560	C	G	0.4682	3.67235e-06	-0.00499926	0.00107996	0.99566	rs10057876	11	RN7SKP157	58786	intergenic	1.452	6	5	15	0	1	0
	5:61503043:C:CA	rs35332519	5	61503043	CA	C	0.4304	NA	NA	NA	0.615146	rs10057876	11	RN7SKP157	60269	intergenic	3.841	NA	5	14	0	1	0
	5:61504389:A:G	rs7710751	5	61504389	A	G	0.4682	3.51736e-06	-0.00501187	0.0010806	0.99566	rs10057876	11	RN7SKP157	61615	intergenic	0.012	3a	7	14	0	1	0
	5:61504546:A:G	rs7710965	5	61504546	A	G	0.4682	2.84146e-06	-0.00506622	0.00108207	0.99566	rs10057876	11	RN7SKP157	61772	intergenic	0.254	5	7	14	0	1	0
	5:61505488:A:C	rs12521971	5	61505488	A	C	0.4682	3.69628e-08	-0.00225966	0.000410491	0.99566	rs10057876	11	RN7SKP157	62714	intergenic	0.214	7	13	15	0	1	0
	5:61506860:T:TA	rs5868305	5	61506860	T	TA	0.3817	NA	NA	NA	0.649633	rs10057876	11	RN7SKP157	64086	intergenic	0.881	NA	13	15	0	1	0
	5:61509311:C:T	rs10514933	5	61509311	C	T	0.4553	7.12794e-08	-0.00219588	0.000407557	0.932531	rs10057876	11	RN7SKP157	66537	intergenic	6.443	7	14	15	0	1	0
	5:61509655:C:T	rs60157091	5	61509655	T	C	0.4682	2.26037e-06	-0.00512495	0.00108381	0.99566	rs10057876	11	RN7SKP157	66881	intergenic	2.064	7	14	15	0	1	0
	5:61509686:C:T	rs58830312	5	61509686	T	C	0.4682	2.65877e-06	-0.00508303	0.00108252	0.99566	rs10057876	11	RN7SKP157	66912	intergenic	2.448	7	14	15	0	1	0
	5:61512846:A:C	rs12521969	5	61512846	C	A	0.4722	2.91766e-06	-0.00505876	0.00108173	0.978399	rs10057876	11	RN7SKP157	70072	intergenic	5.292	6	5	15	0	1	0
	5:61513305:A:G	rs56103269	5	61513305	A	G	0.4682	2.44603e-06	-0.00511469	0.00108533	0.99566	rs10057876	11	RN7SKP157	70531	intergenic	5.952	7	5	15	0	1	0
	5:61514172:ATCT:TTCT	rs4145850	5	61514172	ATCT	TTCT	0.4304	NA	NA	NA	0.608389	rs10057876	11	RN7SKP157	71398	intergenic	NA	NA	5	15	0	1	0
	5:61514611:C:T	rs12520974	5	61514611	C	T	0.4672	2.39424e-06	-0.00511991	0.00108543	1	rs10057876	11	RN7SKP157	71837	intergenic	2.009	7	5	15	0	1	0
	5:61515510:G:GA	rs67212648	5	61515510	G	GA	0.4642	NA	NA	NA	0.960899	rs10057876	11	RN7SKP157	72736	intergenic	1.134	NA	5	15	0	1	0
	5:61516534:C:G	rs13355951	5	61516534	G	C	0.4314	0.00189314	-0.00327365	0.0010538	0.609831	rs10057876	11	RN7SKP157	73760	intergenic	1.338	7	5	15	0	1	0
	5:61516625:A:G	rs2371220	5	61516625	A	G	0.4682	3.22365e-06	-0.00503305	0.00108097	0.99566	rs10057876	11	RN7SKP157	73851	intergenic	3.097	NA	5	15	0	1	0
	5:61517281:A:G	rs4700486	5	61517281	G	A	0.4046	NA	NA	NA	0.775978	rs10057876	11	RN7SKP157	74507	intergenic	0.374	6	5	15	0	1	0
	5:61518394:A:T	rs3872822	5	61518394	T	A	0.4672	1.07776e-06	-0.00541533	0.00111041	0.991279	rs10057876	11	RN7SKP157	75620	intergenic	2.319	3a	5	15	0	1	0
	5:61518868:C:CAT	rs35253458	5	61518868	C	CAT	0.4662	NA	NA	NA	0.986899	rs10057876	11	RN7SKP157	76094	intergenic	1.562	NA	5	15	0	1	0
	5:61519632:C:T	rs56095315	5	61519632	C	T	0.497	NA	NA	NA	0.777199	rs10057876	11	RN7SKP157	76858	intergenic	2.382	2b	1	15	0	1	0
	5:61519672:A:C	rs28524171	5	61519672	C	A	0.4751	NA	NA	NA	0.95848	rs10057876	11	RN7SKP157	76898	intergenic	11	2b	1	15	0	1	0
	5:61519677:C:T	rs34721637	5	61519677	T	C	0.4751	NA	NA	NA	0.95848	rs10057876	11	RN7SKP157	76903	intergenic	7.555	3a	1	15	0	1	0
	5:61519928:G:GCGCGCGCGCCCT	rs70977888	5	61519928	G	GCGCGCGCGCCCT	0.4215	NA	NA	NA	0.821854	rs10057876	11	RN7SKP157	77154	intergenic	0.936	NA	1	15	0	1	0
	5:61520665:G:T	rs6449590	5	61520665	T	G	0.4662	1.15443e-06	-0.00539765	0.00110987	0.995639	rs10057876	11	RN7SKP157	77891	intergenic	2.205	5	1	15	0	1	0
	5:61521152:A:T	rs4700487	5	61521152	A	T	0.4314	0.00181092	-0.00328863	0.00105418	0.609831	rs10057876	11	RN7SKP157	78378	intergenic	0.849	4	5	15	0	1	0
	5:61522782:C:T	rs35195094	5	61522782	T	C	0.4314	NA	NA	NA	0.609831	rs10057876	11	KIF2A	79206	intergenic	9.09	6	5	15	0	1	0
	5:61525346:C:T	rs150842315	5	61525346	T	C	0.4662	NA	NA	NA	0.995639	rs10057876	11	KIF2A	76642	intergenic	2.625	7	5	15	0	1	0
	5:61525564:C:T	rs111397471	5	61525564	C	T	0.4046	NA	NA	NA	0.775978	rs10057876	11	KIF2A	76424	intergenic	0.309	7	5	15	0	1	0
	5:61526459:A:G	rs4103176	5	61526459	G	A	0.4662	2.35407e-06	-0.00512454	0.00108562	0.995639	rs10057876	11	KIF2A	75529	intergenic	7.191	7	5	15	0	1	0
	5:61531217:A:AT	rs35179196	5	61531217	AT	A	0.4274	NA	NA	NA	0.609333	rs10057876	11	KIF2A	70771	intergenic	15.82	NA	5	15	0	1	0
	5:61531501:A:G	rs10939934	5	61531501	G	A	0.4036	0.000209381	-0.0039777	0.0010729	0.743352	rs10057876	11	KIF2A	70487	intergenic	0.523	5	5	15	0	1	0
	5:61535124:C:T	rs10062757	5	61535124	C	T	0.4274	0.00204017	-0.00325251	0.00105453	0.609333	rs10057876	11	KIF2A	66864	intergenic	7.172	4	5	15	0	1	0
	5:61535659:A:G	rs6449591	5	61535659	A	G	0.4046	0.000130911	-0.00418286	0.00109363	0.746898	rs10057876	11	KIF2A	66329	intergenic	4.212	5	5	15	0	1	0
	5:61538487:A:T	rs6449592	5	61538487	T	A	0.4046	0.000222933	-0.00395862	0.00107236	0.746898	rs10057876	11	KIF2A	63501	intergenic	4.341	7	5	15	0	1	0
	5:61539173:C:T	rs6897357	5	61539173	T	C	0.4274	NA	NA	NA	0.609333	rs10057876	11	KIF2A	62815	intergenic	2.345	5	5	15	0	1	0
	5:61539413:C:T	rs6880286	5	61539413	T	C	0.4274	0.00240275	-0.00319782	0.00105353	0.609333	rs10057876	11	KIF2A	62575	intergenic	2.895	6	5	15	0	1	0
	5:61540257:A:G	rs4099245	5	61540257	A	G	0.4274	2.51864e-05	-0.00161847	0.000384151	0.609333	rs10057876	11	KIF2A	61731	intergenic	1.368	7	5	15	0	1	0
	5:61598638:A:G	rs56836756	5	61598638	G	A	0.4145	0.00179096	-0.00326491	0.00104548	0.619942	rs10057876	11	KIF2A	3350	intergenic	0.012	7	5	15	1	1	0
	5:61599217:C:G	rs10071537	5	61599217	G	C	0.4145	0.00189979	-0.00324548	0.00104509	0.619942	rs10057876	11	KIF2A	2771	intergenic	0.079	7	5	15	1	1	0
	5:61599238:C:CAA	rs61603073	5	61599238	CAA	C	0.4175	NA	NA	NA	0.622743	rs10057876	11	KIF2A	2750	intergenic	1.176	NA	5	15	1	1	0
	5:61599769:C:T	rs67150497	5	61599769	C	T	0.4155	0.00195608	-0.00323594	0.00104492	0.615306	rs10057876	11	KIF2A	2219	intergenic	5.615	5	5	15	1	1	0
	5:61604204:A:C	rs4700006	5	61604204	A	C	0.4145	0.00200482	-0.00322778	0.00104475	0.619942	rs10057876	11	KIF2A	0	UTR5	7.339	5	1	5	1	1	0
	5:61604456:C:T	rs4441833	5	61604456	C	T	0.4145	0.00187065	-0.00325093	0.0010453	0.619942	rs10057876	11	KIF2A	0	intronic	4.196	3a	1	5	1	1	0
	5:61605063:A:C	rs3822485	5	61605063	A	C	0.4145	2.7188e-05	-0.00160383	0.000382245	0.619942	rs10057876	11	KIF2A	0	intronic	0.849	5	1	5	1	1	0
	5:61605897:A:C	rs10645782	5	61605897	A	C	0.4145	NA	NA	NA	0.619942	rs10057876	11	KIF2A	0	intronic	2.315	6	1	5	1	1	0
	5:61609248:C:T	rs13155700	5	61609248	T	C	0.4155	0.00182496	-0.0032591	0.00104548	0.616788	rs10057876	11	KIF2A	0	intronic	3.547	7	5	5	1	1	0
	5:61609443:A:G	rs7707035	5	61609443	G	A	0.4155	0.00167008	-0.00328807	0.00104603	0.616788	rs10057876	11	KIF2A	0	intronic	2.502	7	5	5	1	1	0
	5:61609852:C:T	rs9968583	5	61609852	T	C	0.4155	0.00178032	-0.00326727	0.00104565	0.616788	rs10057876	11	KIF2A	0	intronic	7.635	6	5	5	1	1	0
	5:61610255:C:T	rs9968586	5	61610255	T	C	0.4155	0.0018443	-0.0032554	0.00104533	0.616788	rs10057876	11	KIF2A	0	intronic	2.441	3a	5	5	1	1	0
	5:61612107:C:T	rs12515967	5	61612107	T	C	0.4195	4.46708e-05	-0.00155184	0.000380176	0.604637	rs10057876	11	KIF2A	0	intronic	2.342	2b	5	5	1	1	0
	5:61618060:C:T	rs4700009	5	61618060	C	T	0.4185	0.00497546	-0.00291978	0.00103958	0.607607	rs10057876	11	KIF2A	0	intronic	5.988	5	4	5	1	1	0
	5:61618561:A:G	rs12696990	5	61618561	A	G	0.4185	0.00509174	-0.00291161	0.00103942	0.607607	rs10057876	11	KIF2A	0	intronic	3.534	2b	4	5	1	1	0
	5:61619860:C:CA	rs33962692	5	61619860	CA	C	0.4175	NA	NA	NA	0.612157	rs10057876	11	KIF2A	0	intronic	0.769	NA	4	5	1	1	0
	5:61620671:G:GAAAA	rs59057535	5	61620671	G	GAAAA	0.4185	NA	NA	NA	0.607607	rs10057876	11	KIF2A	0	intronic	10.76	NA	4	5	1	1	0
	5:61620940:A:G	rs7700569	5	61620940	G	A	0.4185	0.00539871	-0.00289122	0.00103918	0.607607	rs10057876	11	KIF2A	0	intronic	8.353	7	4	5	1	1	0
	5:61622190:C:T	rs9291758	5	61622190	C	T	0.4185	5.2044e-05	-0.00153634	0.000379694	0.607607	rs10057876	11	KIF2A	0	intronic	1.026	4	4	5	1	1	0
	5:61624608:C:T	rs264531	5	61624608	T	C	0.4185	0.00602338	-0.00285218	0.00103847	0.607607	rs10057876	11	KIF2A	0	intronic	0.306	6	5	5	1	1	0
	5:61626262:A:G	rs264530	5	61626262	G	A	0.4175	4.31354e-05	-0.00155567	0.000380358	0.612157	rs10057876	11	KIF2A	0	intronic	3.76	5	5	5	1	1	0
	5:61628210:G:T	rs264528	5	61628210	G	T	0.4175	0.00486165	-0.00292796	0.00103974	0.612157	rs10057876	11	KIF2A	0	intronic	6.063	6	5	5	1	1	0
	5:61631496:C:T	rs264523	5	61631496	T	C	0.4175	0.00499631	-0.00291844	0.0010396	0.612157	rs10057876	11	KIF2A	0	intronic	1.716	7	4	5	1	1	0
	5:61632175:A:T	rs264521	5	61632175	A	T	0.4175	0.00438905	-0.00296747	0.00104167	0.612157	rs10057876	11	KIF2A	0	intronic	5.053	5	4	5	1	1	0
	5:61632269:A:G	rs264520	5	61632269	G	A	0.4175	0.00499631	-0.00291844	0.0010396	0.612157	rs10057876	11	KIF2A	0	intronic	1.062	4	4	5	1	1	0
	5:61634348:C:T	rs264519	5	61634348	T	C	0.4175	0.00499631	-0.00291844	0.0010396	0.612157	rs10057876	11	KIF2A	0	intronic	4.708	NA	5	5	1	1	0
	5:61634601:C:T	rs174647	5	61634601	T	C	0.4175	0.00499631	-0.00291844	0.0010396	0.612157	rs10057876	11	KIF2A	0	intronic	6.911	NA	5	5	1	1	0
	5:61635205:C:T	rs2034240	5	61635205	T	C	0.4175	0.00428752	0.00297568	0.00104183	0.612157	rs10057876	11	KIF2A	0	intronic	2.23	5	5	5	1	1	0
	5:61636365:A:G	rs7702634	5	61636365	A	G	0.4175	0.00404292	0.00299191	0.00104074	0.612157	rs10057876	11	KIF2A	0	intronic	3.152	4	5	5	1	1	0
	5:61639876:A:T	rs10461472	5	61639876	T	A	0.4175	0.00499631	0.00291844	0.0010396	0.612157	rs10057876	11	KIF2A	0	intronic	10.68	7	4	5	1	1	0
	5:61641317:A:AAAAAG	rs576629531	5	61641317	A	AAAAAG	0.4175	NA	NA	NA	0.612157	rs10057876	11	KIF2A	0	intronic	0.594	NA	5	5	1	1	0
	5:61643816:A:G	rs3776615	5	61643816	A	G	0.4175	0.00499631	0.00291844	0.0010396	0.612157	rs10057876	11	KIF2A	0	intronic	3.979	6	4	5	1	1	0
	5:61644667:T:TTTG	rs141760962	5	61644667	T	TTTG	0.4175	NA	NA	NA	0.612157	rs10057876	11	KIF2A	0	intronic	1.061	NA	4	5	1	1	0
	5:61646259:C:T	rs10939937	5	61646259	C	T	0.4185	0.00466063	0.00294298	0.00104007	0.607607	rs10057876	11	KIF2A	0	intronic	2.788	7	4	4	1	1	0
	5:61650843:A:G	rs2289883	5	61650843	A	G	0.4175	4.37433e-05	0.00155417	0.000380294	0.612157	rs10057876	11	KIF2A	0	intronic	0.103	6	4	5	1	1	0
	5:61651248:C:T	rs959899	5	61651248	C	T	0.4175	4.42051e-05	0.001553	0.000380235	0.612157	rs10057876	11	KIF2A	0	intronic	5.768	7	4	5	1	1	0
	5:61652985:A:G	rs247273	5	61652985	A	G	0.4175	0.00473032	0.00293748	0.00103987	0.612157	rs10057876	11	KIF2A	0	intronic	2.768	7	4	5	1	1	0
	5:61655904:C:T	rs247275	5	61655904	C	T	0.4175	0.00462171	0.00294566	0.00104003	0.612157	rs10057876	11	KIF2A	0	intronic	0.17	7	4	5	1	1	0
	5:61657228:C:T	rs247265	5	61657228	C	T	0.4175	0.00457622	0.00294932	0.00104016	0.612157	rs10057876	11	KIF2A	0	intronic	1.057	7	4	5	1	1	0
	5:61657574:C:T	rs247267	5	61657574	C	T	0.4175	0.00493221	0.00292256	0.00103953	0.612157	rs10057876	11	KIF2A	0	intronic	4.724	6	4	5	1	1	0
	5:61657586:C:T	rs247268	5	61657586	C	T	0.4175	0.0048193	0.00293074	0.00103969	0.612157	rs10057876	11	KIF2A	0	intronic	3.251	7	4	5	1	1	0
	5:61657747:A:G	rs247269	5	61657747	G	A	0.4175	0.00479381	0.00293296	0.00103985	0.612157	rs10057876	11	KIF2A	0	intronic	3.253	6	4	5	1	1	0
	5:61657957:A:G	rs247270	5	61657957	G	A	0.4175	4.1797e-05	0.00155917	0.000380535	0.612157	rs10057876	11	KIF2A	0	intronic	6.366	6	4	5	1	1	0
	5:61660412:A:C	rs437494	5	61660412	A	C	0.4175	0.00427315	0.00297287	0.00104046	0.612157	rs10057876	11	KIF2A	0	intronic	7.85	7	4	4	1	1	0
	5:61660414:C:G	rs438143	5	61660414	G	C	0.4175	0.00431587	0.0029692	0.00104033	0.612157	rs10057876	11	KIF2A	0	intronic	1.901	7	4	4	1	1	0
	5:61663931:A:G	rs247223	5	61663931	G	A	0.4175	0.00427315	0.00297287	0.00104046	0.612157	rs10057876	11	KIF2A	0	intronic	2.092	7	4	5	1	1	0
	5:61664039:A:G	rs247222	5	61664039	A	G	0.4185	4.28341e-05	0.00155651	0.000380412	0.609161	rs10057876	11	KIF2A	0	intronic	6.201	7	4	5	1	1	0
	5:61665316:C:G	rs247221	5	61665316	C	G	0.4175	0.00490974	0.0029243	0.00103961	0.612157	rs10057876	11	KIF2A	0	intronic	4.689	6	4	5	1	1	0
	5:61665955:A:G	rs1309156	5	61665955	A	G	0.4215	3.84794e-05	0.00156843	0.000381018	0.605467	rs10057876	11	KIF2A	0	intronic	6.412	7	4	5	1	1	0
	5:61669276:A:G	rs247218	5	61669276	G	A	0.4175	0.0041743	0.00298105	0.00104062	0.612157	rs10057876	11	KIF2A	0	intronic	7.997	5	4	5	1	1	0
	5:61670573:A:G	rs247220	5	61670573	G	A	0.4175	0.00407755	0.00298922	0.00104078	0.612157	rs10057876	11	KIF2A	0	intronic	4.211	7	4	4	1	1	0
	5:61676902:G:T	rs247253	5	61676902	T	G	0.4175	4.28341e-05	0.00155651	0.000380412	0.612157	rs10057876	11	KIF2A	0	intronic	6.298	5	4	4	1	1	0
	5:61680787:C:T	rs247255	5	61680787	C	T	0.4175	0.00376727	0.00301643	0.00104122	0.612157	rs10057876	11	KIF2A	0	intronic	1.053	7	4	4	1	1	0
	5:61680957:A:AG	rs5868309	5	61680957	AG	A	0.4175	NA	NA	NA	0.612157	rs10057876	11	KIF2A	0	intronic	3.036	NA	4	4	1	1	0
	5:61683591:A:ATAT	rs16371	5	61683591	ATAT	A	0.4175	NA	NA	NA	0.612157	rs10057876	11	KIF2A:DIMT1	00:00:00	UTR3	0.514	NA	4	4	1	1	0
	5:103682279:A:G	rs1561780	5	103682279	A	G	0.3489	5.28659e-06	-0.00509109	0.00111816	0.648343	rs147831713	12	RP11-6N13.1	36719	intergenic	2.416	NA	5	15	0	0	0
	5:103689149:C:G	rs4703300	5	103689149	C	G	0.3439	6.70015e-06	-0.00502781	0.00111655	0.641443	rs147831713	12	RP11-6N13.1	29849	intergenic	2.651	5	5	15	0	0	0
	5:103694795:C:T	rs77200921	5	103694795	C	T	0.3479	4.4073e-07	-0.00589562	0.00116734	0.639577	rs147831713	12	RP11-6N13.1	24203	intergenic	3.34	7	15	15	0	0	0
	5:103695091:C:T	rs36164470	5	103695091	T	C	0.3439	7.95482e-07	-0.00572847	0.00116044	0.64005	rs147831713	12	RP11-6N13.1	23907	intergenic	2.243	7	15	15	0	0	0
	5:103696430:A:C	rs2896539	5	103696430	C	A	0.3499	8.82487e-06	-0.00496074	0.00111625	0.651453	rs147831713	12	RP11-6N13.1	22568	intergenic	1.873	NA	15	15	0	0	0
	5:103698728:A:G	rs2963222	5	103698728	G	A	0.3459	7.98724e-06	-0.00499057	0.00111758	0.6348	rs147831713	12	RP11-6N13.1	20270	intergenic	2.096	NA	5	15	0	0	0
	5:103699741:T:TA	rs35518282	5	103699741	TA	T	0.3419	NA	NA	NA	0.626838	rs147831713	12	RP11-6N13.1	19257	intergenic	1.013	NA	1	15	0	0	0
	5:103701071:A:T	rs1372502	5	103701071	T	A	0.3449	6.19236e-06	-0.00505736	0.00111896	0.630307	rs147831713	12	RP11-6N13.1	17927	intergenic	2.516	6	15	15	0	0	0
	5:103704857:C:T	rs1899386	5	103704857	T	C	0.3449	5.62573e-06	-0.00508352	0.00111972	0.637399	rs147831713	12	RP11-6N13.1	14141	intergenic	1.095	7	14	15	0	0	0
	5:103705506:A:G	rs964040	5	103705506	G	A	0.3439	8.99806e-08	-0.00218269	0.000408294	0.641443	rs147831713	12	RP11-6N13.1	13492	intergenic	4.726	NA	15	15	0	0	0
	5:103705870:A:G	rs2963227	5	103705870	A	G	0.3439	1.25477e-07	-0.00215106	0.000406987	0.64005	rs147831713	12	RP11-6N13.1	13128	intergenic	2.731	7	5	15	0	0	0
	5:103717385:A:C	rs1442114	5	103717385	C	A	0.3618	1.90091e-05	-0.00480322	0.00112324	0.616515	rs147831713	12	RP11-6N13.1	1613	intergenic	2.923	7	9	15	0	0	0
	5:103723455:C:T	rs1530303	5	103723455	T	C	0.335	2.81389e-08	-0.00230727	0.000415527	0.686112	rs147831713	12	RP11-6N13.1	0	ncRNA_intronic	2.621	7	9	15	0	0	0
	5:103729262:C:T	rs4510551	5	103729262	T	C	0.336	2.46159e-08	-0.00231961	0.000416001	0.690455	rs147831713	12	RP11-6N13.1	0	ncRNA_intronic	1.848	7	9	15	0	0	0
	5:103733250:C:T	rs2403304	5	103733250	C	T	0.3569	1.90844e-07	-0.00604306	0.00116033	0.63967	rs147831713	12	RP11-6N13.1	0	ncRNA_intronic	1.894	NA	9	15	0	0	0
	5:103736622:C:T	rs35949602	5	103736622	T	C	0.336	1.53127e-07	-0.00625755	0.0011922	0.690455	rs147831713	12	RP11-6N13.1	0	ncRNA_intronic	4.938	7	7	15	0	0	0
	5:103736802:C:T	rs13162928	5	103736802	C	T	0.336	1.35444e-07	-0.00629083	0.00119341	0.690455	rs147831713	12	RP11-6N13.1	0	ncRNA_intronic	15.86	5	7	15	0	0	0
	5:103737890:A:G	rs13181679	5	103737890	A	G	0.338	1.67342e-07	-0.00623309	0.00119125	0.674408	rs147831713	12	RP11-6N13.1	0	ncRNA_intronic	0.802	6	14	15	0	0	0
	5:103741966:C:T	rs13166408	5	103741966	T	C	0.335	2.21122e-07	-0.00614581	0.0011863	0.693653	rs147831713	12	RP11-6N13.1	0	ncRNA_intronic	1.182	7	9	15	0	0	0
	5:103742501:C:CT	rs71622871	5	103742501	CT	C	0.335	NA	NA	NA	0.693653	rs147831713	12	RP11-6N13.1	0	ncRNA_intronic	4.39	NA	7	15	0	0	0
	5:103743043:G:GGT	rs35528522	5	103743043	G	GGT	0.337	NA	NA	NA	0.692548	rs147831713	12	RP11-6N13.1	0	ncRNA_intronic	1.465	NA	5	15	0	0	0
	5:103743732:C:T	rs55649128	5	103743732	T	C	0.3549	2.28789e-07	-0.0059953	0.00115867	0.647572	rs147831713	12	RP11-6N13.1	0	ncRNA_intronic	14.12	7	5	15	0	0	0
	5:103745044:A:G	rs13177473	5	103745044	G	A	0.337	1.58024e-07	-0.00625264	0.00119258	0.69367	rs147831713	12	RP11-6N13.1	0	ncRNA_intronic	2.862	7	5	15	0	0	0
	5:103749428:A:G	rs1372504	5	103749428	A	G	0.3588	3.78862e-07	-0.00584743	0.00115123	0.631838	rs147831713	12	RP11-6N13.1	0	ncRNA_intronic	2.867	7	9	15	0	0	0
	5:103750804:C:T	rs1583953	5	103750804	T	C	0.336	4.17161e-08	-0.00226855	0.000413711	0.696881	rs147831713	12	RP11-6N13.1	0	ncRNA_intronic	2.087	6	13	15	0	0	0
	5:103751465:A:G	rs72776989	5	103751465	A	G	0.336	1.80172e-07	-0.0062146	0.00119083	0.696881	rs147831713	12	RP11-6N13.1	0	ncRNA_intronic	1.53	6	9	15	0	0	0
	5:103757005:A:G	rs768792	5	103757005	G	A	0.337	3.30845e-08	-0.00229185	0.00041487	0.701229	rs147831713	12	RP11-6N13.1	0	ncRNA_intronic	6.348	NA	7	15	0	0	0
	5:103758742:C:T	rs1372500	5	103758742	C	T	0.337	1.71834e-07	-0.00622936	0.00119166	0.701229	rs147831713	12	RP11-6N13.1	0	ncRNA_intronic	1.591	NA	15	15	0	0	0
	5:103766154:C:T	rs2028526	5	103766154	C	T	0.34	1.95365e-08	-0.00234289	0.000417177	0.688334	rs147831713	12	RP11-6N13.1	0	ncRNA_intronic	2.276	7	9	15	0	0	0
	5:103769681:C:T	rs876392	5	103769681	T	C	0.34	3.50037e-07	-0.00604113	0.00118586	0.680827	rs147831713	12	RP11-6N13.1	0	ncRNA_intronic	1.549	NA	9	15	0	0	0
	5:103771206:G:T	rs1442111	5	103771206	T	G	0.337	1.98647e-07	-0.00617131	0.00118665	0.692548	rs147831713	12	RP11-6N13.1	0	ncRNA_intronic	1.107	7	15	15	0	0	0
	5:103771888:A:G	rs920623	5	103771888	A	G	0.336	1.10278e-07	-0.00634937	0.00119598	0.696881	rs147831713	12	RP11-6N13.1	0	ncRNA_intronic	1.954	6	15	15	0	0	0
	5:103772750:G:GATAT	rs10578267	5	103772750	GATAT	G	0.339	NA	NA	NA	0.675275	rs147831713	12	RP11-6N13.1	0	ncRNA_intronic	1.129	NA	15	15	0	0	0
	5:103772750:GAT:GATAT	rs570011261	5	103772750	GATAT	GAT	0.3211	NA	NA	NA	0.675275	rs147831713	12	RP11-6N13.1	0	NA	NA	NA	15	15	0	0	0
	5:103783801:C:G	rs76025409	5	103783801	C	G	0.3579	5.70847e-09	-0.00694663	0.00119254	0.991172	rs147831713	12	RP11-6N13.1	0	ncRNA_intronic	0.342	6	15	15	0	0	0
	5:103787168:A:C	rs147831713	5	103787168	C	A	0.3598	5.65287e-10	-0.00767394	0.00123777	1	rs147831713	12	RP11-6N13.1	0	ncRNA_intronic	0.465	7	9	15	0	0	0
	5:103791044:A:G	rs2403326	5	103791044	G	A	0.4761	1.73519e-05	-0.00465575	0.00108362	0.640352	rs325485	12	RP11-6N13.1	0	ncRNA_intronic	11.21	6	15	15	0	0	0
	5:103792304:A:AAAAT	rs146323343	5	103792304	AAAAT	A	0.4732	NA	NA	NA	0.64514	rs325485	12	RP11-6N13.1	0	ncRNA_intronic	2.353	NA	9	15	0	0	0
	5:103795692:A:C	rs2919961	5	103795692	A	C	0.4811	1.75514e-05	-0.00465144	0.00108325	0.629053	rs325485	12	RP11-6N13.1	0	ncRNA_intronic	0.923	6	9	15	0	0	0
	5:103802354:A:C	rs2860455	5	103802354	A	C	0.4771	1.75513e-05	-0.00465144	0.00108325	0.634725	rs325485	12	RP11-6N13.1	0	ncRNA_intronic	14.04	6	9	15	0	0	0
	5:103806932:C:T	rs35313049	5	103806932	C	T	0.4791	1.84053e-05	-0.00463937	0.0010831	0.631095	rs325485	12	RP11-6N13.1	0	ncRNA_intronic	0.192	6	9	15	0	0	0
	5:103810310:A:G	rs6881764	5	103810310	A	G	0.4791	5.47656e-07	-0.00200677	0.000400647	0.631095	rs325485	12	RP11-6N13.1	0	ncRNA_intronic	2.981	6	9	15	0	0	0
	5:103812660:A:G	rs60734212	5	103812660	A	G	0.4761	2.19237e-05	-0.00459048	0.00108155	0.635809	rs325485	12	RP11-6N13.1	0	ncRNA_intronic	0.459	6	9	15	0	0	0
	5:103817315:A:G	rs13166522	5	103817315	A	G	0.4811	3.46369e-05	-0.0044657	0.00107851	0.627517	rs325485	12	RP11-6N13.1	0	ncRNA_intronic	0.454	7	14	15	0	0	0
	5:103818412:A:G	rs4235642	5	103818412	G	A	0.3807	2.78466e-08	-0.00650301	0.00117077	0.905154	rs147831713	12	RP11-6N13.1	0	ncRNA_intronic	4.51	5	9	15	0	0	0
	5:103819255:T:TAAAC	rs149114827	5	103819255	T	TAAAC	0.4761	NA	NA	NA	0.647396	rs325485	12	RP11-6N13.1	0	ncRNA_intronic	11.44	NA	9	15	0	0	0
	5:103822036:A:G	rs10040923	5	103822036	G	A	0.4791	NA	NA	NA	0.637561	rs325485	12	RP11-6N13.1	0	ncRNA_intronic	0.944	7	5	15	0	0	0
	5:103822938:A:G	rs12719532	5	103822938	G	A	0.4851	2.95163e-05	-0.00451445	0.00108074	0.625388	rs325485	12	RP11-6N13.1	0	ncRNA_intronic	3.048	7	5	15	0	0	0
	5:103827658:A:G	rs67909927	5	103827658	G	A	0.4781	4.41099e-05	-0.00439864	0.00107683	0.638632	rs325485	12	RP11-6N13.1	0	ncRNA_intronic	4.009	5	5	15	0	0	0
	5:103831500:A:T	rs10464007	5	103831500	A	T	0.4781	3.75021e-05	-0.00444537	0.00107836	0.638632	rs325485	12	RP11-6N13.1	0	ncRNA_intronic	4.485	6	5	15	0	0	0
	5:103832094:A:G	rs7706513	5	103832094	A	G	0.4781	4.24461e-05	-0.00441066	0.00107741	0.638632	rs325485	12	RP11-6N13.1	0	ncRNA_intronic	1.125	7	5	15	0	0	0
	5:103836995:C:T	rs13165289	5	103836995	C	T	0.4781	3.61013e-05	-0.00445677	0.00107883	0.638632	rs325485	12	RP11-6N13.1	0	ncRNA_intronic	6.841	7	9	15	0	0	0
	5:103838556:G:T	rs11747766	5	103838556	G	T	0.4781	2.88548e-05	-0.00451888	0.00108047	0.638632	rs325485	12	RP11-6N13.1	0	ncRNA_intronic	5.016	7	9	15	0	0	0
	5:103841272:G:T	rs13187104	5	103841272	G	T	0.4791	4.06977e-05	-0.00442102	0.00107738	0.637561	rs325485	12	RP11-6N13.1	0	ncRNA_intronic	0.273	6	9	15	0	0	0
	5:103843517:C:T	rs11958220	5	103843517	T	C	0.4781	3.4284e-05	-0.00447064	0.00107909	0.638632	rs325485	12	RP11-6N13.1	0	ncRNA_intronic	2.756	7	9	15	0	0	0
	5:103847569:C:T	rs11747125	5	103847569	T	C	0.4781	3.11875e-05	-0.00449696	0.0010798	0.638632	rs325485	12	RP11-6N13.1	0	ncRNA_intronic	0.098	7	9	15	0	0	0
	5:103854240:A:T	rs79997868	5	103854240	A	T	0.4781	3.80917e-05	-0.00444097	0.00107823	0.638632	rs325485	12	RP11-6N13.1	0	ncRNA_intronic	2.734	5	15	15	0	0	0
	5:103861597:A:C	rs11955377	5	103861597	C	A	0.4811	2.60611e-05	-0.00454309	0.0010803	0.633963	rs325485	12	RP11-6N13.1	0	ncRNA_intronic	6.676	6	15	15	0	0	0
	5:103863877:A:G	rs969397	5	103863877	A	G	0.4781	6.81714e-07	-0.00198488	0.000399653	0.638632	rs325485	12	RP11-6N13.1	0	ncRNA_intronic	2.04	6	9	15	0	0	0
	5:103864338:C:G	rs35319957	5	103864338	C	G	0.4821	2.72096e-05	-0.00453065	0.00107984	0.631424	rs325485	12	RP11-6N13.1	0	ncRNA_intronic	0.432	7	9	15	0	0	0
	5:103867339:A:G	rs1363098	5	103867339	A	G	0.4781	6.81714e-07	-0.00198488	0.000399653	0.638632	rs325485	12	RP11-6N13.1	0	ncRNA_intronic	4.628	7	5	15	0	0	0
	5:103870101:C:T	rs1582419	5	103870101	C	T	0.4821	2.58281e-05	-0.00454448	0.00108011	0.631424	rs325485	12	RP11-6N13.1	0	ncRNA_intronic	0.919	NA	5	15	0	0	0
	5:103874262:G:T	rs4515268	5	103874262	G	T	0.4771	3.53608e-05	-0.00446083	0.00107857	0.634725	rs325485	12	RP11-6N13.1	0	ncRNA_intronic	0.561	6	5	15	0	0	0
	5:103875902:C:T	rs1363097	5	103875902	T	C	0.4781	5.74096e-07	-0.00200159	0.00040034	0.640131	rs325485	12	RP11-6N13.1	0	ncRNA_intronic	1.519	NA	5	15	0	0	0
	5:103876193:A:G	rs1363096	5	103876193	A	G	0.4771	3.43174e-05	-0.00446926	0.00107882	0.641212	rs325485	12	RP11-6N13.1	0	ncRNA_intronic	7.829	NA	5	15	0	0	0
	5:103877918:C:G	rs7731266	5	103877918	C	G	0.4771	3.43174e-05	-0.00446926	0.00107882	0.641212	rs325485	12	RP11-6N13.1	0	ncRNA_intronic	1.304	7	7	15	0	0	0
	5:103878652:A:C	rs4482879	5	103878652	C	A	0.4751	7.09533e-07	-0.00198055	0.000399406	0.646403	rs325485	12	RP11-6N13.1	0	ncRNA_intronic	0.562	7	9	15	0	0	0
	5:103879813:G:T	rs4703040	5	103879813	T	G	0.4751	3.59841e-05	-0.00445578	0.0010784	0.646403	rs325485	12	RP11-6N13.1	0	ncRNA_intronic	3.434	6	15	15	0	0	0
	5:103886213:G:T	rs6869862	5	103886213	G	T	0.4573	3.40644e-07	-0.0020547	0.000402927	0.690249	rs325485	12	RP11-6N13.1	0	ncRNA_intronic	0.864	5	7	15	0	0	0
	5:103889998:C:G	rs1592757	5	103889998	C	G	0.3569	1.56259e-08	-0.00670053	0.00118498	0.918219	rs147831713	12	RP11-6N13.1	0	ncRNA_intronic	0.023	6	9	15	0	0	0
	5:103890096:C:T	rs6867409	5	103890096	T	C	0.4543	1.57245e-05	-0.00468751	0.0010855	0.697364	rs325485	12	RP11-6N13.1	0	ncRNA_intronic	2.88	6	9	15	0	0	0
	5:103892460:C:G	rs2193933	5	103892460	G	C	0.4533	1.52495e-05	-0.00469597	0.00108576	0.698871	rs325485	12	RP11-6N13.1	0	ncRNA_intronic	1.069	7	8	15	0	0	0
	5:103892988:A:T	rs1592756	5	103892988	T	A	0.4533	1.39056e-05	-0.00472135	0.00108653	0.698871	rs325485	12	RP11-6N13.1	0	ncRNA_intronic	2.076	6	9	15	0	0	0
	5:103893548:A:T	rs1592755	5	103893548	A	T	0.4543	1.54524e-05	-0.00469188	0.00108555	0.697364	rs325485	12	RP11-6N13.1	0	ncRNA_intronic	0.414	7	9	15	0	0	0
	5:103895016:C:T	rs7706353	5	103895016	T	C	0.4692	5.99295e-05	-0.00425502	0.00106029	0.660737	rs325485	12	RP11-6N13.1	0	ncRNA_intronic	0.018	7	9	15	0	0	0
	5:103895102:G:T	rs4438849	5	103895102	G	T	0.4563	1.54524e-05	-0.00469188	0.00108555	0.699809	rs325485	12	RP11-6N13.1	0	ncRNA_intronic	3.858	7	9	15	0	0	0
	5:103895115:C:T	rs4320234	5	103895115	C	T	0.4702	6.7188e-05	-0.00422258	0.00105935	0.659556	rs325485	12	RP11-6N13.1	0	ncRNA_intronic	3.795	7	9	15	0	0	0
	5:103896130:C:T	rs1833514	5	103896130	C	T	0.4692	6.4912e-05	-0.00423208	0.00105955	0.660737	rs325485	12	RP11-6N13.1	0	ncRNA_intronic	0.584	NA	9	15	0	0	0
	5:103897758:C:T	rs4521446	5	103897758	T	C	0.4692	NA	NA	NA	0.660737	rs325485	12	RP11-6N13.1	0	ncRNA_intronic	1.348	6	9	15	0	0	0
	5:103899178:A:G	rs6596578	5	103899178	G	A	0.4692	6.53933e-08	-0.0022066	0.000408374	0.660737	rs325485	12	RP11-6N13.1	0	ncRNA_intronic	1.105	7	9	15	0	0	0
	5:103899596:C:T	rs6874138	5	103899596	C	T	0.4543	1.49852e-05	0.00470033	0.0010858	0.702817	rs325485	12	RP11-6N13.1	0	ncRNA_intronic	7.272	7	9	15	0	0	0
	5:103899690:C:T	rs10064425	5	103899690	C	T	0.4692	6.92056e-05	0.0042142	0.00105911	0.660737	rs325485	12	RP11-6N13.1	0	ncRNA_intronic	1.668	6	9	15	0	0	0
	5:103901424:C:T	rs10059133	5	103901424	T	C	0.4553	1.49147e-05	0.00470134	0.00108577	0.7013	rs325485	12	RP11-6N13.1	0	ncRNA_intronic	3.448	7	7	15	0	0	0
	5:103902180:C:T	rs6865511	5	103902180	T	C	0.4692	5.61935e-05	0.0042729	0.00106073	0.660737	rs325485	12	RP11-6N13.1	0	ncRNA_intronic	5.146	7	7	15	0	0	0
	5:103902800:A:C	rs7707295	5	103902800	A	C	0.4284	NA	NA	NA	0.653789	rs147831713	12	RP11-6N13.1	0	ncRNA_intronic	0.074	6	9	15	0	0	0
	5:103902808:A:C	rs6866541	5	103902808	A	C	0.3837	NA	NA	NA	0.792047	rs147831713	12	RP11-6N13.1	0	ncRNA_intronic	1.314	6	9	15	0	0	0
	5:103902958:C:T	rs1421668	5	103902958	T	C	0.4672	6.45974e-05	0.00423319	0.00105953	0.651572	rs325485	12	RP11-6N13.1	0	ncRNA_intronic	1.874	NA	9	15	0	0	0
	5:103903766:A:G	rs12659431	5	103903766	A	G	0.4533	1.59336e-05	0.00468343	0.00108529	0.692107	rs325485	12	RP11-6N13.1	0	ncRNA_intronic	0.703	7	9	15	0	0	0
	5:103903837:A:G	rs12657531	5	103903837	G	A	0.4672	7.09341e-05	0.004231	0.0010649	0.651572	rs325485	12	RP11-6N13.1	0	ncRNA_intronic	0.749	7	9	15	0	0	0
	5:103904034:A:G	rs12658007	5	103904034	G	A	0.4682	6.50313e-05	0.00425577	0.0010656	0.6554	rs325485	12	RP11-6N13.1	0	ncRNA_intronic	1.241	6	9	15	0	0	0
	5:103904037:C:T	rs12658451	5	103904037	C	T	0.4682	6.69447e-05	0.00424751	0.00106537	0.6554	rs325485	12	RP11-6N13.1	0	ncRNA_intronic	5.859	6	9	15	0	0	0
	5:103904108:A:G	rs12658019	5	103904108	G	A	0.4443	1.49602e-06	0.00530674	0.00110287	0.652572	rs325485	12	RP11-6N13.1	0	ncRNA_intronic	1.918	7	9	15	0	0	0
	5:103904226:A:G	rs12658032	5	103904226	G	A	0.3559	1.61443e-08	0.00669204	0.00118465	0.922586	rs147831713	12	RP11-6N13.1	0	ncRNA_intronic	4.238	7	9	15	0	0	0
	5:103904399:A:G	rs12659965	5	103904399	A	G	0.4692	8.47878e-05	0.0041792	0.00106329	0.652729	rs325485	12	RP11-6N13.1	0	ncRNA_intronic	2.882	6	9	15	0	0	0
	5:103904914:C:T	rs11242522	5	103904914	C	T	0.4682	6.68636e-05	0.0042237	0.00105932	0.6554	rs325485	12	RP11-6N13.1	0	ncRNA_intronic	0.949	6	9	15	0	0	0
	5:103905025:A:T	rs11242523	5	103905025	A	T	0.4682	6.17363e-05	0.00424664	0.00106005	0.6554	rs325485	12	RP11-6N13.1	0	ncRNA_intronic	2.581	7	9	15	0	0	0
	5:103905275:C:T	rs12515429	5	103905275	T	C	0.4682	6.68636e-05	0.0042237	0.00105932	0.6554	rs325485	12	RP11-6N13.1	0	ncRNA_intronic	2.957	6	9	15	0	0	0
	5:103905410:A:C	rs17156671	5	103905410	C	A	0.4682	6.68636e-05	0.0042237	0.00105932	0.6554	rs325485	12	RP11-6N13.1	0	ncRNA_intronic	0.698	5	7	15	0	0	0
	5:103906073:C:T	rs2403284	5	103906073	T	C	0.4682	6.68636e-05	0.0042237	0.00105932	0.6554	rs325485	12	RP11-6N13.1	0	ncRNA_intronic	4.173	7	5	15	0	0	0
	5:103907337:A:G	rs7703746	5	103907337	A	G	0.4602	3.21994e-05	0.00448868	0.0010797	0.677973	rs325485	12	RP11-6N13.1	0	ncRNA_intronic	2.881	6	5	15	0	0	0
	5:103907606:A:G	rs1421667	5	103907606	A	G	0.4692	5.96387e-05	0.00425613	0.00106026	0.660737	rs325485	12	RP11-6N13.1	0	ncRNA_intronic	2.873	NA	5	15	0	0	0
	5:103908246:C:T	rs2032790	5	103908246	T	C	0.4692	5.99295e-05	0.00425502	0.00106029	0.660737	rs325485	12	RP11-6N13.1	0	ncRNA_intronic	0.262	NA	5	15	0	0	0
	5:103908410:A:G	rs1421666	5	103908410	G	A	0.4692	6.36067e-05	0.00426245	0.00106588	0.660737	rs325485	12	RP11-6N13.1	0	ncRNA_intronic	2.927	NA	5	15	0	0	0
	5:103908868:C:T	rs4295362	5	103908868	T	C	0.4682	6.14378e-05	0.00427205	0.00106609	0.6554	rs325485	12	RP11-6N13.1	0	ncRNA_intronic	1.205	7	7	15	0	0	0
	5:103909548:C:T	rs959857	5	103909548	T	C	0.4692	6.89117e-05	0.00423926	0.00106514	0.660737	rs325485	12	RP11-6N13.1	0	ncRNA_intronic	1.98	6	5	15	0	0	0
	5:103909664:C:T	rs768905	5	103909664	C	T	0.4692	7.09341e-05	0.004231	0.0010649	0.660737	rs325485	12	RP11-6N13.1	0	ncRNA_intronic	1.889	7	5	15	0	0	0
	5:103910073:G:GA	rs5870112	5	103910073	G	GA	0.4563	NA	NA	NA	0.616786	rs325485	12	RP11-6N13.1	0	ncRNA_intronic	1.041	NA	5	15	0	0	0
	5:103910429:G:GA	rs33933384	5	103910429	GA	G	0.4692	NA	NA	NA	0.660737	rs325485	12	RP11-6N13.1	0	ncRNA_intronic	13.63	NA	5	15	0	0	0
	5:103911556:A:AC	rs11312070	5	103911556	A	AC	0.4672	NA	NA	NA	0.677807	rs325485	12	RP11-6N13.1	0	ncRNA_intronic	0.591	NA	9	15	0	0	0
	5:103911724:G:GAAAAAG	5:103911724:G:GAAAAAG	5	103911724	GAAAAAG	G	0.4652	NA	NA	NA	0.675166	rs325485	12	RP11-6N13.1	0	ncRNA_intronic	1.864	NA	1	15	0	0	0
	5:103911784:C:T	rs62362442	5	103911784	T	C	0.4672	NA	NA	NA	0.66976	rs325485	12	RP11-6N13.1	0	ncRNA_intronic	0.614	7	1	15	0	0	0
	5:103912114:A:C	rs62362443	5	103912114	C	A	0.4801	0.000449488	0.00368757	0.00105084	0.63626	rs325485	12	RP11-6N13.1	0	ncRNA_intronic	7.425	7	5	15	0	0	0
	5:103912208:A:C	rs10071115	5	103912208	A	C	0.4821	0.000690756	0.00355407	0.0010474	0.640677	rs325485	12	RP11-6N13.1	0	ncRNA_intronic	1.163	6	5	15	0	0	0
	5:103912246:T:TA	rs35485974	5	103912246	T	TA	0.4821	NA	NA	NA	0.640677	rs325485	12	RP11-6N13.1	0	ncRNA_intronic	8.625	NA	5	15	0	0	0
	5:103912319:A:G	rs10078807	5	103912319	G	A	0.4871	0.000279044	0.00382962	0.00105383	0.629724	rs325485	12	RP11-6N13.1	0	ncRNA_intronic	4.541	6	5	15	0	0	0
	5:103913202:A:G	rs11738191	5	103913202	G	A	0.4811	0.000687123	0.00355484	0.00104718	0.641649	rs325485	12	RP11-6N13.1	0	ncRNA_intronic	0.402	5	15	15	0	0	0
	5:103913264:A:C	rs11738197	5	103913264	C	A	0.4811	0.000639078	0.00357768	0.0010478	0.641649	rs325485	12	RP11-6N13.1	0	ncRNA_intronic	0.741	5	15	15	0	0	0
	5:103913268:C:T	rs13172611	5	103913268	T	C	0.4811	0.000709129	0.00354519	0.00104701	0.641649	rs325485	12	RP11-6N13.1	0	ncRNA_intronic	0.547	5	15	15	0	0	0
	5:103913702:C:CA	rs147256817	5	103913702	CA	C	0.4821	NA	NA	NA	0.634333	rs325485	12	RP11-6N13.1	0	ncRNA_intronic	1.286	NA	15	15	0	0	0
	5:103913710:C:T	rs2896528	5	103913710	T	C	0.4821	7.88031e-05	0.00427003	0.00108156	0.634333	rs325485	12	RP11-6N13.1	0	ncRNA_intronic	0.334	NA	15	15	0	0	0
	5:103913756:A:T	rs1363106	5	103913756	T	A	0.4811	0.000802808	0.00350606	0.00104602	0.641649	rs325485	12	RP11-6N13.1	0	ncRNA_intronic	2.728	6	15	15	0	0	0
	5:103913905:C:CT	rs5870113	5	103913905	C	CT	0.4791	NA	NA	NA	0.637253	rs325485	12	RP11-6N13.1	0	ncRNA_intronic	0.722	NA	7	15	0	0	0
	5:103914014:C:T	rs1421665	5	103914014	T	C	0.4811	0.000687123	0.00355484	0.00104718	0.641649	rs325485	12	RP11-6N13.1	0	ncRNA_intronic	11.51	NA	7	15	0	0	0
	5:103914139:T:TCAAACATGACAAACATG	5:103914139:T:TCAAACATGACAAACATG	5	103914139	T	TCAAACATGACAAACATG	0.4225	NA	NA	NA	0.816045	rs325485	12	RP11-6N13.1	0	ncRNA_intronic	6.098	NA	7	15	0	0	0
	5:103914543:A:G	rs13177365	5	103914543	A	G	0.4811	0.000687123	0.00355484	0.00104718	0.641649	rs325485	12	RP11-6N13.1	0	ncRNA_intronic	2.245	6	7	15	0	0	0
	5:103914758:A:G	rs10053368	5	103914758	G	A	0.4811	0.000594195	0.00360056	0.00104843	0.641649	rs325485	12	RP11-6N13.1	0	ncRNA_intronic	8.776	7	5	15	0	0	0
	5:103914786:A:T	rs10053371	5	103914786	T	A	0.4811	0.000594195	0.00360056	0.00104843	0.641649	rs325485	12	RP11-6N13.1	0	ncRNA_intronic	8.52	6	5	15	0	0	0
	5:103914836:G:T	rs10054977	5	103914836	G	T	0.4811	0.000639078	0.00357768	0.0010478	0.641649	rs325485	12	RP11-6N13.1	0	ncRNA_intronic	1.641	7	5	15	0	0	0
	5:103915282:A:G	rs12658276	5	103915282	G	A	0.4811	0.000639078	0.00357768	0.0010478	0.641649	rs325485	12	RP11-6N13.1	0	ncRNA_intronic	2.153	5	5	15	0	0	0
	5:103915443:A:G	rs10479296	5	103915443	A	G	0.4811	7.14195e-08	0.0021858	0.000405711	0.641649	rs325485	12	RP11-6N13.1	0	ncRNA_intronic	3.567	5	5	15	0	0	0
	5:103915728:A:G	rs10479297	5	103915728	G	A	0.4801	0.000931416	0.00344015	0.00103917	0.63626	rs325485	12	RP11-6N13.1	0	ncRNA_intronic	5.755	7	5	15	0	0	0
	5:103916349:C:T	rs7710489	5	103916349	C	T	0.4811	0.00073853	0.00353202	0.00104657	0.641649	rs325485	12	RP11-6N13.1	0	ncRNA_intronic	1.479	7	5	15	0	0	0
	5:103916363:C:G	rs7723509	5	103916363	C	G	0.4811	0.000701123	0.00354829	0.00104696	0.641649	rs325485	12	RP11-6N13.1	0	ncRNA_intronic	0.259	7	5	15	0	0	0
	5:103916831:A:G	rs62362459	5	103916831	G	A	0.4811	0.000687123	0.00355484	0.00104718	0.641649	rs325485	12	RP11-6N13.1	0	ncRNA_intronic	1.946	7	5	15	0	0	0
	5:103917214:A:ATATG	rs143138178	5	103917214	ATATG	A	0.4384	NA	NA	NA	0.771708	rs325485	12	RP11-6N13.1	0	ncRNA_intronic	0.772	NA	5	15	0	0	0
	5:103917285:C:CAT	rs35893692	5	103917285	CAT	C	0.4811	NA	NA	NA	0.636866	rs325485	12	RP11-6N13.1	0	ncRNA_intronic	0.328	NA	5	15	0	0	0
	5:103917300:A:G	rs35792668	5	103917300	G	A	0.4811	0.000749753	0.0035277	0.00104658	0.636866	rs325485	12	RP11-6N13.1	0	ncRNA_intronic	0.072	6	5	15	0	0	0
	5:103917304:A:G	rs35207728	5	103917304	G	A	0.4811	0.000720759	0.00354004	0.00104687	0.636866	rs325485	12	RP11-6N13.1	0	ncRNA_intronic	0.121	6	5	15	0	0	0
	5:103917328:G:GTA	rs147476108	5	103917328	GTA	G	0.4821	NA	NA	NA	0.640677	rs325485	12	RP11-6N13.1	0	ncRNA_intronic	1.619	NA	5	15	0	0	0
	5:103917352:A:C	rs10477834	5	103917352	C	A	0.4811	0.000639078	0.00357768	0.0010478	0.641649	rs325485	12	RP11-6N13.1	0	ncRNA_intronic	0.051	6	5	15	0	0	0
	5:103917773:C:CTT	rs143311140	5	103917773	C	CTT	0.4821	NA	NA	NA	0.63592	rs325485	12	RP11-6N13.1	0	ncRNA_intronic	1.773	NA	5	15	0	0	0
	5:103917790:C:T	rs1363105	5	103917790	T	C	0.4821	0.00072076	0.00354004	0.00104687	0.63592	rs325485	12	RP11-6N13.1	0	ncRNA_intronic	3.073	NA	5	15	0	0	0
	5:103917797:C:G	rs1363104	5	103917797	G	C	0.4821	0.00072076	0.00354004	0.00104687	0.63592	rs325485	12	RP11-6N13.1	0	ncRNA_intronic	0.743	7	5	15	0	0	0
	5:103917867:G:T	rs1363102	5	103917867	T	G	0.4801	0.000594194	0.00360056	0.00104843	0.63783	rs325485	12	RP11-6N13.1	0	ncRNA_intronic	0.062	NA	5	15	0	0	0
	5:103918228:C:T	rs10072579	5	103918228	T	C	0.4811	0.000687123	0.00355484	0.00104718	0.641649	rs325485	12	RP11-6N13.1	0	ncRNA_intronic	7.34	7	5	15	0	0	0
	5:103918622:C:T	rs10072849	5	103918622	T	C	0.4811	0.000639078	0.00357768	0.0010478	0.641649	rs325485	12	RP11-6N13.1	0	ncRNA_intronic	1.501	6	5	15	0	0	0
	5:103918699:A:G	rs10057459	5	103918699	A	G	0.4811	0.000622573	0.00358582	0.001048	0.641649	rs325485	12	RP11-6N13.1	0	ncRNA_intronic	0.131	6	5	15	0	0	0
	5:103918749:G:T	rs10057469	5	103918749	T	G	0.4811	0.000687123	0.00355484	0.00104718	0.641649	rs325485	12	RP11-6N13.1	0	ncRNA_intronic	0.344	7	5	15	0	0	0
	5:103919142:G:GT	rs35832962	5	103919142	GT	G	0.4235	NA	NA	NA	0.813764	rs325485	12	RP11-6N13.1	0	ncRNA_intronic	0.903	NA	5	15	0	0	0
	5:103919822:A:C	rs10052804	5	103919822	C	A	0.4811	0.000687123	0.00355484	0.00104718	0.641649	rs325485	12	RP11-6N13.1	0	ncRNA_intronic	7.839	6	5	15	0	0	0
	5:103919840:A:G	rs10059643	5	103919840	A	G	0.4811	0.000687123	0.00355484	0.00104718	0.641649	rs325485	12	RP11-6N13.1	0	ncRNA_intronic	3.935	6	5	15	0	0	0
	5:103920770:A:C	rs254011	5	103920770	A	C	0.4384	1.56169e-08	-0.00234084	0.000413968	0.771708	rs325485	12	RP11-6N13.1	0	ncRNA_intronic	5.552	NA	5	15	0	0	0
	5:103924430:T:TG	rs35062142	5	103924430	TG	T	0.4215	NA	NA	NA	0.818365	rs325485	12	RP11-6N13.1	0	ncRNA_intronic	0.181	NA	9	15	0	0	0
	5:103926044:C:T	rs254013	5	103926044	T	C	0.4384	0.000100716	-0.00415865	0.00106937	0.771708	rs325485	12	RP11-6N13.1	0	ncRNA_intronic	1.709	NA	9	15	0	0	0
	5:103926442:A:T	rs445578	5	103926442	A	T	0.4215	1.24022e-05	-0.00481213	0.00110107	0.818365	rs325485	12	RP11-6N13.1	0	ncRNA_intronic	1.632	7	9	15	0	0	0
	5:103927579:C:T	rs2447838	5	103927579	T	C	0.4215	1.15715e-08	-0.00238281	0.000417603	0.818365	rs325485	12	RP11-6N13.1	0	ncRNA_intronic	3.189	7	9	15	0	0	0
	5:103931707:A:G	rs2431112	5	103931707	A	G	0.4245	2.02366e-05	-0.00467631	0.00109714	0.810507	rs325485	12	RP11-6N13.1	0	ncRNA_intronic	1.92	NA	9	15	0	0	0
	5:103933473:C:T	rs2447832	5	103933473	T	C	0.4235	1.54859e-05	-0.00475227	0.00109964	0.813764	rs325485	12	RP11-6N13.1	0	ncRNA_intronic	7.106	NA	9	15	0	0	0
	5:103934131:A:ATGCCAGCCCTGAGATAACCTCCCTTCCATTTGGAAACT	rs141915687	5	103934131	ATGCCAGCCCTGAGATAACCTCCCTTCCATTTGGAAACT	A	0.4374	NA	NA	NA	0.773655	rs325485	12	RP11-6N13.1	0	ncRNA_intronic	0.601	NA	9	15	0	0	0
	5:103934155:C:T	rs563661599	5	103934155	T	C	0.4245	NA	NA	NA	0.747606	rs325485	12	RP11-6N13.1	0	ncRNA_intronic	2.42	NA	9	15	0	0	0
	5:103936343:A:T	rs254035	5	103936343	A	T	0.4215	1.66009e-05	-0.00473342	0.00109919	0.818365	rs325485	12	RP11-6N13.1	0	ncRNA_intronic	9.776	7	9	15	0	0	0
	5:103938115:C:T	rs1592754	5	103938115	T	C	0.4831	0.00087254	0.00346188	0.00104001	0.638153	rs325485	12	RP11-6N13.1	0	ncRNA_intronic	1.279	NA	9	15	0	0	0
	5:103939674:C:T	rs12187898	5	103939674	T	C	0.4702	7.69233e-08	0.00218875	0.00040727	0.67925	rs325485	12	RP11-6N13.1	0	ncRNA_intronic	1.063	6	9	15	0	0	0
	5:103939770:C:T	rs12187903	5	103939770	T	C	0.4702	0.00015089	0.00404595	0.00106765	0.67925	rs325485	12	RP11-6N13.1	0	ncRNA_intronic	1.443	7	9	15	0	0	0
	5:103940415:A:T	rs254027	5	103940415	T	A	0.4215	NA	NA	NA	0.818365	rs325485	12	RP11-6N13.1	0	ncRNA_intronic	0.405	6	15	15	0	0	0
	5:103941070:G:T	rs1363101	5	103941070	G	T	0.4712	0.00147211	0.00331749	0.00104319	0.676594	rs325485	12	RP11-6N13.1	0	ncRNA_intronic	2.991	NA	15	15	0	0	0
	5:103941401:C:T	rs10455065	5	103941401	C	T	0.4712	0.00142875	0.00330837	0.0010375	0.676594	rs325485	12	RP11-6N13.1	0	ncRNA_intronic	2.153	7	15	15	0	0	0
	5:103941415:G:T	rs10455066	5	103941415	G	T	0.4712	0.00150392	0.00331006	0.00104289	0.676594	rs325485	12	RP11-6N13.1	0	ncRNA_intronic	3.326	6	15	15	0	0	0
	5:103941793:A:C	rs2018142	5	103941793	A	C	0.4702	1.22477e-07	0.00213466	0.000403545	0.677823	rs325485	12	RP11-6N13.1	0	ncRNA_intronic	0.612	6	7	15	0	0	0
	5:103942055:A:AATTTAT	rs143985568	5	103942055	A	AATTTAT	0.4702	NA	NA	NA	0.677823	rs325485	12	RP11-6N13.1	0	ncRNA_intronic	17.24	NA	2	15	0	0	0
	5:103942060:A:AT	rs34572866	5	103942060	AT	A	0.4215	NA	NA	NA	0.825719	rs325485	12	RP11-6N13.1	0	ncRNA_intronic	14.98	NA	2	15	0	0	0
	5:103943938:C:G	rs254025	5	103943938	G	C	0.4215	2.5558e-05	-0.00461119	0.00109534	0.825719	rs325485	12	RP11-6N13.1	0	ncRNA_intronic	0.392	5	5	15	0	0	0
	5:103944020:G:T	rs254024	5	103944020	T	G	0.4215	1.79089e-08	-0.00233951	0.000415464	0.825719	rs325485	12	RP11-6N13.1	0	ncRNA_intronic	1.095	NA	5	15	0	0	0
	5:103945126:A:G	rs2431109	5	103945126	G	A	0.4235	2.5558e-05	-0.00461119	0.00109534	0.820092	rs325485	12	RP11-6N13.1	0	ncRNA_intronic	1.654	NA	5	15	0	0	0
	5:103945178:C:T	rs2161097	5	103945178	T	C	0.4215	2.63346e-05	-0.00460273	0.00109509	0.825719	rs325485	12	RP11-6N13.1	0	ncRNA_intronic	0.97	NA	5	15	0	0	0
	5:103946206:A:T	rs1363100	5	103946206	T	A	0.4215	2.4117e-05	-0.00462841	0.00109602	0.825719	rs325485	12	RP11-6N13.1	0	ncRNA_intronic	0.408	7	5	15	0	0	0
	5:103946482:C:T	rs2112163	5	103946482	T	C	0.4235	2.36628e-05	-0.00463374	0.00109617	0.820092	rs325485	12	RP11-6N13.1	0	ncRNA_intronic	4.36	NA	5	15	0	0	0
	5:103946549:T:TGAA	rs141202823	5	103946549	T	TGAA	0.4215	NA	NA	NA	0.825719	rs325485	12	RP11-6N13.1	0	ncRNA_intronic	4.566	NA	5	15	0	0	0
	5:103947205:C:T	rs2447828	5	103947205	T	C	0.4215	2.23145e-05	-0.00465046	0.00109671	0.825719	rs325485	12	RP11-6N13.1	0	ncRNA_intronic	1.996	NA	5	15	0	0	0
	5:103947968:C:T	rs2431108	5	103947968	C	T	0.3171	1.67072e-08	-0.00702376	0.00124468	0.767467	rs147831713	12	RP11-6N13.1	0	ncRNA_intronic	20.8	NA	7	15	0	0	0
	5:103948045:C:T	rs2447827	5	103948045	T	C	0.4195	1.70003e-08	-0.00234543	0.000415853	0.831433	rs325485	12	RP11-6N13.1	0	ncRNA_intronic	7.249	NA	9	15	0	0	0
	5:103949430:A:ACATAT	rs68155288	5	103949430	ACATAT	A	0.4205	NA	NA	NA	0.819795	rs325485	12	RP11-6N13.1	0	ncRNA_intronic	1.665	NA	15	15	0	0	0
	5:103950251:C:T	rs254020	5	103950251	T	C	0.4205	1.65388e-08	-0.00235136	0.000416555	0.819795	rs325485	12	RP11-6N13.1	0	ncRNA_intronic	1.271	NA	15	15	0	0	0
	5:103954801:A:T	5:103954801:A:T	5	103954801	T	A	0.3171	NA	NA	NA	0.767467	rs147831713	12	RP11-6N13.1	0	ncRNA_intronic	0.019	5	7	15	0	0	0
	5:103955361:C:T	rs254023	5	103955361	C	T	0.4215	1.59576e-08	-0.00235538	0.000416813	0.824793	rs325485	12	RP11-6N13.1	0	ncRNA_intronic	2.911	NA	7	15	0	0	0
	5:103956516:C:G	rs171697	5	103956516	G	C	0.3181	2.35075e-08	-0.00693019	0.00124108	0.763685	rs147831713	12	RP11-6N13.1	0	ncRNA_intronic	0.005	5	15	15	0	0	0
	5:103959345:A:G	rs254045	5	103959345	G	A	0.4215	1.67997e-05	-0.0047335	0.00109988	0.824793	rs325485	12	RP11-6N13.1	0	ncRNA_intronic	0.303	NA	15	15	0	0	0
	5:103964585:A:G	rs77960	5	103964585	A	G	0.3161	2.30773e-08	-0.00693346	0.00124096	0.771326	rs147831713	12	RP11-6N13.1	0	ncRNA_intronic	0.254	NA	9	15	0	0	0
	5:103965223:A:C	rs185260	5	103965223	C	A	0.4215	1.65167e-08	-0.00235137	0.000416539	0.824793	rs325485	12	RP11-6N13.1	0	ncRNA_intronic	17.1	7	14	15	0	0	0
	5:103972357:A:G	rs30266	5	103972357	A	G	0.3161	2.32921e-08	-0.00692972	0.00124065	0.771326	rs147831713	12	RP11-6N13.1	0	ncRNA_intronic	2.275	NA	15	15	0	0	0
	5:103978326:A:G	rs33817	5	103978326	A	G	0.4205	2.42538e-05	-0.00462727	0.00109609	0.820723	rs325485	12	RP11-6N13.1	0	ncRNA_intronic	0.364	NA	7	15	0	0	0
	5:103978833:A:G	rs67667580	5	103978833	A	G	0.4225	NA	NA	NA	0.806779	rs325485	12	RP11-6N13.1	0	ncRNA_intronic	0.135	6	7	15	0	0	0
	5:103989467:G:GAAAAAAAA	rs552825058	5	103989467	G	GAAAAAAAA	0.3837	NA	NA	NA	0.760592	rs325485	12	RP11-6N13.1	0	ncRNA_intronic	2.056	NA	5	15	0	0	0
	5:103991476:A:C	rs416223	5	103991476	A	C	0.3966	2.39442e-06	0.00531901	0.00112764	0.911616	rs325485	12	RP11-6N13.1	0	ncRNA_intronic	1.992	NA	9	15	0	0	0
	5:103995368:A:G	rs325485	5	103995368	G	A	0.3738	1.82456e-09	0.00257059	0.000427526	1	rs325485	12	RP11-6N13.1	0	ncRNA_intronic	18.49	3a	5	15	0	0	0
	5:104000752:A:G	rs325481	5	104000752	A	G	0.3976	2.6683e-09	0.00252788	0.000424797	0.90841	rs325485	12	RP11-6N13.1	0	ncRNA_intronic	6.004	NA	9	15	0	0	0
	5:104002370:C:T	rs62362057	5	104002370	T	C	0.3847	NA	NA	NA	0.79579	rs325485	12	RP11-6N13.1	0	ncRNA_intronic	0.264	6	9	15	0	0	0
	5:104002392:C:T	rs325479	5	104002392	T	C	0.3986	NA	NA	NA	0.843706	rs325485	12	RP11-6N13.1	0	ncRNA_intronic	0.21	NA	9	15	0	0	0
	5:104003311:C:G	rs191800971	5	104003311	G	C	0.3191	NA	NA	NA	0.740589	rs147831713	12	RP11-6N13.1	0	ncRNA_intronic	0.836	4	9	15	0	0	0
	5:104006667:A:G	rs325500	5	104006667	G	A	0.3966	3.18906e-06	0.00523934	0.00112474	0.903731	rs325485	12	RP11-6N13.1	0	ncRNA_intronic	4.1	5	14	15	0	0	0
	5:104007433:C:G	rs325501	5	104007433	C	G	0.3976	2.105e-06	0.00535175	0.00112833	0.90114	rs325485	12	RP11-6N13.1	0	ncRNA_intronic	0.907	7	9	15	0	0	0
	5:104008133:A:G	rs325502	5	104008133	A	G	0.4125	1.49449e-08	0.0023571	0.000416288	0.850949	rs325485	12	RP11-6N13.1	0	ncRNA_intronic	7.003	6	9	15	0	0	0
	5:104012303:C:G	rs325506	5	104012303	G	C	0.4354	1.6402e-05	0.00467157	0.00108415	0.775538	rs325485	12	RP11-6N13.1	0	ncRNA_intronic	0.932	5	9	15	0	0	0
	5:104013782:A:G	rs21126	5	104013782	A	G	0.4135	6.99931e-06	0.00496271	0.00110437	0.84673	rs325485	12	RP11-6N13.1	0	ncRNA_intronic	1.276	7	9	15	0	0	0
	5:104022239:C:G	rs396755	5	104022239	G	C	0.4105	8.89077e-06	0.00492396	0.00110837	0.848764	rs325485	12	RP11-6N13.1	0	ncRNA_intronic	0.247	7	9	15	0	0	0
	5:104034140:C:T	rs410915	5	104034140	T	C	0.4155	1.37181e-05	0.0047797	0.00109921	0.810708	rs325485	12	RP11-6N13.1	0	ncRNA_intronic	1.444	NA	8	9	0	0	0
	5:104037760:A:G	rs12055234	5	104037760	G	A	0.3231	NA	NA	NA	0.700246	rs147831713	12	RP11-6N13.1	0	ncRNA_intronic	2.511	7	15	15	0	0	0
	5:104043156:C:T	rs325521	5	104043156	T	C	0.4145	8.22204e-08	0.00219128	0.000408654	0.805785	rs325485	12	RP11-6N13.1	0	ncRNA_intronic	2.375	5	7	15	0	0	0
	5:104045386:A:C	rs325523	5	104045386	A	C	0.4165	8.15757e-08	0.00219225	0.000408726	0.80824	rs325485	12	RP11-6N13.1	0	ncRNA_intronic	0.759	6	7	15	0	0	0
	5:104048590:C:G	rs325528	5	104048590	G	C	0.4056	1.02248e-05	0.00492113	0.0011153	0.833689	rs325485	12	RP11-6N13.1	0	ncRNA_intronic	1.129	6	9	15	0	0	0
	5:104055261:A:C	rs325546	5	104055261	C	A	0.4026	NA	NA	NA	0.852015	rs325485	12	RP11-6N13.1	0	ncRNA_intronic	0.608	7	15	15	0	0	0
	5:104059655:GTA:GTATA	rs537866099	5	104059655	GTA	GTATA	0.326	NA	NA	NA	0.710624	rs147831713	12	RP11-6N13.1	0	ncRNA_intronic	NA	NA	15	15	0	0	0
	5:104059655:G:GTA	rs552331862	5	104059655	GTA	G	0.1779	NA	NA	NA	0.710624	rs147831713	12	RP11-6N13.1	0	ncRNA_intronic	2.236	NA	15	15	0	0	0
	5:104069917:A:G	rs161645	5	104069917	G	A	0.3161	1.20021e-07	0.0064902	0.00122608	0.72359	rs147831713	12	RP11-6N13.1	0	ncRNA_intronic	2.337	3a	7	15	0	0	0
	5:104075130:C:T	rs6421926	5	104075130	C	T	0.3171	5.897e-08	0.0066836	0.0012327	0.712373	rs147831713	12	RP11-6N13.1	0	ncRNA_intronic	4.977	6	9	15	0	0	0
	5:104078233:A:C	rs60271	5	104078233	C	A	0.3131	9.41384e-09	0.0024259	0.00042256	0.721207	rs147831713	12	RP11-6N13.1	0	ncRNA_intronic	3.934	7	9	15	0	0	0
	5:104082179:A:C	rs323509	5	104082179	C	A	0.3131	6.41749e-08	0.00666044	0.00123187	0.721207	rs147831713	12	RP11-6N13.1	0	ncRNA_intronic	4.954	NA	9	15	0	0	0
	5:120047908:A:G	rs10447270	5	120047908	A	G	0.333	7.80523e-05	0.00152269	0.000385462	0.819819	rs13168806	13	RNU4-69P	1372	intergenic	0.259	7	5	15	0	1	0
	5:120049338:A:G	rs7714971	5	120049338	A	G	0.2624	0.000122301	-0.00147349	0.000383575	0.624295	rs13168806	13	RNU4-69P	2802	intergenic	3.606	6	5	15	0	1	0
	5:120052880:G:T	rs17443350	5	120052880	G	T	0.2654	1.51636e-09	-0.00738891	0.0012228	0.640272	rs13168806	13	RNU4-69P	6344	intergenic	3.874	7	5	15	0	1	0
	5:120053028:C:T	rs17443405	5	120053028	C	T	0.2654	5.64591e-10	-0.00759041	0.00122426	0.640272	rs13168806	13	RNU4-69P	6492	intergenic	3.07	7	5	15	0	1	0
	5:120054045:C:G	rs1449153	5	120054045	G	C	0.2624	1.46042e-09	-0.00743579	0.00122933	0.631789	rs13168806	13	RNU4-69P	7509	intergenic	1.336	7	5	15	0	0	0
	5:120061207:C:G	rs6872181	5	120061207	G	C	0.2614	1.14572e-09	-0.00749718	0.00123154	0.628762	rs13168806	13	RNU4-69P	14671	intergenic	3.044	6	5	15	0	1	0
	5:120064020:C:CT	5:120064020:C:CT	5	120064020	C	CT	0.2396	NA	NA	NA	0.670011	rs13168806	13	RNU4-69P	17484	intergenic	1.716	NA	5	15	0	0	0
	5:120064020:C:CTT	5:120064020:C:CTT	5	120064020	C	CTT	0.2744	NA	NA	NA	0.670011	rs13168806	13	RNU4-69P	17484	NA	1.674	NA	5	15	0	0	0
	5:120064235:A:T	rs17503224	5	120064235	A	T	0.2763	3.79126e-10	-0.00768709	0.0012275	0.668701	rs13168806	13	RNU4-69P	17699	intergenic	5.253	6	5	15	0	0	0
	5:120065746:A:G	rs1375460	5	120065746	G	A	0.2753	3.91654e-05	-0.00159693	0.000388325	0.673754	rs13168806	13	RNU4-69P	19210	intergenic	4.473	NA	5	15	0	0	0
	5:120065919:A:T	rs7726836	5	120065919	A	T	0.2793	1.26249e-10	0.00791529	0.00123068	0.6847	rs13168806	13	RNU4-69P	19383	intergenic	1.093	5	5	15	0	0	0
	5:120065986:A:G	rs7710640	5	120065986	G	A	0.2783	3.46882e-05	0.00161003	0.000388869	0.6815	rs13168806	13	RNU4-69P	19450	intergenic	3.628	5	5	15	0	0	0
	5:120066574:C:T	rs1449149	5	120066574	T	C	0.2753	2.88637e-10	-0.0077539	0.00122985	0.665517	rs13168806	13	RNU4-69P	20038	intergenic	0.101	NA	5	15	0	0	0
	5:120066633:A:G	rs1839245	5	120066633	G	A	0.2763	3.32687e-10	-0.00771813	0.00122847	0.668701	rs13168806	13	RNU4-69P	20097	intergenic	1.411	NA	5	15	0	0	0
	5:120069456:C:T	rs1026124	5	120069456	C	T	0.2972	1.64844e-10	-0.00774995	0.00121264	0.742019	rs13168806	13	RNU4-69P	22920	intergenic	1.022	NA	14	15	0	0	0
	5:120069965:A:C	rs10041474	5	120069965	C	A	0.3549	2.48499e-05	0.0016433	0.000389762	0.995864	rs13168806	13	RNU4-69P	23429	intergenic	0.694	3a	7	15	0	0	0
	5:120070848:C:G	rs2406162	5	120070848	G	C	0.2873	6.04741e-10	-0.00746189	0.00120563	0.750275	rs13168806	13	RNU4-69P	24312	intergenic	7.534	3a	7	15	0	0	0
	5:120071604:A:C	rs13168806	5	120071604	C	A	0.3559	5.00032e-11	0.00784297	0.00119359	1	rs13168806	13	RNU4-69P	25068	intergenic	2.37	6	14	15	0	0	0
	5:120072553:C:G	rs6865302	5	120072553	C	G	0.4254	1.90601e-10	0.00746365	0.00117192	0.750702	rs13168806	13	RNU4-69P	26017	intergenic	4.689	7	14	15	0	0	0
	5:120076272:A:C	rs2034414	5	120076272	A	C	0.4354	7.78815e-05	0.00152075	0.00038492	0.719922	rs13168806	13	RNU4-69P	29736	intergenic	0.014	NA	14	15	0	0	0
	5:120078424:A:C	rs1125578	5	120078424	C	A	0.4354	9.36165e-05	0.00150088	0.000384194	0.719922	rs13168806	13	RNU4-69P	31888	intergenic	1.589	6	14	15	0	0	0
	5:120079467:C:T	rs7734839	5	120079467	C	T	0.2883	6.06062e-10	-0.00746333	0.00120593	0.745373	rs13168806	13	RNU4-69P	32931	intergenic	4.019	7	15	15	0	0	0
	5:120084621:C:G	rs6863440	5	120084621	C	G	0.2873	3.77017e-10	-0.00757802	0.00120992	0.750275	rs13168806	13	CTD-2334D19.1	32291	intergenic	6.7	6	15	15	0	0	0
	5:120085905:C:G	rs10053752	5	120085905	C	G	0.4145	7.25716e-11	0.00769771	0.00118149	0.784621	rs13168806	13	CTD-2334D19.1	31007	intergenic	3.853	7	15	15	0	0	0
	5:120086890:A:G	rs12653270	5	120086890	A	G	0.4215	3.93556e-10	0.00729897	0.00116661	0.733459	rs13168806	13	CTD-2334D19.1	30022	intergenic	1.616	7	9	15	0	0	0
	5:120087445:A:AT	rs5870920	5	120087445	A	AT	0.2873	NA	NA	NA	0.750275	rs13168806	13	CTD-2334D19.1	29467	intergenic	1.135	NA	15	15	0	0	0
	5:120088087:G:T	rs1449172	5	120088087	T	G	0.2873	5.72206e-05	0.00155396	0.000386173	0.750275	rs13168806	13	CTD-2334D19.1	28825	intergenic	0.792	NA	15	15	0	0	0
	5:120088654:A:G	rs2122194	5	120088654	A	G	0.2863	NA	NA	NA	0.747557	rs13168806	13	CTD-2334D19.1	28258	intergenic	0.385	NA	15	15	0	0	0
	5:120089829:A:G	rs115233793	5	120089829	G	A	0.2863	NA	NA	NA	0.747557	rs13168806	13	CTD-2334D19.1	27083	intergenic	0.712	6	15	15	0	0	0
	5:120089832:T:TAATATATAATATATA	rs201509260	5	120089832	TAATATATAATATATA	T	0.3827	NA	NA	NA	0.612492	rs13168806	13	CTD-2334D19.1	27080	intergenic	5.023	NA	15	15	0	0	0
	5:120090249:A:C	rs11241564	5	120090249	A	C	0.2863	NA	NA	NA	0.747557	rs13168806	13	CTD-2334D19.1	26663	intergenic	5.895	6	5	15	0	0	0
	5:120090877:A:G	rs6879947	5	120090877	A	G	0.2883	5.08252e-10	0.00756172	0.00121639	0.760694	rs13168806	13	CTD-2334D19.1	26035	intergenic	0.706	6	5	15	0	0	0
	5:120091090:A:T	rs62379821	5	120091090	A	T	0.2853	4.62822e-10	-0.00758445	0.00121717	0.752489	rs13168806	13	CTD-2334D19.1	25822	intergenic	2.228	6	5	15	0	0	0
	5:120091229:C:T	rs62379822	5	120091229	C	T	0.3091	1.25924e-09	-0.00721947	0.00118888	0.818704	rs13168806	13	CTD-2334D19.1	25683	intergenic	3.077	6	5	15	0	0	0
	5:120091466:C:T	rs62379823	5	120091466	C	T	0.3091	2.44565e-09	-0.0070554	0.00118279	0.81095	rs13168806	13	CTD-2334D19.1	25446	intergenic	3.458	7	5	15	0	0	0
	5:120091935:A:G	rs7725293	5	120091935	A	G	0.3052	3.71547e-09	-0.00698855	0.00118523	0.813696	rs13168806	13	CTD-2334D19.1	24977	intergenic	0.245	6	5	15	0	0	0
	5:120092361:A:C	rs7729364	5	120092361	A	C	0.3072	4.04783e-09	-0.00696633	0.0011843	0.804829	rs13168806	13	CTD-2334D19.1	24551	intergenic	1.641	7	5	15	0	0	0
	5:120092839:C:T	rs62379824	5	120092839	C	T	0.3072	4.73484e-09	-0.00692644	0.00118275	0.804829	rs13168806	13	CTD-2334D19.1	24073	intergenic	2.307	6	5	15	0	0	0
	5:120093040:A:C	rs62379825	5	120093040	A	C	0.3072	3.86299e-09	-0.00697911	0.00118492	0.804829	rs13168806	13	CTD-2334D19.1	23872	intergenic	8.387	7	5	15	0	0	0
	5:120093313:G:T	rs1449163	5	120093313	G	T	0.3539	9.39009e-11	0.00769768	0.00118856	0.9672	rs13168806	13	CTD-2334D19.1	23599	intergenic	3.792	6	5	15	0	0	0
	5:120093622:A:G	rs1449164	5	120093622	G	A	0.3539	9.08045e-11	0.00770604	0.00118893	0.9672	rs13168806	13	CTD-2334D19.1	23290	intergenic	0.642	6	5	15	0	0	0
	5:120093858:A:T	rs61358955	5	120093858	T	A	0.3121	1.52645e-09	-0.00716538	0.00118602	0.820793	rs13168806	13	CTD-2334D19.1	23054	intergenic	5.846	7	5	15	0	0	0
	5:120094229:A:G	rs72781627	5	120094229	G	A	0.3121	1.48315e-09	-0.0071721	0.00118622	0.820793	rs13168806	13	CTD-2334D19.1	22683	intergenic	2.001	7	5	15	0	0	0
	5:120095027:A:C	rs58897895	5	120095027	A	C	0.3131	9.61687e-10	-0.00727727	0.00118994	0.816709	rs13168806	13	CTD-2334D19.1	21885	intergenic	1.711	6	5	15	0	0	0
	5:120095122:A:G	rs6876567	5	120095122	G	A	0.3569	3.09783e-10	-0.00745646	0.00118473	0.823432	rs13168806	13	CTD-2334D19.1	21790	intergenic	0.299	6	5	15	0	0	0
	5:120095414:A:C	rs1816980	5	120095414	A	C	0.3738	6.9533e-11	0.00777414	0.00119205	0.891711	rs13168806	13	CTD-2334D19.1	21498	intergenic	0.25	5	5	15	0	0	0
	5:120095548:C:G	rs12517895	5	120095548	G	C	0.4175	3.23556e-10	0.00734133	0.00116769	0.747937	rs13168806	13	CTD-2334D19.1	21364	intergenic	7.465	5	5	15	0	0	0
	5:120096331:T:TAATA	rs76653090	5	120096331	TAATA	T	0.3072	NA	NA	NA	0.797744	rs13168806	13	CTD-2334D19.1	20581	intergenic	0.859	NA	5	15	0	0	0
	5:120096907:A:G	rs13153752	5	120096907	G	A	0.4304	NA	NA	NA	0.677398	rs13168806	13	CTD-2334D19.1	20005	intergenic	9.709	7	5	15	0	0	0
	5:120097189:G:T	rs62379836	5	120097189	G	T	0.3032	4.81407e-09	-0.0069203	0.00118226	0.777689	rs13168806	13	CTD-2334D19.1	19723	intergenic	1.512	6	5	15	0	0	0
	5:120097719:C:G	rs7728674	5	120097719	C	G	0.3757	2.02624e-10	-0.00750132	0.00117957	0.853823	rs13168806	13	CTD-2334D19.1	19193	intergenic	2.107	5	5	15	0	0	0
	5:120097929:C:T	rs7728749	5	120097929	T	C	0.3757	2.10919e-10	-0.00749195	0.00117925	0.853823	rs13168806	13	CTD-2334D19.1	18983	intergenic	1.518	7	5	15	0	0	0
	5:120098240:G:T	rs4273626	5	120098240	T	G	0.4314	3.33054e-10	0.00734181	0.0011686	0.674596	rs13168806	13	CTD-2334D19.1	18672	intergenic	1.141	5	2	15	0	0	0
	5:120098449:C:CT	rs34626100	5	120098449	C	CT	0.3807	NA	NA	NA	0.867351	rs13168806	13	CTD-2334D19.1	18463	intergenic	0.146	NA	5	15	0	0	0
	5:120098849:T:TA	rs61623270	5	120098849	T	TA	0.3797	NA	NA	NA	0.870325	rs13168806	13	CTD-2334D19.1	18063	intergenic	1.82	NA	5	15	0	0	0
	5:120099970:C:T	rs62379837	5	120099970	C	T	0.3072	2.73136e-09	-0.00706665	0.00118828	0.790131	rs13168806	13	CTD-2334D19.1	16942	intergenic	4.639	7	5	15	0	0	0
	5:120100784:A:G	rs10059100	5	120100784	G	A	0.3757	2.0095e-10	-0.00749973	0.00117909	0.853823	rs13168806	13	CTD-2334D19.1	16128	intergenic	1.243	6	5	15	0	0	0
	5:120100884:C:G	rs9791112	5	120100884	G	C	0.4314	3.44629e-10	0.00733339	0.00116825	0.674596	rs13168806	13	CTD-2334D19.1	16028	intergenic	1.985	6	7	15	0	0	0
	5:120101000:A:G	rs9790948	5	120101000	G	A	0.3757	7.47502e-05	0.00152524	0.0003851	0.853823	rs13168806	13	CTD-2334D19.1	15912	intergenic	7.663	4	7	15	0	0	0
	5:120101694:C:T	rs1584469	5	120101694	T	C	0.3022	8.23214e-09	-0.00683111	0.00118521	0.77479	rs13168806	13	CTD-2334D19.1	15218	intergenic	0.347	NA	5	15	0	0	0
	5:120101707:A:G	rs11749221	5	120101707	A	G	0.3072	2.58023e-09	-0.00706913	0.00118683	0.797744	rs13168806	13	CTD-2334D19.1	15205	intergenic	0.465	5	5	15	0	0	0
	5:120102028:C:T	rs62379838	5	120102028	C	T	0.3072	2.11225e-09	-0.00708097	0.00118234	0.797744	rs13168806	13	CTD-2334D19.1	14884	intergenic	1.476	6	5	15	0	0	0
	5:120102095:A:G	rs62379839	5	120102095	G	A	0.3022	5.33811e-09	-0.00689436	0.0011813	0.77479	rs13168806	13	CTD-2334D19.1	14817	intergenic	0.372	7	5	15	0	0	0
	5:120102103:C:T	rs62379840	5	120102103	T	C	0.3072	2.19593e-09	-0.00707165	0.00118204	0.797744	rs13168806	13	CTD-2334D19.1	14809	intergenic	0.874	7	5	15	0	0	0
	5:120102177:A:T	rs62379841	5	120102177	A	T	0.3072	2.24157e-09	-0.00706419	0.00118145	0.797744	rs13168806	13	CTD-2334D19.1	14735	intergenic	0.597	7	5	15	0	0	0
	5:120102186:A:G	rs17503453	5	120102186	G	A	0.3072	2.24157e-09	-0.00706419	0.00118145	0.797744	rs13168806	13	CTD-2334D19.1	14726	intergenic	0.263	7	5	15	0	0	0
	5:120102437:C:T	rs62379842	5	120102437	T	C	0.3072	2.39431e-09	-0.00704748	0.00118078	0.797744	rs13168806	13	CTD-2334D19.1	14475	intergenic	5.966	6	5	15	0	0	0
	5:120102553:C:T	rs17503473	5	120102553	C	T	0.3072	2.24299e-09	-0.0070652	0.00118164	0.797744	rs13168806	13	CTD-2334D19.1	14359	intergenic	6.461	6	5	15	0	0	0
	5:120103173:A:C	rs11241565	5	120103173	C	A	0.3688	1.19747e-10	0.00763476	0.00118558	0.878551	rs13168806	13	CTD-2334D19.1	13739	intergenic	3.783	5	5	15	0	0	0
	5:120104104:AT:ATT	5:120104104:AT:ATT	5	120104104	AT	ATT	0.2843	NA	NA	NA	0.717488	rs13168806	13	CTD-2334D19.1	12808	intergenic	NA	NA	5	15	0	0	0
	5:120104104:AT:ATTT	5:120104104:AT:ATTT	5	120104104	AT	ATTT	0.01789	NA	NA	NA	0.717488	rs13168806	13	CTD-2334D19.1	12808	intergenic	NA	NA	5	15	0	0	0
	5:120104566:A:T	rs17444067	5	120104566	T	A	0.3072	2.78049e-09	-0.00701117	0.00117953	0.797744	rs13168806	13	CTD-2334D19.1	12346	intergenic	0.994	7	5	15	0	0	0
	5:120104856:A:G	rs11241566	5	120104856	A	G	0.3072	3.23044e-09	-0.00701361	0.00118484	0.797744	rs13168806	13	CTD-2334D19.1	12056	intergenic	2.487	7	5	15	0	0	0
	5:120105571:C:G	rs1449171	5	120105571	G	C	0.4314	3.88618e-10	0.00730399	0.00116705	0.674596	rs13168806	13	CTD-2334D19.1	11341	intergenic	0.304	6	5	15	0	0	0
	5:120105634:C:CT	rs142735750	5	120105634	CT	C	0.3072	NA	NA	NA	0.797744	rs13168806	13	CTD-2334D19.1	11278	intergenic	0.936	NA	5	15	0	0	0
	5:120105940:A:AAC	rs146903465	5	120105940	AAC	A	0.3072	NA	NA	NA	0.797744	rs13168806	13	CTD-2334D19.1	10972	intergenic	2.031	NA	5	15	0	0	0
	5:120106067:A:G	rs10900741	5	120106067	G	A	0.3072	2.45354e-09	0.00704264	0.00118075	0.797744	rs13168806	13	CTD-2334D19.1	10845	intergenic	3.334	7	5	15	0	0	0
	5:120106115:A:G	rs2084516	5	120106115	G	A	0.3072	2.11261e-09	-0.00707895	0.00118201	0.797744	rs13168806	13	CTD-2334D19.1	10797	intergenic	9.296	NA	5	15	0	0	0
	5:120106727:A:AT	rs11346682	5	120106727	AT	A	0.3072	NA	NA	NA	0.797744	rs13168806	13	CTD-2334D19.1	10185	intergenic	0.757	NA	5	15	0	0	0
	5:120106839:G:T	rs7730641	5	120106839	G	T	0.3072	2.64092e-09	-0.00702148	0.00117959	0.797744	rs13168806	13	CTD-2334D19.1	10073	intergenic	2.627	6	5	15	0	0	0
	5:120107480:G:T	rs62379846	5	120107480	G	T	0.3131	1.2039e-09	-0.00722059	0.00118765	0.816709	rs13168806	13	CTD-2334D19.1	9432	intergenic	9.55	6	5	15	0	0	0
	5:120107727:G:T	rs7735871	5	120107727	G	T	0.3121	1.4245e-09	-0.00718043	0.00118632	0.813592	rs13168806	13	CTD-2334D19.1	9185	intergenic	2.259	7	5	15	0	0	0
	5:120108019:C:T	rs6595262	5	120108019	T	C	0.3121	7.03816e-05	-0.00153042	0.000385011	0.813592	rs13168806	13	CTD-2334D19.1	8893	intergenic	0.766	6	5	15	0	0	0
	5:120108280:T:TTC	rs10633591	5	120108280	T	TTC	0.3121	NA	NA	NA	0.813592	rs13168806	13	CTD-2334D19.1	8632	intergenic	2.732	NA	5	15	0	0	0
	5:120108461:C:T	rs6861861	5	120108461	C	T	0.3807	1.096e-10	-0.00760699	0.00117882	0.859773	rs13168806	13	CTD-2334D19.1	8451	intergenic	1.255	7	5	15	0	0	0
	5:120109119:A:C	rs62379847	5	120109119	C	A	0.339	1.67841e-09	-0.00714078	0.00118495	0.706402	rs13168806	13	CTD-2334D19.1	7793	intergenic	5.56	7	5	15	0	0	0
	5:120109243:A:C	rs13358641	5	120109243	C	A	0.3817	6.41385e-05	-0.00154186	0.00038575	0.863772	rs13168806	13	CTD-2334D19.1	7669	intergenic	3.988	6	5	15	0	0	0
	5:120109442:A:G	rs4576171	5	120109442	G	A	0.3121	1.37011e-09	-0.00718976	0.00118663	0.813592	rs13168806	13	CTD-2334D19.1	7470	intergenic	1.179	6	5	15	0	0	0
	5:120110114:A:T	rs72783651	5	120110114	A	T	0.3121	7.42041e-10	-0.00734352	0.00119274	0.813592	rs13168806	13	CTD-2334D19.1	6798	intergenic	0.816	7	5	15	0	0	0
	5:120110115:A:G	rs72783652	5	120110115	A	G	0.3121	7.6708e-10	-0.00733511	0.00119239	0.813592	rs13168806	13	CTD-2334D19.1	6797	intergenic	1.034	7	5	15	0	0	0
	5:120110698:C:T	rs4412134	5	120110698	C	T	0.3121	1.2039e-09	-0.00722059	0.00118765	0.813592	rs13168806	13	CTD-2334D19.1	6214	intergenic	2.664	5	5	15	0	0	0
	5:120110923:G:T	rs10039454	5	120110923	G	T	0.4364	1.88734e-10	-0.00747956	0.00117414	0.690034	rs13168806	13	CTD-2334D19.1	5989	intergenic	0.778	6	5	15	0	0	0
	5:120111253:C:T	rs10040060	5	120111253	C	T	0.3807	1.02975e-10	-0.00762383	0.0011797	0.867351	rs13168806	13	CTD-2334D19.1	5659	intergenic	2.944	7	5	15	0	0	0
	5:120111290:A:AAAC	rs74692176	5	120111290	A	AAAC	0.3121	NA	NA	NA	0.813592	rs13168806	13	CTD-2334D19.1	5622	intergenic	2.104	NA	5	15	0	0	0
	5:120111490:T:TA	rs10588665	5	120111490	TA	T	0.3121	NA	NA	NA	0.813592	rs13168806	13	CTD-2334D19.1	5422	intergenic	0.806	NA	5	15	0	0	0
	5:120112223:C:T	rs62379848	5	120112223	T	C	0.3121	1.26939e-09	-0.00720941	0.00118747	0.813592	rs13168806	13	CTD-2334D19.1	4689	intergenic	2.471	6	5	15	0	0	0
	5:120112502:A:T	rs4529227	5	120112502	A	T	0.3141	1.37011e-09	-0.00718975	0.00118663	0.805682	rs13168806	13	CTD-2334D19.1	4410	intergenic	1.586	7	5	15	0	0	0
	5:120112504:A:C	rs4594884	5	120112504	A	C	0.3141	1.37011e-09	-0.00718975	0.00118663	0.805682	rs13168806	13	CTD-2334D19.1	4408	intergenic	0.712	7	5	15	0	0	0
	5:120112521:T:TA	rs5870924	5	120112521	T	TA	0.3141	NA	NA	NA	0.805682	rs13168806	13	CTD-2334D19.1	4391	intergenic	1.498	NA	5	15	0	0	0
	5:120112811:A:G	rs4317354	5	120112811	A	G	0.3121	1.0685e-09	-0.00725237	0.00118914	0.813592	rs13168806	13	CTD-2334D19.1	4101	intergenic	1.592	6	5	15	0	0	0
	5:120113023:C:T	rs7708998	5	120113023	T	C	0.4274	2.88262e-10	-0.00737571	0.00116983	0.718377	rs13168806	13	CTD-2334D19.1	3889	intergenic	4.871	7	5	15	0	0	0
	5:120113652:C:T	rs6869346	5	120113652	T	C	0.3121	1.18648e-09	-0.00722513	0.00118794	0.813592	rs13168806	13	CTD-2334D19.1	3260	intergenic	0.032	7	2	15	0	0	0
	5:120114012:A:G	rs4624817	5	120114012	G	A	0.3131	1.18648e-09	-0.00722513	0.00118794	0.809015	rs13168806	13	CTD-2334D19.1	2900	intergenic	2.65	6	1	15	0	0	0
	5:120114265:A:G	rs4605820	5	120114265	G	A	0.4274	0.000153423	-0.00144766	0.000382426	0.717188	rs13168806	13	CTD-2334D19.1	2647	intergenic	10.18	5	1	15	0	0	0
	5:120115076:A:G	rs72783657	5	120115076	G	A	0.3131	1.30999e-09	-0.00720003	0.00118692	0.809015	rs13168806	13	CTD-2334D19.1	1836	intergenic	11.01	5	1	15	0	0	0
	5:120115279:A:G	rs55833879	5	120115279	G	A	0.3121	1.21906e-09	-0.00721771	0.00118757	0.813592	rs13168806	13	CTD-2334D19.1	1633	intergenic	3.412	6	1	15	0	0	0
	5:120115326:C:G	rs56366998	5	120115326	G	C	0.3121	1.23694e-09	-0.00721318	0.00118728	0.813592	rs13168806	13	CTD-2334D19.1	1586	intergenic	1.93	7	1	15	0	0	0
	5:120115397:C:T	rs56412481	5	120115397	T	C	0.3121	1.26748e-09	-0.00720839	0.00118726	0.813592	rs13168806	13	CTD-2334D19.1	1515	intergenic	3.729	7	1	15	0	0	0
	5:120115857:A:C	rs6891234	5	120115857	A	C	0.2903	5.43717e-05	-0.00156095	0.000386758	0.737008	rs13168806	13	CTD-2334D19.1	1055	intergenic	0.811	5	2	15	0	0	0
	5:120116660:C:G	rs10055500	5	120116660	G	C	0.3698	1.57174e-10	-0.00757559	0.00118401	0.858897	rs13168806	13	CTD-2334D19.1	252	upstream	0.282	7	5	15	0	0	0
	5:120117335:A:C	rs62379853	5	120117335	C	A	0.3062	3.0709e-09	-0.0070363	0.00118701	0.787158	rs13168806	13	CTD-2334D19.1	0	ncRNA_intronic	2.961	6	5	15	0	0	0
	5:120117413:T:TAC	rs141675706	5	120117413	TAC	T	0.3062	NA	NA	NA	0.787158	rs13168806	13	CTD-2334D19.1	0	ncRNA_intronic	2.342	NA	5	15	0	0	0
	5:120117699:T:TG	rs60385369	5	120117699	T	TG	0.4274	NA	NA	NA	0.704756	rs13168806	13	CTD-2334D19.1	0	ncRNA_intronic	3.497	NA	5	15	0	0	0
	5:120119646:C:T	rs6873366	5	120119646	T	C	0.3121	1.78979e-09	-0.00712446	0.00118429	0.798279	rs13168806	13	CTD-2334D19.1	0	ncRNA_intronic	0.068	7	14	15	0	0	0
	5:120120064:A:G	rs6877942	5	120120064	G	A	0.3718	0.000132434	-0.0014643	0.000383134	0.883786	rs13168806	13	CTD-2334D19.1	0	ncRNA_intronic	5.017	6	14	15	0	0	0
	5:120120087:A:G	rs6878072	5	120120087	G	A	0.3718	1.77515e-10	-0.00753526	0.00118114	0.883786	rs13168806	13	CTD-2334D19.1	0	ncRNA_intronic	1.289	NA	14	15	0	0	0
	5:120120689:G:T	rs62379855	5	120120689	G	T	0.3439	1.67038e-10	-0.00761642	0.00119212	0.774514	rs13168806	13	CTD-2334D19.1	0	ncRNA_intronic	1.421	7	14	15	0	0	0
	5:120121672:T:TA	rs34892977	5	120121672	T	TA	0.3062	NA	NA	NA	0.771376	rs13168806	13	CTD-2334D19.1	0	ncRNA_intronic	0.341	NA	14	15	0	0	0
	5:120122228:A:AT	rs140747621	5	120122228	AT	A	0.3042	NA	NA	NA	0.76627	rs13168806	13	CTD-2334D19.1	0	ncRNA_intronic	5.286	NA	14	15	0	0	0
	5:120122231:A:T	rs62379856	5	120122231	T	A	0.3042	NA	NA	NA	0.76627	rs13168806	13	CTD-2334D19.1	0	ncRNA_intronic	3.234	6	14	15	0	0	0
	5:120122694:A:C	rs10068422	5	120122694	A	C	0.4274	0.000223485	-0.00140714	0.000381248	0.706	rs13168806	13	CTD-2334D19.1	0	ncRNA_intronic	0.182	6	14	15	0	0	0
	5:120122941:C:T	rs12522314	5	120122941	C	T	0.3718	1.71695e-10	-0.00754355	0.0011815	0.883786	rs13168806	13	CTD-2334D19.1	0	ncRNA_intronic	6.95	6	14	15	0	0	0
	5:120123159:A:G	rs62379857	5	120123159	A	G	0.3121	1.38675e-09	-0.00718901	0.00118689	0.798279	rs13168806	13	CTD-2334D19.1	0	ncRNA_intronic	0.627	7	14	15	0	0	0
	5:120123777:A:G	rs12515135	5	120123777	G	A	0.3072	3.52433e-09	-0.00700436	0.00118615	0.782555	rs13168806	13	CTD-2334D19.1	0	ncRNA_intronic	4.434	7	14	15	0	0	0
	5:120123849:G:T	rs59180978	5	120123849	G	T	0.3668	4.82756e-10	-0.00735057	0.00118089	0.862576	rs13168806	13	CTD-2334D19.1	0	ncRNA_intronic	3.635	6	14	15	0	0	0
	5:120123994:C:T	rs12523559	5	120123994	C	T	0.3131	1.45873e-09	-0.00717781	0.00118664	0.793737	rs13168806	13	CTD-2334D19.1	0	ncRNA_intronic	4.431	6	14	15	0	0	0
	5:120125602:A:AC	rs11447428	5	120125602	A	AC	0.3419	NA	NA	NA	0.774356	rs13168806	13	CTD-2334D19.1	0	ncRNA_intronic	6.935	NA	7	15	0	0	0
	5:120126092:G:T	rs58499616	5	120126092	G	T	0.4026	7.66291e-11	-0.00770452	0.00118402	0.695158	rs62381119	13	CTD-2334D19.1	0	ncRNA_exonic	1.71	5	1	15	0	0	0
	5:120126195:G:GCA	rs78230729	5	120126195	GCA	G	0.2823	NA	NA	NA	0.714376	rs13168806	13	CTD-2334D19.1	0	ncRNA_exonic	2.85	NA	1	15	0	0	0
	5:120126507:A:G	rs66694560	5	120126507	A	G	0.2873	3.31744e-10	-0.00759422	0.00120866	0.721513	rs13168806	13	CTD-2334D19.1	33	downstream	1.438	6	5	15	0	0	0
	5:120126541:CA:CAA	rs570847465	5	120126541	CAA	CA	0.06262	NA	NA	NA	0.734304	rs13168806	13	CTD-2334D19.1	67	downstream	NA	NA	5	15	0	0	0
	5:120126541:C:CAA	rs111370163	5	120126541	CAA	C	0.2893	NA	NA	NA	0.734304	rs13168806	13	CTD-2334D19.1	67	downstream	0.866	NA	5	15	0	0	0
	5:120129861:A:C	5:120129861:A:C	5	120129861	A	C	0.2823	NA	NA	NA	0.706949	rs13168806	13	CTD-2334D19.1	3387	intergenic	8.788	6	5	15	0	0	0
	5:120129964:C:T	rs62381083	5	120129964	C	T	0.2873	3.231e-10	-0.00760155	0.00120904	0.72075	rs13168806	13	CTD-2334D19.1	3490	intergenic	5.829	5	5	15	0	0	0
	5:120130637:C:T	rs66653209	5	120130637	C	T	0.3052	8.04556e-10	-0.00736245	0.00119831	0.652905	rs13168806	13	CTD-2334D19.1	4163	intergenic	0.117	6	5	15	0	0	0
	5:120131087:C:G	rs56043914	5	120131087	G	C	0.3042	9.48108e-10	-0.00731928	0.00119637	0.657207	rs13168806	13	CTD-2334D19.1	4613	intergenic	2.386	7	5	15	0	0	0
	5:120131213:A:G	rs56405820	5	120131213	A	G	0.3052	9.28046e-10	-0.00732502	0.00119664	0.660974	rs13168806	13	CTD-2334D19.1	4739	intergenic	0.374	6	5	15	0	0	0
	5:120131452:C:T	rs11739528	5	120131452	C	T	0.2813	1.71527e-09	-0.00726174	0.00120573	0.711807	rs13168806	13	CTD-2334D19.1	4978	intergenic	3.892	5	5	15	0	0	0
	5:120131507:C:T	rs11749110	5	120131507	T	C	0.2992	3.37991e-09	-0.0070559	0.00119349	0.643109	rs13168806	13	CTD-2334D19.1	5033	intergenic	0.245	5	5	15	0	0	0
	5:120132274:C:T	rs7716347	5	120132274	T	C	0.2992	0.000191867	-0.00142267	0.000381464	0.643109	rs13168806	13	CTD-2334D19.1	5800	intergenic	4.409	7	14	15	0	0	0
	5:120133957:A:T	rs62381087	5	120133957	T	A	0.2863	3.68207e-10	-0.00756815	0.00120763	0.72557	rs13168806	13	CTD-2334D19.1	7483	intergenic	13.63	7	7	15	0	0	0
	5:120134357:A:G	rs4512150	5	120134357	G	A	0.329	3.59766e-09	-0.00694294	0.00117643	0.730416	rs13168806	13	CTD-2334D19.1	7883	intergenic	2.318	6	9	15	0	0	0
	5:120134557:A:G	rs4476748	5	120134557	G	A	0.3062	1.16975e-09	-0.00727037	0.00119493	0.656687	rs13168806	13	CTD-2334D19.1	8083	intergenic	2.443	7	5	15	0	0	0
	5:120135791:A:G	rs7704971	5	120135791	G	A	0.3101	1.50865e-09	-0.00716727	0.00118596	0.784628	rs13168806	13	CTD-2334D19.1	9317	intergenic	1.426	7	5	15	0	0	0
	5:120136555:C:T	rs6869423	5	120136555	T	C	0.4036	1.04273e-10	-0.0076179	0.00117913	0.685656	rs62381119	13	CTD-2334D19.1	10081	intergenic	0.6	7	5	15	0	0	0
	5:120136752:C:T	rs6869780	5	120136752	T	C	0.3429	1.70156e-10	-0.00761047	0.00119172	0.771206	rs13168806	13	CTD-2334D19.1	10278	intergenic	9.466	6	5	15	0	0	0
	5:120137208:C:G	rs6874581	5	120137208	G	C	0.4026	7.4338e-11	-0.00770625	0.00118346	0.689572	rs62381119	13	CTD-2334D19.1	10734	intergenic	0.38	6	5	15	0	0	0
	5:120138772:A:C	rs11954162	5	120138772	C	A	0.2883	7.42928e-05	-0.00152503	0.000384905	0.687424	rs13168806	13	CTD-2334D19.1	12298	intergenic	1.937	7	1	15	0	0	0
	5:120140121:C:T	rs11241567	5	120140121	C	T	0.3131	8.3449e-05	-0.00150808	0.000383318	0.734081	rs13168806	13	CTD-2334D19.1	13647	intergenic	2.795	5	5	15	0	0	0
	5:120140556:C:T	rs11241568	5	120140556	C	T	0.3131	8.25973e-05	-0.00150926	0.000383377	0.734081	rs13168806	13	CTD-2334D19.1	14082	intergenic	0.155	7	5	15	0	0	0
	5:120140803:G:T	rs4340941	5	120140803	T	G	0.3121	8.46577e-05	-0.0015064	0.000383227	0.738482	rs13168806	13	CTD-2334D19.1	14329	intergenic	3.096	7	5	15	0	0	0
	5:120141323:A:G	rs62381088	5	120141323	A	G	0.2883	1.34851e-08	-0.00666731	0.00117386	0.672042	rs13168806	13	CTD-2334D19.1	14849	intergenic	0.017	7	5	15	0	0	0
	5:120141352:A:G	rs9327168	5	120141352	A	G	0.4215	0.000414866	-0.00133485	0.000378098	0.668698	rs13168806	13	CTD-2334D19.1	14878	intergenic	0.367	7	5	15	0	0	0
	5:120141792:A:C	rs12520572	5	120141792	C	A	0.331	9.8926e-09	-0.0066225	0.00115524	0.788472	rs13168806	13	CTD-2334D19.1	15318	intergenic	0.188	7	5	15	0	0	0
	5:120142618:C:G	rs10038014	5	120142618	C	G	0.3072	6.26618e-09	-0.00682063	0.00117405	0.716009	rs13168806	13	CTD-2334D19.1	16144	intergenic	0.177	7	5	15	0	0	0
	5:120143463:A:T	rs9687387	5	120143463	A	T	0.3131	5.93774e-08	-0.0062535	0.00115364	0.756179	rs13168806	13	CTD-2334D19.1	16989	intergenic	1.816	7	5	15	0	0	0
	5:120143496:C:T	rs9686731	5	120143496	T	C	0.3121	9.94901e-05	-0.00148921	0.00038265	0.745829	rs13168806	13	CTD-2334D19.1	17022	intergenic	0.86	6	5	15	0	0	0
	5:120144025:C:T	rs11953061	5	120144025	T	C	0.326	1.12799e-07	-0.00608373	0.00114683	0.679516	rs13168806	13	CTD-2334D19.1	17551	intergenic	0.75	5	7	15	0	0	0
	5:120144768:G:T	rs7715474	5	120144768	T	G	0.4245	8.78489e-09	-0.00656072	0.00114047	0.661823	rs62381119	13	CTD-2334D19.1	18294	intergenic	0.649	7	7	15	0	0	0
	5:120145540:A:G	rs7729632	5	120145540	G	A	0.328	0.000309777	-0.00136419	0.000378208	0.678362	rs13168806	13	CTD-2334D19.1	19066	intergenic	2.418	7	15	15	0	0	0
	5:120145883:A:G	rs7730659	5	120145883	A	G	0.325	2.27975e-07	-0.00589924	0.00113996	0.668633	rs13168806	13	CTD-2334D19.1	19409	intergenic	0.098	7	15	15	0	0	0
	5:120146456:A:C	rs11241570	5	120146456	C	A	0.4006	5.86997e-09	-0.00665726	0.00114378	0.71788	rs62381119	13	CTD-2334D19.1	19982	intergenic	0.219	6	15	15	0	0	0
	5:120147499:A:C	rs10072469	5	120147499	C	A	0.4006	4.45427e-09	-0.00672434	0.00114625	0.71788	rs62381119	13	CTD-2334D19.1	21025	intergenic	1.213	7	9	15	0	0	0
	5:120149753:A:T	rs7713588	5	120149753	T	A	0.4016	3.08605e-09	-0.00681767	0.00115028	0.728756	rs62381119	13	CTD-2334D19.1	23279	intergenic	1.754	7	9	15	0	0	0
	5:120150262:A:C	rs7718040	5	120150262	C	A	0.3062	3.3037e-08	-0.00639856	0.00115821	0.607837	rs13168806	13	CTD-2334D19.1	23788	intergenic	5.938	7	9	15	0	0	0
	5:120150970:C:T	rs7719307	5	120150970	T	C	0.3976	4.97868e-09	-0.00669677	0.00114516	0.721915	rs62381119	13	CTD-2334D19.1	24496	intergenic	0.747	7	9	15	0	0	0
	5:120151456:A:G	rs62381090	5	120151456	G	A	0.3867	6.99082e-08	-0.00604142	0.00112056	0.659141	rs62381119	13	CTD-2334D19.1	24982	intergenic	2.545	7	9	15	0	0	0
	5:120152482:C:T	rs7711644	5	120152482	C	T	0.3052	6.64882e-08	-0.00622554	0.00115279	0.698623	rs13168806	13	CTD-2334D19.1	26008	intergenic	2.097	6	5	15	0	0	0
	5:120152487:C:T	rs7711647	5	120152487	C	T	0.3052	6.64882e-08	-0.00622554	0.00115279	0.698623	rs13168806	13	CTD-2334D19.1	26013	intergenic	1.936	6	5	15	0	0	0
	5:120152732:C:T	rs7729699	5	120152732	T	C	0.4553	3.20349e-09	-0.00676338	0.00114231	0.838474	rs62381119	13	CTD-2334D19.1	26258	intergenic	2.03	5	5	15	0	0	0
	5:120153619:C:T	rs4895166	5	120153619	T	C	0.4553	0.000244676	-0.00139565	0.000380517	0.838474	rs62381119	13	CTD-2334D19.1	27145	intergenic	0.262	6	5	15	0	0	0
	5:120154333:A:G	rs7701853	5	120154333	G	A	0.3181	1.54639e-07	-0.00600486	0.00114445	0.640816	rs13168806	13	CTD-2334D19.1	27859	intergenic	3.227	7	5	15	0	0	0
	5:120154381:A:G	rs6595264	5	120154381	A	G	0.4553	2.63405e-09	-0.0068094	0.00114388	0.838474	rs62381119	13	CTD-2334D19.1	27907	intergenic	1.494	7	5	15	0	0	0
	5:120154484:C:T	rs6595265	5	120154484	C	T	0.4553	0.000237688	-0.00139822	0.00038045	0.838474	rs62381119	13	CTD-2334D19.1	28010	intergenic	2.065	6	5	15	0	0	0
	5:120154517:C:G	rs6595266	5	120154517	C	G	0.4553	3.54828e-09	-0.00673823	0.0011413	0.838474	rs62381119	13	CTD-2334D19.1	28043	intergenic	0.739	7	5	15	0	0	0
	5:120154534:A:C	rs6595267	5	120154534	C	A	0.4553	2.83779e-09	-0.00679161	0.00114323	0.838474	rs62381119	13	CTD-2334D19.1	28060	intergenic	1.717	6	5	15	0	0	0
	5:120154854:G:GA	rs11459547	5	120154854	G	GA	0.3032	NA	NA	NA	0.699458	rs13168806	13	CTD-2334D19.1	28380	intergenic	5.372	NA	5	15	0	0	0
	5:120155168:A:G	rs7716293	5	120155168	G	A	0.3032	7.3677e-08	-0.00619948	0.0011519	0.699458	rs13168806	13	CTD-2334D19.1	28694	intergenic	10.44	7	5	15	0	0	0
	5:120155277:C:T	rs4435893	5	120155277	C	T	0.4145	1.12629e-08	-0.00650377	0.00113891	0.83572	rs62381119	13	CTD-2334D19.1	28803	intergenic	1.658	6	5	15	0	0	0
	5:120155697:C:G	rs7717354	5	120155697	G	C	0.3181	1.66795e-07	-0.00598498	0.0011437	0.640816	rs13168806	13	CTD-2334D19.1	29223	intergenic	1.9	5	5	15	0	0	0
	5:120155739:C:T	rs4895284	5	120155739	C	T	0.4553	2.40077e-09	-0.00679187	0.00113803	0.838474	rs62381119	13	CTD-2334D19.1	29265	intergenic	2.56	5	5	15	0	0	0
	5:120155940:A:T	rs7717562	5	120155940	T	A	0.2793	2.4464e-08	-0.00656261	0.00117672	0.623386	rs13168806	13	CTD-2334D19.1	29466	intergenic	3.412	5	5	15	0	0	0
	5:120156120:A:G	rs7721615	5	120156120	G	A	0.3191	0.00076591	-0.00126224	0.000375127	0.643588	rs13168806	13	CTD-2334D19.1	29646	intergenic	3.059	6	5	15	0	0	0
	5:120156190:C:CTTCATT	rs10680011	5	120156190	C	CTTCATT	0.4553	NA	NA	NA	0.838474	rs62381119	13	CTD-2334D19.1	29716	intergenic	5.087	NA	5	15	0	0	0
	5:120156326:C:CA	rs11291040	5	120156326	CA	C	0.4553	NA	NA	NA	0.838474	rs62381119	13	CTD-2334D19.1	29852	intergenic	2.64	NA	5	15	0	0	0
	5:120156622:C:T	rs6882937	5	120156622	T	C	0.4553	0.000247275	-0.0013944	0.000380458	0.838474	rs62381119	13	CTD-2334D19.1	30148	intergenic	1.448	6	5	15	0	0	0
	5:120156687:C:CTTAT	rs150657497	5	120156687	C	CTTAT	0.3181	NA	NA	NA	0.640816	rs13168806	13	CTD-2334D19.1	30213	intergenic	2.36	NA	5	15	0	0	0
	5:120157105:A:C	rs6887646	5	120157105	A	C	0.4334	1.16518e-09	-0.00700585	0.00115134	0.910989	rs62381119	13	CTD-2334D19.1	30631	intergenic	2.204	6	5	15	0	0	0
	5:120157888:A:G	rs5019113	5	120157888	G	A	0.4364	2.42392e-08	-0.00626803	0.00112358	0.761496	rs62381119	13	CTD-2334D19.1	31414	intergenic	0.413	6	5	15	0	0	0
	5:120157947:C:G	rs62381109	5	120157947	C	G	0.2773	4.76534e-08	-0.00638683	0.00116978	0.617584	rs13168806	13	CTD-2334D19.1	31473	intergenic	0.615	7	5	15	0	0	0
	5:120159102:G:T	rs12523352	5	120159102	G	T	0.4125	0.000808033	-0.00125865	0.000375714	0.842471	rs62381119	13	CTD-2334D19.1	32628	intergenic	16.95	3a	5	15	0	0	0
	5:120160019:C:T	rs6885643	5	120160019	C	T	0.3012	0.00026106	-0.00138391	0.000379034	0.699554	rs13168806	13	CTD-2334D19.1	33545	intergenic	7.025	5	5	15	0	0	0
	5:120160147:A:G	rs6864919	5	120160147	A	G	0.3151	3.91517e-07	-0.00576114	0.00113564	0.637135	rs13168806	13	CTD-2334D19.1	33673	intergenic	0.159	5	5	15	0	0	0
	5:120160913:G:GAA	rs34833820	5	120160913	GAA	G	0.4334	NA	NA	NA	0.773377	rs62381119	13	CTD-2334D19.1	34439	intergenic	0.974	NA	5	15	0	0	0
	5:120161042:A:G	rs10900742	5	120161042	A	G	0.2753	6.36265e-08	-0.00631418	0.0011675	0.617935	rs13168806	13	CTD-2334D19.1	34568	intergenic	0.647	6	5	15	0	0	0
	5:120161716:A:G	rs62381111	5	120161716	G	A	0.3161	4.08389e-07	-0.00575166	0.00113557	0.639888	rs13168806	13	CTD-2334D19.1	35242	intergenic	0.193	6	5	15	0	0	0
	5:120162128:A:G	rs10039677	5	120162128	G	A	0.4543	2.89891e-09	-0.00678532	0.00114284	0.84117	rs62381119	13	CTD-2334D19.1	35654	intergenic	5.491	7	5	15	0	0	0
	5:120163049:C:T	rs4128735	5	120163049	C	T	0.4543	2.91756e-09	-0.00678427	0.00114287	0.84117	rs62381119	13	CTD-2334D19.1	36575	intergenic	0.502	NA	5	15	0	0	0
	5:120163634:C:T	rs10478485	5	120163634	T	C	0.4314	1.34023e-09	-0.00697397	0.00115035	0.917799	rs62381119	13	CTD-2334D19.1	37160	intergenic	5.577	5	5	15	0	0	0
	5:120165910:C:T	rs12521338	5	120165910	T	C	0.2734	1.29694e-07	-0.00616387	0.00116756	0.613224	rs13168806	13	CTD-2334D19.1	39436	intergenic	0.037	7	5	15	0	0	0
	5:120166689:A:G	rs12522060	5	120166689	A	G	0.4304	0.00021368	-0.00141153	0.000381262	0.921978	rs62381119	13	CTD-2334D19.1	40215	intergenic	1.389	7	5	15	0	0	0
	5:120167439:A:C	rs11959709	5	120167439	A	C	0.2753	1.40583e-08	-0.0068829	0.00121334	0.61893	rs13168806	13	CTD-2334D19.1	40965	intergenic	0.296	5	1	15	0	0	0
	5:120167440:A:G	rs11953183	5	120167440	G	A	0.2753	1.75974e-07	-0.00610633	0.00116911	0.61893	rs13168806	13	CTD-2334D19.1	40966	intergenic	0.832	5	1	15	0	0	0
	5:120167471:C:T	rs11959710	5	120167471	T	C	0.2744	1.76024e-07	-0.00610438	0.00116874	0.616577	rs13168806	13	CTD-2334D19.1	40997	intergenic	0.414	5	1	15	0	0	0
	5:120167701:C:G	rs4631209	5	120167701	C	G	0.2734	1.22808e-07	-0.00617718	0.00116787	0.613224	rs13168806	13	CTD-2334D19.1	41227	intergenic	0.324	3a	1	15	0	0	0
	5:120168581:A:G	rs7379967	5	120168581	A	G	0.4016	3.46664e-10	-0.00748583	0.00119271	0.846423	rs62381119	13	CTD-2334D19.1	42107	intergenic	0.376	7	15	15	0	0	0
	5:120168868:A:G	rs6595270	5	120168868	A	G	0.4125	NA	NA	NA	0.862005	rs62381119	13	CTD-2334D19.1	42394	intergenic	0.879	6	15	15	0	0	0
	5:120168869:G:T	rs6595271	5	120168869	T	G	0.4125	NA	NA	NA	0.862005	rs62381119	13	CTD-2334D19.1	42395	intergenic	0.751	6	15	15	0	0	0
	5:120169240:C:T	rs10051563	5	120169240	C	T	0.4294	NA	NA	NA	0.925448	rs62381119	13	CTD-2334D19.1	42766	intergenic	0.447	6	15	15	0	0	0
	5:120169683:C:G	rs62381112	5	120169683	G	C	0.2962	NA	NA	NA	0.684937	rs13168806	13	CTD-2334D19.1	43209	intergenic	0.203	6	15	15	0	0	0
	5:120170085:A:C	5:120170085:A:C	5	120170085	C	A	0.2734	NA	NA	NA	0.613224	rs13168806	13	CTD-2334D19.1	43611	intergenic	0.844	6	15	15	0	0	0
	5:120170187:A:ATCAC	rs200945156	5	120170187	ATCAC	A	0.2734	NA	NA	NA	0.613224	rs13168806	13	CTD-2334D19.1	43713	intergenic	1.312	NA	15	15	0	0	0
	5:120171103:A:G	rs188223735	5	120171103	A	G	0.4304	NA	NA	NA	0.929797	rs62381119	13	CTD-2334D19.1	44629	intergenic	1.712	6	15	15	0	0	0
	5:120171549:C:T	rs10063944	5	120171549	T	C	0.4304	NA	NA	NA	0.929797	rs62381119	13	CTD-2334D19.1	45075	intergenic	1.684	6	14	15	0	0	0
	5:120172194:A:AT	rs140743137	5	120172194	AT	A	0.4304	NA	NA	NA	0.929797	rs62381119	13	CTD-2334D19.1	45720	intergenic	1.498	NA	14	15	0	0	0
	5:120172997:C:T	rs201241244	5	120172997	C	T	0.2763	1.19304e-08	-0.00690132	0.0012106	0.620318	rs13168806	13	CTD-2334D19.1	46523	intergenic	1.999	6	14	15	0	0	0
	5:120173387:A:C	rs62381117	5	120173387	A	C	0.4314	2.42276e-09	-0.00691457	0.00115888	0.933828	rs62381119	13	CTD-2334D19.1	46913	intergenic	0.847	7	14	15	0	0	0
	5:120173399:A:G	rs62381118	5	120173399	G	A	0.2744	5.56801e-08	-0.00641947	0.00118175	0.61557	rs13168806	13	CTD-2334D19.1	46925	intergenic	1.944	7	14	15	0	0	0
	5:120173513:C:T	rs62381119	5	120173513	C	T	0.4165	3.10351e-10	-0.00751212	0.00119363	1	rs62381119	13	CTD-2334D19.1	47039	intergenic	2.242	7	9	15	0	0	0
	5:120173829:A:T	rs72785856	5	120173829	T	A	0.2744	1.24947e-07	-0.00617328	0.00116783	0.61557	rs13168806	13	CTD-2334D19.1	47355	intergenic	0.729	6	9	15	0	0	0
	5:120174466:A:G	rs12522598	5	120174466	G	A	0.2773	1.33483e-07	-0.00615497	0.00116704	0.623691	rs13168806	13	CTD-2334D19.1	47992	intergenic	2.352	7	9	15	0	0	0
	5:120174812:G:T	rs10900743	5	120174812	T	G	0.2763	1.09855e-07	-0.00620812	0.00116922	0.620318	rs13168806	13	CTD-2334D19.1	48338	intergenic	11.07	6	14	15	0	0	0
	5:120175459:A:G	rs4895285	5	120175459	G	A	0.4324	3.09927e-09	-0.00682082	0.00115095	0.93036	rs62381119	13	CTD-2334D19.1	48985	intergenic	0.015	7	7	15	0	0	0
	5:120176330:C:T	rs62381120	5	120176330	C	T	0.2922	1.39559e-08	-0.00670595	0.00118189	0.618563	rs13168806	13	CTD-2334D19.1	49856	intergenic	3.848	7	7	15	0	0	0
	5:120178375:A:G	rs4895286	5	120178375	A	G	0.3996	0.000302458	-0.0013739	0.000380246	0.909647	rs62381119	13	CTD-2334D19.1	51901	intergenic	0.241	6	5	15	0	0	0
	5:120180565:A:ATATCTAT	5:120180565:A:ATATCTAT	5	120180565	A	ATATCTAT	0.4145	NA	NA	NA	0.84321	rs62381119	13	CTD-2334D19.1	54091	intergenic	1.501	NA	5	15	0	0	0
	5:120182359:G:T	rs10075828	5	120182359	G	T	0.4155	9.93748e-10	-0.00710035	0.00116201	0.848011	rs62381119	13	CTD-2334D19.1	55885	intergenic	3.095	6	5	15	0	0	0
	5:120183966:A:T	rs12523006	5	120183966	A	T	0.4085	1.46944e-09	-0.00699956	0.0011574	0.821237	rs62381119	13	CTD-2334D19.1	57492	intergenic	1.867	7	5	15	0	0	0
	5:120186559:A:G	rs12520103	5	120186559	G	A	0.4394	0.00493917	-0.00103637	0.000368687	0.751738	rs62381119	13	CTD-2334D19.1	60085	intergenic	0.336	6	5	15	0	0	0
	5:120187678:C:T	rs10065049	5	120187678	C	T	0.4135	0.000968157	-0.0012403	0.000375891	0.83093	rs62381119	13	CTD-2334D19.1	61204	intergenic	2.791	5	5	15	0	0	0
	5:120190359:C:T	rs10900744	5	120190359	T	C	0.2932	0.000448722	-0.00132325	0.000377034	0.672493	rs13168806	13	CTD-2334D19.1	63885	intergenic	12.64	7	5	15	0	0	0
	5:120197618:C:CT	rs74272893	5	120197618	CT	C	0.4105	NA	NA	NA	0.642834	rs62381119	13	CTD-2334D19.1	71144	intergenic	4.825	NA	5	15	0	0	0
	5:120198311:A:G	rs10041997	5	120198311	A	G	0.4314	0.00111079	-0.00122228	0.000374834	0.729872	rs62381119	13	CTD-2334D19.1	71837	intergenic	0.065	7	5	15	0	0	0
	5:120204026:A:C	rs58190421	5	120204026	C	A	0.3877	2.95372e-08	-0.00636744	0.0011485	1	rs58190421	13	CTD-2334D19.1	77552	intergenic	0.134	6	5	15	0	0	0
	5:120205572:A:G	rs6862391	5	120205572	A	G	0.4264	1.78309e-09	-0.00695908	0.00115668	0.758041	rs62381119	13	CTD-2334D19.1	79098	intergenic	0.472	5	7	15	0	0	0
	5:120208192:A:G	rs6878559	5	120208192	G	A	0.4334	0.00130939	-0.00120204	0.000374013	0.76435	rs62381119	13	CTD-2334D19.1	81718	intergenic	0.25	5	7	15	0	0	0
	5:120209016:C:T	rs10050852	5	120209016	T	C	0.3002	0.000328518	-0.00135952	0.000378516	0.638781	rs13168806	13	CTD-2334D19.1	82542	intergenic	0.741	4	7	15	0	0	0
	5:120213790:C:T	rs28407265	5	120213790	C	T	0.3111	4.13676e-07	-0.00579161	0.00114401	0.619513	rs13168806	13	CTD-2334D19.1	87316	intergenic	5.113	6	14	15	0	0	0
	5:120219340:C:T	rs10041968	5	120219340	C	T	0.4324	0.000417813	-0.00133674	0.000378834	0.780352	rs62381119	13	CTD-2334D19.1	92866	intergenic	2.693	6	14	15	0	0	0
	5:120225757:A:G	rs6876062	5	120225757	A	G	0.4036	3.39377e-07	-0.0056681	0.00111136	0.720181	rs58190421	13	CTD-2334D19.1	99283	intergenic	1.119	7	5	15	0	0	0
	5:120228396:C:T	rs6873352	5	120228396	C	T	0.4205	3.81353e-06	-0.00505231	0.00109327	0.730641	rs62381119	13	CTD-2334D19.1	101922	intergenic	6.098	7	9	15	0	0	0
	5:120236537:C:T	rs6888945	5	120236537	C	T	0.4125	0.00577994	-0.00101509	0.000367786	0.751368	rs58190421	13	CTD-2334D19.1	110063	intergenic	1.32	7	14	15	0	0	0
	5:120241847:C:T	rs6877708	5	120241847	C	T	0.3917	7.79105e-07	0.00544207	0.00110151	0.695699	rs58190421	13	CTD-2334D19.1	115373	intergenic	3.867	7	14	15	0	0	0
	5:120243702:A:G	rs4421134	5	120243702	G	A	0.3926	0.00266635	0.00111226	0.000370284	0.700171	rs58190421	13	CTD-2334D19.1	117228	intergenic	3.141	6	9	15	0	0	0
	5:120244495:C:T	rs4895287	5	120244495	C	T	0.3926	6.77513e-07	0.00548671	0.00110448	0.698865	rs58190421	13	CTD-2334D19.1	118021	intergenic	7.065	6	14	15	0	0	0
	5:120246565:A:C	rs13359522	5	120246565	C	A	0.3628	1.23449e-05	0.00478761	0.00109521	0.601953	rs58190421	13	CTD-2334D19.1	120091	intergenic	2.315	5	7	15	0	0	0
	5:143837325:A:G	rs9324959	5	143837325	A	G	0.4225	7.24004e-05	-0.00152573	0.000384483	0.971619	rs349689	14	KCTD16	0	intronic	1.955	7	5	15	1	1	0
	5:143838590:A:G	rs10045097	5	143838590	A	G	0.4066	5.02192e-08	-0.00623434	0.0011438	0.901429	rs349689	14	KCTD16	0	intronic	13.77	7	5	15	1	1	0
	5:143838853:A:T	rs9324960	5	143838853	A	T	0.4066	4.42777e-08	-0.00626729	0.00114515	0.901429	rs349689	14	KCTD16	0	intronic	1.607	6	5	15	1	1	0
	5:143839522:G:GT	rs35403550	5	143839522	GT	G	0.4066	NA	NA	NA	0.901429	rs349689	14	KCTD16	0	intronic	0.459	NA	5	15	1	1	0
	5:143839703:C:T	rs2895225	5	143839703	C	T	0.4135	4.88924e-08	-0.00624345	0.00114448	0.91944	rs349689	14	KCTD16	0	intronic	6.59	6	5	15	1	1	0
	5:143839867:A:G	rs4334914	5	143839867	G	A	0.4125	4.93817e-08	-0.00624043	0.00114429	0.923831	rs349689	14	KCTD16	0	intronic	0.802	7	5	15	1	1	0
	5:143839981:C:T	rs2895226	5	143839981	C	T	0.4304	6.56858e-09	-0.00670429	0.00115559	0.995859	rs349689	14	KCTD16	0	intronic	4.444	7	5	15	1	1	0
	5:143840715:C:G	rs4912974	5	143840715	G	C	0.4294	7.06318e-09	-0.00668661	0.00115497	1	rs349689	14	KCTD16	0	intronic	3.63	7	5	15	1	1	0
	5:143841220:C:T	rs10078316	5	143841220	C	T	0.4294	6.42145e-09	-0.00671152	0.00115608	1	rs349689	14	KCTD16	0	intronic	1.773	7	5	15	1	1	0
	5:143842097:A:AT	rs146733403	5	143842097	AT	A	0.4076	NA	NA	NA	0.905034	rs349689	14	KCTD16	0	intronic	0.645	NA	5	15	1	1	0
	5:143842097:AT:ATT	rs548202832	5	143842097	AT	ATT	0.3181	NA	NA	NA	0.905034	rs349689	14	KCTD16	0	intronic	NA	NA	5	15	1	0	0
	5:143842131:T:TA	rs11285229	5	143842131	TA	T	0.4125	NA	NA	NA	0.866632	rs349689	14	KCTD16	0	intronic	4.435	NA	5	15	1	1	0
	5:143842349:C:T	rs349688	5	143842349	C	T	0.4125	4.40842e-08	-0.00626582	0.00114472	0.923831	rs349689	14	KCTD16	0	intronic	0.199	NA	5	15	1	1	0
	5:143843024:C:CTG	rs538457339	5	143843024	C	CTG	0.4294	NA	NA	NA	1	rs349689	14	KCTD16	0	intronic	7.278	NA	5	15	1	1	0
	5:143844252:A:C	rs349689	5	143844252	C	A	0.4294	3.84021e-09	-0.0069962	0.00118762	1	rs349689	14	KCTD16	0	intronic	0.017	NA	5	15	1	1	0
	5:143844271:C:CTCT	rs557813530	5	143844271	CTCT	C	0.000994	NA	NA	NA	0.995859	rs349689	14	KCTD16	0	intronic	0.748	NA	5	15	1	1	0
	5:143844271:CTCT:CTCTTCT	rs559398472	5	143844271	CTCT	CTCTTCT	0.4284	NA	NA	NA	0.995859	rs349689	14	KCTD16	0	NA	NA	NA	5	15	1	1	0
	5:143844759:C:T	rs554752011	5	143844759	T	C	0.3698	NA	NA	NA	0.789635	rs349689	14	KCTD16	0	intronic	0.899	NA	5	15	1	1	0
	5:143844885:G:T	rs349690	5	143844885	G	T	0.4304	0.000424937	-0.00133173	0.000377894	0.995859	rs349689	14	KCTD16	0	intronic	2.676	NA	5	15	1	1	0
	5:143845254:C:T	rs349691	5	143845254	C	T	0.4294	0.00050607	-0.00131179	0.000377218	1	rs349689	14	KCTD16	0	intronic	11.9	NA	5	15	1	1	0
	5:143845349:G:T	rs349692	5	143845349	G	T	0.4771	NA	NA	NA	0.809813	rs349689	14	KCTD16	0	intronic	0.906	6	5	15	1	1	0
	5:143846466:C:T	rs171201	5	143846466	C	T	0.4294	5.33312e-09	-0.00674574	0.0011558	1	rs349689	14	KCTD16	0	intronic	5.395	6	5	15	1	1	0
	5:143846624:A:G	rs6580320	5	143846624	G	A	0.4145	NA	NA	NA	0.931522	rs349689	14	KCTD16	0	intronic	0.532	6	5	15	1	1	0
	5:143847131:C:T	rs349687	5	143847131	T	C	0.4135	0.00116946	-0.00121478	0.000374213	0.927605	rs349689	14	KCTD16	0	intronic	0.781	NA	7	15	1	1	0
	5:143847218:C:T	rs145716	5	143847218	C	T	0.4135	0.00100995	-0.00123196	0.000374714	0.927605	rs349689	14	KCTD16	0	intronic	5.13	NA	2	15	1	1	0
	5:143847443:G:T	rs349686	5	143847443	G	T	0.4135	1.83475e-08	-0.00644735	0.00114581	0.927605	rs349689	14	KCTD16	0	intronic	7.096	NA	2	15	1	1	0
	5:143847770:C:T	rs239471	5	143847770	C	T	0.4145	1.80716e-08	-0.00645193	0.00114609	0.923364	rs349689	14	KCTD16	0	intronic	5.21	NA	2	15	1	1	0
	5:143847892:C:T	rs349685	5	143847892	T	C	0.4135	2.08777e-08	-0.00641663	0.00114489	0.927605	rs349689	14	KCTD16	0	intronic	3.696	NA	2	15	1	1	0
	5:143849197:C:G	rs349683	5	143849197	G	C	0.4145	2.16888e-08	-0.00641077	0.0011452	0.923225	rs349689	14	KCTD16	0	intronic	1.805	5	5	15	1	1	0
	5:143849390:C:G	rs349681	5	143849390	C	G	0.4145	2.36912e-08	-0.00638715	0.00114411	0.923225	rs349689	14	KCTD16	0	intronic	1.988	7	2	15	1	1	0
	5:143850843:A:G	rs712171	5	143850843	A	G	0.4145	0.00179205	-0.00116415	0.000372804	0.923225	rs349689	14	KCTD16	0	intronic	0.832	NA	5	15	1	1	0
	5:143851744:A:G	rs712173	5	143851744	A	G	0.4145	2.27635e-08	-0.00639784	0.0011446	0.923225	rs349689	14	KCTD16	0	intronic	5.787	NA	5	15	1	1	0
	5:143851769:A:G	rs712174	5	143851769	A	G	0.4145	2.27635e-08	-0.00639784	0.0011446	0.923225	rs349689	14	KCTD16	0	intronic	11.2	6	5	15	1	1	0
	5:143854604:C:T	rs187034	5	143854604	T	C	0.4145	0.00180867	-0.00116299	0.000372755	0.923225	rs349689	14	KCTD16	0	UTR3	5.858	NA	5	15	1	1	0
	5:143855031:A:G	rs349704	5	143855031	G	A	0.4145	0.00206591	-0.00114698	0.000372323	0.923225	rs349689	14	KCTD16	0	UTR3	11.37	NA	5	15	1	1	0
	5:143855082:A:G	rs349703	5	143855082	A	G	0.4145	0.00208492	-0.00114581	0.000372275	0.923225	rs349689	14	KCTD16	0	UTR3	1.336	NA	5	15	1	1	0
	5:143855653:C:G	rs349701	5	143855653	C	G	0.4145	2.35322e-08	-0.00638948	0.00114429	0.923225	rs349689	14	KCTD16	0	UTR3	2.933	7	5	15	1	1	0
	5:143855915:A:G	rs349700	5	143855915	G	A	0.4145	0.00180867	-0.00116299	0.000372755	0.923225	rs349689	14	KCTD16	0	UTR3	1.979	NA	5	15	1	1	0
	5:143856255:C:G	rs349699	5	143856255	G	C	0.4165	2.12425e-08	-0.00641628	0.00114544	0.914516	rs349689	14	KCTD16	0	UTR3	4.758	7	5	15	1	1	0
	5:143856528:C:T	rs349698	5	143856528	C	T	0.4245	0.00270107	-0.0011143	0.000371451	0.882101	rs349689	14	KCTD16	0	UTR3	7.23	NA	5	15	1	1	0
	5:143857029:A:G	rs349697	5	143857029	G	A	0.4145	2.01e-08	-0.0064316	0.00114622	0.915067	rs349689	14	KCTD16	0	UTR3	2.2	NA	5	15	1	1	0
	5:143857323:A:C	rs349696	5	143857323	A	C	0.4085	0.000324194	-0.00136216	0.000378889	0.892523	rs349689	14	KCTD16	0	UTR3	1.093	NA	5	15	1	1	0
	5:143858284:C:T	rs349695	5	143858284	T	C	0.4145	0.00181114	-0.00116286	0.000372762	0.915067	rs349689	14	KCTD16	0	UTR3	2.802	NA	5	15	1	1	0
	5:143859063:A:G	rs349694	5	143859063	A	G	0.4145	2.10969e-08	-0.00641866	0.00114562	0.915067	rs349689	14	KCTD16	0	UTR3	2.793	NA	5	15	1	1	0
	5:143859723:C:T	rs349693	5	143859723	C	T	0.4145	2.31793e-08	-0.00639404	0.00114457	0.915067	rs349689	14	KCTD16	0	UTR3	0.497	NA	5	15	1	1	0
	5:143859898:A:AAGCTTG	rs11278087	5	143859898	AAGCTTG	A	0.4145	NA	NA	NA	0.915067	rs349689	14	KCTD16	0	UTR3	3.276	NA	5	15	1	1	0
	5:143860653:C:G	rs2032862	5	143860653	C	G	0.4145	2.08975e-08	-0.00642229	0.00114594	0.915067	rs349689	14	KCTD16	0	UTR3	0.358	5	5	15	1	1	0
	5:143860994:A:G	rs6885441	5	143860994	A	G	0.4145	2.01e-08	-0.0064316	0.00114622	0.915067	rs349689	14	KCTD16	0	UTR3	0.094	5	5	15	1	1	0
	5:143861355:A:T	rs1422961	5	143861355	A	T	0.4145	2.31793e-08	-0.00639404	0.00114457	0.915067	rs349689	14	KCTD16	0	UTR3	1.426	6	5	15	1	1	0
	5:143861907:A:C	rs1422960	5	143861907	C	A	0.4145	2.20852e-08	-0.00640697	0.00114516	0.915067	rs349689	14	KCTD16	0	UTR3	3.516	NA	5	15	1	1	0
	5:143863696:C:T	rs10477241	5	143863696	T	C	0.4085	1.29021e-08	-0.00654354	0.00115054	0.892523	rs349689	14	KCTD16	0	UTR3	2.764	7	5	15	1	1	0
	5:143864111:C:T	rs6892869	5	143864111	C	T	0.4145	2.08613e-08	-0.00642007	0.00114548	0.915067	rs349689	14	KCTD16	0	UTR3	10.25	5	5	15	1	1	0
	5:143864422:A:T	rs6893431	5	143864422	A	T	0.4145	2.12425e-08	-0.00641628	0.00114544	0.915067	rs349689	14	KCTD16	0	UTR3	15.72	5	5	15	1	1	0
	5:143865270:A:G	rs2305555	5	143865270	G	A	0.4145	2.05478e-08	-0.00642465	0.00114576	0.915067	rs349689	14	KCTD16	20	downstream	9.785	NA	5	15	1	1	0
	5:143865787:A:C	rs6874554	5	143865787	A	C	0.4085	1.69246e-08	-0.00647651	0.00114815	0.892523	rs349689	14	KCTD16	537	downstream	0.376	7	5	15	1	1	0
	5:143866249:A:G	rs11749671	5	143866249	G	A	0.4145	1.97634e-08	-0.00643395	0.00114604	0.915067	rs349689	14	KCTD16	999	intergenic	5.372	7	5	15	1	1	0
	5:143867727:A:G	rs6894880	5	143867727	A	G	0.4095	1.13964e-08	-0.00657341	0.00115151	0.888371	rs349689	14	KCTD16	2477	intergenic	3.776	6	2	15	1	1	0
	5:143869759:A:G	rs10043391	5	143869759	G	A	0.4135	6.38584e-08	-0.00614366	0.00113611	0.911312	rs349689	14	KCTD16	4509	intergenic	6.035	7	9	15	1	1	0
	5:143870539:G:T	rs7711675	5	143870539	T	G	0.4076	0.000385736	-0.0013422	0.000378121	0.888936	rs349689	14	KCTD16	5289	intergenic	0.405	7	9	15	1	1	0
	5:143872495:T:TCA	rs111906997	5	143872495	TCA	T	0.4185	NA	NA	NA	0.897751	rs349689	14	KCTD16	7245	intergenic	13.23	NA	5	15	1	1	0
	5:143872836:C:T	rs7709712	5	143872836	C	T	0.4145	1.95184e-08	-0.00643681	0.00114611	0.915067	rs349689	14	KCTD16	7586	intergenic	1.354	6	9	15	1	1	0
	5:143874179:A:G	rs10059945	5	143874179	A	G	0.4145	1.91165e-08	-0.00644232	0.00114636	0.915067	rs349689	14	KCTD16	8929	intergenic	0.805	6	9	15	1	1	0
	5:143874398:A:C	rs3957497	5	143874398	C	A	0.4145	1.92247e-08	-0.00644139	0.00114639	0.915067	rs349689	14	KCTD16	9148	intergenic	0.061	6	9	15	1	1	0
	5:143874934:TC:TCC	5:143874934:TC:TCC	5	143874934	TC	TCC	0.4135	NA	NA	NA	0.911144	rs349689	14	KCTD16	9684	intergenic	NA	NA	9	15	1	1	0
	5:143876127:A:C	rs1207082	5	143876127	C	A	0.4145	2.04149e-08	-0.00642952	0.0011464	0.915067	rs349689	14	KCTD16	10877	intergenic	0.612	6	9	15	0	1	0
	5:143876853:G:T	rs358666	5	143876853	G	T	0.4135	1.53226e-08	-0.00664514	0.00117449	0.911312	rs349689	14	KCTD16	11603	intergenic	0.412	7	14	15	0	1	0
	5:143877837:G:T	rs465772	5	143877837	G	T	0.4145	1.95184e-08	-0.00643681	0.00114611	0.915067	rs349689	14	KCTD16	12587	intergenic	0.593	7	9	15	0	1	0
	5:143878612:A:T	rs458717	5	143878612	T	A	0.4145	2.01788e-08	-0.00642844	0.0011458	0.915067	rs349689	14	KCTD16	13362	intergenic	0.447	6	9	15	0	1	0
	5:143878812:A:G	rs358670	5	143878812	G	A	0.4145	2.6969e-08	-0.00639586	0.00115032	0.915067	rs349689	14	KCTD16	13562	intergenic	0.787	7	9	15	0	1	0
	5:143878962:C:G	rs77848312	5	143878962	G	C	0.4155	2.04149e-08	-0.00642952	0.0011464	0.910894	rs349689	14	KCTD16	13712	intergenic	0.896	7	9	15	0	1	0
	5:143882452:A:G	rs3096072	5	143882452	G	A	0.4145	0.0013351	-0.0011993	0.000373809	0.915067	rs349689	14	KCTD16	17202	intergenic	1.268	NA	5	15	0	1	0
	5:143882855:A:G	rs394437	5	143882855	A	G	0.4155	2.44644e-08	-0.00642064	0.00115126	0.910894	rs349689	14	KCTD16	17605	intergenic	0.191	NA	5	15	0	1	0
	5:143885133:C:G	rs165524	5	143885133	C	G	0.4085	1.7962e-08	-0.00646073	0.00114744	0.892523	rs349689	14	CTB-85P21.1	16569	intergenic	0.764	4	2	15	0	1	0
	5:143888317:C:CTTTTTTG	rs113790488	5	143888317	C	CTTTTTTG	0.4125	NA	NA	NA	0.907237	rs349689	14	CTB-85P21.1	13385	intergenic	0.403	NA	5	15	0	1	0
	5:143888360:C:T	rs828432	5	143888360	T	C	0.4085	1.45758e-08	-0.00655096	0.00115609	0.892523	rs349689	14	CTB-85P21.1	13342	intergenic	0.394	7	5	15	0	1	0
	5:143888400:C:T	rs862443	5	143888400	T	C	0.4145	8.90588e-09	-0.00667716	0.00116117	0.915067	rs349689	14	CTB-85P21.1	13302	intergenic	0.35	7	5	15	0	1	0
	5:143888822:A:C	rs358652	5	143888822	C	A	0.4145	1.1041e-08	-0.00673212	0.0011782	0.915067	rs349689	14	CTB-85P21.1	12880	intergenic	0.572	NA	5	15	0	1	0
	5:143893172:C:T	rs165523	5	143893172	T	C	0.4085	2.63176e-08	-0.00640158	0.00115047	0.892523	rs349689	14	CTB-85P21.1	8530	intergenic	0.912	NA	9	15	0	1	0
	5:143894833:G:T	rs165522	5	143894833	G	T	0.4155	2.71185e-08	-0.00639559	0.00115048	0.910712	rs349689	14	CTB-85P21.1	6869	intergenic	0.049	7	14	15	0	1	0
	5:143895260:C:T	rs165521	5	143895260	C	T	0.4155	2.54089e-08	-0.00641215	0.0011511	0.910712	rs349689	14	CTB-85P21.1	6442	intergenic	1.447	NA	14	15	0	1	0
	5:143895357:A:G	rs165520	5	143895357	G	A	0.4155	2.28679e-08	-0.00644038	0.00115238	0.910712	rs349689	14	CTB-85P21.1	6345	intergenic	0.224	7	14	15	0	1	0
	5:143896747:A:G	rs165519	5	143896747	A	G	0.4155	2.72619e-08	-0.00639668	0.00115086	0.910712	rs349689	14	CTB-85P21.1	4955	intergenic	1.421	NA	14	15	0	1	0
	5:143897936:A:ACT	rs35208438	5	143897936	ACT	A	0.4076	NA	NA	NA	0.780293	rs349689	14	CTB-85P21.1	3766	intergenic	0.466	NA	7	15	0	1	0
	5:143898025:A:G	rs466360	5	143898025	A	G	0.4076	7.55311e-09	-0.00667807	0.00115575	0.780293	rs349689	14	CTB-85P21.1	3677	intergenic	0.943	NA	14	15	0	1	0
	5:143898188:C:T	rs463245	5	143898188	C	T	0.4095	0.0019024	-0.00115817	0.000372993	0.772455	rs349689	14	CTB-85P21.1	3514	intergenic	0.237	NA	14	15	0	1	0
	5:143903089:A:G	rs358664	5	143903089	A	G	0.4573	2.55854e-05	-0.00452288	0.00107443	0.622802	rs349689	14	CTB-85P21.1	537	downstream	1.864	NA	5	15	0	1	0
	5:153333364:C:T	rs190517796	5	153333364	T	C	0.01193	8.87205e-09	-0.0174171	0.00302854	1	rs190517796	15	FAM114A2	36323	intergenic	10.78	7	5	15	0	0	0
	5:153597133:A:T	rs142052924	5	153597133	T	A	0.01889	6.25372e-07	-0.0158576	0.00318221	0.659775	rs190517796	15	MFAP3:GALNT10	00:00:00	intronic	7.295	3a	4	5	1	0	0
	5:153732928:C:T	rs140623565	5	153732928	C	T	0.006958	NA	NA	NA	0.639065	rs190517796	15	GALNT10:SAP30L-AS1	00:00:00	ncRNA_intronic	3.069	4	4	15	1	0	0
	6:26798784:A:G	rs371152854	6	26798784	A	G	0.07555	1.95622e-07	0.0125201	0.00240611	0.689139	rs35706352	16	GUSBP2	40478	intergenic	1.117	7	4	15	0	1	0
	6:26798796:G:T	rs374593247	6	26798796	T	G	0.07555	1.95622e-07	0.0125201	0.00240611	0.689139	rs35706352	16	GUSBP2	40466	intergenic	0.811	6	4	15	0	1	0
	6:26799828:C:G	rs7454868	6	26799828	C	G	0.08549	NA	NA	NA	0.750627	rs35706352	16	GUSBP2	39434	intergenic	0.783	6	5	15	0	1	0
	6:26822009:T:TC	rs200692485	6	26822009	TC	T	0.0825	NA	NA	NA	0.778217	rs35706352	16	GUSBP2	17253	intergenic	8.611	NA	15	15	0	1	0
	6:26824920:C:T	rs55664827	6	26824920	C	T	0.0825	1.68069e-06	0.0109047	0.00227728	0.778217	rs35706352	16	GUSBP2	14342	intergenic	0.464	7	15	15	0	1	0
	6:26828359:C:T	rs190945449	6	26828359	T	C	0.0825	1.48608e-06	0.0109708	0.00227936	0.778217	rs35706352	16	GUSBP2	10903	intergenic	9.174	7	15	15	0	1	0
	6:26843517:A:C	rs57440165	6	26843517	C	A	0.06859	8.60139e-07	0.0122808	0.00249549	0.879251	rs35706352	16	GUSBP2	0	ncRNA_intronic	3.102	6	5	15	0	1	0
	6:26843647:G:GTAAA	rs200487745	6	26843647	G	GTAAA	0.0825	NA	NA	NA	0.778217	rs35706352	16	GUSBP2	0	ncRNA_intronic	1.452	NA	5	15	0	1	0
	6:26851415:A:G	rs77666565	6	26851415	A	G	0.0825	1.45294e-06	0.0109835	0.00227987	0.778217	rs35706352	16	GUSBP2	0	ncRNA_intronic	3.672	7	4	15	0	1	0
	6:26870627:G:T	rs375848868	6	26870627	T	G	0.08151	NA	NA	NA	0.761387	rs35706352	16	GUSBP2	0	ncRNA_intronic	0.966	6	5	15	0	1	0
	6:26887821:A:G	rs74689501	6	26887821	A	G	0.0825	1.84648e-07	0.0124859	0.00239461	0.778217	rs35706352	16	GUSBP2	0	ncRNA_intronic	1.355	7	15	15	0	1	0
	6:26895248:A:C	rs58060922	6	26895248	A	C	0.0835	2.10902e-07	0.0124181	0.00239294	0.768832	rs35706352	16	GUSBP2	0	ncRNA_intronic	0.181	7	15	15	0	1	0
	6:26903379:C:T	rs71206067	6	26903379	T	C	0.06759	1.1849e-06	0.0120997	0.0024906	0.866008	rs35706352	16	GUSBP2	0	ncRNA_intronic	0.744	6	15	15	0	1	0
	6:26903585:G:T	rs71557378	6	26903585	G	T	0.07356	1.51987e-06	0.0118268	0.0024595	0.868521	rs35706352	16	GUSBP2	0	ncRNA_intronic	0.286	6	15	15	0	1	0
	6:26909096:C:G	rs60882115	6	26909096	C	G	0.07356	NA	NA	NA	0.868521	rs35706352	16	GUSBP2	0	ncRNA_intronic	6.69	6	15	15	0	1	0
	6:26915439:G:T	rs374577630	6	26915439	G	T	0.06859	1.62438e-07	0.0137007	0.0026157	0.879251	rs35706352	16	GUSBP2	0	ncRNA_intronic	0.206	5	15	15	0	1	0
	6:26921528:A:G	rs183280845	6	26921528	G	A	0.07356	NA	NA	NA	0.868521	rs35706352	16	GUSBP2	0	ncRNA_intronic	7.979	6	9	15	0	1	0
	6:26924357:C:G	rs536294209	6	26924357	C	G	0.07356	NA	NA	NA	0.868521	rs35706352	16	GUSBP2	23	upstream	11.86	NA	1	1	0	1	0
	6:26925914:T:TTGTG	rs553774982	6	26925914	TTGTG	T	0.06362	NA	NA	NA	0.812617	rs35706352	16	LINC00240	0	ncRNA_intronic	5.023	NA	1	15	0	1	0
	6:26927602:A:G	rs80264589	6	26927602	A	G	0.07356	1.4655e-06	0.0118155	0.00245344	0.868521	rs35706352	16	LINC00240	0	ncRNA_intronic	6.683	7	14	15	0	1	0
	6:26935379:C:T	rs35173303	6	26935379	T	C	0.07356	1.4655e-06	0.0118155	0.00245344	0.868521	rs35706352	16	LINC00240	0	ncRNA_intronic	8.212	6	14	15	0	1	0
	6:26942146:A:C	rs66975207	6	26942146	C	A	0.06859	1.50884e-06	0.0119013	0.00247425	0.879251	rs35706352	16	LINC00240	0	ncRNA_exonic	0.736	6	14	15	0	1	0
	6:26946687:C:T	rs35869525	6	26946687	T	C	0.07356	1.44469e-06	0.0118237	0.0024537	0.868521	rs35706352	16	LINC00240	0	ncRNA_intronic	0.346	6	13	15	0	1	0
	6:26949672:A:G	rs34816374	6	26949672	G	A	0.07356	1.42416e-06	0.011832	0.00245396	0.868521	rs35706352	16	LINC00240	0	ncRNA_intronic	9.736	6	14	15	0	1	0
	6:26961280:C:T	rs34546498	6	26961280	T	C	0.06759	1.35352e-06	0.0120248	0.00248872	0.866008	rs35706352	16	LINC00240	0	ncRNA_intronic	1.913	6	5	15	0	1	0
	6:26970895:A:C	rs34864993	6	26970895	A	C	0.1004	1.05007e-05	0.00871696	0.00197816	0.648035	rs35706352	16	LINC00240	0	ncRNA_intronic	0.892	5	5	15	0	1	0
	6:26977952:G:T	rs151153924	6	26977952	G	T	0.1004	NA	NA	NA	0.648035	rs35706352	16	LINC00240	0	ncRNA_intronic	3.94	6	5	15	0	1	0
	6:26978700:C:T	rs13215879	6	26978700	T	C	0.09443	NA	NA	NA	0.69221	rs35706352	16	LINC00240	0	ncRNA_intronic	11.8	7	5	15	0	1	0
	6:26979765:C:CAAAGAGGAGCTGGT	rs374598428	6	26979765	C	CAAAGAGGAGCTGGT	0.1004	NA	NA	NA	0.648035	rs35706352	16	LINC00240	0	ncRNA_intronic	6.148	NA	5	15	0	1	0
	6:26985607:A:C	rs56874662	6	26985607	A	C	0.1004	1.13074e-05	0.00867985	0.00197695	0.648035	rs35706352	16	LINC00240	0	ncRNA_intronic	9.829	3a	5	15	0	1	0
	6:26995168:A:G	rs36022097	6	26995168	A	G	0.1004	1.05007e-05	0.00871696	0.00197816	0.648035	rs35706352	16	LINC00240	3464	intergenic	5.575	6	5	15	0	1	0
	6:26998693:C:T	rs35212793	6	26998693	C	T	0.1004	1.10992e-05	0.00868873	0.00197715	0.648035	rs35706352	16	VN1R12P	2520	intergenic	6.892	6	5	15	0	1	0
	6:26999845:C:T	rs13217285	6	26999845	T	C	0.09443	1.66655e-05	0.00860183	0.0019979	0.69221	rs35706352	16	VN1R12P	1368	intergenic	1.23	5	5	15	0	1	0
	6:26999908:C:G	rs35769282	6	26999908	C	G	0.1004	1.13074e-05	0.00867985	0.00197695	0.648035	rs35706352	16	VN1R12P	1305	intergenic	1.717	5	5	15	0	1	0
	6:27004098:C:T	rs57713596	6	27004098	T	C	0.1004	9.72634e-06	0.00875479	0.0019793	0.648035	rs35706352	16	VN1R12P	2008	intergenic	8.33	7	5	14	0	1	0
	6:27005085:A:ATTGT	rs144767380	6	27005085	ATTGT	A	0.09443	NA	NA	NA	0.69221	rs35706352	16	VN1R12P	2995	intergenic	3.36	NA	5	15	0	1	0
	6:27007687:C:T	rs35741362	6	27007687	C	T	0.1004	1.08134e-05	0.0088029	0.00200055	0.653561	rs35706352	16	VN1R12P	5597	intergenic	1.012	6	5	15	0	1	0
	6:27027590:A:G	rs12196187	6	27027590	G	A	0.003976	NA	NA	NA	0.618597	rs35706352	16	VN1R13P	553	downstream	1.359	6	5	15	0	0	0
	6:27027590:G:GGT	rs573505661	6	27027590	G	GGT	0.09145	NA	NA	NA	0.618597	rs35706352	16	VN1R13P	553	NA	0.774	NA	5	15	0	1	0
	6:27031029:A:G	rs13191326	6	27031029	G	A	0.09443	8.73179e-06	0.00895679	0.00201439	0.697244	rs35706352	16	VN1R13P	2000	intergenic	8.516	7	5	15	0	1	0
	6:27040402:C:G	rs35608615	6	27040402	C	G	0.09443	9.09565e-06	0.008936	0.00201369	0.697244	rs35706352	16	VN1R11P	10656	intergenic	1.216	6	5	14	0	1	0
	6:27042287:A:C	rs35526527	6	27042287	A	C	0.09443	8.24811e-06	0.00898682	0.0020156	0.697244	rs35706352	16	VN1R11P	8771	intergenic	2.809	5	5	14	0	1	0
	6:27054772:A:G	rs67092078	6	27054772	A	G	0.06859	1.03707e-06	0.0122494	0.00250782	0.905644	rs35706352	16	VN1R11P	2845	intergenic	0.326	6	5	14	0	1	0
	6:27072542:A:G	rs55834529	6	27072542	G	A	0.06759	1.36702e-06	0.0120874	0.0025027	0.892343	rs35706352	16	RNU2-62P	5026	intergenic	8.199	6	5	15	0	1	0
	6:27091661:C:T	rs66462181	6	27091661	C	T	0.06859	1.34898e-06	0.0120964	0.00250318	0.905644	rs35706352	16	RP1-86C11.7	660	upstream	4	5	4	15	1	1	0
	6:27141904:C:T	rs35768595	6	27141904	C	T	0.06859	NA	NA	NA	0.905644	rs35706352	16	MIR3143	26436	intergenic	0.332	5	5	15	0	1	0
	6:27145341:C:T	rs35565446	6	27145341	T	C	0.06859	1.25777e-06	0.0121418	0.00250537	0.905644	rs35706352	16	MIR3143	29873	intergenic	3.955	4	1	1	0	1	0
	6:27163456:A:G	rs35909544	6	27163456	A	G	0.09443	9.26645e-06	0.00894171	0.0020168	0.697244	rs35706352	16	RP11-209A2.1	15566	intergenic	2.93	3a	5	15	0	1	0
	6:27176628:A:G	rs34817112	6	27176628	A	G	0.09543	7.29381e-06	0.00905169	0.00201825	0.689631	rs35706352	16	RP11-209A2.1	2394	intergenic	0.137	7	1	14	0	1	0
	6:27185354:A:G	rs56862318	6	27185354	A	G	0.09543	5.93726e-06	0.00915153	0.00202082	0.689631	rs35706352	16	RP11-209A2.1	5661	intergenic	2.453	6	5	14	0	1	0
	6:27185664:C:T	rs13219354	6	27185664	T	C	0.09543	NA	NA	NA	0.689631	rs35706352	16	RP11-209A2.1	5971	intergenic	1.277	6	5	15	0	1	0
	6:27198343:G:T	rs67457459	6	27198343	G	T	0.09543	4.85267e-06	0.00925421	0.00202452	0.689631	rs35706352	16	PRSS16	17136	intergenic	13.45	2b	1	13	0	1	0
	6:27205422:C:T	rs13212921	6	27205422	T	C	0.09642	4.76768e-06	0.00929036	0.00203079	0.682156	rs35706352	16	PRSS16	10057	intergenic	5.675	4	1	13	0	1	0
	6:27229265:A:G	rs4452638	6	27229265	A	G	0.09642	6.37402e-06	0.00178497	0.000395465	0.682156	rs35706352	16	PRSS16	4861	intergenic	2.892	6	1	13	1	1	0
	6:27249686:A:G	rs72839445	6	27249686	A	G	0.06859	8.03177e-07	0.012404	0.00251369	0.905644	rs35706352	16	POM121L2	3995	intergenic	2.272	5	5	13	1	1	0
	6:27251379:A:G	rs13207082	6	27251379	G	A	0.06859	3.86516e-06	0.00183562	0.00039745	0.905644	rs35706352	16	POM121L2	2302	intergenic	10.98	1f	1	13	1	1	0
	6:27274834:C:T	rs56114371	6	27274834	T	C	0.06859	6.97179e-07	0.0124838	0.0025158	0.905644	rs35706352	16	POM121L2	0	intronic	1.31	7	13	14	1	1	0
	6:27300310:A:G	rs13212562	6	27300310	G	A	0.08052	4.9056e-06	0.0101354	0.00221839	0.817532	rs35706352	16	VN1R10P	6567	intergenic	2.083	4	1	14	0	1	0
	6:27301512:A:T	rs56401801	6	27301512	A	T	0.06958	6.75573e-07	0.0124266	0.00250119	0.945844	rs35706352	16	VN1R10P	7769	intergenic	0.052	3a	1	1	0	1	0
	6:27309779:C:G	rs71537559	6	27309779	C	G	0.06958	6.45289e-07	0.0124223	0.00249587	0.972983	rs35706352	16	ZNF204P	15824	intergenic	0.467	6	5	15	0	1	0
	6:27317016:A:AC	rs139624725	6	27317016	AC	A	0.06958	NA	NA	NA	0.972983	rs35706352	16	ZNF204P	8587	intergenic	7.704	NA	5	15	0	1	0
	6:27327000:C:T	rs72839477	6	27327000	T	C	0.06958	1.05543e-06	0.0121787	0.00249512	0.972983	rs35706352	16	ZNF204P	0	ncRNA_exonic	14.36	2b	5	9	0	1	0
	6:27332891:C:T	rs28360634	6	27332891	C	T	0.06958	7.54375e-07	0.0123701	0.00250063	0.972983	rs35706352	16	ZNF204P	0	ncRNA_intronic	4.052	5	4	15	1	1	0
	6:27352750:A:G	rs71559024	6	27352750	A	G	0.06958	5.19065e-07	0.0126201	0.00251439	0.972983	rs35706352	16	ZNF391	0	intergenic	2.26	5	5	15	1	1	0
	6:27357414:C:G	rs34332556	6	27357414	G	C	0.06958	6.93316e-07	0.0124193	0.00250227	0.972983	rs35706352	16	ZNF391	0	intronic	4.359	4	1	15	1	1	0
	6:27357978:A:G	rs67859638	6	27357978	G	A	0.06958	1.00021e-06	0.0121132	0.00247632	0.972983	rs35706352	16	ZNF391	0	intronic	8.5	5	1	15	1	1	0
	6:27358166:A:G	rs35120058	6	27358166	G	A	0.07058	8.38538e-07	0.0122752	0.00249184	0.95956	rs35706352	16	ZNF391	0	intronic	5.156	5	1	15	1	1	0
	6:27369704:C:G	rs13207689	6	27369704	G	C	0.06958	9.91256e-07	0.0122165	0.00249655	0.972983	rs35706352	16	ZNF391	0	UTR3	7.982	3a	4	9	1	1	0
	6:27376162:T:TGAA	rs34452876	6	27376162	TGAA	T	0.07058	NA	NA	NA	0.95956	rs35706352	16	MCFD2P1	386	downstream	7.223	NA	5	15	1	1	0
	6:27377235:A:G	rs13218537	6	27377235	A	G	0.07058	NA	NA	NA	0.95956	rs35706352	16	MCFD2P1	1459	intergenic	0.125	7	5	15	1	1	0
	6:27379119:C:T	rs13196692	6	27379119	T	C	0.07058	6.51003e-07	0.012454	0.0025031	0.95956	rs35706352	16	MCFD2P1	3343	intergenic	5.869	6	5	15	1	1	0
	6:27381660:C:T	rs34953377	6	27381660	C	T	0.07058	6.40034e-07	0.0124618	0.00250301	0.95956	rs35706352	16	MCFD2P1	5884	intergenic	0.444	6	5	15	1	1	0
	6:27382386:G:T	rs66841633	6	27382386	T	G	0.07157	6.88736e-07	0.0124184	0.00250142	0.947335	rs35706352	16	MCFD2P1	6610	intergenic	6.76	5	1	15	0	1	0
	6:27388754:C:T	rs34150729	6	27388754	C	T	0.07058	7.4375e-07	0.0123779	0.0025008	0.95956	rs35706352	16	MCFD2P1	12978	intergenic	8.792	7	9	15	0	1	0
	6:27390115:C:G	rs13191227	6	27390115	C	G	0.07058	6.91119e-07	0.0124214	0.00250238	0.95956	rs35706352	16	MCFD2P1	14339	intergenic	0.211	5	5	15	0	1	0
	6:27391802:C:T	rs34071253	6	27391802	T	C	0.07157	6.80455e-07	0.0123959	0.00249571	0.946458	rs35706352	16	MCFD2P1	16026	intergenic	2.058	5	5	15	0	1	0
	6:27406607:C:G	rs35716472	6	27406607	G	C	0.07157	5.98932e-07	0.0124329	0.00249079	0.946458	rs35706352	16	ZNF184	11914	intergenic	1.351	7	5	15	0	1	0
	6:27410422:A:G	rs35984974	6	27410422	G	A	0.07555	NA	NA	NA	0.898944	rs35706352	16	ZNF184	8099	intergenic	1.104	6	5	15	1	1	0
	6:27413345:C:T	rs13191474	6	27413345	T	C	0.07058	5.69732e-07	0.0124956	0.00249852	0.95956	rs35706352	16	ZNF184	5176	intergenic	7.329	5	5	9	1	1	0
	6:27413924:A:G	rs13195040	6	27413924	G	A	0.07058	6.29895e-07	0.00201764	0.000405001	0.95956	rs35706352	16	ZNF184	4597	intergenic	10.07	6	5	9	1	1	0
	6:27425349:C:T	rs41269265	6	27425349	C	T	0.07058	4.86154e-07	0.0125506	0.0024943	0.95956	rs35706352	16	ZNF184	0	intronic	0.54	7	4	8	1	1	0
	6:27425644:C:G	rs34196306	6	27425644	C	G	0.06262	7.56129e-07	0.0123685	0.00250053	0.880837	rs35706352	16	ZNF184	0	intronic	0.275	7	4	5	1	1	0
	6:27433029:C:T	rs34613987	6	27433029	T	C	0.08052	3.54496e-07	0.0124395	0.00244299	0.865327	rs35706352	16	ZNF184	0	intronic	3.063	7	4	5	1	1	0
	6:27441723:A:T	rs149866169	6	27441723	T	A	0.08052	NA	NA	NA	0.865327	rs35706352	16	ZNF184	825	upstream	4.151	5	1	1	1	1	0
	6:27443202:G:T	rs67240003	6	27443202	T	G	0.08052	2.79827e-07	0.0125991	0.00245284	0.865327	rs35706352	16	ZNF184	2304	intergenic	8.128	7	5	5	1	1	0
	6:27446566:C:T	rs7749305	6	27446566	C	T	0.08052	3.5693e-07	0.00207441	0.000407499	0.865327	rs35706352	16	ZNF184	5668	intergenic	5.455	4	1	1	1	1	0
	6:27451419:A:G	rs6918792	6	27451419	G	A	0.08052	2.94298e-07	0.0125909	0.00245577	0.865327	rs35706352	16	ZNF184	10521	intergenic	5.435	6	7	15	0	1	0
	6:27456052:C:CAG	rs144022448	6	27456052	CAG	C	0.08052	NA	NA	NA	0.865327	rs35706352	16	ZNF184	15154	intergenic	2.365	NA	14	15	0	1	0
	6:27459923:A:G	rs34864796	6	27459923	A	G	0.08052	3.47605e-07	0.0124802	0.00244919	0.865327	rs35706352	16	ZNF184	19025	intergenic	2.178	6	7	15	0	1	0
	6:27474715:A:G	rs58616630	6	27474715	G	A	0.07058	6.30375e-07	0.0123408	0.00247724	0.986461	rs35706352	16	XXbac-BPGBPG34I8.1	8102	intergenic	0.569	7	1	14	0	1	0
	6:27480526:C:T	rs34573979	6	27480526	T	C	0.07058	6.21438e-07	0.012349	0.00247751	0.986461	rs35706352	16	XXbac-BPGBPG34I8.1	2291	intergenic	15.35	5	5	13	0	1	0
	6:27491299:A:G	rs6904596	6	27491299	A	G	0.08151	1.65443e-07	0.00215134	0.000410994	0.854637	rs35706352	16	HNRNPA1P1	0	ncRNA_exonic	10.25	1f	5	15	0	1	0
	6:27509493:A:C	rs13195636	6	27509493	C	A	0.07058	5.03655e-07	0.0123975	0.00246721	0.986461	rs35706352	16	HNRNPA1P1	17374	intergenic	3.842	2b	1	13	0	1	0
	6:27520752:A:T	rs13209332	6	27520752	A	T	0.07058	5.27982e-07	0.0123718	0.00246653	0.986461	rs35706352	16	XXbac-BPG34I8.3	7848	intergenic	4.246	4	1	13	0	1	0
	6:27521096:C:T	rs35848276	6	27521096	T	C	0.07058	6.76283e-07	0.0122947	0.00247475	0.986461	rs35706352	16	XXbac-BPG34I8.3	7504	intergenic	3.21	4	1	13	0	1	0
	6:27521856:A:G	rs34965299	6	27521856	G	A	0.07058	5.40126e-07	0.0123585	0.00246604	0.986461	rs35706352	16	XXbac-BPG34I8.3	6744	intergenic	5.71	5	1	13	0	1	0
	6:27523298:G:T	rs66785117	6	27523298	G	T	0.07058	5.40126e-07	0.0123585	0.00246604	0.986461	rs35706352	16	XXbac-BPG34I8.3	5302	intergenic	9.313	7	5	14	0	1	0
	6:27523869:A:G	rs140365013	6	27523869	A	G	0.07058	5.36216e-07	0.012362	0.00246604	0.986461	rs35706352	16	XXbac-BPG34I8.3	4731	intergenic	2.716	5	5	13	0	1	0
	6:27527227:G:GT	rs566649573	6	27527227	GT	G	0.07058	NA	NA	NA	0.986461	rs35706352	16	XXbac-BPG34I8.3	1373	intergenic	6.487	NA	5	13	0	1	0
	6:27534528:A:G	rs10484399	6	27534528	G	A	0.06958	1.72726e-07	0.00214671	0.000410733	0.972983	rs35706352	16	XXbac-BPG34I8.3	5004	intergenic	4.061	1f	1	13	0	1	0
	6:27542282:C:CT	rs35337219	6	27542282	CT	C	0.06859	NA	NA	NA	0.959601	rs35706352	16	XXbac-BPG34I8.3	12758	intergenic	2.411	NA	9	14	0	1	0
	6:27555056:A:AACAC	rs113780580	6	27555056	A	AACAC	0.05666	NA	NA	NA	0.802931	rs35706352	16	RNU6-471P	9134	intergenic	4.848	NA	5	14	0	1	0
	6:27556141:A:T	rs13201294	6	27556141	T	A	0.08847	3.21523e-05	0.00887171	0.00213382	0.789747	rs35706352	16	RNU6-471P	8049	intergenic	5.885	6	5	14	0	1	0
	6:27560805:C:T	rs34105070	6	27560805	T	C	0.07058	3.54731e-07	0.0125933	0.00247326	0.986461	rs35706352	16	RNU6-471P	3385	intergenic	3.857	4	1	13	0	1	0
	6:27564879:C:T	rs13202775	6	27564879	C	T	0.07058	3.44593e-07	0.0126096	0.0024738	0.986461	rs35706352	16	RNU6-471P	582	downstream	7.112	6	5	14	0	1	0
	6:27575268:A:T	rs72845046	6	27575268	A	T	0.06958	3.40797e-07	0.0126171	0.00247425	0.972983	rs35706352	16	RNU6-471P	10971	intergenic	1.235	6	5	14	0	1	0
	6:27586220:C:T	6:27586220:C:T	6	27586220	C	T	0.06958	NA	NA	NA	0.972983	rs35706352	16	TRNAI6	12967	intergenic	0.536	4	1	13	0	1	0
	6:27592003:C:T	rs35715914	6	27592003	T	C	0.07058	3.28535e-07	0.0126666	0.00248058	0.986461	rs35706352	16	TRNAI6	7184	intergenic	5.989	6	5	14	0	1	0
	6:27606716:C:T	rs13212093	6	27606716	T	C	0.07058	3.30221e-07	0.0126341	0.00247469	0.986461	rs35706352	16	TRNAI6	7404	intergenic	1.405	6	9	14	0	1	0
	6:27607660:A:C	rs34038546	6	27607660	A	C	0.07058	3.39938e-07	0.0126177	0.00247415	0.986461	rs35706352	16	TRNAI6	8348	intergenic	2.14	5	9	14	0	1	0
	6:27616843:C:T	rs144969912	6	27616843	C	T	0.07058	NA	NA	NA	0.986461	rs35706352	16	RP1-15D7.1	3537	intergenic	10.86	7	5	14	0	1	0
	6:27619691:C:CA	rs142766897	6	27619691	C	CA	0.07058	NA	NA	NA	0.986461	rs35706352	16	RP1-15D7.1	689	downstream	0.515	NA	1	14	0	1	0
	6:27622084:C:T	rs141342723	6	27622084	C	T	0.07058	3.83206e-07	0.0125484	0.00247156	0.986461	rs35706352	16	RP1-15D7.1	1479	intergenic	1.545	6	5	14	0	1	0
	6:27624640:A:G	rs34543938	6	27624640	G	A	0.07058	3.44897e-07	0.0126096	0.00247387	0.986461	rs35706352	16	RP1-15D7.1	4035	intergenic	2.448	5	9	14	0	1	0
	6:27640246:A:G	rs56405707	6	27640246	A	G	0.07058	3.2704e-07	0.0126381	0.00247459	0.986461	rs35706352	16	RP1-15D7.1	19641	intergenic	13.34	4	1	13	0	1	0
	6:27640989:A:G	rs71559038	6	27640989	A	G	0.07058	NA	NA	NA	0.986461	rs35706352	16	RP1-15D7.1	20384	intergenic	3.972	3a	1	13	0	1	0
	6:27646492:A:G	rs13210634	6	27646492	G	A	0.07058	3.57169e-07	0.0125888	0.00247302	0.986461	rs35706352	16	RP1-15D7.1	25887	intergenic	6.394	4	5	13	0	1	0
	6:27647509:G:T	rs13215275	6	27647509	T	G	0.07058	3.88315e-07	0.0125406	0.00247124	0.986461	rs35706352	16	RP1-15D7.1	26904	intergenic	0.773	5	1	13	0	1	0
	6:27653120:C:T	rs13217620	6	27653120	T	C	0.06064	5.19953e-07	0.0124707	0.0024848	0.85463	rs35706352	16	RP1-15D7.1	32515	intergenic	3.551	5	5	14	0	1	0
	6:27668300:A:C	rs72845070	6	27668300	C	A	0.06759	2.9683e-07	0.0127241	0.00248253	0.947419	rs35706352	16	RP1-97D16.1	36478	intergenic	2.5	5	5	5	0	1	0
	6:27668465:T:TTTTG	rs149665610	6	27668465	TTTTG	T	0.07058	NA	NA	NA	0.986461	rs35706352	16	RP1-97D16.1	36313	intergenic	0.989	NA	5	5	0	1	0
	6:27669976:A:G	rs17749927	6	27669976	G	A	0.07058	1.69302e-07	0.00214891	0.000410864	0.986461	rs35706352	16	RP1-97D16.1	34802	intergenic	2.518	6	4	5	0	1	0
	6:27671825:A:G	rs13192965	6	27671825	A	G	0.07058	4.15532e-07	0.0125009	0.0024697	0.986461	rs35706352	16	RP1-97D16.1	32953	intergenic	0.65	7	4	5	0	1	0
	6:27685348:A:G	rs34409918	6	27685348	G	A	0.07157	4.35038e-07	0.0123191	0.00243801	1	rs35706352	16	RP1-97D16.1	19430	intergenic	0.988	5	5	5	0	1	0
	6:27685825:A:G	rs34432857	6	27685825	A	G	0.07157	4.10651e-07	0.0123513	0.00243906	1	rs35706352	16	RP1-97D16.1	18953	intergenic	1.203	7	5	14	0	1	0
	6:27688625:G:T	rs34064842	6	27688625	T	G	0.07157	4.15071e-07	0.0123443	0.00243866	1	rs35706352	16	RP1-97D16.1	16153	intergenic	3.792	2b	1	13	0	1	0
	6:27688841:A:C	rs13212318	6	27688841	C	A	0.07157	3.51906e-07	0.0125243	0.00245898	1	rs35706352	16	RP1-97D16.1	15937	intergenic	4.959	2b	1	13	0	1	0
	6:27698837:C:T	rs13202295	6	27698837	T	C	0.07157	3.94492e-07	0.012525	0.00246964	1	rs35706352	16	RP1-97D16.1	5941	intergenic	0.716	3a	7	14	0	1	0
	6:27698857:A:G	rs13202291	6	27698857	G	A	0.07157	3.41802e-07	0.0125406	0.00245952	1	rs35706352	16	RP1-97D16.1	5921	intergenic	3.789	4	7	14	0	1	0
	6:27701122:C:T	rs17750424	6	27701122	C	T	0.07157	1.65665e-07	0.00215126	0.000410998	1	rs35706352	16	RP1-97D16.1	3656	intergenic	2.548	6	14	14	0	1	0
	6:27702425:G:T	rs13193542	6	27702425	T	G	0.07157	3.46817e-07	0.0125325	0.00245925	1	rs35706352	16	RP1-97D16.1	2353	intergenic	2.069	5	5	14	0	1	0
	6:27702561:A:G	rs13193480	6	27702561	G	A	0.07157	3.46817e-07	0.0125325	0.00245925	1	rs35706352	16	RP1-97D16.1	2217	intergenic	15.29	5	5	14	0	1	0
	6:27710165:A:C	rs17693963	6	27710165	C	A	0.08648	2.83078e-07	0.00209665	0.000408356	0.830897	rs35706352	16	RP1-97D16.1	3891	intergenic	0.897	1f	5	14	0	1	0
	6:27729706:A:T	rs192804591	6	27729706	A	T	0.05865	1.05289e-06	0.0123912	0.0025384	0.831184	rs35706352	16	RSL24D1P1	18691	intergenic	7.631	6	1	14	0	1	0
	6:27730082:C:T	rs72847313	6	27730082	T	C	0.07157	3.15423e-07	0.0125849	0.00246088	1	rs35706352	16	RSL24D1P1	18315	intergenic	7.245	5	1	14	0	1	0
	6:27730334:C:T	rs17750747	6	27730334	C	T	0.07157	2.94493e-07	0.0126244	0.00246237	1	rs35706352	16	RSL24D1P1	18063	intergenic	3.021	4	1	14	0	1	0
	6:27739566:A:T	rs35501037	6	27739566	A	T	0.07157	2.96618e-07	0.0126197	0.0024621	1	rs35706352	16	RSL24D1P1	8831	intergenic	10.37	7	1	14	0	1	0
	6:27759115:C:G	rs35037868	6	27759115	C	G	0.07157	5.37965e-07	0.0124145	0.00247682	1	rs35706352	16	RSL24D1P1	10224	intergenic	0.358	4	1	1	0	1	0
	6:27767173:T:TTTTG	rs199974603	6	27767173	TTTTG	T	0.07157	NA	NA	NA	1	rs35706352	16	HIST1H4PS1	7679	intergenic	1.265	NA	5	15	1	1	0
	6:27771106:C:T	rs13195728	6	27771106	C	T	0.07157	4.42409e-07	0.0123924	0.00245406	1	rs35706352	16	HIST1H4PS1	3746	intergenic	2.796	6	5	15	1	1	0
	6:27773832:A:T	rs200481	6	27773832	A	T	0.08748	1.79594e-06	0.0104629	0.00219112	0.821389	rs35706352	16	HIST1H4PS1	1020	intergenic	1.481	6	1	15	1	1	0
	6:27773904:A:G	rs200482	6	27773904	A	G	0.08847	1.83527e-06	0.0104857	0.00219791	0.812068	rs35706352	16	HIST1H4PS1	948	upstream	0.127	7	1	15	1	1	0
	6:27774437:T:TTC	rs36123694	6	27774437	T	TTC	0.08748	NA	NA	NA	0.821389	rs35706352	16	HIST1H4PS1	415	upstream	3.436	NA	1	1	1	1	0
	6:27774824:A:G	rs200483	6	27774824	A	G	0.08648	8.30469e-08	0.00221762	0.000413706	0.830897	rs35706352	16	HIST1H4PS1	28	upstream	13.69	1b	1	2	1	1	0
	6:27775028:C:T	rs17751184	6	27775028	T	C	0.07157	4.00585e-07	0.0124513	0.00245652	1	rs35706352	16	HIST1H4PS1	0	ncRNA_exonic	14.92	4	1	2	1	1	0
	6:27775674:A:G	rs200484	6	27775674	G	A	0.08648	1.01588e-07	0.00219738	0.000412741	0.830897	rs35706352	16	HIST1H2BL	0	exonic	16.23	1f	1	1	1	1	0
	6:27775697:C:G	rs200485	6	27775697	C	G	0.08748	1.79868e-06	0.0104941	0.0021978	0.821389	rs35706352	16	HIST1H2BL	0	UTR5	0.791	1b	1	1	1	1	0
	6:27781872:C:G	rs9368531	6	27781872	G	C	0.08648	NA	NA	NA	0.830897	rs35706352	16	HIST1H2AJ	239	upstream	2.489	4	1	1	1	1	0
	6:27782031:G:T	rs370155	6	27782031	G	T	0.08847	7.1977e-08	0.00223115	0.000414237	0.812068	rs35706352	16	HIST1H2AJ	80	upstream	3.538	4	1	1	1	1	0
	6:27782528:C:T	rs401763	6	27782528	C	T	0.08648	1.08138e-07	0.0021904	0.000412312	0.830897	rs35706352	16	HIST1H2AJ	0	UTR5	4.906	NA	1	1	1	1	0
	6:27782535:C:T	rs390764	6	27782535	T	C	0.08648	1.51025e-06	0.0106633	0.00221697	0.830897	rs35706352	16	HIST1H2AJ	0	UTR5	4.811	NA	1	1	1	1	0
	6:27782538:A:T	rs401754	6	27782538	A	T	0.08648	1.86157e-06	0.0105342	0.0022094	0.830897	rs35706352	16	HIST1H2AJ	0	UTR5	3.595	2b	1	1	1	1	0
	6:27783359:A:G	rs2747054	6	27783359	G	A	0.08648	1.00814e-07	0.00219823	0.000412795	0.830897	rs35706352	16	HIST1H2BM	91	upstream	2.34	3a	1	2	1	1	0
	6:27783941:C:T	rs34718920	6	27783941	T	C	0.07157	3.94802e-07	0.0124595	0.00245679	1	rs35706352	16	HIST1H2BM	673	downstream	3.617	3a	1	15	1	1	0
	6:27788942:C:T	rs200501	6	27788942	T	C	0.08648	9.13101e-08	0.00220638	0.00041293	0.830897	rs35706352	16	HIST1H4J	2941	intergenic	0.365	6	5	15	1	1	0
	6:27792604:T:TTGTC	rs63450962	6	27792604	TTGTC	T	0.08748	NA	NA	NA	0.821389	rs35706352	16	HIST1H4J	346	downstream	6.686	NA	1	1	1	1	0
	6:27792640:C:T	rs200497	6	27792640	T	C	0.08748	1.37444e-06	0.0106324	0.00220193	0.821389	rs35706352	16	HIST1H4J	382	downstream	5.401	4	1	1	1	1	0
	6:27793992:A:G	rs35706352	6	27793992	A	G	0.07157	4.12845e-08	0.0142249	0.00259329	1	rs35706352	16	HIST1H4J	1734	intergenic	2.438	7	1	5	1	1	0
	6:27794727:A:AC	rs541569114	6	27794727	AC	A	0.08549	NA	NA	NA	0.840595	rs35706352	16	HIST1H4J	2469	intergenic	5.096	NA	1	5	1	1	0
	6:27795418:A:G	rs200493	6	27795418	A	G	0.08648	1.13216e-06	0.0107211	0.00220275	0.830897	rs35706352	16	HIST1H4J	3160	intergenic	0.666	NA	1	5	1	1	0
	6:27796935:G:T	rs200490	6	27796935	T	G	0.08847	1.03577e-07	0.00219512	0.00041259	0.812068	rs35706352	16	HIST1H4K	2016	intergenic	0.106	1f	1	5	1	1	0
	6:27797255:T:TTTTTTTTG	rs140845989	6	27797255	T	TTTTTTTTG	0.08648	NA	NA	NA	0.830897	rs35706352	16	HIST1H4K	1696	intergenic	1.407	NA	1	5	1	1	0
	6:27797416:C:T	6:27797416:C:T	6	27797416	C	T	0.000994	NA	NA	NA	1	rs35706352	16	HIST1H4K	1535	intergenic	0.034	NA	1	5	1	0	0
	6:27797416:A:C	6:27797416:A:C	6	27797416	C	A	0.07157	NA	NA	NA	1	rs35706352	16	HIST1H4K	1535	NA	0.049	4	1	5	1	1	0
	6:27798257:C:T	rs200489	6	27798257	C	T	0.08648	1.42084e-06	0.0106156	0.00220146	0.830897	rs35706352	16	HIST1H4K	694	downstream	9.571	NA	1	1	1	1	0
	6:27798887:C:G	rs67101035	6	27798887	G	C	0.07157	4.41538e-07	0.0123956	0.00245451	1	rs35706352	16	HIST1H4K	64	downstream	7.425	4	1	1	1	1	0
	6:27799470:A:G	rs71559051	6	27799470	G	A	0.05567	4.77545e-06	0.0141167	0.00308601	0.737269	rs35706352	16	HIST1H4K	164	upstream	0.962	2b	1	1	1	1	0
	6:27799514:C:T	rs35202262	6	27799514	T	C	0.06461	3.99426e-07	0.0126845	0.00250225	0.906496	rs35706352	16	HIST1H4K	208	upstream	0.103	2a	1	1	1	1	0
	6:27805255:A:C	rs34706883	6	27805255	C	A	0.07157	2.12832e-07	0.0021254	0.000409695	1	rs35706352	16	HIST1H2AK	402	downstream	9.664	3a	1	1	1	1	0
	6:27806985:A:G	rs13212651	6	27806985	G	A	0.07157	2.11786e-07	0.00212597	0.000409731	1	rs35706352	16	HIST1H2BN	0	intronic	8.508	4	1	1	1	1	0
	6:27808192:A:G	rs201002	6	27808192	G	A	0.08847	1.51379e-07	0.00215741	0.000410867	0.812068	rs35706352	16	HIST1H2BN	0	intronic	12.22	NA	1	15	1	1	0
	6:27810569:A:G	rs35819751	6	27810569	G	A	0.07157	4.41538e-07	0.0123956	0.00245451	1	rs35706352	16	HIST1H2BN	0	intronic	4.602	6	4	15	1	1	0
	6:27810626:C:T	rs175597	6	27810626	C	T	0.08648	1.21045e-07	0.00218014	0.000411975	0.830897	rs35706352	16	HIST1H2BN	0	intronic	1.495	NA	4	15	1	1	0
	6:27811828:A:G	rs200996	6	27811828	A	G	0.08748	1.43782e-06	0.0106118	0.00220176	0.821389	rs35706352	16	HIST1H2BN	0	intronic	0.288	NA	4	15	1	1	0
	6:27813694:C:T	rs200995	6	27813694	C	T	0.08748	1.22897e-07	0.00217842	0.000411867	0.821389	rs35706352	16	HIST1H2BN	0	intronic	1.709	NA	4	15	1	1	0
	6:27814677:A:G	rs200992	6	27814677	G	A	0.08449	3.84007e-07	0.0116218	0.00228923	0.744264	rs35706352	16	HIST1H2BN	0	intronic	0.25	NA	4	15	1	1	0
	6:27815639:A:G	rs13194781	6	27815639	G	A	0.07256	2.11002e-07	0.00212638	0.000409757	0.986591	rs35706352	16	HIST1H2BN	0	intronic	7.571	4	4	15	1	1	0
	6:27815823:G:T	rs200990	6	27815823	G	T	0.08946	8.29594e-08	0.00221776	0.000413717	0.802926	rs35706352	16	HIST1H2BN	0	intronic	0.502	3a	4	15	1	1	0
	6:27816442:A:G	rs200989	6	27816442	G	A	0.08748	9.90094e-08	0.00220033	0.000412934	0.821389	rs35706352	16	HIST1H2BN	0	intronic	2.582	NA	4	15	1	1	0
	6:27818482:C:G	rs36116761	6	27818482	G	C	0.07256	4.38213e-07	0.0124029	0.00245526	0.986591	rs35706352	16	HIST1H2BN	0	intronic	2.967	6	5	15	1	1	0
	6:27818535:A:G	rs34194357	6	27818535	G	A	0.07256	3.60674e-07	0.0125429	0.0024649	0.986591	rs35706352	16	HIST1H2BN	0	intronic	4.1	7	5	15	1	1	0
	6:27828151:A:T	rs34295134	6	27828151	A	T	0.08847	1.32924e-06	0.0106506	0.00220266	0.812068	rs35706352	16	HIST1H2BPS2	3688	intergenic	6.365	6	5	15	1	1	0
	6:27830326:C:T	rs200983	6	27830326	T	C	0.08847	1.32924e-06	0.0106506	0.00220266	0.812068	rs35706352	16	HIST1H2BPS2	1513	intergenic	3.299	NA	5	15	1	1	0
	6:27833174:A:G	rs200981	6	27833174	G	A	0.08946	1.37181e-06	0.0106342	0.00220214	0.802926	rs35706352	16	HIST1H2AL	0	exonic	15.9	NA	1	1	1	1	0
	6:27834085:A:G	rs13199772	6	27834085	G	A	0.07356	1.70575e-07	0.00214817	0.00041083	0.973494	rs35706352	16	HIST1H2AL	478	downstream	7.364	2b	1	2	1	1	0
	6:27834139:C:G	rs13199906	6	27834139	G	C	0.07256	3.41651e-07	0.0125746	0.00246614	0.986591	rs35706352	16	HIST1H1B	430	downstream	8.044	3a	1	2	1	1	0
	6:27835218:A:G	rs17763089	6	27835218	A	G	0.07256	3.71354e-07	0.0125265	0.00246435	0.986591	rs35706352	16	HIST1H1B	0	exonic	7.407	4	1	1	1	1	0
	6:27835272:C:T	rs200948	6	27835272	C	T	0.08748	9.86308e-08	0.00220071	0.000412951	0.821389	rs35706352	16	HIST1H1B	0	exonic	12.12	1f	1	1	1	1	0
	6:27835435:A:G	rs200949	6	27835435	G	A	0.09543	6.45502e-06	0.00976467	0.00216468	0.756326	rs35706352	16	HIST1H1B	75	upstream	12.63	2a	1	1	1	1	0
	6:27835772:A:G	rs200950	6	27835772	G	A	0.08748	1.38241e-06	0.0106297	0.0022019	0.821389	rs35706352	16	HIST1H1B	412	upstream	8.499	2b	1	1	1	1	0
	6:27836976:C:T	rs200952	6	27836976	T	C	0.08748	1.38241e-06	0.0106297	0.0022019	0.821389	rs35706352	16	HIST1H1B	1616	intergenic	0.02	5	5	5	1	1	0
	6:27837183:C:T	rs17695758	6	27837183	C	T	0.07256	3.46675e-07	0.0125664	0.00246587	0.986591	rs35706352	16	HIST1H1B	1823	intergenic	3.835	5	5	5	1	1	0
	6:27837267:C:T	rs200953	6	27837267	C	T	0.08946	8.58367e-08	0.0022138	0.000413454	0.802926	rs35706352	16	HIST1H1B	1907	intergenic	3.181	5	5	5	1	1	0
	6:27838518:C:CT	rs35366602	6	27838518	C	CT	0.08748	NA	NA	NA	0.821389	rs35706352	16	HIST1H3I	1104	intergenic	5.498	NA	1	5	1	1	0
	6:27838764:C:G	rs200954	6	27838764	G	C	0.08748	1.99499e-06	0.0104422	0.00219655	0.821389	rs35706352	16	HIST1H3I	858	downstream	1.063	1f	1	5	1	1	0
	6:27840926:C:T	rs45509595	6	27840926	C	T	0.07157	6.75505e-07	0.0122224	0.0024601	0.973045	rs35706352	16	HIST1H4L	0	UTR3	15.55	3a	1	1	1	1	0
	6:27845129:C:T	rs557042	6	27845129	T	C	0.08648	1.86255e-06	0.010534	0.0022094	0.808148	rs35706352	16	HIST1H4L	3839	intergenic	0.01	6	5	15	1	1	0
	6:27846744:C:G	rs483143	6	27846744	G	C	0.08847	NA	NA	NA	0.789747	rs35706352	16	HIST1H4L	5454	intergenic	1.063	6	5	15	1	1	0
	6:27850714:A:T	rs493161	6	27850714	T	A	0.08648	1.6804e-06	0.0105531	0.00220385	0.808148	rs35706352	16	HIST1H3J	7378	intergenic	10.73	4	5	15	1	1	0
	6:27851654:G:GT	rs71546579	6	27851654	GT	G	0.1113	NA	NA	NA	0.602171	rs35706352	16	HIST1H3J	6438	intergenic	0.617	NA	5	15	1	1	0
	6:27851654:CT:GT	rs76707292	6	27851654	GT	CT	0.007952	NA	NA	NA	0.602171	rs35706352	16	HIST1H3J	6438	intergenic	NA	NA	5	15	1	0	0
	6:27854301:C:T	rs200977	6	27854301	C	T	0.08946	3.08096e-06	0.010208	0.00218806	0.780813	rs35706352	16	HIST1H3J	3791	intergenic	1.251	NA	5	15	1	1	0
	6:27865902:A:T	rs66868086	6	27865902	T	A	0.07157	6.76003e-07	0.012286	0.00247295	0.973045	rs35706352	16	RNU7-26P	557	upstream	5.694	4	3	15	1	1	0
	6:27868792:C:T	rs13199649	6	27868792	T	C	0.07356	4.3674e-07	0.0124346	0.00246122	0.947152	rs35706352	16	RNU7-26P	3447	intergenic	4.095	5	2	15	1	1	0
	6:27877446:A:T	rs188015	6	27877446	A	T	0.09443	7.78835e-06	0.00951918	0.00212913	0.738614	rs35706352	16	OR2B2	1516	intergenic	7.507	6	5	15	1	1	0
	6:27879200:A:C	rs34788973	6	27879200	A	C	0.07356	5.83882e-07	0.0122038	0.00244247	0.947152	rs35706352	16	OR2B2	0	exonic	23.2	7	4	15	1	1	0
	6:27879982:A:G	rs61742093	6	27879982	G	A	0.07356	5.20846e-07	0.0123029	0.00245152	0.947152	rs35706352	16	OR2B2	0	exonic	22.6	3a	5	15	1	1	0
	6:27883077:T:TTATATA	6:27883077:T:TTATATA	6	27883077	T	TTATATA	0.07356	NA	NA	NA	0.947152	rs35706352	16	OR2B2	2902	intergenic	1.986	NA	5	15	1	1	0
	6:27883077:T:TTA	6:27883077:T:TTA	6	27883077	T	TTA	0.05865	NA	NA	NA	0.947152	rs35706352	16	OR2B2	2902	NA	2.134	NA	5	15	1	1	0
	6:27884012:C:T	rs13218875	6	27884012	T	C	0.07356	4.02427e-07	0.00206314	0.000407108	0.947152	rs35706352	16	OR2B2	3837	intergenic	0.506	6	5	15	1	1	0
	6:27896799:A:C	rs71559054	6	27896799	C	A	0.07356	4.35577e-07	0.0124057	0.00245525	0.947152	rs35706352	16	OR2W6P	8443	intergenic	14.09	7	4	15	0	1	0
	6:27905509:C:T	rs67040724	6	27905509	C	T	0.07356	3.83427e-07	0.0124742	0.00245699	0.947152	rs35706352	16	OR2W6P	0	ncRNA_exonic	13.54	6	4	14	0	1	0
	6:27912437:A:G	rs149583087	6	27912437	A	G	0.07356	4.00882e-07	0.0124843	0.0024631	0.947152	rs35706352	16	OR2W6P	6255	intergenic	0.887	7	5	15	0	1	0
	6:27912724:A:G	rs547190239	6	27912724	A	G	0.07455	NA	NA	NA	0.934654	rs35706352	16	OR2W6P	6542	intergenic	0.983	NA	5	15	0	1	0
	6:27914359:A:AAATGAACTGAAGGAGAGGTCCC	rs148418547	6	27914359	AAATGAACTGAAGGAGAGGTCCC	A	0.07356	NA	NA	NA	0.947152	rs35706352	16	OR2W6P	8177	intergenic	13.54	NA	4	15	0	1	0
	6:27932301:A:G	rs67662114	6	27932301	A	G	0.07356	4.35577e-07	0.0124057	0.00245525	0.947152	rs35706352	16	RPLP2P1	651	upstream	0.002	7	14	15	1	1	0
	6:27938484:A:G	rs13216117	6	27938484	G	A	0.07356	4.35577e-07	0.0124057	0.00245525	0.947152	rs35706352	16	RPLP2P1	5191	intergenic	0.574	7	9	15	0	1	0
	6:27943369:C:T	rs36101351	6	27943369	T	C	0.07356	4.35577e-07	0.0124057	0.00245525	0.947152	rs35706352	16	OR2W4P	1558	intergenic	0.146	6	13	15	0	1	0
	6:27945396:A:G	rs28360499	6	27945396	A	G	0.07455	4.35528e-07	0.0124057	0.00245524	0.934654	rs35706352	16	OR2W4P	0	ncRNA_exonic	13.56	3a	2	15	0	1	0
	6:27967089:C:T	rs156743	6	27967089	C	T	0.09543	3.00698e-07	0.00208384	0.000406761	0.730636	rs35706352	16	IQCB2P	11411	intergenic	1.708	7	5	15	0	1	0
	6:27970715:C:T	rs71537572	6	27970715	C	T	0.07356	4.61117e-07	0.0123709	0.00245366	0.947152	rs35706352	16	IQCB2P	7785	intergenic	3.751	6	5	15	0	1	0
	6:27971449:G:GC	rs71546588	6	27971449	GC	G	0.07356	NA	NA	NA	0.947152	rs35706352	16	IQCB2P	7051	intergenic	10.34	NA	1	15	0	1	0
	6:27989252:C:T	rs142965311	6	27989252	T	C	0.07356	3.75387e-07	0.0125217	0.00246441	0.947152	rs35706352	16	U3	5698	intergenic	2.123	6	9	15	0	1	0
	6:27992898:A:G	rs138234416	6	27992898	A	G	0.07356	4.92773e-07	0.0123664	0.00245897	0.947152	rs35706352	16	OR2W2P	8826	intergenic	2.161	7	14	15	0	1	0
	6:27994416:A:T	rs71559067	6	27994416	T	A	0.07356	4.75876e-07	0.0123539	0.00245321	0.947152	rs35706352	16	OR2W2P	7308	intergenic	3.45	7	14	15	0	1	0
	6:27998258:A:G	rs149990	6	27998258	A	G	0.09543	2.76851e-07	0.00209039	0.000406805	0.730636	rs35706352	16	OR2W2P	3466	intergenic	1.135	7	9	15	0	1	0
	6:28002388:A:G	rs149943	6	28002388	A	G	0.09543	2.58396e-07	0.00209833	0.000407323	0.730636	rs35706352	16	OR2W2P	0	ncRNA_exonic	5.503	5	13	14	0	1	0
	6:28003228:C:G	rs13193295	6	28003228	G	C	0.07555	5.47886e-07	0.0123418	0.00246406	0.92244	rs35706352	16	OR2W2P	594	downstream	0.944	6	13	14	0	1	0
	6:28011516:C:T	rs149949	6	28011516	C	T	0.09742	9.75473e-06	0.0094623	0.00213956	0.71511	rs35706352	16	OR2B7P	2695	intergenic	0.459	NA	13	14	0	1	0
	6:28011652:C:T	rs202906	6	28011652	C	T	0.09742	3.49659e-07	0.00206933	0.000406188	0.71511	rs35706352	16	OR2B7P	2559	intergenic	9.358	6	13	14	0	1	0
	6:28017103:A:AAAAC	rs34437313	6	28017103	A	AAAAC	0.09543	NA	NA	NA	0.730636	rs35706352	16	OR2B7P	1957	intergenic	6.303	NA	13	14	0	1	0
	6:28017250:C:T	rs13200214	6	28017250	T	C	0.07256	4.78437e-07	0.0123485	0.00245264	0.933665	rs35706352	16	OR2B7P	2104	intergenic	8.298	5	13	14	0	1	0
	6:28025926:C:T	rs35949109	6	28025926	C	T	0.09543	1.17458e-05	0.0092368	0.00210777	0.730636	rs35706352	16	OR2B8P	3982	intergenic	5.659	5	14	14	0	1	0
	6:28038929:A:G	rs71559070	6	28038929	A	G	0.07256	4.24913e-07	0.0124169	0.00245517	0.932823	rs35706352	16	OR1F12	2164	intergenic	4.845	7	13	14	1	1	0
	6:28041667:A:ACC	rs35106887	6	28041667	A	ACC	0.1024	NA	NA	NA	0.684102	rs35706352	16	OR1F12	0	ncRNA_exonic	10.67	NA	7	15	1	1	0
	6:28043828:A:G	rs34712084	6	28043828	G	A	0.1014	2.21992e-05	0.00810426	0.00191069	0.671581	rs35706352	16	OR1F12	1816	intergenic	7.061	7	5	15	1	1	0
	6:28052823:A:C	rs1321505	6	28052823	C	A	0.1014	2.21992e-05	0.00810426	0.00191069	0.671581	rs35706352	16	ZNF165	0	intronic	0.538	6	4	5	1	1	0
	6:28055592:A:AAG	rs138278759	6	28055592	A	AAG	0.07356	NA	NA	NA	0.920049	rs35706352	16	ZNF165	0	intronic	1.812	NA	4	5	1	1	0
	6:28058949:C:G	rs35902873	6	28058949	C	G	0.07256	4.24913e-07	0.0124169	0.00245517	0.932823	rs35706352	16	ZSCAN12P1	0	ncRNA_exonic	0.986	4	1	1	1	1	0
	6:28060239:C:T	rs13197574	6	28060239	C	T	0.07256	2.09129e-07	0.00212726	0.000409796	0.932823	rs35706352	16	ZSCAN12P1	0	ncRNA_exonic	0.648	6	4	15	1	1	0
	6:28065801:C:T	rs34166054	6	28065801	C	T	0.07256	4.24913e-07	0.0124169	0.00245517	0.932823	rs35706352	16	ZSCAN12P1	4358	intergenic	5.177	7	5	15	1	1	0
	6:28072877:C:CCGACCTGGT	rs72029806	6	28072877	CCGACCTGGT	C	0.07256	NA	NA	NA	0.932823	rs35706352	16	RP1-265C24.5	10528	intergenic	8.257	NA	1	1	0	1	0
	6:28073881:A:G	rs34662244	6	28073881	A	G	0.07256	3.22244e-07	0.0125719	0.00246028	0.932823	rs35706352	16	RP1-265C24.5	9524	intergenic	0.513	7	1	5	0	1	0
	6:28074526:T:TATTG	rs200257294	6	28074526	TATTG	T	0.1024	NA	NA	NA	0.684102	rs35706352	16	RP1-265C24.5	8879	intergenic	0.356	NA	5	5	0	1	0
	6:28074901:C:T	rs35952432	6	28074901	T	C	0.07256	3.47928e-07	0.0125645	0.00246582	0.932823	rs35706352	16	RP1-265C24.5	8504	intergenic	5.296	7	5	5	0	1	0
	6:28079598:C:T	rs13203816	6	28079598	C	T	0.07256	4.24913e-07	0.0124169	0.00245517	0.932823	rs35706352	16	RP1-265C24.5	3807	intergenic	4.519	6	5	5	0	1	0
	6:28079741:A:C	rs9468287	6	28079741	A	C	0.1014	3.47006e-07	0.00207046	0.000406296	0.671581	rs35706352	16	RP1-265C24.5	3664	intergenic	1.769	6	5	5	0	1	0
	6:28080628:A:C	rs34588114	6	28080628	A	C	0.07256	4.24913e-07	0.0124169	0.00245517	0.932823	rs35706352	16	RP1-265C24.5	2777	intergenic	1.923	5	5	5	0	1	0
	6:28080777:C:T	rs68188794	6	28080777	C	T	0.06859	2.7777e-07	0.0128545	0.00250188	0.87819	rs35706352	16	RP1-265C24.5	2628	intergenic	0.156	6	5	5	0	1	0
	6:28081758:C:T	rs34371502	6	28081758	C	T	0.07256	4.24913e-07	0.0124169	0.00245517	0.932823	rs35706352	16	RP1-265C24.5	1647	intergenic	0.023	5	4	5	0	1	0
	6:28086883:C:T	rs9461432	6	28086883	C	T	0.1024	1.68644e-05	0.00816948	0.00189864	0.684102	rs35706352	16	RP1-265C24.5	2553	intergenic	0.6	6	4	5	1	1	0
	6:28089481:C:T	rs71559072	6	28089481	T	C	0.07256	4.05779e-07	0.0124421	0.00245588	0.932823	rs35706352	16	ZSCAN16-AS1	91	downstream	0.835	6	4	5	1	1	0
	6:28089731:C:T	6:28089731:C:T	6	28089731	C	T	0.07256	NA	NA	NA	0.932823	rs35706352	16	ZSCAN16-AS1	0	ncRNA_exonic	0.013	7	4	5	1	1	0
	6:28091580:A:G	rs35345226	6	28091580	G	A	0.07256	4.13781e-07	0.0124325	0.00245579	0.932823	rs35706352	16	ZSCAN16-AS1	0	ncRNA_intronic	4.074	6	2	5	1	1	0
	6:28092685:C:T	rs4713139	6	28092685	T	C	0.1024	1.32946e-07	0.00216568	0.000410576	0.684102	rs35706352	16	ZSCAN16-AS1:ZSCAN16	00:00:00	ncRNA_intronic	5.89	4	1	2	1	1	0
	6:28097193:A:G	rs4713140	6	28097193	A	G	0.1024	1.12901e-07	0.00218152	0.000411249	0.684102	rs35706352	16	ZSCAN16-AS1:ZSCAN16	00:00:00	ncRNA_intronic	2.898	6	4	4	1	1	0
	6:28102378:C:T	rs34130214	6	28102378	C	T	0.1024	NA	NA	NA	0.684102	rs35706352	16	ZSCAN16-AS1	0	ncRNA_intronic	1.519	7	1	5	1	1	0
	6:28107357:C:T	rs3757188	6	28107357	C	T	0.1024	1.41007e-07	0.00215891	0.000410133	0.684102	rs35706352	16	RP1-265C24.8	0	ncRNA_exonic	5.996	NA	5	5	1	1	0
	6:28114818:G:T	rs35749575	6	28114818	T	G	0.07256	4.05779e-07	0.0124421	0.00245588	0.932823	rs35706352	16	ZKSCAN8	0	intronic	5.93	7	4	5	1	1	0
	6:28119055:C:T	rs72846780	6	28119055	C	T	0.07256	4.4084e-07	0.0123944	0.00245414	0.932823	rs35706352	16	ZKSCAN8	0	intronic	5.664	6	4	4	1	1	0
	6:28124114:C:T	rs13205911	6	28124114	T	C	0.07256	1.83095e-07	0.00213976	0.000410251	0.932823	rs35706352	16	ZKSCAN8	0	UTR3	2.262	7	4	4	1	1	0
	6:28126840:C:T	rs9468300	6	28126840	T	C	0.1024	1.35002e-05	0.0082731	0.00190106	0.684102	rs35706352	16	ZKSCAN8	0	UTR3	13.42	7	4	5	1	1	0
	6:28129231:C:T	rs13197175	6	28129231	T	C	0.07356	4.5773e-08	0.0142069	0.00259867	0.920049	rs35706352	16	ZNF192P1	327	upstream	1.238	3a	1	1	1	1	0
	6:28129232:C:T	rs13197176	6	28129232	T	C	0.07256	4.6401e-07	0.0123997	0.00245995	0.932823	rs35706352	16	ZNF192P1	326	upstream	7.616	3a	1	1	1	1	0
	6:28130089:C:T	rs13201308	6	28130089	T	C	0.07256	4.12232e-07	0.0124335	0.00245566	0.932823	rs35706352	16	ZNF192P1	0	ncRNA_intronic	5.253	5	1	2	1	1	0
	6:28130411:A:AGAG	rs72087025	6	28130411	AGAG	A	0.1024	NA	NA	NA	0.684102	rs35706352	16	ZNF192P1	0	ncRNA_exonic	3.698	NA	1	15	1	1	0
	6:28130450:A:G	rs34765154	6	28130450	A	G	0.07256	4.05779e-07	0.0124421	0.00245588	0.932823	rs35706352	16	ZNF192P1	0	ncRNA_exonic	0.776	2b	1	15	1	1	0
	6:28132837:A:ACTC	rs35272790	6	28132837	ACTC	A	0.1024	NA	NA	NA	0.684102	rs35706352	16	ZNF192P1	0	ncRNA_intronic	1.858	NA	5	15	1	1	0
	6:28133239:A:T	rs34505829	6	28133239	T	A	0.07256	4.11713e-07	0.0124339	0.00245561	0.932823	rs35706352	16	ZNF192P1	0	ncRNA_intronic	5.084	7	5	15	1	1	0
	6:28134221:C:T	rs35098436	6	28134221	C	T	0.07256	4.05779e-07	0.0124421	0.00245588	0.932823	rs35706352	16	ZNF192P1	0	ncRNA_intronic	2.114	7	5	15	1	1	0
	6:28137499:A:G	rs72846794	6	28137499	A	G	0.07256	5.37416e-07	0.0122949	0.00245287	0.932823	rs35706352	16	ZNF192P1	126	downstream	4.063	7	4	15	0	1	0
	6:28139710:A:T	rs13217984	6	28139710	T	A	0.07256	4.05264e-07	0.0124424	0.00245584	0.932823	rs35706352	16	ZNF192P1	2337	intergenic	2.104	6	4	15	0	1	0
	6:28141253:G:T	6:28141253:G:T	6	28141253	G	T	0.07256	NA	NA	NA	0.932823	rs35706352	16	AL022393.7	2712	intergenic	1.991	5	5	15	0	1	0
	6:28141460:A:G	rs8180562	6	28141460	A	G	0.1024	1.2505e-05	0.00830998	0.00190221	0.684102	rs35706352	16	AL022393.7	2505	intergenic	0.232	5	5	15	0	1	0
	6:28143118:A:G	rs9380064	6	28143118	G	A	0.1024	1.34749e-07	0.00216413	0.000410473	0.684102	rs35706352	16	AL022393.7	847	upstream	0.343	7	5	15	0	1	0
	6:28144832:C:T	rs35781323	6	28144832	C	T	0.07256	4.95626e-07	0.0123977	0.00246574	0.932823	rs35706352	16	AL022393.7	379	downstream	6.458	7	5	15	0	1	0
	6:28150878:C:T	rs34832585	6	28150878	T	C	0.07256	4.02082e-07	0.0124486	0.00245634	0.932823	rs35706352	16	ZNF192P2	4949	intergenic	1.189	7	9	15	0	1	0
	6:28168343:C:T	rs9368561	6	28168343	T	C	0.1014	1.57028e-05	0.00826971	0.00191491	0.671581	rs35706352	16	ZNF192P2	11132	intergenic	2.206	6	9	14	0	1	0
	6:28169241:A:G	rs13195291	6	28169241	A	G	0.07256	3.95783e-07	0.0124572	0.00245656	0.932823	rs35706352	16	ZNF192P2	12030	intergenic	0.07	7	9	14	0	1	0
	6:28174757:A:G	rs13197633	6	28174757	A	G	0.07256	1.10748e-06	0.0118836	0.00243941	0.932823	rs35706352	16	TOB2P1	10663	intergenic	2.708	3a	7	13	0	1	0
	6:28183242:T:TTCTGAGGAA	rs71548310	6	28183242	T	TTCTGAGGAA	0.0994	NA	NA	NA	0.620702	rs9257272	16	TOB2P1	2178	intergenic	3.919	NA	1	13	1	1	0
	6:28187632:G:T	rs35001169	6	28187632	G	T	0.06859	1.28041e-06	0.0117713	0.0024307	0.911716	rs9257272	16	TOB2P1	976	upstream	0.505	6	5	14	1	1	0
	6:28190830:A:T	rs9393908	6	28190830	A	T	0.09841	3.59418e-05	0.00793448	0.00192019	0.627654	rs9257272	16	ZSCAN9	1833	intergenic	3.142	7	5	14	1	1	0
	6:28191057:C:T	rs9366717	6	28191057	T	C	0.09841	1.71509e-07	0.00213991	0.000409331	0.627654	rs9257272	16	ZSCAN9	1606	intergenic	6.938	7	5	14	1	1	0
	6:28191288:G:T	rs35656932	6	28191288	T	G	0.06859	8.89671e-07	0.0120049	0.00244271	0.911716	rs9257272	16	ZSCAN9	1375	intergenic	0.136	5	5	14	1	1	0
	6:28193102:A:C	rs34243448	6	28193102	A	C	0.06859	8.89671e-07	0.0120049	0.00244271	0.911716	rs9257272	16	ZSCAN9	0	UTR5	4.701	4	1	1	1	1	0
	6:28201531:A:G	rs13204012	6	28201531	A	G	0.06859	8.89671e-07	0.0120049	0.00244271	0.911716	rs9257272	16	ZSCAN9	270	downstream	7.251	7	4	4	1	1	0
	6:28203056:G:T	rs13205211	6	28203056	G	T	0.06859	4.689e-07	0.0122548	0.00243218	0.911716	rs9257272	16	ZSCAN9	1795	intergenic	3.364	5	1	5	1	1	0
	6:28214698:C:T	rs17720293	6	28214698	T	C	0.08648	2.80826e-07	0.00209921	0.000408733	0.69399	rs9257272	16	ZKSCAN4	0	intronic	10.52	6	4	4	1	1	0
	6:28216427:A:AGAAACCTGTC	rs138887541	6	28216427	A	AGAAACCTGTC	0.06859	NA	NA	NA	0.911716	rs9257272	16	ZKSCAN4	0	intronic	3.771	NA	4	5	1	1	0
	6:28225311:C:G	rs13208096	6	28225311	G	C	0.06859	8.87656e-07	0.011975	0.00243639	0.911716	rs9257272	16	ZKSCAN4	0	intronic	5.18	7	5	14	1	1	0
	6:28238059:C:T	rs67998226	6	28238059	C	T	0.06958	9.60582e-07	0.0119275	0.00243441	0.897738	rs9257272	16	RP5-874C20.3	0	ncRNA_intronic	3.101	3a	4	5	1	1	0
	6:28250179:C:T	rs34878803	6	28250179	C	T	0.06958	8.18495e-07	0.0120164	0.00243696	0.897738	rs9257272	16	PGBD1	0	intronic	5.675	7	1	1	1	1	0
	6:28250955:A:C	rs34396849	6	28250955	C	A	0.06958	8.43245e-07	0.0120351	0.00244363	0.897738	rs9257272	16	PGBD1	0	intronic	6.767	4	1	5	1	1	0
	6:28257377:C:T	rs13211507	6	28257377	C	T	0.06958	1.31961e-07	0.00217175	0.00041162	0.897738	rs9257272	16	PGBD1	0	intronic	13.79	6	4	5	1	1	0
	6:28258208:A:C	rs34691223	6	28258208	A	C	0.06958	8.04548e-07	0.0120255	0.00243714	0.897738	rs9257272	16	PGBD1	0	intronic	1.834	7	4	5	1	1	0
	6:28265572:C:T	rs13207345	6	28265572	C	T	0.06859	NA	NA	NA	0.911716	rs9257272	16	PGBD1	0	intronic	3.688	7	4	5	1	1	0
	6:28265954:A:T	rs72854513	6	28265954	T	A	0.06859	7.21457e-07	0.0120895	0.00243961	0.911716	rs9257272	16	PGBD1	0	intronic	7.672	6	4	5	1	1	0
	6:28268824:A:G	rs33932084	6	28268824	G	A	0.07058	5.29201e-07	0.0122312	0.00243873	0.884125	rs9257272	16	PGBD1	0	exonic	14.75	3a	4	5	1	1	0
	6:28271973:A:C	rs56189111	6	28271973	A	C	0.06859	7.01039e-07	0.0121057	0.00244013	0.911716	rs9257272	16	PGBD1	1646	intergenic	1.069	5	2	5	1	1	0
	6:28277346:A:AT	rs36005309	6	28277346	AT	A	0.06958	NA	NA	NA	0.897738	rs9257272	16	PGBD1	7019	intergenic	12.91	NA	5	15	1	1	0
	6:28277671:G:T	rs13191786	6	28277671	G	T	0.06859	6.39443e-07	0.0121562	0.00244153	0.911716	rs9257272	16	PGBD1	7344	intergenic	12.18	7	5	15	1	1	0
	6:28278688:A:G	rs34950484	6	28278688	A	G	0.06958	6.68665e-07	0.0121292	0.00244036	0.897738	rs9257272	16	PGBD1	8361	intergenic	2.58	5	5	15	1	1	0
	6:28281541:C:T	rs35072899	6	28281541	T	C	0.06859	6.06557e-07	0.0121859	0.00244249	0.911716	rs9257272	16	RP5-874C20.6	5895	intergenic	8.651	7	4	15	0	1	0
	6:28281894:A:G	rs34661125	6	28281894	A	G	0.06958	6.29482e-07	0.0121625	0.00244132	0.897738	rs9257272	16	RP5-874C20.6	5542	intergenic	2.072	7	4	15	0	1	0
	6:28285985:A:G	rs13190888	6	28285985	A	G	0.06958	9.1751e-07	0.0119189	0.00242819	0.897738	rs9257272	16	RP5-874C20.6	1451	intergenic	0.027	5	5	15	1	1	0
	6:28290328:G:T	rs56075693	6	28290328	G	T	0.06859	5.80085e-07	0.0122106	0.00244324	0.911716	rs9257272	16	ZSCAN31	2141	intergenic	12.71	5	4	15	1	1	0
	6:28290647:C:T	rs34218844	6	28290647	C	T	0.06859	6.60661e-07	0.0121365	0.00244069	0.911716	rs9257272	16	ZSCAN31	1822	intergenic	0.555	3a	4	15	1	1	0
	6:28293408:G:GC	rs143618681	6	28293408	G	GC	0.06859	NA	NA	NA	0.911716	rs9257272	16	ZSCAN31	0	UTR3	7.847	NA	4	9	1	1	0
	6:28301099:A:G	rs7752448	6	28301099	G	A	0.09344	7.46348e-07	0.0115173	0.00232725	0.695866	rs9257272	16	ZSCAN31	0	intronic	5.034	4	2	15	1	1	0
	6:28301195:A:G	6:28301195:A:G	6	28301195	A	G	0.08449	NA	NA	NA	0.748935	rs9257272	16	ZSCAN31	0	NA	5.893	NA	2	15	1	1	0
	6:28301195:A:T	6:28301195:A:T	6	28301195	A	T	0.008946	NA	NA	NA	0.748935	rs9257272	16	ZSCAN31	0	intronic	5.653	NA	2	15	1	0	0
	6:28304384:A:C	rs67340775	6	28304384	C	A	0.06859	5.56859e-07	0.0122691	0.00245106	0.911716	rs9257272	16	ZSCAN31	0	intronic	8.538	2b	1	1	1	1	0
	6:28305508:A:G	rs35030260	6	28305508	A	G	0.06759	4.88854e-07	0.0123455	0.00245407	0.926071	rs9257272	16	ZSCAN31	0	intronic	0.057	5	1	15	1	1	0
	6:28305863:A:AAAC	rs140136728	6	28305863	AAAC	A	0.09642	NA	NA	NA	0.671801	rs35706352	16	ZSCAN31	0	intronic	0.618	NA	5	15	1	1	0
	6:28306671:C:T	rs13217619	6	28306671	C	T	0.06759	4.22825e-07	0.0124272	0.00245675	0.926071	rs9257272	16	ZSCAN31	0	intronic	12.25	7	5	15	1	1	0
	6:28314880:C:T	rs35016036	6	28314880	T	C	0.06859	5.01923e-07	0.0123282	0.00245309	0.911716	rs9257272	16	ZSCAN31	0	intronic	10.91	5	2	14	1	1	0
	6:28318331:G:T	rs35744819	6	28318331	T	G	0.06859	4.74529e-07	0.0123578	0.00245373	0.911716	rs9257272	16	ZSCAN31:ZKSCAN3	00:00:00	intronic	13.57	3a	1	1	1	1	0
	6:28323702:A:G	rs13198809	6	28323702	A	G	0.06859	5.92212e-07	0.0122321	0.00244949	0.911716	rs9257272	16	ZSCAN31:ZKSCAN3	00:00:00	intronic	6.817	4	1	2	1	1	0
	6:28324378:C:T	rs35353359	6	28324378	T	C	0.06859	5.01766e-07	0.0123248	0.00245238	0.911716	rs9257272	16	ZKSCAN3	0	intronic	7.716	4	1	2	1	1	0
	6:28326294:G:GCAGAACCCA	rs142808087	6	28326294	GCAGAACCCA	G	0.06859	NA	NA	NA	0.911716	rs9257272	16	ZKSCAN3	0	intronic	0.703	NA	5	5	1	1	0
	6:28332141:A:G	rs13214023	6	28332141	A	G	0.06859	1.34411e-07	0.00216954	0.000411465	0.911716	rs9257272	16	ZKSCAN3	0	intronic	0.317	6	4	4	1	1	0
	6:28345282:C:T	rs35017208	6	28345282	T	C	0.06859	7.1859e-07	0.0121217	0.00244573	0.911716	rs9257272	16	ZSCAN12	1449	intergenic	2.967	7	4	5	1	1	0
	6:28349698:A:G	rs13213152	6	28349698	G	A	0.06859	1.08579e-07	0.00219118	0.000412516	0.911716	rs9257272	16	ZSCAN12	0	UTR3	3.944	6	4	4	1	1	0
	6:28354835:C:G	rs67981811	6	28354835	G	C	0.06859	6.81097e-07	0.012153	0.00244691	0.911716	rs9257272	16	ZSCAN12	0	intronic	1.941	6	4	5	1	1	0
	6:28357807:C:T	rs36092177	6	28357807	T	C	0.06859	7.34579e-07	0.0121099	0.00244545	0.911716	rs9257272	16	ZSCAN12	0	intronic	2.565	5	4	4	1	1	0
	6:28358009:A:T	rs13213986	6	28358009	A	T	0.06859	6.75921e-07	0.0121567	0.00244693	0.911716	rs9257272	16	ZSCAN12	0	intronic	9.552	6	4	4	1	1	0
	6:28359632:G:T	rs2232429	6	28359632	G	T	0.06859	6.76498e-07	0.0121575	0.00244716	0.911716	rs9257272	16	ZSCAN12	0	intronic	6.268	7	4	4	1	1	0
	6:28360659:C:G	rs2232426	6	28360659	C	G	0.06859	6.2733e-07	0.0122317	0.00245488	0.911716	rs9257272	16	ZSCAN12	0	intronic	3.93	5	4	4	1	1	0
	6:28362309:A:G	rs34546986	6	28362309	A	G	0.06859	6.46506e-07	0.0121815	0.00244767	0.911716	rs9257272	16	ZSCAN12	0	intronic	0.297	5	1	5	1	1	0
	6:28364232:A:G	rs34871267	6	28364232	A	G	0.06859	6.46506e-07	0.0121815	0.00244767	0.911716	rs9257272	16	ZSCAN12	0	intronic	5.305	5	3	5	1	1	0
	6:28366151:A:G	rs2232423	6	28366151	G	A	0.06859	8.91501e-08	0.00221096	0.000413452	0.911716	rs9257272	16	ZSCAN12	0	exonic	0.36	NA	1	7	1	1	0
	6:28368508:C:G	rs35883476	6	28368508	C	G	0.06859	7.64191e-07	0.0120893	0.0024451	0.911716	rs9257272	16	ZSCAN12	996	upstream	0.071	5	1	14	1	1	0
	6:28394680:C:T	rs13201681	6	28394680	T	C	0.06859	7.42521e-07	0.0121056	0.00244562	0.911716	rs9257272	16	ZSCAN23	5026	intergenic	2.102	6	4	5	1	1	0
	6:28397676:A:AAC	rs71548333	6	28397676	AAC	A	0.06859	NA	NA	NA	0.911716	rs9257272	16	ZSCAN23	2030	intergenic	1.214	NA	4	5	1	1	0
	6:28411941:C:G	rs67381177	6	28411941	C	G	0.06859	8.135e-07	0.0120552	0.00244423	0.911716	rs9257272	16	ZSCAN23	661	upstream	0.096	6	1	14	1	1	0
	6:28436014:T:TAAACATA	rs138024639	6	28436014	TAAACATA	T	0.06859	NA	NA	NA	0.911716	rs9257272	16	OR2E1P	12095	intergenic	1.793	NA	5	14	0	1	0
	6:28436145:C:T	rs55690788	6	28436145	C	T	0.06859	9.36613e-07	0.0119759	0.00244182	0.911716	rs9257272	16	OR2E1P	12226	intergenic	0.626	5	5	14	0	1	0
	6:28437763:A:AGAG	rs34349668	6	28437763	AGAG	A	0.06859	NA	NA	NA	0.911716	rs9257272	16	OR2E1P	13844	intergenic	10.55	NA	1	14	0	1	0
	6:28453618:G:T	rs34676049	6	28453618	G	T	0.06859	8.30709e-07	0.0120086	0.0024368	0.911716	rs9257272	16	GPX6	17454	intergenic	3.948	5	5	14	0	1	0
	6:28482917:C:T	rs13191038	6	28482917	C	T	0.06759	6.21662e-08	0.0139121	0.00257038	0.897089	rs9257272	16	GPX6	0	intronic	0.984	5	5	14	1	1	0
	6:28562247:T:TG	rs34119086	6	28562247	TG	T	0.06859	NA	NA	NA	0.884716	rs9257272	16	SCAND3	0	intergenic	0.149	NA	5	14	1	1	0
	6:28576143:A:T	rs4947336	6	28576143	A	T	0.06859	6.72777e-08	0.013825	0.002561	0.911716	rs9257272	16	SCAND3	0	intergenic	10.48	5	2	14	1	1	0
	6:28619353:A:G	rs34724414	6	28619353	G	A	0.06859	6.63862e-08	0.0138343	0.00256158	0.940768	rs9257272	16	LINC00533	2509	intergenic	7.193	7	5	14	0	1	0
	6:28622914:A:G	rs13193532	6	28622914	A	G	0.1024	NA	NA	NA	0.633771	rs9257272	16	LINC00533	6070	intergenic	0.147	6	5	14	0	1	0
	6:28630691:A:G	rs13194504	6	28630691	A	G	0.06859	7.84219e-08	0.0137382	0.00255798	0.940768	rs9257272	16	LINC00533	13847	intergenic	10.61	5	5	14	0	1	0
	6:28635780:C:T	rs35128564	6	28635780	C	T	0.1014	0.00015498	0.00717398	0.0018964	0.640769	rs9257272	16	LINC00533	18936	intergenic	0.519	7	5	14	0	1	0
	6:28650523:C:T	rs4486067	6	28650523	C	T	0.1034	0.000126465	0.00728057	0.00189933	0.626896	rs9257272	16	LINC00533	33679	intergenic	9.491	4	2	14	0	1	0
	6:28651091:G:T	rs13202664	6	28651091	G	T	0.1034	0.000126465	0.00728057	0.00189933	0.626896	rs9257272	16	LINC00533	34247	intergenic	10.93	7	1	14	0	1	0
	6:28651780:A:G	rs6910361	6	28651780	A	G	0.1034	0.000126465	0.00728057	0.00189933	0.626896	rs9257272	16	LINC00533	34936	intergenic	2.853	6	1	14	0	1	0
	6:28657458:A:G	rs34953859	6	28657458	G	A	0.1024	5.32041e-05	0.00782004	0.00193513	0.633771	rs9257272	16	LINC00533	40614	intergenic	12.27	5	5	14	0	1	0
	6:28666730:CAGATAGAT:CAGATAGATAGATAGAT	rs531253765	6	28666730	CAGATAGATAGATAGAT	CAGATAGAT	0.02087	NA	NA	NA	0.817469	rs35706352	16	RPSAP2	33063	NA	NA	NA	5	14	0	0	0
	6:28666730:CAGAT:CAGATAGATAGATAGAT	rs528673091	6	28666730	CAGATAGATAGATAGAT	CAGAT	0.0825	NA	NA	NA	0.817469	rs35706352	16	RPSAP2	33063	NA	NA	NA	5	14	0	1	0
	6:28666730:C:CAGATAGATAGATAGAT	rs572203177	6	28666730	CAGATAGATAGATAGAT	C	0.002982	NA	NA	NA	0.817469	rs35706352	16	RPSAP2	33063	intergenic	0.439	NA	5	14	0	0	0
	6:28667669:A:G	rs35044849	6	28667669	G	A	0.06859	5.09042e-08	0.0139879	0.00256747	0.940768	rs9257272	16	RPSAP2	32124	intergenic	1.413	7	7	14	0	1	0
	6:28671343:C:G	rs6908726	6	28671343	C	G	0.07654	6.45051e-08	-0.013739	0.0025415	0.865085	rs9257272	16	RPSAP2	28450	intergenic	3.245	6	4	14	0	1	0
	6:28673434:A:G	rs35243068	6	28673434	A	G	0.06958	4.16724e-08	0.0140604	0.00256408	0.955531	rs9257272	16	RPSAP2	26359	intergenic	0.225	5	5	14	0	1	0
	6:28673998:A:G	rs4713177	6	28673998	G	A	0.07256	3.18738e-08	-0.0141861	0.00256492	0.942	rs9257272	16	RPSAP2	25795	intergenic	0.141	7	5	14	0	1	0
	6:28677045:C:CA	rs71548364	6	28677045	CA	C	0.1064	NA	NA	NA	0.640072	rs9257272	16	RPSAP2	22748	intergenic	3.404	NA	1	13	0	1	0
	6:28678357:C:T	rs7775835	6	28678357	C	T	0.1064	5.16809e-08	-0.0134229	0.00246498	0.626748	rs9257272	16	RPSAP2	21436	intergenic	1.117	4	1	13	0	1	0
	6:28681415:A:G	rs13217472	6	28681415	A	G	0.06958	3.37275e-08	0.0141787	0.00256819	0.955531	rs9257272	16	RPSAP2	18378	intergenic	2.919	6	5	14	0	1	0
	6:28682442:C:T	rs9393925	6	28682442	C	T	0.09642	4.56342e-06	-0.00940361	0.00205143	0.699305	rs9257272	16	RPSAP2	17351	intergenic	2.227	6	5	14	0	1	0
	6:28682725:A:G	rs9393926	6	28682725	A	G	0.07753	6.30677e-08	-0.0137885	0.00254877	0.879737	rs9257272	16	RPSAP2	17068	intergenic	5.062	6	5	14	0	1	0
	6:28696063:A:C	rs9393929	6	28696063	C	A	0.07753	6.23797e-08	-0.0137951	0.00254905	0.879737	rs9257272	16	RPSAP2	3730	intergenic	5.32	4	1	14	0	1	0
	6:28701492:C:G	rs6456835	6	28701492	C	G	0.07753	6.08938e-08	-0.0138092	0.00254963	0.879737	rs9257272	16	RPSAP2	810	downstream	0.126	5	5	13	0	1	0
	6:28705074:G:T	rs1311911	6	28705074	T	G	0.07753	6.08938e-08	0.0138092	0.00254963	0.879737	rs9257272	16	RPSAP2	4392	intergenic	5.672	5	1	13	0	1	0
	6:28707153:T:TTATTA	rs541911739	6	28707153	TTATTA	T	0.07853	NA	NA	NA	0.867899	rs9257272	16	RPSAP2	6471	intergenic	1.074	NA	5	13	0	1	0
	6:28709151:G:GGTT	rs574713947	6	28709151	GGTT	G	0.07157	NA	NA	NA	0.955999	rs9257272	16	RPSAP2	8469	intergenic	1.711	NA	2	14	0	1	0
	6:28712663:A:G	rs1233579	6	28712663	G	A	0.07058	4.62552e-08	0.013983	0.00255858	0.970362	rs9257272	16	RPSAP2	11981	intergenic	4.732	7	5	14	0	1	0
	6:28713118:G:GAC	rs148082388	6	28713118	G	GAC	0.06958	NA	NA	NA	0.955531	rs9257272	16	RPSAP2	12436	intergenic	3.206	NA	5	14	0	1	0
	6:28713725:C:G	rs1233580	6	28713725	C	G	0.07058	6.39452e-08	0.0138209	0.00255593	0.970362	rs9257272	16	RPSAP2	13043	intergenic	3.203	5	5	14	0	1	0
	6:28713847:C:T	rs1233581	6	28713847	T	C	0.07058	3.56955e-08	0.014147	0.00256707	0.970362	rs9257272	16	RPSAP2	13165	intergenic	0.183	7	5	14	0	1	0
	6:28715566:A:G	rs1233583	6	28715566	A	G	0.07157	5.48527e-08	0.0138756	0.00255309	0.955999	rs9257272	16	RPSAP2	14884	intergenic	14.21	2b	1	13	0	1	0
	6:28716854:A:T	rs1311912	6	28716854	T	A	0.07058	3.02586e-08	0.0142102	0.00256505	0.970362	rs9257272	16	RPSAP2	16172	intergenic	1.829	6	5	14	0	1	0
	6:28717178:C:G	rs1311913	6	28717178	C	G	0.07058	2.827e-08	0.0142764	0.00257148	0.970362	rs9257272	16	RPSAP2	16496	intergenic	0.851	7	5	14	0	1	0
	6:28719976:C:T	rs1233588	6	28719976	C	T	0.07058	3.01667e-08	0.0142053	0.00256392	0.970362	rs9257272	16	RPSAP2	19294	intergenic	2.197	5	1	14	0	1	0
	6:28723421:C:T	rs9257133	6	28723421	T	C	0.07058	3.13082e-08	0.0141879	0.00256378	0.970362	rs9257272	16	AL662890.1	20271	intergenic	0.873	7	5	14	0	1	0
	6:28723841:A:C	rs9257136	6	28723841	C	A	0.07058	3.15476e-08	0.0141827	0.00256347	0.970362	rs9257272	16	AL662890.1	19851	intergenic	4.66	5	2	14	0	1	0
	6:28723949:C:T	rs9257137	6	28723949	C	T	0.07058	3.03685e-08	0.0142046	0.00256434	0.970362	rs9257272	16	AL662890.1	19743	intergenic	4.296	3a	2	14	0	1	0
	6:28723960:C:T	rs1238262	6	28723960	T	C	0.07058	2.8932e-08	0.0142328	0.00256549	0.970362	rs9257272	16	AL662890.1	19732	intergenic	0.822	2b	2	14	0	1	0
	6:28724082:A:T	rs1742743	6	28724082	T	A	0.07058	3.19796e-08	0.014175	0.00256319	0.970362	rs9257272	16	AL662890.1	19610	intergenic	0.09	2b	1	14	0	1	0
	6:28724340:A:AAAAAC	6:28724340:A:AAAAAC	6	28724340	A	AAAAAC	0.06958	NA	NA	NA	0.955531	rs9257272	16	AL662890.1	19352	NA	1.539	NA	1	14	0	1	0
	6:28724340:A:AAAAACAAAAC	6:28724340:A:AAAAACAAAAC	6	28724340	A	AAAAACAAAAC	0.1312	NA	NA	NA	0.955531	rs9257272	16	AL662890.1	19352	NA	1.354	NA	1	14	0	1	0
	6:28724340:A:AAAAACAAAACAAAAC	6:28724340:A:AAAAACAAAACAAAAC	6	28724340	A	AAAAACAAAACAAAAC	0.008946	NA	NA	NA	0.955531	rs9257272	16	AL662890.1	19352	intergenic	1.189	NA	1	14	0	0	0
	6:28724999:A:AT	rs528946452	6	28724999	A	AT	0.0825	NA	NA	NA	0.819328	rs9257272	16	AL662890.1	18693	intergenic	1.326	NA	1	14	0	1	0
	6:28726815:C:T	rs1233593	6	28726815	T	C	0.07058	3.32085e-08	0.0141534	0.00256234	0.970362	rs9257272	16	AL662890.1	16877	intergenic	1.304	5	1	14	0	1	0
	6:28727121:A:G	rs9257140	6	28727121	A	G	0.06958	3.56176e-08	0.0141123	0.00256061	0.955531	rs9257272	16	AL662890.1	16571	intergenic	0.858	5	2	14	0	1	0
	6:28727343:A:G	rs1233594	6	28727343	G	A	0.07058	3.32085e-08	0.0141534	0.00256234	0.970362	rs9257272	16	AL662890.1	16349	intergenic	3.151	7	5	14	0	1	0
	6:28731188:G:T	rs1233599	6	28731188	G	T	0.07058	3.32085e-08	0.0141534	0.00256234	0.970362	rs9257272	16	AL662890.1	12504	intergenic	1.596	5	5	13	0	1	0
	6:28732514:A:G	rs1233600	6	28732514	G	A	0.07058	3.26653e-08	0.0141622	0.0025626	0.970362	rs9257272	16	AL662890.1	11178	intergenic	4.868	NA	1	13	0	1	0
	6:28734676:A:G	rs1233604	6	28734676	A	G	0.07058	8.93801e-08	0.0136035	0.00254409	0.970362	rs9257272	16	AL662890.1	9016	intergenic	5.627	6	5	13	0	1	0
	6:28734987:C:CAA	rs9278063	6	28734987	CAA	C	0.06958	NA	NA	NA	0.955531	rs9257272	16	AL662890.1	8705	intergenic	1.429	NA	7	13	0	1	0
	6:28736201:A:G	rs1233609	6	28736201	A	G	0.07058	3.29148e-08	0.0141571	0.00256229	0.970362	rs9257272	16	AL662890.1	7491	intergenic	2.515	7	5	13	0	1	0
	6:28736988:A:G	rs1233610	6	28736988	G	A	0.07058	3.29148e-08	0.0141571	0.00256229	0.970362	rs9257272	16	AL662890.1	6704	intergenic	7.182	7	5	13	0	1	0
	6:28737054:A:G	rs1233611	6	28737054	G	A	0.07058	3.29148e-08	0.0141571	0.00256229	0.970362	rs9257272	16	AL662890.1	6638	intergenic	4.928	7	5	13	0	1	0
	6:28738429:G:T	rs1233612	6	28738429	T	G	0.07058	3.29148e-08	0.0141571	0.00256229	0.970362	rs9257272	16	AL662890.1	5263	intergenic	3.787	4	5	13	0	1	0
	6:28741734:A:C	rs9257167	6	28741734	A	C	0.06958	3.29208e-08	0.0141571	0.00256231	0.955531	rs9257272	16	AL662890.1	1958	intergenic	6.265	5	5	13	0	1	0
	6:28742086:C:G	rs1311914	6	28742086	C	G	0.07058	3.29148e-08	0.0141571	0.00256229	0.970362	rs9257272	16	AL662890.1	1606	intergenic	1.487	5	5	13	0	1	0
	6:28742850:A:G	rs1233618	6	28742850	A	G	0.07058	5.04903e-08	0.0139269	0.0025556	0.970362	rs9257272	16	AL662890.1	842	upstream	1.198	3a	5	13	0	1	0
	6:28745452:A:G	rs1233619	6	28745452	A	G	0.07058	6.36926e-08	0.0137257	0.00253798	0.970362	rs9257272	16	AL662890.1	1651	intergenic	5.661	6	7	13	0	1	0
	6:28746171:A:G	rs1233620	6	28746171	A	G	0.07058	4.75438e-08	0.0139541	0.00255557	0.970362	rs9257272	16	AL662890.1	2370	intergenic	0.01	4	7	13	0	1	0
	6:28748281:C:T	rs1233623	6	28748281	T	C	0.07058	3.31661e-08	0.014152	0.00256198	0.970362	rs9257272	16	NOL5BP	3128	intergenic	2.831	5	5	13	0	1	0
	6:28750265:C:G	rs1233624	6	28750265	C	G	0.07058	3.31661e-08	0.014152	0.00256198	0.970362	rs9257272	16	NOL5BP	1144	intergenic	4.742	6	2	13	0	1	0
	6:28751041:G:T	rs1311917	6	28751041	T	G	0.07058	3.31661e-08	0.014152	0.00256198	0.970362	rs9257272	16	NOL5BP	368	downstream	0.168	5	5	13	0	1	0
	6:28753646:C:T	rs1311918	6	28753646	T	C	0.07058	3.49491e-08	0.0141243	0.00256123	0.970362	rs9257272	16	NOL5BP	1864	intergenic	0.874	5	5	13	0	1	0
	6:28754431:A:AT	rs139871222	6	28754431	AT	A	0.07058	NA	NA	NA	0.970362	rs9257272	16	NOL5BP	2649	intergenic	2.776	NA	5	13	0	1	0
	6:28756008:A:T	rs9257183	6	28756008	T	A	0.07157	2.94696e-08	0.0142173	0.00256418	0.985261	rs9257272	16	NOL5BP	4226	intergenic	3.566	7	5	13	0	1	0
	6:28756088:C:T	rs9257184	6	28756088	T	C	0.07157	2.99597e-08	0.0142084	0.00256392	0.985261	rs9257272	16	NOL5BP	4306	intergenic	2.503	5	5	13	0	1	0
	6:28756902:C:T	rs9257187	6	28756902	T	C	0.07157	2.94696e-08	0.0142173	0.00256418	0.985261	rs9257272	16	NOL5BP	5120	intergenic	6.031	4	1	13	0	1	0
	6:28757489:C:T	rs9257188	6	28757489	C	T	0.07157	2.94696e-08	0.0142173	0.00256418	0.985261	rs9257272	16	NOL5BP	5707	intergenic	9.13	4	1	10	0	1	0
	6:28757555:C:G	rs9257189	6	28757555	G	C	0.07157	4.0362e-08	0.0139977	0.00255002	0.985261	rs9257272	16	NOL5BP	5773	intergenic	14.92	4	1	10	0	1	0
	6:28760133:G:GA	6:28760133:G:GA	6	28760133	G	GA	0.1083	NA	NA	NA	0.640112	rs9257272	16	AL662890.3	3615	intergenic	1.154	NA	5	13	0	1	0
	6:28764103:A:T	rs7764642	6	28764103	A	T	0.07157	2.90416e-08	0.0142233	0.00256409	0.985261	rs9257272	16	AL662890.3	290	upstream	4.131	3a	1	13	0	1	0
	6:28765098:C:G	rs9257191	6	28765098	G	C	0.07157	2.85592e-08	0.0142323	0.00256436	0.985261	rs9257272	16	AL662890.3	1285	intergenic	3.523	3a	5	14	0	1	0
	6:28765346:C:G	rs9257192	6	28765346	C	G	0.07058	3.20276e-08	0.0141689	0.00256219	0.970362	rs9257272	16	AL662890.3	1533	intergenic	5.423	5	5	14	0	1	0
	6:28766359:C:CAT	rs202065757	6	28766359	C	CAT	0.07256	NA	NA	NA	0.970896	rs9257272	16	AL662890.3	2546	intergenic	3.312	NA	5	14	0	1	0
	6:28767482:A:C	rs7761321	6	28767482	A	C	0.07157	2.85592e-08	0.0142323	0.00256436	0.985261	rs9257272	16	AL662890.3	3669	intergenic	0.245	6	5	14	0	1	0
	6:28768267:A:G	rs7766699	6	28768267	A	G	0.07157	2.85592e-08	0.0142323	0.00256436	0.985261	rs9257272	16	AL662890.3	4454	intergenic	5.001	7	5	14	0	1	0
	6:28768698:C:T	rs7767099	6	28768698	T	C	0.07157	3.34854e-08	0.0141463	0.00256173	0.985261	rs9257272	16	AL662890.3	4885	intergenic	8.661	6	5	14	0	1	0
	6:28768932:C:T	rs9257217	6	28768932	T	C	0.07157	2.85592e-08	0.0142323	0.00256436	0.985261	rs9257272	16	AL662890.3	5119	intergenic	2.609	5	5	14	0	1	0
	6:28770683:G:T	rs7739915	6	28770683	T	G	0.1064	0.000141387	0.00716367	0.00188234	0.653374	rs9257272	16	AL662890.3	6870	intergenic	1.423	2b	1	13	0	1	0
	6:28773355:G:T	rs3132373	6	28773355	T	G	0.07157	2.85592e-08	0.0142323	0.00256436	0.985261	rs9257272	16	AL662890.3	9542	intergenic	2.548	NA	5	14	0	1	0
	6:28775564:A:G	rs3131343	6	28775564	A	G	0.07157	3.00261e-08	0.0142077	0.00256398	0.985261	rs9257272	16	AL662890.3	11751	intergenic	0.788	NA	5	13	0	1	0
	6:28776117:A:G	rs4324798	6	28776117	A	G	0.07058	3.38747e-08	0.0141417	0.00256184	1	rs9257272	16	AL662890.3	12304	intergenic	6.218	4	1	13	0	1	0
	6:28776317:C:T	rs9257223	6	28776317	C	T	0.07058	2.85644e-08	0.0142324	0.00256438	1	rs9257272	16	AL662890.3	12504	intergenic	7.358	4	1	13	0	1	0
	6:28777570:T:TC	rs573168886	6	28777570	T	TC	0.07058	NA	NA	NA	1	rs9257272	16	AL662890.3	13757	intergenic	0.543	NA	1	13	0	1	0
	6:28778723:C:T	rs3131341	6	28778723	T	C	0.06958	3.08728e-08	0.0141861	0.00256234	0.985104	rs9257272	16	AL662890.3	14910	intergenic	3.516	4	1	13	0	1	0
	6:28779878:G:T	rs3131340	6	28779878	T	G	0.07157	NA	NA	NA	0.985261	rs9257272	16	AL662890.3	16065	intergenic	9.259	NA	5	13	0	1	0
	6:28782160:A:G	rs3132397	6	28782160	A	G	0.07058	2.97558e-08	0.0142093	0.00256354	1	rs9257272	16	AL662890.3	18347	intergenic	8.5	NA	2	13	0	1	0
	6:28782310:C:T	rs3132396	6	28782310	C	T	0.07058	2.97558e-08	0.0142093	0.00256354	1	rs9257272	16	AL662890.3	18497	intergenic	8.477	NA	1	13	0	1	0
	6:28787384:C:T	rs9257227	6	28787384	C	T	0.07058	3.16025e-08	0.0141763	0.00256246	1	rs9257272	16	XXbac-BPG308K3.5	18261	intergenic	8.65	7	5	14	0	1	0
	6:28788769:A:G	rs3135294	6	28788769	A	G	0.07058	2.97558e-08	0.0142093	0.00256354	1	rs9257272	16	XXbac-BPG308K3.5	16876	intergenic	1.641	6	5	14	0	1	0
	6:28790528:C:T	rs172328	6	28790528	T	C	0.1054	0.00014251	0.0071592	0.00188213	0.660174	rs9257272	16	XXbac-BPG308K3.5	15117	intergenic	2.712	NA	1	14	0	1	0
	6:28791681:A:T	rs67662386	6	28791681	T	A	0.1054	0.000184921	0.00703628	0.00188198	0.660174	rs9257272	16	XXbac-BPG308K3.5	13964	intergenic	0.467	6	1	13	0	1	0
	6:28792030:A:G	rs3118360	6	28792030	G	A	0.07058	NA	NA	NA	0.970362	rs9257272	16	XXbac-BPG308K3.5	13615	intergenic	6.034	7	5	13	0	1	0
	6:28792477:A:G	rs209181	6	28792477	A	G	0.1054	0.000174348	0.00705546	0.00187968	0.660174	rs9257272	16	XXbac-BPG308K3.5	13168	intergenic	12.38	NA	2	13	0	1	0
	6:28793904:G:T	rs3118359	6	28793904	T	G	0.06958	2.95833e-08	0.0142119	0.00256353	0.985104	rs9257272	16	XXbac-BPG308K3.5	11741	intergenic	2.004	NA	1	13	0	1	0
	6:28793915:C:T	rs3135295	6	28793915	C	T	0.07058	2.98416e-08	0.0142082	0.00256356	1	rs9257272	16	XXbac-BPG308K3.5	11730	intergenic	5.021	4	1	13	0	1	0
	6:28795856:A:T	rs3135296	6	28795856	T	A	0.07058	3.03378e-08	0.0141993	0.0025633	1	rs9257272	16	XXbac-BPG308K3.5	9789	intergenic	3.3	6	13	13	0	1	0
	6:28796071:C:G	rs3131337	6	28796071	C	G	0.07952	1.70501e-07	0.0126492	0.00241909	0.882594	rs9257272	16	XXbac-BPG308K3.5	9574	intergenic	4.221	6	13	14	0	1	0
	6:28799155:A:T	rs4947303	6	28799155	A	T	0.07058	NA	NA	NA	1	rs9257272	16	XXbac-BPG308K3.5	6490	intergenic	6.525	6	14	14	0	1	0
	6:28799388:G:T	rs143989131	6	28799388	T	G	0.07058	NA	NA	NA	1	rs9257272	16	XXbac-BPG308K3.5	6257	intergenic	5.893	7	14	14	0	1	0
	6:28801168:A:G	rs3132376	6	28801168	A	G	0.07058	3.1355e-08	0.0141817	0.00256278	1	rs9257272	16	XXbac-BPG308K3.5	4477	intergenic	0.057	7	5	14	0	1	0
	6:28802149:A:G	rs3118357	6	28802149	A	G	0.07058	2.84824e-08	0.0142335	0.00256436	1	rs9257272	16	XXbac-BPG308K3.5	3496	intergenic	0.268	NA	1	14	0	1	0
	6:28803291:C:T	rs9257248	6	28803291	T	C	0.07058	3.15691e-08	0.0141377	0.00255538	1	rs9257272	16	XXbac-BPG308K3.5	2354	intergenic	1.418	7	5	14	0	1	0
	6:28803504:C:T	rs9257249	6	28803504	C	T	0.07058	3.11172e-08	0.0141868	0.00256309	1	rs9257272	16	XXbac-BPG308K3.5	2141	intergenic	4.546	7	5	14	0	1	0
	6:28803633:A:T	rs9257250	6	28803633	T	A	0.07058	3.1355e-08	0.0141817	0.00256278	1	rs9257272	16	XXbac-BPG308K3.5	2012	intergenic	1.21	6	5	14	0	1	0
	6:28804688:A:G	rs3135297	6	28804688	A	G	0.07058	3.1355e-08	0.0141817	0.00256278	1	rs9257272	16	XXbac-BPG308K3.5	957	downstream	11.24	2b	1	14	0	1	0
	6:28806303:C:G	rs3135298	6	28806303	G	C	0.06958	NA	NA	NA	0.985104	rs9257272	16	XXbac-BPG308K3.5	0	ncRNA_intronic	0.003	4	1	1	0	1	0
	6:28808992:A:G	rs3132395	6	28808992	G	A	0.07058	3.1355e-08	0.0141817	0.00256278	1	rs9257272	16	XXbac-BPG308K3.5	2208	intergenic	7.77	7	13	14	0	1	0
	6:28809038:G:T	rs3132394	6	28809038	G	T	0.07058	3.41832e-08	0.0141317	0.00256077	1	rs9257272	16	XXbac-BPG308K3.5	2254	intergenic	9.929	NA	13	14	0	1	0
	6:28809050:C:G	rs3135299	6	28809050	C	G	0.06958	3.38873e-08	0.0141355	0.00256074	0.985104	rs9257272	16	XXbac-BPG308K3.5	2266	intergenic	9.119	NA	13	14	0	1	0
	6:28809598:C:T	rs3132393	6	28809598	C	T	0.07058	3.1355e-08	0.0141817	0.00256278	1	rs9257272	16	XXbac-BPG308K3.5	2814	intergenic	1.634	NA	13	14	0	1	0
	6:28814446:C:T	rs3131335	6	28814446	C	T	0.07058	3.1355e-08	0.0141817	0.00256278	1	rs9257272	16	XXbac-BPG308K3.5	7662	intergenic	1.055	NA	9	14	0	1	0
	6:28817590:C:T	rs9257262	6	28817590	T	C	0.07058	3.1355e-08	0.0141817	0.00256278	1	rs9257272	16	XXbac-BPG308K3.6	9811	intergenic	2.713	6	5	15	0	1	0
	6:28817897:C:T	rs7760313	6	28817897	C	T	0.07058	3.1355e-08	0.0141817	0.00256278	1	rs9257272	16	XXbac-BPG308K3.6	9504	intergenic	2.3	7	5	15	0	1	0
	6:28819880:A:G	rs9257267	6	28819880	A	G	0.07058	NA	NA	NA	1	rs9257272	16	XXbac-BPG308K3.6	7521	intergenic	4.272	6	5	15	0	1	0
	6:28821676:A:G	rs9257271	6	28821676	A	G	0.07058	4.51766e-08	0.0145193	0.00265468	1	rs9257272	16	XXbac-BPG308K3.6	5725	intergenic	1.494	NA	5	15	0	1	0
	6:28821735:C:T	rs9257272	6	28821735	C	T	0.07058	2.2447e-08	0.0144252	0.00257962	1	rs9257272	16	XXbac-BPG308K3.6	5666	intergenic	0.565	7	5	15	0	1	0
	6:28823999:A:C	rs3132384	6	28823999	A	C	0.07058	3.1355e-08	0.0141817	0.00256278	1	rs9257272	16	XXbac-BPG308K3.6	3402	intergenic	5.352	5	5	15	0	1	0
	6:28824397:A:T	rs3135300	6	28824397	A	T	0.07058	3.1355e-08	0.0141817	0.00256278	1	rs9257272	16	XXbac-BPG308K3.6	3004	intergenic	13.51	6	5	15	0	1	0
	6:28824974:C:T	rs3132385	6	28824974	T	C	0.06958	3.38873e-08	0.0141355	0.00256074	0.985104	rs9257272	16	XXbac-BPG308K3.6	2427	intergenic	0.308	5	7	15	0	1	0
	6:28825571:A:G	rs3131345	6	28825571	A	G	0.07058	2.89331e-08	0.0143118	0.00257974	1	rs9257272	16	XXbac-BPG308K3.6	1830	intergenic	1.926	NA	5	15	0	1	0
	6:28825573:A:G	rs3132387	6	28825573	A	G	0.07058	3.12193e-08	0.0142674	0.00257793	1	rs9257272	16	XXbac-BPG308K3.6	1828	intergenic	1.914	4	5	15	0	1	0
	6:28827879:C:T	rs3132388	6	28827879	T	C	0.07157	3.36615e-08	0.0141419	0.00256137	0.985261	rs9257272	16	XXbac-BPG308K3.6	0	ncRNA_exonic	0.067	7	5	15	0	1	0
	6:28828393:T:TCTAAC	rs541799440	6	28828393	TCTAAC	T	0.07058	NA	NA	NA	1	rs9257272	16	XXbac-BPG308K3.6	0	ncRNA_exonic	2.447	NA	2	15	0	1	0
	6:28829637:C:G	rs3135302	6	28829637	C	G	0.07058	3.1355e-08	0.0141817	0.00256278	1	rs9257272	16	XXbac-BPG308K3.6:RPL13P	00:00:00	ncRNA_exonic	12.44	5	5	15	0	1	0
	6:28831021:G:T	rs3132389	6	28831021	G	T	0.06958	3.10837e-08	0.0141854	0.00256275	0.985104	rs9257272	16	XXbac-BPG308K3.6	0	ncRNA_intronic	7.091	4	1	1	0	1	0
	6:28831611:C:T	rs3131336	6	28831611	T	C	0.07058	3.10779e-08	0.0141854	0.00256273	1	rs9257272	16	XXbac-BPG308K3.6	0	ncRNA_intronic	4.978	3a	1	1	0	1	0
	6:28832788:A:G	rs574909700	6	28832788	A	G	0.07753	NA	NA	NA	0.906601	rs9257272	16	XXbac-BPG308K3.6	380	upstream	2.689	NA	1	5	0	1	0
	6:28833101:G:T	rs539591970	6	28833101	T	G	0.07058	NA	NA	NA	1	rs9257272	16	XXbac-BPG308K3.6	693	upstream	0.196	NA	1	5	0	1	0
	6:28833143:G:GATTT	rs138792987	6	28833143	GATTT	G	0.07058	NA	NA	NA	1	rs9257272	16	XXbac-BPG308K3.6	735	upstream	1.031	NA	1	5	0	1	0
	6:28837109:A:T	rs3118368	6	28837109	A	T	0.07555	2.87315e-08	0.0142316	0.00256471	0.929905	rs9257272	16	XXbac-BPG308K3.6	4701	intergenic	2.639	6	5	15	0	1	0
	6:28837343:A:AC	rs568957524	6	28837343	AC	A	0.07058	NA	NA	NA	1	rs9257272	16	XXbac-BPG308K3.6	4935	intergenic	3.409	NA	5	15	0	1	0
	6:28837437:C:T	rs3131093	6	28837437	T	C	0.07058	3.05123e-08	0.014197	0.00256334	1	rs9257272	16	XXbac-BPG308K3.6	5029	intergenic	4.972	6	5	15	0	1	0
	6:28837805:A:G	rs3132391	6	28837805	A	G	0.07058	3.1355e-08	0.0141817	0.00256278	1	rs9257272	16	XXbac-BPG308K3.6	5397	intergenic	8.469	5	5	15	0	1	0
	6:28838629:C:T	rs3132392	6	28838629	C	T	0.07058	2.85644e-08	0.0142324	0.00256438	1	rs9257272	16	XXbac-BPG308K3.6	6221	intergenic	13.32	5	5	15	0	1	0
	6:28839353:A:C	6:28839353:A:C	6	28839353	C	A	0.07058	NA	NA	NA	1	rs9257272	16	XXbac-BPG308K3.6	6945	intergenic	2.697	2b	5	15	0	1	0
	6:28839403:A:G	rs3135304	6	28839403	A	G	0.07058	3.06654e-08	0.0141928	0.002563	1	rs9257272	16	XXbac-BPG308K3.6	6995	intergenic	3.949	4	5	15	0	1	0
	6:28839529:C:T	rs3118367	6	28839529	C	T	0.07058	3.1355e-08	0.0141817	0.00256278	1	rs9257272	16	XXbac-BPG308K3.6	7121	intergenic	0.416	NA	5	15	0	1	0
	6:28839709:A:G	rs3135305	6	28839709	G	A	0.07058	3.1355e-08	0.0141817	0.00256278	1	rs9257272	16	XXbac-BPG308K3.6	7301	intergenic	0.335	4	5	15	0	1	0
	6:28839798:A:G	rs3135306	6	28839798	A	G	0.07058	2.99273e-08	0.014207	0.00256358	1	rs9257272	16	XXbac-BPG308K3.6	7390	intergenic	0.29	4	5	15	0	1	0
	6:28839899:C:T	rs3118366	6	28839899	C	T	0.07058	3.1355e-08	0.0141817	0.00256278	1	rs9257272	16	XXbac-BPG308K3.6	7491	intergenic	0.402	NA	5	15	0	1	0
	6:28839908:A:G	rs3118365	6	28839908	A	G	0.07356	3.57242e-08	0.0140588	0.00255115	0.956891	rs9257272	16	XXbac-BPG308K3.6	7500	intergenic	0.267	NA	5	15	0	1	0
	6:28840184:A:G	rs9257307	6	28840184	G	A	0.0666	NA	NA	NA	0.910948	rs9257272	16	XXbac-BPG308K3.6	7776	intergenic	0.5	4	5	15	0	1	0
	6:28846924:C:CT	rs35608874	6	28846924	CT	C	0.07058	NA	NA	NA	1	rs9257272	16	ZNF90P2	9684	intergenic	1.447	NA	5	14	0	1	0
	6:28847384:C:T	rs3135307	6	28847384	T	C	0.07058	3.44439e-08	0.0141266	0.00256046	1	rs9257272	16	ZNF90P2	9224	intergenic	0.253	7	5	14	0	1	0
	6:28851572:C:T	rs3131095	6	28851572	C	T	0.06958	1.14802e-07	0.0133799	0.00252375	0.985104	rs9257272	16	ZNF90P2	5036	intergenic	3.089	5	5	15	0	1	0
	6:28852156:C:T	rs3135308	6	28852156	T	C	0.06958	1.18447e-07	0.0133611	0.00252292	0.985104	rs9257272	16	ZNF90P2	4452	intergenic	1.162	5	1	15	0	1	0
	6:28852451:C:T	rs3131096	6	28852451	C	T	0.06958	8.7251e-08	0.0135818	0.00253797	0.985104	rs9257272	16	ZNF90P2	4157	intergenic	0.968	2b	1	15	0	1	0
	6:28852878:A:G	rs3118364	6	28852878	A	G	0.06958	1.16707e-07	0.013371	0.0025235	0.985104	rs9257272	16	ZNF90P2	3730	intergenic	3.478	NA	1	15	0	1	0
	6:28853197:A:G	rs3131097	6	28853197	G	A	0.06958	1.16707e-07	0.013371	0.0025235	0.985104	rs9257272	16	ZNF90P2	3411	intergenic	5.059	5	1	15	0	1	0
	6:28855805:A:C	rs3135309	6	28855805	C	A	0.06958	8.2208e-08	0.0135223	0.00252178	0.985104	rs9257272	16	ZNF90P2	803	downstream	1.479	7	5	15	0	1	0
	6:28856689:A:G	rs3135310	6	28856689	G	A	0.06958	1.31536e-07	0.0133049	0.00252144	0.985104	rs9257272	16	ZNF90P2	0	ncRNA_exonic	8.164	6	5	15	0	1	0
	6:28856740:A:C	rs3135311	6	28856740	C	A	0.06958	1.31536e-07	0.0133049	0.00252144	0.985104	rs9257272	16	ZNF90P2	0	ncRNA_exonic	4.376	6	5	15	0	1	0
	6:28856889:A:T	rs3135312	6	28856889	A	T	0.06958	1.31536e-07	0.0133049	0.00252144	0.985104	rs9257272	16	ZNF90P2	0	ncRNA_exonic	1.485	5	5	15	0	1	0
	6:28857630:C:G	rs3135313	6	28857630	C	G	0.06958	1.31536e-07	0.0133049	0.00252144	0.985104	rs9257272	16	ZNF90P2	0	ncRNA_exonic	6.193	6	5	15	0	1	0
	6:28862497:A:G	rs9257331	6	28862497	A	G	0.06958	1.22658e-07	0.0133441	0.00252276	0.985104	rs9257272	16	HCG14	1809	intergenic	0.046	7	5	15	1	1	0
	6:28864849:A:G	rs3135316	6	28864849	G	A	0.06958	2.43844e-07	0.0129597	0.00251042	0.985104	rs9257272	16	HCG14	0	ncRNA_intronic	7.955	4	1	1	1	1	0
	6:28865209:T:TA	rs146280065	6	28865209	T	TA	0.06958	NA	NA	NA	0.985104	rs9257272	16	HCG14	109	downstream	4.713	NA	1	1	1	1	0
	6:28866368:A:AT	rs147662640	6	28866368	A	AT	0.08648	NA	NA	NA	0.782184	rs9257272	16	HCG14	1268	intergenic	1.685	NA	1	5	1	1	0
	6:28866528:C:T	rs3130838	6	28866528	C	T	0.06958	1.10754e-07	0.0133989	0.00252422	0.985104	rs9257272	16	HCG14	1428	intergenic	1.061	4	1	5	1	1	0
	6:28868494:C:G	rs3132374	6	28868494	G	C	0.06958	1.11577e-07	0.013394	0.00252393	0.985104	rs9257272	16	TRIM27	2284	intergenic	1.581	4	2	5	1	1	0
	6:28875501:C:T	rs3118363	6	28875501	C	T	0.06958	8.02465e-08	0.0136317	0.00254012	0.985104	rs9257272	16	TRIM27	0	intronic	1.684	NA	2	4	1	1	0
	6:28877247:C:T	rs3135293	6	28877247	C	T	0.06958	5.95962e-08	0.0146522	0.00270335	0.985104	rs9257272	16	TRIM27	0	intronic	5.39	7	4	4	1	1	0
	6:28883296:A:G	rs3132382	6	28883296	A	G	0.06958	1.14967e-07	0.0133774	0.00252342	0.985104	rs9257272	16	TRIM27	0	intronic	3.897	NA	4	4	1	1	0
	6:28885863:A:G	rs3131101	6	28885863	G	A	0.06958	1.08945e-07	0.0134078	0.00252447	0.985104	rs9257272	16	TRIM27	0	intronic	5.669	6	2	4	1	1	0
	6:28885865:A:G	rs3132378	6	28885865	G	A	0.06958	1.14119e-07	0.0133824	0.00252371	0.985104	rs9257272	16	TRIM27	0	intronic	5.585	NA	2	4	1	1	0
	6:28891176:C:T	rs2230683	6	28891176	C	T	0.06958	1.13091e-07	0.0133863	0.00252366	0.985104	rs9257272	16	TRIM27	0	exonic	18.69	NA	1	1	1	1	0
	6:28893573:C:T	rs13206458	6	28893573	C	T	0.06958	1.14967e-07	0.0133774	0.00252342	0.985104	rs9257272	16	TRIM27	1806	intergenic	5.394	6	5	15	1	1	0
	6:28897980:C:T	rs3135318	6	28897980	T	C	0.06958	NA	NA	NA	0.985104	rs9257272	16	TRIM27	6213	intergenic	9.207	6	5	15	1	1	0
	6:28898287:C:T	rs3118361	6	28898287	T	C	0.0666	1.8306e-07	0.0131159	0.00251466	0.911441	rs9257272	16	TRIM27	6520	intergenic	2.022	NA	5	15	1	1	0
	6:28905523:A:G	rs3130892	6	28905523	A	G	0.06958	1.06409e-07	0.0134216	0.00252503	0.985104	rs9257272	16	C6orf100	6130	intergenic	0.288	6	5	15	1	1	0
	6:28905791:A:G	rs3130895	6	28905791	A	G	0.06958	1.06409e-07	0.0134216	0.00252503	0.985104	rs9257272	16	C6orf100	5862	intergenic	0.576	7	5	15	1	1	0
	6:28905932:A:C	rs3131068	6	28905932	A	C	0.06958	1.06409e-07	0.0134216	0.00252503	0.985104	rs9257272	16	C6orf100	5721	intergenic	0.097	6	5	15	1	1	0
	6:28906285:C:G	rs3131069	6	28906285	G	C	0.06958	1.06409e-07	0.0134216	0.00252503	0.985104	rs9257272	16	C6orf100	5368	intergenic	1.138	7	5	15	1	1	0
	6:28906922:C:G	rs3131071	6	28906922	G	C	0.06561	1.24084e-07	0.013329	0.00252092	0.926192	rs9257272	16	C6orf100	4731	intergenic	0.53	6	1	15	1	1	0
	6:28916594:A:G	rs3130844	6	28916594	A	G	0.06958	7.31085e-08	0.0136838	0.00254188	0.985104	rs9257272	16	C6orf100	4279	intergenic	0.026	4	2	15	1	1	0
	6:28919896:A:G	rs3131072	6	28919896	A	G	0.06958	9.93681e-08	0.0134619	0.00252669	0.985104	rs9257272	16	C6orf100	7581	intergenic	3.641	5	1	15	1	1	0
	6:28920972:A:G	rs3131073	6	28920972	A	G	0.06958	1.06692e-07	0.0134204	0.00252503	0.985104	rs9257272	16	C6orf100	8657	intergenic	2.05	1b	1	15	1	1	0
	6:28923367:A:G	rs3130845	6	28923367	G	A	0.06958	1.44463e-07	0.0132482	0.00251893	0.985104	rs9257272	16	C6orf100	11052	intergenic	6.751	1b	2	14	0	1	0
	6:28924626:A:T	rs3131075	6	28924626	A	T	0.06958	5.70204e-08	0.0138221	0.0025465	0.985104	rs9257272	16	KRT18P1	12280	intergenic	0.57	6	5	14	0	1	0
	6:28926237:C:T	rs3130846	6	28926237	T	C	0.06958	9.93681e-08	0.0134619	0.00252669	0.985104	rs9257272	16	KRT18P1	10669	intergenic	0.696	5	5	15	0	1	0
	6:28927271:A:G	rs3135325	6	28927271	A	G	0.06958	9.93681e-08	0.0134619	0.00252669	0.985104	rs9257272	16	KRT18P1	9635	intergenic	0.336	NA	5	15	0	1	0
	6:28927542:A:G	rs3130847	6	28927542	G	A	0.06958	9.93681e-08	0.0134619	0.00252669	0.985104	rs9257272	16	KRT18P1	9364	intergenic	2.366	5	5	15	0	1	0
	6:28930257:A:G	rs3131076	6	28930257	A	G	0.06958	9.93681e-08	0.0134619	0.00252669	0.985104	rs9257272	16	KRT18P1	6649	intergenic	2.558	7	5	15	0	1	0
	6:28934352:C:T	rs148696809	6	28934352	C	T	0.06958	1.46525e-06	0.011522	0.00239249	0.985104	rs9257272	16	KRT18P1	2554	intergenic	1.57	7	5	15	0	1	0
	6:28939283:C:T	rs3130885	6	28939283	C	T	0.06958	1.07377e-07	0.0134177	0.00252507	0.985104	rs9257272	16	KRT18P1	1045	intergenic	4.344	7	5	15	0	1	0
	6:28943970:AATTT:AATTTATTT	rs566170678	6	28943970	AATTT	AATTTATTT	0.005964	NA	NA	NA	0.985104	rs9257272	16	RN7SL471P	1281	intergenic	NA	NA	5	15	0	0	0
	6:28943970:A:AATTTATTT	rs368026894	6	28943970	A	AATTTATTT	0.06958	NA	NA	NA	0.985104	rs9257272	16	RN7SL471P	1281	intergenic	3.056	NA	5	15	0	1	0
	6:28943970:A:AATTT	rs146761939	6	28943970	AATTT	A	0.1461	NA	NA	NA	0.985104	rs9257272	16	RN7SL471P	1281	intergenic	2.809	NA	5	15	0	1	0
	6:28944086:G:T	rs3130887	6	28944086	T	G	0.06958	9.65432e-08	0.0134761	0.00252688	0.985104	rs9257272	16	RN7SL471P	1165	intergenic	2.898	NA	5	15	0	1	0
	6:28948092:G:T	rs3130837	6	28948092	T	G	0.06958	8.9169e-08	0.0135193	0.00252815	0.985104	rs9257272	16	RN7SL471P	2544	intergenic	0.444	1f	1	5	0	1	0
	6:28949960:C:T	6:28949960:C:T	6	28949960	T	C	0.06958	NA	NA	NA	0.985104	rs9257272	16	HCG15	4019	intergenic	1.16	2b	1	1	0	1	0
	6:28954293:A:G	rs3129791	6	28954293	A	G	0.06958	9.49515e-08	0.0134889	0.00252784	0.985104	rs9257272	16	HCG15	0	ncRNA_intronic	1.286	1f	1	5	1	1	0
	6:28957139:C:T	rs3130890	6	28957139	T	C	0.06958	8.23957e-08	0.0135659	0.00253009	0.985104	rs9257272	16	HCG16	825	downstream	0.603	7	1	15	1	1	0
	6:28957480:G:GCCTTA	rs563830097	6	28957480	GCCTTA	G	0.06958	NA	NA	NA	0.985104	rs9257272	16	HCG16	1166	intergenic	1.578	NA	5	15	1	1	0
	6:28958399:G:T	rs550706621	6	28958399	T	G	0.06958	NA	NA	NA	0.985104	rs9257272	16	HCG16	2085	intergenic	11.6	NA	5	15	1	1	0
	6:28974265:G:T	rs3129794	6	28974265	T	G	0.06958	1.09173e-07	0.0134085	0.00252478	0.985104	rs9257272	16	ZNF311	1171	intergenic	9.985	5	2	14	1	1	0
	6:28977217:C:G	rs3130891	6	28977217	C	G	0.06958	1.01033e-07	0.0134527	0.0025264	0.985104	rs9257272	16	ZNF311	4123	intergenic	1.743	4	5	14	1	1	0
	6:28980707:A:G	rs3130893	6	28980707	G	A	0.06958	1.24033e-07	0.0133406	0.00252307	0.985104	rs9257272	16	ZNF311	7613	intergenic	2.489	1f	5	14	1	1	0
	6:28981519:C:G	rs3130894	6	28981519	C	G	0.06958	1.09173e-07	0.0134085	0.00252478	0.985104	rs9257272	16	ZNF311	8425	intergenic	2.917	7	5	13	1	1	0
	6:28982272:C:T	rs3131081	6	28982272	T	C	0.06958	1.09173e-07	0.0134085	0.00252478	0.985104	rs9257272	16	ZNF311	9178	intergenic	4.159	5	1	14	1	1	0
	6:28983274:C:G	rs3131082	6	28983274	C	G	0.07058	7.96852e-08	0.0136349	0.00254011	0.970362	rs9257272	16	ZNF311	10180	intergenic	1.066	5	1	14	0	1	0
	6:28983887:A:G	rs3130896	6	28983887	G	A	0.06958	1.09173e-07	0.0134085	0.00252478	0.985104	rs9257272	16	OR2AD1P	10569	intergenic	0.117	NA	1	14	0	1	0
	6:28986525:C:CT	rs71550114	6	28986525	C	CT	0.06859	NA	NA	NA	0.970382	rs9257272	16	OR2AD1P	7931	intergenic	1.771	NA	7	14	0	1	0
	6:28989297:A:G	rs3135317	6	28989297	A	G	0.06958	NA	NA	NA	0.985104	rs9257272	16	OR2AD1P	5159	intergenic	2.568	NA	13	14	0	1	0
	6:28992159:C:G	rs3129797	6	28992159	G	C	0.06958	1.10804e-07	0.0133986	0.0025242	0.985104	rs9257272	16	OR2AD1P	2297	intergenic	6.207	5	13	14	0	1	0
	6:28992532:T:TA	rs71550115	6	28992532	T	TA	0.07157	NA	NA	NA	0.955999	rs9257272	16	OR2AD1P	1924	intergenic	3.835	NA	13	14	0	1	0
	6:28998449:G:T	rs3129798	6	28998449	T	G	0.06958	1.1971e-07	0.0133544	0.00252259	0.985104	rs9257272	16	OR2AD1P	3064	intergenic	7.861	6	13	14	0	1	0
	6:29001515:C:G	rs3129799	6	29001515	C	G	0.06958	1.20599e-07	0.0133495	0.0025223	0.985104	rs9257272	16	OR2AD1P	6130	intergenic	0.727	7	13	14	0	1	0
	6:29005678:T:TTAA	rs551185546	6	29005678	TTAA	T	0.06958	NA	NA	NA	0.985104	rs9257272	16	OR2W1	6311	intergenic	3.023	NA	13	15	1	1	0
	6:29007219:A:C	rs3117146	6	29007219	A	C	0.06958	1.1971e-07	0.0133544	0.00252259	0.985104	rs9257272	16	OR2W1	4770	intergenic	1.211	7	13	15	1	1	0
	6:29013570:C:T	rs3129800	6	29013570	T	C	0.06958	1.1174e-07	0.0133913	0.00252355	0.985104	rs9257272	16	OR2W1	552	upstream	3.843	6	9	15	1	1	0
	6:29015226:A:G	rs3130747	6	29015226	G	A	0.06958	1.1174e-07	0.0133913	0.00252355	0.985104	rs9257272	16	OR2W1	2208	intergenic	2.178	6	13	15	1	1	0
	6:29019245:G:GT	rs570755717	6	29019245	GT	G	0.06958	NA	NA	NA	0.985104	rs9257272	16	OR2W1	6227	intergenic	6.173	NA	13	15	1	1	0
	6:29020721:T:TAA	rs539403767	6	29020721	TAA	T	0.06958	NA	NA	NA	0.985104	rs9257272	16	OR2W1	7703	intergenic	6.576	NA	9	15	1	1	0
	6:29022499:A:T	rs3117141	6	29022499	T	A	0.06958	1.12911e-07	0.0133851	0.00252329	0.985104	rs9257272	16	OR2W1	9481	intergenic	4.172	6	9	15	1	1	0
	6:29030195:C:T	rs3117142	6	29030195	T	C	0.06958	1.03423e-07	0.0134354	0.00252517	0.985104	rs9257272	16	OR2P1P	9405	intergenic	8.896	7	9	15	0	1	0
	6:29031142:A:C	rs3117143	6	29031142	A	C	0.06958	1.37604e-07	0.0132781	0.00252032	0.985104	rs9257272	16	OR2P1P	8458	intergenic	8.925	6	9	15	0	1	0
	6:29044701:A:G	rs3131085	6	29044701	A	G	0.06958	1.06567e-07	0.0134189	0.00252465	0.985104	rs9257272	16	SAR1P1	0	ncRNA_exonic	9.377	7	13	15	1	1	0
	6:29046418:A:T	rs3117145	6	29046418	T	A	0.06958	7.16839e-08	0.0136973	0.00254271	0.955243	rs9257272	16	SAR1P1	1472	intergenic	1.83	6	14	15	1	1	0
	6:29057639:A:G	rs3129788	6	29057639	A	G	0.06958	1.03788e-07	0.0134376	0.00252588	0.985104	rs9257272	16	OR2B3	2548	intergenic	1.007	6	13	15	1	1	0
	6:29075088:A:T	rs3129178	6	29075088	A	T	0.06958	7.83545e-08	0.0136411	0.00253983	0.985104	rs9257272	16	OR2J3	4579	intergenic	0.549	6	13	15	1	1	0
	6:29090011:A:G	rs3129112	6	29090011	A	G	0.06958	1.15134e-07	0.0133748	0.00252304	0.985104	rs9257272	16	XXbac-BCX196D17.5	1975	intergenic	1.351	7	14	15	1	1	0
	6:29095908:A:G	rs3130773	6	29095908	A	G	0.06958	4.83444e-08	0.0138636	0.00254039	0.985104	rs9257272	16	XXbac-BCX196D17.5	0	ncRNA_intronic	0.103	6	9	15	0	1	0
	6:29098796:C:G	rs3130777	6	29098796	G	C	0.06958	9.01042e-08	0.0134336	0.002513	0.985104	rs9257272	16	XXbac-BCX196D17.5	2110	intergenic	1.315	6	7	15	0	1	0
	6:29108773:T:TA	rs532595379	6	29108773	TA	T	0.06958	NA	NA	NA	0.985104	rs9257272	16	OR2N1P	2179	intergenic	6.21	NA	14	15	0	1	0
	6:29109197:A:G	rs3130715	6	29109197	A	G	0.06958	1.17718e-07	0.0133599	0.00252217	0.985104	rs9257272	16	OR2N1P	2603	intergenic	6.764	7	14	15	0	1	0
	6:29111775:C:T	rs3129120	6	29111775	C	T	0.07157	1.79107e-07	0.0131163	0.00251279	0.955999	rs9257272	16	OR2N1P	5181	intergenic	2.106	6	8	15	0	1	0
[truncated: 2,627 more rows]
