# Supplementary material for: Shared latent genetic liability across fibromyalgia and psychiatric traits: Novel insights from genomic structural equation modeling
Source: PLoS Genet. 2026 Jan 23;22(1):e1012034. doi: 10.1371/journal.pgen.1012034 (PMC12867332; doi:10.1371/journal.pgen.1012034)
Supplement: S7 Table — (XLSX) [file pgen.1012034.s007.xlsx]

## Sheet: Munka1
	S7 Table. Gene Prioritization of Protein-Coding Genes Associated with mvFibroPsych
	Ensg	symbol	chr	start	end	strand	type	entrezID	HUGO	pLI	ncRVIS	posMapSNPs	posMapMaxCADD	eqtlMapSNPs	eqtlMapminP	eqtlMapminQ	eqtlMapts	eqtlDirection	minGwasP	IndSigSNPs	GenomicLocus
	ENSG00000162373	BEND5	1	49193195	49242641	-1	protein_coding	79656	BEND5	0.114991	NA	0	0	5	1.8803e-07	0.00187477	eQTLGen_trans_eQTLs	+	9.53126e-07	rs6131010	40
	ENSG00000121310	ECHDC2	1	53361656	53392884	-1	protein_coding	55268	ECHDC2	1.18082e-07	0.192219	0	0	1	7.634e-06	0.0466232	eQTLGen_trans_eQTLs	+	0.00101988	rs62084691	35
	ENSG00000085465	OVGP1	1	111956936	111970399	-1	protein_coding	5016	OVGP1	0.000935884	0.174723	0	0	6	2.0382e-06	0.0156941	eQTLGen_trans_eQTLs	-	5.07694e-08	rs6131010	40
	ENSG00000177807	KCNJ10	1	160007257	160040038	-1	protein_coding	3766	KCNJ10	0.598389	-1.3011	0	0	2	2.5813e-06	0.0189703	eQTLGen_trans_eQTLs	+	3.33239e-07	rs9257272	16
	ENSG00000132185	FCRLA	1	161676762	161684142	1	protein_coding	84824	FCRLA	0.000166358	0.843595	0	0	5	2.4358e-08	0.00033038	eQTLGen_trans_eQTLs	+	9.53126e-07	rs6131010	40
	ENSG00000135862	LAMC1	1	182992595	183114727	1	protein_coding	3915	LAMC1	1	2.11728	0	0	6	2.2899e-06	0.0172692	eQTLGen_trans_eQTLs	+	5.07694e-08	rs6131010	40
	ENSG00000117322	CR2	1	207627575	207663240	1	protein_coding	1380	CR2	2.1654e-11	-0.533724	0	0	6	8.9559e-11	0	eQTLGen_trans_eQTLs	+	5.07694e-08	rs6131010	40
	ENSG00000143811	PYCR2	1	226107578	226111978	-1	protein_coding	102466270	PYCR2	0.00506294	0.505781	0	0	11	1.7643e-07	0.00058728	eQTLGen_cis_eQTLs	+	8.05253e-07	rs1341336	1
	ENSG00000163041	H3F3A	1	226249552	226259702	1	protein_coding	3021	H3F3A	0.692335	-0.816023	0	0	3	8.13261e-06	0.000905635	PsychENCODE_eQTLs	+	1.57891e-07	rs1341336	1
	ENSG00000182827	ACBD3	1	226332380	226374431	-1	protein_coding	64746	ACBD3	0.981823	-1.04695	0	0	12	4.3175e-07	0.00137173	eQTLGen_cis_eQTLs	+	3.79284e-08	rs1341336	1
	ENSG00000183814	LIN9	1	226418850	226497570	-1	protein_coding	286826	LIN9	0.999927	-0.241752	0	0	56	1.73565e-10	0.049	DICE/Monocyte_non_classical	+	3.40704e-08	rs1341336	1
	ENSG00000143799	PARP1	1	226548392	226595780	-1	protein_coding	142	PARP1	0.00699693	NA	51	7.713	58	1.04414e-34	0	eQTLcatalogue/BLUEPRINT_ge_monocyte:PsychENCODE_eQTLs:DICE/Monocyte_non_classical:eQTLGen_cis_eQTLs:CMC_SVA_cis:GTEx/v8/Adipose_Subcutaneous:GTEx/v8/Adipose_Visceral_Omentum:GTEx/v8/Brain_Cerebellar_Hemisphere:GTEx/v8/Brain_Cerebellum:GTEx/v8/Breast_Mammary_Tissue:GTEx/v8/Esophagus_Mucosa:GTEx/v8/Lung:GTEx/v8/Nerve_Tibial:GTEx/v8/Cells_Cultured_fibroblasts:GTEx/v8/Skin_Not_Sun_Exposed_Suprapubic:…	-	3.40704e-08	rs1341336	1
	ENSG00000203685	C1orf95	1	226736501	226796915	1	protein_coding	375057	C1orf95	0.0920541	-0.707677	0	0	54	7.45329e-05	2.7959e-70	PsychENCODE_eQTLs:CMC_SVA_cis:BRAINEAC/TCTX:GTEx/v8/Nerve_Tibial	+	3.40704e-08	rs1341336	1
	ENSG00000163050	ADCK3	1	227085237	227175246	1	protein_coding	56997	ADCK3	1.235e-05	0.831024	0	0	44	3.8595e-13	0	eQTLGen_cis_eQTLs	+	3.40704e-08	rs1341336	1
	ENSG00000117009	KMO	1	241695434	241758944	1	protein_coding	8564	KMO	0.000261679	0.205759	0	0	6	8.9204e-11	0	eQTLGen_trans_eQTLs	+	5.07694e-08	rs6131010	40
	ENSG00000119866	BCL11A	2	60678302	60780702	-1	protein_coding	53335	BCL11A	0.829	-2.0339	0	0	6	3.2841e-14	0	eQTLGen_trans_eQTLs	+	5.07694e-08	rs6131010	40
	ENSG00000144152	FBLN7	2	112895962	112945791	1	protein_coding	129804	FBLN7	1.57848e-05	NA	0	0	4	1.1317e-07	0.00126421	eQTLGen_trans_eQTLs	-	2.12832e-07	rs35706352;rs9257272	16
	ENSG00000136560	TANK	2	161993419	162092732	1	protein_coding	10010	TANK	0.943798	-0.173838	9	20.2	19	8.158e-203	0	eQTLGen_cis_eQTLs:BIOSQTL/BIOS_eQTL_geneLevel:GTEx/v8/Adrenal_Gland:GTEx/v8/Esophagus_Muscularis:GTEx/v8/Muscle_Skeletal:GTEx/v7/Adrenal_Gland:GTEx/v7/Muscle_Skeletal:GTEx/v6/Adrenal_Gland	-	2.87051e-08	rs197261	2
	ENSG00000115233	PSMD14	2	162164549	162268228	1	protein_coding	10213	PSMD14	0.790099	-0.816273	0	0	3	7.6054e-06	0.0216223	eQTLGen_cis_eQTLs	-	8.61241e-08	rs197261	2
	ENSG00000082438	COBLL1	2	165510134	165700189	-1	protein_coding	22837	COBLL1	0.0121974	0.157057	0	0	6	8.4335e-08	0.00103175	eQTLGen_trans_eQTLs	+	5.07694e-08	rs6131010	40
	ENSG00000169507	SLC38A11	2	165752696	165812035	-1	protein_coding	151258	SLC38A11	1.92551e-06	-0.552928	0	0	12	4.5685e-25	0	eQTLGen_trans_eQTLs	-	3.38747e-08	rs35706352;rs9257272;rs6131010	16:40:00
	ENSG00000128656	CHN1	2	175664091	175870097	-1	protein_coding	1123	CHN1	0.837424	NA	0	0	1	3.6993e-06	0.0258082	eQTLGen_trans_eQTLs	-	0.00101988	rs62084691	35
	ENSG00000128641	MYO1B	2	192109911	192290115	1	protein_coding	4430	MYO1B	0.878004	-0.605345	0	0	4	2.5511e-06	0.0187281	eQTLGen_trans_eQTLs	+	9.53126e-07	rs6131010	40
	ENSG00000196950	SLC39A10	2	196440701	196602426	1	protein_coding	57181	SLC39A10	0.997851	-1.48158	1	2.059	3	0.000157199	1.94433e-35	GTEx/v8/Artery_Tibial	+	5.77985e-09	rs76343838	3
	ENSG00000118997	DNAH7	2	196602427	196933536	-1	protein_coding	56171	DNAH7	1.0374e-47	0.337128	4	10.49	0	NA	NA	NA	NA	6.84394e-09	rs76343838	3
	ENSG00000081320	STK17B	2	196998290	197041227	-1	protein_coding	9262	STK17B	0.0898257	0.968158	2	4.282	3	2.8882e-07	0.000949721	eQTLGen_cis_eQTLs	-	1.7019e-10	rs76343838;rs145274568;rs67020250	3
	ENSG00000138411	HECW2	2	197059094	197458416	-1	protein_coding	57520	HECW2	0.999996	0.225991	7	9.931	0	NA	NA	NA	NA	1.7019e-10	rs145274568;rs67020250;rs113691886	3
	ENSG00000144395	CCDC150	2	197504278	197628214	1	protein_coding	284992	CCDC150	3.80375e-24	-0.477102	6	12.5	0	NA	NA	NA	NA	3.86235e-08	rs113691886	3
	ENSG00000119041	GTF3C3	2	197627756	197664449	-1	protein_coding	9330	GTF3C3	5.3581e-06	-0.23446	1	7.754	0	NA	NA	NA	NA	4.48547e-08	rs113691886	3
	ENSG00000197121	PGAP1	2	197697728	197792520	-1	protein_coding	80055	PGAP1	0.00878588	-1.68128	1	4.798	16	1.71498e-08	3.06967e-05	EyeGEx:GTEx/v8/Brain_Cerebellar_Hemisphere:GTEx/v8/Brain_Cerebellum:GTEx/v8/Heart_Atrial_Appendage:GTEx/v8/Pituitary:GTEx/v8/Cells_Cultured_fibroblasts:GTEx/v8/Skin_Sun_Exposed_Lower_leg:GTEx/v7/Brain_Cerebellum:GTEx/v7/Skin_Sun_Exposed_Lower_leg	+	1.7019e-10	rs113691886;rs76343838;rs145274568;rs67020250	3
	ENSG00000065413	ANKRD44	2	197831741	198175897	-1	protein_coding	91526	ANKRD44	0.775903	NA	0	0	1	0.000111213	1.41344e-20	GTEx/v8/Adipose_Subcutaneous:GTEx/v8/Skin_Sun_Exposed_Lower_leg	NA	NA	rs113691886	3
	ENSG00000150995	ITPR1	3	4535032	4889524	1	protein_coding	3708	ITPR1	1	0.301257	0	0	1	4.9902e-06	0.0328594	eQTLGen_trans_eQTLs	+	1.92454e-06	rs6131010	40
	ENSG00000182568	SATB1	3	18386879	18487080	-1	protein_coding	6304	SATB1	0.856614	-0.140839	0	0	62	3.1588e-08	0.000139842	eQTLcatalogue/BLUEPRINT_ge_neutrophil:eQTLcatalogue/Nedelec_2016_ge_macrophage_naive:eQTLGen_cis_eQTLs:BIOSQTL/BIOS_eQTL_geneLevel	-	4.6603e-09	rs9834025;rs4619804	4
	ENSG00000114812	VIPR1	3	42530791	42579059	1	protein_coding	7433	VIPR1	8.27528e-10	0.910227	0	0	2	1.4471e-06	0.00437805	eQTLGen_cis_eQTLs	+	1.0089e-07	rs74505206	5
	ENSG00000163788	SNRK	3	43328004	43466256	1	protein_coding	54861	SNRK	0.994142	-0.871947	32	11.45	172	1.9576e-15	0	PsychENCODE_eQTLs:eQTLGen_cis_eQTLs:BIOSQTL/BIOS_eQTL_geneLevel:GTEx/v8/Brain_Cerebellar_Hemisphere:GTEx/v8/Brain_Cerebellum:GTEx/v8/Skin_Not_Sun_Exposed_Suprapubic:GTEx/v8/Skin_Sun_Exposed_Lower_leg:GTEx/v7/Brain_Cerebellar_Hemisphere:GTEx/v7/Brain_Cerebellum:GTEx/v7/Skin_Sun_Exposed_Lower_leg:GTEx/v6/Brain_Cerebellum	+	2.09494e-10	rs11709892;rs148983260;rs74505206;rs9809577	5
	ENSG00000160746	ANO10	3	43396351	43733086	-1	protein_coding	55129	ANO10	1.9226e-06	0.104488	81	11.91	192	1.5711e-14	0	eQTLcatalogue/BLUEPRINT_ge_neutrophil:eQTLcatalogue/Quach_2016_ge_monocyte_Pam3CSK4:PsychENCODE_eQTLs:eQTLGen_cis_eQTLs:BIOSQTL/BIOS_eQTL_geneLevel:CMC_SVA_cis:GTEx/v8/Whole_Blood:GTEx/v8/Muscle_Skeletal:GTEx/v8/Nerve_Tibial:GTEx/v8/Skin_Sun_Exposed_Lower_leg:GTEx/v7/Whole_Blood:GTEx/v7/Nerve_Tibial:GTEx/v6/Nerve_Tibial	-	2.09494e-10	rs11709892;rs148983260;rs74505206;rs9809577	5
	ENSG00000011198	ABHD5	3	43731605	43775863	1	protein_coding	51099	ABHD5	3.45366e-05	0.638813	0	0	156	2.6146e-71	0	eQTLGen_cis_eQTLs:BIOSQTL/BIOS_eQTL_geneLevel:GTEx/v8/Minor_Salivary_Gland	-	2.09494e-10	rs11709892;rs148983260;rs9809577	5
	ENSG00000173769	TOPAZ1	3	44283378	44373590	1	protein_coding	375337	TOPAZ1	NA	-0.376317	0	0	2	0.000633638	0.0400913	PsychENCODE_eQTLs	+	7.38212e-09	rs56062011;rs11130032	6
	ENSG00000179152	TCAIM	3	44379611	44450943	1	protein_coding	285343	TCAIM	4.45859e-05	0.313154	1	4.47	56	3.2685e-14	6.34125e-12	eQTLcatalogue/BLUEPRINT_ge_neutrophil:eQTLcatalogue/BrainSeq_ge_brain:PsychENCODE_eQTLs:eQTLGen_cis_eQTLs:BIOSQTL/BIOS_eQTL_geneLevel:GTEx/v8/Adipose_Subcutaneous:GTEx/v8/Adipose_Visceral_Omentum:GTEx/v8/Artery_Aorta:GTEx/v8/Artery_Tibial:GTEx/v8/Lung:GTEx/v8/Muscle_Skeletal:GTEx/v8/Nerve_Tibial:GTEx/v8/Pancreas:GTEx/v8/Cells_Cultured_fibroblasts:GTEx/v8/Thyroid:GTEx/v7/Adipose_Subcutaneous:GTEx/…	-	4.56428e-09	rs56062011;rs11130032	6
	ENSG00000185219	ZNF445	3	44481262	44519162	-1	protein_coding	353274	ZNF445	0.996478	-1.77738	19	8.963	53	7.47923e-07	0.00010264	PsychENCODE_eQTLs:CMC_SVA_cis:GTEx/v8/Cells_Cultured_fibroblasts:GTEx/v7/Brain_Nucleus_accumbens_basal_ganglia	-	4.56428e-09	rs56062011;rs11130032	6
	ENSG00000178917	ZNF852	3	44540462	44552128	-1	protein_coding	285346	ZNF852	6.5365e-09	NA	9	11.54	50	1.73197e-11	0	eQTLGen_cis_eQTLs:BIOSQTL/BIOS_eQTL_geneLevel:BRAINEAC/CRBL:BRAINEAC/FCTX:BRAINEAC/OCTX:BRAINEAC/aveALL:GTEx/v8/Adipose_Visceral_Omentum:GTEx/v8/Esophagus_Mucosa:GTEx/v8/Prostate:GTEx/v8/Cells_Cultured_fibroblasts:GTEx/v8/Thyroid	-	4.67999e-09	rs56062011;rs11130032	6
	ENSG00000196345	ZKSCAN7	3	44596685	44624975	1	protein_coding	55888	ZKSCAN7	1.17628e-05	-0.800781	4	8.795	75	1.3304e-66	0	TIGER/Nom_Alonso_Pancreatic_islets:eQTLcatalogue/BLUEPRINT_ge_T-cell:eQTLcatalogue/BrainSeq_ge_brain:eQTLcatalogue/CEDAR_B-cell_CD19:eQTLcatalogue/TwinsUK_ge_LCL:PsychENCODE_eQTLs:eQTLGen_cis_eQTLs:BIOSQTL/BIOS_eQTL_geneLevel:CMC_SVA_cis:CMC_NoSVA_cis:GTEx/v8/Adipose_Subcutaneous:GTEx/v8/Whole_Blood:GTEx/v8/Artery_Tibial:GTEx/v8/Brain_Cerebellar_Hemisphere:GTEx/v8/Colon_Sigmoid:GTEx/v8/Lung:GTEx/…	-	4.56428e-09	rs56062011;rs11130032;rs74505206	05:06:00
	ENSG00000273303	RP11-944L7.5	3	44607051	44635665	1	protein_coding	NA	NA	NA	NA	4	8.795	0	NA	NA	NA	NA	7.99281e-09	rs56062011;rs11130032	6
	ENSG00000144792	ZNF660	3	44619715	44641186	1	protein_coding	285349	ZNF660	0.0548051	-1.65843	2	4.452	54	3.243e-09	4.94731e-136	eQTLGen_cis_eQTLs:BIOSQTL/BIOS_eQTL_geneLevel:GTEx/v8/Whole_Blood:GTEx/v8/Artery_Aorta:GTEx/v8/Artery_Tibial:GTEx/v8/Colon_Transverse:GTEx/v8/Esophagus_Gastroesophageal_Junction:GTEx/v8/Esophagus_Mucosa:GTEx/v8/Esophagus_Muscularis:GTEx/v8/Heart_Atrial_Appendage:GTEx/v8/Lung:GTEx/v8/Nerve_Tibial:GTEx/v8/Pituitary:GTEx/v8/Thyroid:GTEx/v8/Uterus:GTEx/v7/Artery_Tibial:GTEx/v7/Esophagus_Gastroesophag…	+	4.67999e-09	rs56062011;rs11130032	6
	ENSG00000186448	ZNF197	3	44626380	44689963	1	protein_coding	10168	ZNF197	5.95384e-14	0.135916	10	13.83	58	1.7769e-215	0	EyeGEx:eQTLcatalogue/BLUEPRINT_ge_monocyte:eQTLcatalogue/BLUEPRINT_ge_neutrophil:eQTLcatalogue/BLUEPRINT_ge_T-cell:eQTLcatalogue/CEDAR_neutrophil_CD15:eQTLcatalogue/Fairfax_2014_IFN24:eQTLcatalogue/Fairfax_2014_LPS24:eQTLcatalogue/GEUVADIS_ge_LCL:eQTLcatalogue/Lepik_2017_ge_blood:eQTLcatalogue/Nedelec_2016_ge_macrophage_Listeria:eQTLcatalogue/Nedelec_2016_ge_macrophage_naive:eQTLcatalogue/Quach_2…	-	4.56428e-09	rs56062011;rs11130032	6
	ENSG00000169981	ZNF35	3	44690219	44702283	1	protein_coding	7584	ZNF35	0.0792906	-0.732337	4	10.09	10	2.3086e-07	0.00050497	eQTLcatalogue/Fairfax_2014_LPS2:eQTLGen_cis_eQTLs:BIOSQTL/BIOS_eQTL_geneLevel	-	2.9939e-08	rs11130032	6
	ENSG00000196653	ZNF502	3	44754135	44765323	1	protein_coding	91392	ZNF502	1.40777e-05	0.252899	1	2.913	58	0	0	TIGER/Nom_Alonso_Pancreatic_islets:eQTLcatalogue/BLUEPRINT_ge_monocyte:eQTLcatalogue/BLUEPRINT_ge_T-cell:eQTLcatalogue/BrainSeq_ge_brain:eQTLcatalogue/CEDAR_T-cell_CD4:eQTLcatalogue/CEDAR_T-cell_CD8:eQTLcatalogue/Fairfax_2012_B-cell_CD19:eQTLcatalogue/Fairfax_2014_IFN24:eQTLcatalogue/Fairfax_2014_LPS24:eQTLcatalogue/Fairfax_2014_LPS2:eQTLcatalogue/Fairfax_2014_naive:eQTLcatalogue/GENCORD_ge_fibro…	-	4.56428e-09	rs11130032;rs56062011	6
	ENSG00000186446	ZNF501	3	44771088	44778575	1	protein_coding	115560	ZNF501	0.00549806	-0.302345	2	9.487	58	9.002e-63	0	eQTLcatalogue/BrainSeq_ge_brain:eQTLcatalogue/GEUVADIS_ge_LCL:eQTLcatalogue/Quach_2016_ge_monocyte_naive:PsychENCODE_eQTLs:DICE/B_cell_naive:DICE/T_CD4_naive_activated:eQTLGen_cis_eQTLs:BIOSQTL/BIOS_eQTL_geneLevel:CMC_SVA_cis:CMC_NoSVA_cis:GTEx/v8/Adipose_Subcutaneous:GTEx/v8/Adipose_Visceral_Omentum:GTEx/v8/Adrenal_Gland:GTEx/v8/Whole_Blood:GTEx/v8/Artery_Aorta:GTEx/v8/Artery_Coronary:GTEx/v8/Ar…	-	4.56428e-09	rs11130032;rs56062011	6
	ENSG00000163807	KIAA1143	3	44779153	44803154	-1	protein_coding	57456	KIAA1143	0.0251025	-1.6464	5	11.13	58	5.4543e-220	0	EyeGEx:eQTLcatalogue/BLUEPRINT_ge_monocyte:eQTLcatalogue/BLUEPRINT_ge_T-cell:eQTLcatalogue/Fairfax_2014_naive:eQTLcatalogue/GENCORD_ge_LCL:eQTLcatalogue/GENCORD_ge_T-cell:eQTLcatalogue/GEUVADIS_ge_LCL:eQTLcatalogue/HipSci_ge_iPSC:eQTLcatalogue/Lepik_2017_ge_blood:eQTLcatalogue/TwinsUK_ge_fat:eQTLcatalogue/TwinsUK_ge_LCL:eQTLcatalogue/TwinsUK_ge_skin:DICE/B_cell_naive:DICE/T_CD4_naive:DICE/T_CD8_n…	+	4.56428e-09	rs11130032;rs56062011	6
	ENSG00000163808	KIF15	3	44803209	44914868	1	protein_coding	56992	KIF15	7.4695e-13	-0.317071	6	11.13	1	0.000179395	2.00661e-06	GTEx/v8/Nerve_Tibial	-	3.80403e-07	rs11130032	6
	ENSG00000169964	TMEM42	3	44903361	44907162	1	protein_coding	131616	TMEM42	0.306978	-0.0389323	1	1.774	55	8.9092e-41	0	eQTLcatalogue/Fairfax_2014_IFN24:eQTLGen_cis_eQTLs:BIOSQTL/BIOS_eQTL_geneLevel:GTEx/v8/Esophagus_Mucosa:GTEx/v8/Nerve_Tibial:GTEx/v8/Cells_Cultured_fibroblasts:GTEx/v8/Skin_Not_Sun_Exposed_Suprapubic:GTEx/v8/Skin_Sun_Exposed_Lower_leg:GTEx/v8/Stomach:GTEx/v8/Thyroid:GTEx/v7/Nerve_Tibial:GTEx/v7/Cells_Transformed_fibroblasts:GTEx/v7/Stomach:GTEx/v7/Thyroid	-	4.56428e-09	rs11130032;rs56062011	6
	ENSG00000163810	TGM4	3	44916100	44956482	1	protein_coding	7047	TGM4	1.13522e-11	0.329752	1	1.774	0	NA	NA	NA	NA	3.80403e-07	rs11130032	6
	ENSG00000075914	EXOSC7	3	45016733	45077558	1	protein_coding	23016	EXOSC7	0.0141395	NA	0	0	5	6.2027e-09	4.51817e-05	eQTLGen_cis_eQTLs:BIOSQTL/BIOS_eQTL_geneLevel	+	3.80403e-07	rs11130032	6
	ENSG00000163815	CLEC3B	3	45043040	45077563	1	protein_coding	7123	CLEC3B	0.00038011	-0.0189533	0	0	5	8.5217e-09	5.79561e-05	eQTLGen_cis_eQTLs:BIOSQTL/BIOS_eQTL_geneLevel	-	3.80403e-07	rs11130032	6
	ENSG00000114650	SCAP	3	47455203	47518616	-1	protein_coding	22937	SCAP	0.0225548	NA	0	0	3	2.8005e-07	0.000919083	eQTLGen_cis_eQTLs	-	3.40915e-07	rs73831575	7
	ENSG00000047849	MAP4	3	47892182	48130769	-1	protein_coding	4134	MAP4	0.998849	-0.836309	0	0	5	3.9949e-07	0.00126183	eQTLGen_cis_eQTLs	-	4.21179e-08	rs73831575	7
	ENSG00000164047	CAMP	3	48264837	48266981	1	protein_coding	820	CAMP	0.0896557	0.173576	1	0.868	0	NA	NA	NA	NA	3.52983e-07	rs73831575	7
	ENSG00000164048	ZNF589	3	48282590	48340743	1	protein_coding	51385	ZNF589	6.50061e-07	-0.372176	3	4.713	7	4.1694e-57	0	eQTLcatalogue/TwinsUK_ge_skin:eQTLGen_cis_eQTLs:BIOSQTL/BIOS_eQTL_geneLevel:GTEx/v8/Artery_Aorta:GTEx/v8/Esophagus_Mucosa:GTEx/v8/Heart_Left_Ventricle:GTEx/v8/Muscle_Skeletal:GTEx/v8/Nerve_Tibial:GTEx/v8/Skin_Sun_Exposed_Lower_leg:GTEx/v7/Esophagus_Mucosa:GTEx/v6/Esophagus_Mucosa	+	4.21179e-08	rs73831575	7
	ENSG00000172113	NME6	3	48334754	48343175	-1	protein_coding	10201	NME6	9.21636e-05	-0.182941	0	0	6	3.1208e-07	0.00101731	eQTLGen_cis_eQTLs	-	4.21179e-08	rs73831575	7
	ENSG00000164049	FBXW12	3	48413709	48442666	1	protein_coding	285231	FBXW12	1.97458e-07	0.783335	3	7.908	0	NA	NA	NA	NA	4.21179e-08	rs73831575	7
	ENSG00000164050	PLXNB1	3	48445261	48471594	-1	protein_coding	5364	PLXNB1	0.850195	NA	1	7.825	0	NA	NA	NA	NA	5.4693e-08	rs73831575	7
	ENSG00000232112	TMA7	3	48481667	48485616	1	protein_coding	51372	TMA7	0.0100073	0.321268	0	0	7	5.52139e-05	2.60706e-109	GTEx/v8/Brain_Cortex:GTEx/v8/Muscle_Skeletal:GTEx/v7/Muscle_Skeletal	+	4.21179e-08	rs73831575	7
	ENSG00000164053	ATRIP	3	48488114	48507115	1	protein_coding	84126	ATRIP	0.00148698	NA	0	0	3	8.11815e-10	1.32358e-13	BIOSQTL/BIOS_eQTL_geneLevel:GTEx/v8/Esophagus_Muscularis	-	4.21179e-08	rs73831575	7
	ENSG00000213689	TREX1	3	48506445	48509044	1	protein_coding	84126	TREX1	0.0933407	-0.110328	0	0	7	1.1236e-22	0	PsychENCODE_eQTLs:eQTLGen_cis_eQTLs:BIOSQTL/BIOS_eQTL_geneLevel:GTEx/v8/Whole_Blood:GTEx/v8/Esophagus_Mucosa:GTEx/v8/Cells_Cultured_fibroblasts	-	4.21179e-08	rs73831575	7
	ENSG00000164054	SHISA5	3	48509197	48542259	-1	protein_coding	51246	SHISA5	9.94272e-08	-0.44203	0	0	2	1.3653e-06	2.86344e-09	eQTLGen_cis_eQTLs:GTEx/v8/Skin_Not_Sun_Exposed_Suprapubic	-	4.21179e-08	rs73831575	7
	ENSG00000145040	UCN2	3	48599160	48601206	-1	protein_coding	90226	UCN2	0.157236	0.00632673	0	0	2	1.64561e-05	0.00333929	GTEx/v7/Skin_Not_Sun_Exposed_Suprapubic	+	5.4693e-08	rs73831575	7
	ENSG00000114270	COL7A1	3	48601506	48632700	-1	protein_coding	1294	COL7A1	2.10611e-18	NA	0	0	2	3.20936e-05	1.01133e-06	GTEx/v8/Liver:GTEx/v6/Artery_Aorta	-	4.21179e-08	rs73831575	7
	ENSG00000225697	SLC26A6	3	48663156	48672926	-1	protein_coding	102465495	SLC26A6	3.31045e-05	-0.384056	0	0	3	1.3162e-05	0.0367492	eQTLGen_cis_eQTLs	+	4.21179e-08	rs73831575	7
	ENSG00000213672	NCKIPSD	3	48701364	48723797	-1	protein_coding	51517	NCKIPSD	0.00713136	-0.551018	0	0	4	3.7787e-06	9.25781e-28	eQTLGen_cis_eQTLs:GTEx/v8/Adipose_Visceral_Omentum	-	6.85996e-08	rs73831575	7
	ENSG00000068745	IP6K2	3	48725436	48777786	-1	protein_coding	51447	IP6K2	0.989458	-0.392799	0	0	7	6.5555e-13	0	eQTLGen_cis_eQTLs:GTEx/v8/Adipose_Subcutaneous:GTEx/v8/Artery_Tibial:GTEx/v8/Nerve_Tibial	+	4.21179e-08	rs73831575	7
	ENSG00000114302	PRKAR2A	3	48782030	48885279	-1	protein_coding	5576	PRKAR2A	0.983251	-2.8684	0	0	3	1.17304e-05	0.0168201	GTEx/v6/Adipose_Subcutaneous	+	4.21179e-08	rs73831575	7
	ENSG00000178467	P4HTM	3	49027319	49044587	1	protein_coding	54681	P4HTM	0.0232749	NA	0	0	1	9.3536e-06	0.0263352	eQTLGen_cis_eQTLs	-	4.21179e-08	rs73831575	7
	ENSG00000178252	WDR6	3	49044495	49053386	1	protein_coding	11180	WDR6	9.19648e-07	-0.0589495	0	0	7	2.2978e-30	0	eQTLGen_cis_eQTLs:GTEx/v8/Whole_Blood:GTEx/v8/Heart_Left_Ventricle:GTEx/v8/Skin_Not_Sun_Exposed_Suprapubic	+	4.21179e-08	rs73831575	7
	ENSG00000198218	QRICH1	3	49067140	49131796	-1	protein_coding	54870	QRICH1	0.99607	-0.279294	0	0	6	1.3807e-07	0.000457222	eQTLGen_cis_eQTLs	+	4.21179e-08	rs73831575	7
	ENSG00000172037	LAMB2	3	49158547	49170551	-1	protein_coding	3913	LAMB2	7.45007e-11	-0.451082	0	0	2	7.2778e-07	0.0022927	eQTLGen_cis_eQTLs	+	4.21179e-08	rs73831575	7
	ENSG00000177352	CCDC71	3	49199968	49203754	-1	protein_coding	64925	CCDC71	0.0169896	NA	0	0	1	0.000380827	1.44369e-06	GTEx/v8/Whole_Blood	+	6.85996e-08	rs73831575	7
	ENSG00000185909	KLHDC8B	3	49209044	49213917	1	protein_coding	200942	KLHDC8B	0.0104214	-0.0773522	0	0	7	3.0436e-33	0	eQTLcatalogue/Lepik_2017_ge_blood:eQTLGen_cis_eQTLs	+	4.21179e-08	rs73831575	7
	ENSG00000173421	CCDC36	3	49235861	49295537	1	protein_coding	339834	CCDC36	0.509349	-0.452713	0	0	1	0.000225024	2.43588e-09	GTEx/v8/Heart_Left_Ventricle	-	4.21179e-08	rs73831575	7
	ENSG00000225399	RP11-3B7.1	3	49297518	49298744	1	protein_coding	NA	NA	NA	NA	0	0	1	0.000368829	1.43153e-10	GTEx/v8/Lung	-	5.4693e-08	rs73831575	7
	ENSG00000233276	GPX1	3	49394609	49396033	-1	protein_coding	2876	GPX1	0.00693165	-0.616399	0	0	2	2.18026e-05	2.63016e-07	GTEx/v7/Brain_Cerebellum	+	4.21179e-08	rs73831575	7
	ENSG00000114767	RRP9	3	51967446	51975957	-1	protein_coding	9136	RRP9	0.342043	-0.000304986	0	0	6	0.000369225	5.72957e-05	GTEx/v8/Cells_Cultured_fibroblasts	+	2.04598e-07	rs7617468	8
	ENSG00000041880	PARP3	3	51976361	51982883	1	protein_coding	10039	PARP3	1.48672e-08	-0.37974	0	0	5	0.000185717	0.0143754	PsychENCODE_eQTLs	+	2.04598e-07	rs7617468	8
	ENSG00000180929	GPR62	3	51989330	51991509	1	protein_coding	118442	GPR62	0.229622	0.420198	0	0	14	0.000116063	0.0283979	BRAINEAC/PUTM	NA	2.04598e-07	rs7617468	8
	ENSG00000114779	ABHD14B	3	52002526	52017425	-1	protein_coding	84836	ABHD14B	0.116163	-1.21462	0	0	72	3.79e-12	0	eQTLGen_cis_eQTLs	+	2.95507e-08	rs7617468	8
	ENSG00000164086	DUSP7	3	52082935	52090566	-1	protein_coding	1849	DUSP7	0.228529	-0.782729	0	0	91	3.82922e-06	0.000983205	BRAINEAC/PUTM	NA	2.95507e-08	rs7617468	8
	ENSG00000023330	ALAS1	3	52232102	52248343	1	protein_coding	211	ALAS1	0.907957	-0.640089	0	0	79	3.8425e-07	0.00120042	TIGER/Nom_Alonso_Pancreatic_islets:eQTLGen_cis_eQTLs:GTEx/v8/Adipose_Subcutaneous	-	2.95507e-08	rs7617468	8
	ENSG00000247596	TWF2	3	52262626	52273276	-1	protein_coding	11344	TWF2	0.85781	NA	0	0	6	6.9137e-08	0.000277445	eQTLGen_cis_eQTLs	+	1.58391e-05	rs7617468	8
	ENSG00000164088	PPM1M	3	52279841	52284613	1	protein_coding	132160	PPM1M	0.0923289	-0.870254	0	0	114	1.1939e-183	0	TIGER/Nom_Alonso_Pancreatic_islets:EyeGEx:eQTLcatalogue/BLUEPRINT_ge_T-cell:eQTLcatalogue/CEDAR_B-cell_CD19:eQTLcatalogue/CEDAR_T-cell_CD4:eQTLcatalogue/CEDAR_T-cell_CD8:eQTLcatalogue/Fairfax_2012_B-cell_CD19:eQTLcatalogue/Fairfax_2014_IFN24:eQTLcatalogue/Fairfax_2014_LPS2:eQTLcatalogue/HipSci_ge_iPSC:eQTLcatalogue/Kasela_2017_T-cell_CD4:eQTLcatalogue/Kasela_2017_T-cell_CD8:eQTLcatalogue/Lepik_20…	+	2.95507e-08	rs7617468	8
	ENSG00000164091	WDR82	3	52288437	52322036	-1	protein_coding	80335	WDR82	0.923062	-0.84365	0	0	92	3.2839e-18	0	TIGER/Nom_Alonso_Pancreatic_islets:eQTLGen_cis_eQTLs:BRAINEAC/PUTM:GTEx/v8/Cells_Cultured_fibroblasts:GTEx/v7/Cells_Transformed_fibroblasts	+	2.95507e-08	rs7617468	8
	ENSG00000168237	GLYCTK	3	52321105	52329272	1	protein_coding	132158	GLYCTK	1.36483e-06	-0.331397	0	0	107	1.978e-237	0	eQTLcatalogue/BLUEPRINT_ge_T-cell:eQTLcatalogue/BrainSeq_ge_brain:eQTLcatalogue/Fairfax_2014_naive:eQTLcatalogue/Kasela_2017_T-cell_CD4:eQTLcatalogue/Kasela_2017_T-cell_CD8:eQTLcatalogue/Lepik_2017_ge_blood:eQTLcatalogue/TwinsUK_ge_blood:eQTLcatalogue/TwinsUK_ge_LCL:PsychENCODE_eQTLs:eQTLGen_cis_eQTLs:CMC_SVA_cis:GTEx/v8/Adrenal_Gland:GTEx/v8/Whole_Blood:GTEx/v8/Artery_Aorta:GTEx/v8/Artery_Tibial…	+	2.95507e-08	rs7617468	8
	ENSG00000114841	DNAH1	3	52350335	52434507	1	protein_coding	25981	DNAH1	4.42227e-20	-0.0979141	0	0	18	5.8804e-08	0.000246274	eQTLGen_cis_eQTLs	+	3.63069e-07	rs7617468	8
	ENSG00000114854	TNNC1	3	52485118	52488086	-1	protein_coding	7134	TNNC1	0.510486	-0.0939774	0	0	1	6.63731e-05	0.049	DICE/T_CD4_naive	-	2.13165e-07	rs7617468	8
	ENSG00000010322	NISCH	3	52489134	52527087	1	protein_coding	11188	NISCH	0.817101	-0.59315	0	0	9	1.0687e-09	1.31216e-05	eQTLGen_cis_eQTLs	+	2.23812e-07	rs7617468	8
	ENSG00000010327	STAB1	3	52529354	52558511	1	protein_coding	23166	STAB1	2.79799e-25	-0.149285	0	0	93	4.189e-51	0	eQTLGen_cis_eQTLs	+	2.95507e-08	rs7617468	8
	ENSG00000168268	NT5DC2	3	52558386	52569070	-1	protein_coding	64943	NT5DC2	0.00460887	NA	0	0	114	1.4538e-211	0	eQTLcatalogue/BLUEPRINT_ge_monocyte:eQTLcatalogue/Fairfax_2014_naive:eQTLcatalogue/GENCORD_ge_LCL:eQTLcatalogue/GEUVADIS_ge_LCL:eQTLcatalogue/Lepik_2017_ge_blood:eQTLcatalogue/TwinsUK_ge_fat:eQTLcatalogue/TwinsUK_ge_LCL:eQTLcatalogue/TwinsUK_ge_skin:PsychENCODE_eQTLs:DICE/B_cell_naive:DICE/T_CD4_naive:DICE/T_CD8_naive:DICE/T_CD4_TFH:DICE/T_CD4_TH17:DICE/T_CD4_TH1_17:DICE/T_CD4_TH2:DICE/T_CD4_memo…	+	2.95507e-08	rs7617468	8
	ENSG00000168273	SMIM4	3	52568029	52613253	1	protein_coding	440957	SMIM4	NA	-0.0074017	0	0	51	3.83e-06	0.0110984	eQTLGen_cis_eQTLs:BRAINEAC/PUTM	+	2.95507e-08	rs7617468	8
	ENSG00000163939	PBRM1	3	52579368	52719933	-1	protein_coding	55193	PBRM1	1	NA	0	0	108	3.90178e-23	1.84474e-54	DICE/T_CD4_naive_activated:DICE/T_CD8_naive_activated:CMC_NoSVA_cis:GTEx/v8/Artery_Tibial:GTEx/v8/Esophagus_Mucosa:GTEx/v8/Cells_Cultured_fibroblasts:GTEx/v8/Thyroid:GTEx/v7/Artery_Tibial:GTEx/v7/Esophagus_Mucosa:GTEx/v7/Cells_Transformed_fibroblasts:GTEx/v7/Thyroid:GTEx/v6/Artery_Tibial:GTEx/v6/Esophagus_Mucosa:GTEx/v6/Thyroid	-	2.95507e-08	rs7617468	8
	ENSG00000163938	GNL3	3	52715172	52728508	1	protein_coding	100113381	GNL3	1.5396e-09	NA	0	0	114	1.7665e-52	0	TIGER/Nom_Alonso_Pancreatic_islets:EyeGEx:eQTLcatalogue/BLUEPRINT_ge_monocyte:eQTLcatalogue/BrainSeq_ge_brain:eQTLcatalogue/Fairfax_2012_B-cell_CD19:eQTLcatalogue/Fairfax_2014_IFN24:eQTLcatalogue/Fairfax_2014_naive:eQTLcatalogue/GENCORD_ge_T-cell:eQTLcatalogue/Lepik_2017_ge_blood:eQTLcatalogue/TwinsUK_ge_fat:PsychENCODE_eQTLs:eQTLGen_cis_eQTLs:BIOSQTL/BIOS_eQTL_geneLevel:xQTLServer_eQTLs:GTEx/v8/…	+	2.95507e-08	rs7617468	8
	ENSG00000016864	GLT8D1	3	52728505	52740048	-1	protein_coding	55830	GLT8D1	0.00348978	NA	0	0	99	2.495e-25	0	eQTLcatalogue/TwinsUK_ge_LCL:PsychENCODE_eQTLs:eQTLGen_cis_eQTLs:BIOSQTL/BIOS_eQTL_geneLevel:CMC_SVA_cis:GTEx/v8/Pancreas:GTEx/v8/Thyroid	+	2.95507e-08	rs7617468	8
	ENSG00000114902	SPCS1	3	52738971	52742182	1	protein_coding	28972	SPCS1	0.118911	NA	0	0	105	5.6218e-52	0	eQTLGen_cis_eQTLs:CMC_NoSVA_cis:BRAINEAC/FCTX:BRAINEAC/aveALL	+	2.95507e-08	rs7617468	8
	ENSG00000114904	NEK4	3	52744800	52804965	-1	protein_coding	6787	NEK4	1.2165e-12	-0.30452	0	0	113	6.88828e-21	0	TIGER/Nom_Alonso_Pancreatic_islets:EyeGEx:eQTLcatalogue/BLUEPRINT_ge_neutrophil:eQTLcatalogue/BLUEPRINT_ge_T-cell:eQTLcatalogue/TwinsUK_ge_fat:PsychENCODE_eQTLs:DICE/T_CD4_naive:eQTLGen_cis_eQTLs:BIOSQTL/BIOS_eQTL_geneLevel:CMC_SVA_cis:GTEx/v8/Adipose_Subcutaneous:GTEx/v8/Adipose_Visceral_Omentum:GTEx/v8/Adrenal_Gland:GTEx/v8/Artery_Tibial:GTEx/v8/Brain_Cerebellum:GTEx/v8/Breast_Mammary_Tissue:GT…	+	2.95507e-08	rs7617468	8
	ENSG00000055957	ITIH1	3	52811603	52826078	1	protein_coding	3697	ITIH1	4.79132e-18	-0.271541	0	0	36	4.32199e-07	4.32423e-09	BIOSQTL/BIOS_eQTL_geneLevel:GTEx/v8/Artery_Tibial:GTEx/v8/Heart_Atrial_Appendage:GTEx/v8/Nerve_Tibial:GTEx/v8/Testis	+	2.95507e-08	rs7617468	8
	ENSG00000162267	ITIH3	3	52828784	52843025	1	protein_coding	3699	ITIH3	6.66881e-12	0.023185	8	7.015	111	9.33515e-60	0	PsychENCODE_eQTLs:DICE/B_cell_naive:DICE/T_CD4_naive:DICE/T_CD4_naive_activated:DICE/T_CD8_naive_activated:DICE/Monocyte_classical:DICE/Monocyte_non_classical:DICE/NK:DICE/T_CD4_TFH:DICE/T_CD4_TH17:DICE/T_CD4_TH2:DICE/T_CD4_memory_TREG:DICE/T_CD4_naive_TREG:eQTLGen_cis_eQTLs:BIOSQTL/BIOS_eQTL_geneLevel:GTEx/v8/Whole_Blood:GTEx/v8/Muscle_Skeletal:GTEx/v7/Muscle_Skeletal	-	2.95507e-08	rs7617468	8
	ENSG00000055955	ITIH4	3	52846991	52865495	-1	protein_coding	3700	ITIH4	4.63111e-05	0.372344	27	9.067	114	3.27170000000001e-310	0	TIGER/Nom_Alonso_Pancreatic_islets:Nom_InsPIRE_Islets_Gene_eQTLs_Nominal_Pvalues:EyeGEx:eQTLcatalogue/BLUEPRINT_ge_monocyte:eQTLcatalogue/BLUEPRINT_ge_T-cell:eQTLcatalogue/CEDAR_neutrophil_CD15:eQTLcatalogue/Fairfax_2012_B-cell_CD19:eQTLcatalogue/Fairfax_2014_naive:eQTLcatalogue/Kasela_2017_T-cell_CD4:eQTLcatalogue/Kasela_2017_T-cell_CD8:eQTLcatalogue/TwinsUK_ge_skin:PsychENCODE_eQTLs:DICE/T_CD4_…	-	2.95507e-08	rs7617468	8
	ENSG00000243696	RP5-966M1.6	3	52847298	52869745	-1	protein_coding	NA	NA	NA	NA	29	9.067	114	3.97299e-308	0	Nom_InsPIRE_Islets_Gene_eQTLs_Nominal_Pvalues:EyeGEx:eQTLcatalogue/BLUEPRINT_ge_monocyte:eQTLcatalogue/BLUEPRINT_ge_T-cell:eQTLcatalogue/BrainSeq_ge_brain:eQTLcatalogue/GENCORD_ge_LCL:eQTLcatalogue/GENCORD_ge_T-cell:eQTLcatalogue/GEUVADIS_ge_LCL:eQTLcatalogue/Lepik_2017_ge_blood:eQTLcatalogue/Quach_2016_ge_monocyte_IAV:eQTLcatalogue/Quach_2016_ge_monocyte_LPS:eQTLcatalogue/TwinsUK_ge_blood:eQTLca…	-	2.95507e-08	rs7617468	8
	ENSG00000272573	MUSTN1	3	52867130	52869235	-1	protein_coding	389125	MUSTN1	0.00175219	0.119816	17	9.014	107	1.51451e-24	1.16289e-23	GTEx/v8/Whole_Blood:GTEx/v8/Artery_Aorta:GTEx/v8/Heart_Atrial_Appendage:GTEx/v8/Lung:GTEx/v8/Muscle_Skeletal:GTEx/v8/Cells_Cultured_fibroblasts:GTEx/v7/Whole_Blood:GTEx/v7/Artery_Aorta:GTEx/v7/Heart_Atrial_Appendage:GTEx/v6/Artery_Aorta	-	2.95507e-08	rs7617468	8
	ENSG00000248592	TMEM110-MUSTN1	3	52867137	52931578	-1	protein_coding	100526772	TMEM110-MUSTN1	0.684628	NA	60	12.34	111	2.33656e-44	0	EyeGEx:eQTLcatalogue/BLUEPRINT_ge_monocyte:eQTLcatalogue/BLUEPRINT_ge_T-cell:PsychENCODE_eQTLs:DICE/T_CD4_naive_activated:DICE/Monocyte_non_classical:BIOSQTL/BIOS_eQTL_geneLevel	-	2.95507e-08	rs7617468	8
	ENSG00000213533	TMEM110	3	52870235	52931612	-1	protein_coding	375346	TMEM110	0.901349	0.93292	58	12.34	114	1.3652e-138	0	eQTLcatalogue/Alasoo_2018_ge_macrophage_IFNg:eQTLcatalogue/Alasoo_2018_ge_macrophage_naive:eQTLcatalogue/CEDAR_monocyte_CD14:eQTLcatalogue/Fairfax_2012_B-cell_CD19:eQTLcatalogue/Fairfax_2014_IFN24:eQTLcatalogue/Fairfax_2014_LPS2:eQTLcatalogue/Fairfax_2014_naive:eQTLcatalogue/GEUVADIS_ge_LCL:eQTLcatalogue/Nedelec_2016_ge_macrophage_Listeria:PsychENCODE_eQTLs:DICE/T_CD4_naive_activated:DICE/T_CD8_n…	-	2.95507e-08	rs7617468	8
	ENSG00000163935	SFMBT1	3	52937588	53080766	-1	protein_coding	51460	SFMBT1	0.995894	-0.337614	42	13.12	113	1.3258e-40	0	EyeGEx:eQTLcatalogue/BLUEPRINT_ge_monocyte:eQTLcatalogue/BLUEPRINT_ge_neutrophil:eQTLcatalogue/Fairfax_2014_naive:PsychENCODE_eQTLs:DICE/Monocyte_non_classical:DICE/T_CD4_memory_TREG:eQTLGen_cis_eQTLs:BIOSQTL/BIOS_eQTL_geneLevel:CMC_SVA_cis:CMC_NoSVA_cis:GTEx/v8/Adipose_Subcutaneous:GTEx/v8/Whole_Blood:GTEx/v8/Artery_Aorta:GTEx/v8/Brain_Cerebellar_Hemisphere:GTEx/v8/Brain_Cerebellum:GTEx/v8/Colon…	-	2.95507e-08	rs7617468	8
	ENSG00000272305	RP11-894J14.5	3	53003135	53133469	-1	protein_coding	NA	NA	NA	NA	22	13.18	13	2.02833e-08	3.60247e-06	eQTLcatalogue/BLUEPRINT_ge_T-cell:eQTLcatalogue/TwinsUK_ge_LCL:PsychENCODE_eQTLs:GTEx/v6/Artery_Aorta	-	3.63883e-08	rs7617468	8
	ENSG00000163933	RFT1	3	53122499	53164478	-1	protein_coding	91869	RFT1	3.17067e-06	0.277385	0	0	110	2.06958e-60	0	EyeGEx:eQTLcatalogue/Lepik_2017_ge_blood:eQTLcatalogue/TwinsUK_ge_skin:eQTLGen_cis_eQTLs:BIOSQTL/BIOS_eQTL_geneLevel:CMC_SVA_cis:BRAINEAC/PUTM:GTEx/v8/Adipose_Subcutaneous:GTEx/v8/Adipose_Visceral_Omentum:GTEx/v8/Adrenal_Gland:GTEx/v8/Artery_Aorta:GTEx/v8/Artery_Tibial:GTEx/v8/Brain_Caudate_basal_ganglia:GTEx/v8/Brain_Cerebellar_Hemisphere:GTEx/v8/Brain_Cerebellum:GTEx/v8/Brain_Cortex:GTEx/v8/Bra…	+	2.95507e-08	rs7617468	8
	ENSG00000163932	PRKCD	3	53190025	53226733	1	protein_coding	5580	PRKCD	0.997594	NA	0	0	35	7.21034e-06	3.34724e-14	GTEx/v7/Skin_Not_Sun_Exposed_Suprapubic	-	3.43121e-08	rs7617468	8
	ENSG00000163931	TKT	3	53258723	53290068	-1	protein_coding	7086	TKT	0.0602835	NA	0	0	95	5.5884e-17	0	eQTLGen_cis_eQTLs:BIOSQTL/BIOS_eQTL_geneLevel:GTEx/v8/Adipose_Subcutaneous:GTEx/v8/Esophagus_Mucosa:GTEx/v7/Thyroid	-	2.95507e-08	rs7617468	8
	ENSG00000162290	DCP1A	3	53317447	53381654	-1	protein_coding	55802	DCP1A	0.943914	NA	0	0	61	0.000302178	0.0496666	BRAINEAC/PUTM	NA	3.31443e-08	rs7617468	8
	ENSG00000186265	BTLA	3	112182815	112218408	-1	protein_coding	151888	BTLA	0.430977	-0.43896	0	0	5	2.6221e-06	0.0193302	eQTLGen_trans_eQTLs	+	9.53126e-07	rs6131010	40
	ENSG00000174137	FAM53A	4	1619642	1686029	-1	protein_coding	152877	FAM53A	3.00698e-05	1.15121	0	0	8	3.42365e-05	5.91347e-23	GTEx/v8/Skin_Sun_Exposed_Lower_leg:GTEx/v7/Nerve_Tibial	NA	NA	rs4865477	9
	ENSG00000068078	FGFR3	4	1795034	1810599	1	protein_coding	2261	FGFR3	0.00290912	-0.268744	3	8.686	0	NA	NA	NA	NA	2.30972e-24	rs4865477	9
	ENSG00000168924	LETM1	4	1813206	1857974	-1	protein_coding	3954	LETM1	0.0810547	-1.47277	10	8.686	2	5.45952e-05	0.0379505	GTEx/v8/Cells_Cultured_fibroblasts	-	2.30972e-24	rs4865477	9
	ENSG00000109685	WHSC1	4	1873151	1983934	1	protein_coding	7468	WHSC1	0.999999	-1.60294	22	17.95	2	1.64322e-05	0.0454392	GTEx/v8/Brain_Nucleus_accumbens_basal_ganglia	-	0.0477276	rs4865477	9
	ENSG00000185049	NELFA	4	1984441	2043630	-1	protein_coding	100126332	NELFA	0.166889	-1.09684	1	0.835	0	NA	NA	NA	NA	NA	rs4865477	9
	ENSG00000214367	HAUS3	4	2229191	2243891	-1	protein_coding	79441	HAUS3	8.89917e-07	-0.767975	0	0	1	5.63422e-05	0.0375137	GTEx/v7/Thyroid	NA	NA	rs4865477	9
	ENSG00000168884	TNIP2	4	2743375	2758103	-1	protein_coding	79155	TNIP2	2.97331e-06	NA	0	0	2	1.1262e-06	0.00341243	eQTLGen_cis_eQTLs	-	0.0451152	rs4865477	9
	ENSG00000087274	ADD1	4	2845584	2931803	1	protein_coding	118	ADD1	0.611299	0.208608	0	0	2	7.26608e-05	0.00644351	GTEx/v8/Adipose_Subcutaneous	NA	NA	rs4865477	9
	ENSG00000091490	SEL1L3	4	25749055	25865382	-1	protein_coding	23231	SEL1L3	0.62882	-0.176835	0	0	2	5.421e-06	0.0351395	eQTLGen_trans_eQTLs	+	1.22402e-06	rs6131010	40
	ENSG00000035720	STAP1	4	68424446	68473055	1	protein_coding	26228	STAP1	0.00012955	-0.0698657	0	0	5	1.4042e-09	5.78369e-05	eQTLGen_trans_eQTLs	+	9.53126e-07	rs6131010	40
	ENSG00000153064	BANK1	4	102332443	102995969	1	protein_coding	55024	BANK1	1.76433e-10	-0.305251	0	0	6	1.7204e-15	0	eQTLGen_trans_eQTLs	+	5.07694e-08	rs6131010	40
	ENSG00000138795	LEF1	4	108968701	109090112	-1	protein_coding	51176	LEF1	0.970135	-0.536386	0	0	6	4.8918e-08	0.000641294	eQTLGen_trans_eQTLs	-	5.07694e-08	rs6131010	40
	ENSG00000068796	KIF2A	5	61601989	61833076	1	protein_coding	3796	KIF2A	0.99934	NA	55	10.76	108	1.6073e-48	0	eQTLcatalogue/BLUEPRINT_ge_neutrophil:eQTLcatalogue/BLUEPRINT_ge_T-cell:eQTLcatalogue/GEUVADIS_ge_LCL:eQTLcatalogue/TwinsUK_ge_LCL:DICE/T_CD8_naive:eQTLGen_cis_eQTLs:BIOSQTL/BIOS_eQTL_geneLevel:GTEx/v8/Adipose_Subcutaneous:GTEx/v8/Artery_Aorta:GTEx/v8/Artery_Coronary:GTEx/v8/Artery_Tibial:GTEx/v8/Breast_Mammary_Tissue:GTEx/v8/Colon_Sigmoid:GTEx/v8/Colon_Transverse:GTEx/v8/Esophagus_Muscularis:GTE…	+	2.80766e-08	rs10057876	11
	ENSG00000086189	DIMT1	5	61683081	61699766	-1	protein_coding	27292	DIMT1	1.47118e-05	-0.237276	4	6.298	112	3.1122e-41	0	eQTLcatalogue/BLUEPRINT_ge_monocyte:eQTLcatalogue/BLUEPRINT_ge_T-cell:eQTLcatalogue/Fairfax_2014_LPS2:eQTLcatalogue/Quach_2016_ge_monocyte_naive:eQTLcatalogue/Quach_2016_ge_monocyte_R848:DICE/B_cell_naive:DICE/T_CD8_naive:DICE/T_CD4_naive_TREG:eQTLGen_cis_eQTLs:BIOSQTL/BIOS_eQTL_geneLevel:GTEx/v8/Artery_Aorta:GTEx/v8/Esophagus_Gastroesophageal_Junction:GTEx/v8/Esophagus_Muscularis:GTEx/v8/Skin_No…	+	2.80766e-08	rs10057876	11
	ENSG00000086200	IPO11	5	61699799	61924409	1	protein_coding	51194	IPO11	0.996457	0.432792	0	0	105	1.9685e-30	0	eQTLcatalogue/CEDAR_monocyte_CD14:eQTLcatalogue/TwinsUK_ge_fat:PsychENCODE_eQTLs:eQTLGen_cis_eQTLs:CMC_SVA_cis:GTEx/v8/Heart_Atrial_Appendage:GTEx/v8/Muscle_Skeletal:GTEx/v8/Skin_Sun_Exposed_Lower_leg:GTEx/v8/Testis:GTEx/v7/Muscle_Skeletal	+	2.80766e-08	rs10057876	11
	ENSG00000186105	LRRC70	5	61874562	61877275	1	protein_coding	100130733	LRRC70	NA	0.0876016	0	0	8	1.2402e-05	0.00956223	eQTLGen_cis_eQTLs:GTEx/v8/Thyroid	+	1.35086e-06	rs10057876	11
	ENSG00000081189	MEF2C	5	88013975	88199922	-1	protein_coding	4208	MEF2C	0.00424617	-2.66223	0	0	5	5.8108e-07	0.00507057	eQTLGen_trans_eQTLs	+	9.53126e-07	rs6131010	40
	ENSG00000184838	PRR16	5	119799973	120023027	1	protein_coding	51334	PRR16	0.526199	-0.167736	0	0	5	7.26217e-05	8.1069e-08	CMC_SVA_cis:GTEx/v8/Cells_Cultured_fibroblasts	+	5.64591e-10	rs13168806	13
	ENSG00000158497	HMHB1	5	143191726	143200284	1	protein_coding	57824	HMHB1	NA	0.106867	0	0	1	1.6258e-06	0.008129	eQTLcatalogue/GEUVADIS_ge_LCL	NA	NA	rs349689	14
	ENSG00000145817	YIPF5	5	143537723	143550278	-1	protein_coding	81555	YIPF5	0.931586	1.80284	0	0	84	3.637e-34	0	eQTLcatalogue/CEDAR_rectum:eQTLcatalogue/Fairfax_2014_IFN24:eQTLGen_cis_eQTLs:GTEx/v8/Whole_Blood	-	3.84021e-09	rs349689	14
	ENSG00000183775	KCTD16	5	143550396	143865249	1	protein_coding	57528	KCTD16	0.959973	-0.100166	64	15.72	69	2.89914e-07	0.000357621	PsychENCODE_eQTLs:GTEx/v8/Lung	+	3.84021e-09	rs349689	14
	ENSG00000019582	CD74	5	149781200	149792492	-1	protein_coding	972	CD74	0.0500581	-0.0324924	0	0	6	2.7078e-09	7.30861e-05	eQTLGen_trans_eQTLs	+	5.07694e-08	rs6131010	40
	ENSG00000037749	MFAP3	5	153418466	153600038	1	protein_coding	4238	MFAP3	0.00844478	-0.539205	1	7.295	0	NA	NA	NA	NA	6.25372e-07	rs190517796	15
	ENSG00000164574	GALNT10	5	153570290	153800544	1	protein_coding	55568	GALNT10	0.00044926	1.46954	2	7.295	0	NA	NA	NA	NA	6.25372e-07	rs190517796	15
	ENSG00000164330	EBF1	5	158122928	158526769	-1	protein_coding	1879	EBF1	0.996264	0.544514	0	0	5	2.2332e-07	0.00219055	eQTLGen_trans_eQTLs	+	9.53126e-07	rs6131010	40
	ENSG00000112149	CD83	6	14117872	14137149	1	protein_coding	9308	CD83	0.0177807	-0.0735049	0	0	5	1.7637e-09	5.66679e-05	eQTLGen_trans_eQTLs	+	9.53126e-07	rs6131010	40
	ENSG00000124564	SLC17A3	6	25833294	25882514	-1	protein_coding	10786	SLC17A3	9.88206e-14	-0.246503	0	0	4	8.086e-08	0.000327353	eQTLGen_cis_eQTLs	-	8.60139e-07	rs35706352	16
	ENSG00000112343	TRIM38	6	25963030	25987384	1	protein_coding	10475	TRIM38	4.7513e-06	-0.220583	0	0	20	4.5861e-26	0	eQTLGen_cis_eQTLs:GTEx/v8/Whole_Blood:GTEx/v7/Whole_Blood:GTEx/v6/Whole_Blood	+	1.62438e-07	rs35706352	16
	ENSG00000124529	HIST1H4B	6	26027124	26027480	-1	protein_coding	554313	HIST1H4B	0.00854183	0.166119	0	0	6	0.000158671	0.0125604	PsychENCODE_eQTLs:CMC_NoSVA_cis	-	1.95622e-07	rs35706352	16
	ENSG00000124693	HIST1H3B	6	26031817	26032288	-1	protein_coding	8968	HIST1H3B	0.307283	0.251696	0	0	21	8.2004e-10	1.30907e-05	eQTLGen_cis_eQTLs	-	8.60139e-07	rs35706352	16
	ENSG00000137259	HIST1H2AB	6	26033320	26033796	-1	protein_coding	8335	HIST1H2AB	0.00531944	0.228135	0	0	18	NA	0.049	CMC_NoSVA_cis	-	8.60139e-07	rs35706352	16
	ENSG00000196532	HIST1H3C	6	26045639	26046097	1	protein_coding	8968	HIST1H3C	0.215541	-0.193879	0	0	1	0.000693338	0.0431278	PsychENCODE_eQTLs	-	8.60139e-07	rs35706352	16
	ENSG00000197061	HIST1H4C	6	26104104	26104518	1	protein_coding	554313	HIST1H4C	8.85617e-05	0.852192	0	0	13	6.26017e-06	0.0313008	eQTLcatalogue/Fairfax_2014_LPS24	+	1.62438e-07	rs35706352	16
	ENSG00000158373	HIST1H2BD	6	26158349	26171577	1	protein_coding	3017	HIST1H2BD	0.000277979	-0.0152977	0	0	34	9.0194e-104	0	eQTLGen_cis_eQTLs	+	8.60139e-07	rs35706352	16
	ENSG00000197846	HIST1H2BF	6	26199748	26200942	1	protein_coding	8347	HIST1H2BF	0.00030002	0.851063	0	0	37	7.4668e-17	0	eQTLGen_cis_eQTLs	-	8.60139e-07	rs35706352	16
	ENSG00000198518	HIST1H4E	6	26204858	26206266	1	protein_coding	554313	HIST1H4E	0.000642251	1.83578	0	0	38	5.7869e-12	0	eQTLGen_cis_eQTLs	-	8.60139e-07	rs35706352	16
	ENSG00000196966	HIST1H3E	6	26225383	26225844	1	protein_coding	8968	HIST1H3E	0.000813429	-0.209795	0	0	35	2e-08	0.00010846	eQTLGen_cis_eQTLs:BRAINEAC/TCTX	-	1.03707e-06	rs35706352	16
	ENSG00000158406	HIST1H4H	6	26281283	26285762	-1	protein_coding	554313	HIST1H4H	0.00879033	1.05907	0	0	44	9.2378e-48	0	PsychENCODE_eQTLs:eQTLGen_cis_eQTLs:CMC_NoSVA_cis	-	1.95622e-07	rs35706352	16
	ENSG00000186470	BTN3A2	6	26365387	26378546	1	protein_coding	11118	BTN3A2	0.000124519	2.20791	0	0	203	3.27170000000001e-310	0	TIGER/Nom_Alonso_Pancreatic_islets:EyeGEx:eQTLcatalogue/Alasoo_2018_ge_macrophage_IFNg_Salmonella:eQTLcatalogue/Alasoo_2018_ge_macrophage_IFNg:eQTLcatalogue/Alasoo_2018_ge_macrophage_naive:eQTLcatalogue/Alasoo_2018_ge_macrophage_Salmonella:eQTLcatalogue/BLUEPRINT_ge_monocyte:eQTLcatalogue/BLUEPRINT_ge_neutrophil:eQTLcatalogue/BLUEPRINT_ge_T-cell:eQTLcatalogue/BrainSeq_ge_brain:eQTLcatalogue/CEDAR…	+	4.5773e-08	rs35706352;rs9257272	16
	ENSG00000124508	BTN2A2	6	26383324	26395102	1	protein_coding	10385	BTN2A2	0.000150288	1.01572	0	0	73	2.4131e-41	0	eQTLcatalogue/BLUEPRINT_ge_T-cell:eQTLcatalogue/Fairfax_2012_B-cell_CD19:PsychENCODE_eQTLs:eQTLGen_cis_eQTLs:CMC_SVA_cis:GTEx/v8/Pancreas:GTEx/v8/Skin_Sun_Exposed_Lower_leg:GTEx/v8/Testis:GTEx/v7/Nerve_Tibial:GTEx/v7/Skin_Sun_Exposed_Lower_leg:GTEx/v7/Testis:GTEx/v6/Skin_Sun_Exposed_Lower_leg	+	1.62438e-07	rs35706352	16
	ENSG00000026950	BTN3A1	6	26402465	26415444	1	protein_coding	11119	BTN3A1	8.65114e-07	1.62791	0	0	63	2.5086e-19	0	eQTLGen_cis_eQTLs:CMC_NoSVA_cis:GTEx/v8/Testis	+	1.84648e-07	rs35706352	16
	ENSG00000111801	BTN3A3	6	26440700	26453643	1	protein_coding	10384	BTN3A3	7.19025e-10	1.09011	0	0	530	1.39333e-65	6.96665e-62	eQTLcatalogue/CEDAR_B-cell_CD19:eQTLcatalogue/CEDAR_neutrophil_CD15:eQTLcatalogue/CEDAR_T-cell_CD4:eQTLcatalogue/CEDAR_T-cell_CD8:eQTLcatalogue/Fairfax_2012_B-cell_CD19:eQTLcatalogue/Fairfax_2014_IFN24:eQTLcatalogue/Fairfax_2014_LPS24:eQTLcatalogue/Fairfax_2014_LPS2:eQTLcatalogue/Fairfax_2014_naive:eQTLcatalogue/Naranbhai_2015_neutrophil_CD16:PsychENCODE_eQTLs:eQTLGen_cis_eQTLs:CMC_SVA_cis:CMC_SV…	-	2.2447e-08	rs35706352;rs9257272	16
	ENSG00000112763	BTN2A1	6	26458150	26476849	1	protein_coding	11120	BTN2A1	1.07468e-18	0.260571	0	0	76	4.4051e-40	0	PsychENCODE_eQTLs:eQTLGen_cis_eQTLs:GTEx/v8/Adipose_Subcutaneous:GTEx/v8/Muscle_Skeletal:GTEx/v7/Adipose_Subcutaneous:GTEx/v7/Whole_Blood:GTEx/v7/Artery_Aorta:GTEx/v7/Muscle_Skeletal	+	1.95622e-07	rs35706352	16
	ENSG00000124557	BTN1A1	6	26501449	26510650	1	protein_coding	696	BTN1A1	1.14088e-09	-0.329705	0	0	24	1.26573e-07	0.000632865	eQTLcatalogue/Quach_2016_ge_monocyte_IAV	-	1.84648e-07	rs35706352	16
	ENSG00000182952	HMGN4	6	26538633	26546482	1	protein_coding	10473	HMGN4	0.557082	-0.351003	0	0	47	3.6877e-20	0	eQTLGen_cis_eQTLs:GTEx/v8/Adipose_Subcutaneous:GTEx/v8/Whole_Blood:GTEx/v8/Artery_Tibial:GTEx/v8/Lung:GTEx/v8/Muscle_Skeletal:GTEx/v8/Nerve_Tibial:GTEx/v8/Cells_Cultured_fibroblasts:GTEx/v8/Skin_Sun_Exposed_Lower_leg:GTEx/v7/Muscle_Skeletal	+	1.62438e-07	rs35706352	16
	ENSG00000146109	ABT1	6	26597180	26600278	1	protein_coding	29777	ABT1	0.0271056	0.104221	0	0	28	1.9027e-07	0.000624064	eQTLGen_cis_eQTLs:BIOSQTL/BIOS_eQTL_geneLevel	-	8.60139e-07	rs35706352	16
	ENSG00000181315	ZNF322	6	26636518	26659980	-1	protein_coding	79692	ZNF322	NA	-1.14047	0	0	20	4.46927e-07	6.66811e-52	BIOSQTL/BIOS_eQTL_geneLevel:GTEx/v8/Artery_Tibial	-	8.60139e-07	rs35706352	16
	ENSG00000124635	HIST1H2BJ	6	27093676	27100541	-1	protein_coding	8970	HIST1H2BJ	0.478842	0.308582	1	4	19	9.36188e-05	0.00723663	TIGER/Nom_Alonso_Pancreatic_islets:GTEx/v8/Whole_Blood:GTEx/v8/Artery_Tibial	-	1.84648e-07	rs35706352;rs9257272	16
	ENSG00000196787	HIST1H2AG	6	27100832	27103070	1	protein_coding	85235	HIST1H2AG	0.000610464	-0.741637	1	4	0	NA	NA	NA	NA	1.34898e-06	rs35706352	16
	ENSG00000197903	HIST1H2BK	6	27106073	27114619	-1	protein_coding	85236	HIST1H2BK	0.490754	-0.0430523	0	0	237	7.3758e-25	0	TIGER/Nom_Alonso_Pancreatic_islets:eQTLGen_cis_eQTLs:GTEx/v8/Adipose_Subcutaneous:GTEx/v8/Adipose_Visceral_Omentum:GTEx/v8/Artery_Tibial:GTEx/v8/Brain_Cerebellum:GTEx/v8/Lung:GTEx/v8/Nerve_Tibial:GTEx/v7/Adipose_Subcutaneous:GTEx/v7/Lung:GTEx/v7/Nerve_Tibial:GTEx/v6/Adipose_Subcutaneous	-	4.12845e-08	rs9257272;rs35706352	16
	ENSG00000112812	PRSS16	6	27215480	27224403	1	protein_coding	10279	PRSS16	2.23792e-06	0.00884812	1	2.892	275	3.0702e-45	0	eQTLcatalogue/TwinsUK_ge_LCL:eQTLcatalogue/TwinsUK_ge_skin:eQTLGen_cis_eQTLs:BIOSQTL/BIOS_eQTL_geneLevel:GTEx/v8/Adipose_Subcutaneous:GTEx/v8/Adipose_Visceral_Omentum:GTEx/v8/Adrenal_Gland:GTEx/v8/Whole_Blood:GTEx/v8/Artery_Aorta:GTEx/v8/Artery_Tibial:GTEx/v8/Brain_Cerebellar_Hemisphere:GTEx/v8/Brain_Cerebellum:GTEx/v8/Brain_Cortex:GTEx/v8/Esophagus_Gastroesophageal_Junction:GTEx/v8/Esophagus_Muc…	-	4.12845e-08	rs35706352;rs9257272	16
	ENSG00000158553	POM121L2	6	27253682	27279949	-1	protein_coding	94026	POM121L2	NA	0.313408	3	10.98	0	NA	NA	NA	NA	6.97179e-07	rs35706352	16
	ENSG00000124613	ZNF391	6	27342394	27371683	1	protein_coding	346157	ZNF391	9.25869e-07	1.23172	10	8.5	301	3.0509e-17	0	eQTLcatalogue/TwinsUK_ge_LCL:PsychENCODE_eQTLs:eQTLGen_cis_eQTLs:BIOSQTL/BIOS_eQTL_geneLevel:GTEx/v8/Adipose_Subcutaneous:GTEx/v8/Adipose_Visceral_Omentum:GTEx/v8/Adrenal_Gland:GTEx/v8/Artery_Aorta:GTEx/v8/Artery_Coronary:GTEx/v8/Artery_Tibial:GTEx/v8/Brain_Cerebellar_Hemisphere:GTEx/v8/Brain_Nucleus_accumbens_basal_ganglia:GTEx/v8/Breast_Mammary_Tissue:GTEx/v8/Colon_Sigmoid:GTEx/v8/Colon_Transve…	-	4.12845e-08	rs35706352;rs9257272	16
	ENSG00000096654	ZNF184	6	27418522	27440897	-1	protein_coding	7738	ZNF184	0.133749	-0.545662	9	10.07	205	4.16632e-08	0.000600562	GTEx/v7/Brain_Hypothalamus	-	4.12845e-08	rs35706352;rs9257272	16
	ENSG00000185130	HIST1H2BL	6	27775257	27775709	-1	protein_coding	8340	HIST1H2BL	0.00286755	-0.030111	16	16.23	3	0.000475577	0.0317134	PsychENCODE_eQTLs	-	7.1977e-08	rs35706352;rs9257272	16
	ENSG00000196747	HIST1H2AI	6	27775899	27776429	1	protein_coding	85235	HIST1H2AI	0.581587	-0.0583265	16	16.23	0	NA	NA	NA	NA	7.1977e-08	rs35706352	16
	ENSG00000203813	HIST1H3H	6	27777842	27778314	1	protein_coding	8968	HIST1H3H	0.0249392	-0.177817	15	16.23	32	1.1239e-06	0.00341243	eQTLGen_cis_eQTLs	-	7.1977e-08	rs35706352;rs9257272	16
	ENSG00000182611	HIST1H2AJ	6	27782112	27782607	-1	protein_coding	8331	HIST1H2AJ	0.191198	0.615054	16	16.23	0	NA	NA	NA	NA	7.1977e-08	rs35706352	16
	ENSG00000196374	HIST1H2BM	6	27782822	27783267	1	protein_coding	8342	HIST1H2BM	0.00275346	-0.27562	17	16.23	0	NA	NA	NA	NA	7.1977e-08	rs35706352	16
	ENSG00000197238	HIST1H4J	6	27791884	27792257	1	protein_coding	554313	HIST1H4J	0.423754	0.59845	20	9.571	370	2.45547e-08	3.45363e-05	TIGER/Nom_Alonso_Pancreatic_islets:PsychENCODE_eQTLs:BIOSQTL/BIOS_eQTL_geneLevel:GTEx/v6/Adipose_Subcutaneous:GTEx/v6/Adrenal_Gland:GTEx/v6/Breast_Mammary_Tissue:GTEx/v6/Ovary	+	2.827e-08	rs35706352;rs9257272	16
	ENSG00000197914	HIST1H4K	6	27798952	27799305	-1	protein_coding	554313	HIST1H4K	0.429119	0.387416	16	12.22	395	1.7293e-19	0	eQTLGen_cis_eQTLs:BIOSQTL/BIOS_eQTL_geneLevel:GTEx/v7/Colon_Transverse:GTEx/v7/Spleen:GTEx/v7/Thyroid:GTEx/v6/Artery_Aorta:GTEx/v6/Thyroid	+	2.827e-08	rs35706352;rs9257272	16
	ENSG00000184348	HIST1H2AK	6	27805658	27806117	-1	protein_coding	85235	HIST1H2AK	0.0684285	-0.0412441	18	12.22	322	5.2978e-07	0.00138187	eQTLGen_cis_eQTLs:BIOSQTL/BIOS_eQTL_geneLevel:BRAINEAC/OCTX	+	2.827e-08	rs35706352;rs9257272	16
	ENSG00000233822	HIST1H2BN	6	27806323	27823487	1	protein_coding	8341	HIST1H2BN	0.139775	0.145508	24	15.9	392	9.53077e-09	2.41888e-06	EyeGEx:GTEx/v8/Artery_Aorta:GTEx/v8/Esophagus_Gastroesophageal_Junction:GTEx/v8/Esophagus_Muscularis:GTEx/v8/Cells_Cultured_fibroblasts:GTEx/v8/Skin_Not_Sun_Exposed_Suprapubic:GTEx/v7/Esophagus_Gastroesophageal_Junction	+	2.827e-08	rs35706352;rs9257272	16
	ENSG00000198374	HIST1H2AL	6	27833034	27833606	1	protein_coding	85235	HIST1H2AL	0.0624869	-0.360341	15	15.9	0	NA	NA	NA	NA	8.58367e-08	rs9257272;rs35706352	16
	ENSG00000184357	HIST1H1B	6	27834570	27835359	-1	protein_coding	3009	HIST1H1B	0.509139	-0.0898951	16	15.9	300	4.83112e-06	0.00401805	GTEx/v8/Skin_Not_Sun_Exposed_Suprapubic	+	2.2447e-08	rs9257272;rs35706352	16
	ENSG00000182572	HIST1H3I	6	27839623	27840099	-1	protein_coding	8968	HIST1H3I	0.36088	-0.232438	16	15.9	0	NA	NA	NA	NA	8.58367e-08	rs9257272;rs35706352	16
	ENSG00000198558	HIST1H4L	6	27840926	27841289	-1	protein_coding	554313	HIST1H4L	0.191235	0.42689	16	15.9	45	4.2216e-05	0.00394854	PsychENCODE_eQTLs	+	8.58367e-08	rs9257272;rs35706352	16
	ENSG00000197153	HIST1H3J	6	27858093	27860884	-1	protein_coding	8968	HIST1H3J	0.695884	-0.189708	6	10.73	447	6.71462e-24	3.89125e-33	GTEx/v8/Testis:GTEx/v7/Testis:GTEx/v6/Testis	-	2.2447e-08	rs9257272;rs35706352	16
	ENSG00000233224	HIST1H2AM	6	27860477	27860963	-1	protein_coding	85235	HIST1H2AM	0.000856482	-0.225135	6	10.73	0	NA	NA	NA	NA	4.3674e-07	rs9257272;rs35706352	16
	ENSG00000196331	HIST1H2BO	6	27861203	27861669	1	protein_coding	8348	HIST1H2BO	3.07278e-05	-0.223063	5	5.694	0	NA	NA	NA	NA	4.3674e-07	rs35706352;rs9257272	16
	ENSG00000168131	OR2B2	6	27878963	27880174	-1	protein_coding	81697	OR2B2	6.8672e-05	-0.212076	6	23.2	0	NA	NA	NA	NA	4.02427e-07	rs9257272;rs35706352	16
	ENSG00000124657	OR2B6	6	27925019	27925960	1	protein_coding	26212	OR2B6	0.0407309	-0.0981731	1	0.002	0	NA	NA	NA	NA	4.35577e-07	rs9257272;rs35706352	16
	ENSG00000197279	ZNF165	6	28048753	28057341	1	protein_coding	7718	ZNF165	0.000563292	0.227981	8	10.67	491	3.1616e-27	0	eQTLcatalogue/BLUEPRINT_ge_neutrophil:PsychENCODE_eQTLs:eQTLGen_cis_eQTLs:BIOSQTL/BIOS_eQTL_geneLevel:CMC_SVA_cis:CMC_NoSVA_cis:GTEx/v8/Adipose_Visceral_Omentum:GTEx/v8/Artery_Aorta:GTEx/v8/Artery_Tibial:GTEx/v8/Colon_Sigmoid:GTEx/v8/Esophagus_Mucosa:GTEx/v8/Esophagus_Muscularis:GTEx/v8/Heart_Left_Ventricle:GTEx/v8/Muscle_Skeletal:GTEx/v8/Nerve_Tibial:GTEx/v8/Cells_Cultured_fibroblasts:GTEx/v8/St…	+	2.2447e-08	rs9257272;rs35706352	16
	ENSG00000196812	ZSCAN16	6	28092338	28097860	1	protein_coding	80345	ZSCAN16	2.67303e-06	0.184187	8	5.996	454	4.4572e-84	0	eQTLcatalogue/BLUEPRINT_ge_neutrophil:PsychENCODE_eQTLs:DICE/T_CD4_TH1:DICE/T_CD4_TH17:DICE/T_CD4_naive_TREG:eQTLGen_cis_eQTLs:BIOSQTL/BIOS_eQTL_geneLevel:CMC_SVA_cis:GTEx/v8/Heart_Left_Ventricle:GTEx/v8/Thyroid	-	2.2447e-08	rs35706352;rs9257272	16
	ENSG00000198315	ZKSCAN8	6	28109688	28127250	1	protein_coding	7745	ZKSCAN8	0.000231595	-0.142528	14	13.42	482	3.10149e-13	9.78787e-11	eQTLcatalogue/BLUEPRINT_ge_neutrophil:PsychENCODE_eQTLs:eQTLGen_cis_eQTLs:CMC_SVA_cis:GTEx/v8/Brain_Cerebellum:GTEx/v8/Brain_Cortex:GTEx/v8/Brain_Frontal_Cortex_BA9:GTEx/v8/Brain_Hippocampus:GTEx/v8/Brain_Nucleus_accumbens_basal_ganglia:GTEx/v8/Muscle_Skeletal:GTEx/v8/Nerve_Tibial:GTEx/v7/Brain_Cerebellum:GTEx/v7/Nerve_Tibial	+	2.2447e-08	rs35706352;rs9257272	16
	ENSG00000137185	ZSCAN9	6	28192664	28201260	1	protein_coding	7746	ZSCAN9	4.10249e-08	0.461166	8	7.251	502	6.0217e-30	0	EyeGEx:eQTLcatalogue/BLUEPRINT_ge_neutrophil:eQTLcatalogue/TwinsUK_ge_fat:PsychENCODE_eQTLs:eQTLGen_cis_eQTLs:CMC_SVA_cis:GTEx/v8/Adipose_Subcutaneous:GTEx/v8/Artery_Aorta:GTEx/v8/Artery_Tibial:GTEx/v8/Brain_Cerebellar_Hemisphere:GTEx/v8/Brain_Cerebellum:GTEx/v8/Brain_Cortex:GTEx/v8/Brain_Hippocampus:GTEx/v8/Colon_Transverse:GTEx/v8/Nerve_Tibial:GTEx/v8/Pituitary:GTEx/v8/Cells_Cultured_fibroblast…	-	2.2447e-08	rs9257272;rs35706352	16
	ENSG00000187626	ZKSCAN4	6	28212401	28227011	-1	protein_coding	387032	ZKSCAN4	6.74288e-05	0.661631	4	10.52	513	2.3066e-122	0	eQTLcatalogue/BLUEPRINT_ge_monocyte:eQTLcatalogue/BLUEPRINT_ge_neutrophil:eQTLcatalogue/Lepik_2017_ge_blood:eQTLcatalogue/Quach_2016_ge_monocyte_naive:DICE/T_CD8_naive:eQTLGen_cis_eQTLs:BIOSQTL/BIOS_eQTL_geneLevel:GTEx/v8/Adipose_Visceral_Omentum:GTEx/v8/Whole_Blood:GTEx/v8/Cells_Cultured_fibroblasts:GTEx/v8/Small_Intestine_Terminal_Ileum:GTEx/v8/Spleen:GTEx/v8/Testis:GTEx/v7/Spleen:GTEx/v7/Testi…	-	2.2447e-08	rs9257272;rs35706352	16
	ENSG00000189134	NKAPL	6	28227098	28228736	1	protein_coding	222698	NKAPL	0.000165621	0.0513426	2	5.18	18	4.20482e-05	0.000834988	GTEx/v8/Adipose_Subcutaneous:GTEx/v8/Esophagus_Muscularis	+	1.12901e-07	rs9257272;rs35706352	16
	ENSG00000137338	PGBD1	6	28249314	28270326	1	protein_coding	84547	PGBD1	1.46735e-05	-0.0800605	11	14.75	495	3.9179e-45	0	DICE/T_CD4_naive:DICE/T_CD8_naive:DICE/Monocyte_non_classical:DICE/T_CD4_TFH:DICE/T_CD4_TH1_17:DICE/T_CD4_TH2:eQTLGen_cis_eQTLs:BIOSQTL/BIOS_eQTL_geneLevel:CMC_SVA_cis:GTEx/v8/Adipose_Visceral_Omentum:GTEx/v8/Brain_Caudate_basal_ganglia:GTEx/v8/Brain_Cerebellar_Hemisphere:GTEx/v8/Brain_Cerebellum:GTEx/v8/Brain_Spinal_cord_cervical_c-1:GTEx/v8/Colon_Sigmoid:GTEx/v8/Nerve_Tibial:GTEx/v8/Skin_Not_Su…	-	2.2447e-08	rs9257272;rs35706352	16
	ENSG00000235109	ZSCAN31	6	28292470	28324048	-1	protein_coding	64288	ZSCAN31	3.77127e-09	1.10713	17	13.57	529	3.71606e-30	7.04604e-48	eQTLcatalogue/BrainSeq_ge_brain:eQTLcatalogue/CEDAR_transverse_colon:eQTLcatalogue/TwinsUK_ge_fat:eQTLcatalogue/TwinsUK_ge_skin:PsychENCODE_eQTLs:CMC_SVA_cis:CMC_SVA_trans:CMC_NoSVA_cis:BRAINEAC/WHMT:GTEx/v8/Adipose_Subcutaneous:GTEx/v8/Adipose_Visceral_Omentum:GTEx/v8/Artery_Coronary:GTEx/v8/Brain_Amygdala:GTEx/v8/Brain_Anterior_cingulate_cortex_BA24:GTEx/v8/Brain_Caudate_basal_ganglia:GTEx/v8/B…	-	2.2447e-08	rs9257272;rs35706352	16
	ENSG00000189298	ZKSCAN3	6	28317691	28336947	1	protein_coding	80317	ZKSCAN3	0.000122608	-0.652443	7	13.57	529	9.7502e-91	0	TIGER/Nom_Alonso_Pancreatic_islets:eQTLcatalogue/BrainSeq_ge_brain:eQTLcatalogue/GEUVADIS_ge_LCL:eQTLcatalogue/HipSci_ge_iPSC:eQTLcatalogue/TwinsUK_ge_fat:eQTLcatalogue/TwinsUK_ge_LCL:eQTLcatalogue/TwinsUK_ge_skin:PsychENCODE_eQTLs:eQTLGen_cis_eQTLs:BIOSQTL/BIOS_eQTL_geneLevel:CMC_SVA_cis:CMC_NoSVA_cis:GTEx/v8/Adipose_Subcutaneous:GTEx/v8/Whole_Blood:GTEx/v8/Artery_Aorta:GTEx/v8/Artery_Tibial:GTE…	+	2.2447e-08	rs9257272;rs35706352	16
	ENSG00000158691	ZSCAN12	6	28346732	28367511	-1	protein_coding	9753	ZSCAN12	1.43992e-05	NA	11	9.552	11	1.0997e-05	6.45566e-06	EyeGEx:GTEx/v8/Artery_Tibial:GTEx/v8/Skin_Sun_Exposed_Lower_leg:GTEx/v7/Brain_Cerebellar_Hemisphere:GTEx/v7/Skin_Sun_Exposed_Lower_leg:GTEx/v6/Muscle_Skeletal	-	8.91501e-08	rs9257272;rs35706352	16
	ENSG00000187987	ZSCAN23	6	28399707	28411279	-1	protein_coding	222696	ZSCAN23	0.00270295	0.0706565	3	2.102	559	1.22977e-27	5.06862e-55	TIGER/Nom_Alonso_Pancreatic_islets:eQTLcatalogue/GEUVADIS_ge_LCL:eQTLcatalogue/HipSci_ge_iPSC:eQTLcatalogue/TwinsUK_ge_LCL:PsychENCODE_eQTLs:BIOSQTL/BIOS_eQTL_geneLevel:CMC_SVA_cis:CMC_SVA_trans:CMC_NoSVA_cis:BRAINEAC/CRBL:GTEx/v8/Adipose_Subcutaneous:GTEx/v8/Adipose_Visceral_Omentum:GTEx/v8/Adrenal_Gland:GTEx/v8/Artery_Aorta:GTEx/v8/Artery_Tibial:GTEx/v8/Brain_Cerebellar_Hemisphere:GTEx/v8/Brain…	-	2.2447e-08	rs9257272;rs35706352	16
	ENSG00000198704	GPX6	6	28471073	28495992	-1	protein_coding	257202	GPX6	3.13758e-05	0.718703	1	0.984	0	NA	NA	NA	NA	6.21662e-08	rs9257272;rs35706352	16
	ENSG00000232040	SCAND3	6	28539407	28583989	-1	protein_coding	114821	SCAND3	9.70724e-09	-0.785031	2	10.48	12	4.07484e-05	0.000305781	GTEx/v8/Artery_Tibial:GTEx/v8/Brain_Hippocampus	-	6.72777e-08	rs9257272;rs35706352	16
	ENSG00000204713	TRIM27	6	28870779	28891766	-1	protein_coding	5987	TRIM27	0.878752	-0.142068	15	18.69	416	2.0091e-26	0	eQTLcatalogue/BLUEPRINT_ge_monocyte:eQTLcatalogue/TwinsUK_ge_skin:eQTLGen_cis_eQTLs:BIOSQTL/BIOS_eQTL_geneLevel:GTEx/v8/Adipose_Subcutaneous:GTEx/v8/Adipose_Visceral_Omentum:GTEx/v8/Esophagus_Mucosa:GTEx/v8/Muscle_Skeletal:GTEx/v8/Skin_Not_Sun_Exposed_Suprapubic:GTEx/v8/Skin_Sun_Exposed_Lower_leg:GTEx/v8/Stomach:GTEx/v8/Testis:GTEx/v7/Esophagus_Mucosa:GTEx/v7/Muscle_Skeletal:GTEx/v7/Skin_Not_Sun_…	+	2.2447e-08	rs9257272;rs35706352	16
	ENSG00000204709	C6orf100	6	28911654	28912314	1	protein_coding	NA	C6orf100	NA	NA	8	3.641	427	1.43562e-19	7.1781e-16	eQTLcatalogue/Alasoo_2018_ge_macrophage_Salmonella:eQTLcatalogue/Fairfax_2014_IFN24:eQTLcatalogue/HipSci_ge_iPSC:eQTLcatalogue/Quach_2016_ge_monocyte_IAV:eQTLcatalogue/TwinsUK_ge_LCL:GTEx/v8/Brain_Cortex:GTEx/v6/Artery_Aorta:GTEx/v6/Colon_Transverse	+	2.2447e-08	rs9257272;rs35706352	16
	ENSG00000197935	ZNF311	6	28962562	28973093	-1	protein_coding	282890	ZNF311	0.000129446	0.377858	9	11.6	9	1.97119e-08	1.15356e-17	eQTLcatalogue/GENCORD_ge_T-cell:GTEx/v8/Adipose_Subcutaneous:GTEx/v8/Artery_Tibial:GTEx/v8/Esophagus_Muscularis:GTEx/v8/Nerve_Tibial:GTEx/v8/Cells_Cultured_fibroblasts:GTEx/v8/Small_Intestine_Terminal_Ileum	+	5.16809e-08	rs9257272;rs35706352	16
	ENSG00000204704	OR2W1	6	29011990	29013017	-1	protein_coding	26692	OR2W1	0.0865619	0.531528	7	6.576	0	NA	NA	NA	NA	1.1174e-07	rs9257272	16
	ENSG00000204703	OR2B3	6	29053985	29055090	-1	protein_coding	442184	OR2B3	0.00133693	0.45884	3	9.377	0	NA	NA	NA	NA	7.16839e-08	rs9257272	16
	ENSG00000204702	OR2J1	6	29068386	29069658	1	protein_coding	NA	OR2J1	0.0174945	NA	1	0.549	0	NA	NA	NA	NA	7.83545e-08	rs9257272	16
	ENSG00000204701	OR2J3	6	29079668	29080603	1	protein_coding	442186	OR2J3	0.0281435	0.112859	2	1.351	0	NA	NA	NA	NA	7.83545e-08	rs9257272	16
	ENSG00000204700	OR2J2	6	29141311	29142351	1	protein_coding	26707	OR2J2	0.0107267	0.271259	4	5.147	0	NA	NA	NA	NA	1.14978e-07	rs9257272	16
	ENSG00000204695	OR14J1	6	29274403	29275519	1	protein_coding	442191	OR14J1	8.02406e-08	1.33547	4	10.49	1	9.77576e-05	1.32832e-10	GTEx/v8/Testis	-	1.70501e-07	rs9257272	16
	ENSG00000243729	OR5V1	6	29323007	29399744	-1	protein_coding	81696	OR5V1	0.00344262	0.323635	13	11.39	180	0.000241096	0.0486733	BRAINEAC/THAL	NA	2.2447e-08	rs9257272;rs35706352	16
	ENSG00000112462	OR12D3	6	29341200	29343068	-1	protein_coding	81797	OR12D3	1.34136e-05	0.883549	5	11.39	0	NA	NA	NA	NA	2.32976e-07	rs9257272	16
	ENSG00000168787	OR12D2	6	29364416	29365448	1	protein_coding	26529	OR12D2	0.601033	0.457835	3	6.779	0	NA	NA	NA	NA	3.33239e-07	rs9257272	16
	ENSG00000204694	OR11A1	6	29393281	29424848	-1	protein_coding	26531	OR11A1	0.0434844	1.23026	4	3.951	180	0.000241096	0.0486733	BRAINEAC/THAL	NA	2.2447e-08	rs9257272;rs35706352	16
	ENSG00000206474	OR10C1	6	29407083	29408731	1	protein_coding	442194	OR10C1	0.227592	0.363897	3	1.81	0	NA	NA	NA	NA	2.1358e-07	rs9257272	16
	ENSG00000204688	OR2H1	6	29424958	29432105	1	protein_coding	26716	OR2H1	0.0449041	-0.358288	4	3.951	0	NA	NA	NA	NA	2.39516e-07	rs9257272	16
	ENSG00000204687	MAS1L	6	29454474	29455738	-1	protein_coding	116511	MAS1L	0.000466206	0.689548	5	8.385	0	NA	NA	NA	NA	2.50942e-07	rs9257272	16
	ENSG00000213886	UBD	6	29523292	29527702	-1	protein_coding	10537	UBD	0.0798958	0.401531	5	14.02	0	NA	NA	NA	NA	2.48285e-07	rs9257272	16
	ENSG00000204681	GABBR1	6	29523406	29601753	-1	protein_coding	2550	GABBR1	0.99997	0.238892	10	14.02	275	1.3236e-28	0	eQTLcatalogue/BLUEPRINT_ge_monocyte:eQTLcatalogue/BLUEPRINT_ge_neutrophil:eQTLcatalogue/TwinsUK_ge_LCL:eQTLGen_cis_eQTLs:BIOSQTL/BIOS_eQTL_geneLevel:GTEx/v8/Whole_Blood:GTEx/v8/Thyroid	-	2.2447e-08	rs9257272;rs35706352	16
	ENSG00000204657	OR2H2	6	29555683	29556745	1	protein_coding	7932	OR2H2	0.0899459	0.696836	4	3.904	277	1.16286e-09	1.93261e-11	BIOSQTL/BIOS_eQTL_geneLevel:GTEx/v8/Adipose_Visceral_Omentum:GTEx/v8/Whole_Blood:GTEx/v8/Esophagus_Mucosa:GTEx/v8/Esophagus_Muscularis:GTEx/v8/Heart_Atrial_Appendage:GTEx/v8/Heart_Left_Ventricle:GTEx/v8/Skin_Not_Sun_Exposed_Suprapubic:GTEx/v7/Adipose_Visceral_Omentum:GTEx/v7/Heart_Atrial_Appendage:GTEx/v7/Heart_Left_Ventricle:GTEx/v7/Nerve_Tibial:GTEx/v7/Skin_Not_Sun_Exposed_Suprapubic	-	2.2447e-08	rs9257272;rs35706352	16
	ENSG00000170927	PKHD1	6	51480098	51952423	-1	protein_coding	5314	PKHD1	2.88609e-23	0.0141288	6	7.012	0	NA	NA	NA	NA	1.06149e-08	rs73442823;rs77578399	18
	ENSG00000065308	TRAM2	6	52362200	52441713	-1	protein_coding	9697	TRAM2	0.995358	5.52865	0	0	1	1.0343e-08	5.78481e-05	eQTLGen_cis_eQTLs	-	2.45112e-08	rs77578399	18
	ENSG00000082293	COL19A1	6	70576463	70919679	1	protein_coding	1310	COL19A1	5.55032e-17	1.30528	0	0	6	1.2347e-13	0	eQTLGen_trans_eQTLs	+	5.07694e-08	rs6131010	40
	ENSG00000120262	CCDC170	6	151815165	151942328	1	protein_coding	80129	CCDC170	1.02112e-19	1.38068	0	0	12	8.6351e-06	0.0243841	eQTLGen_cis_eQTLs	-	7.25097e-10	rs3757323	19
	ENSG00000091831	ESR1	6	151977826	152450754	1	protein_coding	2099	ESR1	0.987167	-1.05687	99	20.3	6	1.44196e-05	0.0451849	GTEx/v8/Brain_Caudate_basal_ganglia	-	7.25097e-10	rs3757323;rs3003920;rs3020377;rs2982695	19
	ENSG00000005108	THSD7A	7	11409984	11871824	-1	protein_coding	221981	THSD7A	0.999281	-0.67517	0	0	1	0.00066598	0.0417454	PsychENCODE_eQTLs	+	0.00112053	rs1548884	21
	ENSG00000106460	TMEM106B	7	12250867	12282993	1	protein_coding	54664	TMEM106B	0.515078	3.38065	122	21.2	123	2.32505e-69	0	eQTLcatalogue/BLUEPRINT_ge_monocyte:eQTLcatalogue/BLUEPRINT_ge_neutrophil:eQTLcatalogue/BLUEPRINT_ge_T-cell:eQTLcatalogue/CEDAR_neutrophil_CD15:eQTLcatalogue/Fairfax_2014_IFN24:eQTLcatalogue/Fairfax_2014_LPS24:eQTLcatalogue/Fairfax_2014_naive:eQTLcatalogue/GENCORD_ge_LCL:eQTLcatalogue/GEUVADIS_ge_LCL:eQTLcatalogue/Naranbhai_2015_neutrophil_CD16:eQTLcatalogue/Quach_2016_ge_monocyte_IAV:eQTLcatalog…	+	2.51319e-10	rs1548884	21
	ENSG00000146530	VWDE	7	12370511	12443567	-1	protein_coding	221806	VWDE	NA	0.87633	0	0	70	1.00744e-14	3.6537e-12	PsychENCODE_eQTLs:CMC_SVA_cis:CMC_NoSVA_cis:GTEx/v7/Whole_Blood	-	3.6554e-10	rs1548884	21
	ENSG00000122644	ARL4A	7	12726481	12730559	1	protein_coding	10124	ARL4A	0.640299	1.81094	0	0	85	5.77021e-15	2.88511e-11	eQTLcatalogue/BLUEPRINT_ge_neutrophil	-	2.51319e-10	rs1548884	21
	ENSG00000106537	TSPAN13	7	16793160	16824161	1	protein_coding	27075	TSPAN13	0.609851	-0.0519861	0	0	4	3.8708e-06	0.0267937	eQTLGen_trans_eQTLs	+	9.53126e-07	rs6131010	40
	ENSG00000122515	ZMIZ2	7	44788180	44809477	1	protein_coding	83637	ZMIZ2	0.99962	0.416826	0	0	6	1.3203e-07	0.00141835	eQTLGen_trans_eQTLs	+	5.07694e-08	rs6131010	40
	ENSG00000005471	ABCB4	7	87031013	87109751	-1	protein_coding	5244	ABCB4	0.000203043	NA	0	0	5	9.448e-07	0.007765	eQTLGen_trans_eQTLs	+	9.53126e-07	rs6131010	40
	ENSG00000136573	BLK	8	11351510	11422113	1	protein_coding	640	BLK	2.86166e-07	-0.273662	0	0	6	2.2286e-09	7.42253e-05	eQTLGen_trans_eQTLs	+	5.07694e-08	rs6131010	40
	ENSG00000180828	BHLHE22	8	65492814	65496181	1	protein_coding	27319	BHLHE22	0.67798	-1.02624	2	20.7	0	NA	NA	NA	NA	0.000606362	rs147179190	23
	ENSG00000172817	CYP7B1	8	65500320	65711318	-1	protein_coding	9420	CYP7B1	2.13811e-06	-0.377929	68	20.7	66	2.76159e-15	1.05121e-12	TIGER/Nom_Alonso_Pancreatic_islets:EyeGEx:eQTLcatalogue/GENCORD_ge_T-cell:eQTLcatalogue/TwinsUK_ge_fat:eQTLcatalogue/TwinsUK_ge_LCL:PsychENCODE_eQTLs:BIOSQTL/BIOS_eQTL_geneLevel:CMC_SVA_cis:CMC_NoSVA_cis:GTEx/v8/Adipose_Subcutaneous:GTEx/v8/Adrenal_Gland:GTEx/v8/Artery_Tibial:GTEx/v8/Esophagus_Mucosa:GTEx/v8/Ovary:GTEx/v8/Pancreas:GTEx/v8/Cells_Cultured_fibroblasts:GTEx/v8/Skin_Not_Sun_Exposed_Su…	-	4.32533e-09	rs147179190;rs7842714	23
	ENSG00000153707	PTPRD	9	8314246	10612723	-1	protein_coding	5789	PTPRD	1	-0.573834	1	1.684	0	NA	NA	NA	NA	3.39765e-08	rs7854221	24
	ENSG00000137070	IL11RA	9	34650699	34661889	1	protein_coding	3590	IL11RA	3.74046e-17	-0.45751	0	0	1	4.1366e-06	0.0282387	eQTLGen_trans_eQTLs	-	5.07694e-08	rs6131010	40
	ENSG00000176273	SLC35G1	10	95653730	95715819	1	protein_coding	159371	SLC35G1	0.917136	-0.688312	0	0	1	6.3061e-07	0.00553315	eQTLGen_trans_eQTLs	-	6.97948e-10	rs62099231;rs13381096;rs56327309	37
	ENSG00000156395	SORCS3	10	106400859	107024993	1	protein_coding	22986	SORCS3	0.325134	0.170375	83	20.6	44	5.72644e-16	0	DICE/T_CD4_naive:DICE/T_CD4_TH2:eQTLGen_cis_eQTLs:BIOSQTL/BIOS_eQTL_geneLevel:GTEx/v8/Adipose_Subcutaneous:GTEx/v8/Nerve_Tibial:GTEx/v7/Nerve_Tibial:GTEx/v6/Adipose_Subcutaneous	+	2.9059e-10	rs2496016;rs10884051	25
	ENSG00000184281	TSSC4	11	2421718	2425106	1	protein_coding	10078	TSSC4	0.0132782	0.70148	0	0	8	5.5536e-14	0	eQTLGen_trans_eQTLs	-	3.38747e-08	rs35706352;rs9257272	16
	ENSG00000156738	MS4A1	11	60223225	60238233	1	protein_coding	931	MS4A1	0.0153882	0.269177	0	0	6	8.6179e-11	0	eQTLGen_trans_eQTLs	+	5.07694e-08	rs6131010	40
	ENSG00000174807	CD248	11	66081958	66084515	-1	protein_coding	57124	CD248	0.541815	NA	0	0	8	7.6127e-10	2.02716e-05	eQTLGen_trans_eQTLs	+	3.38747e-08	rs35706352;rs9257272	16
	ENSG00000137501	SYTL2	11	85405267	85522184	-1	protein_coding	54843	SYTL2	2.11827e-19	-0.466325	0	0	64	NA	0.009	CMC_SVA_trans	+	1.05441e-08	rs11152003	38
	ENSG00000149972	CNTN5	11	98891683	100229616	1	protein_coding	53942	CNTN5	0.00135406	0.148887	11	3.425	0	NA	NA	NA	NA	4.92099e-08	rs594759	26
	ENSG00000149294	NCAM1	11	112831997	113149158	1	protein_coding	4684	NCAM1	NA	NA	24	8.669	23	9.17552e-16	0	eQTLcatalogue/TwinsUK_ge_fat:eQTLGen_cis_eQTLs:GTEx/v8/Muscle_Skeletal:GTEx/v8/Testis:GTEx/v7/Muscle_Skeletal:GTEx/v7/Testis:GTEx/v6/Muscle_Skeletal	+	2.26378e-08	rs1245129	27
	ENSG00000160683	CXCR5	11	118754475	118768508	1	protein_coding	643	CXCR5	0.160254	-0.86613	0	0	6	2.4295e-10	0	eQTLGen_trans_eQTLs	+	5.07694e-08	rs6131010	40
	ENSG00000111186	WNT5B	12	1639057	1756409	1	protein_coding	81029	WNT5B	0.83534	-0.105698	0	0	2	2.1256e-07	0.00208481	eQTLGen_trans_eQTLs	+	2.12832e-07	rs35706352	16
	ENSG00000111602	TIMELESS	12	56810903	56843187	-1	protein_coding	8914	TIMELESS	1.03547e-25	-0.382076	0	0	5	5.2567e-08	0.000734174	eQTLGen_trans_eQTLs	+	9.53126e-07	rs6131010	40
	ENSG00000118596	SLC16A7	12	59989848	60176395	1	protein_coding	9194	SLC16A7	0.00178577	-0.245874	0	0	168	1.4082e-10	0	eQTLGen_cis_eQTLs:GTEx/v7/Artery_Tibial	-	1.26136e-08	rs1995514	28
	ENSG00000122986	HVCN1	12	111065646	111142755	-1	protein_coding	84329	HVCN1	0.750491	-0.518136	0	0	6	1.2353e-07	0.00134008	eQTLGen_trans_eQTLs	+	5.07694e-08	rs6131010	40
	ENSG00000177169	ULK1	12	132379196	132407712	1	protein_coding	8408	ULK1	0.96446	-0.338022	0	0	1	2.1162e-06	0.0162211	eQTLGen_trans_eQTLs	-	3.33239e-07	rs9257272	16
	ENSG00000102796	DHRS12	13	52342129	52378293	-1	protein_coding	79758	DHRS12	0.00725776	-0.134211	0	0	1	3.974e-07	0.00349436	eQTLGen_trans_eQTLs	-	0.00101988	rs62084691	35
	ENSG00000136110	LECT1	13	53277399	53313947	-1	protein_coding	11061	LECT1	6.68267e-06	0.0923413	0	0	7	3.33417e-05	0.0144139	GTEx/v8/Esophagus_Muscularis:GTEx/v8/Spleen:GTEx/v7/Esophagus_Muscularis	-	1.06423e-07	rs1867370	29
	ENSG00000136099	PCDH8	13	53418109	53422775	-1	protein_coding	5100	PCDH8	NA	-0.692641	0	0	11	2.07527e-05	1.94677e-15	GTEx/v8/Nerve_Tibial:GTEx/v8/Minor_Salivary_Gland	+	3.04427e-08	rs1867370;rs1373280	29
	ENSG00000102837	OLFM4	13	53602894	53626192	1	protein_coding	10562	OLFM4	2.41041e-06	0.814566	0	0	70	9.0181e-43	0	eQTLGen_cis_eQTLs:BIOSQTL/BIOS_eQTL_geneLevel	+	2.64299e-08	rs1867370;rs1373280	29
	ENSG00000134873	CLDN10	13	96085858	96232013	1	protein_coding	9071	CLDN10	0.0459304	NA	0	0	106	7.32396e-14	0	EyeGEx:eQTLcatalogue/Fairfax_2014_LPS24:eQTLGen_cis_eQTLs:GTEx/v8/Adipose_Subcutaneous:GTEx/v8/Adipose_Visceral_Omentum:GTEx/v8/Whole_Blood:GTEx/v8/Artery_Tibial:GTEx/v8/Heart_Atrial_Appendage:GTEx/v8/Pancreas:GTEx/v8/Thyroid:GTEx/v7/Adipose_Subcutaneous:GTEx/v7/Esophagus_Gastroesophageal_Junction:GTEx/v7/Heart_Atrial_Appendage	-	4.05094e-08	rs7988861	30
	ENSG00000134874	DZIP1	13	96230457	96296957	-1	protein_coding	22873	DZIP1	3.32706e-12	-0.796594	0	0	8	1.34406e-05	0.00713302	EyeGEx:PsychENCODE_eQTLs	-	4.21764e-07	rs7988861	30
	ENSG00000102580	DNAJC3	13	96329393	96447243	1	protein_coding	5611	DNAJC3	0.951081	-0.646266	0	0	106	7.42519e-21	0	EyeGEx:eQTLcatalogue/TwinsUK_ge_fat:PsychENCODE_eQTLs:eQTLGen_cis_eQTLs:GTEx/v8/Adipose_Subcutaneous:GTEx/v8/Adipose_Visceral_Omentum:GTEx/v8/Whole_Blood:GTEx/v8/Artery_Tibial:GTEx/v8/Esophagus_Gastroesophageal_Junction:GTEx/v8/Esophagus_Mucosa:GTEx/v8/Lung:GTEx/v8/Nerve_Tibial:GTEx/v8/Pancreas:GTEx/v8/Cells_Cultured_fibroblasts:GTEx/v8/Skin_Not_Sun_Exposed_Suprapubic:GTEx/v8/Skin_Sun_Exposed_Low…	-	4.05094e-08	rs7988861	30
	ENSG00000102595	UGGT2	13	96453834	96705736	-1	protein_coding	55757	UGGT2	1.01866e-21	-0.0667801	0	0	107	1.8382e-94	0	TIGER/Nom_Alonso_Pancreatic_islets:EyeGEx:eQTLcatalogue/BLUEPRINT_ge_monocyte:eQTLcatalogue/BLUEPRINT_ge_neutrophil:eQTLcatalogue/Fairfax_2014_IFN24:eQTLcatalogue/Fairfax_2014_LPS24:eQTLcatalogue/GENCORD_ge_fibroblast:eQTLcatalogue/GENCORD_ge_LCL:eQTLcatalogue/Lepik_2017_ge_blood:eQTLcatalogue/TwinsUK_ge_LCL:eQTLcatalogue/TwinsUK_ge_skin:eQTLGen_cis_eQTLs:GTEx/v8/Adipose_Subcutaneous:GTEx/v8/Whol…	+	4.05094e-08	rs7988861	30
	ENSG00000185352	HS6ST3	13	96743093	97485671	1	protein_coding	266722	HS6ST3	0.747378	NA	110	17.9	102	1.57612e-33	3.00119e-55	TIGER/Nom_Alonso_Pancreatic_islets:GTEx/v8/Adipose_Subcutaneous:GTEx/v8/Adipose_Visceral_Omentum:GTEx/v8/Artery_Aorta:GTEx/v8/Artery_Tibial:GTEx/v8/Brain_Caudate_basal_ganglia:GTEx/v8/Esophagus_Muscularis:GTEx/v8/Heart_Atrial_Appendage:GTEx/v8/Nerve_Tibial:GTEx/v8/Thyroid:GTEx/v7/Adipose_Subcutaneous:GTEx/v7/Artery_Aorta:GTEx/v7/Artery_Tibial:GTEx/v6/Adipose_Subcutaneous:GTEx/v6/Artery_Aorta:GTEx…	+	4.05094e-08	rs7988861	30
	ENSG00000129484	PARP2	14	20811741	20826064	1	protein_coding	10038	PARP2	2.09999e-07	1.18551	0	0	7	1.0185e-07	0.00113872	eQTLGen_trans_eQTLs	-	3.38747e-08	rs35706352;rs9257272	16
	ENSG00000092068	SLC7A8	14	23594504	23652883	-1	protein_coding	23428	SLC7A8	0.00016618	0.288411	0	0	4	1.1126e-06	0.00890626	eQTLGen_trans_eQTLs	+	3.38747e-08	rs35706352;rs9257272	16
	ENSG00000100721	TCL1A	14	96176304	96180533	-1	protein_coding	8115	TCL1A	0.0012233	-0.519151	0	0	6	2.8534e-08	0.000383764	eQTLGen_trans_eQTLs	+	5.07694e-08	rs6131010	40
	ENSG00000089902	RCOR1	14	103058998	103196913	1	protein_coding	23186	RCOR1	0.994043	0.684361	0	0	6	8.718e-08	0.00033348	eQTLGen_cis_eQTLs	-	1.27644e-08	rs60658776	31
	ENSG00000131323	TRAF3	14	103243813	103377837	1	protein_coding	7187	TRAF3	0.998406	-1.45451	117	13.53	101	1.1593e-36	0	eQTLcatalogue/TwinsUK_ge_LCL:PsychENCODE_eQTLs:DICE/T_CD4_memory_TREG:eQTLGen_cis_eQTLs:BIOSQTL/BIOS_eQTL_geneLevel:GTEx/v8/Brain_Cortex:GTEx/v8/Brain_Hypothalamus:GTEx/v8/Brain_Spinal_cord_cervical_c-1:GTEx/v8/Esophagus_Mucosa:GTEx/v8/Skin_Not_Sun_Exposed_Suprapubic:GTEx/v8/Spleen:GTEx/v8/Thyroid:GTEx/v7/Brain_Spinal_cord_cervical_c-1:GTEx/v7/Thyroid	+	5.85705e-09	rs60658776	31
	ENSG00000166126	AMN	14	103388993	103399933	1	protein_coding	81693	AMN	0.0923578	1.39364	11	4.389	98	8.15851e-16	0	eQTLcatalogue/Lepik_2017_ge_blood:eQTLGen_cis_eQTLs:BIOSQTL/BIOS_eQTL_geneLevel:GTEx/v8/Colon_Transverse:GTEx/v8/Lung:GTEx/v8/Skin_Not_Sun_Exposed_Suprapubic:GTEx/v8/Stomach:GTEx/v7/Lung	-	5.85705e-09	rs60658776	31
	ENSG00000198752	CDC42BPB	14	103398716	103523799	-1	protein_coding	9578	CDC42BPB	1	NA	0	0	96	2.4921e-17	0	eQTLGen_cis_eQTLs:BIOSQTL/BIOS_eQTL_geneLevel	-	5.85705e-09	rs60658776	31
	ENSG00000100664	EIF5	14	103799881	103811362	1	protein_coding	1983	EIF5	0.90786	1.42789	0	0	73	2.2681e-08	0.000108432	eQTLGen_cis_eQTLs	-	7.75259e-09	rs60658776	31
	ENSG00000166170	BAG5	14	104022881	104029168	-1	protein_coding	9529	BAG5	0.0432182	-0.768927	0	0	19	NA	0.009	CMC_SVA_cis	-	5.85705e-09	rs60658776	31
	ENSG00000041357	PSMA4	15	78832747	78841604	1	protein_coding	5685	PSMA4	0.620424	0.678455	0	0	2	3.7743e-07	0.00339656	eQTLGen_trans_eQTLs	-	3.33239e-07	rs9257272	16
	ENSG00000140743	CDR2	16	22357257	22448486	-1	protein_coding	101060399	CDR2	5.60529e-06	-0.782724	0	0	1	6.7698e-06	0.0422366	eQTLGen_trans_eQTLs	-	1.92454e-06	rs6131010	40
	ENSG00000103365	GGA2	16	23474863	23533316	-1	protein_coding	23062	GGA2	5.0465e-05	-1.64901	0	0	5	4.4643e-09	0.000104822	eQTLGen_trans_eQTLs	+	9.53126e-07	rs6131010	40
	ENSG00000103043	VAC14	16	70721342	70835064	-1	protein_coding	55697	VAC14	0.6297	-0.188845	0	0	3	NA	0.049	CMC_SVA_cis	+	1.553e-08	rs148582489;rs74980679	32
	ENSG00000157423	HYDIN	16	70841281	71264625	-1	protein_coding	101930373	HYDIN	NA	-0.249721	1	1.217	3	2.25909e-06	0.0112955	eQTLcatalogue/Fairfax_2014_IFN24	+	1.96503e-07	rs188393692;rs72791121	32
	ENSG00000180917	CMTR2	16	71315292	71323618	-1	protein_coding	55783	CMTR2	1.42416e-07	-0.54122	0	0	125	2.5546e-19	0	eQTLGen_cis_eQTLs:GTEx/v8/Testis:GTEx/v6/Testis	-	6.4372e-10	rs148582489;rs74980679;rs28501298;rs35069141;rs75888697;rs72791121;rs12449073	32
	ENSG00000172137	CALB2	16	71392616	71424341	1	protein_coding	794	CALB2	0.0012389	-0.281638	1	4.134	3	1.43265e-05	0.00566797	EyeGEx	-	1.12344e-08	rs188393692;rs148582489;rs74980679	32
	ENSG00000167377	ZNF23	16	71481500	71496998	-1	protein_coding	7571	ZNF23	8.37283e-07	-0.580456	2	14.43	210	1.3666e-83	0	eQTLcatalogue/Kasela_2017_T-cell_CD4:eQTLcatalogue/Kasela_2017_T-cell_CD8:eQTLGen_cis_eQTLs:BIOSQTL/BIOS_eQTL_geneLevel:GTEx/v8/Adipose_Subcutaneous:GTEx/v8/Adipose_Visceral_Omentum:GTEx/v8/Artery_Coronary:GTEx/v8/Artery_Tibial:GTEx/v8/Brain_Caudate_basal_ganglia:GTEx/v8/Breast_Mammary_Tissue:GTEx/v8/Colon_Sigmoid:GTEx/v8/Colon_Transverse:GTEx/v8/Esophagus_Gastroesophageal_Junction:GTEx/v8/Esopha…	-	6.4372e-10	rs188393692;rs148582489;rs74980679;rs28501298;rs35069141;rs75888697;rs72791121;rs12449073;rs7193559	32
	ENSG00000261611	AC010547.9	16	71481503	71523214	-1	protein_coding	7571	NA	NA	NA	2	14.43	44	1.48918e-41	0	EyeGEx:BIOSQTL/BIOS_eQTL_geneLevel	-	4.13594e-09	rs188393692;rs148582489;rs28501298;rs74980679	32
	ENSG00000157429	ZNF19	16	71498453	71598992	-1	protein_coding	7567	ZNF19	1.78277e-05	-0.369655	6	11.39	171	5.45703e-09	8.42241e-08	EyeGEx:eQTLcatalogue/BLUEPRINT_ge_T-cell:eQTLGen_cis_eQTLs:BIOSQTL/BIOS_eQTL_geneLevel:GTEx/v8/Adipose_Subcutaneous:GTEx/v8/Artery_Aorta:GTEx/v8/Brain_Cortex:GTEx/v8/Testis:GTEx/v7/Esophagus_Muscularis:GTEx/v7/Testis:GTEx/v6/Testis	+	6.4372e-10	rs188393692;rs148582489;rs74980679;rs12449073;rs7193559;rs28501298;rs35069141	32
	ENSG00000140835	CHST4	16	71559136	71572649	1	protein_coding	10164	CHST4	5.59232e-09	-0.0369774	0	0	1	3.32082e-06	0.00992454	GTEx/v7/Minor_Salivary_Gland	-	6.21279e-07	rs148582489	32
	ENSG00000198650	TAT	16	71599563	71611033	-1	protein_coding	6898	TAT	0.0214384	-0.357662	7	11.39	159	6.32146e-39	0	TIGER/Nom_Alonso_Pancreatic_islets:EyeGEx:PsychENCODE_eQTLs:BIOSQTL/BIOS_eQTL_geneLevel:GTEx/v8/Brain_Nucleus_accumbens_basal_ganglia:GTEx/v8/Nerve_Tibial:GTEx/v8/Testis:GTEx/v7/Brain_Nucleus_accumbens_basal_ganglia:GTEx/v7/Testis:GTEx/v6/Testis	-	4.13594e-09	rs148582489;rs74980679;rs188393692;rs28501298;rs35069141;rs75888697;rs72791121	32
	ENSG00000140832	MARVELD3	16	71660064	71676017	1	protein_coding	91862	MARVELD3	0.000303794	0.0575293	11	27.3	249	2.04042e-31	0	eQTLcatalogue/CEDAR_transverse_colon:PsychENCODE_eQTLs:BIOSQTL/BIOS_eQTL_geneLevel:GTEx/v8/Adipose_Subcutaneous:GTEx/v8/Cells_EBV-transformed_lymphocytes:GTEx/v8/Artery_Aorta:GTEx/v8/Artery_Tibial:GTEx/v8/Brain_Cerebellar_Hemisphere:GTEx/v8/Brain_Cerebellum:GTEx/v8/Esophagus_Gastroesophageal_Junction:GTEx/v8/Esophagus_Mucosa:GTEx/v8/Esophagus_Muscularis:GTEx/v8/Pancreas:GTEx/v8/Cells_Cultured_fib…	-	6.81897e-10	rs28501298;rs148582489;rs74980679;rs35069141;rs75888697;rs72791121;rs7193559;rs12449073	32
	ENSG00000040199	PHLPP2	16	71671738	71758604	-1	protein_coding	23035	PHLPP2	0.0157973	-0.244889	27	27.3	253	2.04042e-31	0	EyeGEx:eQTLcatalogue/GEUVADIS_ge_LCL:eQTLcatalogue/Quach_2016_ge_monocyte_IAV:eQTLcatalogue/TwinsUK_ge_LCL:PsychENCODE_eQTLs:eQTLGen_cis_eQTLs:BIOSQTL/BIOS_eQTL_geneLevel:xQTLServer_eQTLs:GTEx/v8/Adipose_Subcutaneous:GTEx/v8/Adrenal_Gland:GTEx/v8/Whole_Blood:GTEx/v8/Brain_Cerebellar_Hemisphere:GTEx/v8/Brain_Spinal_cord_cervical_c-1:GTEx/v8/Esophagus_Mucosa:GTEx/v8/Esophagus_Muscularis:GTEx/v8/Hea…	-	6.4372e-10	rs28501298;rs148582489;rs74980679;rs188393692;rs7193559;rs12449073;rs35069141;rs75888697;rs72791121	32
	ENSG00000166747	AP1G1	16	71762913	71843104	-1	protein_coding	164	AP1G1	0.999976	-1.06285	35	15.54	237	1.6774e-28	0	EyeGEx:eQTLcatalogue/BLUEPRINT_ge_T-cell:PsychENCODE_eQTLs:eQTLGen_cis_eQTLs:BIOSQTL/BIOS_eQTL_geneLevel:xQTLServer_eQTLs:GTEx/v8/Adipose_Subcutaneous:GTEx/v8/Adrenal_Gland:GTEx/v8/Artery_Aorta:GTEx/v8/Artery_Tibial:GTEx/v8/Esophagus_Mucosa:GTEx/v8/Heart_Atrial_Appendage:GTEx/v8/Minor_Salivary_Gland:GTEx/v8/Cells_Cultured_fibroblasts:GTEx/v8/Skin_Sun_Exposed_Lower_leg:GTEx/v8/Spleen:GTEx/v7/Adren…	-	6.4372e-10	rs188393692;rs148582489;rs74980679;rs28501298;rs35069141;rs7193559;rs12449073;rs75888697	32
	ENSG00000224470	ATXN1L	16	71879894	71919171	1	protein_coding	342371	ATXN1L	NA	-2.03957	27	19.81	197	1.87288e-09	9.3644e-06	eQTLcatalogue/BLUEPRINT_ge_monocyte:eQTLcatalogue/HipSci_ge_iPSC:eQTLGen_cis_eQTLs:BRAINEAC/HIPP:GTEx/v8/Artery_Tibial:GTEx/v8/Testis:GTEx/v7/Artery_Tibial:GTEx/v7/Testis	+	6.4372e-10	rs28501298;rs75888697;rs74980679;rs35069141;rs188393692;rs72791121;rs12449073;rs7193559	32
	ENSG00000182149	IST1	16	71879899	71962913	1	protein_coding	9798	IST1	0.0231107	0.00939117	59	19.81	296	3.1335e-37	0	TIGER/Nom_Alonso_Pancreatic_islets:Nom_InsPIRE_Islets_Gene_eQTLs_Nominal_Pvalues:eQTLcatalogue/Alasoo_2018_ge_macrophage_IFNg_Salmonella:eQTLcatalogue/Alasoo_2018_ge_macrophage_IFNg:eQTLcatalogue/BLUEPRINT_ge_monocyte:eQTLcatalogue/Fairfax_2014_IFN24:eQTLcatalogue/GEUVADIS_ge_LCL:eQTLcatalogue/HipSci_ge_iPSC:eQTLcatalogue/Lepik_2017_ge_blood:eQTLcatalogue/Quach_2016_ge_monocyte_R848:PsychENCODE_e…	-	6.4372e-10	rs28501298;rs75888697;rs74980679;rs35069141;rs188393692;rs182329420;rs12449073;rs148582489;rs72791121;rs7193559	32
	ENSG00000102984	ZNF821	16	71893583	71929239	-1	protein_coding	55565	ZNF821	0.158431	NA	20	19.81	141	7.26212e-12	0	BIOSQTL/BIOS_eQTL_geneLevel:GTEx/v8/Muscle_Skeletal	-	1.50543e-09	rs28501298;rs35069141;rs75888697;rs188393692;rs182329420;rs7193559;rs12449073	32
	ENSG00000102967	DHODH	16	72042487	72058954	1	protein_coding	1723	DHODH	0.0128239	0.964115	15	13.59	199	1.52995e-29	0	EyeGEx:eQTLcatalogue/BLUEPRINT_ge_T-cell:eQTLcatalogue/BrainSeq_ge_brain:eQTLcatalogue/CEDAR_neutrophil_CD15:eQTLcatalogue/GENCORD_ge_fibroblast:eQTLcatalogue/TwinsUK_ge_fat:PsychENCODE_eQTLs:eQTLGen_cis_eQTLs:BIOSQTL/BIOS_eQTL_geneLevel:xQTLServer_eQTLs:CMC_SVA_cis:CMC_NoSVA_cis:GTEx/v8/Adipose_Subcutaneous:GTEx/v8/Adipose_Visceral_Omentum:GTEx/v8/Adrenal_Gland:GTEx/v8/Artery_Aorta:GTEx/v8/Arter…	-	6.65988e-10	rs182329420;rs188393692;rs7193559;rs72791121;rs75888697;rs28501298;rs148582489;rs74980679;rs12449073;rs35069141	32
	ENSG00000140830	TXNL4B	16	72078188	72128330	-1	protein_coding	54957	TXNL4B	0.0173065	-0.594229	50	10.44	256	1.95968e-16	0	eQTLcatalogue/BrainSeq_ge_brain:eQTLcatalogue/Lepik_2017_ge_blood:PsychENCODE_eQTLs:eQTLGen_cis_eQTLs:BIOSQTL/BIOS_eQTL_geneLevel:CMC_SVA_cis:GTEx/v8/Adipose_Subcutaneous:GTEx/v8/Adipose_Visceral_Omentum:GTEx/v8/Whole_Blood:GTEx/v8/Artery_Aorta:GTEx/v8/Artery_Coronary:GTEx/v8/Artery_Tibial:GTEx/v8/Brain_Caudate_basal_ganglia:GTEx/v8/Brain_Nucleus_accumbens_basal_ganglia:GTEx/v8/Breast_Mammary_Tis…	+	6.65988e-10	rs7193559;rs72791121;rs75888697;rs12449073;rs182329420;rs188393692;rs74980679;rs28501298;rs35069141;rs148582489;rs11862986	32
	ENSG00000257017	HP	16	72088491	72094954	1	protein_coding	3240	HP	0.0293907	1.0442	32	10.24	375	3.27170000000001e-310	0	EyeGEx:eQTLcatalogue/BLUEPRINT_ge_monocyte:eQTLcatalogue/BLUEPRINT_ge_neutrophil:eQTLcatalogue/CEDAR_monocyte_CD14:eQTLcatalogue/CEDAR_neutrophil_CD15:eQTLcatalogue/Fairfax_2014_naive:eQTLcatalogue/Lepik_2017_ge_blood:eQTLcatalogue/TwinsUK_ge_blood:eQTLcatalogue/TwinsUK_ge_fat:PsychENCODE_eQTLs:DICE/Monocyte_classical:eQTLGen_cis_eQTLs:BIOSQTL/BIOS_eQTL_geneLevel:GTEx/v8/Adipose_Subcutaneous:GTEx…	+	6.4372e-10	rs72791121;rs75888697;rs7193559;rs182329420;rs188393692;rs12449073;rs28501298;rs74980679;rs148582489;rs35069141;rs13334169;rs11862986	32
	ENSG00000261701	HPR	16	72088522	72111145	1	protein_coding	3250	HPR	2.94872e-07	-0.259845	43	10.44	249	7.44016e-137	0	eQTLcatalogue/BrainSeq_ge_brain:PsychENCODE_eQTLs:BIOSQTL/BIOS_eQTL_geneLevel:xQTLServer_eQTLs:CMC_SVA_cis:CMC_NoSVA_cis:BRAINEAC/CRBL:BRAINEAC/HIPP:BRAINEAC/MEDU:BRAINEAC/PUTM:BRAINEAC/SNIG:BRAINEAC/WHMT:GTEx/v8/Adipose_Subcutaneous:GTEx/v8/Adipose_Visceral_Omentum:GTEx/v8/Whole_Blood:GTEx/v8/Artery_Aorta:GTEx/v8/Artery_Coronary:GTEx/v8/Artery_Tibial:GTEx/v8/Brain_Amygdala:GTEx/v8/Brain_Anterior…	+	6.4372e-10	rs72791121;rs75888697;rs7193559;rs182329420;rs188393692;rs12449073;rs28501298;rs74980679;rs35069141;rs11862986;rs148582489	32
	ENSG00000140829	DHX38	16	72127461	72146811	1	protein_coding	9785	DHX38	1.03801e-06	0.106969	17	12.6	202	7.7475e-73	0	EyeGEx:eQTLcatalogue/BLUEPRINT_ge_monocyte:eQTLcatalogue/BLUEPRINT_ge_neutrophil:eQTLcatalogue/BLUEPRINT_ge_T-cell:eQTLcatalogue/Fairfax_2014_IFN24:eQTLcatalogue/Fairfax_2014_LPS24:eQTLcatalogue/Fairfax_2014_LPS2:eQTLcatalogue/Fairfax_2014_naive:eQTLcatalogue/GEUVADIS_ge_LCL:PsychENCODE_eQTLs:eQTLGen_cis_eQTLs:BIOSQTL/BIOS_eQTL_geneLevel:xQTLServer_eQTLs:CMC_SVA_cis:CMC_NoSVA_cis:GTEx/v8/Adipose_…	+	6.4372e-10	rs7193559;rs182329420;rs188393692;rs12449073;rs72791121;rs148582489;rs74980679;rs75888697;rs13334169;rs11862986	32
	ENSG00000118557	PMFBP1	16	72146056	72210777	-1	protein_coding	83449	PMFBP1	NA	-0.0123066	82	25.2	315	6.48978e-24	3.24489e-20	EyeGEx:eQTLcatalogue/Alasoo_2018_ge_macrophage_naive:eQTLcatalogue/BrainSeq_ge_brain:eQTLcatalogue/Fairfax_2014_IFN24:eQTLcatalogue/Fairfax_2014_LPS24:eQTLcatalogue/Fairfax_2014_LPS2:eQTLcatalogue/GENCORD_ge_LCL:DICE/T_CD4_TFH:eQTLGen_cis_eQTLs:BIOSQTL/BIOS_eQTL_geneLevel:GTEx/v8/Cells_EBV-transformed_lymphocytes:GTEx/v8/Brain_Cortex:GTEx/v8/Colon_Transverse:GTEx/v8/Esophagus_Mucosa:GTEx/v8/Cells…	-	6.4372e-10	rs182329420;rs188393692;rs12449073;rs7193559;rs72791121;rs28501298;rs35069141;rs75888697;rs148582489;rs74980679	32
	ENSG00000140836	ZFHX3	16	72816784	73093597	-1	protein_coding	463	ZFHX3	1	-0.743235	82	19.27	9	1.20343e-10	3.61439e-54	eQTLcatalogue/Nedelec_2016_ge_macrophage_Salmonella:GTEx/v8/Nerve_Tibial:GTEx/v8/Cells_Cultured_fibroblasts:GTEx/v7/Cells_Transformed_fibroblasts	+	1.11162e-08	rs182329420;rs13334169;rs11862986;rs4414519;rs72791121	32
	ENSG00000180340	FZD2	17	42634925	42636907	1	protein_coding	2535	FZD2	NA	NA	0	0	1	2.1036e-09	1.95695e-05	eQTLGen_cis_eQTLs	-	1.63003e-08	rs140024480	34
	ENSG00000180336	C17orf104	17	42733762	42767676	1	protein_coding	284071	C17orf104	0.978536	0.492103	2	3.086	0	NA	NA	NA	NA	3.70703e-09	rs111574702	34
	ENSG00000180329	CCDC43	17	42750437	42767147	-1	protein_coding	124808	CCDC43	0.000257178	-0.924708	1	0.013	0	NA	NA	NA	NA	3.70703e-09	rs111574702	34
	ENSG00000161692	DBF4B	17	42785976	42829632	1	protein_coding	80174	DBF4B	4.43214e-08	-0.507761	0	0	2	8.281e-12	0	eQTLGen_cis_eQTLs:GTEx/v8/Adipose_Visceral_Omentum:GTEx/v8/Whole_Blood:GTEx/v8/Artery_Aorta:GTEx/v8/Artery_Tibial:GTEx/v8/Brain_Cortex:GTEx/v8/Colon_Transverse:GTEx/v8/Esophagus_Mucosa:GTEx/v8/Esophagus_Muscularis:GTEx/v8/Heart_Atrial_Appendage:GTEx/v8/Heart_Left_Ventricle:GTEx/v8/Lung:GTEx/v8/Nerve_Tibial:GTEx/v8/Skin_Not_Sun_Exposed_Suprapubic:GTEx/v8/Skin_Sun_Exposed_Lower_leg:GTEx/v8/Thyroid:…	-	3.70703e-09	rs140024480;rs111574702	34
	ENSG00000073670	ADAM11	17	42836399	42859214	1	protein_coding	4185	ADAM11	0.0247364	0.499905	0	0	1	2.63215e-05	8.88745e-57	GTEx/v8/Nerve_Tibial	-	1.63003e-08	rs140024480	34
	ENSG00000182963	GJC1	17	42875816	42908184	-1	protein_coding	10052	GJC1	0.944105	-2.78299	1	8.497	1	9.42903e-08	6.20148e-64	eQTLcatalogue/GEUVADIS_ge_LCL:GTEx/v8/Cells_Cultured_fibroblasts	-	1.63003e-08	rs140024480	34
	ENSG00000108883	EFTUD2	17	42927311	42977030	-1	protein_coding	9343	EFTUD2	0.999991	0.211209	1	2.434	1	4.12249e-06	8.30584e-52	GTEx/v8/Artery_Aorta:GTEx/v8/Colon_Sigmoid	+	1.63003e-08	rs140024480	34
	ENSG00000131094	C1QL1	17	43037061	43045439	-1	protein_coding	10882	C1QL1	NA	NA	1	14.5	0	NA	NA	NA	NA	1.79633e-09	rs145281382	34
	ENSG00000159314	ARHGAP27	17	43471275	43511787	-1	protein_coding	201176	ARHGAP27	0.00125584	-0.761628	0	0	4	4.2407e-15	0	eQTLGen_cis_eQTLs	+	1.79633e-09	rs111574702;rs145281382	34
	ENSG00000186868	MAPT	17	43971748	44105700	1	protein_coding	4137	MAPT	4.68265e-05	2.01024	0	0	1	8.86267e-06	0.0443133	eQTLcatalogue/CEDAR_T-cell_CD4	+	1.79633e-09	rs145281382	34
	ENSG00000007312	CD79B	17	62006100	62009714	-1	protein_coding	974	CD79B	0.950003	0.195857	0	0	6	8.4654e-13	0	eQTLGen_trans_eQTLs	+	5.07694e-08	rs6131010	40
	ENSG00000197170	PSMD12	17	65334032	65362743	-1	protein_coding	5718	PSMD12	0.997268	-1.24002	0	0	146	NA	0.009	CMC_SVA_cis:CMC_NoSVA_cis	-	1.80967e-09	rs62084691	35
	ENSG00000171634	BPTF	17	65821640	65980494	1	protein_coding	2186	BPTF	1	0.115492	200	15.96	367	4.7823e-19	0	EyeGEx:eQTLcatalogue/GENCORD_ge_LCL:eQTLcatalogue/GEUVADIS_ge_LCL:eQTLcatalogue/TwinsUK_ge_LCL:PsychENCODE_eQTLs:eQTLGen_cis_eQTLs:xQTLServer_eQTLs:CMC_SVA_cis:GTEx/v8/Cells_EBV-transformed_lymphocytes:GTEx/v8/Artery_Aorta:GTEx/v8/Brain_Caudate_basal_ganglia:GTEx/v8/Brain_Cerebellar_Hemisphere:GTEx/v8/Brain_Cerebellum:GTEx/v8/Esophagus_Muscularis:GTEx/v8/Heart_Atrial_Appendage:GTEx/v8/Heart_Left_…	-	7.51795e-10	rs62084691;rs72845278	35
	ENSG00000186665	C17orf58	17	65987217	65989765	-1	protein_coding	284018	C17orf58	0.0821564	0.225875	17	14.14	339	2.42789e-23	1.68126e-20	EyeGEx:eQTLcatalogue/CEDAR_transverse_colon:PsychENCODE_eQTLs:CMC_SVA_cis:CMC_NoSVA_cis:GTEx/v6/Brain_Cortex	+	1.14479e-09	rs62084691	35
	ENSG00000182481	KPNA2	17	66031635	66042958	1	protein_coding	3838	KPNA2	0.72864	-0.336633	67	12.29	372	1.67485e-22	0	TIGER/Nom_Alonso_Pancreatic_islets:Nom_InsPIRE_Islets_Gene_eQTLs_Nominal_Pvalues:EyeGEx:eQTLcatalogue/Lepik_2017_ge_blood:eQTLcatalogue/Quach_2016_ge_monocyte_IAV:eQTLcatalogue/Quach_2016_ge_monocyte_LPS:eQTLcatalogue/Quach_2016_ge_monocyte_naive:eQTLcatalogue/Quach_2016_ge_monocyte_Pam3CSK4:eQTLcatalogue/Quach_2016_ge_monocyte_R848:PsychENCODE_eQTLs:eQTLGen_cis_eQTLs:BIOSQTL/BIOS_eQTL_geneLevel:…	-	1.14479e-09	rs62084691	35
	ENSG00000196704	AMZ2	17	66243715	66253297	1	protein_coding	51321	AMZ2	1.54653e-08	NA	0	0	7	1.053e-05	0.0297159	DICE/T_CD4_TFH:eQTLGen_cis_eQTLs	-	1.43228e-07	rs62084691	35
	ENSG00000141337	ARSG	17	66255323	66418872	1	protein_coding	22901	ARSG	1.55401e-05	-0.0731462	0	0	115	7.5864e-09	4.51205e-05	eQTLGen_cis_eQTLs:BIOSQTL/BIOS_eQTL_geneLevel	-	2.32793e-09	rs62084691	35
	ENSG00000108946	PRKAR1A	17	66507921	66547460	1	protein_coding	5573	PRKAR1A	0.999223	-0.526046	0	0	1	0.0004314	0.0347903	TIGER/Nom_Alonso_Pancreatic_islets	NA	NA	rs62084691	35
	ENSG00000183206	POTEC	18	14507338	14543584	-1	protein_coding	388468	POTEC	0.161704	0.0651356	4	5.34	0	NA	NA	NA	NA	3.98466e-09	rs6417001	36
	ENSG00000154040	CABYR	18	21718942	21741567	1	protein_coding	26256	CABYR	0.000210501	0.358483	0	0	5	1.5291e-06	0.0119026	eQTLGen_trans_eQTLs	+	9.53126e-07	rs6131010	40
	ENSG00000187323	DCC	18	49866542	51057784	1	protein_coding	1630	DCC	0.999999	-0.23995	283	18.56	205	6.22457e-13	2.2398e-38	PsychENCODE_eQTLs:CMC_SVA_cis:CMC_NoSVA_cis:GTEx/v8/Nerve_Tibial:GTEx/v7/Brain_Cerebellum:GTEx/v7/Nerve_Tibial	+	2.40206e-12	rs56327309;rs4368222;rs62099231;rs7231742;rs13381096;rs11876254;rs12957545	37
	ENSG00000134046	MBD2	18	51679079	51751158	-1	protein_coding	8932	MBD2	0.98931	-0.581558	0	0	13	2.1864e-11	0	eQTLGen_cis_eQTLs	+	1.295e-08	rs56162185	38
	ENSG00000101751	POLI	18	51795774	51847636	1	protein_coding	11201	POLI	4.26967e-09	-0.857624	0	0	82	3.5235e-66	0	EyeGEx:eQTLcatalogue/GENCORD_ge_fibroblast:eQTLcatalogue/Lepik_2017_ge_blood:eQTLcatalogue/TwinsUK_ge_LCL:PsychENCODE_eQTLs:eQTLGen_cis_eQTLs:CMC_SVA_cis:GTEx/v8/Adipose_Visceral_Omentum:GTEx/v8/Artery_Aorta:GTEx/v8/Artery_Tibial:GTEx/v8/Colon_Transverse:GTEx/v8/Esophagus_Mucosa:GTEx/v8/Lung:GTEx/v8/Nerve_Tibial:GTEx/v8/Minor_Salivary_Gland:GTEx/v8/Cells_Cultured_fibroblasts:GTEx/v8/Skin_Not_Sun_…	-	1.05441e-08	rs11152003;rs56162185	38
	ENSG00000174448	STARD6	18	51850728	51884334	-1	protein_coding	147323	STARD6	0.0263352	0.538902	0	0	2	0.000172599	0.0135005	PsychENCODE_eQTLs	+	3.3161e-06	rs56162185	38
	ENSG00000166845	C18orf54	18	51884287	51911588	1	protein_coding	162681	C18orf54	6.01292e-06	-0.183059	0	0	58	1.158e-07	1.72489e-12	eQTLGen_cis_eQTLs:GTEx/v8/Nerve_Tibial	+	1.05441e-08	rs11152003	38
	ENSG00000178690	DYNAP	18	52254988	52266724	1	protein_coding	284254	DYNAP	0.409403	-0.315177	0	0	18	1.63569e-09	7.58213e-18	GTEx/v8/Esophagus_Mucosa:GTEx/v7/Esophagus_Mucosa	+	1.295e-08	rs56162185;rs11152003	38
	ENSG00000041353	RAB27B	18	52385091	52562747	1	protein_coding	5874	RAB27B	0.6873	-0.304479	82	10.81	82	3.09639e-90	0	EyeGEx:eQTLcatalogue/BLUEPRINT_ge_T-cell:eQTLcatalogue/Kasela_2017_T-cell_CD4:PsychENCODE_eQTLs:DICE/T_CD4_naive_TREG:eQTLGen_cis_eQTLs:BIOSQTL/BIOS_eQTL_geneLevel:CMC_SVA_cis:GTEx/v8/Nerve_Tibial:GTEx/v8/Skin_Not_Sun_Exposed_Suprapubic:GTEx/v8/Skin_Sun_Exposed_Lower_leg:GTEx/v7/Nerve_Tibial:GTEx/v7/Skin_Not_Sun_Exposed_Suprapubic:GTEx/v7/Skin_Sun_Exposed_Lower_leg:GTEx/v6/Skin_Sun_Exposed_Lower_…	-	1.05441e-08	rs56162185;rs11152003	38
	ENSG00000166510	CCDC68	18	52568740	52626739	-1	protein_coding	80323	CCDC68	6.41318e-07	-0.943594	0	0	66	9.05794e-06	3.5444e-19	GTEx/v8/Adipose_Visceral_Omentum:GTEx/v8/Liver:GTEx/v8/Cells_Cultured_fibroblasts:GTEx/v8/Thyroid	-	1.05441e-08	rs11152003;rs56162185	38
	ENSG00000104921	FCER2	19	7753644	7767032	-1	protein_coding	2208	FCER2	1.50208e-09	-0.208315	0	0	6	2.6904e-27	0	eQTLGen_trans_eQTLs	+	5.07694e-08	rs6131010	40
	ENSG00000012124	CD22	19	35810164	35838258	1	protein_coding	933	CD22	0.0308499	0.50401	0	0	6	1.0065e-17	0	eQTLGen_trans_eQTLs	+	5.07694e-08	rs6131010	40
	ENSG00000105369	CD79A	19	42381190	42385439	1	protein_coding	973	CD79A	0.948568	-0.557347	0	0	6	2.4765e-09	7.35835e-05	eQTLGen_trans_eQTLs	+	5.07694e-08	rs6131010	40
	ENSG00000101474	APMAP	20	24943561	24973615	-1	protein_coding	57136	APMAP	2.35566e-07	0.451092	0	0	1	4.4155e-06	0.0297322	eQTLGen_trans_eQTLs	-	1.36702e-06	rs35706352	16
	ENSG00000101457	DNTTIP1	20	44420576	44440066	1	protein_coding	116092	DNTTIP1	0.431437	-0.603615	0	0	7	2.0093e-08	0.000108515	eQTLcatalogue/CEDAR_monocyte_CD14:eQTLGen_cis_eQTLs	-	3.98965e-08	rs6131010	40
	ENSG00000101470	TNNC2	20	44451853	44462384	-1	protein_coding	7125	TNNC2	0.54715	0.277456	0	0	1	9.861e-06	0.0278753	eQTLGen_cis_eQTLs	+	1.83804e-06	rs6131010	40
	ENSG00000064601	CTSA	20	44518783	44527459	1	protein_coding	5476	CTSA	4.23468e-05	-0.321842	0	0	11	4.8687e-09	3.23353e-05	eQTLGen_cis_eQTLs	-	3.98965e-08	rs6131010	40
	ENSG00000100979	PLTP	20	44527399	44540794	-1	protein_coding	5360	PLTP	0.000142042	-0.314791	0	0	17	9.7442e-51	0	eQTLcatalogue/Fairfax_2014_IFN24:eQTLGen_cis_eQTLs:BIOSQTL/BIOS_eQTL_geneLevel	+	3.98965e-08	rs6131010	40
	ENSG00000124140	SLC12A5	20	44650356	44688784	1	protein_coding	57468	SLC12A5	0.999987	-1.07818	4	21.5	17	0	0	PsychENCODE_eQTLs:BIOSQTL/BIOS_eQTL_geneLevel:xQTLServer_eQTLs:GTEx/v8/Brain_Caudate_basal_ganglia:GTEx/v8/Brain_Hippocampus:GTEx/v8/Brain_Putamen_basal_ganglia	+	3.98965e-08	rs6131010	40
	ENSG00000124160	NCOA5	20	44689624	44718591	-1	protein_coding	57727	NCOA5	0.9968	-0.349365	7	21.5	0	NA	NA	NA	NA	3.98965e-08	rs6131010	40
	ENSG00000101017	CD40	20	44746911	44758502	1	protein_coding	958	CD40	0.658238	-0.0149088	5	14.99	18	8.1023e-231	0	eQTLcatalogue/BLUEPRINT_ge_monocyte:eQTLcatalogue/CEDAR_monocyte_CD14:eQTLcatalogue/Fairfax_2014_LPS24:eQTLcatalogue/Fairfax_2014_naive:eQTLcatalogue/HipSci_ge_iPSC:eQTLcatalogue/Quach_2016_ge_monocyte_LPS:eQTLcatalogue/TwinsUK_ge_fat:eQTLGen_cis_eQTLs:BIOSQTL/BIOS_eQTL_geneLevel:GTEx/v8/Adipose_Subcutaneous:GTEx/v8/Adipose_Visceral_Omentum:GTEx/v8/Adrenal_Gland:GTEx/v8/Whole_Blood:GTEx/v8/Artery…	-	3.98965e-08	rs6131010	40
	ENSG00000128218	VPREB3	22	24094930	24096655	-1	protein_coding	29802	VPREB3	0.0161486	0.397015	0	0	6	2.7344e-09	7.30594e-05	eQTLGen_trans_eQTLs	+	5.07694e-08	rs6131010	40
	ENSG00000100281	HMGXB4	22	35653445	35691800	1	protein_coding	10042	HMGXB4	0.218813	-0.309086	0	0	1	1.9973e-14	0	eQTLGen_trans_eQTLs	+	0.00101988	rs62084691	35
	ENSG00000196419	XRCC6	22	42017123	42060044	1	protein_coding	2547	XRCC6	0.996856	-0.128101	0	0	8	1.8777e-18	0	eQTLGen_trans_eQTLs	+	3.38747e-08	rs35706352;rs9257272	16
	ENSG00000248405	PRR5-ARHGAP8	22	45098113	45258586	1	protein_coding	553158	PRR5-ARHGAP8	NA	NA	13	4.232	0	NA	NA	NA	NA	1.10752e-11	rs5766137	41
	ENSG00000241484	ARHGAP8	22	45098355	45258665	1	protein_coding	553158	ARHGAP8	NA	NA	13	4.232	11	7.00831e-09	3.41351e-21	eQTLcatalogue/HipSci_ge_iPSC:PsychENCODE_eQTLs:GTEx/v8/Nerve_Tibial:GTEx/v8/Thyroid:GTEx/v7/Thyroid	-	1.10752e-11	rs5766137	41
	ENSG00000067992	PDK3	23	24483338	24557954	1	protein_coding	5165	PDK3	0.879276	-0.450183	0	0	62	2.81629e-22	1.03788e-25	GTEx/v8/Artery_Tibial:GTEx/v8/Colon_Sigmoid:GTEx/v8/Esophagus_Muscularis:GTEx/v8/Muscle_Skeletal:GTEx/v7/Artery_Tibial:GTEx/v7/Colon_Sigmoid:GTEx/v7/Esophagus_Muscularis:GTEx/v7/Muscle_Skeletal	+	1.35518e-10	rs1921928	42
	ENSG00000102230	PCYT1B	23	24576204	24690794	-1	protein_coding	9468	PCYT1B	0.94474	NA	52	19.64	72	2.47386e-47	1.25658e-48	CMC_SVA_cis:CMC_NoSVA_cis:GTEx/v8/Adipose_Subcutaneous:GTEx/v8/Adrenal_Gland:GTEx/v8/Whole_Blood:GTEx/v8/Artery_Tibial:GTEx/v8/Breast_Mammary_Tissue:GTEx/v8/Colon_Sigmoid:GTEx/v8/Colon_Transverse:GTEx/v8/Esophagus_Gastroesophageal_Junction:GTEx/v8/Esophagus_Mucosa:GTEx/v8/Esophagus_Muscularis:GTEx/v8/Heart_Atrial_Appendage:GTEx/v8/Lung:GTEx/v8/Skin_Sun_Exposed_Lower_leg:GTEx/v8/Testis:GTEx/v8/Thy…	+	1.35518e-10	rs1921928	42
	ENSG00000101868	POLA1	23	24712036	25015103	1	protein_coding	5422	POLA1	1	-0.202451	30	17.31	62	3.92285e-11	1.10791e-07	GTEx/v8/Adipose_Subcutaneous:GTEx/v8/Artery_Tibial:GTEx/v8/Colon_Sigmoid:GTEx/v8/Esophagus_Muscularis:GTEx/v8/Nerve_Tibial:GTEx/v8/Skin_Not_Sun_Exposed_Suprapubic:GTEx/v8/Skin_Sun_Exposed_Lower_leg:GTEx/v8/Testis:GTEx/v8/Thyroid:GTEx/v7/Artery_Tibial:GTEx/v7/Esophagus_Muscularis:GTEx/v7/Nerve_Tibial	+	1.35518e-10	rs1921928	42
	ENSG00000158813	EDA	23	68835911	69259319	1	protein_coding	1896	EDA	0.922512	-0.767249	8	6.175	3	0.000190569	1.83578e-29	GTEx/v8/Artery_Tibial	-	1.60271e-08	rs7876773	43
	ENSG00000186376	ZNF75D	23	134382867	134478012	-1	protein_coding	7626	ZNF75D	0.000185372	-0.488056	0	0	1	6.7698e-06	0.0422366	eQTLGen_trans_eQTLs	-	6.97948e-10	rs62099231;rs13381096;rs56327309	37
