# Supplementary material for: Shared latent genetic liability across fibromyalgia and psychiatric traits: Novel insights from genomic structural equation modeling
Source: PLoS Genet. 2026 Jan 23;22(1):e1012034. doi: 10.1371/journal.pgen.1012034 (PMC12867332; doi:10.1371/journal.pgen.1012034)
Supplement: S8 Table — (XLSX) [file pgen.1012034.s008.xlsx]

## Sheet: Munka1
	S8 Table. Pathway Enrichment from MAGMA Gene-Set Analyses for mvFibroPsych
	Gene Set	N genes	Beta	Beta STD	SE	P	Pbon
	GOCC SYNAPTIC MEMBRANE	384	0.21563	0.029908	0.045672	1.1804e-06	0.020081
	GOCC ION CHANNEL COMPLEX	293	0.23409	0.028428	0.053143	5.3232e-06	0.090553
	BIOCARTA FLUMAZENIL PATHWAY	9	1.3181	0.028261	0.30335	6.9946e-06	0.118978
	GOMF MONOATOMIC CATION CHANNEL ACTIVITY	315	0.21275	0.026773	0.049871	1.0003e-05	0.170141
	GOBP PRESYNAPTIC MEMBRANE ORGANIZATION	9	1.2368	0.026517	0.29036	1.0297e-05	0.175131
	GOCC AMPA GLUTAMATE RECEPTOR COMPLEX	26	0.71997	0.026225	0.17134	1.3299e-05	0.226176
	GOMF CARBONYL REDUCTASE NADPH ACTIVITY	8	1.2228	0.024717	0.30185	2.5618e-05	0.43566
	GOBP POSITIVE REGULATION OE POTASSIUM ION TRANSMEMBRANE TRANSPORTER ACTIVITY	28	0.68176	0.025769	0.16871	2.673e-05	0.454544
	GOCC CATION CHANNEL COMPLEX	189	0.26408	0.025827	0.065552	2.8175e-05	0.479088
	GOMF TFIIB CLASS TRANSCRIPTION FACTOR BINDING	5	1.6384	0.026185	0.41102	3.3711e-05	0.573188
