# Supplementary material for: Shared latent genetic liability across fibromyalgia and psychiatric traits: Novel insights from genomic structural equation modeling
Source: PLoS Genet. 2026 Jan 23;22(1):e1012034. doi: 10.1371/journal.pgen.1012034 (PMC12867332; doi:10.1371/journal.pgen.1012034)
Supplement: S9 Table — (XLSX) [file pgen.1012034.s009.xlsx]

## Sheet: Munka1
	S9 Table. Potential Causal Relationships with mvFibroPsych Identified by LCV Analysis
	Phenotype2	rg	rg_se	P_RG	gcp	gcp_se	P_GCP	N	NCAS	NCON	Cohort	URL	ref	GCP_FDR
	Job SOC coding: Receptionists	0.22899	0.126867	0.0711	-0.935999	0.0554	4.41e-64	91149	1407	89742	UK Biobank	https://docs.google.com/spreadsheets/d/1kvPoupSzsSFBNSztMzl04xMoSC3Kcx3CrjVf4yBmESU/edit?ts=5b5f17db#gid=227859291	PHESANT Transformation:22617_0 || CAT-MUL-BINARY-VAR 4216 || NO_NAN Remove NA participants 270045 || Removed 0 examples != 4216 but with missing value (<0) || sample 89742/1407(91149) ||-Notes:Each self-coded job group was mapped to a 4-digit SOC2003 coding. In some cases several self-coded job groups map to the same SOC2003 coding as the input interface was designed to help untrained users class…	5.55e-61
	Diagnoses - main ICD10: N92 Excessive, frequent and irregular menstruation	0.398022	0.0944	2.49e-05	-0.990434	0.0588	1.05e-63	361194	8475	352719	UK Biobank	https://docs.google.com/spreadsheets/d/1kvPoupSzsSFBNSztMzl04xMoSC3Kcx3CrjVf4yBmESU/edit?ts=5b5f17db#gid=227859291	PHESANT Transformation:NA-Notes:NA-Variable type:categorical-Phenotype ID:N92	6.59e-61
	Age deep-vein thrombosis (DVT, blood clot in leg) diagnosed	0.195471	0.241273	0.417844	-0.932755	0.0564	1.9e-61	6795	NA	NA	UK Biobank	https://docs.google.com/spreadsheets/d/1kvPoupSzsSFBNSztMzl04xMoSC3Kcx3CrjVf4yBmESU/edit?ts=5b5f17db#gid=227859291	PHESANT Transformation:4012_0|| INTEGER || reassignments: -1=NA|-3=NA || CONTINUOUS || ||-Notes:ACE touchscreen question What was your age when the blood clot in the leg (DVT) was first diagnosed? The following checks were performed: If answer If answer > Participants age then rejected If answer If answer > 69 then participant asked to confirm If the participant activated the Help button they wer…	6.59e-59
	Diagnoses - main ICD10: K81 Cholecystitis	0.479616	0.244224	0.0495	-0.938981	0.0568	2.1e-61	361194	1930	359264	UK Biobank	https://docs.google.com/spreadsheets/d/1kvPoupSzsSFBNSztMzl04xMoSC3Kcx3CrjVf4yBmESU/edit?ts=5b5f17db#gid=227859291	PHESANT Transformation:NA-Notes:NA-Variable type:categorical-Phenotype ID:K81	6.59e-59
	Diagnoses - main ICD10: R55 Syncope and collapse	0.289177	0.0751	0.000119	-0.759504	0.0471	1.96e-58	361194	5183	356011	UK Biobank	https://docs.google.com/spreadsheets/d/1kvPoupSzsSFBNSztMzl04xMoSC3Kcx3CrjVf4yBmESU/edit?ts=5b5f17db#gid=227859291	PHESANT Transformation:NA-Notes:NA-Variable type:categorical-Phenotype ID:R55	4.93e-56
	Particulate matter air pollution 2.5-10um; 2010	0.250419	0.237743	0.292195	-0.930368	0.0587	1.36e-56	329886	NA	NA	UK Biobank	https://docs.google.com/spreadsheets/d/1kvPoupSzsSFBNSztMzl04xMoSC3Kcx3CrjVf4yBmESU/edit?ts=5b5f17db#gid=227859291	PHESANT Transformation:24008_0|| CONTINUOUS MAIN || CONTINUOUS || ||-Notes:PM coarse (particulate matter betweem 2.5 and 10 micrometres); Land Use Regression (LUR) estimate for annual average 2010.-Variable type:continuous_raw	2.86e-54
	Diagnoses - main ICD10: M65 Synovitis and tenosynovitis	0.175413	0.0886	0.0477	-0.852843	0.0569	1.03e-50	361194	2812	358382	UK Biobank	https://docs.google.com/spreadsheets/d/1kvPoupSzsSFBNSztMzl04xMoSC3Kcx3CrjVf4yBmESU/edit?ts=5b5f17db#gid=227859291	PHESANT Transformation:NA-Notes:NA-Variable type:categorical-Phenotype ID:M65	1.85e-48
	Non-cancer illness code, self-reported: urinary tract infection/kidney infection	0.199703	0.0868	0.0214	-0.854147	0.0591	2.12e-47	361141	1698	359443	UK Biobank	https://docs.google.com/spreadsheets/d/1kvPoupSzsSFBNSztMzl04xMoSC3Kcx3CrjVf4yBmESU/edit?ts=5b5f17db#gid=227859291	PHESANT Transformation:20002_0 || CAT-MUL-BINARY-VAR 1196 || Indicator name x135_0_0 || Remove indicator var NAs: 53 || Remove indicator var <0: 0 || Removed 0 examples != 1196 but with missing value (<0) || sample 359443/1698(361141) ||-Notes:Code for non-cancer illness. If the participant was uncertain of the type of illness they had had, then they described it to the interviewer (a trained nur…	3.33e-45
	Job coding: other general office clerical tasks including: office junior, office worker, photocopy/print room operator, office machinist	0.101426	0.108676	0.350669	-0.886703	0.0622	3.93e-46	89866	3270	86596	UK Biobank	https://docs.google.com/spreadsheets/d/1kvPoupSzsSFBNSztMzl04xMoSC3Kcx3CrjVf4yBmESU/edit?ts=5b5f17db#gid=227859291	PHESANT Transformation:22601_0 || CAT-MUL-BINARY-VAR 92193312 || Indicator name x22599_0_0 || Remove indicator var NAs: 271328 || Remove indicator var <0: 0 || Removed 0 examples != 92193312 but with missing value (<0) || sample 86596/3270(89866) ||-Notes:Participants were asked to select a job group by navigating down a three-level tree. This field records the code they selected at the final lev…	5.49e-44
	#Polyarthropathies	0.21648	0.0984	0.0278	-0.847704	0.0601	4.15e-45	361194	3275	357919	UK Biobank	https://docs.google.com/spreadsheets/d/1kvPoupSzsSFBNSztMzl04xMoSC3Kcx3CrjVf4yBmESU/edit?ts=5b5f17db#gid=227859291	PHESANT Transformation:NA-Notes:NA-Variable type:categorical-Phenotype ID:M13_POLYARTHROPATHIES	5.22e-43
	Adhesive capsulitis of shoulder	0.146048	0.0904	0.106116	-0.840253	0.0613	7.9e-43	361194	1198	359996	UK Biobank	https://docs.google.com/spreadsheets/d/1kvPoupSzsSFBNSztMzl04xMoSC3Kcx3CrjVf4yBmESU/edit?ts=5b5f17db#gid=227859291	PHESANT Transformation:NA-Notes:NA-Variable type:categorical-Phenotype ID:M13_ADHCAPSULITIS	9.02e-41
	Job SOC coding: Elementary office occupations n.e.c.	0.0971	0.111645	0.384372	-0.866265	0.0671	3.93e-38	91149	3340	87809	UK Biobank	https://docs.google.com/spreadsheets/d/1kvPoupSzsSFBNSztMzl04xMoSC3Kcx3CrjVf4yBmESU/edit?ts=5b5f17db#gid=227859291	PHESANT Transformation:22617_0 || CAT-MUL-BINARY-VAR 9219 || NO_NAN Remove NA participants 270045 || Removed 0 examples != 9219 but with missing value (<0) || sample 87809/3340(91149) ||-Notes:Each self-coded job group was mapped to a 4-digit SOC2003 coding. In some cases several self-coded job groups map to the same SOC2003 coding as the input interface was designed to help untrained users class…	4.12e-36
	Diagnoses - main ICD10: I10 Essential (primary) hypertension	0.227119	0.110408	0.0397	-0.981483	0.0776	1.24e-36	361194	787	360407	UK Biobank	https://docs.google.com/spreadsheets/d/1kvPoupSzsSFBNSztMzl04xMoSC3Kcx3CrjVf4yBmESU/edit?ts=5b5f17db#gid=227859291	PHESANT Transformation:NA-Notes:NA-Variable type:categorical-Phenotype ID:I10	1.2e-34
	Non-cancer illness code, self-reported: other abdominal problem	0.27033	0.151871	0.0751	-0.906904	0.0743	3.03e-34	361141	422	360719	UK Biobank	https://docs.google.com/spreadsheets/d/1kvPoupSzsSFBNSztMzl04xMoSC3Kcx3CrjVf4yBmESU/edit?ts=5b5f17db#gid=227859291	PHESANT Transformation:20002_0 || CAT-MUL-BINARY-VAR 1137 || Indicator name x135_0_0 || Remove indicator var NAs: 53 || Remove indicator var <0: 0 || Removed 0 examples != 1137 but with missing value (<0) || sample 360719/422(361141) ||-Notes:Code for non-cancer illness. If the participant was uncertain of the type of illness they had had, then they described it to the interviewer (a trained nurs…	2.72e-32
	Difficulty stopping worrying during worst period of anxiety	0.422849	0.135355	0.00178	-0.91253	0.0754	9.39e-34	35523	33466	2057	UK Biobank	https://docs.google.com/spreadsheets/d/1kvPoupSzsSFBNSztMzl04xMoSC3Kcx3CrjVf4yBmESU/edit?ts=5b5f17db#gid=227859291	PHESANT Transformation:20541_0|| CAT-SINGLE || Inc(>=10): 1(33466) || Inc(>=10): 0(2057) || CAT-SINGLE-BINARY || sample 2057/33466(35523) ||-Notes:Question asked: Please think of the period in your life when you have felt worried, tense, anxious, or more worried than most people would in your situation. This could be in the past, or it could be continuing now. Did you find it difficult to stop wo…	7.87e-32
	Why stopped smoking: Illness or ill health	0.417166	0.148812	0.00506	-0.86218	0.0793	1.55e-27	88516	10637	77879	UK Biobank	https://docs.google.com/spreadsheets/d/1kvPoupSzsSFBNSztMzl04xMoSC3Kcx3CrjVf4yBmESU/edit?ts=5b5f17db#gid=227859291	PHESANT Transformation:6157_0 || CAT-MUL-BINARY-VAR 1 || NO_NAN Remove NA participants 271928 || Removed 750 examples != 1 but with missing value (<0) || sample 77879/10637(88516) ||-Notes:ACE touchscreen question Why did you stop smoking? (You can select more than one answer) The following checks were performed: If code -7 was selected, then no additional choices were allowed. If code -1 was sel…	1.22e-25
	Non-cancer illness code, self-reported: cataract	0.278724	0.112342	0.0131	-0.882539	0.0897	8.02e-23	361141	5045	356096	UK Biobank	https://docs.google.com/spreadsheets/d/1kvPoupSzsSFBNSztMzl04xMoSC3Kcx3CrjVf4yBmESU/edit?ts=5b5f17db#gid=227859291	PHESANT Transformation:20002_0 || CAT-MUL-BINARY-VAR 1278 || Indicator name x135_0_0 || Remove indicator var NAs: 53 || Remove indicator var <0: 0 || Removed 0 examples != 1278 but with missing value (<0) || sample 356096/5045(361141) ||-Notes:Code for non-cancer illness. If the participant was uncertain of the type of illness they had had, then they described it to the interviewer (a trained nur…	5.93e-21
	Diagnoses - Malignant neoplasm of bronchus and lung	0.264082	0.0922	0.00418	-0.785834	0.0835	4.69e-21	361194	1681	359513	UK Biobank	https://docs.google.com/spreadsheets/d/1kvPoupSzsSFBNSztMzl04xMoSC3Kcx3CrjVf4yBmESU/edit?ts=5b5f17db#gid=227859291	PHESANT Transformation:NA-Notes:NA-Variable type:categorical-Phenotype ID:C_BRONCHUS_LUNG	3.11e-19
	Malignant neoplasm of bronchus and lung	0.264082	0.0922	0.00418	-0.785834	0.0835	4.69e-21	361194	1681	359513	UK Biobank	https://docs.google.com/spreadsheets/d/1kvPoupSzsSFBNSztMzl04xMoSC3Kcx3CrjVf4yBmESU/edit?ts=5b5f17db#gid=227859291	PHESANT Transformation:NA-Notes:NA-Variable type:categorical-Phenotype ID:C3_BRONCHUS_LUNG	3.11e-19
	Diagnoses - Malignant neoplasm of respiratory system and intrathoracic organs	0.334154	0.124901	0.00747	-0.718417	0.0784	5.19e-20	361194	1944	359250	UK Biobank	https://docs.google.com/spreadsheets/d/1kvPoupSzsSFBNSztMzl04xMoSC3Kcx3CrjVf4yBmESU/edit?ts=5b5f17db#gid=227859291	PHESANT Transformation:NA-Notes:NA-Variable type:categorical-Phenotype ID:C_RESPIRATORY_INTRATHORACIC	3.11e-18
	Malignant neoplasm of respiratory system and intrathoracic organs	0.334154	0.124901	0.00747	-0.718417	0.0784	5.19e-20	361194	1944	359250	UK Biobank	https://docs.google.com/spreadsheets/d/1kvPoupSzsSFBNSztMzl04xMoSC3Kcx3CrjVf4yBmESU/edit?ts=5b5f17db#gid=227859291	PHESANT Transformation:NA-Notes:NA-Variable type:categorical-Phenotype ID:C3_RESPIRATORY_INTRATHORACIC	3.11e-18
	Diseases of appendix	0.202496	0.0823	0.0139	-0.844757	0.0977	5.22e-18	361194	2953	358241	UK Biobank	https://docs.google.com/spreadsheets/d/1kvPoupSzsSFBNSztMzl04xMoSC3Kcx3CrjVf4yBmESU/edit?ts=5b5f17db#gid=227859291	PHESANT Transformation:NA-Notes:NA-Variable type:categorical-Phenotype ID:K11_APPENDIX	2.98e-16
	Substances taken for anxiety: Drugs or alcohol (more than once)	0.855259	0.155915	4.13e-08	0.888637	0.106515	7.25e-17	98990	5402	93588	UK Biobank	https://docs.google.com/spreadsheets/d/1kvPoupSzsSFBNSztMzl04xMoSC3Kcx3CrjVf4yBmESU/edit?ts=5b5f17db#gid=227859291	PHESANT Transformation:20549_0 || CAT-MUL-BINARY-VAR 4 || Indicator name x20425_0_0 || Remove indicator var NAs: 243128 || Remove indicator var <0: 19076 || Removed 0 examples != 4 but with missing value (<0) || sample 93588/5402(98990) ||-Notes:Question asked: Did you ever use the following for the worry or the problems it caused? (tick all that apply): Participant was offered a set of options w…	3.96e-15
	Osteoporosis	0.378241	0.098	0.000114	-0.763912	0.0916	7.63e-17	361194	933	360261	UK Biobank	https://docs.google.com/spreadsheets/d/1kvPoupSzsSFBNSztMzl04xMoSC3Kcx3CrjVf4yBmESU/edit?ts=5b5f17db#gid=227859291	PHESANT Transformation:NA-Notes:NA-Variable type:categorical-Phenotype ID:M13_OSTEOPOROSIS	4e-15
	Job coding: heavy goods vehicle (hgv) driver, lorry or truck driver, tanker driver, haulage driver	0.205924	0.105666	0.0513	-0.846236	0.106706	2.18e-15	89866	671	89195	UK Biobank	https://docs.google.com/spreadsheets/d/1kvPoupSzsSFBNSztMzl04xMoSC3Kcx3CrjVf4yBmESU/edit?ts=5b5f17db#gid=227859291	PHESANT Transformation:22601_0 || CAT-MUL-BINARY-VAR 82112603 || Indicator name x22599_0_0 || Remove indicator var NAs: 271328 || Remove indicator var <0: 0 || Removed 0 examples != 82112603 but with missing value (<0) || sample 89195/671(89866) ||-Notes:Participants were asked to select a job group by navigating down a three-level tree. This field records the code they selected at the final leve…	1.1e-13
	Treatment/medication code: spiriva 18micrograms inhalation capsule	0.132101	0.112239	0.239209	-0.531005	0.0676	4.05e-15	361141	539	360602	UK Biobank	https://docs.google.com/spreadsheets/d/1kvPoupSzsSFBNSztMzl04xMoSC3Kcx3CrjVf4yBmESU/edit?ts=5b5f17db#gid=227859291	PHESANT Transformation:20003_0 || CAT-MUL-BINARY-VAR 1141182632 || Indicator name x137_0_0 || Remove indicator var NAs: 53 || Remove indicator var <0: 0 || Removed 0 examples != 1141182632 but with missing value (<0) || sample 360602/539(361141) ||-Notes:Code for treatment Negative codes indicate free-text entry.-Variable type:binary	1.96e-13
	Lung cancer and mesothelioma	0.32309	0.112848	0.0042	-0.618897	0.0803	1.24e-14	361194	2007	359187	UK Biobank	https://docs.google.com/spreadsheets/d/1kvPoupSzsSFBNSztMzl04xMoSC3Kcx3CrjVf4yBmESU/edit?ts=5b5f17db#gid=227859291	PHESANT Transformation:NA-Notes:NA-Variable type:categorical-Phenotype ID:LUNG_CANCER_MESOT	5.56e-13
	Lung cancer and mesothelioma	0.32309	0.112848	0.0042	-0.618897	0.0803	1.24e-14	361194	2007	359187	UK Biobank	https://docs.google.com/spreadsheets/d/1kvPoupSzsSFBNSztMzl04xMoSC3Kcx3CrjVf4yBmESU/edit?ts=5b5f17db#gid=227859291	PHESANT Transformation:NA-Notes:NA-Variable type:categorical-Phenotype ID:LUNG_CANCER	5.56e-13
	Treatment/medication code: salmeterol product	0.25613	0.168191	0.127795	-0.797566	0.103847	1.59e-14	361141	224	360917	UK Biobank	https://docs.google.com/spreadsheets/d/1kvPoupSzsSFBNSztMzl04xMoSC3Kcx3CrjVf4yBmESU/edit?ts=5b5f17db#gid=227859291	PHESANT Transformation:20003_0 || CAT-MUL-BINARY-VAR 1141157264 || Indicator name x137_0_0 || Remove indicator var NAs: 53 || Remove indicator var <0: 0 || Removed 0 examples != 1141157264 but with missing value (<0) || sample 360917/224(361141) ||-Notes:Code for treatment Negative codes indicate free-text entry.-Variable type:binary	6.89e-13
	Job SOC coding: Care assistants and home carers	0.45855	0.223968	0.0406	-0.7456	0.0974	1.94e-14	91149	1172	89977	UK Biobank	https://docs.google.com/spreadsheets/d/1kvPoupSzsSFBNSztMzl04xMoSC3Kcx3CrjVf4yBmESU/edit?ts=5b5f17db#gid=227859291	PHESANT Transformation:22617_0 || CAT-MUL-BINARY-VAR 6115 || NO_NAN Remove NA participants 270045 || Removed 0 examples != 6115 but with missing value (<0) || sample 89977/1172(91149) ||-Notes:Each self-coded job group was mapped to a 4-digit SOC2003 coding. In some cases several self-coded job groups map to the same SOC2003 coding as the input interface was designed to help untrained users class…	8.13e-13
	Treatment/medication code: warfarin	0.146673	0.0839	0.0806	-0.836882	0.109494	2.12e-14	361141	3651	357490	UK Biobank	https://docs.google.com/spreadsheets/d/1kvPoupSzsSFBNSztMzl04xMoSC3Kcx3CrjVf4yBmESU/edit?ts=5b5f17db#gid=227859291	PHESANT Transformation:20003_0 || CAT-MUL-BINARY-VAR 1140888266 || Indicator name x137_0_0 || Remove indicator var NAs: 53 || Remove indicator var <0: 0 || Removed 0 examples != 1140888266 but with missing value (<0) || sample 357490/3651(361141) ||-Notes:Code for treatment Negative codes indicate free-text entry.-Variable type:binary	8.59e-13
	Gap coding: Unable to work due to sickness or disability	0.624099	0.166615	0.00018	-0.778517	0.102831	3.71e-14	67892	2028	65864	UK Biobank	https://docs.google.com/spreadsheets/d/1kvPoupSzsSFBNSztMzl04xMoSC3Kcx3CrjVf4yBmESU/edit?ts=5b5f17db#gid=227859291	PHESANT Transformation:22660_0 || CAT-MUL-BINARY-VAR 106 || NO_NAN Remove NA participants 288425 || Removed 4880 examples != 106 but with missing value (<0) || sample 65864/2028(67892) ||-Notes:Participants were asked what they did in any periods when they were not working in paid employment for at least 20 hours each week. These periods were called gaps.-Variable type:binary	1.46e-12
	Treatment/medication code: beclazone 50 inhaler	0.20436	0.102402	0.046	-0.839211	0.111727	5.86e-14	361141	1043	360098	UK Biobank	https://docs.google.com/spreadsheets/d/1kvPoupSzsSFBNSztMzl04xMoSC3Kcx3CrjVf4yBmESU/edit?ts=5b5f17db#gid=227859291	PHESANT Transformation:20003_0 || CAT-MUL-BINARY-VAR 1140862476 || Indicator name x137_0_0 || Remove indicator var NAs: 53 || Remove indicator var <0: 0 || Removed 0 examples != 1140862476 but with missing value (<0) || sample 360098/1043(361141) ||-Notes:Code for treatment Negative codes indicate free-text entry.-Variable type:binary	2.23e-12
	Diagnoses - main ICD10: T50 Poisoning by diuretics and other and unspecified drugs, medicaments and biological substances	0.402133	0.15263	0.00842	-0.850792	0.114102	8.89e-14	361194	231	360963	UK Biobank	https://docs.google.com/spreadsheets/d/1kvPoupSzsSFBNSztMzl04xMoSC3Kcx3CrjVf4yBmESU/edit?ts=5b5f17db#gid=227859291	PHESANT Transformation:NA-Notes:NA-Variable type:categorical-Phenotype ID:T50	3.29e-12
	Illnesses of siblings: Stroke	0.346983	0.205436	0.0912	-0.687656	0.0958	7.12e-13	279577	9197	270380	UK Biobank	https://docs.google.com/spreadsheets/d/1kvPoupSzsSFBNSztMzl04xMoSC3Kcx3CrjVf4yBmESU/edit?ts=5b5f17db#gid=227859291	PHESANT Transformation:20111_0 || CAT-MUL-BINARY-VAR 2 || NO_NAN Remove NA participants 52692 || Removed 28925 examples != 2 but with missing value (<0) || sample 270380/9197(279577) ||-Notes:This field contains the combined results of 2 ACE touchscreen questions, both asked Have any of your brothers or sisters suffered from any of the following diseases? (You can select more than one answer) for…	2.56e-11
	Seen a psychiatrist for nerves, anxiety, tension or depression	0.887731	0.0252	3.56e-271	-0.864816	0.120636	7.57e-13	359535	41233	318302	UK Biobank	https://docs.google.com/spreadsheets/d/1kvPoupSzsSFBNSztMzl04xMoSC3Kcx3CrjVf4yBmESU/edit?ts=5b5f17db#gid=227859291	PHESANT Transformation:2100_0|| CAT-SINGLE || Inc(>=10): 0(318302) || Inc(>=10): 1(41233) || CAT-SINGLE-BINARY || sample 318302/41233(359535) ||-Notes:ACE touchscreen question Have you ever seen a psychiatrist for nerves, anxiety, tension or depression?-Variable type:binary	2.64e-11
	More irritable than usual during worst period of anxiety	0.518733	0.106991	1.24e-06	-0.846202	0.119181	1.25e-12	33425	24014	9411	UK Biobank	https://docs.google.com/spreadsheets/d/1kvPoupSzsSFBNSztMzl04xMoSC3Kcx3CrjVf4yBmESU/edit?ts=5b5f17db#gid=227859291	PHESANT Transformation:20422_0|| CAT-SINGLE || Inc(>=10): 1(24014) || Inc(>=10): 0(9411) || CAT-SINGLE-BINARY || sample 9411/24014(33425) ||-Notes:Question asked: When you were worried or anxious, were you also: More irritable than usual? Question was asked when ~F20425~ was Yes or ~F20420~ was at least 6 months.-Variable type:binary	4.23e-11
	Ever had eye surgery	0.161793	0.092	0.0786	-0.739503	0.104629	1.57e-12	79912	5825	74087	UK Biobank	https://docs.google.com/spreadsheets/d/1kvPoupSzsSFBNSztMzl04xMoSC3Kcx3CrjVf4yBmESU/edit?ts=5b5f17db#gid=227859291	PHESANT Transformation:5181_0|| CAT-SINGLE || reassignments: 2=1|3=NA || Inc(>=10): 0(74087) || Inc(>=10): 1(5825) || CAT-SINGLE-BINARY || sample 74087/5825(79912) ||-Notes:Participant asked Ever had eye surgery?-Variable type:binary	5.21e-11
	Coffee type: Other type of coffee	0.109969	0.101924	0.280615	-0.368985	0.0527	2.49e-12	283449	4791	278658	UK Biobank	https://docs.google.com/spreadsheets/d/1kvPoupSzsSFBNSztMzl04xMoSC3Kcx3CrjVf4yBmESU/edit?ts=5b5f17db#gid=227859291	PHESANT Transformation:1508_0 || CAT-SINGLE || CAT-SINGLE-BINARY-VAR: 4 || Inc(>=10): 4(4791) ||-Notes:ACE touchscreen question What type of coffee do you usually drink? If the participant activated the Help button they were shown the message: If you drink more than one type of coffee, please select the one that you drink the most. If you are unsure, select Do not know. ~F1508~ was collected from…	7.83e-11
	Treatment/medication code: sumatriptan	0.227679	0.128543	0.0765	-0.826162	0.117952	2.48e-12	361141	986	360155	UK Biobank	https://docs.google.com/spreadsheets/d/1kvPoupSzsSFBNSztMzl04xMoSC3Kcx3CrjVf4yBmESU/edit?ts=5b5f17db#gid=227859291	PHESANT Transformation:20003_0 || CAT-MUL-BINARY-VAR 1140884412 || Indicator name x137_0_0 || Remove indicator var NAs: 53 || Remove indicator var <0: 0 || Removed 0 examples != 1140884412 but with missing value (<0) || sample 360155/986(361141) ||-Notes:Code for treatment Negative codes indicate free-text entry.-Variable type:binary	7.83e-11
	STROKE	0.417295	0.167039	0.0125	-0.836248	0.119754	2.89e-12	361194	6146	355048	UK Biobank	https://docs.google.com/spreadsheets/d/1kvPoupSzsSFBNSztMzl04xMoSC3Kcx3CrjVf4yBmESU/edit?ts=5b5f17db#gid=227859291	PHESANT Transformation:NA-Notes:NA-Variable type:categorical-Phenotype ID:C_STROKE	8.78e-11
	Chron's disease NAS	0.197382	0.110352	0.0737	-0.953113	0.136533	2.93e-12	361194	764	360430	UK Biobank	https://docs.google.com/spreadsheets/d/1kvPoupSzsSFBNSztMzl04xMoSC3Kcx3CrjVf4yBmESU/edit?ts=5b5f17db#gid=227859291	PHESANT Transformation:NA-Notes:NA-Variable type:categorical-Phenotype ID:CHRONNAS	8.78e-11
	Diagnoses - main ICD10: C34 Malignant neoplasm of bronchus and lung	0.340413	0.143138	0.0174	-0.624442	0.0906	5.6e-12	361194	1427	359767	UK Biobank	https://docs.google.com/spreadsheets/d/1kvPoupSzsSFBNSztMzl04xMoSC3Kcx3CrjVf4yBmESU/edit?ts=5b5f17db#gid=227859291	PHESANT Transformation:NA-Notes:NA-Variable type:categorical-Phenotype ID:C34	1.64e-10
	Diagnoses - main ICD10: K62 Other diseases of anus and rectum	0.739359	0.156084	2.17e-06	-0.853451	0.125196	9.3e-12	361194	13882	347312	UK Biobank	https://docs.google.com/spreadsheets/d/1kvPoupSzsSFBNSztMzl04xMoSC3Kcx3CrjVf4yBmESU/edit?ts=5b5f17db#gid=227859291	PHESANT Transformation:NA-Notes:NA-Variable type:categorical-Phenotype ID:K62	2.66e-10
	Seen doctor (GP) for nerves, anxiety, tension or depression	0.938735	0.0116	0	-0.869887	0.128151	1.14e-11	358693	123528	235165	UK Biobank	https://docs.google.com/spreadsheets/d/1kvPoupSzsSFBNSztMzl04xMoSC3Kcx3CrjVf4yBmESU/edit?ts=5b5f17db#gid=227859291	PHESANT Transformation:2090_0|| CAT-SINGLE || Inc(>=10): 0(235165) || Inc(>=10): 1(123528) || CAT-SINGLE-BINARY || sample 235165/123528(358693) ||-Notes:ACE touchscreen question Have you ever seen a general practitioner (GP) for nerves, anxiety, tension or depression?-Variable type:binary	3.18e-10
	Treatment/medication code: movicol oral powder	0.289881	0.11479	0.0116	-0.517345	0.0772	2.1e-11	361141	1131	360010	UK Biobank	https://docs.google.com/spreadsheets/d/1kvPoupSzsSFBNSztMzl04xMoSC3Kcx3CrjVf4yBmESU/edit?ts=5b5f17db#gid=227859291	PHESANT Transformation:20003_0 || CAT-MUL-BINARY-VAR 1140925800 || Indicator name x137_0_0 || Remove indicator var NAs: 53 || Remove indicator var <0: 0 || Removed 0 examples != 1140925800 but with missing value (<0) || sample 360010/1131(361141) ||-Notes:Code for treatment Negative codes indicate free-text entry.-Variable type:binary	5.75e-10
	Treatment/medication code: pantoprazole	0.286012	0.117327	0.0148	-0.819138	0.124412	4.58e-11	361141	659	360482	UK Biobank	https://docs.google.com/spreadsheets/d/1kvPoupSzsSFBNSztMzl04xMoSC3Kcx3CrjVf4yBmESU/edit?ts=5b5f17db#gid=227859291	PHESANT Transformation:20003_0 || CAT-MUL-BINARY-VAR 1140929012 || Indicator name x137_0_0 || Remove indicator var NAs: 53 || Remove indicator var <0: 0 || Removed 0 examples != 1140929012 but with missing value (<0) || sample 360482/659(361141) ||-Notes:Code for treatment Negative codes indicate free-text entry.-Variable type:binary	1.22e-09
	Age of stopping smoking	0.333167	0.108998	0.00224	-0.814893	0.12562	8.76e-11	33335	NA	NA	UK Biobank	https://docs.google.com/spreadsheets/d/1kvPoupSzsSFBNSztMzl04xMoSC3Kcx3CrjVf4yBmESU/edit?ts=5b5f17db#gid=227859291	PHESANT Transformation:22507_0|| INTEGER || CONTINUOUS || ||-Notes:Participants who had stopped smoking where asked: At what age did you give up?-Variable type:continuous_raw	2.29e-09
	Job SOC coding: Other goods handling and storage occupations n.e.c.	0.240694	0.160757	0.134328	-0.81292	0.128589	2.58e-10	91149	1279	89870	UK Biobank	https://docs.google.com/spreadsheets/d/1kvPoupSzsSFBNSztMzl04xMoSC3Kcx3CrjVf4yBmESU/edit?ts=5b5f17db#gid=227859291	PHESANT Transformation:22617_0 || CAT-MUL-BINARY-VAR 9149 || NO_NAN Remove NA participants 270045 || Removed 0 examples != 9149 but with missing value (<0) || sample 89870/1279(91149) ||-Notes:Each self-coded job group was mapped to a 4-digit SOC2003 coding. In some cases several self-coded job groups map to the same SOC2003 coding as the input interface was designed to help untrained users class…	6.63e-09
	Worked with paints, thinners or glues: Often	0.389186	0.131142	0.003	-0.814536	0.130129	3.86e-10	88718	3723	84995	UK Biobank	https://docs.google.com/spreadsheets/d/1kvPoupSzsSFBNSztMzl04xMoSC3Kcx3CrjVf4yBmESU/edit?ts=5b5f17db#gid=227859291	PHESANT Transformation:22613_0 || CAT-MUL-BINARY-VAR 2 || NO_NAN Remove NA participants 270332 || Removed 2145 examples != 2 but with missing value (<0) || sample 84995/3723(88718) ||-Notes:Participant asked Thinking about the place where you worked: Did you work with paints, thinners or glues? Participants were allowed to skip answering this question.-Variable type:binary	9.56e-09
	Treatment/medication code: fluoxetine	0.759678	0.121477	4.01e-10	-0.844346	0.134904	3.88e-10	361141	4140	357001	UK Biobank	https://docs.google.com/spreadsheets/d/1kvPoupSzsSFBNSztMzl04xMoSC3Kcx3CrjVf4yBmESU/edit?ts=5b5f17db#gid=227859291	PHESANT Transformation:20003_0 || CAT-MUL-BINARY-VAR 1140879540 || Indicator name x137_0_0 || Remove indicator var NAs: 53 || Remove indicator var <0: 0 || Removed 0 examples != 1140879540 but with missing value (<0) || sample 357001/4140(361141) ||-Notes:Code for treatment Negative codes indicate free-text entry.-Variable type:binary	9.56e-09
	Diagnoses - main ICD10: S62 Fracture at wrist and hand level	0.252683	0.108629	0.02	-0.802824	0.130344	7.31e-10	361194	1763	359431	UK Biobank	https://docs.google.com/spreadsheets/d/1kvPoupSzsSFBNSztMzl04xMoSC3Kcx3CrjVf4yBmESU/edit?ts=5b5f17db#gid=227859291	PHESANT Transformation:NA-Notes:NA-Variable type:categorical-Phenotype ID:S62	1.77e-08
	Vitamin and/or mineral supplement use: Vitamin C	0.172924	0.131016	0.186878	-0.799487	0.129966	7.67e-10	51427	3291	48136	UK Biobank	https://docs.google.com/spreadsheets/d/1kvPoupSzsSFBNSztMzl04xMoSC3Kcx3CrjVf4yBmESU/edit?ts=5b5f17db#gid=227859291	PHESANT Transformation:20084_0 || CAT-MUL-BINARY-VAR 478 || Indicator name x20082_0_0 || Remove indicator var NAs: 309767 || Remove indicator var <0: 0 || Removed 0 examples != 478 but with missing value (<0) || sample 48136/3291(51427) ||-Notes:This field indicates the vitamin and/or mineral supplements that the participant indicated they consumed yesterday. The data is an amalgamation of 21 ind…	1.82e-08
	Length of longest manic/irritable episode	0.302958	0.169078	0.0732	-0.813654	0.132596	8.44e-10	19474	15382	4092	UK Biobank	https://docs.google.com/spreadsheets/d/1kvPoupSzsSFBNSztMzl04xMoSC3Kcx3CrjVf4yBmESU/edit?ts=5b5f17db#gid=227859291	PHESANT Transformation:5663_0|| CAT-SINGLE || reassignments: 12=11 || Inc(>=10): 13(4092) || Inc(>=10): 11(15382) || CAT-SINGLE-BINARY || sample 15382/4092(19474) ||-Notes:ACE touchscreen question What is the longest time period that these high or irritable periods have lasted? ~F5663~ was collected from participants who indicated they have had a period of at least two days when they were more hi…	1.97e-08
	Diagnoses - main ICD10: I26 Pulmonary embolism	0.134984	0.0966	0.162225	-0.541931	0.0887	9.96e-10	361194	2118	359076	UK Biobank	https://docs.google.com/spreadsheets/d/1kvPoupSzsSFBNSztMzl04xMoSC3Kcx3CrjVf4yBmESU/edit?ts=5b5f17db#gid=227859291	PHESANT Transformation:NA-Notes:NA-Variable type:categorical-Phenotype ID:I26	2.28e-08
	Diagnosed with life-threatening illness	0.37047	0.0997	0.000204	-0.380228	0.064	2.84e-09	117617	19291	98326	UK Biobank	https://docs.google.com/spreadsheets/d/1kvPoupSzsSFBNSztMzl04xMoSC3Kcx3CrjVf4yBmESU/edit?ts=5b5f17db#gid=227859291	PHESANT Transformation:20528_0|| CAT-SINGLE || reassignments: 2=1 || Inc(>=10): 0(98326) || Inc(>=10): 1(19291) || CAT-SINGLE-BINARY || sample 98326/19291(117617) ||-Notes:Question asked: In your life, have you...? Been diagnosed with a life-threatening illness-Variable type:binary	6.36e-08
	Illnesses of father: Stroke	0.203259	0.0911	0.0256	-0.792407	0.13582	5.4e-09	314801	49173	265628	UK Biobank	https://docs.google.com/spreadsheets/d/1kvPoupSzsSFBNSztMzl04xMoSC3Kcx3CrjVf4yBmESU/edit?ts=5b5f17db#gid=227859291	PHESANT Transformation:20107_0 || CAT-MUL-BINARY-VAR 2 || NO_NAN Remove NA participants 9656 || Removed 36737 examples != 2 but with missing value (<0) || sample 265628/49173(314801) ||-Notes:This field contains the combined results of 2 ACE touchscreen questions, both asked Has/did your father ever suffer from? (You can select more than one answer) for different sets of illnesses. For convenienc…	1.19e-07
	Job SOC coding: Heavy goods vehicle drivers	0.203166	0.111045	0.0673	-0.790645	0.137878	9.79e-09	91149	701	90448	UK Biobank	https://docs.google.com/spreadsheets/d/1kvPoupSzsSFBNSztMzl04xMoSC3Kcx3CrjVf4yBmESU/edit?ts=5b5f17db#gid=227859291	PHESANT Transformation:22617_0 || CAT-MUL-BINARY-VAR 8211 || NO_NAN Remove NA participants 270045 || Removed 0 examples != 8211 but with missing value (<0) || sample 90448/701(91149) ||-Notes:Each self-coded job group was mapped to a 4-digit SOC2003 coding. In some cases several self-coded job groups map to the same SOC2003 coding as the input interface was designed to help untrained users classi…	2.12e-07
	Treatment/medication code: digoxin	0.135198	0.0878	0.123754	-0.790802	0.139312	1.37e-08	361141	921	360220	UK Biobank	https://docs.google.com/spreadsheets/d/1kvPoupSzsSFBNSztMzl04xMoSC3Kcx3CrjVf4yBmESU/edit?ts=5b5f17db#gid=227859291	PHESANT Transformation:20003_0 || CAT-MUL-BINARY-VAR 2038459814 || Indicator name x137_0_0 || Remove indicator var NAs: 53 || Remove indicator var <0: 0 || Removed 0 examples != 2038459814 but with missing value (<0) || sample 360220/921(361141) ||-Notes:Code for treatment Negative codes indicate free-text entry.-Variable type:binary	2.93e-07
	Diagnoses - main ICD10: C02 Malignant neoplasm of other and unspecified parts of tongue	0.212147	0.115298	0.0658	-0.778648	0.142953	5.13e-08	361194	152	361042	UK Biobank	https://docs.google.com/spreadsheets/d/1kvPoupSzsSFBNSztMzl04xMoSC3Kcx3CrjVf4yBmESU/edit?ts=5b5f17db#gid=227859291	PHESANT Transformation:NA-Notes:NA-Variable type:categorical-Phenotype ID:C02	1.07e-06
	Illnesses of mother: Severe depression	0.750956	0.0669	3.09e-29	-0.813906	0.149761	5.49e-08	330653	22004	308649	UK Biobank	https://docs.google.com/spreadsheets/d/1kvPoupSzsSFBNSztMzl04xMoSC3Kcx3CrjVf4yBmESU/edit?ts=5b5f17db#gid=227859291	PHESANT Transformation:20110_0 || CAT-MUL-BINARY-VAR 12 || NO_NAN Remove NA participants 6165 || Removed 24376 examples != 12 but with missing value (<0) || sample 308649/22004(330653) ||-Notes:This field contains the combined results of 2 ACE touchscreen questions, both asked Has/did your mother ever suffer from? (You can select more than one answer) for different sets of illnesses. For convenie…	1.13e-06
	Difficulty concentrating during worst period of anxiety	0.573034	0.267033	0.0319	-0.802032	0.148927	7.23e-08	34879	26400	8479	UK Biobank	https://docs.google.com/spreadsheets/d/1kvPoupSzsSFBNSztMzl04xMoSC3Kcx3CrjVf4yBmESU/edit?ts=5b5f17db#gid=227859291	PHESANT Transformation:20419_0|| CAT-SINGLE || Inc(>=10): 1(26400) || Inc(>=10): 0(8479) || CAT-SINGLE-BINARY || sample 8479/26400(34879) ||-Notes:Question asked: When you were worried or anxious, were you also: Having difficulty keeping your mind on what you were doing? Question was asked when ~F20425~ was Yes or ~F20420~ was at least 6 months.-Variable type:binary	1.47e-06
	Job coding: civil engineer	-0.220557	0.105189	0.036	-0.749498	0.139446	7.67e-08	89866	483	89383	UK Biobank	https://docs.google.com/spreadsheets/d/1kvPoupSzsSFBNSztMzl04xMoSC3Kcx3CrjVf4yBmESU/edit?ts=5b5f17db#gid=227859291	PHESANT Transformation:22601_0 || CAT-MUL-BINARY-VAR 21212592 || Indicator name x22599_0_0 || Remove indicator var NAs: 271328 || Remove indicator var <0: 0 || Removed 0 examples != 21212592 but with missing value (<0) || sample 89383/483(89866) ||-Notes:Participants were asked to select a job group by navigating down a three-level tree. This field records the code they selected at the final leve…	1.53e-06
	Leg pain in calf/calves	0.173832	0.0951	0.0677	-0.756603	0.14108	8.19e-08	25567	8462	17105	UK Biobank	https://docs.google.com/spreadsheets/d/1kvPoupSzsSFBNSztMzl04xMoSC3Kcx3CrjVf4yBmESU/edit?ts=5b5f17db#gid=227859291	PHESANT Transformation:5463_0|| CAT-SINGLE || Inc(>=10): 1(8462) || Inc(>=10): 0(17105) || CAT-SINGLE-BINARY || sample 17105/8462(25567) ||-Notes:ACE touchscreen question Do you get this pain in your calf (calves)? ~F5463~ was collected from participants who indicated that they get a pain in either leg on walking, as defined by their answers to ~F4728~-Variable type:binary	1.61e-06
	Diagnoses - main ICD10: M15 Polyarthrosis	0.179035	0.113811	0.115698	-0.767876	0.143893	9.48e-08	361194	1264	359930	UK Biobank	https://docs.google.com/spreadsheets/d/1kvPoupSzsSFBNSztMzl04xMoSC3Kcx3CrjVf4yBmESU/edit?ts=5b5f17db#gid=227859291	PHESANT Transformation:NA-Notes:NA-Variable type:categorical-Phenotype ID:M15	1.83e-06
	Cancer diagnosed by doctor	0.13663	0.0756	0.0708	-0.429929	0.0821	1.61e-07	359981	28509	331472	UK Biobank	https://docs.google.com/spreadsheets/d/1kvPoupSzsSFBNSztMzl04xMoSC3Kcx3CrjVf4yBmESU/edit?ts=5b5f17db#gid=227859291	PHESANT Transformation:2453_0|| CAT-SINGLE || Inc(>=10): 1(28509) || Inc(>=10): 0(331472) || CAT-SINGLE-BINARY || sample 331472/28509(359981) ||-Notes:ACE touchscreen question Has a doctor ever told you that you have had cancer? If the participant activated the Help button they were shown the message: If you are unsure if you have been told you had cancer, select Do not know and you will be asked…	3.07e-06
	Treatment/medication code: beconase 50micrograms nasal spray	0.144405	0.129054	0.263161	-0.762426	0.149749	3.56e-07	361141	2415	358726	UK Biobank	https://docs.google.com/spreadsheets/d/1kvPoupSzsSFBNSztMzl04xMoSC3Kcx3CrjVf4yBmESU/edit?ts=5b5f17db#gid=227859291	PHESANT Transformation:20003_0 || CAT-MUL-BINARY-VAR 1140876136 || Indicator name x137_0_0 || Remove indicator var NAs: 53 || Remove indicator var <0: 0 || Removed 0 examples != 1140876136 but with missing value (<0) || sample 358726/2415(361141) ||-Notes:Code for treatment Negative codes indicate free-text entry.-Variable type:binary	6.67e-06
	Manic/hyper symptoms: I was more active than usual	-0.210948	0.273386	0.440345	-0.765931	0.151929	4.62e-07	24049	6030	18019	UK Biobank	https://docs.google.com/spreadsheets/d/1kvPoupSzsSFBNSztMzl04xMoSC3Kcx3CrjVf4yBmESU/edit?ts=5b5f17db#gid=227859291	PHESANT Transformation:6156_0 || CAT-MUL-BINARY-VAR 11 || NO_NAN Remove NA participants 337145 || Removed 0 examples != 11 but with missing value (<0) || sample 18019/6030(24049) ||-Notes:ACE touchscreen question Please try to remember a period when you were in a high or irritable state and select which of the following apply. The following checks were performed: If code 15 was selected, then no …	8.54e-06
	Diagnoses - main ICD10: Z09 Follow-up examination after treatment for conditions other than malignant neoplasms	0.309631	0.0601	2.61e-07	-0.368742	0.0733	4.9e-07	361194	8464	352730	UK Biobank	https://docs.google.com/spreadsheets/d/1kvPoupSzsSFBNSztMzl04xMoSC3Kcx3CrjVf4yBmESU/edit?ts=5b5f17db#gid=227859291	PHESANT Transformation:NA-Notes:NA-Variable type:categorical-Phenotype ID:Z09	8.93e-06
	Diagnoses - main ICD10: C43 Malignant melanoma of skin	0.0757	0.120625	0.530099	-0.74459	0.14821	5.06e-07	361194	1672	359522	UK Biobank	https://docs.google.com/spreadsheets/d/1kvPoupSzsSFBNSztMzl04xMoSC3Kcx3CrjVf4yBmESU/edit?ts=5b5f17db#gid=227859291	PHESANT Transformation:NA-Notes:NA-Variable type:categorical-Phenotype ID:C43	9.09e-06
	Treatment/medication code: rosiglitazone	0.245217	0.102868	0.0171	-0.753477	0.150441	5.49e-07	361141	531	360610	UK Biobank	https://docs.google.com/spreadsheets/d/1kvPoupSzsSFBNSztMzl04xMoSC3Kcx3CrjVf4yBmESU/edit?ts=5b5f17db#gid=227859291	PHESANT Transformation:20003_0 || CAT-MUL-BINARY-VAR 1141177600 || Indicator name x137_0_0 || Remove indicator var NAs: 53 || Remove indicator var <0: 0 || Removed 0 examples != 1141177600 but with missing value (<0) || sample 360610/531(361141) ||-Notes:Code for treatment Negative codes indicate free-text entry.-Variable type:binary	9.71e-06
	Non-cancer illness code, self-reported: sciatica	0.371724	0.166269	0.0254	-0.46754	0.0951	8.85e-07	361141	3400	357741	UK Biobank	https://docs.google.com/spreadsheets/d/1kvPoupSzsSFBNSztMzl04xMoSC3Kcx3CrjVf4yBmESU/edit?ts=5b5f17db#gid=227859291	PHESANT Transformation:20002_0 || CAT-MUL-BINARY-VAR 1476 || Indicator name x135_0_0 || Remove indicator var NAs: 53 || Remove indicator var <0: 0 || Removed 0 examples != 1476 but with missing value (<0) || sample 357741/3400(361141) ||-Notes:Code for non-cancer illness. If the participant was uncertain of the type of illness they had had, then they described it to the interviewer (a trained nur…	1.55e-05
	Treatment/medication code: calcium carbonate+cholecalciferol 1.25g/5micrograms tablet	0.151315	0.109148	0.165648	-0.749961	0.153171	9.77e-07	361141	152	360989	UK Biobank	https://docs.google.com/spreadsheets/d/1kvPoupSzsSFBNSztMzl04xMoSC3Kcx3CrjVf4yBmESU/edit?ts=5b5f17db#gid=227859291	PHESANT Transformation:20003_0 || CAT-MUL-BINARY-VAR 1140871052 || Indicator name x137_0_0 || Remove indicator var NAs: 53 || Remove indicator var <0: 0 || Removed 0 examples != 1140871052 but with missing value (<0) || sample 360989/152(361141) ||-Notes:Code for treatment Negative codes indicate free-text entry.-Variable type:binary	1.68e-05
	Non-cancer illness code, self-reported: cervical spondylosis	0.369445	0.109817	0.000768	-0.944369	0.193022	9.95e-07	361141	2510	358631	UK Biobank	https://docs.google.com/spreadsheets/d/1kvPoupSzsSFBNSztMzl04xMoSC3Kcx3CrjVf4yBmESU/edit?ts=5b5f17db#gid=227859291	PHESANT Transformation:20002_0 || CAT-MUL-BINARY-VAR 1478 || Indicator name x135_0_0 || Remove indicator var NAs: 53 || Remove indicator var <0: 0 || Removed 0 examples != 1478 but with missing value (<0) || sample 358631/2510(361141) ||-Notes:Code for non-cancer illness. If the participant was uncertain of the type of illness they had had, then they described it to the interviewer (a trained nur…	1.69e-05
	Diseases of the ear and mastoid process	0.383124	0.132553	0.00385	-0.766697	0.159029	1.43e-06	361194	5252	355942	UK Biobank	https://docs.google.com/spreadsheets/d/1kvPoupSzsSFBNSztMzl04xMoSC3Kcx3CrjVf4yBmESU/edit?ts=5b5f17db#gid=227859291	PHESANT Transformation:NA-Notes:NA-Variable type:categorical-Phenotype ID:VIII_EAR_MASTOID	2.38e-05
	Illnesses of siblings: None of the above (group 2)	-0.83142	0.0951	2.25e-18	-0.802933	0.166594	1.44e-06	284896	240056	44840	UK Biobank	https://docs.google.com/spreadsheets/d/1kvPoupSzsSFBNSztMzl04xMoSC3Kcx3CrjVf4yBmESU/edit?ts=5b5f17db#gid=227859291	PHESANT Transformation:20111_0 || CAT-MUL-BINARY-VAR 101 || NO_NAN Remove NA participants 52692 || Removed 23607 examples != 101 but with missing value (<0) || sample 44840/240056(284896) || SKIP_val:-21 < 0 || SKIP_val:-23 < 0 ||-Notes:This field contains the combined results of 2 ACE touchscreen questions, both asked Have any of your brothers or sisters suffered from any of the following diseas…	2.38e-05
	Diagnoses - main ICD10: I12 Hypertensive renal disease	-0.0969	0.121864	0.426419	-0.739225	0.156035	2.16e-06	361194	176	361018	UK Biobank	https://docs.google.com/spreadsheets/d/1kvPoupSzsSFBNSztMzl04xMoSC3Kcx3CrjVf4yBmESU/edit?ts=5b5f17db#gid=227859291	PHESANT Transformation:NA-Notes:NA-Variable type:categorical-Phenotype ID:I12	3.53e-05
	Diagnoses - main ICD10: D86 Sarcoidosis	0.212538	0.135932	0.117919	-0.748327	0.158546	2.36e-06	361194	170	361024	UK Biobank	https://docs.google.com/spreadsheets/d/1kvPoupSzsSFBNSztMzl04xMoSC3Kcx3CrjVf4yBmESU/edit?ts=5b5f17db#gid=227859291	PHESANT Transformation:NA-Notes:NA-Variable type:categorical-Phenotype ID:D86	3.8e-05
	Treatment/medication code: garlic product	0.198422	0.108303	0.0669	-0.681943	0.14502	2.57e-06	361141	4869	356272	UK Biobank	https://docs.google.com/spreadsheets/d/1kvPoupSzsSFBNSztMzl04xMoSC3Kcx3CrjVf4yBmESU/edit?ts=5b5f17db#gid=227859291	PHESANT Transformation:20003_0 || CAT-MUL-BINARY-VAR 1140911732 || Indicator name x137_0_0 || Remove indicator var NAs: 53 || Remove indicator var <0: 0 || Removed 0 examples != 1140911732 but with missing value (<0) || sample 356272/4869(361141) ||-Notes:Code for treatment Negative codes indicate free-text entry.-Variable type:binary	4.09e-05
	Treatment/medication code: isosorbide mononitrate	0.177868	0.095	0.061	-0.726432	0.157103	3.77e-06	361141	1189	359952	UK Biobank	https://docs.google.com/spreadsheets/d/1kvPoupSzsSFBNSztMzl04xMoSC3Kcx3CrjVf4yBmESU/edit?ts=5b5f17db#gid=227859291	PHESANT Transformation:20003_0 || CAT-MUL-BINARY-VAR 1140860954 || Indicator name x137_0_0 || Remove indicator var NAs: 53 || Remove indicator var <0: 0 || Removed 0 examples != 1140860954 but with missing value (<0) || sample 359952/1189(361141) ||-Notes:Code for treatment Negative codes indicate free-text entry.-Variable type:binary	5.92e-05
	Diagnoses - main ICD10: I35 Nonrheumatic aortic valve disorders	0.0949	0.102308	0.353562	-0.727622	0.164996	1.03e-05	361194	901	360293	UK Biobank	https://docs.google.com/spreadsheets/d/1kvPoupSzsSFBNSztMzl04xMoSC3Kcx3CrjVf4yBmESU/edit?ts=5b5f17db#gid=227859291	PHESANT Transformation:NA-Notes:NA-Variable type:categorical-Phenotype ID:I35	0.00016
	Mental health problems ever diagnosed by a professional: Obsessive compulsive disorder (OCD)	0.446249	0.234634	0.0572	-0.753371	0.170984	1.05e-05	117711	733	116978	UK Biobank	https://docs.google.com/spreadsheets/d/1kvPoupSzsSFBNSztMzl04xMoSC3Kcx3CrjVf4yBmESU/edit?ts=5b5f17db#gid=227859291	PHESANT Transformation:20544_0 || CAT-MUL-BINARY-VAR 7 || Indicator name x20400_0_0 || Remove indicator var NAs: 243105 || Removed 378 examples != 7 but with missing value (<0) || sample 116978/733(117711) ||-Notes:Question asked: Have you been diagnosed with one or more of the following mental health problems by a professional, even if you don't have it currently? (tick all that apply): Particip…	0.000161
	Diagnoses - main ICD10: H65 Nonsuppurative otitis media	0.220571	0.10091	0.0288	-0.871386	0.197938	1.07e-05	361194	781	360413	UK Biobank	https://docs.google.com/spreadsheets/d/1kvPoupSzsSFBNSztMzl04xMoSC3Kcx3CrjVf4yBmESU/edit?ts=5b5f17db#gid=227859291	PHESANT Transformation:NA-Notes:NA-Variable type:categorical-Phenotype ID:H65	0.000162
	Job coding: all other personal assistants and secretaries	0.117997	0.111833	0.291374	-0.721948	0.16467	1.16e-05	89866	5344	84522	UK Biobank	https://docs.google.com/spreadsheets/d/1kvPoupSzsSFBNSztMzl04xMoSC3Kcx3CrjVf4yBmESU/edit?ts=5b5f17db#gid=227859291	PHESANT Transformation:22601_0 || CAT-MUL-BINARY-VAR 42153302 || Indicator name x22599_0_0 || Remove indicator var NAs: 271328 || Remove indicator var <0: 0 || Removed 0 examples != 42153302 but with missing value (<0) || sample 84522/5344(89866) ||-Notes:Participants were asked to select a job group by navigating down a three-level tree. This field records the code they selected at the final lev…	0.000174
	Average night-time sound level of noise pollution	0.206276	0.110506	0.0619	-0.733191	0.167818	1.25e-05	356078	NA	NA	UK Biobank	https://docs.google.com/spreadsheets/d/1kvPoupSzsSFBNSztMzl04xMoSC3Kcx3CrjVf4yBmESU/edit?ts=5b5f17db#gid=227859291	PHESANT Transformation:24022_0|| CONTINUOUS MAIN || CONTINUOUS || ||-Notes:LNight (night equivalent level): Average sound level pressure LAeq overnight 23:00 to 07:00.-Variable type:continuous_raw	0.000182
	Average daytime sound level of noise pollution	0.206307	0.110509	0.0619	-0.733204	0.167812	1.25e-05	356078	NA	NA	UK Biobank	https://docs.google.com/spreadsheets/d/1kvPoupSzsSFBNSztMzl04xMoSC3Kcx3CrjVf4yBmESU/edit?ts=5b5f17db#gid=227859291	PHESANT Transformation:24020_0|| CONTINUOUS MAIN || CONTINUOUS || ||-Notes:LDay (day equivalent level): Average sound level pressure LAeq over the 12-hour period 07:00 to 19:00.-Variable type:continuous_raw	0.000182
	Average 24-hour sound level of noise pollution	0.20616	0.110469	0.062	-0.732725	0.168049	1.3e-05	356078	NA	NA	UK Biobank	https://docs.google.com/spreadsheets/d/1kvPoupSzsSFBNSztMzl04xMoSC3Kcx3CrjVf4yBmESU/edit?ts=5b5f17db#gid=227859291	PHESANT Transformation:24024_0|| CONTINUOUS MAIN || CONTINUOUS || ||-Notes:LDen: (day-evening-night equivalent level): A-weighted Leq noise level measured over the 24 hour period with a 10 decibel penality added to the levels between 23:00 and 07:00.-Variable type:continuous_raw	0.000184
	Average 16-hour sound level of noise pollution	0.206154	0.110476	0.062	-0.732737	0.168042	1.3e-05	356078	NA	NA	UK Biobank	https://docs.google.com/spreadsheets/d/1kvPoupSzsSFBNSztMzl04xMoSC3Kcx3CrjVf4yBmESU/edit?ts=5b5f17db#gid=227859291	PHESANT Transformation:24023_0|| CONTINUOUS MAIN || CONTINUOUS || ||-Notes:LAeq,16hr (A-weighted equivalent sound level): Average sound level pressure LAeq between the hours of 07:00 to 23:00.-Variable type:continuous_raw	0.000184
	Average evening sound level of noise pollution	0.206281	0.110503	0.0619	-0.732814	0.168006	1.29e-05	356078	NA	NA	UK Biobank	https://docs.google.com/spreadsheets/d/1kvPoupSzsSFBNSztMzl04xMoSC3Kcx3CrjVf4yBmESU/edit?ts=5b5f17db#gid=227859291	PHESANT Transformation:24021_0|| CONTINUOUS MAIN || CONTINUOUS || ||-Notes:LEve (evening equivalent level): Average sound level pressure LAeq between the hours of 19:00 to 23:00.-Variable type:continuous_raw	0.000184
	Stomach/abdominal pain for 3+ months	0.797946	1.04503	0.445128	-0.780329	0.182607	1.93e-05	29747	16580	13167	UK Biobank	https://docs.google.com/spreadsheets/d/1kvPoupSzsSFBNSztMzl04xMoSC3Kcx3CrjVf4yBmESU/edit?ts=5b5f17db#gid=227859291	PHESANT Transformation:3741_0|| CAT-SINGLE || Inc(>=10): 1(16580) || Inc(>=10): 0(13167) || CAT-SINGLE-BINARY || sample 13167/16580(29747) ||-Notes:ACE touchscreen question Have you had stomach or abdominal pains for more than 3 months? ~F3741~ was collected from participants who indicated that in the last month they experienced stomach or abdominal pain that interfered with their usual activitie…	0.000269
	Age cataract diagnosed	-0.246186	0.22395	0.271642	-0.732322	0.172678	2.23e-05	5020	NA	NA	UK Biobank	https://docs.google.com/spreadsheets/d/1kvPoupSzsSFBNSztMzl04xMoSC3Kcx3CrjVf4yBmESU/edit?ts=5b5f17db#gid=227859291	PHESANT Transformation:4700_0|| INTEGER || reassignments: -1=NA|-3=NA || CONTINUOUS || ||-Notes:ACE touchscreen question What was your age when a cataract was first diagnosed? The following checks were performed: If answer If answer > Participants age then rejected If answer If answer > 69 then participant asked to confirm If the participant activated the Help button they were shown the message: …	0.000307
	Diagnoses - main ICD10: K43 Ventral hernia	0.217678	0.0999	0.0293	-0.707945	0.167491	2.37e-05	361194	2249	358945	UK Biobank	https://docs.google.com/spreadsheets/d/1kvPoupSzsSFBNSztMzl04xMoSC3Kcx3CrjVf4yBmESU/edit?ts=5b5f17db#gid=227859291	PHESANT Transformation:NA-Notes:NA-Variable type:categorical-Phenotype ID:K43	0.000324
	Chest pain felt during physical activity	0.396199	0.136882	0.0038	-0.402722	0.0955	2.48e-05	54011	52067	1944	UK Biobank	https://docs.google.com/spreadsheets/d/1kvPoupSzsSFBNSztMzl04xMoSC3Kcx3CrjVf4yBmESU/edit?ts=5b5f17db#gid=227859291	PHESANT Transformation:6015_0|| CAT-SINGLE || reassignments: 2=NA || reorder 0|2|1 || Inc(>=10): 1(52067) || Inc(>=10): 3(1944) || CAT-SINGLE-BINARY || sample 52067/1944(54011) ||-Notes:Exercise safety question 2, asked prior to fitness test Do you feel pain in your chest when you do physical activity-Variable type:binary	0.000335
	Worked with materials containing asbestos: Rarely/never	-0.308506	0.132037	0.0195	-0.726401	0.175311	3.42e-05	85668	83506	2162	UK Biobank	https://docs.google.com/spreadsheets/d/1kvPoupSzsSFBNSztMzl04xMoSC3Kcx3CrjVf4yBmESU/edit?ts=5b5f17db#gid=227859291	PHESANT Transformation:22612_0 || CAT-MUL-BINARY-VAR 0 || NO_NAN Remove NA participants 270383 || Removed 5143 examples != 0 but with missing value (<0) || sample 2162/83506(85668) || SKIP_val:-121 < 0 ||-Notes:Participant asked Thinking about the place where you worked: Did you work with materials containing asbestos? Participants were allowed to skip answering this question.-Variable type:binary	0.000457
	Inverse distance to the nearest major road	0.226116	0.1522	0.13737	-0.7196	0.174511	3.73e-05	356078	NA	NA	UK Biobank	https://docs.google.com/spreadsheets/d/1kvPoupSzsSFBNSztMzl04xMoSC3Kcx3CrjVf4yBmESU/edit?ts=5b5f17db#gid=227859291	PHESANT Transformation:24012_0|| CONTINUOUS MAIN || CONTINUOUS || ||-Notes:Inverse distance to the nearest major road based upon a local road network. The definition of a major road for the local road network is a road with traffic intensity greater than 5000 motor vehicles per 24 hours. The local road network is taken from the Ordnance Survey Meridian 2 road network (scale 1:50000, 1 metre accur…	0.000494
	Non-cancer illness code, self-reported: alcohol dependency	0.45571	0.14508	0.00168	-0.730629	0.182097	6.01e-05	361141	561	360580	UK Biobank	https://docs.google.com/spreadsheets/d/1kvPoupSzsSFBNSztMzl04xMoSC3Kcx3CrjVf4yBmESU/edit?ts=5b5f17db#gid=227859291	PHESANT Transformation:20002_0 || CAT-MUL-BINARY-VAR 1408 || Indicator name x135_0_0 || Remove indicator var NAs: 53 || Remove indicator var <0: 0 || Removed 0 examples != 1408 but with missing value (<0) || sample 360580/561(361141) ||-Notes:Code for non-cancer illness. If the participant was uncertain of the type of illness they had had, then they described it to the interviewer (a trained nurs…	0.000787
	Job coding: chemist (analytic, developmental, industrial, research)	-0.100902	0.124819	0.418868	-0.70736	0.177017	6.44e-05	89866	1061	88805	UK Biobank	https://docs.google.com/spreadsheets/d/1kvPoupSzsSFBNSztMzl04xMoSC3Kcx3CrjVf4yBmESU/edit?ts=5b5f17db#gid=227859291	PHESANT Transformation:22601_0 || CAT-MUL-BINARY-VAR 21113020 || Indicator name x22599_0_0 || Remove indicator var NAs: 271328 || Remove indicator var <0: 0 || Removed 0 examples != 21113020 but with missing value (<0) || sample 88805/1061(89866) ||-Notes:Participants were asked to select a job group by navigating down a three-level tree. This field records the code they selected at the final lev…	0.000835
	Age angina diagnosed	-0.131873	0.110219	0.231516	-0.709632	0.178406	6.96e-05	10651	NA	NA	UK Biobank	https://docs.google.com/spreadsheets/d/1kvPoupSzsSFBNSztMzl04xMoSC3Kcx3CrjVf4yBmESU/edit?ts=5b5f17db#gid=227859291	PHESANT Transformation:3627_0|| INTEGER || reassignments: -1=NA|-3=NA || CONTINUOUS || ||-Notes:ACE touchscreen question What was your age when the angina was first diagnosed? The following checks were performed: If answer If answer > Participants age then rejected If answer If answer > 69 then participant asked to confirm If the participant activated the Help button they were shown the message: …	0.000893
	Treatment/medication code: diazepam	0.602349	0.151024	6.65e-05	-0.744139	0.18993	8.93e-05	361141	987	360154	UK Biobank	https://docs.google.com/spreadsheets/d/1kvPoupSzsSFBNSztMzl04xMoSC3Kcx3CrjVf4yBmESU/edit?ts=5b5f17db#gid=227859291	PHESANT Transformation:20003_0 || CAT-MUL-BINARY-VAR 1140863152 || Indicator name x137_0_0 || Remove indicator var NAs: 53 || Remove indicator var <0: 0 || Removed 0 examples != 1140863152 but with missing value (<0) || sample 360154/987(361141) ||-Notes:Code for treatment Negative codes indicate free-text entry.-Variable type:binary	0.00113387
	Diagnoses - main ICD10: R31 Unspecified haematuria	0.515936	0.0957	7.05e-08	-0.729904	0.187103	9.58e-05	361194	11283	349911	UK Biobank	https://docs.google.com/spreadsheets/d/1kvPoupSzsSFBNSztMzl04xMoSC3Kcx3CrjVf4yBmESU/edit?ts=5b5f17db#gid=227859291	PHESANT Transformation:NA-Notes:NA-Variable type:categorical-Phenotype ID:R31	0.00120378
	Other dorsopathies, not elsewhere classified	0.162749	0.124884	0.192508	-0.654923	0.168245	9.91e-05	361194	360	360834	UK Biobank	https://docs.google.com/spreadsheets/d/1kvPoupSzsSFBNSztMzl04xMoSC3Kcx3CrjVf4yBmESU/edit?ts=5b5f17db#gid=227859291	PHESANT Transformation:NA-Notes:NA-Variable type:categorical-Phenotype ID:M13_DORSOPATHYOTH	0.00122182
	Diagnoses - main ICD10: M53 Other dorsopathies, not elsewhere classified	0.162749	0.124884	0.192508	-0.654923	0.168245	9.91e-05	361194	342	360852	UK Biobank	https://docs.google.com/spreadsheets/d/1kvPoupSzsSFBNSztMzl04xMoSC3Kcx3CrjVf4yBmESU/edit?ts=5b5f17db#gid=227859291	PHESANT Transformation:NA-Notes:NA-Variable type:categorical-Phenotype ID:M53	0.00122182
	Job coding: physicist, astronomer, geologist, geophysicist, meteorologist, oceanographer, seismologist	-0.174433	0.088	0.0474	-0.696552	0.179847	0.000107	89866	585	89281	UK Biobank	https://docs.google.com/spreadsheets/d/1kvPoupSzsSFBNSztMzl04xMoSC3Kcx3CrjVf4yBmESU/edit?ts=5b5f17db#gid=227859291	PHESANT Transformation:22601_0 || CAT-MUL-BINARY-VAR 21133023 || Indicator name x22599_0_0 || Remove indicator var NAs: 271328 || Remove indicator var <0: 0 || Removed 0 examples != 21133023 but with missing value (<0) || sample 89281/585(89866) ||-Notes:Participants were asked to select a job group by navigating down a three-level tree. This field records the code they selected at the final leve…	0.00131184
	Treatment/medication code: telmisartan	0.186085	0.0858	0.0301	-0.705624	0.182954	0.000115	361141	582	360559	UK Biobank	https://docs.google.com/spreadsheets/d/1kvPoupSzsSFBNSztMzl04xMoSC3Kcx3CrjVf4yBmESU/edit?ts=5b5f17db#gid=227859291	PHESANT Transformation:20003_0 || CAT-MUL-BINARY-VAR 1141166006 || Indicator name x137_0_0 || Remove indicator var NAs: 53 || Remove indicator var <0: 0 || Removed 0 examples != 1141166006 but with missing value (<0) || sample 360559/582(361141) ||-Notes:Code for treatment Negative codes indicate free-text entry.-Variable type:binary	0.00138824
	Hypertensive heart and/or renal disease	-0.0991	0.111003	0.372081	-0.698134	0.184267	0.000151	361194	376	360818	UK Biobank	https://docs.google.com/spreadsheets/d/1kvPoupSzsSFBNSztMzl04xMoSC3Kcx3CrjVf4yBmESU/edit?ts=5b5f17db#gid=227859291	PHESANT Transformation:NA-Notes:NA-Variable type:categorical-Phenotype ID:I9_HYPTENSHR	0.00181293
	Treatment/medication code: rosuvastatin	0.0871	0.0768	0.256581	-0.660441	0.174528	0.000154	361141	2227	358914	UK Biobank	https://docs.google.com/spreadsheets/d/1kvPoupSzsSFBNSztMzl04xMoSC3Kcx3CrjVf4yBmESU/edit?ts=5b5f17db#gid=227859291	PHESANT Transformation:20003_0 || CAT-MUL-BINARY-VAR 1141192410 || Indicator name x137_0_0 || Remove indicator var NAs: 53 || Remove indicator var <0: 0 || Removed 0 examples != 1141192410 but with missing value (<0) || sample 358914/2227(361141) ||-Notes:Code for treatment Negative codes indicate free-text entry.-Variable type:binary	0.00182898
	3mm regularity index (left)	0.225255	0.128487	0.0796	-0.706207	0.186743	0.000156	73829	NA	NA	UK Biobank	https://docs.google.com/spreadsheets/d/1kvPoupSzsSFBNSztMzl04xMoSC3Kcx3CrjVf4yBmESU/edit?ts=5b5f17db#gid=227859291	PHESANT Transformation:5163_0|| CONTINUOUS MAIN || CONTINUOUS || ||-Notes:This is the regularity index as part of the keratometry result taken at 3mm for the left eye-Variable type:continuous_raw	0.00182977
	Vitamin B12	-0.104975	0.165842	0.526747	-0.774158	0.205364	0.000163	51453	NA	NA	UK Biobank	https://docs.google.com/spreadsheets/d/1kvPoupSzsSFBNSztMzl04xMoSC3Kcx3CrjVf4yBmESU/edit?ts=5b5f17db#gid=227859291	PHESANT Transformation:100013_0|| CONTINUOUS MAIN || CONTINUOUS || ||-Notes:Vitamin B12. Estimated intake, based on food and beverage consumption yesterday, excluding any supplements.-Variable type:continuous_raw	0.00190242
	Diagnoses - main ICD10: K44 Diaphragmatic hernia	0.355968	0.0796	7.69e-06	-0.701646	0.187069	0.000176	361194	8042	353152	UK Biobank	https://docs.google.com/spreadsheets/d/1kvPoupSzsSFBNSztMzl04xMoSC3Kcx3CrjVf4yBmESU/edit?ts=5b5f17db#gid=227859291	PHESANT Transformation:NA-Notes:NA-Variable type:categorical-Phenotype ID:K44	0.00203334
	Headaches for 3+ months	0.201641	0.0594	0.000681	-0.584838	0.156079	0.000179	70181	32075	38106	UK Biobank	https://docs.google.com/spreadsheets/d/1kvPoupSzsSFBNSztMzl04xMoSC3Kcx3CrjVf4yBmESU/edit?ts=5b5f17db#gid=227859291	PHESANT Transformation:3799_0|| CAT-SINGLE || Inc(>=10): 1(32075) || Inc(>=10): 0(38106) || CAT-SINGLE-BINARY || sample 38106/32075(70181) ||-Notes:ACE touchscreen question Have you had headaches for more than 3 months? ~F3799~ was collected from participants who indicated that in the last month they experienced headache that interfered with their usual activities, as defined by their answers to …	0.00204446
	Diagnoses - main ICD10: C67 Malignant neoplasm of bladder	0.0959	0.0988	0.331654	-0.693835	0.186099	0.000193	361194	1554	359640	UK Biobank	https://docs.google.com/spreadsheets/d/1kvPoupSzsSFBNSztMzl04xMoSC3Kcx3CrjVf4yBmESU/edit?ts=5b5f17db#gid=227859291	PHESANT Transformation:NA-Notes:NA-Variable type:categorical-Phenotype ID:C67	0.00218296
	Workplace had a lot of cigarette smoke from other people smoking: Rarely/never	-0.125603	0.100572	0.211704	-0.638944	0.171667	0.000198	90716	77294	13422	UK Biobank	https://docs.google.com/spreadsheets/d/1kvPoupSzsSFBNSztMzl04xMoSC3Kcx3CrjVf4yBmESU/edit?ts=5b5f17db#gid=227859291	PHESANT Transformation:22611_0 || CAT-MUL-BINARY-VAR 0 || NO_NAN Remove NA participants 270296 || Removed 182 examples != 0 but with missing value (<0) || sample 13422/77294(90716) ||-Notes:Participant asked Thinking about the place where you worked: Was there a lot of cigarette smoke from other people smoking? Participants were allowed to skip answering this question.-Variable type:binary	0.00221829
	Other/unspecified dorsalgia	0.524494	0.124835	2.65e-05	-0.344937	0.0932	0.000213	361194	2118	359076	UK Biobank	https://docs.google.com/spreadsheets/d/1kvPoupSzsSFBNSztMzl04xMoSC3Kcx3CrjVf4yBmESU/edit?ts=5b5f17db#gid=227859291	PHESANT Transformation:NA-Notes:NA-Variable type:categorical-Phenotype ID:M13_DORSALGIANAS	0.0023745
	Job coding: non-commissioned officers or other rank of armed forces	0.259515	0.113881	0.0227	-0.685778	0.185785	0.000223	89866	2003	87863	UK Biobank	https://docs.google.com/spreadsheets/d/1kvPoupSzsSFBNSztMzl04xMoSC3Kcx3CrjVf4yBmESU/edit?ts=5b5f17db#gid=227859291	PHESANT Transformation:22601_0 || CAT-MUL-BINARY-VAR 33113434 || Indicator name x22599_0_0 || Remove indicator var NAs: 271328 || Remove indicator var <0: 0 || Removed 0 examples != 33113434 but with missing value (<0) || sample 87863/2003(89866) ||-Notes:Participants were asked to select a job group by navigating down a three-level tree. This field records the code they selected at the final lev…	0.00246058
	Other specified/unspecified soft tissue disorders	0.170716	0.0974	0.0798	-0.706034	0.191751	0.000231	361194	2930	358264	UK Biobank	https://docs.google.com/spreadsheets/d/1kvPoupSzsSFBNSztMzl04xMoSC3Kcx3CrjVf4yBmESU/edit?ts=5b5f17db#gid=227859291	PHESANT Transformation:NA-Notes:NA-Variable type:categorical-Phenotype ID:M13_SOFTTISSUENAS	0.00252918
	Which eye(s) affected by astigmatism: Both eyes	-0.136101	0.112077	0.224614	-0.646342	0.177441	0.00027	9749	6704	3045	UK Biobank	https://docs.google.com/spreadsheets/d/1kvPoupSzsSFBNSztMzl04xMoSC3Kcx3CrjVf4yBmESU/edit?ts=5b5f17db#gid=227859291	PHESANT Transformation:5855_0 || CAT-SINGLE || CAT-SINGLE-BINARY-VAR: 3 || Inc(>=10): 3(6704) ||-Notes:ACE touchscreen question Which eye(s) are affected by astigmatism? ~F5855~ was collected from participants who indicated they wear glasses or contact lenses to correct their astigmatism, as defined by their answers to ~F6147~-Variable type:binary	0.00292494
	Workplace very noisy: Sometimes	0.244054	0.0865	0.0048	-0.651419	0.17981	0.000291	90777	51689	39088	UK Biobank	https://docs.google.com/spreadsheets/d/1kvPoupSzsSFBNSztMzl04xMoSC3Kcx3CrjVf4yBmESU/edit?ts=5b5f17db#gid=227859291	PHESANT Transformation:22606_0 || CAT-MUL-BINARY-VAR 1 || NO_NAN Remove NA participants 270211 || Removed 206 examples != 1 but with missing value (<0) || sample 39088/51689(90777) ||-Notes:Participant asked Thinking about the place where you worked: Was it very noisy? Participants were allowed to skip answering this question.-Variable type:binary	0.00313077
	Treatment/medication code: amitriptyline	0.556517	0.0658	2.85e-17	-0.705926	0.196595	0.00033	361141	6824	354317	UK Biobank	https://docs.google.com/spreadsheets/d/1kvPoupSzsSFBNSztMzl04xMoSC3Kcx3CrjVf4yBmESU/edit?ts=5b5f17db#gid=227859291	PHESANT Transformation:20003_0 || CAT-MUL-BINARY-VAR 1140879616 || Indicator name x137_0_0 || Remove indicator var NAs: 53 || Remove indicator var <0: 0 || Removed 0 examples != 1140879616 but with missing value (<0) || sample 354317/6824(361141) ||-Notes:Code for treatment Negative codes indicate free-text entry.-Variable type:binary	0.00351227
	Immature reticulocyte fraction	0.166677	0.0403	3.47e-05	-0.446224	0.125144	0.000363	344728	NA	NA	UK Biobank	https://docs.google.com/spreadsheets/d/1kvPoupSzsSFBNSztMzl04xMoSC3Kcx3CrjVf4yBmESU/edit?ts=5b5f17db#gid=227859291	PHESANT Transformation:30280_0|| CONTINUOUS MAIN || CONTINUOUS || ||-Notes:Result of Immature Reticulocytes Fraction assay, performed on blood sample, obtained from UK Biobank assessment centre visit. Immature Reticulocytes Fraction (Percentage) is an indication of new reticulocyte synthesis and is calculated from the reticulocytes (Percentage) as the total number of reticulocyte events in the ou…	0.00383337
	Pulse wave reflection index	0.107306	0.106954	0.315723	-0.6547	0.184883	0.000398	118850	NA	NA	UK Biobank	https://docs.google.com/spreadsheets/d/1kvPoupSzsSFBNSztMzl04xMoSC3Kcx3CrjVf4yBmESU/edit?ts=5b5f17db#gid=227859291	PHESANT Transformation:4195_0|| INTEGER || CONTINUOUS || ||-Notes:reflection index is a measure of reflection A digital volume pulse can be considered to be the summation of a direct and a reflected component. The direct component is due to transmission of a pressure wave from the left ventricle to the finger via the most direct route. The reflected component is formed by pressure transmitted fro…	0.00417286
	Back pain for 3+ months	0.385936	0.0529	3.04e-13	0.74915	0.21734	0.000567	90555	62055	28500	UK Biobank	https://docs.google.com/spreadsheets/d/1kvPoupSzsSFBNSztMzl04xMoSC3Kcx3CrjVf4yBmESU/edit?ts=5b5f17db#gid=227859291	PHESANT Transformation:3571_0|| CAT-SINGLE || Inc(>=10): 1(62055) || Inc(>=10): 0(28500) || CAT-SINGLE-BINARY || sample 28500/62055(90555) ||-Notes:ACE touchscreen question Have you had back pains for more than 3 months? ~F3571~ was collected from participants who indicated that in the last month they experienced back pain that interfered with their usual activities, as defined by their answers t…	0.00574817
	Sensitivity / hurt feelings	0.447118	0.0301	7.11e-50	-0.300357	0.0871	0.000567	350821	194755	156066	UK Biobank	https://docs.google.com/spreadsheets/d/1kvPoupSzsSFBNSztMzl04xMoSC3Kcx3CrjVf4yBmESU/edit?ts=5b5f17db#gid=227859291	PHESANT Transformation:1950_0|| CAT-SINGLE || Inc(>=10): 0(156066) || Inc(>=10): 1(194755) || CAT-SINGLE-BINARY || sample 156066/194755(350821) ||-Notes:ACE touchscreen question Are your feelings easily hurt? If the participant activated the Help button they were shown the message: Work through these questions quickly and do not think about the exact meaning of the question-Variable type:binary	0.00574817
	Which eye(s) affected by myopia (short sight): Right eye	0.151823	0.0843	0.0717	-0.617296	0.178967	0.000562	29317	1607	27710	UK Biobank	https://docs.google.com/spreadsheets/d/1kvPoupSzsSFBNSztMzl04xMoSC3Kcx3CrjVf4yBmESU/edit?ts=5b5f17db#gid=227859291	PHESANT Transformation:5843_0 || CAT-SINGLE || CAT-SINGLE-BINARY-VAR: 1 || Inc(>=10): 1(1607) ||-Notes:ACE touchscreen question Which eye(s) are affected by myopia (short sight)? ~F5843~ was collected from participants who indicated they wear glasses or contact lenses to correct their myopia, as defined by their answers to ~F6147~-Variable type:binary	0.00574817
	Illnesses of mother: Lung cancer	0.227263	0.104102	0.029	-0.683339	0.197912	0.000555	330689	13689	317000	UK Biobank	https://docs.google.com/spreadsheets/d/1kvPoupSzsSFBNSztMzl04xMoSC3Kcx3CrjVf4yBmESU/edit?ts=5b5f17db#gid=227859291	PHESANT Transformation:20110_0 || CAT-MUL-BINARY-VAR 3 || NO_NAN Remove NA participants 6165 || Removed 24340 examples != 3 but with missing value (<0) || sample 317000/13689(330689) || SKIP_val:-11 < 0 ||-Notes:This field contains the combined results of 2 ACE touchscreen questions, both asked Has/did your mother ever suffer from? (You can select more than one answer) for different sets of illne…	0.00574817
	Illness, injury, bereavement, stress in last 2 years: Serious illness, injury or assault of a close relative	0.311179	0.0576	6.51e-08	-0.62712	0.182311	0.000582	358836	41459	317377	UK Biobank	https://docs.google.com/spreadsheets/d/1kvPoupSzsSFBNSztMzl04xMoSC3Kcx3CrjVf4yBmESU/edit?ts=5b5f17db#gid=227859291	PHESANT Transformation:6145_0 || CAT-MUL-BINARY-VAR 2 || NO_NAN Remove NA participants 512 || Removed 1846 examples != 2 but with missing value (<0) || sample 317377/41459(358836) ||-Notes:ACE touchscreen question In the last 2 years have you experienced any of the following? (You can select more than one answer) The following checks were performed: If code -7 was selected, then no additional cho…	0.00585347
	Witnessed sudden violent death	0.31356	0.0652	1.53e-06	-0.588144	0.171789	0.000618	117862	15959	101903	UK Biobank	https://docs.google.com/spreadsheets/d/1kvPoupSzsSFBNSztMzl04xMoSC3Kcx3CrjVf4yBmESU/edit?ts=5b5f17db#gid=227859291	PHESANT Transformation:20530_0|| CAT-SINGLE || reassignments: 2=1 || Inc(>=10): 0(101903) || Inc(>=10): 1(15959) || CAT-SINGLE-BINARY || sample 101903/15959(117862) ||-Notes:Question asked: In your life, have you...? Witnessed a sudden violent death (eg. murder, suicide, aftermath of an accident)-Variable type:binary	0.00614491
	Astigmatism angle (right)	0.167802	0.0921	0.0685	-0.682559	0.199442	0.000621	77983	NA	NA	UK Biobank	https://docs.google.com/spreadsheets/d/1kvPoupSzsSFBNSztMzl04xMoSC3Kcx3CrjVf4yBmESU/edit?ts=5b5f17db#gid=227859291	PHESANT Transformation:5088_0|| INTEGER || CONTINUOUS || ||-Notes:This is the astigmatism axial angle of refractometry results for the right eye (blank value indicates no cylinder power)-Variable type:continuous_raw	0.00614491
	Guilty feelings	0.539667	0.0295	7.64e-75	-0.344309	0.10095	0.000648	351907	100128	251779	UK Biobank	https://docs.google.com/spreadsheets/d/1kvPoupSzsSFBNSztMzl04xMoSC3Kcx3CrjVf4yBmESU/edit?ts=5b5f17db#gid=227859291	PHESANT Transformation:2030_0|| CAT-SINGLE || Inc(>=10): 0(251779) || Inc(>=10): 1(100128) || CAT-SINGLE-BINARY || sample 251779/100128(351907) ||-Notes:ACE touchscreen question Are you often troubled by feelings of guilt? If the participant activated the Help button they were shown the message: Work through these questions quickly and do not think about the exact meaning of the question-Variable…	0.00636339
	Non-cancer illness code, self-reported: rheumatoid arthritis	0.258378	0.0998	0.00963	-0.660783	0.194103	0.000663	361141	4017	357124	UK Biobank	https://docs.google.com/spreadsheets/d/1kvPoupSzsSFBNSztMzl04xMoSC3Kcx3CrjVf4yBmESU/edit?ts=5b5f17db#gid=227859291	PHESANT Transformation:20002_0 || CAT-MUL-BINARY-VAR 1464 || Indicator name x135_0_0 || Remove indicator var NAs: 53 || Remove indicator var <0: 0 || Removed 0 examples != 1464 but with missing value (<0) || sample 357124/4017(361141) ||-Notes:Code for non-cancer illness. If the participant was uncertain of the type of illness they had had, then they described it to the interviewer (a trained nur…	0.00646411
	Manic/hyper symptoms: None of the above	-0.208143	0.110693	0.0601	-0.659347	0.195004	0.000722	24049	8672	15377	UK Biobank	https://docs.google.com/spreadsheets/d/1kvPoupSzsSFBNSztMzl04xMoSC3Kcx3CrjVf4yBmESU/edit?ts=5b5f17db#gid=227859291	PHESANT Transformation:6156_0 || CAT-MUL-BINARY-VAR 100 || NO_NAN Remove NA participants 337145 || Removed 0 examples != 100 but with missing value (<0) || sample 15377/8672(24049) ||-Notes:ACE touchscreen question Please try to remember a period when you were in a high or irritable state and select which of the following apply. The following checks were performed: If code 15 was selected, then n…	0.00697847
	Diagnoses - main ICD10: M81 Osteoporosis without pathological fracture	0.395512	0.132297	0.00279	-0.446561	0.133664	0.000835	361194	737	360457	UK Biobank	https://docs.google.com/spreadsheets/d/1kvPoupSzsSFBNSztMzl04xMoSC3Kcx3CrjVf4yBmESU/edit?ts=5b5f17db#gid=227859291	PHESANT Transformation:NA-Notes:NA-Variable type:categorical-Phenotype ID:M81	0.00801267
	Non-cancer illness code, self-reported: eczema/dermatitis	0.170256	0.0653	0.00911	-0.429393	0.129735	0.000934	361141	9321	351820	UK Biobank	https://docs.google.com/spreadsheets/d/1kvPoupSzsSFBNSztMzl04xMoSC3Kcx3CrjVf4yBmESU/edit?ts=5b5f17db#gid=227859291	PHESANT Transformation:20002_0 || CAT-MUL-BINARY-VAR 1452 || Indicator name x135_0_0 || Remove indicator var NAs: 53 || Remove indicator var <0: 0 || Removed 0 examples != 1452 but with missing value (<0) || sample 351820/9321(361141) ||-Notes:Code for non-cancer illness. If the participant was uncertain of the type of illness they had had, then they described it to the interviewer (a trained nur…	0.00889191
	Non-cancer illness code, self-reported: pneumonia	0.528588	0.209731	0.0117	-0.695328	0.211013	0.000984	361141	5182	355959	UK Biobank	https://docs.google.com/spreadsheets/d/1kvPoupSzsSFBNSztMzl04xMoSC3Kcx3CrjVf4yBmESU/edit?ts=5b5f17db#gid=227859291	PHESANT Transformation:20002_0 || CAT-MUL-BINARY-VAR 1398 || Indicator name x135_0_0 || Remove indicator var NAs: 53 || Remove indicator var <0: 0 || Removed 0 examples != 1398 but with missing value (<0) || sample 355959/5182(361141) ||-Notes:Code for non-cancer illness. If the participant was uncertain of the type of illness they had had, then they described it to the interviewer (a trained nur…	0.0092895
	Age when last took cannabis	0.164716	0.102176	0.106942	-0.712945	0.216485	0.00099	25698	NA	NA	UK Biobank	https://docs.google.com/spreadsheets/d/1kvPoupSzsSFBNSztMzl04xMoSC3Kcx3CrjVf4yBmESU/edit?ts=5b5f17db#gid=227859291	PHESANT Transformation:20455_0|| INTEGER || CONTINUOUS || ||-Notes:Question asked: About how old were you when you last had cannabis? Question was asked unless the answer to ~F20453~ was No.-Variable type:continuous_raw	0.0092895
	Non-cancer illness code, self-reported: ulcerative colitis	0.256887	0.082	0.00173	-0.631646	0.194771	0.00118	361141	1916	359225	UK Biobank	https://docs.google.com/spreadsheets/d/1kvPoupSzsSFBNSztMzl04xMoSC3Kcx3CrjVf4yBmESU/edit?ts=5b5f17db#gid=227859291	PHESANT Transformation:20002_0 || CAT-MUL-BINARY-VAR 1463 || Indicator name x135_0_0 || Remove indicator var NAs: 53 || Remove indicator var <0: 0 || Removed 0 examples != 1463 but with missing value (<0) || sample 359225/1916(361141) ||-Notes:Code for non-cancer illness. If the participant was uncertain of the type of illness they had had, then they described it to the interviewer (a trained nur…	0.0110119
	Age heart attack diagnosed	-0.345418	0.198084	0.0812	-0.503785	0.156101	0.00125	8024	NA	NA	UK Biobank	https://docs.google.com/spreadsheets/d/1kvPoupSzsSFBNSztMzl04xMoSC3Kcx3CrjVf4yBmESU/edit?ts=5b5f17db#gid=227859291	PHESANT Transformation:3894_0|| INTEGER || reassignments: -1=NA|-3=NA || CONTINUOUS || ||-Notes:ACE touchscreen question What was your age when the heart attack was first diagnosed? The following checks were performed: If answer If answer > Participants age then rejected If answer If answer > 69 then participant asked to confirm If the participant activated the Help button they were shown the mes…	0.01155
	Pain type(s) experienced in last month: Headache	0.401443	0.0412	1.86e-22	-0.482377	0.150201	0.00132	360391	71672	288719	UK Biobank	https://docs.google.com/spreadsheets/d/1kvPoupSzsSFBNSztMzl04xMoSC3Kcx3CrjVf4yBmESU/edit?ts=5b5f17db#gid=227859291	PHESANT Transformation:6159_0 || CAT-MUL-BINARY-VAR 1 || NO_NAN Remove NA participants 180 || Removed 623 examples != 1 but with missing value (<0) || sample 288719/71672(360391) ||-Notes:ACE touchscreen question In the last month have you experienced any of the following that interfered with your usual activites? (You can select more than one answer) The following checks were performed: If code …	0.0121135
	Diagnoses - main ICD10: G37 Other demyelinating diseases of central nervous system	-0.131613	0.135226	0.330412	-0.659103	0.206435	0.00141	361194	200	360994	UK Biobank	https://docs.google.com/spreadsheets/d/1kvPoupSzsSFBNSztMzl04xMoSC3Kcx3CrjVf4yBmESU/edit?ts=5b5f17db#gid=227859291	PHESANT Transformation:NA-Notes:NA-Variable type:categorical-Phenotype ID:G37	0.0128347
	Diagnoses - main ICD10: S42 Fracture of shoulder and upper arm	0.222736	0.114392	0.0515	-0.64439	0.202091	0.00143	361194	1791	359403	UK Biobank	https://docs.google.com/spreadsheets/d/1kvPoupSzsSFBNSztMzl04xMoSC3Kcx3CrjVf4yBmESU/edit?ts=5b5f17db#gid=227859291	PHESANT Transformation:NA-Notes:NA-Variable type:categorical-Phenotype ID:S42	0.0129278
	Mental health problems ever diagnosed by a professional: Depression	0.913957	0.0439	2.04e-96	-0.742459	0.234039	0.00151	117782	25087	92695	UK Biobank	https://docs.google.com/spreadsheets/d/1kvPoupSzsSFBNSztMzl04xMoSC3Kcx3CrjVf4yBmESU/edit?ts=5b5f17db#gid=227859291	PHESANT Transformation:20544_0 || CAT-MUL-BINARY-VAR 11 || Indicator name x20400_0_0 || Remove indicator var NAs: 243105 || Removed 307 examples != 11 but with missing value (<0) || sample 92695/25087(117782) ||-Notes:Question asked: Have you been diagnosed with one or more of the following mental health problems by a professional, even if you don't have it currently? (tick all that apply): Parti…	0.0135754
	Job SOC coding: NCOs and other ranks	0.249011	0.112514	0.0269	-0.637258	0.202474	0.00165	91149	2058	89091	UK Biobank	https://docs.google.com/spreadsheets/d/1kvPoupSzsSFBNSztMzl04xMoSC3Kcx3CrjVf4yBmESU/edit?ts=5b5f17db#gid=227859291	PHESANT Transformation:22617_0 || CAT-MUL-BINARY-VAR 3311 || NO_NAN Remove NA participants 270045 || Removed 0 examples != 3311 but with missing value (<0) || sample 89091/2058(91149) ||-Notes:Each self-coded job group was mapped to a 4-digit SOC2003 coding. In some cases several self-coded job groups map to the same SOC2003 coding as the input interface was designed to help untrained users class…	0.0146877
	Current employment status: In paid employment or self-employed	-0.258475	0.0546	2.17e-06	-0.355371	0.113571	0.00175	359931	205149	154782	UK Biobank	https://docs.google.com/spreadsheets/d/1kvPoupSzsSFBNSztMzl04xMoSC3Kcx3CrjVf4yBmESU/edit?ts=5b5f17db#gid=227859291	PHESANT Transformation:6142_0 || CAT-MUL-BINARY-VAR 1 || NO_NAN Remove NA participants 177 || Removed 1086 examples != 1 but with missing value (<0) || sample 154782/205149(359931) ||-Notes:ACE touchscreen question Which of the following describes your current situation? (You can select more than one answer) The following checks were performed: If code -7 was selected, then no additional choices …	0.0155237
	Other gastritis (incl. Duodenitis)	0.553265	0.0777	1.08e-12	-0.67743	0.217764	0.00187	361194	10518	350676	UK Biobank	https://docs.google.com/spreadsheets/d/1kvPoupSzsSFBNSztMzl04xMoSC3Kcx3CrjVf4yBmESU/edit?ts=5b5f17db#gid=227859291	PHESANT Transformation:NA-Notes:NA-Variable type:categorical-Phenotype ID:K11_OTHGASTR	0.0163985
	Job SOC coding: Chemists	-0.0948	0.107519	0.377898	-0.650148	0.210568	0.00202	91149	1080	90069	UK Biobank	https://docs.google.com/spreadsheets/d/1kvPoupSzsSFBNSztMzl04xMoSC3Kcx3CrjVf4yBmESU/edit?ts=5b5f17db#gid=227859291	PHESANT Transformation:22617_0 || CAT-MUL-BINARY-VAR 2111 || NO_NAN Remove NA participants 270045 || Removed 0 examples != 2111 but with missing value (<0) || sample 90069/1080(91149) ||-Notes:Each self-coded job group was mapped to a 4-digit SOC2003 coding. In some cases several self-coded job groups map to the same SOC2003 coding as the input interface was designed to help untrained users class…	0.0176139
	Fractured bone site(s): Wrist	0.170947	0.0791	0.0307	-0.590539	0.191447	0.00204	359241	7200	352041	UK Biobank	https://docs.google.com/spreadsheets/d/1kvPoupSzsSFBNSztMzl04xMoSC3Kcx3CrjVf4yBmESU/edit?ts=5b5f17db#gid=227859291	PHESANT Transformation:6151_0 || CAT-MUL-BINARY-VAR 5 || Indicator name x2463_0_0 || Remove indicator var NAs: 181 || Remove indicator var <0: 1772 || Removed 0 examples != 5 but with missing value (<0) || sample 352041/7200(359241) ||-Notes:ACE touchscreen question Which bones did you fracture/break? (You can select more than one answer) The following checks were performed: If code -1 was select…	0.0176693
	Breathing problems improved/stopped away from workplace or on holiday: No	0.328392	0.0989	0.000895	-0.734542	0.23989	0.0022	91149	4382	86767	UK Biobank	https://docs.google.com/spreadsheets/d/1kvPoupSzsSFBNSztMzl04xMoSC3Kcx3CrjVf4yBmESU/edit?ts=5b5f17db#gid=227859291	PHESANT Transformation:22618_0 || CAT-MUL-BINARY-VAR 0 || Indicator name x22616_0_0 || Remove indicator var NAs: 270045 || Remove indicator var <0: 0 || Removed 0 examples != 0 but with missing value (<0) || sample 86767/4382(91149) ||-Notes:Participants who indicated they had breathing problems during a job were asked: Did these problems improve or stop when you were away from the workplace or o…	0.0189294
	Hair colour (natural, before greying): Light brown	-0.0974	0.0397	0.0142	-0.662017	0.217173	0.0023	360270	147560	212710	UK Biobank	https://docs.google.com/spreadsheets/d/1kvPoupSzsSFBNSztMzl04xMoSC3Kcx3CrjVf4yBmESU/edit?ts=5b5f17db#gid=227859291	PHESANT Transformation:1747_0 || CAT-SINGLE || CAT-SINGLE-BINARY-VAR: 3 || Inc(>=10): 3(147560) ||-Notes:ACE touchscreen question What best describes your natural hair colour? (If your hair colour is grey, the colour before you went grey) If the participant activated the Help button they were shown the message: If you are unsure, please select the colour closest to your natural adult hair colour …	0.0196765
	Job SOC coding: Public service administrative professionals	-0.129813	0.124241	0.29609	-0.64859	0.214549	0.0025	91149	1352	89797	UK Biobank	https://docs.google.com/spreadsheets/d/1kvPoupSzsSFBNSztMzl04xMoSC3Kcx3CrjVf4yBmESU/edit?ts=5b5f17db#gid=227859291	PHESANT Transformation:22617_0 || CAT-MUL-BINARY-VAR 2441 || NO_NAN Remove NA participants 270045 || Removed 0 examples != 2441 but with missing value (<0) || sample 89797/1352(91149) ||-Notes:Each self-coded job group was mapped to a 4-digit SOC2003 coding. In some cases several self-coded job groups map to the same SOC2003 coding as the input interface was designed to help untrained users class…	0.0212546
	Fruit consumers	-0.192206	0.0806	0.017	-0.637186	0.212154	0.00267	51427	41921	9506	UK Biobank	https://docs.google.com/spreadsheets/d/1kvPoupSzsSFBNSztMzl04xMoSC3Kcx3CrjVf4yBmESU/edit?ts=5b5f17db#gid=227859291	PHESANT Transformation:104400_0|| CAT-SINGLE || Inc(>=10): 1(41921) || Inc(>=10): 0(9506) || CAT-SINGLE-BINARY || sample 9506/41921(51427) ||-Notes:Question asked: Did you eat any fruit yesterday? If the participant activated the Help feature they were shown the message: Include fresh, frozen, dried, canned or cooked. Help section: Please include all fruit, whether eaten by itself or as part of a…	0.0225221
	Treatment/medication code: gaviscon liquid	0.47397	0.177019	0.00742	-0.369533	0.125623	0.00327	361141	1886	359255	UK Biobank	https://docs.google.com/spreadsheets/d/1kvPoupSzsSFBNSztMzl04xMoSC3Kcx3CrjVf4yBmESU/edit?ts=5b5f17db#gid=227859291	PHESANT Transformation:20003_0 || CAT-MUL-BINARY-VAR 1140865354 || Indicator name x137_0_0 || Remove indicator var NAs: 53 || Remove indicator var <0: 0 || Removed 0 examples != 1140865354 but with missing value (<0) || sample 359255/1886(361141) ||-Notes:Code for treatment Negative codes indicate free-text entry.-Variable type:binary	0.0273629
	Bipolar and major depression status: Probable Recurrent major depression (severe)	0.896938	0.115647	8.78e-15	-0.714381	0.24514	0.00357	86895	6304	80591	UK Biobank	https://docs.google.com/spreadsheets/d/1kvPoupSzsSFBNSztMzl04xMoSC3Kcx3CrjVf4yBmESU/edit?ts=5b5f17db#gid=227859291	PHESANT Transformation:20126_0 || CAT-SINGLE || CAT-SINGLE-BINARY-VAR: 3 || Inc(>=10): 3(6304) ||-Notes:Bipolar and major depression status. This derived data field has come from Professor Jill Pell from the Institute of Health &amp; Wellbeing, University of Glasgow. Methods on how these fields were derived can be found in the Additional Resources tab.-Variable type:binary	0.0296872
	Breathing problems improved/stopped away from workplace or on holiday: Yes	0.560703	0.119043	2.48e-06	-0.661145	0.228191	0.00376	91149	2688	88461	UK Biobank	https://docs.google.com/spreadsheets/d/1kvPoupSzsSFBNSztMzl04xMoSC3Kcx3CrjVf4yBmESU/edit?ts=5b5f17db#gid=227859291	PHESANT Transformation:22618_0 || CAT-MUL-BINARY-VAR 1 || Indicator name x22616_0_0 || Remove indicator var NAs: 270045 || Remove indicator var <0: 0 || Removed 0 examples != 1 but with missing value (<0) || sample 88461/2688(91149) ||-Notes:Participants who indicated they had breathing problems during a job were asked: Did these problems improve or stop when you were away from the workplace or o…	0.0311232
	Milk type used: Soya	0.198617	0.0579	0.000605	-0.372734	0.128929	0.00384	360806	13147	347659	UK Biobank	https://docs.google.com/spreadsheets/d/1kvPoupSzsSFBNSztMzl04xMoSC3Kcx3CrjVf4yBmESU/edit?ts=5b5f17db#gid=227859291	PHESANT Transformation:1418_0 || CAT-SINGLE || CAT-SINGLE-BINARY-VAR: 4 || Inc(>=10): 4(13147) ||-Notes:ACE touchscreen question What type of milk do you mainly use? If the participant activated the Help button they were shown the message: If you use more than one type of milk, please select the one that you drink the most. If you are unsure, select Do not know.-Variable type:binary	0.0315323
	Non-cancer illness code, self-reported: head injury	0.114915	0.0977	0.239428	-0.53816	0.186271	0.00386	361141	1230	359911	UK Biobank	https://docs.google.com/spreadsheets/d/1kvPoupSzsSFBNSztMzl04xMoSC3Kcx3CrjVf4yBmESU/edit?ts=5b5f17db#gid=227859291	PHESANT Transformation:20002_0 || CAT-MUL-BINARY-VAR 1266 || Indicator name x135_0_0 || Remove indicator var NAs: 53 || Remove indicator var <0: 0 || Removed 0 examples != 1266 but with missing value (<0) || sample 359911/1230(361141) ||-Notes:Code for non-cancer illness. If the participant was uncertain of the type of illness they had had, then they described it to the interviewer (a trained nur…	0.0315323
	Primary gonarthrosis, bilateral	0.175191	0.0784	0.0255	-0.757589	0.262414	0.00389	361194	849	360345	UK Biobank	https://docs.google.com/spreadsheets/d/1kvPoupSzsSFBNSztMzl04xMoSC3Kcx3CrjVf4yBmESU/edit?ts=5b5f17db#gid=227859291	PHESANT Transformation:NA-Notes:NA-Variable type:categorical-Phenotype ID:PRIM_KNEEARTHROSIS	0.0315413
	Breakfast cereal consumed	-0.165338	0.0965	0.0868	-0.513755	0.178132	0.00392	51427	34069	17358	UK Biobank	https://docs.google.com/spreadsheets/d/1kvPoupSzsSFBNSztMzl04xMoSC3Kcx3CrjVf4yBmESU/edit?ts=5b5f17db#gid=227859291	PHESANT Transformation:100760_0|| CAT-SINGLE || Inc(>=10): 1(34069) || Inc(>=10): 0(17358) || CAT-SINGLE-BINARY || sample 17358/34069(51427) ||-Notes:Question asked: Did you eat any breakfast cereal yesterday? This could be at any time of the day. Please include hot cereals, but not cereal bars. If the participant activated the Help feature they were shown the message: If you had yogurt on your c…	0.0316262
	Vitamin and/or mineral supplement use: Vitamin E	0.0971	0.0788	0.217749	-0.44476	0.154387	0.00397	51427	961	50466	UK Biobank	https://docs.google.com/spreadsheets/d/1kvPoupSzsSFBNSztMzl04xMoSC3Kcx3CrjVf4yBmESU/edit?ts=5b5f17db#gid=227859291	PHESANT Transformation:20084_0 || CAT-MUL-BINARY-VAR 480 || Indicator name x20082_0_0 || Remove indicator var NAs: 309767 || Remove indicator var <0: 0 || Removed 0 examples != 480 but with missing value (<0) || sample 50466/961(51427) ||-Notes:This field indicates the vitamin and/or mineral supplements that the participant indicated they consumed yesterday. The data is an amalgamation of 21 indi…	0.0317568
	Non-cancer illness code, self-reported: irritable bowel syndrome	0.579327	0.0845	7.1e-12	-0.649517	0.228171	0.00442	361141	8537	352604	UK Biobank	https://docs.google.com/spreadsheets/d/1kvPoupSzsSFBNSztMzl04xMoSC3Kcx3CrjVf4yBmESU/edit?ts=5b5f17db#gid=227859291	PHESANT Transformation:20002_0 || CAT-MUL-BINARY-VAR 1154 || Indicator name x135_0_0 || Remove indicator var NAs: 53 || Remove indicator var <0: 0 || Removed 0 examples != 1154 but with missing value (<0) || sample 352604/8537(361141) ||-Notes:Code for non-cancer illness. If the participant was uncertain of the type of illness they had had, then they described it to the interviewer (a trained nur…	0.0351523
	Interpolated Age of participant when cancer first diagnosed	-0.112595	0.0999	0.259716	-0.382867	0.134784	0.0045	30871	NA	NA	UK Biobank	https://docs.google.com/spreadsheets/d/1kvPoupSzsSFBNSztMzl04xMoSC3Kcx3CrjVf4yBmESU/edit?ts=5b5f17db#gid=227859291	PHESANT Transformation:20007_0|| CONTINUOUS MAIN || reassignments: -1=NA|-3=NA || CONTINUOUS || ||-Notes:This is the interpolated time when the participant indicated the corresponding cancer was first diagnosed by a doctor, given as their estimated age. If the participant gave a calendar year, then the best-fit time is their age at the mid-point of that year. For example if the year was given as …	0.0355988
	Treatment/medication code: atorvastatin	0.194625	0.0564	0.000557	-0.491296	0.173202	0.00456	361141	10805	350336	UK Biobank	https://docs.google.com/spreadsheets/d/1kvPoupSzsSFBNSztMzl04xMoSC3Kcx3CrjVf4yBmESU/edit?ts=5b5f17db#gid=227859291	PHESANT Transformation:20003_0 || CAT-MUL-BINARY-VAR 1141146234 || Indicator name x137_0_0 || Remove indicator var NAs: 53 || Remove indicator var <0: 0 || Removed 0 examples != 1141146234 but with missing value (<0) || sample 350336/10805(361141) ||-Notes:Code for treatment Negative codes indicate free-text entry.-Variable type:binary	0.0358268
	Depression possibly related to stressful or traumatic event	-0.213629	0.100157	0.0329	-0.550516	0.196567	0.0051	66334	48490	17844	UK Biobank	https://docs.google.com/spreadsheets/d/1kvPoupSzsSFBNSztMzl04xMoSC3Kcx3CrjVf4yBmESU/edit?ts=5b5f17db#gid=227859291	PHESANT Transformation:20447_0|| CAT-SINGLE || Inc(>=10): 1(48490) || Inc(>=10): 0(17844) || CAT-SINGLE-BINARY || sample 17844/48490(66334) ||-Notes:Question asked: Did this worst period start within two months of the death of someone close to you or after a stressful or traumatic event in your life? Question was asked when ~F20446~ was Yes or ~F20441~ was Yes.-Variable type:binary	0.039776
	Treatment/medication code: becotide 50 inhaler	0.0993	0.0974	0.308174	-0.620862	0.221816	0.00513	361141	2206	358935	UK Biobank	https://docs.google.com/spreadsheets/d/1kvPoupSzsSFBNSztMzl04xMoSC3Kcx3CrjVf4yBmESU/edit?ts=5b5f17db#gid=227859291	PHESANT Transformation:20003_0 || CAT-MUL-BINARY-VAR 1140862382 || Indicator name x137_0_0 || Remove indicator var NAs: 53 || Remove indicator var <0: 0 || Removed 0 examples != 1140862382 but with missing value (<0) || sample 358935/2206(361141) ||-Notes:Code for treatment Negative codes indicate free-text entry.-Variable type:binary	0.039776
	Pain type(s) experienced in last month: None of the above	-0.509874	0.0355	1.09e-46	-0.29558	0.107322	0.00588	360391	145514	214877	UK Biobank	https://docs.google.com/spreadsheets/d/1kvPoupSzsSFBNSztMzl04xMoSC3Kcx3CrjVf4yBmESU/edit?ts=5b5f17db#gid=227859291	PHESANT Transformation:6159_0 || CAT-MUL-BINARY-VAR 100 || NO_NAN Remove NA participants 180 || Removed 623 examples != 100 but with missing value (<0) || sample 214877/145514(360391) ||-Notes:ACE touchscreen question In the last month have you experienced any of the following that interfered with your usual activites? (You can select more than one answer) The following checks were performed: If …	0.0453809
	Tinnitus: No, never	-0.390433	0.0481	4.75e-16	-0.462584	0.170234	0.00658	117882	83615	34267	UK Biobank	https://docs.google.com/spreadsheets/d/1kvPoupSzsSFBNSztMzl04xMoSC3Kcx3CrjVf4yBmESU/edit?ts=5b5f17db#gid=227859291	PHESANT Transformation:4803_0 || CAT-SINGLE || CAT-SINGLE-BINARY-VAR: 0 || Inc(>=10): 0(83615) ||-Notes:ACE touchscreen question Do you get or have you had noises (such as ringing or buzzing) in your head or in one or both ears that lasts for more than five minutes at a time? ~F4803~ was collected from all participants except those who indicated they were completely deaf, as defined by their answ…	0.0504402
	Death due to cardiac causes	0.0757	0.126477	0.549482	-0.502237	0.185793	0.00687	361194	1597	359597	UK Biobank	https://docs.google.com/spreadsheets/d/1kvPoupSzsSFBNSztMzl04xMoSC3Kcx3CrjVf4yBmESU/edit?ts=5b5f17db#gid=227859291	PHESANT Transformation:NA-Notes:NA-Variable type:categorical-Phenotype ID:I9_K_CARDIAC	0.0523165
	Job coding: houseparent, child careworker, residential warden, sheltered accommodation warden, foster parent	0.255975	0.083	0.00204	-0.60821	0.225254	0.00693	89866	633	89233	UK Biobank	https://docs.google.com/spreadsheets/d/1kvPoupSzsSFBNSztMzl04xMoSC3Kcx3CrjVf4yBmESU/edit?ts=5b5f17db#gid=227859291	PHESANT Transformation:22601_0 || CAT-MUL-BINARY-VAR 61143103 || Indicator name x22599_0_0 || Remove indicator var NAs: 271328 || Remove indicator var <0: 0 || Removed 0 examples != 61143103 but with missing value (<0) || sample 89233/633(89866) ||-Notes:Participants were asked to select a job group by navigating down a three-level tree. This field records the code they selected at the final leve…	0.0524883
	Illnesses of siblings: Severe depression	0.821151	0.0699	6.86e-32	-0.674094	0.250917	0.00722	279858	20107	259751	UK Biobank	https://docs.google.com/spreadsheets/d/1kvPoupSzsSFBNSztMzl04xMoSC3Kcx3CrjVf4yBmESU/edit?ts=5b5f17db#gid=227859291	PHESANT Transformation:20111_0 || CAT-MUL-BINARY-VAR 12 || NO_NAN Remove NA participants 52692 || Removed 28645 examples != 12 but with missing value (<0) || sample 259751/20107(279858) ||-Notes:This field contains the combined results of 2 ACE touchscreen questions, both asked Have any of your brothers or sisters suffered from any of the following diseases? (You can select more than one answer) …	0.0543448
	High light scatter reticulocyte percentage	0.14417	0.0366	8.12e-05	-0.393341	0.147119	0.0075	344729	NA	NA	UK Biobank	https://docs.google.com/spreadsheets/d/1kvPoupSzsSFBNSztMzl04xMoSC3Kcx3CrjVf4yBmESU/edit?ts=5b5f17db#gid=227859291	PHESANT Transformation:30290_0|| CONTINUOUS MAIN || CONTINUOUS || ||-Notes:Result of High Light Scatter Reticulocytes Percentage assay, performed on blood sample, obtained from UK Biobank assessment centre visit. High Light Scatter Reticulocytes (Percentage) is computed as: (HLR / Total Erythrocytes) x 100.-Variable type:continuous_raw	0.0561428
	logMAR, final (left)	0.159039	0.0921	0.084	-0.443081	0.166039	0.00762	79239	NA	NA	UK Biobank	https://docs.google.com/spreadsheets/d/1kvPoupSzsSFBNSztMzl04xMoSC3Kcx3CrjVf4yBmESU/edit?ts=5b5f17db#gid=227859291	PHESANT Transformation:5208_0|| CONTINUOUS MAIN || CONTINUOUS || ||-Notes:Visual acuity (left), final logMAR-Variable type:continuous_raw	0.0566639
	Treatment/medication code: bendrofluazide	0.110229	0.0881	0.210882	-0.385527	0.144741	0.00773	361141	1922	359219	UK Biobank	https://docs.google.com/spreadsheets/d/1kvPoupSzsSFBNSztMzl04xMoSC3Kcx3CrjVf4yBmESU/edit?ts=5b5f17db#gid=227859291	PHESANT Transformation:20003_0 || CAT-MUL-BINARY-VAR 1140866122 || Indicator name x137_0_0 || Remove indicator var NAs: 53 || Remove indicator var <0: 0 || Removed 0 examples != 1140866122 but with missing value (<0) || sample 359219/1922(361141) ||-Notes:Code for treatment Negative codes indicate free-text entry.-Variable type:binary	0.0571685
	Suffer from 'nerves'	0.5104	0.0261	4.1e-85	-0.266536	0.1017	0.00877	348082	73938	274144	UK Biobank	https://docs.google.com/spreadsheets/d/1kvPoupSzsSFBNSztMzl04xMoSC3Kcx3CrjVf4yBmESU/edit?ts=5b5f17db#gid=227859291	PHESANT Transformation:2010_0|| CAT-SINGLE || Inc(>=10): 0(274144) || Inc(>=10): 1(73938) || CAT-SINGLE-BINARY || sample 274144/73938(348082) ||-Notes:ACE touchscreen question Do you suffer from 'nerves'? If the participant activated the Help button they were shown the message: Work through these questions quickly and do not think about the exact meaning of the question-Variable type:binary	0.0644831
	Diagnoses - main ICD10: N32 Other disorders of bladder	0.18802	0.0757	0.013	-0.458263	0.17532	0.00895	361194	4238	356956	UK Biobank	https://docs.google.com/spreadsheets/d/1kvPoupSzsSFBNSztMzl04xMoSC3Kcx3CrjVf4yBmESU/edit?ts=5b5f17db#gid=227859291	PHESANT Transformation:NA-Notes:NA-Variable type:categorical-Phenotype ID:N32	0.0653616
	Victim of sexual assault	0.534907	0.0476	2.38e-29	-0.516567	0.19775	0.009	116671	17230	99441	UK Biobank	https://docs.google.com/spreadsheets/d/1kvPoupSzsSFBNSztMzl04xMoSC3Kcx3CrjVf4yBmESU/edit?ts=5b5f17db#gid=227859291	PHESANT Transformation:20531_0|| CAT-SINGLE || reassignments: 2=1 || Inc(>=10): 1(17230) || Inc(>=10): 0(99441) || CAT-SINGLE-BINARY || sample 99441/17230(116671) ||-Notes:Question asked: In your life, have you...? Been a victim of a sexual assault, whether by a stranger or someone you knew-Variable type:binary	0.0653616
	Peripheral artery disease	0.103743	0.119599	0.385707	-0.589521	0.227654	0.00961	361194	1230	359964	UK Biobank	https://docs.google.com/spreadsheets/d/1kvPoupSzsSFBNSztMzl04xMoSC3Kcx3CrjVf4yBmESU/edit?ts=5b5f17db#gid=227859291	PHESANT Transformation:NA-Notes:NA-Variable type:categorical-Phenotype ID:I9_PAD	0.0694262
	Destinations on discharge from hospital (recoded): Usual Place of residence: Living with relatives	0.236705	0.09	0.00851	-0.55134	0.213155	0.00969	359439	10386	349053	UK Biobank	https://docs.google.com/spreadsheets/d/1kvPoupSzsSFBNSztMzl04xMoSC3Kcx3CrjVf4yBmESU/edit?ts=5b5f17db#gid=227859291	PHESANT Transformation:41248_0 || CAT-MUL-BINARY-VAR 1001 || ALL || Removed 1755 examples != 1001 but with missing value (<0) || sample 349053/10386(359439) ||-Notes:This field is a summary of the distinct destination on discharge codes a participant has had recorded across all their episodes in hospital. Destination on discharge identifies whether a patient was due to return to their usual place…	0.0696294
	Alcohol usually taken with meals	-0.218495	0.0353	5.72e-10	-0.217274	0.0843	0.00992	184716	125164	59552	UK Biobank	https://docs.google.com/spreadsheets/d/1kvPoupSzsSFBNSztMzl04xMoSC3Kcx3CrjVf4yBmESU/edit?ts=5b5f17db#gid=227859291	PHESANT Transformation:1618_0|| CAT-SINGLE || Inc(>=10): 0(59552) || Inc(>=10): 1(125164) || CAT-SINGLE-BINARY || sample 59552/125164(184716) ||-Notes:ACE touchscreen question When you drink alcohol is it usually with meals? ~F1618~ was collected from participants who indicated they drink alcohol, as defined by their answers to ~F1558~-Variable type:binary	0.0704788
	Consecutive night shifts during mixed shift periods	-0.108105	0.154312	0.483577	-0.625084	0.242253	0.00987	19344	NA	NA	UK Biobank	https://docs.google.com/spreadsheets/d/1kvPoupSzsSFBNSztMzl04xMoSC3Kcx3CrjVf4yBmESU/edit?ts=5b5f17db#gid=227859291	PHESANT Transformation:22644_0|| INTEGER || reassignments: -1=NA || CONTINUOUS || ||-Notes:Participants who worked a mix of day and night shifts were asked: Please tell us about the most common night shift pattern you had during this time: How many night shifts in a row did you usually work before a change of shift or rest day?-Variable type:continuous_raw	0.0704788
	Treatment/medication code: lansoprazole	0.409819	0.0497	1.54e-16	-0.516666	0.201266	0.0103	361141	12832	348309	UK Biobank	https://docs.google.com/spreadsheets/d/1kvPoupSzsSFBNSztMzl04xMoSC3Kcx3CrjVf4yBmESU/edit?ts=5b5f17db#gid=227859291	PHESANT Transformation:20003_0 || CAT-MUL-BINARY-VAR 1140864752 || Indicator name x137_0_0 || Remove indicator var NAs: 53 || Remove indicator var <0: 0 || Removed 0 examples != 1140864752 but with missing value (<0) || sample 348309/12832(361141) ||-Notes:Code for treatment Negative codes indicate free-text entry.-Variable type:binary	0.0724233
	Ever unenthusiastic/disinterested for a whole week	0.862468	0.0445	1.05e-83	-0.668145	0.26236	0.0109	115145	42374	72771	UK Biobank	https://docs.google.com/spreadsheets/d/1kvPoupSzsSFBNSztMzl04xMoSC3Kcx3CrjVf4yBmESU/edit?ts=5b5f17db#gid=227859291	PHESANT Transformation:4631_0|| CAT-SINGLE || Inc(>=10): 0(72771) || Inc(>=10): 1(42374) || CAT-SINGLE-BINARY || sample 72771/42374(115145) ||-Notes:ACE touchscreen question Have you ever had a time when you were uninterested in things or unable to enjoy the things you used to for at least a whole week?-Variable type:binary	0.0763727
	Age at first live birth	-0.31704	0.0416	2.42e-14	-0.162037	0.0638	0.0111	131987	NA	NA	UK Biobank	https://docs.google.com/spreadsheets/d/1kvPoupSzsSFBNSztMzl04xMoSC3Kcx3CrjVf4yBmESU/edit?ts=5b5f17db#gid=227859291	PHESANT Transformation:2754_0|| INTEGER || reassignments: -4=NA|-3=NA || CONTINUOUS || ||-Notes:ACE touchscreen question How old were you when you had your FIRST child? The following checks were performed: If answer If answer > 65 then rejected If answer > Participants age then rejected If answer If answer If answer > 48 then participant asked to confirm If answer > Age when periods stopped then …	0.0773223
	Hypertension	0.118376	0.087	0.173782	-0.314311	0.124177	0.0114	361194	1237	359957	UK Biobank	https://docs.google.com/spreadsheets/d/1kvPoupSzsSFBNSztMzl04xMoSC3Kcx3CrjVf4yBmESU/edit?ts=5b5f17db#gid=227859291	PHESANT Transformation:NA-Notes:NA-Variable type:categorical-Phenotype ID:I9_HYPTENS	0.0785176
	Type of tobacco previously smoked: Cigars or pipes	-0.0704	0.14077	0.617173	-0.560505	0.221287	0.0113	89224	4133	85091	UK Biobank	https://docs.google.com/spreadsheets/d/1kvPoupSzsSFBNSztMzl04xMoSC3Kcx3CrjVf4yBmESU/edit?ts=5b5f17db#gid=227859291	PHESANT Transformation:2877_0 || CAT-SINGLE || CAT-SINGLE-BINARY-VAR: 3 || Inc(>=10): 3(4133) ||-Notes:ACE touchscreen question What type of tobacco did you usually smoke? If the participant activated the Help button they were shown the message: If you smoked both hand-rolled and manufactured cigarettes select the one that you smoked more of. ~F2877~ was collected from participants who indicated …	0.0785176
	Illnesses of siblings: Heart disease	0.372096	0.052	7.96e-13	0.629596	0.24958	0.0116	280784	28696	252088	UK Biobank	https://docs.google.com/spreadsheets/d/1kvPoupSzsSFBNSztMzl04xMoSC3Kcx3CrjVf4yBmESU/edit?ts=5b5f17db#gid=227859291	PHESANT Transformation:20111_0 || CAT-MUL-BINARY-VAR 1 || NO_NAN Remove NA participants 52692 || Removed 27718 examples != 1 but with missing value (<0) || sample 252088/28696(280784) ||-Notes:This field contains the combined results of 2 ACE touchscreen questions, both asked Have any of your brothers or sisters suffered from any of the following diseases? (You can select more than one answer) fo…	0.080011
	Miserableness	0.620578	0.0279	1.81e-109	-0.371182	0.147729	0.012	355182	151752	203430	UK Biobank	https://docs.google.com/spreadsheets/d/1kvPoupSzsSFBNSztMzl04xMoSC3Kcx3CrjVf4yBmESU/edit?ts=5b5f17db#gid=227859291	PHESANT Transformation:1930_0|| CAT-SINGLE || Inc(>=10): 0(203430) || Inc(>=10): 1(151752) || CAT-SINGLE-BINARY || sample 203430/151752(355182) ||-Notes:ACE touchscreen question Do you ever feel 'just miserable' for no reason? If the participant activated the Help button they were shown the message: Work through these questions quickly and do not think about the exact meaning of the question-Vari…	0.081693
	Workplace full of chemical or other fumes: Often	0.391968	0.0858	4.98e-06	-0.593813	0.236441	0.012	88735	5872	82863	UK Biobank	https://docs.google.com/spreadsheets/d/1kvPoupSzsSFBNSztMzl04xMoSC3Kcx3CrjVf4yBmESU/edit?ts=5b5f17db#gid=227859291	PHESANT Transformation:22610_0 || CAT-MUL-BINARY-VAR 2 || NO_NAN Remove NA participants 270338 || Removed 2122 examples != 2 but with missing value (<0) || sample 82863/5872(88735) || SKIP_val:-121 < 0 ||-Notes:Participant asked Thinking about the place where you worked: Was it full of chemical or other fumes? Participants were allowed to skip answering this question.-Variable type:binary	0.081693
	Illnesses of mother: Chronic bronchitis/emphysema	0.395461	0.0582	1.11e-11	-0.489612	0.195292	0.0122	331008	19637	311371	UK Biobank	https://docs.google.com/spreadsheets/d/1kvPoupSzsSFBNSztMzl04xMoSC3Kcx3CrjVf4yBmESU/edit?ts=5b5f17db#gid=227859291	PHESANT Transformation:20110_0 || CAT-MUL-BINARY-VAR 6 || NO_NAN Remove NA participants 6165 || Removed 24021 examples != 6 but with missing value (<0) || sample 311371/19637(331008) || SKIP_val:-13 < 0 ||-Notes:This field contains the combined results of 2 ACE touchscreen questions, both asked Has/did your mother ever suffer from? (You can select more than one answer) for different sets of illne…	0.0822678
	Endocrine, nutritional and metabolic diseases	0.288076	0.0975	0.00312	-0.536226	0.214574	0.0125	361194	7218	353976	UK Biobank	https://docs.google.com/spreadsheets/d/1kvPoupSzsSFBNSztMzl04xMoSC3Kcx3CrjVf4yBmESU/edit?ts=5b5f17db#gid=227859291	PHESANT Transformation:NA-Notes:NA-Variable type:categorical-Phenotype ID:IV_ENDOCRIN_NUTRIT	0.0837117
	Mood swings	0.633009	0.0232	2.1e-163	-0.312349	0.125133	0.0126	352604	158982	193622	UK Biobank	https://docs.google.com/spreadsheets/d/1kvPoupSzsSFBNSztMzl04xMoSC3Kcx3CrjVf4yBmESU/edit?ts=5b5f17db#gid=227859291	PHESANT Transformation:1920_0|| CAT-SINGLE || Inc(>=10): 0(193622) || Inc(>=10): 1(158982) || CAT-SINGLE-BINARY || sample 193622/158982(352604) ||-Notes:ACE touchscreen question Does your mood often go up and down? If the participant activated the Help button they were shown the message: Work through these questions quickly and do not think about the exact meaning of the question-Variable type:bi…	0.0839483
	Non-cancer illness code, self-reported: back problem	0.467477	0.103	5.66e-06	-0.609495	0.245072	0.0129	361141	6339	354802	UK Biobank	https://docs.google.com/spreadsheets/d/1kvPoupSzsSFBNSztMzl04xMoSC3Kcx3CrjVf4yBmESU/edit?ts=5b5f17db#gid=227859291	PHESANT Transformation:20002_0 || CAT-MUL-BINARY-VAR 1294 || Indicator name x135_0_0 || Remove indicator var NAs: 53 || Remove indicator var <0: 0 || Removed 0 examples != 1294 but with missing value (<0) || sample 354802/6339(361141) ||-Notes:Code for non-cancer illness. If the participant was uncertain of the type of illness they had had, then they described it to the interviewer (a trained nur…	0.0856788
	Underlying (primary) cause of death: ICD10: C34.9 Bronchus or lung, unspecified	0.143454	0.113848	0.20765	-0.600185	0.241667	0.013	9092	1100	7992	UK Biobank	https://docs.google.com/spreadsheets/d/1kvPoupSzsSFBNSztMzl04xMoSC3Kcx3CrjVf4yBmESU/edit?ts=5b5f17db#gid=227859291	PHESANT Transformation:40001_0 || CAT-SINGLE || CAT-SINGLE-BINARY-VAR: C349 || Inc(>=10): C349(1100) ||-Notes:Underlying/primary cause of death reported for participant. Note that this may not match the text value in ~F40010~ due to transcription errors at source. Acquired from central registry.-Variable type:binary	0.0860658
	Cardiac arrhytmias, COPD co-morbidities	0.191401	0.0479	6.42e-05	-0.456229	0.18404	0.0132	361194	8801	352393	UK Biobank	https://docs.google.com/spreadsheets/d/1kvPoupSzsSFBNSztMzl04xMoSC3Kcx3CrjVf4yBmESU/edit?ts=5b5f17db#gid=227859291	PHESANT Transformation:NA-Notes:NA-Variable type:categorical-Phenotype ID:CARDIAC_ARRHYTM	0.086717
	Alcohol consumed	-0.165725	0.0997	0.0964	-0.315415	0.127348	0.0133	51427	25436	25991	UK Biobank	https://docs.google.com/spreadsheets/d/1kvPoupSzsSFBNSztMzl04xMoSC3Kcx3CrjVf4yBmESU/edit?ts=5b5f17db#gid=227859291	PHESANT Transformation:100580_0|| CAT-SINGLE || Inc(>=10): 1(25436) || Inc(>=10): 0(25991) || CAT-SINGLE-BINARY || sample 25991/25436(51427) ||-Notes:Question asked: Did you have any alcoholic drinks yesterday? For instance, beer, wine or spirits. If the participant activated the Help feature they were shown the message: Please treat liqueurs as spirits. If you had mixed drinks such as shandy, co…	0.0867882
	Vitamin C	-0.0861	0.076	0.257306	-0.600279	0.243692	0.0138	51453	NA	NA	UK Biobank	https://docs.google.com/spreadsheets/d/1kvPoupSzsSFBNSztMzl04xMoSC3Kcx3CrjVf4yBmESU/edit?ts=5b5f17db#gid=227859291	PHESANT Transformation:100015_0|| CONTINUOUS MAIN || CONTINUOUS || ||-Notes:Vitamin C. Estimated intake, based on food and beverage consumption yesterday, excluding any supplements.-Variable type:continuous_raw	0.0896687
	Had other major operations	0.433193	0.0542	1.4e-15	-0.410936	0.169764	0.0155	192470	129435	63035	UK Biobank	https://docs.google.com/spreadsheets/d/1kvPoupSzsSFBNSztMzl04xMoSC3Kcx3CrjVf4yBmESU/edit?ts=5b5f17db#gid=227859291	PHESANT Transformation:2844_0|| CAT-SINGLE || Inc(>=10): 1(129435) || Inc(>=10): 0(63035) || CAT-SINGLE-BINARY || sample 63035/129435(192470) ||-Notes:ACE touchscreen question Have you had any other major operations? (for example, operations that required an overnight stay in hospital) If the participant activated the Help button they were shown the message: If you are unsure if you have had a 'm…	0.100389
	Diagnoses - main ICD10: K63 Other diseases of intestine	0.462852	0.196596	0.0186	-0.621333	0.257553	0.0158	361194	8041	353153	UK Biobank	https://docs.google.com/spreadsheets/d/1kvPoupSzsSFBNSztMzl04xMoSC3Kcx3CrjVf4yBmESU/edit?ts=5b5f17db#gid=227859291	PHESANT Transformation:NA-Notes:NA-Variable type:categorical-Phenotype ID:K63	0.102144
	Neuroticism score	0.624967	0.0295	1.43e-99	-0.335854	0.140249	0.0166	293006	NA	NA	UK Biobank	https://docs.google.com/spreadsheets/d/1kvPoupSzsSFBNSztMzl04xMoSC3Kcx3CrjVf4yBmESU/edit?ts=5b5f17db#gid=227859291	PHESANT Transformation:20127_0|| INTEGER || CONTINUOUS || ||-Notes:This is an externally derived summary score of neuroticism, based on 12 neurotic behaviour domains as reported from fields 1920, 1930, 1940, 1950, 1960, 1970, 1980, 1990, 2000, 2010, 2020 and 2030 from the touchscreen questionnaire at baseline. Participants were assessed for twelve domains of neurotic behaviours via the touchscree…	0.106107
	Diagnoses - main ICD10: I71 Aortic aneurysm and dissection	0.141091	0.0884	0.110483	-0.47275	0.19756	0.0167	361194	564	360630	UK Biobank	https://docs.google.com/spreadsheets/d/1kvPoupSzsSFBNSztMzl04xMoSC3Kcx3CrjVf4yBmESU/edit?ts=5b5f17db#gid=227859291	PHESANT Transformation:NA-Notes:NA-Variable type:categorical-Phenotype ID:I71	0.106107
	Illnesses of father: Parkinson's disease	-0.0799	0.117886	0.498019	-0.588	0.245666	0.0167	312104	8043	304061	UK Biobank	https://docs.google.com/spreadsheets/d/1kvPoupSzsSFBNSztMzl04xMoSC3Kcx3CrjVf4yBmESU/edit?ts=5b5f17db#gid=227859291	PHESANT Transformation:20107_0 || CAT-MUL-BINARY-VAR 11 || NO_NAN Remove NA participants 9656 || Removed 39434 examples != 11 but with missing value (<0) || sample 304061/8043(312104) ||-Notes:This field contains the combined results of 2 ACE touchscreen questions, both asked Has/did your father ever suffer from? (You can select more than one answer) for different sets of illnesses. For convenien…	0.106107
	How are people in household related to participant: Grandchild	0.242779	0.102919	0.0183	-0.543968	0.227559	0.0168	358963	2907	356056	UK Biobank	https://docs.google.com/spreadsheets/d/1kvPoupSzsSFBNSztMzl04xMoSC3Kcx3CrjVf4yBmESU/edit?ts=5b5f17db#gid=227859291	PHESANT Transformation:6141_0 || CAT-MUL-BINARY-VAR 6 || Indicator name x709_0_0 || Remove indicator var NAs: 1076 || Remove indicator var <0: 1155 || Removed 0 examples != 6 but with missing value (<0) || sample 356056/2907(358963) ||-Notes:ACE touchscreen question How are the other people who live with you related to you? (You can select more than one answer) The following checks were performed…	0.106295
	How are people in household related to participant: Son and/or daughter (include step-children)	-0.200524	0.0656	0.00223	-0.381865	0.160024	0.017	358963	121071	237892	UK Biobank	https://docs.google.com/spreadsheets/d/1kvPoupSzsSFBNSztMzl04xMoSC3Kcx3CrjVf4yBmESU/edit?ts=5b5f17db#gid=227859291	PHESANT Transformation:6141_0 || CAT-MUL-BINARY-VAR 2 || Indicator name x709_0_0 || Remove indicator var NAs: 1076 || Remove indicator var <0: 1155 || Removed 0 examples != 2 but with missing value (<0) || sample 237892/121071(358963) ||-Notes:ACE touchscreen question How are the other people who live with you related to you? (You can select more than one answer) The following checks were perform…	0.106965
	Tinnitus: Yes, now most or all of the time	0.240203	0.0549	1.23e-05	-0.360732	0.151925	0.0176	117882	7739	110143	UK Biobank	https://docs.google.com/spreadsheets/d/1kvPoupSzsSFBNSztMzl04xMoSC3Kcx3CrjVf4yBmESU/edit?ts=5b5f17db#gid=227859291	PHESANT Transformation:4803_0 || CAT-SINGLE || CAT-SINGLE-BINARY-VAR: 11 || Inc(>=10): 11(7739) ||-Notes:ACE touchscreen question Do you get or have you had noises (such as ringing or buzzing) in your head or in one or both ears that lasts for more than five minutes at a time? ~F4803~ was collected from all participants except those who indicated they were completely deaf, as defined by their ans…	0.109924
	Non-cancer illness code, self-reported: sarcoidosis	0.119779	0.0903	0.184608	-0.569731	0.243125	0.0191	361141	705	360436	UK Biobank	https://docs.google.com/spreadsheets/d/1kvPoupSzsSFBNSztMzl04xMoSC3Kcx3CrjVf4yBmESU/edit?ts=5b5f17db#gid=227859291	PHESANT Transformation:20002_0 || CAT-MUL-BINARY-VAR 1371 || Indicator name x135_0_0 || Remove indicator var NAs: 53 || Remove indicator var <0: 0 || Removed 0 examples != 1371 but with missing value (<0) || sample 360436/705(361141) ||-Notes:Code for non-cancer illness. If the participant was uncertain of the type of illness they had had, then they described it to the interviewer (a trained nurs…	0.118922
	Mental health problems ever diagnosed by a professional: Social anxiety or social phobia	0.476213	0.127282	0.000183	-0.598924	0.255965	0.0193	117716	1474	116242	UK Biobank	https://docs.google.com/spreadsheets/d/1kvPoupSzsSFBNSztMzl04xMoSC3Kcx3CrjVf4yBmESU/edit?ts=5b5f17db#gid=227859291	PHESANT Transformation:20544_0 || CAT-MUL-BINARY-VAR 1 || Indicator name x20400_0_0 || Remove indicator var NAs: 243105 || Removed 373 examples != 1 but with missing value (<0) || sample 116242/1474(117716) ||-Notes:Question asked: Have you been diagnosed with one or more of the following mental health problems by a professional, even if you don't have it currently? (tick all that apply): Partici…	0.119451
	Job SOC coding: Personal assistants and other secretaries	0.0934	0.100371	0.35194	-0.576833	0.247263	0.0197	91149	5418	85731	UK Biobank	https://docs.google.com/spreadsheets/d/1kvPoupSzsSFBNSztMzl04xMoSC3Kcx3CrjVf4yBmESU/edit?ts=5b5f17db#gid=227859291	PHESANT Transformation:22617_0 || CAT-MUL-BINARY-VAR 4215 || NO_NAN Remove NA participants 270045 || Removed 0 examples != 4215 but with missing value (<0) || sample 85731/5418(91149) ||-Notes:Each self-coded job group was mapped to a 4-digit SOC2003 coding. In some cases several self-coded job groups map to the same SOC2003 coding as the input interface was designed to help untrained users class…	0.12111
	Major dietary changes in the last 5 years: No	-0.361077	0.0485	9.85e-14	-0.184232	0.0812	0.0232	360294	221368	138926	UK Biobank	https://docs.google.com/spreadsheets/d/1kvPoupSzsSFBNSztMzl04xMoSC3Kcx3CrjVf4yBmESU/edit?ts=5b5f17db#gid=227859291	PHESANT Transformation:1538_0 || CAT-SINGLE || CAT-SINGLE-BINARY-VAR: 0 || Inc(>=10): 0(221368) ||-Notes:ACE touchscreen question Have you made any major changes to your diet in the last 5 years?-Variable type:binary	0.139665
	Diagnoses - main ICD10: R69 Unknown and unspecified causes of morbidity	0.293779	0.0828	0.000387	-0.514376	0.226124	0.0229	361194	8280	352914	UK Biobank	https://docs.google.com/spreadsheets/d/1kvPoupSzsSFBNSztMzl04xMoSC3Kcx3CrjVf4yBmESU/edit?ts=5b5f17db#gid=227859291	PHESANT Transformation:NA-Notes:NA-Variable type:categorical-Phenotype ID:R69	0.139665
	Non-cancer illness code, self-reported: emphysema/chronic bronchitis	0.432243	0.0849	3.58e-07	-0.517953	0.228381	0.0233	361141	5031	356110	UK Biobank	https://docs.google.com/spreadsheets/d/1kvPoupSzsSFBNSztMzl04xMoSC3Kcx3CrjVf4yBmESU/edit?ts=5b5f17db#gid=227859291	PHESANT Transformation:20002_0 || CAT-MUL-BINARY-VAR 1113 || Indicator name x135_0_0 || Remove indicator var NAs: 53 || Remove indicator var <0: 0 || Removed 0 examples != 1113 but with missing value (<0) || sample 356110/5031(361141) ||-Notes:Code for non-cancer illness. If the participant was uncertain of the type of illness they had had, then they described it to the interviewer (a trained nur…	0.139665
	Other hammer toe(s) (acquired)	0.116064	0.154308	0.451954	-0.536152	0.236349	0.0233	361194	838	360356	UK Biobank	https://docs.google.com/spreadsheets/d/1kvPoupSzsSFBNSztMzl04xMoSC3Kcx3CrjVf4yBmESU/edit?ts=5b5f17db#gid=227859291	PHESANT Transformation:NA-Notes:NA-Variable type:categorical-Phenotype ID:M13_HAMMERTOE	0.139665
	Treatment/medication code: valsartan	0.127617	0.0833	0.125637	-0.56122	0.247025	0.0231	361141	1707	359434	UK Biobank	https://docs.google.com/spreadsheets/d/1kvPoupSzsSFBNSztMzl04xMoSC3Kcx3CrjVf4yBmESU/edit?ts=5b5f17db#gid=227859291	PHESANT Transformation:20003_0 || CAT-MUL-BINARY-VAR 1141145660 || Indicator name x137_0_0 || Remove indicator var NAs: 53 || Remove indicator var <0: 0 || Removed 0 examples != 1141145660 but with missing value (<0) || sample 359434/1707(361141) ||-Notes:Code for treatment Negative codes indicate free-text entry.-Variable type:binary	0.139665
	Non-cancer illness code, self-reported: stroke	0.428519	0.131294	0.0011	-0.589236	0.259296	0.0231	361141	4836	356305	UK Biobank	https://docs.google.com/spreadsheets/d/1kvPoupSzsSFBNSztMzl04xMoSC3Kcx3CrjVf4yBmESU/edit?ts=5b5f17db#gid=227859291	PHESANT Transformation:20002_0 || CAT-MUL-BINARY-VAR 1081 || Indicator name x135_0_0 || Remove indicator var NAs: 53 || Remove indicator var <0: 0 || Removed 0 examples != 1081 but with missing value (<0) || sample 356305/4836(361141) ||-Notes:Code for non-cancer illness. If the participant was uncertain of the type of illness they had had, then they described it to the interviewer (a trained nur…	0.139665
	Diagnoses - main ICD10: K76 Other diseases of liver	0.253829	0.110679	0.0218	-0.586949	0.260312	0.0241	361194	576	360618	UK Biobank	https://docs.google.com/spreadsheets/d/1kvPoupSzsSFBNSztMzl04xMoSC3Kcx3CrjVf4yBmESU/edit?ts=5b5f17db#gid=227859291	PHESANT Transformation:NA-Notes:NA-Variable type:categorical-Phenotype ID:K76	0.14385
	Chest pain or discomfort when walking uphill or hurrying	0.163807	0.0844	0.0521	-0.490682	0.218683	0.0248	44867	11938	32929	UK Biobank	https://docs.google.com/spreadsheets/d/1kvPoupSzsSFBNSztMzl04xMoSC3Kcx3CrjVf4yBmESU/edit?ts=5b5f17db#gid=227859291	PHESANT Transformation:3751_0|| CAT-SINGLE || Inc(>=10): 1(11938) || Inc(>=10): 0(32929) || CAT-SINGLE-BINARY || sample 32929/11938(44867) ||-Notes:ACE touchscreen question Do you get this pain or discomfort when you walk uphill or hurry? ~F3751~ was collected from participants who indicated that they get pain or discomfort in their chest, as defined by their answers to ~F2335~ but they do not ge…	0.147312
	Other ILD-related CVD-co-morbidities	0.12639	0.0931	0.174427	-0.388992	0.174293	0.0256	361194	2507	358687	UK Biobank	https://docs.google.com/spreadsheets/d/1kvPoupSzsSFBNSztMzl04xMoSC3Kcx3CrjVf4yBmESU/edit?ts=5b5f17db#gid=227859291	PHESANT Transformation:NA-Notes:NA-Variable type:categorical-Phenotype ID:OTHER_ILD_CVD_COMORB	0.151232
	Types of physical activity in last 4 weeks: Strenuous sports	-0.262048	0.0448	5.11e-09	-0.282359	0.127984	0.0274	359263	37297	321966	UK Biobank	https://docs.google.com/spreadsheets/d/1kvPoupSzsSFBNSztMzl04xMoSC3Kcx3CrjVf4yBmESU/edit?ts=5b5f17db#gid=227859291	PHESANT Transformation:6164_0 || CAT-MUL-BINARY-VAR 3 || NO_NAN Remove NA participants 1592 || Removed 339 examples != 3 but with missing value (<0) || sample 321966/37297(359263) || SKIP_val:-3 < 0 ||-Notes:ACE touchscreen question In the last 4 weeks did you spend any time doing the following? (You can select more than one answer) The following checks were performed: If code -7 was selected, th…	0.160766
	Diagnoses - main ICD10: E87 Other disorders of fluid, electrolyte and acid-base balance	0.103086	0.0894	0.249081	-0.541792	0.246898	0.0282	361194	564	360630	UK Biobank	https://docs.google.com/spreadsheets/d/1kvPoupSzsSFBNSztMzl04xMoSC3Kcx3CrjVf4yBmESU/edit?ts=5b5f17db#gid=227859291	PHESANT Transformation:NA-Notes:NA-Variable type:categorical-Phenotype ID:E87	0.164914
	Lateral epicondylitis	0.0755	0.0963	0.432953	-0.551972	0.252663	0.0289	361194	525	360669	UK Biobank	https://docs.google.com/spreadsheets/d/1kvPoupSzsSFBNSztMzl04xMoSC3Kcx3CrjVf4yBmESU/edit?ts=5b5f17db#gid=227859291	PHESANT Transformation:NA-Notes:NA-Variable type:categorical-Phenotype ID:M13_LATERALEPICOND	0.168281
	Feelings of worthlessness during worst period of depression	0.564419	0.0694	4.34e-16	-0.569961	0.263075	0.0303	62128	31593	30535	UK Biobank	https://docs.google.com/spreadsheets/d/1kvPoupSzsSFBNSztMzl04xMoSC3Kcx3CrjVf4yBmESU/edit?ts=5b5f17db#gid=227859291	PHESANT Transformation:20450_0|| CAT-SINGLE || Inc(>=10): 0(30535) || Inc(>=10): 1(31593) || CAT-SINGLE-BINARY || sample 30535/31593(62128) ||-Notes:Question asked: People sometimes feel down on themselves, no good, worthless. Did you feel this way? Question was asked when ~F20446~ was Yes or ~F20441~ was Yes.-Variable type:binary	0.175345
	Pain type(s) experienced in last month: Facial pain	0.455896	0.0747	1.02e-09	-0.554775	0.257301	0.0311	360391	6599	353792	UK Biobank	https://docs.google.com/spreadsheets/d/1kvPoupSzsSFBNSztMzl04xMoSC3Kcx3CrjVf4yBmESU/edit?ts=5b5f17db#gid=227859291	PHESANT Transformation:6159_0 || CAT-MUL-BINARY-VAR 2 || NO_NAN Remove NA participants 180 || Removed 623 examples != 2 but with missing value (<0) || sample 353792/6599(360391) ||-Notes:ACE touchscreen question In the last month have you experienced any of the following that interfered with your usual activites? (You can select more than one answer) The following checks were performed: If code 8…	0.179171
	Illnesses of siblings: Bowel cancer	0.263114	0.1081	0.0149	-0.526871	0.247912	0.0336	279242	6727	272515	UK Biobank	https://docs.google.com/spreadsheets/d/1kvPoupSzsSFBNSztMzl04xMoSC3Kcx3CrjVf4yBmESU/edit?ts=5b5f17db#gid=227859291	PHESANT Transformation:20111_0 || CAT-MUL-BINARY-VAR 4 || NO_NAN Remove NA participants 52692 || Removed 29260 examples != 4 but with missing value (<0) || sample 272515/6727(279242) || SKIP_val:-13 < 0 ||-Notes:This field contains the combined results of 2 ACE touchscreen questions, both asked Have any of your brothers or sisters suffered from any of the following diseases? (You can select more …	0.192668
	Gap coding: Full-time or part-time education	0.322014	0.129706	0.013	-0.552569	0.264473	0.0367	68899	12489	56410	UK Biobank	https://docs.google.com/spreadsheets/d/1kvPoupSzsSFBNSztMzl04xMoSC3Kcx3CrjVf4yBmESU/edit?ts=5b5f17db#gid=227859291	PHESANT Transformation:22660_0 || CAT-MUL-BINARY-VAR 103 || NO_NAN Remove NA participants 288425 || Removed 3874 examples != 103 but with missing value (<0) || sample 56410/12489(68899) ||-Notes:Participants were asked what they did in any periods when they were not working in paid employment for at least 20 hours each week. These periods were called gaps.-Variable type:binary	0.20957
	Townsend deprivation index at recruitment	0.384384	0.0313	1.18e-34	-0.198101	0.0954	0.0378	360763	NA	NA	UK Biobank	https://docs.google.com/spreadsheets/d/1kvPoupSzsSFBNSztMzl04xMoSC3Kcx3CrjVf4yBmESU/edit?ts=5b5f17db#gid=227859291	PHESANT Transformation:189_0|| CONTINUOUS MAIN || CONTINUOUS || ||-Notes:Townsend deprivation index calculated immediately prior to participant joining UK Biobank. Based on the preceding national census output areas. Each participant is assigned a score corresponding to the output area in which their postcode is located.-Variable type:continuous_raw	0.214115
	Other specified/unspecified disorders of synovium and tendon +Other specified/unspecified bursopathies	0.185426	0.0878	0.0346	-0.408417	0.196554	0.0377	361194	343	360851	UK Biobank	https://docs.google.com/spreadsheets/d/1kvPoupSzsSFBNSztMzl04xMoSC3Kcx3CrjVf4yBmESU/edit?ts=5b5f17db#gid=227859291	PHESANT Transformation:NA-Notes:NA-Variable type:categorical-Phenotype ID:M13_DISSYNOTENDNAS	0.214115
	Medication for cholesterol, blood pressure or diabetes: Insulin	0.161884	0.0901	0.0725	-0.335548	0.161853	0.0382	165340	2248	163092	UK Biobank	https://docs.google.com/spreadsheets/d/1kvPoupSzsSFBNSztMzl04xMoSC3Kcx3CrjVf4yBmESU/edit?ts=5b5f17db#gid=227859291	PHESANT Transformation:6177_0 || CAT-MUL-BINARY-VAR 3 || NO_NAN Remove NA participants 194414 || Removed 1440 examples != 3 but with missing value (<0) || sample 163092/2248(165340) || SKIP_val:-3 < 0 ||-Notes:ACE touchscreen question Do you regularly take any of the following medications? (you can select more than one answer) The following checks were performed: If code -7 was selected, then no …	0.21508
	Treatment/medication code: felodipine	0.0872	0.0937	0.3524	-0.484479	0.234237	0.0386	361141	3090	358051	UK Biobank	https://docs.google.com/spreadsheets/d/1kvPoupSzsSFBNSztMzl04xMoSC3Kcx3CrjVf4yBmESU/edit?ts=5b5f17db#gid=227859291	PHESANT Transformation:20003_0 || CAT-MUL-BINARY-VAR 1140888646 || Indicator name x137_0_0 || Remove indicator var NAs: 53 || Remove indicator var <0: 0 || Removed 0 examples != 1140888646 but with missing value (<0) || sample 358051/3090(361141) ||-Notes:Code for treatment Negative codes indicate free-text entry.-Variable type:binary	0.216659
	Leisure/social activities: None of the above	0.271074	0.0467	6.69e-09	-0.210516	0.102249	0.0395	360063	108704	251359	UK Biobank	https://docs.google.com/spreadsheets/d/1kvPoupSzsSFBNSztMzl04xMoSC3Kcx3CrjVf4yBmESU/edit?ts=5b5f17db#gid=227859291	PHESANT Transformation:6160_0 || CAT-MUL-BINARY-VAR 100 || NO_NAN Remove NA participants 177 || Removed 954 examples != 100 but with missing value (<0) || sample 251359/108704(360063) ||-Notes:ACE touchscreen question Which of the following do you attend once a week or more often? (You can select more than one) The following checks were performed: If code -7 was selected, then no additional choic…	0.220345
	Current employment status: Unemployed	0.0772	0.0875	0.378029	-0.279726	0.13618	0.04	359931	5694	354237	UK Biobank	https://docs.google.com/spreadsheets/d/1kvPoupSzsSFBNSztMzl04xMoSC3Kcx3CrjVf4yBmESU/edit?ts=5b5f17db#gid=227859291	PHESANT Transformation:6142_0 || CAT-MUL-BINARY-VAR 5 || NO_NAN Remove NA participants 177 || Removed 1086 examples != 5 but with missing value (<0) || sample 354237/5694(359931) ||-Notes:ACE touchscreen question Which of the following describes your current situation? (You can select more than one answer) The following checks were performed: If code -7 was selected, then no additional choices we…	0.220345
	Coffee type: Decaffeinated coffee (any type)	0.155974	0.0572	0.00636	-0.543864	0.264316	0.0396	283449	55310	228139	UK Biobank	https://docs.google.com/spreadsheets/d/1kvPoupSzsSFBNSztMzl04xMoSC3Kcx3CrjVf4yBmESU/edit?ts=5b5f17db#gid=227859291	PHESANT Transformation:1508_0 || CAT-SINGLE || CAT-SINGLE-BINARY-VAR: 1 || Inc(>=10): 1(55310) ||-Notes:ACE touchscreen question What type of coffee do you usually drink? If the participant activated the Help button they were shown the message: If you drink more than one type of coffee, please select the one that you drink the most. If you are unsure, select Do not know. ~F1508~ was collected fro…	0.220345
	Entropion and trichiasis of eyelid	0.238002	0.0927	0.0103	-0.691777	0.336525	0.0398	361194	552	360642	UK Biobank	https://docs.google.com/spreadsheets/d/1kvPoupSzsSFBNSztMzl04xMoSC3Kcx3CrjVf4yBmESU/edit?ts=5b5f17db#gid=227859291	PHESANT Transformation:NA-Notes:NA-Variable type:categorical-Phenotype ID:H7_ENTROPION	0.220345
	Job coding: software professional, analyst-programmer, computer programmer, software analyst or engineer, systems designer or programmer	-0.0936	0.106961	0.381762	-0.382627	0.186555	0.0403	89866	3445	86421	UK Biobank	https://docs.google.com/spreadsheets/d/1kvPoupSzsSFBNSztMzl04xMoSC3Kcx3CrjVf4yBmESU/edit?ts=5b5f17db#gid=227859291	PHESANT Transformation:22601_0 || CAT-MUL-BINARY-VAR 21323059 || Indicator name x22599_0_0 || Remove indicator var NAs: 271328 || Remove indicator var <0: 0 || Removed 0 examples != 21323059 but with missing value (<0) || sample 86421/3445(89866) ||-Notes:Participants were asked to select a job group by navigating down a three-level tree. This field records the code they selected at the final lev…	0.221021
	Ever depressed for a whole week	0.816923	0.0367	8.81e-110	-0.587995	0.287297	0.0407	117705	63119	54586	UK Biobank	https://docs.google.com/spreadsheets/d/1kvPoupSzsSFBNSztMzl04xMoSC3Kcx3CrjVf4yBmESU/edit?ts=5b5f17db#gid=227859291	PHESANT Transformation:4598_0|| CAT-SINGLE || Inc(>=10): 0(54586) || Inc(>=10): 1(63119) || CAT-SINGLE-BINARY || sample 54586/63119(117705) ||-Notes:ACE touchscreen question Looking back over your life, have you ever had a time when you were feeling depressed or down for at least a whole week?-Variable type:binary	0.222398
	Non-accidental death in close genetic family	0.219892	0.0783	0.005	-0.50836	0.249501	0.0416	113705	31044	82661	UK Biobank	https://docs.google.com/spreadsheets/d/1kvPoupSzsSFBNSztMzl04xMoSC3Kcx3CrjVf4yBmESU/edit?ts=5b5f17db#gid=227859291	PHESANT Transformation:4501_0|| CAT-SINGLE || Inc(>=10): 1(31044) || Inc(>=10): 0(82661) || CAT-SINGLE-BINARY || sample 82661/31044(113705) ||-Notes:ACE touchscreen question Have any of your mother, father, brothers or sisters died suddenly from a non-accidental cause? (Do not include half-, step- or adopted brothers and sisters)-Variable type:binary	0.226367
	Age at last live birth	-0.251449	0.052	1.3e-06	-0.211363	0.104091	0.0423	131806	NA	NA	UK Biobank	https://docs.google.com/spreadsheets/d/1kvPoupSzsSFBNSztMzl04xMoSC3Kcx3CrjVf4yBmESU/edit?ts=5b5f17db#gid=227859291	PHESANT Transformation:2764_0|| INTEGER || reassignments: -4=NA|-3=NA || CONTINUOUS || ||-Notes:ACE touchscreen question How old were you when you had your LAST child? The following checks were performed: If answer If answer > 65 then rejected If answer > Participants age then rejected If answer If answer If answer > 48 then participant asked to confirm If answer > Age when periods stopped then p…	0.228196
	Mental and behavioural disorders	0.500171	0.0714	2.45e-12	-0.508858	0.250379	0.0421	361194	4302	356892	UK Biobank	https://docs.google.com/spreadsheets/d/1kvPoupSzsSFBNSztMzl04xMoSC3Kcx3CrjVf4yBmESU/edit?ts=5b5f17db#gid=227859291	PHESANT Transformation:NA-Notes:NA-Variable type:categorical-Phenotype ID:V_MENTAL_BEHAV	0.228196
	Tobacco smoking: Ex-smoker	0.233437	0.0518	6.52e-06	-0.249639	0.123087	0.0425	91353	33335	58018	UK Biobank	https://docs.google.com/spreadsheets/d/1kvPoupSzsSFBNSztMzl04xMoSC3Kcx3CrjVf4yBmESU/edit?ts=5b5f17db#gid=227859291	PHESANT Transformation:22506_0 || CAT-SINGLE || CAT-SINGLE-BINARY-VAR: 113 || Inc(>=10): 113(33335) ||-Notes:Participants asked Do you smoke tobacco now?-Variable type:binary	0.228543
	Reason for reducing amount of alcohol drunk: Other reason	-0.215216	0.0547	8.45e-05	-0.181038	0.0903	0.045	134033	70609	63424	UK Biobank	https://docs.google.com/spreadsheets/d/1kvPoupSzsSFBNSztMzl04xMoSC3Kcx3CrjVf4yBmESU/edit?ts=5b5f17db#gid=227859291	PHESANT Transformation:2664_0 || CAT-SINGLE || CAT-SINGLE-BINARY-VAR: 5 || Inc(>=10): 5(70609) ||-Notes:ACE touchscreen question Why did you reduce the amount you drank? ~F2664~ was collected from participants who indicated they drink alcohol, as defined by their answers to ~F1558~ and they drink less nowadays than 10 years ago, as defined by their answers to ~F1558~-Variable type:binary	0.24056
	Non-cancer illness code, self-reported: peripheral vascular disease	0.140258	0.111663	0.209085	-0.448984	0.22441	0.0454	361141	664	360477	UK Biobank	https://docs.google.com/spreadsheets/d/1kvPoupSzsSFBNSztMzl04xMoSC3Kcx3CrjVf4yBmESU/edit?ts=5b5f17db#gid=227859291	PHESANT Transformation:20002_0 || CAT-MUL-BINARY-VAR 1067 || Indicator name x135_0_0 || Remove indicator var NAs: 53 || Remove indicator var <0: 0 || Removed 0 examples != 1067 but with missing value (<0) || sample 360477/664(361141) ||-Notes:Code for non-cancer illness. If the participant was uncertain of the type of illness they had had, then they described it to the interviewer (a trained nurs…	0.241925
	Treatment/medication code: diclofenac	0.231354	0.0598	0.00011	-0.0887	0.0444	0.0457	361141	7545	353596	UK Biobank	https://docs.google.com/spreadsheets/d/1kvPoupSzsSFBNSztMzl04xMoSC3Kcx3CrjVf4yBmESU/edit?ts=5b5f17db#gid=227859291	PHESANT Transformation:20003_0 || CAT-MUL-BINARY-VAR 1140884488 || Indicator name x137_0_0 || Remove indicator var NAs: 53 || Remove indicator var <0: 0 || Removed 0 examples != 1140884488 but with missing value (<0) || sample 353596/7545(361141) ||-Notes:Code for treatment Negative codes indicate free-text entry.-Variable type:binary	0.242169
	Ever seen an un-real vision	0.497055	0.101033	8.67e-07	-0.558945	0.284145	0.0492	116787	3768	113019	UK Biobank	https://docs.google.com/spreadsheets/d/1kvPoupSzsSFBNSztMzl04xMoSC3Kcx3CrjVf4yBmESU/edit?ts=5b5f17db#gid=227859291	PHESANT Transformation:20471_0|| CAT-SINGLE || Inc(>=10): 0(113019) || Inc(>=10): 1(3768) || CAT-SINGLE-BINARY || sample 113019/3768(116787) ||-Notes:Question asked: Did you ever see something that wasn't really there that other people could not see?-Variable type:binary	0.259695
	Worrier / anxious feelings	0.457806	0.03	1.79e-52	-0.166938	0.0851	0.0499	351833	199463	152370	UK Biobank	https://docs.google.com/spreadsheets/d/1kvPoupSzsSFBNSztMzl04xMoSC3Kcx3CrjVf4yBmESU/edit?ts=5b5f17db#gid=227859291	PHESANT Transformation:1980_0|| CAT-SINGLE || Inc(>=10): 0(152370) || Inc(>=10): 1(199463) || CAT-SINGLE-BINARY || sample 152370/199463(351833) ||-Notes:ACE touchscreen question Are you a worrier? If the participant activated the Help button they were shown the message: Work through these questions quickly and do not think about the exact meaning of the question-Variable type:binary	0.262235
	Ever worried more than most people would in similar situation	0.738705	0.0404	9.27e-75	-0.552931	0.283531	0.0512	98990	25623	73367	UK Biobank	https://docs.google.com/spreadsheets/d/1kvPoupSzsSFBNSztMzl04xMoSC3Kcx3CrjVf4yBmESU/edit?ts=5b5f17db#gid=227859291	PHESANT Transformation:20425_0|| CAT-SINGLE || Inc(>=10): 0(73367) || Inc(>=10): 1(25623) || CAT-SINGLE-BINARY || sample 73367/25623(98990) ||-Notes:Question asked: People differ a lot in how much they worry about things. Did you ever have a time when you worried a lot more than most people would in your situation?-Variable type:binary	0.267311
	Diagnoses - main ICD10: Z47 Other orthopaedic follow-up care	0.248979	0.0975	0.0107	-0.643313	0.33001	0.0513	361194	2774	358420	UK Biobank	https://docs.google.com/spreadsheets/d/1kvPoupSzsSFBNSztMzl04xMoSC3Kcx3CrjVf4yBmESU/edit?ts=5b5f17db#gid=227859291	PHESANT Transformation:NA-Notes:NA-Variable type:categorical-Phenotype ID:Z47	0.267311
	Irritability	0.511317	0.0319	5.87e-58	-0.199343	0.10266	0.0522	345231	96862	248369	UK Biobank	https://docs.google.com/spreadsheets/d/1kvPoupSzsSFBNSztMzl04xMoSC3Kcx3CrjVf4yBmESU/edit?ts=5b5f17db#gid=227859291	PHESANT Transformation:1940_0|| CAT-SINGLE || Inc(>=10): 0(248369) || Inc(>=10): 1(96862) || CAT-SINGLE-BINARY || sample 248369/96862(345231) ||-Notes:ACE touchscreen question Are you an irritable person? If the participant activated the Help button they were shown the message: Work through these questions quickly and do not think about the exact meaning of the question-Variable type:binary	0.270953
	Treatment/medication code: ezetimibe	0.233516	0.0742	0.00166	-0.41981	0.217325	0.0534	361141	2132	359009	UK Biobank	https://docs.google.com/spreadsheets/d/1kvPoupSzsSFBNSztMzl04xMoSC3Kcx3CrjVf4yBmESU/edit?ts=5b5f17db#gid=227859291	PHESANT Transformation:20003_0 || CAT-MUL-BINARY-VAR 1141192736 || Indicator name x137_0_0 || Remove indicator var NAs: 53 || Remove indicator var <0: 0 || Removed 0 examples != 1141192736 but with missing value (<0) || sample 359009/2132(361141) ||-Notes:Code for treatment Negative codes indicate free-text entry.-Variable type:binary	0.276205
	Yogurt/ice-cream consumers	-0.0812	0.0742	0.273663	-0.543265	0.282236	0.0542	51427	20803	30624	UK Biobank	https://docs.google.com/spreadsheets/d/1kvPoupSzsSFBNSztMzl04xMoSC3Kcx3CrjVf4yBmESU/edit?ts=5b5f17db#gid=227859291	PHESANT Transformation:102080_0|| CAT-SINGLE || Inc(>=10): 0(30624) || Inc(>=10): 1(20803) || CAT-SINGLE-BINARY || sample 30624/20803(51427) ||-Notes:Question asked: Did you eat any yogurt or ice-cream yesterday?-Variable type:binary	0.279459
	Loneliness, isolation	0.610287	0.0305	6.99e-89	-0.240543	0.125354	0.055	355583	63508	292075	UK Biobank	https://docs.google.com/spreadsheets/d/1kvPoupSzsSFBNSztMzl04xMoSC3Kcx3CrjVf4yBmESU/edit?ts=5b5f17db#gid=227859291	PHESANT Transformation:2020_0|| CAT-SINGLE || Inc(>=10): 0(292075) || Inc(>=10): 1(63508) || CAT-SINGLE-BINARY || sample 292075/63508(355583) ||-Notes:ACE touchscreen question Do you often feel lonely? If the participant activated the Help button they were shown the message: Work through these questions quickly and do not think about the exact meaning of the question-Variable type:binary	0.282163
	Fractured bone site(s): Leg	0.0742	0.131157	0.571452	-0.528543	0.276689	0.0561	359241	2311	356930	UK Biobank	https://docs.google.com/spreadsheets/d/1kvPoupSzsSFBNSztMzl04xMoSC3Kcx3CrjVf4yBmESU/edit?ts=5b5f17db#gid=227859291	PHESANT Transformation:6151_0 || CAT-MUL-BINARY-VAR 2 || Indicator name x2463_0_0 || Remove indicator var NAs: 181 || Remove indicator var <0: 1772 || Removed 0 examples != 2 but with missing value (<0) || sample 356930/2311(359241) ||-Notes:ACE touchscreen question Which bones did you fracture/break? (You can select more than one answer) The following checks were performed: If code -1 was select…	0.285508
	Worked with paints, thinners or glues: Rarely/never	-0.0769	0.0941	0.414106	-0.531232	0.277946	0.056	90389	86796	3593	UK Biobank	https://docs.google.com/spreadsheets/d/1kvPoupSzsSFBNSztMzl04xMoSC3Kcx3CrjVf4yBmESU/edit?ts=5b5f17db#gid=227859291	PHESANT Transformation:22613_0 || CAT-MUL-BINARY-VAR 0 || NO_NAN Remove NA participants 270332 || Removed 473 examples != 0 but with missing value (<0) || sample 3593/86796(90389) ||-Notes:Participant asked Thinking about the place where you worked: Did you work with paints, thinners or glues? Participants were allowed to skip answering this question.-Variable type:binary	0.285508
	Diagnoses - main ICD10: K29 Gastritis and duodenitis	0.546116	0.0704	8.47e-15	-0.524464	0.275993	0.0574	361194	12678	348516	UK Biobank	https://docs.google.com/spreadsheets/d/1kvPoupSzsSFBNSztMzl04xMoSC3Kcx3CrjVf4yBmESU/edit?ts=5b5f17db#gid=227859291	PHESANT Transformation:NA-Notes:NA-Variable type:categorical-Phenotype ID:K29	0.290916
	Milk added to cereal	-0.150828	0.104642	0.14948	-0.447609	0.236579	0.0585	51427	22510	28917	UK Biobank	https://docs.google.com/spreadsheets/d/1kvPoupSzsSFBNSztMzl04xMoSC3Kcx3CrjVf4yBmESU/edit?ts=5b5f17db#gid=227859291	PHESANT Transformation:100890_0|| CAT-SINGLE || reassignments: 111=NA || reorder 111|1 || Default related field: x20082_0_0 || default value 0 set, N= 22510 || Inc(>=10): 2(28917) || Inc(>=10): 0(22510) || CAT-SINGLE-BINARY || sample 22510/28917(51427) ||-Notes:Question asked: Did you add milk to your cereal? This question was only asked to participants who reported consuming breakfast cereals ye…	0.295266
	Diagnoses - main ICD10: Z03 Medical observation and evaluation for suspected diseases and conditions	0.38548	0.134103	0.00405	-0.530002	0.285802	0.0637	361194	4951	356243	UK Biobank	https://docs.google.com/spreadsheets/d/1kvPoupSzsSFBNSztMzl04xMoSC3Kcx3CrjVf4yBmESU/edit?ts=5b5f17db#gid=227859291	PHESANT Transformation:NA-Notes:NA-Variable type:categorical-Phenotype ID:Z03	0.320166
	Dorsalgia	0.480696	0.0564	1.46e-17	0.554679	0.301117	0.0655	361194	8799	352395	UK Biobank	https://docs.google.com/spreadsheets/d/1kvPoupSzsSFBNSztMzl04xMoSC3Kcx3CrjVf4yBmESU/edit?ts=5b5f17db#gid=227859291	PHESANT Transformation:NA-Notes:NA-Variable type:categorical-Phenotype ID:M13_DORSALGIA	0.326544
	Diagnoses - main ICD10: M54 Dorsalgia	0.480696	0.0564	1.46e-17	0.554679	0.301117	0.0655	361194	8361	352833	UK Biobank	https://docs.google.com/spreadsheets/d/1kvPoupSzsSFBNSztMzl04xMoSC3Kcx3CrjVf4yBmESU/edit?ts=5b5f17db#gid=227859291	PHESANT Transformation:NA-Notes:NA-Variable type:categorical-Phenotype ID:M54	0.326544
	Sleeping too much	0.389681	0.0804	1.26e-06	-0.494857	0.269875	0.0667	45540	9354	36186	UK Biobank	https://docs.google.com/spreadsheets/d/1kvPoupSzsSFBNSztMzl04xMoSC3Kcx3CrjVf4yBmESU/edit?ts=5b5f17db#gid=227859291	PHESANT Transformation:20534_0|| CAT-SINGLE || Inc(>=10): 0(36186) || Inc(>=10): 1(9354) || CAT-SINGLE-BINARY || sample 36186/9354(45540) ||-Notes:Question asked: Was that: [re sleep change] Sleeping too much Question was asked when ~F20532~ was Yes.-Variable type:binary	0.330114
	Fractured bone site(s): Other bones	0.459401	0.0783	4.45e-09	-0.523299	0.285136	0.0665	359241	18787	340454	UK Biobank	https://docs.google.com/spreadsheets/d/1kvPoupSzsSFBNSztMzl04xMoSC3Kcx3CrjVf4yBmESU/edit?ts=5b5f17db#gid=227859291	PHESANT Transformation:6151_0 || CAT-MUL-BINARY-VAR 7 || Indicator name x2463_0_0 || Remove indicator var NAs: 181 || Remove indicator var <0: 1772 || Removed 0 examples != 7 but with missing value (<0) || sample 340454/18787(359241) ||-Notes:ACE touchscreen question Which bones did you fracture/break? (You can select more than one answer) The following checks were performed: If code -1 was selec…	0.330114
	Fed-up feelings	0.53585	0.025	1.15e-101	-0.188769	0.103054	0.067	353764	143332	210432	UK Biobank	https://docs.google.com/spreadsheets/d/1kvPoupSzsSFBNSztMzl04xMoSC3Kcx3CrjVf4yBmESU/edit?ts=5b5f17db#gid=227859291	PHESANT Transformation:1960_0|| CAT-SINGLE || Inc(>=10): 0(210432) || Inc(>=10): 1(143332) || CAT-SINGLE-BINARY || sample 210432/143332(353764) ||-Notes:ACE touchscreen question Do you often feel 'fed-up'? If the participant activated the Help button they were shown the message: Work through these questions quickly and do not think about the exact meaning of the question-Variable type:binary	0.330215
	Mother's age at death	-0.256927	0.0753	0.00064	-0.293508	0.160931	0.0682	213636	NA	NA	UK Biobank	https://docs.google.com/spreadsheets/d/1kvPoupSzsSFBNSztMzl04xMoSC3Kcx3CrjVf4yBmESU/edit?ts=5b5f17db#gid=227859291	PHESANT Transformation:3526_0|| INTEGER || reassignments: -1=NA|-3=NA || CONTINUOUS || ||-Notes:ACE touchscreen question What was her age when she died? The following checks were performed: If answer If answer > 122 then rejected If answer If answer > 105 then participant asked to confirm ~F3526~ was collected from participants who indicated their mother has died, as defined by their answers to ~…	0.33478
	Certain infectious and parasitic diseases	0.584687	0.171391	0.000646	0.403843	0.222792	0.0699	361194	9297	351897	UK Biobank	https://docs.google.com/spreadsheets/d/1kvPoupSzsSFBNSztMzl04xMoSC3Kcx3CrjVf4yBmESU/edit?ts=5b5f17db#gid=227859291	PHESANT Transformation:NA-Notes:NA-Variable type:categorical-Phenotype ID:I_INFECT_PARASIT	0.341116
	Non-cancer illness code, self-reported: iron deficiency anaemia	0.0713	0.100113	0.476302	-0.515311	0.284417	0.07	361141	1988	359153	UK Biobank	https://docs.google.com/spreadsheets/d/1kvPoupSzsSFBNSztMzl04xMoSC3Kcx3CrjVf4yBmESU/edit?ts=5b5f17db#gid=227859291	PHESANT Transformation:20002_0 || CAT-MUL-BINARY-VAR 1330 || Indicator name x135_0_0 || Remove indicator var NAs: 53 || Remove indicator var <0: 0 || Removed 0 examples != 1330 but with missing value (<0) || sample 359153/1988(361141) ||-Notes:Code for non-cancer illness. If the participant was uncertain of the type of illness they had had, then they described it to the interviewer (a trained nur…	0.341116
	Gap coding: Looking after the home and/or family	0.0486	0.0968	0.615479	-0.515686	0.2871	0.0725	69370	24577	44793	UK Biobank	https://docs.google.com/spreadsheets/d/1kvPoupSzsSFBNSztMzl04xMoSC3Kcx3CrjVf4yBmESU/edit?ts=5b5f17db#gid=227859291	PHESANT Transformation:22660_0 || CAT-MUL-BINARY-VAR 105 || NO_NAN Remove NA participants 288425 || Removed 3401 examples != 105 but with missing value (<0) || sample 44793/24577(69370) || SKIP_val:-717 < 0 ||-Notes:Participants were asked what they did in any periods when they were not working in paid employment for at least 20 hours each week. These periods were called gaps.-Variable type:binary	0.350335
	Ever manic/hyper for 2 days	0.600958	0.0895	1.85e-11	-0.665646	0.370229	0.0722	117155	6569	110586	UK Biobank	https://docs.google.com/spreadsheets/d/1kvPoupSzsSFBNSztMzl04xMoSC3Kcx3CrjVf4yBmESU/edit?ts=5b5f17db#gid=227859291	PHESANT Transformation:4642_0|| CAT-SINGLE || Inc(>=10): 0(110586) || Inc(>=10): 1(6569) || CAT-SINGLE-BINARY || sample 110586/6569(117155) ||-Notes:ACE touchscreen question Have you ever had a period of time lasting at least two days when you were feeling so good, high, excited or hyper that other people thought you were not your normal self or you were so hyper that you got into trouble?-Variab…	0.350335
	Leisure/social activities: Sports club or gym	-0.342998	0.0433	2.23e-15	-0.201839	0.11263	0.0731	360063	108473	251590	UK Biobank	https://docs.google.com/spreadsheets/d/1kvPoupSzsSFBNSztMzl04xMoSC3Kcx3CrjVf4yBmESU/edit?ts=5b5f17db#gid=227859291	PHESANT Transformation:6160_0 || CAT-MUL-BINARY-VAR 1 || NO_NAN Remove NA participants 177 || Removed 954 examples != 1 but with missing value (<0) || sample 251590/108473(360063) ||-Notes:ACE touchscreen question Which of the following do you attend once a week or more often? (You can select more than one) The following checks were performed: If code -7 was selected, then no additional choices w…	0.351865
	Ever stopped smoking for 6+ months	0.325298	0.0876	0.000205	-0.235794	0.131676	0.0733	87937	37903	50034	UK Biobank	https://docs.google.com/spreadsheets/d/1kvPoupSzsSFBNSztMzl04xMoSC3Kcx3CrjVf4yBmESU/edit?ts=5b5f17db#gid=227859291	PHESANT Transformation:2907_0|| CAT-SINGLE || Inc(>=10): 1(37903) || Inc(>=10): 0(50034) || CAT-SINGLE-BINARY || sample 50034/37903(87937) ||-Notes:ACE touchscreen question In the time that you smoked, did you ever stop for more than 6 months? ~F2907~ was collected from participants who indicated that in the past they smoked tobacco on most or all days, as defined by their answers to ~F1249~-Vari…	0.351865
	Job coding: biologist, botanist, entomologist, zoologist, ecologist, microbiologist/pathologist/virologist/geneticist (not medically qualified)	0.122009	0.160205	0.446311	-0.527233	0.294925	0.0738	89866	646	89220	UK Biobank	https://docs.google.com/spreadsheets/d/1kvPoupSzsSFBNSztMzl04xMoSC3Kcx3CrjVf4yBmESU/edit?ts=5b5f17db#gid=227859291	PHESANT Transformation:22601_0 || CAT-MUL-BINARY-VAR 21123021 || Indicator name x22599_0_0 || Remove indicator var NAs: 271328 || Remove indicator var <0: 0 || Removed 0 examples != 21123021 but with missing value (<0) || sample 89220/646(89866) ||-Notes:Participants were asked to select a job group by navigating down a three-level tree. This field records the code they selected at the final leve…	0.352854
	Vitamin B6	0.0379	0.0907	0.676139	-0.483732	0.27183	0.0752	51453	NA	NA	UK Biobank	https://docs.google.com/spreadsheets/d/1kvPoupSzsSFBNSztMzl04xMoSC3Kcx3CrjVf4yBmESU/edit?ts=5b5f17db#gid=227859291	PHESANT Transformation:100012_0|| CONTINUOUS MAIN || CONTINUOUS || ||-Notes:Vitamin B6. Estimated intake, based on food and beverage consumption yesterday, excluding any supplements.-Variable type:continuous_raw	0.357824
	Diagnoses - main ICD10: I80 Phlebitis and thrombophlebitis	0.0702	0.0572	0.219871	-0.530262	0.301886	0.079	361194	2289	358905	UK Biobank	https://docs.google.com/spreadsheets/d/1kvPoupSzsSFBNSztMzl04xMoSC3Kcx3CrjVf4yBmESU/edit?ts=5b5f17db#gid=227859291	PHESANT Transformation:NA-Notes:NA-Variable type:categorical-Phenotype ID:I80	0.374746
	Job SOC coding: Software professionals	-0.0846	0.103958	0.415953	-0.33853	0.194249	0.0814	91149	3519	87630	UK Biobank	https://docs.google.com/spreadsheets/d/1kvPoupSzsSFBNSztMzl04xMoSC3Kcx3CrjVf4yBmESU/edit?ts=5b5f17db#gid=227859291	PHESANT Transformation:22617_0 || CAT-MUL-BINARY-VAR 2132 || NO_NAN Remove NA participants 270045 || Removed 0 examples != 2132 but with missing value (<0) || sample 87630/3519(91149) ||-Notes:Each self-coded job group was mapped to a 4-digit SOC2003 coding. In some cases several self-coded job groups map to the same SOC2003 coding as the input interface was designed to help untrained users class…	0.384544
	Hearing difficulty/problems: No	-0.323218	0.0343	3.86e-21	-0.188322	0.108732	0.0833	346635	255838	90797	UK Biobank	https://docs.google.com/spreadsheets/d/1kvPoupSzsSFBNSztMzl04xMoSC3Kcx3CrjVf4yBmESU/edit?ts=5b5f17db#gid=227859291	PHESANT Transformation:2247_0 || CAT-SINGLE || CAT-SINGLE-BINARY-VAR: 0 || Inc(>=10): 0(255838) ||-Notes:ACE touchscreen question Do you have any difficulty with your hearing? The option to identify oneself as completely deaf was added in 2009 alongside the introduction of the speech-in-noise test.-Variable type:binary	0.392056
	Hearing difficulty/problems: Yes	0.322539	0.0342	3.85e-21	-0.186821	0.108208	0.0843	346635	90710	255925	UK Biobank	https://docs.google.com/spreadsheets/d/1kvPoupSzsSFBNSztMzl04xMoSC3Kcx3CrjVf4yBmESU/edit?ts=5b5f17db#gid=227859291	PHESANT Transformation:2247_0 || CAT-SINGLE || CAT-SINGLE-BINARY-VAR: 1 || Inc(>=10): 1(90710) ||-Notes:ACE touchscreen question Do you have any difficulty with your hearing? The option to identify oneself as completely deaf was added in 2009 alongside the introduction of the speech-in-noise test.-Variable type:binary	0.395194
	Treatment/medication code: beclometasone	0.35657	0.128279	0.00544	-0.513357	0.298323	0.0853	361141	3299	357842	UK Biobank	https://docs.google.com/spreadsheets/d/1kvPoupSzsSFBNSztMzl04xMoSC3Kcx3CrjVf4yBmESU/edit?ts=5b5f17db#gid=227859291	PHESANT Transformation:20003_0 || CAT-MUL-BINARY-VAR 1140909786 || Indicator name x137_0_0 || Remove indicator var NAs: 53 || Remove indicator var <0: 0 || Removed 0 examples != 1140909786 but with missing value (<0) || sample 357842/3299(361141) ||-Notes:Code for treatment Negative codes indicate free-text entry.-Variable type:binary	0.398527
	Treatment/medication code: xalacom 0.005%/0.5% eye drops	0.0862	0.103745	0.40624	-0.505557	0.295081	0.0867	361141	210	360931	UK Biobank	https://docs.google.com/spreadsheets/d/1kvPoupSzsSFBNSztMzl04xMoSC3Kcx3CrjVf4yBmESU/edit?ts=5b5f17db#gid=227859291	PHESANT Transformation:20003_0 || CAT-MUL-BINARY-VAR 1141184726 || Indicator name x137_0_0 || Remove indicator var NAs: 53 || Remove indicator var <0: 0 || Removed 0 examples != 1141184726 but with missing value (<0) || sample 360931/210(361141) ||-Notes:Code for treatment Negative codes indicate free-text entry.-Variable type:binary	0.401967
	Diagnoses - main ICD10: N47 Redundant prepuce, phimosis and paraphimosis	0.0832	0.100069	0.405914	-0.507067	0.295829	0.0865	361194	1543	359651	UK Biobank	https://docs.google.com/spreadsheets/d/1kvPoupSzsSFBNSztMzl04xMoSC3Kcx3CrjVf4yBmESU/edit?ts=5b5f17db#gid=227859291	PHESANT Transformation:NA-Notes:NA-Variable type:categorical-Phenotype ID:N47	0.401967
	Pain type(s) experienced in last month: Stomach or abdominal pain	0.603222	0.0444	4.62e-42	-0.35121	0.206029	0.0883	360391	30306	330085	UK Biobank	https://docs.google.com/spreadsheets/d/1kvPoupSzsSFBNSztMzl04xMoSC3Kcx3CrjVf4yBmESU/edit?ts=5b5f17db#gid=227859291	PHESANT Transformation:6159_0 || CAT-MUL-BINARY-VAR 5 || NO_NAN Remove NA participants 180 || Removed 623 examples != 5 but with missing value (<0) || sample 330085/30306(360391) ||-Notes:ACE touchscreen question In the last month have you experienced any of the following that interfered with your usual activites? (You can select more than one answer) The following checks were performed: If code …	0.407865
	Medication for cholesterol, blood pressure or diabetes: Cholesterol lowering medication	0.177631	0.0337	1.35e-07	-0.315047	0.186029	0.0904	165340	38057	127283	UK Biobank	https://docs.google.com/spreadsheets/d/1kvPoupSzsSFBNSztMzl04xMoSC3Kcx3CrjVf4yBmESU/edit?ts=5b5f17db#gid=227859291	PHESANT Transformation:6177_0 || CAT-MUL-BINARY-VAR 1 || NO_NAN Remove NA participants 194414 || Removed 1440 examples != 1 but with missing value (<0) || sample 127283/38057(165340) || SKIP_val:-1 < 0 ||-Notes:ACE touchscreen question Do you regularly take any of the following medications? (you can select more than one answer) The following checks were performed: If code -7 was selected, then no…	0.415914
	Treatment/medication code: gtn 400micrograms spray	0.254058	0.123214	0.0392	-0.453418	0.26799	0.0907	361141	849	360292	UK Biobank	https://docs.google.com/spreadsheets/d/1kvPoupSzsSFBNSztMzl04xMoSC3Kcx3CrjVf4yBmESU/edit?ts=5b5f17db#gid=227859291	PHESANT Transformation:20003_0 || CAT-MUL-BINARY-VAR 1140851812 || Indicator name x137_0_0 || Remove indicator var NAs: 53 || Remove indicator var <0: 0 || Removed 0 examples != 1140851812 but with missing value (<0) || sample 360292/849(361141) ||-Notes:Code for treatment Negative codes indicate free-text entry.-Variable type:binary	0.415914
	Age started oral contraceptive pill	-0.270991	0.0448	1.51e-09	0.507987	0.301744	0.0923	154112	NA	NA	UK Biobank	https://docs.google.com/spreadsheets/d/1kvPoupSzsSFBNSztMzl04xMoSC3Kcx3CrjVf4yBmESU/edit?ts=5b5f17db#gid=227859291	PHESANT Transformation:2794_0|| INTEGER || reassignments: -1=NA|-3=NA || CONTINUOUS || ||-Notes:ACE touchscreen question About how old were you when you first went on the contraceptive pill? The following checks were performed: If answer If answer > Participants age then rejected If answer If answer > 50 then participant asked to confirm If the participant activated the Help button they were show…	0.418745
	Ventricular rate	0.110403	0.0942	0.241031	-0.205673	0.121935	0.0917	10817	NA	NA	UK Biobank	https://docs.google.com/spreadsheets/d/1kvPoupSzsSFBNSztMzl04xMoSC3Kcx3CrjVf4yBmESU/edit?ts=5b5f17db#gid=227859291	PHESANT Transformation:12336_2|| INTEGER || CONTINUOUS || ||-Notes:Ventricular rate during ECG measurement.-Variable type:continuous_raw	0.418745
	Longest period spent worried or anxious	0.336448	0.169474	0.0471	-0.680061	0.403753	0.0921	24738	NA	NA	UK Biobank	https://docs.google.com/spreadsheets/d/1kvPoupSzsSFBNSztMzl04xMoSC3Kcx3CrjVf4yBmESU/edit?ts=5b5f17db#gid=227859291	PHESANT Transformation:20420_0|| INTEGER || reassignments: -999=NA || CONTINUOUS || ||-Notes:Question asked: What is the longest period of time that this kind of worrying has ever continued? Question was asked when ~F20421~ was Yes.-Variable type:continuous_raw	0.418745
	Medication for pain relief, constipation, heartburn: Omeprazole (e.g. Zanprol)	0.544979	0.0457	7.49e-33	0.520567	0.310417	0.0935	357084	21464	335620	UK Biobank	https://docs.google.com/spreadsheets/d/1kvPoupSzsSFBNSztMzl04xMoSC3Kcx3CrjVf4yBmESU/edit?ts=5b5f17db#gid=227859291	PHESANT Transformation:6154_0 || CAT-MUL-BINARY-VAR 5 || NO_NAN Remove NA participants 514 || Removed 3596 examples != 5 but with missing value (<0) || sample 335620/21464(357084) ||-Notes:ACE touchscreen question Do you regularly take any of the following? (You can select more than one answer) The following checks were performed: If code -7 was selected, then no additional choices were allowed. …	0.42279
	Treatment/medication code: co-codamol	0.507913	0.0483	7.6e-26	-0.319227	0.190529	0.0938	361141	8384	352757	UK Biobank	https://docs.google.com/spreadsheets/d/1kvPoupSzsSFBNSztMzl04xMoSC3Kcx3CrjVf4yBmESU/edit?ts=5b5f17db#gid=227859291	PHESANT Transformation:20003_0 || CAT-MUL-BINARY-VAR 1140923346 || Indicator name x137_0_0 || Remove indicator var NAs: 53 || Remove indicator var <0: 0 || Removed 0 examples != 1140923346 but with missing value (<0) || sample 352757/8384(361141) ||-Notes:Code for treatment Negative codes indicate free-text entry.-Variable type:binary	0.42279
	Which eye(s) affected by astigmatism: Right eye	0.0708	0.0972	0.466211	-0.484377	0.291025	0.096	9749	1451	8298	UK Biobank	https://docs.google.com/spreadsheets/d/1kvPoupSzsSFBNSztMzl04xMoSC3Kcx3CrjVf4yBmESU/edit?ts=5b5f17db#gid=227859291	PHESANT Transformation:5855_0 || CAT-SINGLE || CAT-SINGLE-BINARY-VAR: 1 || Inc(>=10): 1(1451) ||-Notes:ACE touchscreen question Which eye(s) are affected by astigmatism? ~F5855~ was collected from participants who indicated they wear glasses or contact lenses to correct their astigmatism, as defined by their answers to ~F6147~-Variable type:binary	0.431134
	Frequency of solarium/sunlamp use	-0.2323	0.0501	3.62e-06	0.505862	0.307005	0.0994	340643	NA	NA	UK Biobank	https://docs.google.com/spreadsheets/d/1kvPoupSzsSFBNSztMzl04xMoSC3Kcx3CrjVf4yBmESU/edit?ts=5b5f17db#gid=227859291	PHESANT Transformation:2277_0|| INTEGER || reassignments: -1=NA|-3=NA|-10=NA || CONTINUOUS || >20% IN ONE CATEGORY || Split into three bins: 0: [0,0], 1: (0,6), 2: >=6 ||cat N: 324579, 6805, 9259 || CAT-ORD || order: 0|1|2 || num categories: 3 ||-Notes:ACE touchscreen question How many times a year would you use a solarium or sunlamp? The following checks were performed: If answer > 9999 then rej…	0.444681
	Non-cancer illness code, self-reported: diverticular disease/diverticulitis	0.287753	0.0502	9.94e-09	-0.324011	0.197041	0.100096	361141	4124	357017	UK Biobank	https://docs.google.com/spreadsheets/d/1kvPoupSzsSFBNSztMzl04xMoSC3Kcx3CrjVf4yBmESU/edit?ts=5b5f17db#gid=227859291	PHESANT Transformation:20002_0 || CAT-MUL-BINARY-VAR 1458 || Indicator name x135_0_0 || Remove indicator var NAs: 53 || Remove indicator var <0: 0 || Removed 0 examples != 1458 but with missing value (<0) || sample 357017/4124(361141) ||-Notes:Code for non-cancer illness. If the participant was uncertain of the type of illness they had had, then they described it to the interviewer (a trained nur…	0.446174
	Medication related adverse effects (Asthma/COPD)	0.190567	0.0636	0.00273	-0.321667	0.196482	0.101603	361194	21706	339488	UK Biobank	https://docs.google.com/spreadsheets/d/1kvPoupSzsSFBNSztMzl04xMoSC3Kcx3CrjVf4yBmESU/edit?ts=5b5f17db#gid=227859291	PHESANT Transformation:NA-Notes:NA-Variable type:categorical-Phenotype ID:PULM_MEDICATIO_COMORB	0.449702
	Treatment/medication code: gabapentin	0.449912	0.101087	8.56e-06	-0.504392	0.307893	0.101378	361141	1674	359467	UK Biobank	https://docs.google.com/spreadsheets/d/1kvPoupSzsSFBNSztMzl04xMoSC3Kcx3CrjVf4yBmESU/edit?ts=5b5f17db#gid=227859291	PHESANT Transformation:20003_0 || CAT-MUL-BINARY-VAR 1140872228 || Indicator name x137_0_0 || Remove indicator var NAs: 53 || Remove indicator var <0: 0 || Removed 0 examples != 1140872228 but with missing value (<0) || sample 359467/1674(361141) ||-Notes:Code for treatment Negative codes indicate free-text entry.-Variable type:binary	0.449702
	Job SOC coding: Physicists, geologists and meteorologists	-0.110278	0.0823	0.180146	-0.419885	0.258832	0.104755	91149	733	90416	UK Biobank	https://docs.google.com/spreadsheets/d/1kvPoupSzsSFBNSztMzl04xMoSC3Kcx3CrjVf4yBmESU/edit?ts=5b5f17db#gid=227859291	PHESANT Transformation:22617_0 || CAT-MUL-BINARY-VAR 2113 || NO_NAN Remove NA participants 270045 || Removed 0 examples != 2113 but with missing value (<0) || sample 90416/733(91149) ||-Notes:Each self-coded job group was mapped to a 4-digit SOC2003 coding. In some cases several self-coded job groups map to the same SOC2003 coding as the input interface was designed to help untrained users classi…	0.462023
	Diagnoses - main ICD10: H26 Other cataract	0.155966	0.0634	0.0139	-0.399555	0.246951	0.105673	361194	11306	349888	UK Biobank	https://docs.google.com/spreadsheets/d/1kvPoupSzsSFBNSztMzl04xMoSC3Kcx3CrjVf4yBmESU/edit?ts=5b5f17db#gid=227859291	PHESANT Transformation:NA-Notes:NA-Variable type:categorical-Phenotype ID:H26	0.464443
	Diagnoses - main ICD10: N60 Benign mammary dysplasia	0.124107	0.122228	0.309928	-0.416548	0.262645	0.112746	361194	1157	360037	UK Biobank	https://docs.google.com/spreadsheets/d/1kvPoupSzsSFBNSztMzl04xMoSC3Kcx3CrjVf4yBmESU/edit?ts=5b5f17db#gid=227859291	PHESANT Transformation:NA-Notes:NA-Variable type:categorical-Phenotype ID:N60	0.493804
	Job SOC coding: Houseparents and residential wardens	0.254764	0.0848	0.00265	-0.469111	0.296225	0.113278	91149	646	90503	UK Biobank	https://docs.google.com/spreadsheets/d/1kvPoupSzsSFBNSztMzl04xMoSC3Kcx3CrjVf4yBmESU/edit?ts=5b5f17db#gid=227859291	PHESANT Transformation:22617_0 || CAT-MUL-BINARY-VAR 6114 || NO_NAN Remove NA participants 270045 || Removed 0 examples != 6114 but with missing value (<0) || sample 90503/646(91149) ||-Notes:Each self-coded job group was mapped to a 4-digit SOC2003 coding. In some cases several self-coded job groups map to the same SOC2003 coding as the input interface was designed to help untrained users classi…	0.494409
	Any mental disorder	0.494782	0.0714	4.24e-12	-0.436767	0.276388	0.114045	361194	4304	356890	UK Biobank	https://docs.google.com/spreadsheets/d/1kvPoupSzsSFBNSztMzl04xMoSC3Kcx3CrjVf4yBmESU/edit?ts=5b5f17db#gid=227859291	PHESANT Transformation:NA-Notes:NA-Variable type:categorical-Phenotype ID:KRA_PSY_ANYMENTAL	0.496036
	Pain type(s) experienced in last month: Hip pain	0.516	0.0458	1.83e-29	0.442781	0.28101	0.1151	360391	40500	319891	UK Biobank	https://docs.google.com/spreadsheets/d/1kvPoupSzsSFBNSztMzl04xMoSC3Kcx3CrjVf4yBmESU/edit?ts=5b5f17db#gid=227859291	PHESANT Transformation:6159_0 || CAT-MUL-BINARY-VAR 6 || NO_NAN Remove NA participants 180 || Removed 623 examples != 6 but with missing value (<0) || sample 319891/40500(360391) ||-Notes:ACE touchscreen question In the last month have you experienced any of the following that interfered with your usual activites? (You can select more than one answer) The following checks were performed: If code …	0.498898
	Other, unspecified and serous retinal detachments	-0.122936	0.096	0.200444	-0.485097	0.308359	0.115682	361194	923	360271	UK Biobank	https://docs.google.com/spreadsheets/d/1kvPoupSzsSFBNSztMzl04xMoSC3Kcx3CrjVf4yBmESU/edit?ts=5b5f17db#gid=227859291	PHESANT Transformation:NA-Notes:NA-Variable type:categorical-Phenotype ID:H7_RETINALDETACHOTH	0.499699
	Forced expiratory volume in 1-second (FEV1), predicted percentage	-0.102285	0.0453	0.0239	0.528158	0.336863	0.116912	117241	NA	NA	UK Biobank	https://docs.google.com/spreadsheets/d/1kvPoupSzsSFBNSztMzl04xMoSC3Kcx3CrjVf4yBmESU/edit?ts=5b5f17db#gid=227859291	PHESANT Transformation:20154_0|| CONTINUOUS MAIN || CONTINUOUS || ||-Notes:This value was only calculated for samples with non-missing predicted Forced Expiratory Volume in 1-second, using derived variables Force Expiratory Volume in 1-second (FEV1) and predicted Forced Expiratory Volume in 1-second (pred.FEV1). It is defined as the Force Expiratory Volume in 1-second divided by the Percent predi…	0.503281
	Non-cancer illness code, self-reported: hiatus hernia	0.38462	0.0537	7.75e-13	-0.369323	0.236996	0.11915	361141	8340	352801	UK Biobank	https://docs.google.com/spreadsheets/d/1kvPoupSzsSFBNSztMzl04xMoSC3Kcx3CrjVf4yBmESU/edit?ts=5b5f17db#gid=227859291	PHESANT Transformation:20002_0 || CAT-MUL-BINARY-VAR 1474 || Indicator name x135_0_0 || Remove indicator var NAs: 53 || Remove indicator var <0: 0 || Removed 0 examples != 1474 but with missing value (<0) || sample 352801/8340(361141) ||-Notes:Code for non-cancer illness. If the participant was uncertain of the type of illness they had had, then they described it to the interviewer (a trained nur…	0.509012
	Diagnoses - main ICD10: N39 Other disorders of urinary system	0.388441	0.071	4.54e-08	-0.386507	0.248683	0.120133	361194	10551	350643	UK Biobank	https://docs.google.com/spreadsheets/d/1kvPoupSzsSFBNSztMzl04xMoSC3Kcx3CrjVf4yBmESU/edit?ts=5b5f17db#gid=227859291	PHESANT Transformation:NA-Notes:NA-Variable type:categorical-Phenotype ID:N39	0.509012
	Job coding: receptionist, doctor's/dental receptionist	0.0853	0.110606	0.44073	-0.478618	0.307447	0.11953	89866	312	89554	UK Biobank	https://docs.google.com/spreadsheets/d/1kvPoupSzsSFBNSztMzl04xMoSC3Kcx3CrjVf4yBmESU/edit?ts=5b5f17db#gid=227859291	PHESANT Transformation:22601_0 || CAT-MUL-BINARY-VAR 42163095 || Indicator name x22599_0_0 || Remove indicator var NAs: 271328 || Remove indicator var <0: 0 || Removed 0 examples != 42163095 but with missing value (<0) || sample 89554/312(89866) ||-Notes:Participants were asked to select a job group by navigating down a three-level tree. This field records the code they selected at the final leve…	0.509012
	Ever addicted to any substance or behaviour	0.516754	0.0885	5.27e-09	-0.48389	0.311454	0.120268	116746	7023	109723	UK Biobank	https://docs.google.com/spreadsheets/d/1kvPoupSzsSFBNSztMzl04xMoSC3Kcx3CrjVf4yBmESU/edit?ts=5b5f17db#gid=227859291	PHESANT Transformation:20401_0|| CAT-SINGLE || Inc(>=10): 0(109723) || Inc(>=10): 1(7023) || CAT-SINGLE-BINARY || sample 109723/7023(116746) ||-Notes:Question asked: Have you been addicted to or dependent on one or more things, including substances (not cigarettes/coffee) or behaviours (such as gambling)?-Variable type:binary	0.509012
	Treatment/medication code: doxazosin	0.161121	0.0715	0.0242	-0.486763	0.312789	0.11966	361141	4043	357098	UK Biobank	https://docs.google.com/spreadsheets/d/1kvPoupSzsSFBNSztMzl04xMoSC3Kcx3CrjVf4yBmESU/edit?ts=5b5f17db#gid=227859291	PHESANT Transformation:20003_0 || CAT-MUL-BINARY-VAR 1140879778 || Indicator name x137_0_0 || Remove indicator var NAs: 53 || Remove indicator var <0: 0 || Removed 0 examples != 1140879778 but with missing value (<0) || sample 357098/4043(361141) ||-Notes:Code for treatment Negative codes indicate free-text entry.-Variable type:binary	0.509012
	Workplace very dusty: Sometimes	0.345	0.104248	0.000935	-0.460136	0.296795	0.121057	89965	31586	58379	UK Biobank	https://docs.google.com/spreadsheets/d/1kvPoupSzsSFBNSztMzl04xMoSC3Kcx3CrjVf4yBmESU/edit?ts=5b5f17db#gid=227859291	PHESANT Transformation:22609_0 || CAT-MUL-BINARY-VAR 1 || NO_NAN Remove NA participants 270347 || Removed 882 examples != 1 but with missing value (<0) || sample 58379/31586(89965) || SKIP_val:-121 < 0 ||-Notes:Participant asked Thinking about the place where you worked: Was it very dusty? Participants were allowed to skip answering this question.-Variable type:binary	0.509017
	Non-cancer illness code, self-reported: polymyalgia rheumatica	0.0665	0.0956	0.486912	-0.481885	0.310841	0.121079	361141	753	360388	UK Biobank	https://docs.google.com/spreadsheets/d/1kvPoupSzsSFBNSztMzl04xMoSC3Kcx3CrjVf4yBmESU/edit?ts=5b5f17db#gid=227859291	PHESANT Transformation:20002_0 || CAT-MUL-BINARY-VAR 1377 || Indicator name x135_0_0 || Remove indicator var NAs: 53 || Remove indicator var <0: 0 || Removed 0 examples != 1377 but with missing value (<0) || sample 360388/753(361141) ||-Notes:Code for non-cancer illness. If the participant was uncertain of the type of illness they had had, then they described it to the interviewer (a trained nurs…	0.509017
	Leg pain when walking uphill or hurrying	0.358625	0.0951	0.000164	-0.47651	0.308119	0.12198	24997	17250	7747	UK Biobank	https://docs.google.com/spreadsheets/d/1kvPoupSzsSFBNSztMzl04xMoSC3Kcx3CrjVf4yBmESU/edit?ts=5b5f17db#gid=227859291	PHESANT Transformation:5474_0|| CAT-SINGLE || Inc(>=10): 0(7747) || Inc(>=10): 1(17250) || CAT-SINGLE-BINARY || sample 7747/17250(24997) ||-Notes:ACE touchscreen question Do you get pain when you walk uphill or hurry? ~F5474~ was collected from participants who indicated that they get a pain in either leg on walking, as defined by their answers to ~F4728~-Variable type:binary	0.511098
	Treatment/medication code: calcium salts	-0.0699	0.0956	0.46476	-0.477473	0.309848	0.123319	361141	2208	358933	UK Biobank	https://docs.google.com/spreadsheets/d/1kvPoupSzsSFBNSztMzl04xMoSC3Kcx3CrjVf4yBmESU/edit?ts=5b5f17db#gid=227859291	PHESANT Transformation:20003_0 || CAT-MUL-BINARY-VAR 1140870788 || Indicator name x137_0_0 || Remove indicator var NAs: 53 || Remove indicator var <0: 0 || Removed 0 examples != 1140870788 but with missing value (<0) || sample 358933/2208(361141) ||-Notes:Code for treatment Negative codes indicate free-text entry.-Variable type:binary	0.51499
	Substances taken for depression: Unprescribed medication (more than once)	0.664334	0.200312	0.000912	0.42196	0.275722	0.125922	117763	4111	113652	UK Biobank	https://docs.google.com/spreadsheets/d/1kvPoupSzsSFBNSztMzl04xMoSC3Kcx3CrjVf4yBmESU/edit?ts=5b5f17db#gid=227859291	PHESANT Transformation:20546_0 || CAT-MUL-BINARY-VAR 1 || Indicator name x20446_0_0 || Remove indicator var NAs: 243128 || Remove indicator var <0: 303 || Removed 0 examples != 1 but with missing value (<0) || sample 113652/4111(117763) ||-Notes:Question asked: Did you ever try the following for these problems? (tick all that apply) Participant was offered a set of options which have been combine…	0.52412
	Diseases of the circulatory system	0.358004	0.0422	2.35e-17	-0.171494	0.113436	0.130582	361194	60504	300690	UK Biobank	https://docs.google.com/spreadsheets/d/1kvPoupSzsSFBNSztMzl04xMoSC3Kcx3CrjVf4yBmESU/edit?ts=5b5f17db#gid=227859291	PHESANT Transformation:NA-Notes:NA-Variable type:categorical-Phenotype ID:IX_CIRCULATORY	0.541721
	Venous thromboembolism	0.0989	0.0527	0.0606	-0.441925	0.29675	0.136431	361194	4620	356574	UK Biobank	https://docs.google.com/spreadsheets/d/1kvPoupSzsSFBNSztMzl04xMoSC3Kcx3CrjVf4yBmESU/edit?ts=5b5f17db#gid=227859291	PHESANT Transformation:NA-Notes:NA-Variable type:categorical-Phenotype ID:I9_VTE	0.560435
	Waking too early	0.124521	0.078	0.11059	-0.456321	0.306401	0.136411	45540	34528	11012	UK Biobank	https://docs.google.com/spreadsheets/d/1kvPoupSzsSFBNSztMzl04xMoSC3Kcx3CrjVf4yBmESU/edit?ts=5b5f17db#gid=227859291	PHESANT Transformation:20535_0|| CAT-SINGLE || Inc(>=10): 1(34528) || Inc(>=10): 0(11012) || CAT-SINGLE-BINARY || sample 11012/34528(45540) ||-Notes:Question asked: Was that: [re sleep change] Waking too early Question was asked when ~F20532~ was Yes.-Variable type:binary	0.560435
	Hair colour (natural, before greying): Black	0.0201	0.0411	0.624589	-0.47086	0.315745	0.135892	360270	15809	344461	UK Biobank	https://docs.google.com/spreadsheets/d/1kvPoupSzsSFBNSztMzl04xMoSC3Kcx3CrjVf4yBmESU/edit?ts=5b5f17db#gid=227859291	PHESANT Transformation:1747_0 || CAT-SINGLE || CAT-SINGLE-BINARY-VAR: 5 || Inc(>=10): 5(15809) ||-Notes:ACE touchscreen question What best describes your natural hair colour? (If your hair colour is grey, the colour before you went grey) If the participant activated the Help button they were shown the message: If you are unsure, please select the colour closest to your natural adult hair colour o…	0.560435
	Age hay fever, rhinitis or eczema diagnosed	0.107541	0.0476	0.024	0.491319	0.330981	0.137694	72232	NA	NA	UK Biobank	https://docs.google.com/spreadsheets/d/1kvPoupSzsSFBNSztMzl04xMoSC3Kcx3CrjVf4yBmESU/edit?ts=5b5f17db#gid=227859291	PHESANT Transformation:3761_0|| INTEGER || reassignments: -1=NA|-3=NA || CONTINUOUS || ||-Notes:ACE touchscreen question What was your age when the hayfever, rhinitis or eczema was first diagnosed? The following checks were performed: If answer If answer > Participants age then rejected If answer If answer > 69 then participant asked to confirm If the participant activated the Help button they we…	0.563783
	Diagnoses - main ICD10: R19 Other symptoms and signs involving the digestive system and abdomen	0.583631	0.210804	0.00563	-0.322884	0.218546	0.139563	361194	8796	352398	UK Biobank	https://docs.google.com/spreadsheets/d/1kvPoupSzsSFBNSztMzl04xMoSC3Kcx3CrjVf4yBmESU/edit?ts=5b5f17db#gid=227859291	PHESANT Transformation:NA-Notes:NA-Variable type:categorical-Phenotype ID:R19	0.56958
	Job coding: civil service senior manager outside the senior civil service (former grades 6 and 7)	-0.0987	0.114388	0.388113	-0.468651	0.318984	0.141779	89866	1324	88542	UK Biobank	https://docs.google.com/spreadsheets/d/1kvPoupSzsSFBNSztMzl04xMoSC3Kcx3CrjVf4yBmESU/edit?ts=5b5f17db#gid=227859291	PHESANT Transformation:22601_0 || CAT-MUL-BINARY-VAR 24413202 || Indicator name x22599_0_0 || Remove indicator var NAs: 271328 || Remove indicator var <0: 0 || Removed 0 examples != 24413202 but with missing value (<0) || sample 88542/1324(89866) ||-Notes:Participants were asked to select a job group by navigating down a three-level tree. This field records the code they selected at the final lev…	0.576751
	Illnesses of siblings: Breast cancer	0.14057	0.0861	0.102492	-0.470027	0.320475	0.142469	279478	12445	267033	UK Biobank	https://docs.google.com/spreadsheets/d/1kvPoupSzsSFBNSztMzl04xMoSC3Kcx3CrjVf4yBmESU/edit?ts=5b5f17db#gid=227859291	PHESANT Transformation:20111_0 || CAT-MUL-BINARY-VAR 5 || NO_NAN Remove NA participants 52692 || Removed 29024 examples != 5 but with missing value (<0) || sample 267033/12445(279478) ||-Notes:This field contains the combined results of 2 ACE touchscreen questions, both asked Have any of your brothers or sisters suffered from any of the following diseases? (You can select more than one answer) fo…	0.577687
	High light scatter reticulocyte count	0.14493	0.0328	9.65e-06	-0.236943	0.161871	0.143255	344729	NA	NA	UK Biobank	https://docs.google.com/spreadsheets/d/1kvPoupSzsSFBNSztMzl04xMoSC3Kcx3CrjVf4yBmESU/edit?ts=5b5f17db#gid=227859291	PHESANT Transformation:30300_0|| CONTINUOUS MAIN || CONTINUOUS || ||-Notes:Result of High Light Scatter Reticulocytes Number assay, performed on blood sample, obtained from UK Biobank assessment centre visit. High Light Scatter Reticulocytes Count is calculated as: (HLR / Total Erythrocytes) x red blood cells-Variable type:continuous_raw	0.579007
	Job SOC coding: Journalists, newspaper and periodical editors	-0.0902	0.111241	0.41745	-0.458703	0.314067	0.144146	91149	507	90642	UK Biobank	https://docs.google.com/spreadsheets/d/1kvPoupSzsSFBNSztMzl04xMoSC3Kcx3CrjVf4yBmESU/edit?ts=5b5f17db#gid=227859291	PHESANT Transformation:22617_0 || CAT-MUL-BINARY-VAR 3431 || NO_NAN Remove NA participants 270045 || Removed 0 examples != 3431 but with missing value (<0) || sample 90642/507(91149) ||-Notes:Each self-coded job group was mapped to a 4-digit SOC2003 coding. In some cases several self-coded job groups map to the same SOC2003 coding as the input interface was designed to help untrained users classi…	0.58074
	Diagnoses - main ICD10: M47 Spondylosis	0.400839	0.130198	0.00208	-0.418628	0.289238	0.1478	361194	2004	359190	UK Biobank	https://docs.google.com/spreadsheets/d/1kvPoupSzsSFBNSztMzl04xMoSC3Kcx3CrjVf4yBmESU/edit?ts=5b5f17db#gid=227859291	PHESANT Transformation:NA-Notes:NA-Variable type:categorical-Phenotype ID:M47	0.593563
	Size of red wine glass drunk: small (125ml)	-0.0548	0.1236	0.657278	-0.424663	0.297012	0.152778	51427	3078	48349	UK Biobank	https://docs.google.com/spreadsheets/d/1kvPoupSzsSFBNSztMzl04xMoSC3Kcx3CrjVf4yBmESU/edit?ts=5b5f17db#gid=227859291	PHESANT Transformation:20096_0 || CAT-MUL-BINARY-VAR 1 || Indicator name x20082_0_0 || Remove indicator var NAs: 309767 || Remove indicator var <0: 0 || Removed 0 examples != 1 but with missing value (<0) || sample 48349/3078(51427) ||-Notes:This field indicates the size(s) of red wine glass the participant consumed yesterday. The data is an amalgamation of 3 individual tick boxes which were aske…	0.611599
	Ever felt worried, tense, or anxious for most of a month or longer	0.756308	0.0403	9.75e-79	-0.442816	0.312941	0.157064	110315	29351	80964	UK Biobank	https://docs.google.com/spreadsheets/d/1kvPoupSzsSFBNSztMzl04xMoSC3Kcx3CrjVf4yBmESU/edit?ts=5b5f17db#gid=227859291	PHESANT Transformation:20421_0|| CAT-SINGLE || Inc(>=10): 1(29351) || Inc(>=10): 0(80964) || CAT-SINGLE-BINARY || sample 80964/29351(110315) ||-Notes:Question asked: Have you ever had a period lasting one month or longer when most of the time you felt worried, tense, or anxious?-Variable type:binary	0.624778
	DVT of lower extremities and pulmonary embolism	0.0972	0.0548	0.0761	-0.454448	0.321139	0.157036	361194	4319	356875	UK Biobank	https://docs.google.com/spreadsheets/d/1kvPoupSzsSFBNSztMzl04xMoSC3Kcx3CrjVf4yBmESU/edit?ts=5b5f17db#gid=227859291	PHESANT Transformation:NA-Notes:NA-Variable type:categorical-Phenotype ID:I9_DVTANDPULM	0.624778
	Illnesses of mother: None of the above (group 1)	-0.236887	0.0467	3.84e-07	0.473372	0.33605	0.158944	332611	138291	194320	UK Biobank	https://docs.google.com/spreadsheets/d/1kvPoupSzsSFBNSztMzl04xMoSC3Kcx3CrjVf4yBmESU/edit?ts=5b5f17db#gid=227859291	PHESANT Transformation:20110_0 || CAT-MUL-BINARY-VAR 100 || NO_NAN Remove NA participants 6165 || Removed 22418 examples != 100 but with missing value (<0) || sample 194320/138291(332611) ||-Notes:This field contains the combined results of 2 ACE touchscreen questions, both asked Has/did your mother ever suffer from? (You can select more than one answer) for different sets of illnesses. For conve…	0.63026
	Tobacco smoking: Occasionally	-0.0753	0.103025	0.464814	-0.446375	0.317318	0.159513	91353	1374	89979	UK Biobank	https://docs.google.com/spreadsheets/d/1kvPoupSzsSFBNSztMzl04xMoSC3Kcx3CrjVf4yBmESU/edit?ts=5b5f17db#gid=227859291	PHESANT Transformation:22506_0 || CAT-SINGLE || CAT-SINGLE-BINARY-VAR: 112 || Inc(>=10): 112(1374) ||-Notes:Participants asked Do you smoke tobacco now?-Variable type:binary	0.630528
	Workplace very cold: Sometimes	0.272286	0.0667	4.52e-05	-0.336172	0.239846	0.16103	90500	42823	47677	UK Biobank	https://docs.google.com/spreadsheets/d/1kvPoupSzsSFBNSztMzl04xMoSC3Kcx3CrjVf4yBmESU/edit?ts=5b5f17db#gid=227859291	PHESANT Transformation:22607_0 || CAT-MUL-BINARY-VAR 1 || NO_NAN Remove NA participants 270311 || Removed 383 examples != 1 but with missing value (<0) || sample 47677/42823(90500) ||-Notes:Participant asked Thinking about the place where you worked: Was it very cold? Participants were allowed to skip answering this question.-Variable type:binary	0.634528
	Diagnoses - main ICD10: F10 Mental and behavioural disorders due to use of alcohol	0.235657	0.100765	0.0194	-0.403064	0.289118	0.163283	361194	786	360408	UK Biobank	https://docs.google.com/spreadsheets/d/1kvPoupSzsSFBNSztMzl04xMoSC3Kcx3CrjVf4yBmESU/edit?ts=5b5f17db#gid=227859291	PHESANT Transformation:NA-Notes:NA-Variable type:categorical-Phenotype ID:F10	0.641396
	Age of primiparous women at birth of child	-0.107457	0.07	0.124894	-0.223321	0.160848	0.165017	25545	NA	NA	UK Biobank	https://docs.google.com/spreadsheets/d/1kvPoupSzsSFBNSztMzl04xMoSC3Kcx3CrjVf4yBmESU/edit?ts=5b5f17db#gid=227859291	PHESANT Transformation:3872_0|| INTEGER || reassignments: -4=NA|-3=NA || CONTINUOUS || ||-Notes:ACE touchscreen question How old were you when you had your child? The following checks were performed: If answer If answer > Participants age then rejected If answer > 65 then rejected If answer If answer If answer > 48 then participant asked to confirm If answer > Age when periods stopped then partic…	0.644846
	Medication for cholesterol, blood pressure, diabetes, or take exogenous hormones: Hormone replacement therapy	0.397309	0.0715	2.72e-08	-0.350506	0.252556	0.165187	193148	14385	178763	UK Biobank	https://docs.google.com/spreadsheets/d/1kvPoupSzsSFBNSztMzl04xMoSC3Kcx3CrjVf4yBmESU/edit?ts=5b5f17db#gid=227859291	PHESANT Transformation:6153_0 || CAT-MUL-BINARY-VAR 4 || NO_NAN Remove NA participants 167294 || Removed 752 examples != 4 but with missing value (<0) || sample 178763/14385(193148) ||-Notes:ACE touchscreen question Do you regularly take any of the following medications? (You can select more than one answer) The following checks were performed: If code -7 was selected, then no additional choices …	0.644846
	Illnesses of siblings: Diabetes	0.197147	0.0539	0.000255	0.466449	0.340569	0.170807	280211	23446	256765	UK Biobank	https://docs.google.com/spreadsheets/d/1kvPoupSzsSFBNSztMzl04xMoSC3Kcx3CrjVf4yBmESU/edit?ts=5b5f17db#gid=227859291	PHESANT Transformation:20111_0 || CAT-MUL-BINARY-VAR 9 || NO_NAN Remove NA participants 52692 || Removed 28292 examples != 9 but with missing value (<0) || sample 256765/23446(280211) ||-Notes:This field contains the combined results of 2 ACE touchscreen questions, both asked Have any of your brothers or sisters suffered from any of the following diseases? (You can select more than one answer) fo…	0.663897
	Type of fat/oil used in cooking: Polyunsaturated margarine	0.195125	0.108517	0.0722	-0.404985	0.29596	0.171194	51427	4194	47233	UK Biobank	https://docs.google.com/spreadsheets/d/1kvPoupSzsSFBNSztMzl04xMoSC3Kcx3CrjVf4yBmESU/edit?ts=5b5f17db#gid=227859291	PHESANT Transformation:20090_0 || CAT-MUL-BINARY-VAR 371 || Indicator name x20082_0_0 || Remove indicator var NAs: 309767 || Remove indicator var <0: 0 || Removed 0 examples != 371 but with missing value (<0) || sample 47233/4194(51427) ||-Notes:This field indicates the type(s) of fats or oils the participant used when cooking yesterday. The data is an amalgamation of 16 individual Yes/No answers…	0.663897
	DVT of lower extremities	0.0623	0.0621	0.315182	-0.45997	0.336502	0.171652	361194	2116	359078	UK Biobank	https://docs.google.com/spreadsheets/d/1kvPoupSzsSFBNSztMzl04xMoSC3Kcx3CrjVf4yBmESU/edit?ts=5b5f17db#gid=227859291	PHESANT Transformation:NA-Notes:NA-Variable type:categorical-Phenotype ID:I9_PHLETHROMBDVTLOW	0.663897
	Thoughts of death during worst depression	0.414221	0.0915	5.95e-06	-0.436272	0.32027	0.173136	62648	32630	30018	UK Biobank	https://docs.google.com/spreadsheets/d/1kvPoupSzsSFBNSztMzl04xMoSC3Kcx3CrjVf4yBmESU/edit?ts=5b5f17db#gid=227859291	PHESANT Transformation:20437_0|| CAT-SINGLE || Inc(>=10): 1(32630) || Inc(>=10): 0(30018) || CAT-SINGLE-BINARY || sample 30018/32630(62648) ||-Notes:Question asked: Did you think a lot about death - either your own, someone else's or death in general? Question was asked when ~F20446~ was Yes or ~F20441~ was Yes.-Variable type:binary	0.666738
	Polyunsaturated fat	0.128075	0.0901	0.155017	-0.446954	0.328351	0.173447	51453	NA	NA	UK Biobank	https://docs.google.com/spreadsheets/d/1kvPoupSzsSFBNSztMzl04xMoSC3Kcx3CrjVf4yBmESU/edit?ts=5b5f17db#gid=227859291	PHESANT Transformation:100007_0|| CONTINUOUS MAIN || CONTINUOUS || ||-Notes:Polyunsaturated fat. Estimated intake, based on food and beverage consumption yesterday, excluding any supplements.-Variable type:continuous_raw	0.666738
	Mouth/teeth dental problems: Mouth ulcers	0.234786	0.0405	6.73e-09	-0.248195	0.182727	0.174374	359841	36831	323010	UK Biobank	https://docs.google.com/spreadsheets/d/1kvPoupSzsSFBNSztMzl04xMoSC3Kcx3CrjVf4yBmESU/edit?ts=5b5f17db#gid=227859291	PHESANT Transformation:6149_0 || CAT-MUL-BINARY-VAR 1 || NO_NAN Remove NA participants 512 || Removed 841 examples != 1 but with missing value (<0) || sample 323010/36831(359841) ||-Notes:ACE touchscreen question Do you have any of the following? (You can select more than one answer) The following checks were performed: If code -7 was selected, then no additional choices were allowed. If code -3 …	0.668255
	Age first had sexual intercourse	-0.247539	0.0424	5.3e-09	-0.100348	0.0749	0.180254	317694	NA	NA	UK Biobank	https://docs.google.com/spreadsheets/d/1kvPoupSzsSFBNSztMzl04xMoSC3Kcx3CrjVf4yBmESU/edit?ts=5b5f17db#gid=227859291	PHESANT Transformation:2139_0|| INTEGER || reassignments: -1=NA|-2=NA|-3=NA || CONTINUOUS || ||-Notes:ACE touchscreen question What was your age when you first had sexual intercourse? (Sexual intercourse includes vaginal, oral or anal intercourse) The following checks were performed: If answer If answer > Participants age then rejected If answer If the participant activated the Help button they w…	0.686606
	Manifestations of mania or irritability: I was easily distracted	0.726823	0.0886	2.27e-16	-0.483839	0.360965	0.180115	114422	9162	105260	UK Biobank	https://docs.google.com/spreadsheets/d/1kvPoupSzsSFBNSztMzl04xMoSC3Kcx3CrjVf4yBmESU/edit?ts=5b5f17db#gid=227859291	PHESANT Transformation:20548_0 || CAT-MUL-BINARY-VAR 7 || Indicator name x20502_0_0 || Remove indicator var NAs: 243128 || Remove indicator var <0: 3644 || Removed 0 examples != 7 but with missing value (<0) || sample 105260/9162(114422) ||-Notes:Question asked: Please try to remember a period when you were in a high or irritable state and select all of the following that apply: Participant was o…	0.686606
	Nervous feelings	0.419979	0.0272	5.95e-54	-0.109061	0.0817	0.182015	351829	83120	268709	UK Biobank	https://docs.google.com/spreadsheets/d/1kvPoupSzsSFBNSztMzl04xMoSC3Kcx3CrjVf4yBmESU/edit?ts=5b5f17db#gid=227859291	PHESANT Transformation:1970_0|| CAT-SINGLE || Inc(>=10): 0(268709) || Inc(>=10): 1(83120) || CAT-SINGLE-BINARY || sample 268709/83120(351829) ||-Notes:ACE touchscreen question Would you call yourself a nervous person? If the participant activated the Help button they were shown the message: Work through these questions quickly and do not think about the exact meaning of the question-Variable type…	0.690239
	Ever had hysterectomy (womb removed)	0.275577	0.074	0.000197	-0.272303	0.204173	0.182307	171413	13973	157440	UK Biobank	https://docs.google.com/spreadsheets/d/1kvPoupSzsSFBNSztMzl04xMoSC3Kcx3CrjVf4yBmESU/edit?ts=5b5f17db#gid=227859291	PHESANT Transformation:3591_0|| CAT-SINGLE || Inc(>=10): 0(157440) || Inc(>=10): 1(13973) || CAT-SINGLE-BINARY || sample 157440/13973(171413) ||-Notes:ACE touchscreen question Have you had a hysterectomy (womb removed)? ~F3591~ was collected from all women except those who indicated they have had a hysterectomy (womb removed), as defined by their answers to ~F2724~-Variable type:binary	0.690239
	Illnesses of father: Alzheimer's disease/dementia	-0.078	0.113456	0.491761	-0.452194	0.340225	0.183813	312666	15022	297644	UK Biobank	https://docs.google.com/spreadsheets/d/1kvPoupSzsSFBNSztMzl04xMoSC3Kcx3CrjVf4yBmESU/edit?ts=5b5f17db#gid=227859291	PHESANT Transformation:20107_0 || CAT-MUL-BINARY-VAR 10 || NO_NAN Remove NA participants 9656 || Removed 38872 examples != 10 but with missing value (<0) || sample 297644/15022(312666) ||-Notes:This field contains the combined results of 2 ACE touchscreen questions, both asked Has/did your father ever suffer from? (You can select more than one answer) for different sets of illnesses. For convenie…	0.693854
	Reason for glasses/contact lenses: For a 'lazy' eye or an eye with poor vision since childhood (called 'amblyopia')	0.12119	0.0853	0.155629	-0.418247	0.316601	0.186484	360677	2964	357713	UK Biobank	https://docs.google.com/spreadsheets/d/1kvPoupSzsSFBNSztMzl04xMoSC3Kcx3CrjVf4yBmESU/edit?ts=5b5f17db#gid=227859291	PHESANT Transformation:6147_0 || CAT-MUL-BINARY-VAR 6 || Indicator name x2207_0_0 || Remove indicator var NAs: 179 || Remove indicator var <0: 338 || Removed 0 examples != 6 but with missing value (<0) || sample 357713/2964(360677) ||-Notes:ACE touchscreen question Why were you prescribed glasses/contacts? (You can select more than one answer) The following checks were performed: If code -1 was s…	0.701826
	Illnesses of siblings: Prostate cancer	0.220813	0.143065	0.122723	-0.415451	0.317075	0.190107	279171	4518	274653	UK Biobank	https://docs.google.com/spreadsheets/d/1kvPoupSzsSFBNSztMzl04xMoSC3Kcx3CrjVf4yBmESU/edit?ts=5b5f17db#gid=227859291	PHESANT Transformation:20111_0 || CAT-MUL-BINARY-VAR 13 || NO_NAN Remove NA participants 52692 || Removed 29333 examples != 13 but with missing value (<0) || sample 274653/4518(279171) ||-Notes:This field contains the combined results of 2 ACE touchscreen questions, both asked Have any of your brothers or sisters suffered from any of the following diseases? (You can select more than one answer) f…	0.709095
	Type milk consumed: semiskimmed	-0.292884	0.113543	0.00989	-0.454872	0.346905	0.18978	51427	31930	19497	UK Biobank	https://docs.google.com/spreadsheets/d/1kvPoupSzsSFBNSztMzl04xMoSC3Kcx3CrjVf4yBmESU/edit?ts=5b5f17db#gid=227859291	PHESANT Transformation:100920_0 || CAT-SINGLE || CAT-SINGLE-BINARY-VAR: 2102 || Inc(>=10): 2102(31930) ||-Notes:Question asked: Which type of milk did you use most frequently yesterday? Remember milk in drinks, on cereal and in cooking. If the participant activated the Help feature they were shown the message: If you typically use more than one type of milk, please select the one you use the most…	0.709095
	Treatment/medication code: venlafaxine	0.555159	0.094	3.57e-09	-0.550787	0.419651	0.189356	361141	1533	359608	UK Biobank	https://docs.google.com/spreadsheets/d/1kvPoupSzsSFBNSztMzl04xMoSC3Kcx3CrjVf4yBmESU/edit?ts=5b5f17db#gid=227859291	PHESANT Transformation:20003_0 || CAT-MUL-BINARY-VAR 1140916282 || Indicator name x137_0_0 || Remove indicator var NAs: 53 || Remove indicator var <0: 0 || Removed 0 examples != 1140916282 but with missing value (<0) || sample 359608/1533(361141) ||-Notes:Code for treatment Negative codes indicate free-text entry.-Variable type:binary	0.709095
	Job coding: restaurant or catering manager, restaurateur; canteen manager; takeaway food shop manager	0.0713	0.101157	0.480615	-0.437047	0.335302	0.192423	89866	560	89306	UK Biobank	https://docs.google.com/spreadsheets/d/1kvPoupSzsSFBNSztMzl04xMoSC3Kcx3CrjVf4yBmESU/edit?ts=5b5f17db#gid=227859291	PHESANT Transformation:22601_0 || CAT-MUL-BINARY-VAR 12233383 || Indicator name x22599_0_0 || Remove indicator var NAs: 271328 || Remove indicator var <0: 0 || Removed 0 examples != 12233383 but with missing value (<0) || sample 89306/560(89866) ||-Notes:Participants were asked to select a job group by navigating down a three-level tree. This field records the code they selected at the final leve…	0.71561
	Illnesses of father: None of the above (group 1)	-0.261347	0.0596	1.15e-05	-0.254274	0.195512	0.193411	314797	116736	198061	UK Biobank	https://docs.google.com/spreadsheets/d/1kvPoupSzsSFBNSztMzl04xMoSC3Kcx3CrjVf4yBmESU/edit?ts=5b5f17db#gid=227859291	PHESANT Transformation:20107_0 || CAT-MUL-BINARY-VAR 100 || NO_NAN Remove NA participants 9656 || Removed 36741 examples != 100 but with missing value (<0) || sample 198061/116736(314797) ||-Notes:This field contains the combined results of 2 ACE touchscreen questions, both asked Has/did your father ever suffer from? (You can select more than one answer) for different sets of illnesses. For conve…	0.71716
	Medication for cholesterol, blood pressure, diabetes, or take exogenous hormones: Oral contraceptive pill or minipill	-0.101319	0.109248	0.353709	-0.358304	0.276104	0.194386	193148	5042	188106	UK Biobank	https://docs.google.com/spreadsheets/d/1kvPoupSzsSFBNSztMzl04xMoSC3Kcx3CrjVf4yBmESU/edit?ts=5b5f17db#gid=227859291	PHESANT Transformation:6153_0 || CAT-MUL-BINARY-VAR 5 || NO_NAN Remove NA participants 167294 || Removed 752 examples != 5 but with missing value (<0) || sample 188106/5042(193148) ||-Notes:ACE touchscreen question Do you regularly take any of the following medications? (You can select more than one answer) The following checks were performed: If code -7 was selected, then no additional choices w…	0.718656
	Activities undertaken to treat depression: Other therapeutic activities such as mindfulness, yoga or art classes	0.618782	0.0633	1.46e-22	-0.423709	0.327933	0.196335	117763	9199	108564	UK Biobank	https://docs.google.com/spreadsheets/d/1kvPoupSzsSFBNSztMzl04xMoSC3Kcx3CrjVf4yBmESU/edit?ts=5b5f17db#gid=227859291	PHESANT Transformation:20547_0 || CAT-MUL-BINARY-VAR 3 || Indicator name x20446_0_0 || Remove indicator var NAs: 243128 || Remove indicator var <0: 303 || Removed 0 examples != 3 but with missing value (<0) || sample 108564/9199(117763) ||-Notes:Question asked: Did you ever try talking therapies for these problems, or other structured activities you regard as therapeutic? Include only those you a…	0.723735
	Risk taking	0.227008	0.0415	4.52e-08	-0.142661	0.110599	0.197088	348549	90500	258049	UK Biobank	https://docs.google.com/spreadsheets/d/1kvPoupSzsSFBNSztMzl04xMoSC3Kcx3CrjVf4yBmESU/edit?ts=5b5f17db#gid=227859291	PHESANT Transformation:2040_0|| CAT-SINGLE || Inc(>=10): 0(258049) || Inc(>=10): 1(90500) || CAT-SINGLE-BINARY || sample 258049/90500(348549) ||-Notes:ACE touchscreen question Would you describe yourself as someone who takes risks? If the participant activated the Help button they were shown the message: Work through these questions quickly and do not think about the exact meaning of the question…	0.724386
	Age started hormone-replacement therapy (HRT)	-0.236835	0.0672	0.000423	0.348885	0.271941	0.199511	68299	NA	NA	UK Biobank	https://docs.google.com/spreadsheets/d/1kvPoupSzsSFBNSztMzl04xMoSC3Kcx3CrjVf4yBmESU/edit?ts=5b5f17db#gid=227859291	PHESANT Transformation:3536_0|| INTEGER || reassignments: -1=NA|-3=NA || CONTINUOUS || ||-Notes:ACE touchscreen question How old were you when you first used HRT? The following checks were performed: If answer If answer > Participants age then rejected If answer If answer > 65 then participant asked to confirm If the participant activated the Help button they were shown the message: If you are un…	0.726915
	Treatment/medication code: aspirin	0.304625	0.049	4.91e-10	-0.182376	0.142106	0.199357	361141	48081	313060	UK Biobank	https://docs.google.com/spreadsheets/d/1kvPoupSzsSFBNSztMzl04xMoSC3Kcx3CrjVf4yBmESU/edit?ts=5b5f17db#gid=227859291	PHESANT Transformation:20003_0 || CAT-MUL-BINARY-VAR 1140868226 || Indicator name x137_0_0 || Remove indicator var NAs: 53 || Remove indicator var <0: 0 || Removed 0 examples != 1140868226 but with missing value (<0) || sample 313060/48081(361141) ||-Notes:Code for treatment Negative codes indicate free-text entry.-Variable type:binary	0.726915
	Type of fat/oil used in cooking: Olive oil	-0.0765	0.0742	0.302618	-0.430868	0.335799	0.199452	51427	18019	33408	UK Biobank	https://docs.google.com/spreadsheets/d/1kvPoupSzsSFBNSztMzl04xMoSC3Kcx3CrjVf4yBmESU/edit?ts=5b5f17db#gid=227859291	PHESANT Transformation:20090_0 || CAT-MUL-BINARY-VAR 353 || Indicator name x20082_0_0 || Remove indicator var NAs: 309767 || Remove indicator var <0: 0 || Removed 0 examples != 353 but with missing value (<0) || sample 33408/18019(51427) ||-Notes:This field indicates the type(s) of fats or oils the participant used when cooking yesterday. The data is an amalgamation of 16 individual Yes/No answer…	0.726915
	Diagnoses - main ICD10: G47 Sleep disorders	0.387057	0.0817	2.14e-06	0.49109	0.384636	0.201686	361194	2723	358471	UK Biobank	https://docs.google.com/spreadsheets/d/1kvPoupSzsSFBNSztMzl04xMoSC3Kcx3CrjVf4yBmESU/edit?ts=5b5f17db#gid=227859291	PHESANT Transformation:NA-Notes:NA-Variable type:categorical-Phenotype ID:G47	0.730602
	Diagnoses - main ICD10: K42 Umbilical hernia	0.171414	0.0809	0.0342	-0.400315	0.313504	0.201636	361194	2528	358666	UK Biobank	https://docs.google.com/spreadsheets/d/1kvPoupSzsSFBNSztMzl04xMoSC3Kcx3CrjVf4yBmESU/edit?ts=5b5f17db#gid=227859291	PHESANT Transformation:NA-Notes:NA-Variable type:categorical-Phenotype ID:K42	0.730602
	Worry too long after embarrassment	0.328892	0.0337	1.63e-22	-0.110189	0.0871	0.205706	346527	165310	181217	UK Biobank	https://docs.google.com/spreadsheets/d/1kvPoupSzsSFBNSztMzl04xMoSC3Kcx3CrjVf4yBmESU/edit?ts=5b5f17db#gid=227859291	PHESANT Transformation:2000_0|| CAT-SINGLE || Inc(>=10): 0(181217) || Inc(>=10): 1(165310) || CAT-SINGLE-BINARY || sample 181217/165310(346527) ||-Notes:ACE touchscreen question Do you worry too long after an embarrassing experience? If the participant activated the Help button they were shown the message: Work through these questions quickly and do not think about the exact meaning of the questi…	0.743026
	Pain type(s) experienced in last month: Knee pain	0.289813	0.0323	3.03e-19	0.156039	0.123504	0.206432	360391	76628	283763	UK Biobank	https://docs.google.com/spreadsheets/d/1kvPoupSzsSFBNSztMzl04xMoSC3Kcx3CrjVf4yBmESU/edit?ts=5b5f17db#gid=227859291	PHESANT Transformation:6159_0 || CAT-MUL-BINARY-VAR 7 || NO_NAN Remove NA participants 180 || Removed 623 examples != 7 but with missing value (<0) || sample 283763/76628(360391) ||-Notes:ACE touchscreen question In the last month have you experienced any of the following that interfered with your usual activites? (You can select more than one answer) The following checks were performed: If code …	0.74351
	Hospital episode type: General episode	0.514888	0.0529	2.25e-22	-0.254848	0.202427	0.208043	361194	246807	114387	UK Biobank	https://docs.google.com/spreadsheets/d/1kvPoupSzsSFBNSztMzl04xMoSC3Kcx3CrjVf4yBmESU/edit?ts=5b5f17db#gid=227859291	PHESANT Transformation:41231_0 || CAT-MUL-BINARY-VAR 1 || ALL || Removed 0 examples != 1 but with missing value (<0) || sample 114387/246807(361194) ||-Notes:This field is a summary of the distinct episode type codes a participant has had recorded across all their episodes in hospital. Hospital episode type identifies whether the period of care in hospital was a general episode or a psychiatric e…	0.747172
	Workplace full of chemical or other fumes: Rarely/never	-0.129758	0.0828	0.116962	-0.252432	0.200797	0.208698	90344	85358	4986	UK Biobank	https://docs.google.com/spreadsheets/d/1kvPoupSzsSFBNSztMzl04xMoSC3Kcx3CrjVf4yBmESU/edit?ts=5b5f17db#gid=227859291	PHESANT Transformation:22610_0 || CAT-MUL-BINARY-VAR 0 || NO_NAN Remove NA participants 270338 || Removed 512 examples != 0 but with missing value (<0) || sample 4986/85358(90344) ||-Notes:Participant asked Thinking about the place where you worked: Was it full of chemical or other fumes? Participants were allowed to skip answering this question.-Variable type:binary	0.747389
	Sleep disorders (combined)	0.384913	0.0805	1.72e-06	0.472208	0.377188	0.2106	361194	2951	358243	UK Biobank	https://docs.google.com/spreadsheets/d/1kvPoupSzsSFBNSztMzl04xMoSC3Kcx3CrjVf4yBmESU/edit?ts=5b5f17db#gid=227859291	PHESANT Transformation:NA-Notes:NA-Variable type:categorical-Phenotype ID:SLEEP	0.751232
	Vitamin and/or mineral supplement use: Fish oil	-0.0748	0.106892	0.483898	-0.427709	0.341917	0.210967	51427	12462	38965	UK Biobank	https://docs.google.com/spreadsheets/d/1kvPoupSzsSFBNSztMzl04xMoSC3Kcx3CrjVf4yBmESU/edit?ts=5b5f17db#gid=227859291	PHESANT Transformation:20084_0 || CAT-MUL-BINARY-VAR 472 || Indicator name x20082_0_0 || Remove indicator var NAs: 309767 || Remove indicator var <0: 0 || Removed 0 examples != 472 but with missing value (<0) || sample 38965/12462(51427) ||-Notes:This field indicates the vitamin and/or mineral supplements that the participant indicated they consumed yesterday. The data is an amalgamation of 21 in…	0.751232
	Mineral and other dietary supplements: Iron	0.145019	0.0808	0.0726	-0.255391	0.205228	0.213343	360016	10695	349321	UK Biobank	https://docs.google.com/spreadsheets/d/1kvPoupSzsSFBNSztMzl04xMoSC3Kcx3CrjVf4yBmESU/edit?ts=5b5f17db#gid=227859291	PHESANT Transformation:6179_0 || CAT-MUL-BINARY-VAR 5 || NO_NAN Remove NA participants 514 || Removed 664 examples != 5 but with missing value (<0) || sample 349321/10695(360016) ||-Notes:ACE touchscreen question Do you regularly take any of the following? (You can select more than one answer) The following checks were performed: If code -7 was selected, then no additional choices were allowed. I…	0.757549
	Diagnoses - main ICD10: K20 Oesophagitis	0.540624	0.157053	0.000577	-0.442209	0.362562	0.222587	361194	4799	356395	UK Biobank	https://docs.google.com/spreadsheets/d/1kvPoupSzsSFBNSztMzl04xMoSC3Kcx3CrjVf4yBmESU/edit?ts=5b5f17db#gid=227859291	PHESANT Transformation:NA-Notes:NA-Variable type:categorical-Phenotype ID:K20	0.788145
	Psoriasis	0.0869	0.120064	0.469399	-0.40199	0.330702	0.22415	361194	487	360707	UK Biobank	https://docs.google.com/spreadsheets/d/1kvPoupSzsSFBNSztMzl04xMoSC3Kcx3CrjVf4yBmESU/edit?ts=5b5f17db#gid=227859291	PHESANT Transformation:NA-Notes:NA-Variable type:categorical-Phenotype ID:L12_PSORIASIS	0.789233
	Diagnoses - main ICD10: L40 Psoriasis	0.0869	0.120064	0.469399	-0.40199	0.330702	0.22415	361194	474	360720	UK Biobank	https://docs.google.com/spreadsheets/d/1kvPoupSzsSFBNSztMzl04xMoSC3Kcx3CrjVf4yBmESU/edit?ts=5b5f17db#gid=227859291	PHESANT Transformation:NA-Notes:NA-Variable type:categorical-Phenotype ID:L40	0.789233
	FI3 : word interpolation	-0.103571	0.0482	0.0318	0.459309	0.379546	0.226219	116815	98753	18062	UK Biobank	https://docs.google.com/spreadsheets/d/1kvPoupSzsSFBNSztMzl04xMoSC3Kcx3CrjVf4yBmESU/edit?ts=5b5f17db#gid=227859291	PHESANT Transformation:4957_0|| CAT-SINGLE || reassignments: 1=0|2=0|3=0|4=1|5=0|-1=0 || Inc(>=10): 1(98753) || Inc(>=10): 0(18062) || CAT-SINGLE-BINARY || sample 18062/98753(116815) ||-Notes:ACE touchscreen question Bud is to Flower as Child is to?. Part 3 of Fluid Intelligence test. Offered choice from Grow, Develop, Improve, Adult and Old.-Variable type:binary	0.789644
	Non-butter spread type details: Other low or reduced fat spread	0.228822	0.0639	0.000341	0.412376	0.342559	0.228664	190094	19035	171059	UK Biobank	https://docs.google.com/spreadsheets/d/1kvPoupSzsSFBNSztMzl04xMoSC3Kcx3CrjVf4yBmESU/edit?ts=5b5f17db#gid=227859291	PHESANT Transformation:2654_0 || CAT-SINGLE || CAT-SINGLE-BINARY-VAR: 8 || Inc(>=10): 8(19035) ||-Notes:ACE touchscreen question What type of spread do you mainly use? If the participant activated the Help button they were shown the message: If you use more than one type of spread, please select the one that you use the most. If you are unsure, select Do not know. ~F2654~ was collected from parti…	0.789644
	Reason for glasses/contact lenses: For 'astigmatism'	0.125584	0.0655	0.0553	-0.366832	0.303378	0.226602	360677	9752	350925	UK Biobank	https://docs.google.com/spreadsheets/d/1kvPoupSzsSFBNSztMzl04xMoSC3Kcx3CrjVf4yBmESU/edit?ts=5b5f17db#gid=227859291	PHESANT Transformation:6147_0 || CAT-MUL-BINARY-VAR 4 || Indicator name x2207_0_0 || Remove indicator var NAs: 179 || Remove indicator var <0: 338 || Removed 0 examples != 4 but with missing value (<0) || sample 350925/9752(360677) ||-Notes:ACE touchscreen question Why were you prescribed glasses/contacts? (You can select more than one answer) The following checks were performed: If code -1 was s…	0.789644
	Skin changes due to chronic exposure to nonionizing radiation	0.0465	0.0904	0.606594	-0.378397	0.314245	0.228533	361194	1501	359693	UK Biobank	https://docs.google.com/spreadsheets/d/1kvPoupSzsSFBNSztMzl04xMoSC3Kcx3CrjVf4yBmESU/edit?ts=5b5f17db#gid=227859291	PHESANT Transformation:NA-Notes:NA-Variable type:categorical-Phenotype ID:L12_NONIONRADISKIN	0.789644
	Diagnoses - main ICD10: L57 Skin changes due to chronic exposure to nonionising radiation	0.0465	0.0904	0.606594	-0.378397	0.314245	0.228533	361194	1447	359747	UK Biobank	https://docs.google.com/spreadsheets/d/1kvPoupSzsSFBNSztMzl04xMoSC3Kcx3CrjVf4yBmESU/edit?ts=5b5f17db#gid=227859291	PHESANT Transformation:NA-Notes:NA-Variable type:categorical-Phenotype ID:L57	0.789644
	Used an inhaler for chest within last hour	0.175102	0.0987	0.076	-0.392505	0.323431	0.224913	331625	2424	329201	UK Biobank	https://docs.google.com/spreadsheets/d/1kvPoupSzsSFBNSztMzl04xMoSC3Kcx3CrjVf4yBmESU/edit?ts=5b5f17db#gid=227859291	PHESANT Transformation:3090_0|| CAT-SINGLE || reassignments: 9=NA || Inc(>=10): 0(329201) || Inc(>=10): 1(2424) || CAT-SINGLE-BINARY || sample 329201/2424(331625) ||-Notes:Participants were asked whether they had used a chest inhaler within the hour prior to doing the spirometry test-Variable type:binary	0.789644
	FI9 : concept interpolation	-0.114968	0.054	0.0334	-0.462796	0.383735	0.227807	35147	19701	15446	UK Biobank	https://docs.google.com/spreadsheets/d/1kvPoupSzsSFBNSztMzl04xMoSC3Kcx3CrjVf4yBmESU/edit?ts=5b5f17db#gid=227859291	PHESANT Transformation:5556_0|| CAT-SINGLE || reassignments: 1=0|2=0|3=0|4=1|5=0|-1=0 || Inc(>=10): 1(19701) || Inc(>=10): 0(15446) || CAT-SINGLE-BINARY || sample 15446/19701(35147) ||-Notes:ACE touchscreen question Age is to Years as Height is to?. Part 9 of Fluid Intelligence test. Offered choice from Long, Deep, Top, Metres or Tall.-Variable type:binary	0.789644
	Ever heard an un-real voice	0.517833	0.138503	0.000185	0.187139	0.156318	0.231243	117503	2009	115494	UK Biobank	https://docs.google.com/spreadsheets/d/1kvPoupSzsSFBNSztMzl04xMoSC3Kcx3CrjVf4yBmESU/edit?ts=5b5f17db#gid=227859291	PHESANT Transformation:20463_0|| CAT-SINGLE || Inc(>=10): 0(115494) || Inc(>=10): 1(2009) || CAT-SINGLE-BINARY || sample 115494/2009(117503) ||-Notes:Question asked: Did you ever hear things that other people said did not exist, like strange voices coming from inside your head talking to you or about you, or voices coming out of the air when there was no one around?-Variable type:binary	0.792611
	Tobacco smoking: Never smoked	-0.237533	0.05	2.06e-06	-0.15402	0.128423	0.230404	91353	54520	36833	UK Biobank	https://docs.google.com/spreadsheets/d/1kvPoupSzsSFBNSztMzl04xMoSC3Kcx3CrjVf4yBmESU/edit?ts=5b5f17db#gid=227859291	PHESANT Transformation:22506_0 || CAT-SINGLE || CAT-SINGLE-BINARY-VAR: 114 || Inc(>=10): 114(54520) ||-Notes:Participants asked Do you smoke tobacco now?-Variable type:binary	0.792611
	Medication related adverse effects	0.191216	0.0609	0.0017	-0.233877	0.195431	0.231415	361194	20094	341100	UK Biobank	https://docs.google.com/spreadsheets/d/1kvPoupSzsSFBNSztMzl04xMoSC3Kcx3CrjVf4yBmESU/edit?ts=5b5f17db#gid=227859291	PHESANT Transformation:NA-Notes:NA-Variable type:categorical-Phenotype ID:ASTHMA_MEDICATIO_COMORB	0.792611
	Own or rent accommodation lived in: Rent - from local authority, local council, housing association	0.375219	0.0345	1.7e-27	-0.120821	0.101287	0.232927	356340	18968	337372	UK Biobank	https://docs.google.com/spreadsheets/d/1kvPoupSzsSFBNSztMzl04xMoSC3Kcx3CrjVf4yBmESU/edit?ts=5b5f17db#gid=227859291	PHESANT Transformation:680_0 || CAT-SINGLE || CAT-SINGLE-BINARY-VAR: 3 || Inc(>=10): 3(18968) ||-Notes:ACE touchscreen question Do you own or rent the accommodation that you live in? If the participant activated the Help button they were shown the message: Please select: - Own outright if you or someone in your household owns the accommodation that you live in. - Own with mortagage if you or some…	0.793468
	Fractured/broken bones in last 5 years	0.335633	0.0439	1.97e-14	-0.229495	0.192287	0.232671	359241	34780	324461	UK Biobank	https://docs.google.com/spreadsheets/d/1kvPoupSzsSFBNSztMzl04xMoSC3Kcx3CrjVf4yBmESU/edit?ts=5b5f17db#gid=227859291	PHESANT Transformation:2463_0|| CAT-SINGLE || Inc(>=10): 0(324461) || Inc(>=10): 1(34780) || CAT-SINGLE-BINARY || sample 324461/34780(359241) ||-Notes:ACE touchscreen question Have you fractured/broken any bones in the last 5 years?-Variable type:binary	0.793468
	Spondylopathies (FG)	0.054	0.121716	0.657387	-0.357881	0.302328	0.236511	361194	336	360858	UK Biobank	https://docs.google.com/spreadsheets/d/1kvPoupSzsSFBNSztMzl04xMoSC3Kcx3CrjVf4yBmESU/edit?ts=5b5f17db#gid=227859291	PHESANT Transformation:NA-Notes:NA-Variable type:categorical-Phenotype ID:SPONDYLOPATHY_FG	0.803499
	Mineral and other dietary supplements: Selenium	0.306287	0.0909	0.000753	-0.307668	0.260324	0.237259	360016	8518	351498	UK Biobank	https://docs.google.com/spreadsheets/d/1kvPoupSzsSFBNSztMzl04xMoSC3Kcx3CrjVf4yBmESU/edit?ts=5b5f17db#gid=227859291	PHESANT Transformation:6179_0 || CAT-MUL-BINARY-VAR 6 || NO_NAN Remove NA participants 514 || Removed 664 examples != 6 but with missing value (<0) || sample 351498/8518(360016) ||-Notes:ACE touchscreen question Do you regularly take any of the following? (You can select more than one answer) The following checks were performed: If code -7 was selected, then no additional choices were allowed. If…	0.803867
	Cylindrical power (left)	0.0598	0.0763	0.433298	-0.406011	0.344336	0.238352	77739	NA	NA	UK Biobank	https://docs.google.com/spreadsheets/d/1kvPoupSzsSFBNSztMzl04xMoSC3Kcx3CrjVf4yBmESU/edit?ts=5b5f17db#gid=227859291	PHESANT Transformation:5086_0|| CONTINUOUS MAIN || CONTINUOUS || ||-Notes:This is the cylindrical power of refractometry results for the left eye (0.00 indicates none)-Variable type:continuous_raw	0.8054
	Treatment/medication code: omega-3/fish oil supplement	0.0676	0.118496	0.56809	-0.394856	0.335586	0.239349	361141	13689	347452	UK Biobank	https://docs.google.com/spreadsheets/d/1kvPoupSzsSFBNSztMzl04xMoSC3Kcx3CrjVf4yBmESU/edit?ts=5b5f17db#gid=227859291	PHESANT Transformation:20003_0 || CAT-MUL-BINARY-VAR 1193 || Indicator name x137_0_0 || Remove indicator var NAs: 53 || Remove indicator var <0: 0 || Removed 0 examples != 1193 but with missing value (<0) || sample 347452/13689(361141) ||-Notes:Code for treatment Negative codes indicate free-text entry.-Variable type:binary	0.8066
	Workplace had a lot of diesel exhaust: Sometimes	0.305002	0.0797	0.000129	0.427836	0.364703	0.240752	89310	13038	76272	UK Biobank	https://docs.google.com/spreadsheets/d/1kvPoupSzsSFBNSztMzl04xMoSC3Kcx3CrjVf4yBmESU/edit?ts=5b5f17db#gid=227859291	PHESANT Transformation:22615_0 || CAT-MUL-BINARY-VAR 1 || NO_NAN Remove NA participants 270410 || Removed 1474 examples != 1 but with missing value (<0) || sample 76272/13038(89310) || SKIP_val:-121 < 0 ||-Notes:Participant asked Thinking about the place where you worked: Was there a lot of diesel exhaust? Participants were allowed to skip answering this question.-Variable type:binary	0.809158
	Diagnoses - main ICD10: D25 Leiomyoma of uterus	0.191715	0.0779	0.0139	-0.285393	0.244006	0.242155	361194	5507	355687	UK Biobank	https://docs.google.com/spreadsheets/d/1kvPoupSzsSFBNSztMzl04xMoSC3Kcx3CrjVf4yBmESU/edit?ts=5b5f17db#gid=227859291	PHESANT Transformation:NA-Notes:NA-Variable type:categorical-Phenotype ID:D25	0.811704
	Reticulocyte percentage	0.126918	0.0326	0.0001	-0.249462	0.213841	0.243381	344728	NA	NA	UK Biobank	https://docs.google.com/spreadsheets/d/1kvPoupSzsSFBNSztMzl04xMoSC3Kcx3CrjVf4yBmESU/edit?ts=5b5f17db#gid=227859291	PHESANT Transformation:30240_0|| CONTINUOUS MAIN || CONTINUOUS || ||-Notes:Result of Reticulocytes Percentage assay, performed on blood sample, obtained from UK Biobank assessment centre visit. Reticulocytes (Percentage) is the number of reticulocytes as a percentage of red blood cells.-Variable type:continuous_raw	0.813643
	Illnesses of father: High blood pressure	0.202638	0.0536	0.000155	0.424586	0.365976	0.245989	315021	71136	243885	UK Biobank	https://docs.google.com/spreadsheets/d/1kvPoupSzsSFBNSztMzl04xMoSC3Kcx3CrjVf4yBmESU/edit?ts=5b5f17db#gid=227859291	PHESANT Transformation:20107_0 || CAT-MUL-BINARY-VAR 8 || NO_NAN Remove NA participants 9656 || Removed 36517 examples != 8 but with missing value (<0) || sample 243885/71136(315021) ||-Notes:This field contains the combined results of 2 ACE touchscreen questions, both asked Has/did your father ever suffer from? (You can select more than one answer) for different sets of illnesses. For convenienc…	0.816194
	Worked with paints, thinners or glues: Sometimes	0.256409	0.084	0.00226	0.413209	0.355577	0.245202	89003	14095	74908	UK Biobank	https://docs.google.com/spreadsheets/d/1kvPoupSzsSFBNSztMzl04xMoSC3Kcx3CrjVf4yBmESU/edit?ts=5b5f17db#gid=227859291	PHESANT Transformation:22613_0 || CAT-MUL-BINARY-VAR 1 || NO_NAN Remove NA participants 270332 || Removed 1859 examples != 1 but with missing value (<0) || sample 74908/14095(89003) || SKIP_val:-121 < 0 ||-Notes:Participant asked Thinking about the place where you worked: Did you work with paints, thinners or glues? Participants were allowed to skip answering this question.-Variable type:binary	0.816194
	Diagnoses - main ICD10: N84 Polyp of female genital tract	0.109332	0.0665	0.10025	-0.407763	0.351552	0.246092	361194	6986	354208	UK Biobank	https://docs.google.com/spreadsheets/d/1kvPoupSzsSFBNSztMzl04xMoSC3Kcx3CrjVf4yBmESU/edit?ts=5b5f17db#gid=227859291	PHESANT Transformation:NA-Notes:NA-Variable type:categorical-Phenotype ID:N84	0.816194
	Types of physical activity in last 4 weeks: Walking for pleasure (not as a means of transport)	-0.159274	0.0362	1.1e-05	-0.180032	0.155688	0.247531	359263	258574	100689	UK Biobank	https://docs.google.com/spreadsheets/d/1kvPoupSzsSFBNSztMzl04xMoSC3Kcx3CrjVf4yBmESU/edit?ts=5b5f17db#gid=227859291	PHESANT Transformation:6164_0 || CAT-MUL-BINARY-VAR 1 || NO_NAN Remove NA participants 1592 || Removed 339 examples != 1 but with missing value (<0) || sample 100689/258574(359263) ||-Notes:ACE touchscreen question In the last 4 weeks did you spend any time doing the following? (You can select more than one answer) The following checks were performed: If code -7 was selected, then no additional c…	0.816421
	Weight change during worst episode of depression: Gained weight	0.293319	0.0794	0.00022	-0.325771	0.282064	0.248109	56571	9708	46863	UK Biobank	https://docs.google.com/spreadsheets/d/1kvPoupSzsSFBNSztMzl04xMoSC3Kcx3CrjVf4yBmESU/edit?ts=5b5f17db#gid=227859291	PHESANT Transformation:20536_0 || CAT-SINGLE || CAT-SINGLE-BINARY-VAR: 1 || Inc(>=10): 1(9708) ||-Notes:Question asked: Did you gain or lose weight without trying, or did you stay about the same weight? Question was asked when ~F20446~ was Yes or ~F20441~ was Yes.-Variable type:binary	0.816421
	Treatment/medication code: risedronate sodium	0.0283	0.123278	0.818228	-0.398197	0.34406	0.247131	361141	718	360423	UK Biobank	https://docs.google.com/spreadsheets/d/1kvPoupSzsSFBNSztMzl04xMoSC3Kcx3CrjVf4yBmESU/edit?ts=5b5f17db#gid=227859291	PHESANT Transformation:20003_0 || CAT-MUL-BINARY-VAR 1141175684 || Indicator name x137_0_0 || Remove indicator var NAs: 53 || Remove indicator var <0: 0 || Removed 0 examples != 1141175684 but with missing value (<0) || sample 360423/718(361141) ||-Notes:Code for treatment Negative codes indicate free-text entry.-Variable type:binary	0.816421
	Hair colour (natural, before greying): Dark brown	0.0377	0.0277	0.172324	-0.422107	0.366974	0.250047	360270	134627	225643	UK Biobank	https://docs.google.com/spreadsheets/d/1kvPoupSzsSFBNSztMzl04xMoSC3Kcx3CrjVf4yBmESU/edit?ts=5b5f17db#gid=227859291	PHESANT Transformation:1747_0 || CAT-SINGLE || CAT-SINGLE-BINARY-VAR: 4 || Inc(>=10): 4(134627) ||-Notes:ACE touchscreen question What best describes your natural hair colour? (If your hair colour is grey, the colour before you went grey) If the participant activated the Help button they were shown the message: If you are unsure, please select the colour closest to your natural adult hair colour …	0.820649
	Medication for pain relief, constipation, heartburn: Aspirin	0.300272	0.0491	9.72e-10	-0.158459	0.138107	0.251233	357084	50204	306880	UK Biobank	https://docs.google.com/spreadsheets/d/1kvPoupSzsSFBNSztMzl04xMoSC3Kcx3CrjVf4yBmESU/edit?ts=5b5f17db#gid=227859291	PHESANT Transformation:6154_0 || CAT-MUL-BINARY-VAR 1 || NO_NAN Remove NA participants 514 || Removed 3596 examples != 1 but with missing value (<0) || sample 306880/50204(357084) ||-Notes:ACE touchscreen question Do you regularly take any of the following? (You can select more than one answer) The following checks were performed: If code -7 was selected, then no additional choices were allowed. …	0.822395
	Treatment/medication code: ranitidine	0.500622	0.0864	6.91e-09	-0.39662	0.34621	0.251958	361141	5935	355206	UK Biobank	https://docs.google.com/spreadsheets/d/1kvPoupSzsSFBNSztMzl04xMoSC3Kcx3CrjVf4yBmESU/edit?ts=5b5f17db#gid=227859291	PHESANT Transformation:20003_0 || CAT-MUL-BINARY-VAR 1140879406 || Indicator name x137_0_0 || Remove indicator var NAs: 53 || Remove indicator var <0: 0 || Removed 0 examples != 1140879406 but with missing value (<0) || sample 355206/5935(361141) ||-Notes:Code for treatment Negative codes indicate free-text entry.-Variable type:binary	0.822628
	Diagnoses - main ICD10: S01 Open wound of head	0.148668	0.118391	0.209209	-0.394192	0.346008	0.254596	361194	1694	359500	UK Biobank	https://docs.google.com/spreadsheets/d/1kvPoupSzsSFBNSztMzl04xMoSC3Kcx3CrjVf4yBmESU/edit?ts=5b5f17db#gid=227859291	PHESANT Transformation:NA-Notes:NA-Variable type:categorical-Phenotype ID:S01	0.829085
	Diagnoses - main ICD10: M13 Other arthritis	0.31415	0.140293	0.0251	-0.533128	0.470969	0.257643	361194	1110	360084	UK Biobank	https://docs.google.com/spreadsheets/d/1kvPoupSzsSFBNSztMzl04xMoSC3Kcx3CrjVf4yBmESU/edit?ts=5b5f17db#gid=227859291	PHESANT Transformation:NA-Notes:NA-Variable type:categorical-Phenotype ID:M13	0.834682
	Other arthritis (FG)	0.31415	0.140293	0.0251	-0.533128	0.470969	0.257643	361194	1212	359982	UK Biobank	https://docs.google.com/spreadsheets/d/1kvPoupSzsSFBNSztMzl04xMoSC3Kcx3CrjVf4yBmESU/edit?ts=5b5f17db#gid=227859291	PHESANT Transformation:NA-Notes:NA-Variable type:categorical-Phenotype ID:RHEU_ARTHRITIS_OTH	0.834682
	Forced expiratory volume in 1-second (FEV1), Best measure	-0.0749	0.0347	0.0311	0.404922	0.359694	0.260275	272338	NA	NA	UK Biobank	https://docs.google.com/spreadsheets/d/1kvPoupSzsSFBNSztMzl04xMoSC3Kcx3CrjVf4yBmESU/edit?ts=5b5f17db#gid=227859291	PHESANT Transformation:20150_0|| CONTINUOUS MAIN || CONTINUOUS || ||-Notes:Highest measure from the array of values for Forced Expiratory Volume in 1-second (FEV1) ~F3063~, which was acceptable according to corresponding acceptability field (~F3061~). A blow was deemed acceptable if recorded as 0 (no problems) or 32 (0x20 - USER_ACCEPTED). This derived data field has come from Professor Martin To…	0.835405
	Mouth/teeth dental problems: None of the above	-0.289766	0.0434	2.41e-11	-0.106623	0.0947	0.260289	359841	218346	141495	UK Biobank	https://docs.google.com/spreadsheets/d/1kvPoupSzsSFBNSztMzl04xMoSC3Kcx3CrjVf4yBmESU/edit?ts=5b5f17db#gid=227859291	PHESANT Transformation:6149_0 || CAT-MUL-BINARY-VAR 100 || NO_NAN Remove NA participants 512 || Removed 841 examples != 100 but with missing value (<0) || sample 141495/218346(359841) ||-Notes:ACE touchscreen question Do you have any of the following? (You can select more than one answer) The following checks were performed: If code -7 was selected, then no additional choices were allowed. If cod…	0.835405
	Illnesses of siblings: High blood pressure	0.267826	0.0417	1.28e-10	-0.187944	0.167039	0.260524	281619	58495	223124	UK Biobank	https://docs.google.com/spreadsheets/d/1kvPoupSzsSFBNSztMzl04xMoSC3Kcx3CrjVf4yBmESU/edit?ts=5b5f17db#gid=227859291	PHESANT Transformation:20111_0 || CAT-MUL-BINARY-VAR 8 || NO_NAN Remove NA participants 52692 || Removed 26883 examples != 8 but with missing value (<0) || sample 223124/58495(281619) ||-Notes:This field contains the combined results of 2 ACE touchscreen questions, both asked Have any of your brothers or sisters suffered from any of the following diseases? (You can select more than one answer) fo…	0.835405
	Actinic keratosis	0.0442	0.106093	0.676689	-0.381944	0.338601	0.259318	361194	1349	359845	UK Biobank	https://docs.google.com/spreadsheets/d/1kvPoupSzsSFBNSztMzl04xMoSC3Kcx3CrjVf4yBmESU/edit?ts=5b5f17db#gid=227859291	PHESANT Transformation:NA-Notes:NA-Variable type:categorical-Phenotype ID:L12_ACTINKERA	0.835405
	Types of physical activity in last 4 weeks: None of the above	0.343879	0.0418	1.87e-16	-0.155039	0.138083	0.261524	359263	21255	338008	UK Biobank	https://docs.google.com/spreadsheets/d/1kvPoupSzsSFBNSztMzl04xMoSC3Kcx3CrjVf4yBmESU/edit?ts=5b5f17db#gid=227859291	PHESANT Transformation:6164_0 || CAT-MUL-BINARY-VAR 100 || NO_NAN Remove NA participants 1592 || Removed 339 examples != 100 but with missing value (<0) || sample 338008/21255(359263) ||-Notes:ACE touchscreen question In the last 4 weeks did you spend any time doing the following? (You can select more than one answer) The following checks were performed: If code -7 was selected, then no additiona…	0.836478
	Diseases of the genitourinary system	0.475197	0.0486	1.32e-22	0.248407	0.221603	0.262308	361194	71620	289574	UK Biobank	https://docs.google.com/spreadsheets/d/1kvPoupSzsSFBNSztMzl04xMoSC3Kcx3CrjVf4yBmESU/edit?ts=5b5f17db#gid=227859291	PHESANT Transformation:NA-Notes:NA-Variable type:categorical-Phenotype ID:XIV_GENITOURINARY	0.836856
	Non-cancer illness code, self-reported: helicobacter pylori	0.203167	0.0981	0.0383	-0.304422	0.272453	0.26385	361141	1005	360136	UK Biobank	https://docs.google.com/spreadsheets/d/1kvPoupSzsSFBNSztMzl04xMoSC3Kcx3CrjVf4yBmESU/edit?ts=5b5f17db#gid=227859291	PHESANT Transformation:20002_0 || CAT-MUL-BINARY-VAR 1442 || Indicator name x135_0_0 || Remove indicator var NAs: 53 || Remove indicator var <0: 0 || Removed 0 examples != 1442 but with missing value (<0) || sample 360136/1005(361141) ||-Notes:Code for non-cancer illness. If the participant was uncertain of the type of illness they had had, then they described it to the interviewer (a trained nur…	0.839644
	Job SOC coding: Higher education teaching professionals	0.0504	0.0781	0.518964	-0.380693	0.34186	0.265454	91149	3100	88049	UK Biobank	https://docs.google.com/spreadsheets/d/1kvPoupSzsSFBNSztMzl04xMoSC3Kcx3CrjVf4yBmESU/edit?ts=5b5f17db#gid=227859291	PHESANT Transformation:22617_0 || CAT-MUL-BINARY-VAR 2311 || NO_NAN Remove NA participants 270045 || Removed 0 examples != 2311 but with missing value (<0) || sample 88049/3100(91149) ||-Notes:Each self-coded job group was mapped to a 4-digit SOC2003 coding. In some cases several self-coded job groups map to the same SOC2003 coding as the input interface was designed to help untrained users class…	0.842614
	Pain type(s) experienced in last month: Back pain	0.459415	0.0364	1.87e-36	-0.129595	0.117784	0.27121	360391	91349	269042	UK Biobank	https://docs.google.com/spreadsheets/d/1kvPoupSzsSFBNSztMzl04xMoSC3Kcx3CrjVf4yBmESU/edit?ts=5b5f17db#gid=227859291	PHESANT Transformation:6159_0 || CAT-MUL-BINARY-VAR 4 || NO_NAN Remove NA participants 180 || Removed 623 examples != 4 but with missing value (<0) || sample 269042/91349(360391) ||-Notes:ACE touchscreen question In the last month have you experienced any of the following that interfered with your usual activites? (You can select more than one answer) The following checks were performed: If code …	0.852086
	Type of special diet followed: Other	0.203554	0.0976	0.0371	-0.346832	0.315628	0.271827	51427	1755	49672	UK Biobank	https://docs.google.com/spreadsheets/d/1kvPoupSzsSFBNSztMzl04xMoSC3Kcx3CrjVf4yBmESU/edit?ts=5b5f17db#gid=227859291	PHESANT Transformation:20086_0 || CAT-MUL-BINARY-VAR 13 || Indicator name x20082_0_0 || Remove indicator var NAs: 309767 || Remove indicator var <0: 0 || Removed 0 examples != 13 but with missing value (<0) || sample 49672/1755(51427) ||-Notes:This field indicates whether the participant routinely follows a special diet. The data is an amalgamation of 4 individual Yes/No answers. Some of the self…	0.852086
	Noninfectious colitis NAS	0.475776	0.0978	1.16e-06	-0.388987	0.353637	0.271349	361194	8945	352249	UK Biobank	https://docs.google.com/spreadsheets/d/1kvPoupSzsSFBNSztMzl04xMoSC3Kcx3CrjVf4yBmESU/edit?ts=5b5f17db#gid=227859291	PHESANT Transformation:NA-Notes:NA-Variable type:categorical-Phenotype ID:COLITNONINFNAS	0.852086
	FI4 : positional arithmetic	-0.129941	0.0448	0.0037	-0.392192	0.356638	0.271466	115690	98344	17346	UK Biobank	https://docs.google.com/spreadsheets/d/1kvPoupSzsSFBNSztMzl04xMoSC3Kcx3CrjVf4yBmESU/edit?ts=5b5f17db#gid=227859291	PHESANT Transformation:4968_0|| CAT-SINGLE || reassignments: 5=0|6=1|7=0|8=0|-1=0 || Inc(>=10): 1(98344) || Inc(>=10): 0(17346) || CAT-SINGLE-BINARY || sample 17346/98344(115690) ||-Notes:ACE touchscreen question 11 12 13 14 15 16 17 18 Divide the sixth number to the right of twelve by three. Is the answer?. Part 4 of Fluid Intelligence test. Offered choice from 5, 6, 7, or 8.-Variable type:binary	0.852086
	Certain infectious and parasitic diseases	0.605728	0.219488	0.00578	-0.420949	0.381086	0.269331	361194	7530	353664	UK Biobank	https://docs.google.com/spreadsheets/d/1kvPoupSzsSFBNSztMzl04xMoSC3Kcx3CrjVf4yBmESU/edit?ts=5b5f17db#gid=227859291	PHESANT Transformation:NA-Notes:NA-Variable type:categorical-Phenotype ID:AB1_INFECTIONS	0.852086
	Ever had known person concerned about, or recommend reduction of, alcohol consumption: Yes, during the last year	0.414951	0.0907	4.72e-06	-0.356772	0.326066	0.273879	117880	4924	112956	UK Biobank	https://docs.google.com/spreadsheets/d/1kvPoupSzsSFBNSztMzl04xMoSC3Kcx3CrjVf4yBmESU/edit?ts=5b5f17db#gid=227859291	PHESANT Transformation:20405_0 || CAT-SINGLE || CAT-SINGLE-BINARY-VAR: 2 || Inc(>=10): 2(4924) ||-Notes:Question asked: Has a relative or friend or a doctor or another health worker been concerned about your drinking or suggested you cut down?-Variable type:binary	0.856382
	Alcohol drinker status: Current	-0.342426	0.0505	1.16e-11	-0.146035	0.134349	0.277042	360726	336919	23807	UK Biobank	https://docs.google.com/spreadsheets/d/1kvPoupSzsSFBNSztMzl04xMoSC3Kcx3CrjVf4yBmESU/edit?ts=5b5f17db#gid=227859291	PHESANT Transformation:20117_0 || CAT-SINGLE || CAT-SINGLE-BINARY-VAR: 2 || Inc(>=10): 2(336919) ||-Notes:-Variable type:binary	0.859858
	Pain type(s) experienced in last month: Pain all over the body	0.495246	0.0621	1.6e-15	-0.300868	0.276708	0.276899	360391	5530	354861	UK Biobank	https://docs.google.com/spreadsheets/d/1kvPoupSzsSFBNSztMzl04xMoSC3Kcx3CrjVf4yBmESU/edit?ts=5b5f17db#gid=227859291	PHESANT Transformation:6159_0 || CAT-MUL-BINARY-VAR 8 || NO_NAN Remove NA participants 180 || Removed 623 examples != 8 but with missing value (<0) || sample 354861/5530(360391) || SKIP_val:-3 < 0 ||-Notes:ACE touchscreen question In the last month have you experienced any of the following that interfered with your usual activites? (You can select more than one answer) The following checks were p…	0.859858
	Adopted as a child	0.277797	0.120725	0.0214	-0.448522	0.412028	0.276343	360450	5158	355292	UK Biobank	https://docs.google.com/spreadsheets/d/1kvPoupSzsSFBNSztMzl04xMoSC3Kcx3CrjVf4yBmESU/edit?ts=5b5f17db#gid=227859291	PHESANT Transformation:1767_0|| CAT-SINGLE || Inc(>=10): 0(355292) || Inc(>=10): 1(5158) || CAT-SINGLE-BINARY || sample 355292/5158(360450) ||-Notes:ACE touchscreen question Were you adopted as a child?-Variable type:binary	0.859858
	Workplace very noisy: Often	0.423382	0.0595	1.12e-12	0.394524	0.363685	0.278011	90653	17469	73184	UK Biobank	https://docs.google.com/spreadsheets/d/1kvPoupSzsSFBNSztMzl04xMoSC3Kcx3CrjVf4yBmESU/edit?ts=5b5f17db#gid=227859291	PHESANT Transformation:22606_0 || CAT-MUL-BINARY-VAR 2 || NO_NAN Remove NA participants 270211 || Removed 331 examples != 2 but with missing value (<0) || sample 73184/17469(90653) || SKIP_val:-121 < 0 ||-Notes:Participant asked Thinking about the place where you worked: Was it very noisy? Participants were allowed to skip answering this question.-Variable type:binary	0.860739
	Workplace had a lot of cigarette smoke from other people smoking: Often	0.406554	0.0857	2.1e-06	0.415883	0.388667	0.284609	89803	14941	74862	UK Biobank	https://docs.google.com/spreadsheets/d/1kvPoupSzsSFBNSztMzl04xMoSC3Kcx3CrjVf4yBmESU/edit?ts=5b5f17db#gid=227859291	PHESANT Transformation:22611_0 || CAT-MUL-BINARY-VAR 2 || NO_NAN Remove NA participants 270296 || Removed 1096 examples != 2 but with missing value (<0) || sample 74862/14941(89803) || SKIP_val:-121 < 0 ||-Notes:Participant asked Thinking about the place where you worked: Was there a lot of cigarette smoke from other people smoking? Participants were allowed to skip answering this question.-Varia…	0.872478
	Gonarthrosis [arthrosis of knee](FG)	0.13633	0.0395	0.000553	0.374975	0.350485	0.284676	361194	11900	349294	UK Biobank	https://docs.google.com/spreadsheets/d/1kvPoupSzsSFBNSztMzl04xMoSC3Kcx3CrjVf4yBmESU/edit?ts=5b5f17db#gid=227859291	PHESANT Transformation:NA-Notes:NA-Variable type:categorical-Phenotype ID:KNEE_ARTHROSIS	0.872478
	Diagnoses - main ICD10: M17 Gonarthrosis [arthrosis of knee]	0.13633	0.0395	0.000553	0.374975	0.350485	0.284676	361194	11497	349697	UK Biobank	https://docs.google.com/spreadsheets/d/1kvPoupSzsSFBNSztMzl04xMoSC3Kcx3CrjVf4yBmESU/edit?ts=5b5f17db#gid=227859291	PHESANT Transformation:NA-Notes:NA-Variable type:categorical-Phenotype ID:M17	0.872478
	Mouth/teeth dental problems: Loose teeth	0.277902	0.0608	4.82e-06	0.353591	0.330907	0.285273	359841	14364	345477	UK Biobank	https://docs.google.com/spreadsheets/d/1kvPoupSzsSFBNSztMzl04xMoSC3Kcx3CrjVf4yBmESU/edit?ts=5b5f17db#gid=227859291	PHESANT Transformation:6149_0 || CAT-MUL-BINARY-VAR 4 || NO_NAN Remove NA participants 512 || Removed 841 examples != 4 but with missing value (<0) || sample 345477/14364(359841) ||-Notes:ACE touchscreen question Do you have any of the following? (You can select more than one answer) The following checks were performed: If code -7 was selected, then no additional choices were allowed. If code -3 …	0.872478
	Hair/balding pattern: Pattern 3	-0.0796	0.044	0.0703	-0.39416	0.367975	0.284097	165649	44304	121345	UK Biobank	https://docs.google.com/spreadsheets/d/1kvPoupSzsSFBNSztMzl04xMoSC3Kcx3CrjVf4yBmESU/edit?ts=5b5f17db#gid=227859291	PHESANT Transformation:2395_0 || CAT-SINGLE || CAT-SINGLE-BINARY-VAR: 3 || Inc(>=10): 3(44304) ||-Notes:ACE touchscreen question Which of the following best describes your hair/balding pattern? If the participant activated the Help button they were shown the message: If you are unsure, please provide an estimate or select Do not know. [Illustrations presented in this question have been adapted fr…	0.872478
	Diagnoses - main ICD10: I21 Acute myocardial infarction	0.109731	0.0502	0.0288	0.394956	0.370213	0.286048	361194	5948	355246	UK Biobank	https://docs.google.com/spreadsheets/d/1kvPoupSzsSFBNSztMzl04xMoSC3Kcx3CrjVf4yBmESU/edit?ts=5b5f17db#gid=227859291	PHESANT Transformation:NA-Notes:NA-Variable type:categorical-Phenotype ID:I21	0.872723
	Substances taken for depression: Drugs or alcohol (more than once)	0.614532	0.0781	3.54e-15	0.422857	0.398514	0.288651	117763	8627	109136	UK Biobank	https://docs.google.com/spreadsheets/d/1kvPoupSzsSFBNSztMzl04xMoSC3Kcx3CrjVf4yBmESU/edit?ts=5b5f17db#gid=227859291	PHESANT Transformation:20546_0 || CAT-MUL-BINARY-VAR 4 || Indicator name x20446_0_0 || Remove indicator var NAs: 243128 || Remove indicator var <0: 303 || Removed 0 examples != 4 but with missing value (<0) || sample 109136/8627(117763) ||-Notes:Question asked: Did you ever try the following for these problems? (tick all that apply) Participant was offered a set of options which have been combine…	0.873445
	Home area population density - urban or rural: England/Wales - Urban - less sparse	0.299335	0.0917	0.00109	0.413738	0.39111	0.290121	357712	279000	78712	UK Biobank	https://docs.google.com/spreadsheets/d/1kvPoupSzsSFBNSztMzl04xMoSC3Kcx3CrjVf4yBmESU/edit?ts=5b5f17db#gid=227859291	PHESANT Transformation:20118_0 || CAT-SINGLE || CAT-SINGLE-BINARY-VAR: 5 || Inc(>=10): 5(279000) ||-Notes:The classification is derived by combining each participants home postcode with data generated from the 2001 census from the Office of National Statistics, using the Geoconvert tool from Census Dissemination Unit .-Variable type:binary	0.873445
	Vascular/heart problems diagnosed by doctor: Angina	0.272602	0.0458	2.7e-09	-0.215561	0.203912	0.290454	360420	11372	349048	UK Biobank	https://docs.google.com/spreadsheets/d/1kvPoupSzsSFBNSztMzl04xMoSC3Kcx3CrjVf4yBmESU/edit?ts=5b5f17db#gid=227859291	PHESANT Transformation:6150_0 || CAT-MUL-BINARY-VAR 2 || NO_NAN Remove NA participants 180 || Removed 594 examples != 2 but with missing value (<0) || sample 349048/11372(360420) ||-Notes:ACE touchscreen question Has a doctor ever told you that you have had any of the following conditions? (You can select more than one answer) The following checks were performed: If code -7 was selected, then no …	0.873445
	Particulate matter air pollution (pm2.5); 2010	0.418857	0.0522	1.09e-15	-0.243447	0.230165	0.290191	329886	NA	NA	UK Biobank	https://docs.google.com/spreadsheets/d/1kvPoupSzsSFBNSztMzl04xMoSC3Kcx3CrjVf4yBmESU/edit?ts=5b5f17db#gid=227859291	PHESANT Transformation:24006_0|| CONTINUOUS MAIN || CONTINUOUS || ||-Notes:PM10 (particulate matter with diameter less than or equal to 2.5 micrometres); Land Use Regression (LUR) estimate for annual average 2010.-Variable type:continuous_raw	0.873445
	Diagnoses - main ICD10: I48 Atrial fibrillation and flutter	0.151303	0.0504	0.00269	-0.297893	0.280439	0.288127	361194	6356	354838	UK Biobank	https://docs.google.com/spreadsheets/d/1kvPoupSzsSFBNSztMzl04xMoSC3Kcx3CrjVf4yBmESU/edit?ts=5b5f17db#gid=227859291	PHESANT Transformation:NA-Notes:NA-Variable type:categorical-Phenotype ID:I48	0.873445
	Saturated fat	0.0496	0.0849	0.558768	-0.38676	0.364242	0.288318	51453	NA	NA	UK Biobank	https://docs.google.com/spreadsheets/d/1kvPoupSzsSFBNSztMzl04xMoSC3Kcx3CrjVf4yBmESU/edit?ts=5b5f17db#gid=227859291	PHESANT Transformation:100006_0|| CONTINUOUS MAIN || CONTINUOUS || ||-Notes:Saturated fat. Estimated intake, based on food and beverage consumption yesterday, excluding any supplements.-Variable type:continuous_raw	0.873445
	Treatment/medication code: tramadol	0.499441	0.0693	5.68e-13	0.403466	0.384217	0.293673	361141	4011	357130	UK Biobank	https://docs.google.com/spreadsheets/d/1kvPoupSzsSFBNSztMzl04xMoSC3Kcx3CrjVf4yBmESU/edit?ts=5b5f17db#gid=227859291	PHESANT Transformation:20003_0 || CAT-MUL-BINARY-VAR 1140864992 || Indicator name x137_0_0 || Remove indicator var NAs: 53 || Remove indicator var <0: 0 || Removed 0 examples != 1140864992 but with missing value (<0) || sample 357130/4011(361141) ||-Notes:Code for treatment Negative codes indicate free-text entry.-Variable type:binary	0.881018
	Weight change during worst episode of depression: Stayed about the same or was on a diet	-0.271551	0.0717	0.000152	-0.242826	0.231606	0.294433	56571	22981	33590	UK Biobank	https://docs.google.com/spreadsheets/d/1kvPoupSzsSFBNSztMzl04xMoSC3Kcx3CrjVf4yBmESU/edit?ts=5b5f17db#gid=227859291	PHESANT Transformation:20536_0 || CAT-SINGLE || CAT-SINGLE-BINARY-VAR: 0 || Inc(>=10): 0(22981) ||-Notes:Question asked: Did you gain or lose weight without trying, or did you stay about the same weight? Question was asked when ~F20446~ was Yes or ~F20441~ was Yes.-Variable type:binary	0.881197
	Ever had prostate specific antigen (PSA) test	0.159931	0.0499	0.00136	0.374858	0.360612	0.29857	158108	49459	108649	UK Biobank	https://docs.google.com/spreadsheets/d/1kvPoupSzsSFBNSztMzl04xMoSC3Kcx3CrjVf4yBmESU/edit?ts=5b5f17db#gid=227859291	PHESANT Transformation:2365_0|| CAT-SINGLE || Inc(>=10): 0(108649) || Inc(>=10): 1(49459) || CAT-SINGLE-BINARY || sample 108649/49459(158108) ||-Notes:ACE touchscreen question Have you ever had a blood test for prostate cancer (prostate specific antigen or PSA test)? If the participant activated the Help button they were shown the message: If you are unsure, select Do not know.-Variable type:bina…	0.883533
	Milk type used: Skimmed	0.0889	0.0506	0.0789	0.370621	0.357172	0.299431	360806	74087	286719	UK Biobank	https://docs.google.com/spreadsheets/d/1kvPoupSzsSFBNSztMzl04xMoSC3Kcx3CrjVf4yBmESU/edit?ts=5b5f17db#gid=227859291	PHESANT Transformation:1418_0 || CAT-SINGLE || CAT-SINGLE-BINARY-VAR: 3 || Inc(>=10): 3(74087) ||-Notes:ACE touchscreen question What type of milk do you mainly use? If the participant activated the Help button they were shown the message: If you use more than one type of milk, please select the one that you drink the most. If you are unsure, select Do not know.-Variable type:binary	0.883533
	Non-cancer illness code, self-reported: osteoarthritis	0.328808	0.051	1.13e-10	0.255866	0.244998	0.296319	361141	30046	331095	UK Biobank	https://docs.google.com/spreadsheets/d/1kvPoupSzsSFBNSztMzl04xMoSC3Kcx3CrjVf4yBmESU/edit?ts=5b5f17db#gid=227859291	PHESANT Transformation:20002_0 || CAT-MUL-BINARY-VAR 1465 || Indicator name x135_0_0 || Remove indicator var NAs: 53 || Remove indicator var <0: 0 || Removed 0 examples != 1465 but with missing value (<0) || sample 331095/30046(361141) ||-Notes:Code for non-cancer illness. If the participant was uncertain of the type of illness they had had, then they described it to the interviewer (a trained nu…	0.883533
	Diseases of the nervous system	0.408089	0.0484	3.41e-17	-0.174469	0.167954	0.298903	361194	21323	339871	UK Biobank	https://docs.google.com/spreadsheets/d/1kvPoupSzsSFBNSztMzl04xMoSC3Kcx3CrjVf4yBmESU/edit?ts=5b5f17db#gid=227859291	PHESANT Transformation:NA-Notes:NA-Variable type:categorical-Phenotype ID:VI_NERVOUS	0.883533
	Treatment/medication code: alendronate sodium	0.148398	0.0579	0.0103	-0.390359	0.374725	0.297541	361141	4103	357038	UK Biobank	https://docs.google.com/spreadsheets/d/1kvPoupSzsSFBNSztMzl04xMoSC3Kcx3CrjVf4yBmESU/edit?ts=5b5f17db#gid=227859291	PHESANT Transformation:20003_0 || CAT-MUL-BINARY-VAR 1140922174 || Indicator name x137_0_0 || Remove indicator var NAs: 53 || Remove indicator var <0: 0 || Removed 0 examples != 1140922174 but with missing value (<0) || sample 357038/4103(361141) ||-Notes:Code for treatment Negative codes indicate free-text entry.-Variable type:binary	0.883533
	Mental health problems ever diagnosed by a professional: Panic attacks	0.746212	0.082	8.75e-20	-0.413774	0.397895	0.298382	117722	6518	111204	UK Biobank	https://docs.google.com/spreadsheets/d/1kvPoupSzsSFBNSztMzl04xMoSC3Kcx3CrjVf4yBmESU/edit?ts=5b5f17db#gid=227859291	PHESANT Transformation:20544_0 || CAT-MUL-BINARY-VAR 6 || Indicator name x20400_0_0 || Remove indicator var NAs: 243105 || Removed 367 examples != 6 but with missing value (<0) || sample 111204/6518(117722) || SKIP_val:-818 < 0 ||-Notes:Question asked: Have you been diagnosed with one or more of the following mental health problems by a professional, even if you don't have it currently? (tick all…	0.883533
	Invitation to complete online 24-hour recall dietary questionnaire, acceptance	-0.105798	0.044	0.0162	0.385725	0.372312	0.300189	218234	148169	70065	UK Biobank	https://docs.google.com/spreadsheets/d/1kvPoupSzsSFBNSztMzl04xMoSC3Kcx3CrjVf4yBmESU/edit?ts=5b5f17db#gid=227859291	PHESANT Transformation:110001_1|| CAT-SINGLE || Inc(>=10): 2(70065) || Inc(>=10): 0(148169) || CAT-SINGLE-BINARY || sample 148169/70065(218234) ||-Notes:Response to emailed invitation to complete online 24-hour recall dietary questionnaire. There is no data for instance=0 since this was completed as part of the initial assessment centre.-Variable type:binary	0.883694
	Illnesses of siblings: None of the above (group 1)	-0.331505	0.0425	6.3e-15	-0.115317	0.111513	0.301084	281979	190969	91010	UK Biobank	https://docs.google.com/spreadsheets/d/1kvPoupSzsSFBNSztMzl04xMoSC3Kcx3CrjVf4yBmESU/edit?ts=5b5f17db#gid=227859291	PHESANT Transformation:20111_0 || CAT-MUL-BINARY-VAR 100 || NO_NAN Remove NA participants 52692 || Removed 26523 examples != 100 but with missing value (<0) || sample 91010/190969(281979) ||-Notes:This field contains the combined results of 2 ACE touchscreen questions, both asked Have any of your brothers or sisters suffered from any of the following diseases? (You can select more than one answer…	0.884258
	Cough on most days	0.411114	0.0518	2.2e-15	0.394302	0.382969	0.303201	91787	12593	79194	UK Biobank	https://docs.google.com/spreadsheets/d/1kvPoupSzsSFBNSztMzl04xMoSC3Kcx3CrjVf4yBmESU/edit?ts=5b5f17db#gid=227859291	PHESANT Transformation:22502_0|| CAT-SINGLE || reassignments: 9=NA || Inc(>=10): 1(12593) || Inc(>=10): 0(79194) || CAT-SINGLE-BINARY || sample 79194/12593(91787) ||-Notes:Participant asked Do you cough on most days?-Variable type:binary	0.884277
	FI10 : arithmetic sequence recognition	-0.223903	0.0655	0.000629	0.384859	0.373335	0.302603	20880	16721	4159	UK Biobank	https://docs.google.com/spreadsheets/d/1kvPoupSzsSFBNSztMzl04xMoSC3Kcx3CrjVf4yBmESU/edit?ts=5b5f17db#gid=227859291	PHESANT Transformation:5699_0|| CAT-SINGLE || reassignments: 96=0|95=1|94=0|93=0|92=0 || Inc(>=10): 1(16721) || Inc(>=10): 0(4159) || CAT-SINGLE-BINARY || sample 4159/16721(20880) ||-Notes:ACE touchscreen question 150 ... 137 ... 125 ... 114 ... 104 ... What comes next?. Part 10 of Fluid Intelligence test. Offered choice from 92, 93, 94, 95 or 96.-Variable type:binary	0.884277
	Englyst dietary fibre	0.0602	0.0865	0.486791	-0.381364	0.36975	0.302348	51453	NA	NA	UK Biobank	https://docs.google.com/spreadsheets/d/1kvPoupSzsSFBNSztMzl04xMoSC3Kcx3CrjVf4yBmESU/edit?ts=5b5f17db#gid=227859291	PHESANT Transformation:100009_0|| CONTINUOUS MAIN || CONTINUOUS || ||-Notes:Englyst dietary fibre. Estimated intake, based on food and beverage consumption yesterday, excluding any supplements.-Variable type:continuous_raw	0.884277
	Vascular/heart problems diagnosed by doctor: None of the above	-0.184679	0.037	6.18e-07	0.252244	0.247941	0.308984	360420	253565	106855	UK Biobank	https://docs.google.com/spreadsheets/d/1kvPoupSzsSFBNSztMzl04xMoSC3Kcx3CrjVf4yBmESU/edit?ts=5b5f17db#gid=227859291	PHESANT Transformation:6150_0 || CAT-MUL-BINARY-VAR 100 || NO_NAN Remove NA participants 180 || Removed 594 examples != 100 but with missing value (<0) || sample 106855/253565(360420) ||-Notes:ACE touchscreen question Has a doctor ever told you that you have had any of the following conditions? (You can select more than one answer) The following checks were performed: If code -7 was selected, the…	0.894915
	Non-cancer illness code, self-reported: urinary frequency / incontinence	0.133331	0.119424	0.26423	-0.339777	0.333685	0.308557	361141	1252	359889	UK Biobank	https://docs.google.com/spreadsheets/d/1kvPoupSzsSFBNSztMzl04xMoSC3Kcx3CrjVf4yBmESU/edit?ts=5b5f17db#gid=227859291	PHESANT Transformation:20002_0 || CAT-MUL-BINARY-VAR 1202 || Indicator name x135_0_0 || Remove indicator var NAs: 53 || Remove indicator var <0: 0 || Removed 0 examples != 1202 but with missing value (<0) || sample 359889/1252(361141) ||-Notes:Code for non-cancer illness. If the participant was uncertain of the type of illness they had had, then they described it to the interviewer (a trained nur…	0.894915
	Non-cancer illness code, self-reported: depression	0.897559	0.0343	2.6e-151	-0.434923	0.426713	0.308089	361141	20648	340493	UK Biobank	https://docs.google.com/spreadsheets/d/1kvPoupSzsSFBNSztMzl04xMoSC3Kcx3CrjVf4yBmESU/edit?ts=5b5f17db#gid=227859291	PHESANT Transformation:20002_0 || CAT-MUL-BINARY-VAR 1286 || Indicator name x135_0_0 || Remove indicator var NAs: 53 || Remove indicator var <0: 0 || Removed 0 examples != 1286 but with missing value (<0) || sample 340493/20648(361141) ||-Notes:Code for non-cancer illness. If the participant was uncertain of the type of illness they had had, then they described it to the interviewer (a trained nu…	0.894915
	Hair colour (natural, before greying): Other	0.135665	0.0941	0.149303	0.392287	0.387436	0.311289	360270	4481	355789	UK Biobank	https://docs.google.com/spreadsheets/d/1kvPoupSzsSFBNSztMzl04xMoSC3Kcx3CrjVf4yBmESU/edit?ts=5b5f17db#gid=227859291	PHESANT Transformation:1747_0 || CAT-SINGLE || CAT-SINGLE-BINARY-VAR: 6 || Inc(>=10): 6(4481) ||-Notes:ACE touchscreen question What best describes your natural hair colour? (If your hair colour is grey, the colour before you went grey) If the participant activated the Help button they were shown the message: If you are unsure, please select the colour closest to your natural adult hair colour or…	0.897063
	Smoking status: Current	0.270928	0.0399	1.14e-11	-0.0676	0.0669	0.311867	359706	37088	322618	UK Biobank	https://docs.google.com/spreadsheets/d/1kvPoupSzsSFBNSztMzl04xMoSC3Kcx3CrjVf4yBmESU/edit?ts=5b5f17db#gid=227859291	PHESANT Transformation:20116_0 || CAT-SINGLE || CAT-SINGLE-BINARY-VAR: 2 || Inc(>=10): 2(37088) ||-Notes:This field summarises the current/past smoking status of the participant.-Variable type:binary	0.897063
	Non-cancer illness code, self-reported: varicose veins	-0.103049	0.103511	0.319476	-0.226048	0.22323	0.31124	361141	1299	359842	UK Biobank	https://docs.google.com/spreadsheets/d/1kvPoupSzsSFBNSztMzl04xMoSC3Kcx3CrjVf4yBmESU/edit?ts=5b5f17db#gid=227859291	PHESANT Transformation:20002_0 || CAT-MUL-BINARY-VAR 1494 || Indicator name x135_0_0 || Remove indicator var NAs: 53 || Remove indicator var <0: 0 || Removed 0 examples != 1494 but with missing value (<0) || sample 359842/1299(361141) ||-Notes:Code for non-cancer illness. If the participant was uncertain of the type of illness they had had, then they described it to the interviewer (a trained nur…	0.897063
	Treatment/medication code: ventolin 100micrograms inhaler	0.221334	0.0499	9.29e-06	0.364708	0.361867	0.313526	361141	10380	350761	UK Biobank	https://docs.google.com/spreadsheets/d/1kvPoupSzsSFBNSztMzl04xMoSC3Kcx3CrjVf4yBmESU/edit?ts=5b5f17db#gid=227859291	PHESANT Transformation:20003_0 || CAT-MUL-BINARY-VAR 1140861998 || Indicator name x137_0_0 || Remove indicator var NAs: 53 || Remove indicator var <0: 0 || Removed 0 examples != 1140861998 but with missing value (<0) || sample 350761/10380(361141) ||-Notes:Code for treatment Negative codes indicate free-text entry.-Variable type:binary	0.899777
	Sweet snack consumers	0.0472	0.104554	0.652002	-0.375926	0.373785	0.314546	51427	27903	23524	UK Biobank	https://docs.google.com/spreadsheets/d/1kvPoupSzsSFBNSztMzl04xMoSC3Kcx3CrjVf4yBmESU/edit?ts=5b5f17db#gid=227859291	PHESANT Transformation:102250_0|| CAT-SINGLE || Inc(>=10): 0(23524) || Inc(>=10): 1(27903) || CAT-SINGLE-BINARY || sample 23524/27903(51427) ||-Notes:Question asked: Did you eat any biscuits, chocolate or sweets yesterday? Also includes sweets, cereal bars, chocolate covered raisins, sweet popcorn and other sweet snacks. If the participant activated the Help feature they were shown the message: S…	0.900648
	Low back pain	0.423753	0.0748	1.44e-08	0.382888	0.382136	0.31636	361194	5423	355771	UK Biobank	https://docs.google.com/spreadsheets/d/1kvPoupSzsSFBNSztMzl04xMoSC3Kcx3CrjVf4yBmESU/edit?ts=5b5f17db#gid=227859291	PHESANT Transformation:NA-Notes:NA-Variable type:categorical-Phenotype ID:M13_LOWBACKPAIN	0.901733
	Iron	-0.04	0.0845	0.635461	-0.32812	0.327174	0.315913	51453	NA	NA	UK Biobank	https://docs.google.com/spreadsheets/d/1kvPoupSzsSFBNSztMzl04xMoSC3Kcx3CrjVf4yBmESU/edit?ts=5b5f17db#gid=227859291	PHESANT Transformation:100011_0|| CONTINUOUS MAIN || CONTINUOUS || ||-Notes:Iron. Estimated intake, based on food and beverage consumption yesterday, excluding any supplements.-Variable type:continuous_raw	0.901733
	Unsepcified/other endometriosis	0.316234	0.123253	0.0103	-0.469255	0.471142	0.319253	361194	434	360760	UK Biobank	https://docs.google.com/spreadsheets/d/1kvPoupSzsSFBNSztMzl04xMoSC3Kcx3CrjVf4yBmESU/edit?ts=5b5f17db#gid=227859291	PHESANT Transformation:NA-Notes:NA-Variable type:categorical-Phenotype ID:ENDOMETRIOSIS_NOS	0.907922
	COPD, early/later onset	0.315653	0.0736	1.79e-05	0.381854	0.387125	0.323944	361194	1897	359297	UK Biobank	https://docs.google.com/spreadsheets/d/1kvPoupSzsSFBNSztMzl04xMoSC3Kcx3CrjVf4yBmESU/edit?ts=5b5f17db#gid=227859291	PHESANT Transformation:NA-Notes:NA-Variable type:categorical-Phenotype ID:COPD_EARLYANDLATER	0.915051
	Job coding: management information officer, conference/events co-ordinator/organiser, exhibition officer, work study engineer/officer/analyst, contract adviser/agent, election agent, business system analyst	0.0526	0.0966	0.586457	-0.358035	0.362931	0.323883	89866	1857	88009	UK Biobank	https://docs.google.com/spreadsheets/d/1kvPoupSzsSFBNSztMzl04xMoSC3Kcx3CrjVf4yBmESU/edit?ts=5b5f17db#gid=227859291	PHESANT Transformation:22601_0 || CAT-MUL-BINARY-VAR 35393271 || Indicator name x22599_0_0 || Remove indicator var NAs: 271328 || Remove indicator var <0: 0 || Removed 0 examples != 35393271 but with missing value (<0) || sample 88009/1857(89866) ||-Notes:Participants were asked to select a job group by navigating down a three-level tree. This field records the code they selected at the final lev…	0.915051
	Detention categories: Informal, not formally detained	0.559646	0.0912	8.58e-10	-0.370982	0.375466	0.323125	361194	28228	332966	UK Biobank	https://docs.google.com/spreadsheets/d/1kvPoupSzsSFBNSztMzl04xMoSC3Kcx3CrjVf4yBmESU/edit?ts=5b5f17db#gid=227859291	PHESANT Transformation:41215_0 || CAT-MUL-BINARY-VAR 0 || ALL || Removed 0 examples != 0 but with missing value (<0) || sample 332966/28228(361194) ||-Notes:This field is a summary of the distinct detention category codes a participant has had recorded across all their episodes in hospital. Detention category identifies the legislation under which the person was detained. In order to conduct anal…	0.915051
	Bilateral oophorectomy (both ovaries removed)	0.310882	0.0555	2.13e-08	0.376083	0.384151	0.32758	191515	15629	175886	UK Biobank	https://docs.google.com/spreadsheets/d/1kvPoupSzsSFBNSztMzl04xMoSC3Kcx3CrjVf4yBmESU/edit?ts=5b5f17db#gid=227859291	PHESANT Transformation:2834_0|| CAT-SINGLE || Inc(>=10): 0(175886) || Inc(>=10): 1(15629) || CAT-SINGLE-BINARY || sample 175886/15629(191515) ||-Notes:ACE touchscreen question Have you had BOTH ovaries removed? If the participant activated the Help button they were shown the message: Only enter Yes if you have had both ovaries removed. If you have only had one ovary removed you will be able to le…	0.923247
	Diagnoses - main ICD10: I42 Cardiomyopathy	0.0414	0.128992	0.748486	-0.363182	0.371759	0.328605	361194	479	360715	UK Biobank	https://docs.google.com/spreadsheets/d/1kvPoupSzsSFBNSztMzl04xMoSC3Kcx3CrjVf4yBmESU/edit?ts=5b5f17db#gid=227859291	PHESANT Transformation:NA-Notes:NA-Variable type:categorical-Phenotype ID:I42	0.924065
	Treatment/medication code: ibuprofen	0.304313	0.057	9.33e-08	0.299076	0.308562	0.332418	361141	45005	316136	UK Biobank	https://docs.google.com/spreadsheets/d/1kvPoupSzsSFBNSztMzl04xMoSC3Kcx3CrjVf4yBmESU/edit?ts=5b5f17db#gid=227859291	PHESANT Transformation:20003_0 || CAT-MUL-BINARY-VAR 1140871310 || Indicator name x137_0_0 || Remove indicator var NAs: 53 || Remove indicator var <0: 0 || Removed 0 examples != 1140871310 but with missing value (<0) || sample 316136/45005(361141) ||-Notes:Code for treatment Negative codes indicate free-text entry.-Variable type:binary	0.928161
	Own or rent accommodation lived in: Own outright (by you or someone in your household)	-0.326531	0.0419	6.22e-15	-0.116837	0.121162	0.334894	356340	193358	162982	UK Biobank	https://docs.google.com/spreadsheets/d/1kvPoupSzsSFBNSztMzl04xMoSC3Kcx3CrjVf4yBmESU/edit?ts=5b5f17db#gid=227859291	PHESANT Transformation:680_0 || CAT-SINGLE || CAT-SINGLE-BINARY-VAR: 1 || Inc(>=10): 1(193358) ||-Notes:ACE touchscreen question Do you own or rent the accommodation that you live in? If the participant activated the Help button they were shown the message: Please select: - Own outright if you or someone in your household owns the accommodation that you live in. - Own with mortagage if you or som…	0.928161
	Alcohol drinker status: Previous	0.503396	0.0544	2.23e-20	-0.204931	0.212666	0.335231	360726	12564	348162	UK Biobank	https://docs.google.com/spreadsheets/d/1kvPoupSzsSFBNSztMzl04xMoSC3Kcx3CrjVf4yBmESU/edit?ts=5b5f17db#gid=227859291	PHESANT Transformation:20117_0 || CAT-SINGLE || CAT-SINGLE-BINARY-VAR: 1 || Inc(>=10): 1(12564) ||-Notes:-Variable type:binary	0.928161
	Job SOC coding: Ship and hovercraft officers	0.0633	0.10129	0.531801	-0.211112	0.218162	0.333201	91149	342	90807	UK Biobank	https://docs.google.com/spreadsheets/d/1kvPoupSzsSFBNSztMzl04xMoSC3Kcx3CrjVf4yBmESU/edit?ts=5b5f17db#gid=227859291	PHESANT Transformation:22617_0 || CAT-MUL-BINARY-VAR 3513 || NO_NAN Remove NA participants 270045 || Removed 0 examples != 3513 but with missing value (<0) || sample 90807/342(91149) ||-Notes:Each self-coded job group was mapped to a 4-digit SOC2003 coding. In some cases several self-coded job groups map to the same SOC2003 coding as the input interface was designed to help untrained users classi…	0.928161
	Non-cancer illness code, self-reported: hypothyroidism/myxoedema	0.149199	0.0339	1.07e-05	-0.212181	0.219322	0.333324	361141	17574	343567	UK Biobank	https://docs.google.com/spreadsheets/d/1kvPoupSzsSFBNSztMzl04xMoSC3Kcx3CrjVf4yBmESU/edit?ts=5b5f17db#gid=227859291	PHESANT Transformation:20002_0 || CAT-MUL-BINARY-VAR 1226 || Indicator name x135_0_0 || Remove indicator var NAs: 53 || Remove indicator var <0: 0 || Removed 0 examples != 1226 but with missing value (<0) || sample 343567/17574(361141) ||-Notes:Code for non-cancer illness. If the participant was uncertain of the type of illness they had had, then they described it to the interviewer (a trained nu…	0.928161
	Reason for glasses/contact lenses: For a 'squint' or 'turn' in an eye since childhood (called 'strabismus')	0.203239	0.0937	0.0302	-0.340364	0.353075	0.335046	360677	1566	359111	UK Biobank	https://docs.google.com/spreadsheets/d/1kvPoupSzsSFBNSztMzl04xMoSC3Kcx3CrjVf4yBmESU/edit?ts=5b5f17db#gid=227859291	PHESANT Transformation:6147_0 || CAT-MUL-BINARY-VAR 5 || Indicator name x2207_0_0 || Remove indicator var NAs: 179 || Remove indicator var <0: 338 || Removed 0 examples != 5 but with missing value (<0) || sample 359111/1566(360677) ||-Notes:ACE touchscreen question Why were you prescribed glasses/contacts? (You can select more than one answer) The following checks were performed: If code -1 was s…	0.928161
	QRS duration	-0.0867	0.0771	0.261084	-0.36888	0.380744	0.332625	10815	NA	NA	UK Biobank	https://docs.google.com/spreadsheets/d/1kvPoupSzsSFBNSztMzl04xMoSC3Kcx3CrjVf4yBmESU/edit?ts=5b5f17db#gid=227859291	PHESANT Transformation:12340_2|| INTEGER || CONTINUOUS || ||-Notes:QRS duration during ECG measurement-Variable type:continuous_raw	0.928161
	Diagnoses - main ICD10: R10 Abdominal and pelvic pain	0.63239	0.0663	1.36e-21	0.378602	0.394958	0.337766	361194	20240	340954	UK Biobank	https://docs.google.com/spreadsheets/d/1kvPoupSzsSFBNSztMzl04xMoSC3Kcx3CrjVf4yBmESU/edit?ts=5b5f17db#gid=227859291	PHESANT Transformation:NA-Notes:NA-Variable type:categorical-Phenotype ID:R10	0.928947
	Forced expiratory volume in 1-second (FEV1)	-0.072	0.034	0.0343	0.353173	0.368968	0.338471	329404	NA	NA	UK Biobank	https://docs.google.com/spreadsheets/d/1kvPoupSzsSFBNSztMzl04xMoSC3Kcx3CrjVf4yBmESU/edit?ts=5b5f17db#gid=227859291	PHESANT Transformation:3063_0|| CONTINUOUS MAIN || CONTINUOUS || ||-Notes:FEV1 value calculated from blow-Variable type:continuous_raw	0.928947
	Weight	0.074	0.0273	0.00667	0.348944	0.364119	0.3379	360116	NA	NA	UK Biobank	https://docs.google.com/spreadsheets/d/1kvPoupSzsSFBNSztMzl04xMoSC3Kcx3CrjVf4yBmESU/edit?ts=5b5f17db#gid=227859291	PHESANT Transformation:21002_0|| CONTINUOUS MAIN || CONTINUOUS || ||-Notes:Weight was measured by a variety of means during the initial Assessment Centre visit. This field amalgamates these values into a single item.-Variable type:continuous_raw	0.928947
	Other arthrosis	0.275665	0.0935	0.0032	-0.276416	0.288546	0.338082	361194	5168	356026	UK Biobank	https://docs.google.com/spreadsheets/d/1kvPoupSzsSFBNSztMzl04xMoSC3Kcx3CrjVf4yBmESU/edit?ts=5b5f17db#gid=227859291	PHESANT Transformation:NA-Notes:NA-Variable type:categorical-Phenotype ID:M13_ARTHROSIS_OTH	0.928947
	Shortness of breath walking on level ground	0.475366	0.0434	6.75e-28	-0.202354	0.212075	0.340002	118006	12418	105588	UK Biobank	https://docs.google.com/spreadsheets/d/1kvPoupSzsSFBNSztMzl04xMoSC3Kcx3CrjVf4yBmESU/edit?ts=5b5f17db#gid=227859291	PHESANT Transformation:4717_0|| CAT-SINGLE || Inc(>=10): 0(105588) || Inc(>=10): 1(12418) || CAT-SINGLE-BINARY || sample 105588/12418(118006) ||-Notes:ACE touchscreen question Do you get short of breath walking with people of your own age on level ground?-Variable type:binary	0.930193
	Glomerulonephritis	0.0275	0.0873	0.752332	-0.329855	0.34599	0.340405	361194	629	360565	UK Biobank	https://docs.google.com/spreadsheets/d/1kvPoupSzsSFBNSztMzl04xMoSC3Kcx3CrjVf4yBmESU/edit?ts=5b5f17db#gid=227859291	PHESANT Transformation:NA-Notes:NA-Variable type:categorical-Phenotype ID:GLOMER_NEPHRITIS	0.930193
	Treatment/medication code: quinine	0.259918	0.0758	0.000608	-0.183899	0.193425	0.341731	361141	2429	358712	UK Biobank	https://docs.google.com/spreadsheets/d/1kvPoupSzsSFBNSztMzl04xMoSC3Kcx3CrjVf4yBmESU/edit?ts=5b5f17db#gid=227859291	PHESANT Transformation:20003_0 || CAT-MUL-BINARY-VAR 1140874420 || Indicator name x137_0_0 || Remove indicator var NAs: 53 || Remove indicator var <0: 0 || Removed 0 examples != 1140874420 but with missing value (<0) || sample 358712/2429(361141) ||-Notes:Code for treatment Negative codes indicate free-text entry.-Variable type:binary	0.931792
	Breathing problems during period of job: No	-0.105098	0.0815	0.197022	0.360811	0.381071	0.343724	91149	89591	1558	UK Biobank	https://docs.google.com/spreadsheets/d/1kvPoupSzsSFBNSztMzl04xMoSC3Kcx3CrjVf4yBmESU/edit?ts=5b5f17db#gid=227859291	PHESANT Transformation:22616_0 || CAT-MUL-BINARY-VAR 0 || NO_NAN Remove NA participants 270045 || Removed 0 examples != 0 but with missing value (<0) || sample 1558/89591(91149) ||-Notes:Particpant asked: When you had this job, did you have problems with your breathing?-Variable type:binary	0.93223
	Medication for cholesterol, blood pressure, diabetes, or take exogenous hormones: Blood pressure medication	0.101856	0.0404	0.0117	0.310712	0.328932	0.344858	193148	33519	159629	UK Biobank	https://docs.google.com/spreadsheets/d/1kvPoupSzsSFBNSztMzl04xMoSC3Kcx3CrjVf4yBmESU/edit?ts=5b5f17db#gid=227859291	PHESANT Transformation:6153_0 || CAT-MUL-BINARY-VAR 2 || NO_NAN Remove NA participants 167294 || Removed 752 examples != 2 but with missing value (<0) || sample 159629/33519(193148) ||-Notes:ACE touchscreen question Do you regularly take any of the following medications? (You can select more than one answer) The following checks were performed: If code -7 was selected, then no additional choices …	0.93223
	Attendance/disability/mobility allowance: Disability living allowance	0.477445	0.0458	2.14e-25	-0.107047	0.113132	0.344044	358597	15697	342900	UK Biobank	https://docs.google.com/spreadsheets/d/1kvPoupSzsSFBNSztMzl04xMoSC3Kcx3CrjVf4yBmESU/edit?ts=5b5f17db#gid=227859291	PHESANT Transformation:6146_0 || CAT-MUL-BINARY-VAR 2 || NO_NAN Remove NA participants 179 || Removed 2418 examples != 2 but with missing value (<0) || sample 342900/15697(358597) ||-Notes:ACE touchscreen question Do you receive any of the following? (You can select more than one answer) The following checks were performed: If code -7 was selected, then no additional choices were allowed. If code…	0.93223
	Eye problems/disorders: Cataract	0.15334	0.0698	0.028	-0.360756	0.38137	0.344175	117890	11194	106696	UK Biobank	https://docs.google.com/spreadsheets/d/1kvPoupSzsSFBNSztMzl04xMoSC3Kcx3CrjVf4yBmESU/edit?ts=5b5f17db#gid=227859291	PHESANT Transformation:6148_0 || CAT-MUL-BINARY-VAR 4 || NO_NAN Remove NA participants 240412 || Removed 2892 examples != 4 but with missing value (<0) || sample 106696/11194(117890) || SKIP_val:-1 < 0 ||-Notes:ACE touchscreen question Has a doctor told you that you have any of the following problems with your eyes? (You can select more than one answer) The following checks were performed: If cod…	0.93223
	Weight	0.0728	0.0273	0.0076	0.343066	0.363914	0.345829	354838	NA	NA	UK Biobank	https://docs.google.com/spreadsheets/d/1kvPoupSzsSFBNSztMzl04xMoSC3Kcx3CrjVf4yBmESU/edit?ts=5b5f17db#gid=227859291	PHESANT Transformation:23098_0|| CONTINUOUS MAIN || CONTINUOUS || ||-Notes:Weight of person taken during impedance measurement. 0.1 increments. Range 0 - 200Kg.-Variable type:continuous_raw	0.932847
	Vitamin and mineral supplements: Multivitamins +/- minerals	0.177094	0.0443	6.43e-05	-0.200392	0.214487	0.350156	359245	77472	281773	UK Biobank	https://docs.google.com/spreadsheets/d/1kvPoupSzsSFBNSztMzl04xMoSC3Kcx3CrjVf4yBmESU/edit?ts=5b5f17db#gid=227859291	PHESANT Transformation:6155_0 || CAT-MUL-BINARY-VAR 7 || NO_NAN Remove NA participants 514 || Removed 1435 examples != 7 but with missing value (<0) || sample 281773/77472(359245) ||-Notes:ACE touchscreen question Do you regularly take any of the following? (You can select more than one answer) The following checks were performed: If code -7 was selected, then no additional choices were allowed. …	0.938853
	Treatment/medication code: levothyroxine sodium	0.138716	0.0343	5.15e-05	-0.236723	0.252935	0.349323	361141	14689	346452	UK Biobank	https://docs.google.com/spreadsheets/d/1kvPoupSzsSFBNSztMzl04xMoSC3Kcx3CrjVf4yBmESU/edit?ts=5b5f17db#gid=227859291	PHESANT Transformation:20003_0 || CAT-MUL-BINARY-VAR 1141191044 || Indicator name x137_0_0 || Remove indicator var NAs: 53 || Remove indicator var <0: 0 || Removed 0 examples != 1141191044 but with missing value (<0) || sample 346452/14689(361141) ||-Notes:Code for treatment Negative codes indicate free-text entry.-Variable type:binary	0.938853
	Completion status of test: Fully completed	-0.0972	0.115274	0.3993	-0.317342	0.33976	0.350296	54007	50215	3792	UK Biobank	https://docs.google.com/spreadsheets/d/1kvPoupSzsSFBNSztMzl04xMoSC3Kcx3CrjVf4yBmESU/edit?ts=5b5f17db#gid=227859291	PHESANT Transformation:6020_0 || CAT-SINGLE || CAT-SINGLE-BINARY-VAR: 1 || Inc(>=10): 1(50215) ||-Notes:Completion status of test 1, Fully completed / 31, Participant wanted to stop early / 32, Participant reported chest-pain and/or other discomfort / 33, Heart rate reached safety level / 34, Incomplete - other reason-Variable type:binary	0.938853
	Tea intake	0.105485	0.0447	0.0182	0.365541	0.394312	0.353907	349376	NA	NA	UK Biobank	https://docs.google.com/spreadsheets/d/1kvPoupSzsSFBNSztMzl04xMoSC3Kcx3CrjVf4yBmESU/edit?ts=5b5f17db#gid=227859291	PHESANT Transformation:1488_0|| INTEGER || reassignments: -1=NA|-3=NA|-10=NA || CONTINUOUS || ||-Notes:ACE touchscreen question How many cups of tea do you drink each DAY? (Include black and green tea) The following checks were performed: If answer If answer > 99 then rejected If answer > 20 then participant asked to confirm If the participant activated the Help button they were shown the message…	0.93978
	Diagnoses - main ICD10: M48 Other spondylopathies	0.258393	0.0845	0.00222	0.360718	0.391311	0.356623	361194	1890	359304	UK Biobank	https://docs.google.com/spreadsheets/d/1kvPoupSzsSFBNSztMzl04xMoSC3Kcx3CrjVf4yBmESU/edit?ts=5b5f17db#gid=227859291	PHESANT Transformation:NA-Notes:NA-Variable type:categorical-Phenotype ID:M48	0.93978
	Vascular/heart problems diagnosed by doctor: High blood pressure	0.170436	0.0379	6.95e-06	0.243197	0.263142	0.35538	360420	97139	263281	UK Biobank	https://docs.google.com/spreadsheets/d/1kvPoupSzsSFBNSztMzl04xMoSC3Kcx3CrjVf4yBmESU/edit?ts=5b5f17db#gid=227859291	PHESANT Transformation:6150_0 || CAT-MUL-BINARY-VAR 4 || NO_NAN Remove NA participants 180 || Removed 594 examples != 4 but with missing value (<0) || sample 263281/97139(360420) ||-Notes:ACE touchscreen question Has a doctor ever told you that you have had any of the following conditions? (You can select more than one answer) The following checks were performed: If code -7 was selected, then no …	0.93978
	Major dietary changes in the last 5 years: Yes, because of illness	0.449646	0.0415	2.08e-27	0.189005	0.203945	0.354059	360294	38051	322243	UK Biobank	https://docs.google.com/spreadsheets/d/1kvPoupSzsSFBNSztMzl04xMoSC3Kcx3CrjVf4yBmESU/edit?ts=5b5f17db#gid=227859291	PHESANT Transformation:1538_0 || CAT-SINGLE || CAT-SINGLE-BINARY-VAR: 1 || Inc(>=10): 1(38051) ||-Notes:ACE touchscreen question Have you made any major changes to your diet in the last 5 years?-Variable type:binary	0.93978
	Long-standing illness, disability or infirmity	0.557036	0.0324	3.33e-66	-0.0962	0.103795	0.354047	352798	114798	238000	UK Biobank	https://docs.google.com/spreadsheets/d/1kvPoupSzsSFBNSztMzl04xMoSC3Kcx3CrjVf4yBmESU/edit?ts=5b5f17db#gid=227859291	PHESANT Transformation:2188_0|| CAT-SINGLE || Inc(>=10): 0(238000) || Inc(>=10): 1(114798) || CAT-SINGLE-BINARY || sample 238000/114798(352798) ||-Notes:ACE touchscreen question Do you have any long-standing illness, disability or infirmity?-Variable type:binary	0.93978
	Ever highly irritable/argumentative for 2 days	0.631856	0.0503	3.84e-36	-0.304219	0.328937	0.355041	117359	20930	96429	UK Biobank	https://docs.google.com/spreadsheets/d/1kvPoupSzsSFBNSztMzl04xMoSC3Kcx3CrjVf4yBmESU/edit?ts=5b5f17db#gid=227859291	PHESANT Transformation:4653_0|| CAT-SINGLE || Inc(>=10): 0(96429) || Inc(>=10): 1(20930) || CAT-SINGLE-BINARY || sample 96429/20930(117359) ||-Notes:ACE touchscreen question Have you ever had a period of time lasting at least two days when you were so irritable that you found yourself shouting at people or starting fights or arguments?-Variable type:binary	0.93978
	Astigmatism angle (left)	0.067	0.0793	0.397852	-0.335537	0.361009	0.35266	77739	NA	NA	UK Biobank	https://docs.google.com/spreadsheets/d/1kvPoupSzsSFBNSztMzl04xMoSC3Kcx3CrjVf4yBmESU/edit?ts=5b5f17db#gid=227859291	PHESANT Transformation:5089_0|| INTEGER || CONTINUOUS || ||-Notes:This is the astigmatism axial angle of refractometry results for the left eye (blank value indicates no cylinder power)-Variable type:continuous_raw	0.93978
	Types of transport used (excluding work): None of the above	0.0486	0.0894	0.58657	-0.354227	0.383865	0.356117	359324	795	358529	UK Biobank	https://docs.google.com/spreadsheets/d/1kvPoupSzsSFBNSztMzl04xMoSC3Kcx3CrjVf4yBmESU/edit?ts=5b5f17db#gid=227859291	PHESANT Transformation:6162_0 || CAT-MUL-BINARY-VAR 100 || NO_NAN Remove NA participants 1769 || Removed 101 examples != 100 but with missing value (<0) || sample 358529/795(359324) || SKIP_val:-3 < 0 ||-Notes:ACE touchscreen question In the last 4 weeks, which forms of transport have you used most often to get about? (Not including any journeys to and from work; you can select more than one answ…	0.93978
	Treatment/medication code: seretide 50 evohaler	0.251164	0.0563	8.16e-06	0.337943	0.368637	0.35928	361141	4269	356872	UK Biobank	https://docs.google.com/spreadsheets/d/1kvPoupSzsSFBNSztMzl04xMoSC3Kcx3CrjVf4yBmESU/edit?ts=5b5f17db#gid=227859291	PHESANT Transformation:20003_0 || CAT-MUL-BINARY-VAR 1141176832 || Indicator name x137_0_0 || Remove indicator var NAs: 53 || Remove indicator var <0: 0 || Removed 0 examples != 1141176832 but with missing value (<0) || sample 356872/4269(361141) ||-Notes:Code for treatment Negative codes indicate free-text entry.-Variable type:binary	0.944802
	Age at menopause (last menstrual period)	-0.171643	0.0444	0.000111	0.357857	0.393833	0.363533	111593	NA	NA	UK Biobank	https://docs.google.com/spreadsheets/d/1kvPoupSzsSFBNSztMzl04xMoSC3Kcx3CrjVf4yBmESU/edit?ts=5b5f17db#gid=227859291	PHESANT Transformation:3581_0|| INTEGER || reassignments: -1=NA|-3=NA || CONTINUOUS || ||-Notes:ACE touchscreen question How old were you when your periods stopped? The following checks were performed: If answer If answer > Participants age then rejected If answer > 70 then rejected If answer If answer > 60 then participant asked to confirm If the participant activated the Help button they were s…	0.945543
	Non-cancer illness code, self-reported: hypertension	0.156916	0.0375	2.8e-05	0.244207	0.270087	0.3659	361141	93560	267581	UK Biobank	https://docs.google.com/spreadsheets/d/1kvPoupSzsSFBNSztMzl04xMoSC3Kcx3CrjVf4yBmESU/edit?ts=5b5f17db#gid=227859291	PHESANT Transformation:20002_0 || CAT-MUL-BINARY-VAR 1065 || Indicator name x135_0_0 || Remove indicator var NAs: 53 || Remove indicator var <0: 0 || Removed 0 examples != 1065 but with missing value (<0) || sample 267581/93560(361141) ||-Notes:Code for non-cancer illness. If the participant was uncertain of the type of illness they had had, then they described it to the interviewer (a trained nu…	0.945543
	Father's age at death	-0.242038	0.0597	5.01e-05	0.211564	0.233673	0.36526	266231	NA	NA	UK Biobank	https://docs.google.com/spreadsheets/d/1kvPoupSzsSFBNSztMzl04xMoSC3Kcx3CrjVf4yBmESU/edit?ts=5b5f17db#gid=227859291	PHESANT Transformation:1807_0|| INTEGER || reassignments: -1=NA|-3=NA || CONTINUOUS || ||-Notes:ACE touchscreen question What was his age when he died? The following checks were performed: If answer If answer > 122 then rejected If answer If answer > 105 then participant asked to confirm ~F1807~ was collected from participants who indicated their father has died, as defined by their answers to ~F…	0.945543
	Smoking status: Never	-0.261564	0.035	7.59e-14	-0.0667	0.0736	0.365379	359706	195068	164638	UK Biobank	https://docs.google.com/spreadsheets/d/1kvPoupSzsSFBNSztMzl04xMoSC3Kcx3CrjVf4yBmESU/edit?ts=5b5f17db#gid=227859291	PHESANT Transformation:20116_0 || CAT-SINGLE || CAT-SINGLE-BINARY-VAR: 0 || Inc(>=10): 0(195068) ||-Notes:This field summarises the current/past smoking status of the participant.-Variable type:binary	0.945543
	Tense / 'highly strung'	0.618524	0.0285	1.54e-104	-0.0941	0.103195	0.362074	350159	60513	289646	UK Biobank	https://docs.google.com/spreadsheets/d/1kvPoupSzsSFBNSztMzl04xMoSC3Kcx3CrjVf4yBmESU/edit?ts=5b5f17db#gid=227859291	PHESANT Transformation:1990_0|| CAT-SINGLE || Inc(>=10): 0(289646) || Inc(>=10): 1(60513) || CAT-SINGLE-BINARY || sample 289646/60513(350159) ||-Notes:ACE touchscreen question Would you call yourself tense or 'highly strung'? If the participant activated the Help button they were shown the message: Work through these questions quickly and do not think about the exact meaning of the question-Varia…	0.945543
	Reticulocyte count	0.119246	0.0319	0.000189	-0.207963	0.230326	0.366574	344729	NA	NA	UK Biobank	https://docs.google.com/spreadsheets/d/1kvPoupSzsSFBNSztMzl04xMoSC3Kcx3CrjVf4yBmESU/edit?ts=5b5f17db#gid=227859291	PHESANT Transformation:30250_0|| CONTINUOUS MAIN || CONTINUOUS || ||-Notes:Result of Reticulocytes Number assay, performed on blood sample, obtained from UK Biobank assessment centre visit. Reticulocytes count is computed from the reticulocyte per cent multiplied by the red blood cell count.-Variable type:continuous_raw	0.945543
	Other eye problems	0.555445	0.0649	1.17e-17	-0.319397	0.353135	0.36575	360134	51720	308414	UK Biobank	https://docs.google.com/spreadsheets/d/1kvPoupSzsSFBNSztMzl04xMoSC3Kcx3CrjVf4yBmESU/edit?ts=5b5f17db#gid=227859291	PHESANT Transformation:2227_0|| CAT-SINGLE || Inc(>=10): 1(51720) || Inc(>=10): 0(308414) || CAT-SINGLE-BINARY || sample 308414/51720(360134) ||-Notes:ACE touchscreen question Do you have any other problems with your eyes or eyesight?-Variable type:binary	0.945543
	Barret oesophagus	0.0553	0.0814	0.497173	-0.339145	0.371539	0.361342	361194	1791	359403	UK Biobank	https://docs.google.com/spreadsheets/d/1kvPoupSzsSFBNSztMzl04xMoSC3Kcx3CrjVf4yBmESU/edit?ts=5b5f17db#gid=227859291	PHESANT Transformation:NA-Notes:NA-Variable type:categorical-Phenotype ID:K11_BARRET	0.945543
	Treatment/medication code: glucosamine product	-0.0457	0.0732	0.53276	-0.34708	0.384811	0.367084	361141	24213	336928	UK Biobank	https://docs.google.com/spreadsheets/d/1kvPoupSzsSFBNSztMzl04xMoSC3Kcx3CrjVf4yBmESU/edit?ts=5b5f17db#gid=227859291	PHESANT Transformation:20003_0 || CAT-MUL-BINARY-VAR 1141188442 || Indicator name x137_0_0 || Remove indicator var NAs: 53 || Remove indicator var <0: 0 || Removed 0 examples != 1141188442 but with missing value (<0) || sample 336928/24213(361141) ||-Notes:Code for treatment Negative codes indicate free-text entry.-Variable type:binary	0.945543
	Non-cancer illness code, self-reported: hayfever/allergic rhinitis	0.0809	0.0482	0.0936	-0.37386	0.411387	0.363467	361141	20667	340474	UK Biobank	https://docs.google.com/spreadsheets/d/1kvPoupSzsSFBNSztMzl04xMoSC3Kcx3CrjVf4yBmESU/edit?ts=5b5f17db#gid=227859291	PHESANT Transformation:20002_0 || CAT-MUL-BINARY-VAR 1387 || Indicator name x135_0_0 || Remove indicator var NAs: 53 || Remove indicator var <0: 0 || Removed 0 examples != 1387 but with missing value (<0) || sample 340474/20667(361141) ||-Notes:Code for non-cancer illness. If the participant was uncertain of the type of illness they had had, then they described it to the interviewer (a trained nu…	0.945543
	Diagnoses - main ICD10: M51 Other intervertebral disk disorders	0.344099	0.0926	0.000201	0.388067	0.433483	0.370664	361194	4690	356504	UK Biobank	https://docs.google.com/spreadsheets/d/1kvPoupSzsSFBNSztMzl04xMoSC3Kcx3CrjVf4yBmESU/edit?ts=5b5f17db#gid=227859291	PHESANT Transformation:NA-Notes:NA-Variable type:categorical-Phenotype ID:M51	0.947591
	Meniscus derangement	0.190867	0.0628	0.00237	-0.161548	0.179959	0.369347	361194	10831	350363	UK Biobank	https://docs.google.com/spreadsheets/d/1kvPoupSzsSFBNSztMzl04xMoSC3Kcx3CrjVf4yBmESU/edit?ts=5b5f17db#gid=227859291	PHESANT Transformation:NA-Notes:NA-Variable type:categorical-Phenotype ID:M13_MENISCUSDERANGEMENTS	0.947591
	Hypertensive diseases	0.114544	0.0854	0.179677	-0.178791	0.199439	0.37	361194	1313	359881	UK Biobank	https://docs.google.com/spreadsheets/d/1kvPoupSzsSFBNSztMzl04xMoSC3Kcx3CrjVf4yBmESU/edit?ts=5b5f17db#gid=227859291	PHESANT Transformation:NA-Notes:NA-Variable type:categorical-Phenotype ID:I9_HYPERTENSION	0.947591
	Manifestations of mania or irritability: I was more active than usual	0.513934	0.0802	1.49e-10	-0.291995	0.326324	0.370895	114422	5688	108734	UK Biobank	https://docs.google.com/spreadsheets/d/1kvPoupSzsSFBNSztMzl04xMoSC3Kcx3CrjVf4yBmESU/edit?ts=5b5f17db#gid=227859291	PHESANT Transformation:20548_0 || CAT-MUL-BINARY-VAR 9 || Indicator name x20502_0_0 || Remove indicator var NAs: 243128 || Remove indicator var <0: 3644 || Removed 0 examples != 9 but with missing value (<0) || sample 108734/5688(114422) ||-Notes:Question asked: Please try to remember a period when you were in a high or irritable state and select all of the following that apply: Participant was o…	0.947591
	Vitamin and mineral supplements: Vitamin C	0.150385	0.0647	0.0201	-0.214568	0.242694	0.376637	359245	30950	328295	UK Biobank	https://docs.google.com/spreadsheets/d/1kvPoupSzsSFBNSztMzl04xMoSC3Kcx3CrjVf4yBmESU/edit?ts=5b5f17db#gid=227859291	PHESANT Transformation:6155_0 || CAT-MUL-BINARY-VAR 3 || NO_NAN Remove NA participants 514 || Removed 1435 examples != 3 but with missing value (<0) || sample 328295/30950(359245) ||-Notes:ACE touchscreen question Do you regularly take any of the following? (You can select more than one answer) The following checks were performed: If code -7 was selected, then no additional choices were allowed. …	0.960309
	Blood clot, DVT, bronchitis, emphysema, asthma, rhinitis, eczema, allergy diagnosed by doctor: Emphysema/chronic bronchitis	0.422548	0.0771	4.29e-08	-0.187402	0.212765	0.378431	360527	6138	354389	UK Biobank	https://docs.google.com/spreadsheets/d/1kvPoupSzsSFBNSztMzl04xMoSC3Kcx3CrjVf4yBmESU/edit?ts=5b5f17db#gid=227859291	PHESANT Transformation:6152_0 || CAT-MUL-BINARY-VAR 6 || NO_NAN Remove NA participants 181 || Removed 486 examples != 6 but with missing value (<0) || sample 354389/6138(360527) ||-Notes:ACE touchscreen question Has a doctor ever told you that you have had any of the following conditions? (You can select more than one answer) The following checks were performed: If code -7 was selected, then no a…	0.961287
	Ever sought or received professional help for mental distress	0.941006	0.0374	1.65e-139	-0.407999	0.463334	0.37855	117677	46020	71657	UK Biobank	https://docs.google.com/spreadsheets/d/1kvPoupSzsSFBNSztMzl04xMoSC3Kcx3CrjVf4yBmESU/edit?ts=5b5f17db#gid=227859291	PHESANT Transformation:20499_0|| CAT-SINGLE || Inc(>=10): 0(71657) || Inc(>=10): 1(46020) || CAT-SINGLE-BINARY || sample 71657/46020(117677) ||-Notes:Question asked: In your life, did you seek or receive help from a professional (medical doctor, psychologist, social worker, counsellor, nurse, clergy, or other helping professional) for mental distress, psychological problems or unusual experiences…	0.961287
	Age started smoking in former smokers	-0.189203	0.055	0.000576	0.354779	0.409093	0.385813	88898	NA	NA	UK Biobank	https://docs.google.com/spreadsheets/d/1kvPoupSzsSFBNSztMzl04xMoSC3Kcx3CrjVf4yBmESU/edit?ts=5b5f17db#gid=227859291	PHESANT Transformation:2867_0|| INTEGER || reassignments: -1=NA|-3=NA || CONTINUOUS || ||-Notes:ACE touchscreen question How old were you when you first started smoking on most days? The following checks were performed: If answer If answer > Participants age then rejected If answer ~F2867~ was collected from participants who indicated that in the past they smoked on most or all days, as defined b…	0.966772
	Hearing aid user	0.148006	0.0773	0.0554	0.350676	0.40723	0.38917	219358	10942	208416	UK Biobank	https://docs.google.com/spreadsheets/d/1kvPoupSzsSFBNSztMzl04xMoSC3Kcx3CrjVf4yBmESU/edit?ts=5b5f17db#gid=227859291	PHESANT Transformation:3393_0|| CAT-SINGLE || Inc(>=10): 0(208416) || Inc(>=10): 1(10942) || CAT-SINGLE-BINARY || sample 208416/10942(219358) ||-Notes:ACE touchscreen question Do you use a hearing aid most of the time? Initially this information was collected from all participants answering Yes to either ~F2247~ (~F10793~ in the pilot) or ~F2257~. When the speech-in-noise hearing test was introdu…	0.966772
	Myocardial infarction, strict	0.116558	0.051	0.0222	0.31981	0.370523	0.388064	361194	7018	354176	UK Biobank	https://docs.google.com/spreadsheets/d/1kvPoupSzsSFBNSztMzl04xMoSC3Kcx3CrjVf4yBmESU/edit?ts=5b5f17db#gid=227859291	PHESANT Transformation:NA-Notes:NA-Variable type:categorical-Phenotype ID:I9_MI_STRICT	0.966772
	Myocardial infarction	0.116558	0.051	0.0222	0.31981	0.370523	0.388064	361194	7018	354176	UK Biobank	https://docs.google.com/spreadsheets/d/1kvPoupSzsSFBNSztMzl04xMoSC3Kcx3CrjVf4yBmESU/edit?ts=5b5f17db#gid=227859291	PHESANT Transformation:NA-Notes:NA-Variable type:categorical-Phenotype ID:I9_MI	0.966772
	Type of accommodation lived in: A flat, maisonette or apartment	0.353815	0.0538	4.68e-11	0.291299	0.336076	0.386071	360088	31851	328237	UK Biobank	https://docs.google.com/spreadsheets/d/1kvPoupSzsSFBNSztMzl04xMoSC3Kcx3CrjVf4yBmESU/edit?ts=5b5f17db#gid=227859291	PHESANT Transformation:670_0 || CAT-SINGLE || CAT-SINGLE-BINARY-VAR: 2 || Inc(>=10): 2(31851) ||-Notes:ACE touchscreen question What type of accommodation do you live in? If the participant activated the Help button they were shown the message: Please select: A house or bungalow for any whole, detached, semi-detached or terraced (including end-terrace) house or bungalow. A flat, maisonette, or ap…	0.966772
	Vitamin and mineral supplements: Vitamin E	0.190861	0.0765	0.0126	0.204969	0.237283	0.387688	359245	10356	348889	UK Biobank	https://docs.google.com/spreadsheets/d/1kvPoupSzsSFBNSztMzl04xMoSC3Kcx3CrjVf4yBmESU/edit?ts=5b5f17db#gid=227859291	PHESANT Transformation:6155_0 || CAT-MUL-BINARY-VAR 5 || NO_NAN Remove NA participants 514 || Removed 1435 examples != 5 but with missing value (<0) || sample 348889/10356(359245) ||-Notes:ACE touchscreen question Do you regularly take any of the following? (You can select more than one answer) The following checks were performed: If code -7 was selected, then no additional choices were allowed. …	0.966772
	Job coding: driving instructor, hgv instructor	0.0395	0.124273	0.750466	-0.296368	0.342683	0.387123	89866	124	89742	UK Biobank	https://docs.google.com/spreadsheets/d/1kvPoupSzsSFBNSztMzl04xMoSC3Kcx3CrjVf4yBmESU/edit?ts=5b5f17db#gid=227859291	PHESANT Transformation:22601_0 || CAT-MUL-BINARY-VAR 82152612 || Indicator name x22599_0_0 || Remove indicator var NAs: 271328 || Remove indicator var <0: 0 || Removed 0 examples != 82152612 but with missing value (<0) || sample 89742/124(89866) ||-Notes:Participants were asked to select a job group by navigating down a three-level tree. This field records the code they selected at the final leve…	0.966772
	Job SOC coding: Labourers in building and woodworking trades	0.0876	0.110529	0.428107	-0.313755	0.360783	0.384493	91149	540	90609	UK Biobank	https://docs.google.com/spreadsheets/d/1kvPoupSzsSFBNSztMzl04xMoSC3Kcx3CrjVf4yBmESU/edit?ts=5b5f17db#gid=227859291	PHESANT Transformation:22617_0 || CAT-MUL-BINARY-VAR 9121 || NO_NAN Remove NA participants 270045 || Removed 0 examples != 9121 but with missing value (<0) || sample 90609/540(91149) ||-Notes:Each self-coded job group was mapped to a 4-digit SOC2003 coding. In some cases several self-coded job groups map to the same SOC2003 coding as the input interface was designed to help untrained users classi…	0.966772
	Job SOC coding: Business and related associate professionals n.e.c.	0.0476	0.0978	0.626673	-0.327323	0.37716	0.385469	91149	1980	89169	UK Biobank	https://docs.google.com/spreadsheets/d/1kvPoupSzsSFBNSztMzl04xMoSC3Kcx3CrjVf4yBmESU/edit?ts=5b5f17db#gid=227859291	PHESANT Transformation:22617_0 || CAT-MUL-BINARY-VAR 3539 || NO_NAN Remove NA participants 270045 || Removed 0 examples != 3539 but with missing value (<0) || sample 89169/1980(91149) ||-Notes:Each self-coded job group was mapped to a 4-digit SOC2003 coding. In some cases several self-coded job groups map to the same SOC2003 coding as the input interface was designed to help untrained users class…	0.966772
	Diagnoses - main ICD10: D23 Other benign neoplasms of skin	-0.0277	0.182426	0.879173	-0.333906	0.387569	0.388941	361194	3085	358109	UK Biobank	https://docs.google.com/spreadsheets/d/1kvPoupSzsSFBNSztMzl04xMoSC3Kcx3CrjVf4yBmESU/edit?ts=5b5f17db#gid=227859291	PHESANT Transformation:NA-Notes:NA-Variable type:categorical-Phenotype ID:D23	0.966772
	Treatment/medication code: salbutamol	0.36463	0.0953	0.000131	-0.439696	0.50761	0.386376	361141	4305	356836	UK Biobank	https://docs.google.com/spreadsheets/d/1kvPoupSzsSFBNSztMzl04xMoSC3Kcx3CrjVf4yBmESU/edit?ts=5b5f17db#gid=227859291	PHESANT Transformation:20003_0 || CAT-MUL-BINARY-VAR 1140881856 || Indicator name x137_0_0 || Remove indicator var NAs: 53 || Remove indicator var <0: 0 || Removed 0 examples != 1140881856 but with missing value (<0) || sample 356836/4305(361141) ||-Notes:Code for treatment Negative codes indicate free-text entry.-Variable type:binary	0.966772
	Job SOC coding: Researchers n.e.c.	-0.0738	0.110619	0.504903	-0.335615	0.391205	0.390947	91149	1028	90121	UK Biobank	https://docs.google.com/spreadsheets/d/1kvPoupSzsSFBNSztMzl04xMoSC3Kcx3CrjVf4yBmESU/edit?ts=5b5f17db#gid=227859291	PHESANT Transformation:22617_0 || CAT-MUL-BINARY-VAR 2329 || NO_NAN Remove NA participants 270045 || Removed 0 examples != 2329 but with missing value (<0) || sample 90121/1028(91149) ||-Notes:Each self-coded job group was mapped to a 4-digit SOC2003 coding. In some cases several self-coded job groups map to the same SOC2003 coding as the input interface was designed to help untrained users class…	0.969272
	Qualifications: Other professional qualifications eg: nursing, teaching	-0.059	0.0393	0.132933	0.355877	0.416556	0.39292	357549	104241	253308	UK Biobank	https://docs.google.com/spreadsheets/d/1kvPoupSzsSFBNSztMzl04xMoSC3Kcx3CrjVf4yBmESU/edit?ts=5b5f17db#gid=227859291	PHESANT Transformation:6138_0 || CAT-MUL-BINARY-VAR 6 || NO_NAN Remove NA participants 510 || Removed 3135 examples != 6 but with missing value (<0) || sample 253308/104241(357549) ||-Notes:ACE touchscreen question Which of the following qualifications do you have? (You can select more than one) The following checks were performed: If code -7 was selected, then no additional choices were allowed.…	0.96982
	Diagnoses - main ICD10: K22 Other diseases of oesophagus	0.236124	0.0872	0.0068	0.34251	0.40253	0.394829	361194	5494	355700	UK Biobank	https://docs.google.com/spreadsheets/d/1kvPoupSzsSFBNSztMzl04xMoSC3Kcx3CrjVf4yBmESU/edit?ts=5b5f17db#gid=227859291	PHESANT Transformation:NA-Notes:NA-Variable type:categorical-Phenotype ID:K22	0.96982
	#Arthrosis	0.129365	0.0456	0.00452	0.320895	0.377401	0.395171	361194	24977	336217	UK Biobank	https://docs.google.com/spreadsheets/d/1kvPoupSzsSFBNSztMzl04xMoSC3Kcx3CrjVf4yBmESU/edit?ts=5b5f17db#gid=227859291	PHESANT Transformation:NA-Notes:NA-Variable type:categorical-Phenotype ID:M13_ARTHROSIS	0.96982
	Mineral and other dietary supplements: Zinc	0.336053	0.0632	1.05e-07	0.292638	0.342995	0.393557	360016	14402	345614	UK Biobank	https://docs.google.com/spreadsheets/d/1kvPoupSzsSFBNSztMzl04xMoSC3Kcx3CrjVf4yBmESU/edit?ts=5b5f17db#gid=227859291	PHESANT Transformation:6179_0 || CAT-MUL-BINARY-VAR 4 || NO_NAN Remove NA participants 514 || Removed 664 examples != 4 but with missing value (<0) || sample 345614/14402(360016) ||-Notes:ACE touchscreen question Do you regularly take any of the following? (You can select more than one answer) The following checks were performed: If code -7 was selected, then no additional choices were allowed. I…	0.96982
	Other serious medical condition/disability diagnosed by doctor	0.579745	0.0383	7.48e-52	0.190064	0.223124	0.394307	354588	72965	281623	UK Biobank	https://docs.google.com/spreadsheets/d/1kvPoupSzsSFBNSztMzl04xMoSC3Kcx3CrjVf4yBmESU/edit?ts=5b5f17db#gid=227859291	PHESANT Transformation:2473_0|| CAT-SINGLE || Inc(>=10): 0(281623) || Inc(>=10): 1(72965) || CAT-SINGLE-BINARY || sample 281623/72965(354588) ||-Notes:ACE touchscreen question Has a doctor ever told you that you have had any other serious medical conditions or disabilities? If the participant activated the Help button they were shown the message: If you are not sure if you have a serious illness …	0.96982
	Job coding: journalist, reporter, newspaper correspondent, sports writer, newspaper or magazine editor	-0.0764	0.114507	0.504412	-0.330934	0.389724	0.395798	89866	496	89370	UK Biobank	https://docs.google.com/spreadsheets/d/1kvPoupSzsSFBNSztMzl04xMoSC3Kcx3CrjVf4yBmESU/edit?ts=5b5f17db#gid=227859291	PHESANT Transformation:22601_0 || CAT-MUL-BINARY-VAR 34313159 || Indicator name x22599_0_0 || Remove indicator var NAs: 271328 || Remove indicator var <0: 0 || Removed 0 examples != 34313159 but with missing value (<0) || sample 89370/496(89866) ||-Notes:Participants were asked to select a job group by navigating down a three-level tree. This field records the code they selected at the final leve…	0.96982
	Illnesses of father: None of the above (group 2)	-0.296281	0.0733	5.26e-05	0.320675	0.378619	0.397018	318545	237674	80871	UK Biobank	https://docs.google.com/spreadsheets/d/1kvPoupSzsSFBNSztMzl04xMoSC3Kcx3CrjVf4yBmESU/edit?ts=5b5f17db#gid=227859291	PHESANT Transformation:20107_0 || CAT-MUL-BINARY-VAR 101 || NO_NAN Remove NA participants 9656 || Removed 32993 examples != 101 but with missing value (<0) || sample 80871/237674(318545) || SKIP_val:-21 < 0 || SKIP_val:-23 < 0 ||-Notes:This field contains the combined results of 2 ACE touchscreen questions, both asked Has/did your father ever suffer from? (You can select more than one answer) for…	0.970919
	Taking other prescription medications	0.586788	0.0278	8.82e-99	-0.0974	0.116186	0.401783	360027	168993	191034	UK Biobank	https://docs.google.com/spreadsheets/d/1kvPoupSzsSFBNSztMzl04xMoSC3Kcx3CrjVf4yBmESU/edit?ts=5b5f17db#gid=227859291	PHESANT Transformation:2492_0|| CAT-SINGLE || Inc(>=10): 1(168993) || Inc(>=10): 0(191034) || CAT-SINGLE-BINARY || sample 191034/168993(360027) ||-Notes:ACE touchscreen question Do you regularly take any other PRESCRIPTION medications? (Do not forget medications such as puffers or patches)-Variable type:binary	0.980662
	Treatment/medication code: metformin	0.124008	0.0414	0.00276	0.350301	0.418599	0.402682	361141	8968	352173	UK Biobank	https://docs.google.com/spreadsheets/d/1kvPoupSzsSFBNSztMzl04xMoSC3Kcx3CrjVf4yBmESU/edit?ts=5b5f17db#gid=227859291	PHESANT Transformation:20003_0 || CAT-MUL-BINARY-VAR 1140884600 || Indicator name x137_0_0 || Remove indicator var NAs: 53 || Remove indicator var <0: 0 || Removed 0 examples != 1140884600 but with missing value (<0) || sample 352173/8968(361141) ||-Notes:Code for treatment Negative codes indicate free-text entry.-Variable type:binary	0.980952
	Job SOC coding: Town planners	0.0229	0.0958	0.810836	-0.327854	0.393557	0.404815	91149	221	90928	UK Biobank	https://docs.google.com/spreadsheets/d/1kvPoupSzsSFBNSztMzl04xMoSC3Kcx3CrjVf4yBmESU/edit?ts=5b5f17db#gid=227859291	PHESANT Transformation:22617_0 || CAT-MUL-BINARY-VAR 2432 || NO_NAN Remove NA participants 270045 || Removed 0 examples != 2432 but with missing value (<0) || sample 90928/221(91149) ||-Notes:Each self-coded job group was mapped to a 4-digit SOC2003 coding. In some cases several self-coded job groups map to the same SOC2003 coding as the input interface was designed to help untrained users classi…	0.984242
	Light smokers, at least 100 smokes in lifetime	0.0692	0.0528	0.190308	0.347422	0.417776	0.405634	97021	44253	52768	UK Biobank	https://docs.google.com/spreadsheets/d/1kvPoupSzsSFBNSztMzl04xMoSC3Kcx3CrjVf4yBmESU/edit?ts=5b5f17db#gid=227859291	PHESANT Transformation:2644_0|| CAT-SINGLE || Inc(>=10): 1(44253) || Inc(>=10): 0(52768) || CAT-SINGLE-BINARY || sample 52768/44253(97021) ||-Notes:ACE touchscreen question In your lifetime, have you smoked a total of at least 100 times? ~F2644~ was collected from participants who indicated they smoked occasionally or Just tried once or twice, as defined by their answers to ~F1249~-Variable type:…	0.984329
	Calcium	-0.024	0.0761	0.752366	-0.326527	0.393939	0.407173	51453	NA	NA	UK Biobank	https://docs.google.com/spreadsheets/d/1kvPoupSzsSFBNSztMzl04xMoSC3Kcx3CrjVf4yBmESU/edit?ts=5b5f17db#gid=227859291	PHESANT Transformation:100024_0|| CONTINUOUS MAIN || CONTINUOUS || ||-Notes:Calcium. Estimated intake, based on food and beverage consumption yesterday, excluding any supplements.-Variable type:continuous_raw	0.98616
	Illnesses of mother: High blood pressure	0.129575	0.0438	0.00312	0.349739	0.424961	0.410514	333048	101688	231360	UK Biobank	https://docs.google.com/spreadsheets/d/1kvPoupSzsSFBNSztMzl04xMoSC3Kcx3CrjVf4yBmESU/edit?ts=5b5f17db#gid=227859291	PHESANT Transformation:20110_0 || CAT-MUL-BINARY-VAR 8 || NO_NAN Remove NA participants 6165 || Removed 21981 examples != 8 but with missing value (<0) || sample 231360/101688(333048) ||-Notes:This field contains the combined results of 2 ACE touchscreen questions, both asked Has/did your mother ever suffer from? (You can select more than one answer) for different sets of illnesses. For convenien…	0.988537
	Diagnoses - main ICD10: T81 Complications of procedures, not elsewhere classified	0.429582	0.0963	8.24e-06	0.34652	0.420719	0.410146	361194	5550	355644	UK Biobank	https://docs.google.com/spreadsheets/d/1kvPoupSzsSFBNSztMzl04xMoSC3Kcx3CrjVf4yBmESU/edit?ts=5b5f17db#gid=227859291	PHESANT Transformation:NA-Notes:NA-Variable type:categorical-Phenotype ID:T81	0.988537
	Treatment/medication code: Free-text entry, unable to be coded	0.443177	0.146119	0.00242	-0.329993	0.400471	0.409932	361141	12249	348892	UK Biobank	https://docs.google.com/spreadsheets/d/1kvPoupSzsSFBNSztMzl04xMoSC3Kcx3CrjVf4yBmESU/edit?ts=5b5f17db#gid=227859291	PHESANT Transformation:20003_0 || CAT-MUL-BINARY-VAR 99999 || Indicator name x137_0_0 || Remove indicator var NAs: 53 || Remove indicator var <0: 0 || Removed 0 examples != 99999 but with missing value (<0) || sample 348892/12249(361141) ||-Notes:Code for treatment Negative codes indicate free-text entry.-Variable type:binary	0.988537
	Treatment/medication code: ramipril	0.0935	0.0512	0.0677	0.329017	0.405046	0.416622	361141	16869	344272	UK Biobank	https://docs.google.com/spreadsheets/d/1kvPoupSzsSFBNSztMzl04xMoSC3Kcx3CrjVf4yBmESU/edit?ts=5b5f17db#gid=227859291	PHESANT Transformation:20003_0 || CAT-MUL-BINARY-VAR 1140860806 || Indicator name x137_0_0 || Remove indicator var NAs: 53 || Remove indicator var <0: 0 || Removed 0 examples != 1140860806 but with missing value (<0) || sample 344272/16869(361141) ||-Notes:Code for treatment Negative codes indicate free-text entry.-Variable type:binary	0.993726
	Job involved shift work: Yes	0.284452	0.077	0.000219	0.296061	0.363497	0.41537	91149	25698	65451	UK Biobank	https://docs.google.com/spreadsheets/d/1kvPoupSzsSFBNSztMzl04xMoSC3Kcx3CrjVf4yBmESU/edit?ts=5b5f17db#gid=227859291	PHESANT Transformation:22620_0 || CAT-MUL-BINARY-VAR 1 || NO_NAN Remove NA participants 270045 || Removed 0 examples != 1 but with missing value (<0) || sample 65451/25698(91149) ||-Notes:Participants were asked: Did you ever work shifts (day and/or night shifts) for this job? Day-shifts were defined as work in nomal daytime hours or morning, afternoon or evening work. Night-shifts were defined a…	0.993726
	Ever smoked	0.252312	0.0334	3.99e-14	-0.0713	0.0875	0.41535	359751	218191	141560	UK Biobank	https://docs.google.com/spreadsheets/d/1kvPoupSzsSFBNSztMzl04xMoSC3Kcx3CrjVf4yBmESU/edit?ts=5b5f17db#gid=227859291	PHESANT Transformation:20160_0|| CAT-SINGLE || reassignments: 9=NA || Inc(>=10): 1(218191) || Inc(>=10): 0(141560) || CAT-SINGLE-BINARY || sample 141560/218191(359751) ||-Notes:Derived using variables Current tobacco smoking (~F1239~) and Past tobacco smoking (~F1249~). Individual classed as Eversmoker if Current tobacco smoking= most days (1) or occasionally (2) OR Past tobacco smoking= most day…	0.993726
	Transport type for commuting to job workplace: Walk	0.066	0.0627	0.29238	-0.221733	0.272069	0.41508	190832	30287	160545	UK Biobank	https://docs.google.com/spreadsheets/d/1kvPoupSzsSFBNSztMzl04xMoSC3Kcx3CrjVf4yBmESU/edit?ts=5b5f17db#gid=227859291	PHESANT Transformation:6143_0 || CAT-MUL-BINARY-VAR 2 || NO_NAN Remove NA participants 170220 || Removed 142 examples != 2 but with missing value (<0) || sample 160545/30287(190832) ||-Notes:ACE touchscreen question What types of transport do you use to get to and from work? (You can select more than one answer) The following checks were performed: If code -7 was selected, then no additional choi…	0.993726
	Diagnoses - main ICD10: N43 Hydrocele and spermatocele	-0.0382	0.0712	0.592214	-0.32865	0.404314	0.416299	361194	884	360310	UK Biobank	https://docs.google.com/spreadsheets/d/1kvPoupSzsSFBNSztMzl04xMoSC3Kcx3CrjVf4yBmESU/edit?ts=5b5f17db#gid=227859291	PHESANT Transformation:NA-Notes:NA-Variable type:categorical-Phenotype ID:N43	0.993726
	Mineral and other dietary supplements: Calcium	0.176854	0.0552	0.00135	0.335306	0.433112	0.438825	360016	24026	335990	UK Biobank	https://docs.google.com/spreadsheets/d/1kvPoupSzsSFBNSztMzl04xMoSC3Kcx3CrjVf4yBmESU/edit?ts=5b5f17db#gid=227859291	PHESANT Transformation:6179_0 || CAT-MUL-BINARY-VAR 3 || NO_NAN Remove NA participants 514 || Removed 664 examples != 3 but with missing value (<0) || sample 335990/24026(360016) ||-Notes:ACE touchscreen question Do you regularly take any of the following? (You can select more than one answer) The following checks were performed: If code -7 was selected, then no additional choices were allowed. I…	0.999963
	Ankle spacing width (right)	0.0562	0.0321	0.0803	0.332717	0.427516	0.436418	114614	NA	NA	UK Biobank	https://docs.google.com/spreadsheets/d/1kvPoupSzsSFBNSztMzl04xMoSC3Kcx3CrjVf4yBmESU/edit?ts=5b5f17db#gid=227859291	PHESANT Transformation:4119_0|| CONTINUOUS MAIN || CONTINUOUS || ||-Notes:Right ankle width as indicated by the spacing between measurement transducer pads on heel-Variable type:continuous_raw	0.999963
	Non-cancer illness code, self-reported: type 2 diabetes	0.209173	0.0902	0.0204	0.330196	0.428094	0.44052	361141	2292	358849	UK Biobank	https://docs.google.com/spreadsheets/d/1kvPoupSzsSFBNSztMzl04xMoSC3Kcx3CrjVf4yBmESU/edit?ts=5b5f17db#gid=227859291	PHESANT Transformation:20002_0 || CAT-MUL-BINARY-VAR 1223 || Indicator name x135_0_0 || Remove indicator var NAs: 53 || Remove indicator var <0: 0 || Removed 0 examples != 1223 but with missing value (<0) || sample 358849/2292(361141) ||-Notes:Code for non-cancer illness. If the participant was uncertain of the type of illness they had had, then they described it to the interviewer (a trained nur…	0.999963
	Worked with materials containing asbestos: Sometimes	0.260333	0.0926	0.00492	0.326484	0.405231	0.42043	77361	8397	68964	UK Biobank	https://docs.google.com/spreadsheets/d/1kvPoupSzsSFBNSztMzl04xMoSC3Kcx3CrjVf4yBmESU/edit?ts=5b5f17db#gid=227859291	PHESANT Transformation:22612_0 || CAT-MUL-BINARY-VAR 1 || NO_NAN Remove NA participants 270383 || Removed 13450 examples != 1 but with missing value (<0) || sample 68964/8397(77361) ||-Notes:Participant asked Thinking about the place where you worked: Did you work with materials containing asbestos? Participants were allowed to skip answering this question.-Variable type:binary	0.999963
	Workplace full of chemical or other fumes: Sometimes	0.292897	0.0779	0.00017	0.326131	0.417017	0.43418	89060	21709	67351	UK Biobank	https://docs.google.com/spreadsheets/d/1kvPoupSzsSFBNSztMzl04xMoSC3Kcx3CrjVf4yBmESU/edit?ts=5b5f17db#gid=227859291	PHESANT Transformation:22610_0 || CAT-MUL-BINARY-VAR 1 || NO_NAN Remove NA participants 270338 || Removed 1797 examples != 1 but with missing value (<0) || sample 67351/21709(89060) ||-Notes:Participant asked Thinking about the place where you worked: Was it full of chemical or other fumes? Participants were allowed to skip answering this question.-Variable type:binary	0.999963
	Never eat eggs, dairy, wheat, sugar: Wheat products	0.133141	0.120856	0.270613	0.326112	0.421709	0.439339	359777	9573	350204	UK Biobank	https://docs.google.com/spreadsheets/d/1kvPoupSzsSFBNSztMzl04xMoSC3Kcx3CrjVf4yBmESU/edit?ts=5b5f17db#gid=227859291	PHESANT Transformation:6144_0 || CAT-MUL-BINARY-VAR 3 || NO_NAN Remove NA participants 1417 || Removed 0 examples != 3 but with missing value (<0) || sample 350204/9573(359777) ||-Notes:ACE touchscreen question Which of the following do you NEVER eat? (You can select more than one answer) The following checks were performed: If code 5 was selected, then no additional choices were allowed. If code…	0.999963
	Ankle spacing width	0.0379	0.0276	0.170932	0.32596	0.427687	0.445972	206589	NA	NA	UK Biobank	https://docs.google.com/spreadsheets/d/1kvPoupSzsSFBNSztMzl04xMoSC3Kcx3CrjVf4yBmESU/edit?ts=5b5f17db#gid=227859291	PHESANT Transformation:3143_0|| CONTINUOUS MAIN || CONTINUOUS || ||-Notes:Ankle width as indicated by the spacing between measurement transducer pads on heel-Variable type:continuous_raw	0.999963
	Neoplasms	0.264827	0.051	2.04e-07	0.322363	0.428482	0.451847	361194	70178	291016	UK Biobank	https://docs.google.com/spreadsheets/d/1kvPoupSzsSFBNSztMzl04xMoSC3Kcx3CrjVf4yBmESU/edit?ts=5b5f17db#gid=227859291	PHESANT Transformation:NA-Notes:NA-Variable type:categorical-Phenotype ID:II_NEOPLASM	0.999963
	Vitamin and mineral supplements: Vitamin A	0.251568	0.087	0.00384	0.320391	0.409124	0.43356	359245	6735	352510	UK Biobank	https://docs.google.com/spreadsheets/d/1kvPoupSzsSFBNSztMzl04xMoSC3Kcx3CrjVf4yBmESU/edit?ts=5b5f17db#gid=227859291	PHESANT Transformation:6155_0 || CAT-MUL-BINARY-VAR 1 || NO_NAN Remove NA participants 514 || Removed 1435 examples != 1 but with missing value (<0) || sample 352510/6735(359245) || SKIP_val:-3 < 0 ||-Notes:ACE touchscreen question Do you regularly take any of the following? (You can select more than one answer) The following checks were performed: If code -7 was selected, then no additional choi…	0.999963
	Diagnoses - main ICD10: N81 Female genital prolapse	0.174667	0.0578	0.00249	0.315202	0.417183	0.44992	361194	7511	353683	UK Biobank	https://docs.google.com/spreadsheets/d/1kvPoupSzsSFBNSztMzl04xMoSC3Kcx3CrjVf4yBmESU/edit?ts=5b5f17db#gid=227859291	PHESANT Transformation:NA-Notes:NA-Variable type:categorical-Phenotype ID:N81	0.999963
	Non-cancer illness code, self-reported: cholelithiasis/gall stones	0.116443	0.0695	0.0939	0.314674	0.418264	0.45185	361141	5941	355200	UK Biobank	https://docs.google.com/spreadsheets/d/1kvPoupSzsSFBNSztMzl04xMoSC3Kcx3CrjVf4yBmESU/edit?ts=5b5f17db#gid=227859291	PHESANT Transformation:20002_0 || CAT-MUL-BINARY-VAR 1162 || Indicator name x135_0_0 || Remove indicator var NAs: 53 || Remove indicator var <0: 0 || Removed 0 examples != 1162 but with missing value (<0) || sample 355200/5941(361141) ||-Notes:Code for non-cancer illness. If the participant was uncertain of the type of illness they had had, then they described it to the interviewer (a trained nur…	0.999963
	Childhood sunburn occasions	-0.0838	0.0462	0.07	0.314006	0.434402	0.469775	269734	NA	NA	UK Biobank	https://docs.google.com/spreadsheets/d/1kvPoupSzsSFBNSztMzl04xMoSC3Kcx3CrjVf4yBmESU/edit?ts=5b5f17db#gid=227859291	PHESANT Transformation:1737_0|| INTEGER || reassignments: -1=NA|-3=NA || CONTINUOUS || >20% IN ONE CATEGORY || Split into three bins: 0: [0,0], 1: (0,2), 2: >=2 ||cat N: 139410, 40935, 89389 || CAT-ORD || order: 0|1|2 || num categories: 3 ||-Notes:ACE touchscreen question Before the age of 15, how many times did you suffer sunburn that was painful for at least 2 days or caused blistering? The fol…	0.999963
	Handedness (chirality/laterality): Right-handed	-0.102979	0.0685	0.13292	0.312102	0.42904	0.466955	360913	320242	40671	UK Biobank	https://docs.google.com/spreadsheets/d/1kvPoupSzsSFBNSztMzl04xMoSC3Kcx3CrjVf4yBmESU/edit?ts=5b5f17db#gid=227859291	PHESANT Transformation:1707_0 || CAT-SINGLE || CAT-SINGLE-BINARY-VAR: 1 || Inc(>=10): 1(320242) ||-Notes:ACE touchscreen question Are you right or left handed?-Variable type:binary	0.999963
	Diagnoses - main ICD10: L03 Cellulitis	0.121011	0.0861	0.159985	0.312009	0.406893	0.443196	361194	4247	356947	UK Biobank	https://docs.google.com/spreadsheets/d/1kvPoupSzsSFBNSztMzl04xMoSC3Kcx3CrjVf4yBmESU/edit?ts=5b5f17db#gid=227859291	PHESANT Transformation:NA-Notes:NA-Variable type:categorical-Phenotype ID:L03	0.999963
	Illnesses of father: Heart disease	0.155513	0.0404	0.00012	0.311651	0.406483	0.443259	318570	104110	214460	UK Biobank	https://docs.google.com/spreadsheets/d/1kvPoupSzsSFBNSztMzl04xMoSC3Kcx3CrjVf4yBmESU/edit?ts=5b5f17db#gid=227859291	PHESANT Transformation:20107_0 || CAT-MUL-BINARY-VAR 1 || NO_NAN Remove NA participants 9656 || Removed 32968 examples != 1 but with missing value (<0) || sample 214460/104110(318570) ||-Notes:This field contains the combined results of 2 ACE touchscreen questions, both asked Has/did your father ever suffer from? (You can select more than one answer) for different sets of illnesses. For convenien…	0.999963
	Non-cancer illness code, self-reported: diabetes	0.150752	0.0435	0.000532	0.309827	0.435402	0.47672	361141	14114	347027	UK Biobank	https://docs.google.com/spreadsheets/d/1kvPoupSzsSFBNSztMzl04xMoSC3Kcx3CrjVf4yBmESU/edit?ts=5b5f17db#gid=227859291	PHESANT Transformation:20002_0 || CAT-MUL-BINARY-VAR 1220 || Indicator name x135_0_0 || Remove indicator var NAs: 53 || Remove indicator var <0: 0 || Removed 0 examples != 1220 but with missing value (<0) || sample 347027/14114(361141) ||-Notes:Code for non-cancer illness. If the participant was uncertain of the type of illness they had had, then they described it to the interviewer (a trained nu…	0.999963
	Knee pain for 3+ months	0.328111	0.0751	1.26e-05	0.309748	0.513061	0.546026	76000	59814	16186	UK Biobank	https://docs.google.com/spreadsheets/d/1kvPoupSzsSFBNSztMzl04xMoSC3Kcx3CrjVf4yBmESU/edit?ts=5b5f17db#gid=227859291	PHESANT Transformation:3773_0|| CAT-SINGLE || Inc(>=10): 1(59814) || Inc(>=10): 0(16186) || CAT-SINGLE-BINARY || sample 16186/59814(76000) ||-Notes:ACE touchscreen question Have you had knee pains for more than 3 months? ~F3773~ was collected from participants who indicated that in the last month they experienced knee pain that interfered with their usual activities, as defined by their answers t…	0.999963
	Diagnoses - main ICD10: K57 Diverticular disease of intestine	0.280438	0.046	1.08e-09	0.307509	0.38647	0.426215	361194	12662	348532	UK Biobank	https://docs.google.com/spreadsheets/d/1kvPoupSzsSFBNSztMzl04xMoSC3Kcx3CrjVf4yBmESU/edit?ts=5b5f17db#gid=227859291	PHESANT Transformation:NA-Notes:NA-Variable type:categorical-Phenotype ID:K57	0.999963
	Medication for pain relief, constipation, heartburn: Ranitidine (e.g. Zantac)	0.428712	0.0741	7.28e-09	0.306052	0.441512	0.48819	357084	6826	350258	UK Biobank	https://docs.google.com/spreadsheets/d/1kvPoupSzsSFBNSztMzl04xMoSC3Kcx3CrjVf4yBmESU/edit?ts=5b5f17db#gid=227859291	PHESANT Transformation:6154_0 || CAT-MUL-BINARY-VAR 4 || NO_NAN Remove NA participants 514 || Removed 3596 examples != 4 but with missing value (<0) || sample 350258/6826(357084) ||-Notes:ACE touchscreen question Do you regularly take any of the following? (You can select more than one answer) The following checks were performed: If code -7 was selected, then no additional choices were allowed. I…	0.999963
	Diabetes diagnosed by doctor	0.148058	0.041	0.000303	0.304904	0.437612	0.485963	360192	17275	342917	UK Biobank	https://docs.google.com/spreadsheets/d/1kvPoupSzsSFBNSztMzl04xMoSC3Kcx3CrjVf4yBmESU/edit?ts=5b5f17db#gid=227859291	PHESANT Transformation:2443_0|| CAT-SINGLE || Inc(>=10): 0(342917) || Inc(>=10): 1(17275) || CAT-SINGLE-BINARY || sample 342917/17275(360192) ||-Notes:ACE touchscreen question Has a doctor ever told you that you have diabetes? If the participant activated the Help button they were shown the message: If you are unsure if you have been told you had diabetes, select Do not know and you will be asked…	0.999963
	Duration screen displayed	0.0723	0.0585	0.21638	0.295096	0.465073	0.525745	119729	NA	NA	UK Biobank	https://docs.google.com/spreadsheets/d/1kvPoupSzsSFBNSztMzl04xMoSC3Kcx3CrjVf4yBmESU/edit?ts=5b5f17db#gid=227859291	PHESANT Transformation:4290_0|| INTEGER || CONTINUOUS || ||-Notes:Time for which screen was visible.-Variable type:continuous_raw	0.999963
	Age started smoking in current smokers	-0.188716	0.0909	0.0378	0.292667	0.415898	0.481621	27291	NA	NA	UK Biobank	https://docs.google.com/spreadsheets/d/1kvPoupSzsSFBNSztMzl04xMoSC3Kcx3CrjVf4yBmESU/edit?ts=5b5f17db#gid=227859291	PHESANT Transformation:3436_0|| INTEGER || reassignments: -1=NA|-3=NA || CONTINUOUS || ||-Notes:ACE touchscreen question How old were you when you first started smoking on most days? The following checks were performed: If answer If answer > Participants age then rejected If answer ~F3436~ was collected from participants who indicated they currently smoke tobacco on most or all days, as defined b…	0.999963
	Ankle spacing width (left)	0.0515	0.031	0.096	0.290388	0.458452	0.526466	114630	NA	NA	UK Biobank	https://docs.google.com/spreadsheets/d/1kvPoupSzsSFBNSztMzl04xMoSC3Kcx3CrjVf4yBmESU/edit?ts=5b5f17db#gid=227859291	PHESANT Transformation:4100_0|| CONTINUOUS MAIN || CONTINUOUS || ||-Notes:Left ankle width as indicated by the spacing between measurement transducer pads on heel-Variable type:continuous_raw	0.999963
	Diagnoses - main ICD10: M23 Internal derangement of knee	0.174268	0.0588	0.00306	0.288644	0.416952	0.488767	361194	11831	349363	UK Biobank	https://docs.google.com/spreadsheets/d/1kvPoupSzsSFBNSztMzl04xMoSC3Kcx3CrjVf4yBmESU/edit?ts=5b5f17db#gid=227859291	PHESANT Transformation:NA-Notes:NA-Variable type:categorical-Phenotype ID:M23	0.999963
	Forced vital capacity (FVC)	-0.0608	0.0315	0.054	0.287732	0.45703	0.528976	329404	NA	NA	UK Biobank	https://docs.google.com/spreadsheets/d/1kvPoupSzsSFBNSztMzl04xMoSC3Kcx3CrjVf4yBmESU/edit?ts=5b5f17db#gid=227859291	PHESANT Transformation:3062_0|| CONTINUOUS MAIN || CONTINUOUS || ||-Notes:FVC value calculated from blow-Variable type:continuous_raw	0.999963
	Episodal and paroxysmal disorders	0.53372	0.0883	1.49e-09	0.286739	0.455068	0.528627	361194	5418	355776	UK Biobank	https://docs.google.com/spreadsheets/d/1kvPoupSzsSFBNSztMzl04xMoSC3Kcx3CrjVf4yBmESU/edit?ts=5b5f17db#gid=227859291	PHESANT Transformation:NA-Notes:NA-Variable type:categorical-Phenotype ID:G6_EPIPAROX	0.999963
	Ulcerative colitis, NAS	0.130407	0.0652	0.0455	0.286071	0.42119	0.497014	361194	1903	359291	UK Biobank	https://docs.google.com/spreadsheets/d/1kvPoupSzsSFBNSztMzl04xMoSC3Kcx3CrjVf4yBmESU/edit?ts=5b5f17db#gid=227859291	PHESANT Transformation:NA-Notes:NA-Variable type:categorical-Phenotype ID:ULCERNAS	0.999963
	Forced vital capacity (FVC), Best measure	-0.0612	0.0316	0.0526	0.283792	0.457307	0.534881	272338	NA	NA	UK Biobank	https://docs.google.com/spreadsheets/d/1kvPoupSzsSFBNSztMzl04xMoSC3Kcx3CrjVf4yBmESU/edit?ts=5b5f17db#gid=227859291	PHESANT Transformation:20151_0|| CONTINUOUS MAIN || CONTINUOUS || ||-Notes:Highest measure from the array of values for Forced Vital Capacity (FVC) (~F3062~), which was acceptable according to corresponding acceptability field (~F3061~). A blow was deemed acceptable if recorded as 0 (no problems) or 32 (0x20 - USER_ACCEPTED). This derived data field has come from Professor Martin Tobin at the Uni…	0.999963
	Non-cancer illness code, self-reported: pulmonary embolism +/- dvt	0.310143	0.0774	6.11e-05	0.280343	0.440842	0.524825	361141	2999	358142	UK Biobank	https://docs.google.com/spreadsheets/d/1kvPoupSzsSFBNSztMzl04xMoSC3Kcx3CrjVf4yBmESU/edit?ts=5b5f17db#gid=227859291	PHESANT Transformation:20002_0 || CAT-MUL-BINARY-VAR 1093 || Indicator name x135_0_0 || Remove indicator var NAs: 53 || Remove indicator var <0: 0 || Removed 0 examples != 1093 but with missing value (<0) || sample 358142/2999(361141) ||-Notes:Code for non-cancer illness. If the participant was uncertain of the type of illness they had had, then they described it to the interviewer (a trained nur…	0.999963
	Impingement syndrome of shoulder	0.277642	0.0766	0.000291	0.279505	0.436462	0.52192	361194	3420	357774	UK Biobank	https://docs.google.com/spreadsheets/d/1kvPoupSzsSFBNSztMzl04xMoSC3Kcx3CrjVf4yBmESU/edit?ts=5b5f17db#gid=227859291	PHESANT Transformation:NA-Notes:NA-Variable type:categorical-Phenotype ID:M13_IMPINGEMENT	0.999963
	Diagnoses - main ICD10: J44 Other chronic obstructive pulmonary disease	0.327557	0.0713	4.36e-06	0.278053	0.426953	0.514886	361194	1531	359663	UK Biobank	https://docs.google.com/spreadsheets/d/1kvPoupSzsSFBNSztMzl04xMoSC3Kcx3CrjVf4yBmESU/edit?ts=5b5f17db#gid=227859291	PHESANT Transformation:NA-Notes:NA-Variable type:categorical-Phenotype ID:J44	0.999963
	Treatment/medication code: flax oil tablet	0.117014	0.107451	0.276155	0.276707	0.427179	0.517145	361141	598	360543	UK Biobank	https://docs.google.com/spreadsheets/d/1kvPoupSzsSFBNSztMzl04xMoSC3Kcx3CrjVf4yBmESU/edit?ts=5b5f17db#gid=227859291	PHESANT Transformation:20003_0 || CAT-MUL-BINARY-VAR 1140911730 || Indicator name x137_0_0 || Remove indicator var NAs: 53 || Remove indicator var <0: 0 || Removed 0 examples != 1140911730 but with missing value (<0) || sample 360543/598(361141) ||-Notes:Code for treatment Negative codes indicate free-text entry.-Variable type:binary	0.999963
	Bring up phlegm/sputum/mucus on most days	0.42385	0.0756	2.08e-08	0.275675	0.637292	0.665325	91787	7808	83979	UK Biobank	https://docs.google.com/spreadsheets/d/1kvPoupSzsSFBNSztMzl04xMoSC3Kcx3CrjVf4yBmESU/edit?ts=5b5f17db#gid=227859291	PHESANT Transformation:22504_0|| CAT-SINGLE || reassignments: 9=NA || Inc(>=10): 1(7808) || Inc(>=10): 0(83979) || CAT-SINGLE-BINARY || sample 83979/7808(91787) ||-Notes:Participant asked Do you bring up phlegm/sputum/mucus on most days?-Variable type:binary	0.999963
	Lymphocyte count	0.046	0.0347	0.185391	0.272921	0.450262	0.544422	349856	NA	NA	UK Biobank	https://docs.google.com/spreadsheets/d/1kvPoupSzsSFBNSztMzl04xMoSC3Kcx3CrjVf4yBmESU/edit?ts=5b5f17db#gid=227859291	PHESANT Transformation:30120_0|| CONTINUOUS MAIN || CONTINUOUS || ||-Notes:Result of Lymphocytes Number assay, performed on blood sample, obtained from UK Biobank assessment centre visit. Lymphocyte count is the proportion of ( lymphoctyes / 100 ) x white blood cell count-Variable type:continuous_raw	0.999963
	Spread type: Other type of spread/margarine	0.0693	0.043	0.106695	0.272914	0.51116	0.593403	360291	190593	169698	UK Biobank	https://docs.google.com/spreadsheets/d/1kvPoupSzsSFBNSztMzl04xMoSC3Kcx3CrjVf4yBmESU/edit?ts=5b5f17db#gid=227859291	PHESANT Transformation:1428_0 || CAT-SINGLE || CAT-SINGLE-BINARY-VAR: 3 || Inc(>=10): 3(190593) ||-Notes:ACE touchscreen question What type of spread do you mainly use? If the participant activated the Help button they were shown the message: If you use more than one type of spread, please select the one that you use the most. If you are unsure, select Do not know.-Variable type:binary	0.999963
	Cereal type: Bran cereal (e.g. All Bran, Branflakes)	-0.0901	0.059	0.126845	0.271238	0.46113	0.556396	299898	50609	249289	UK Biobank	https://docs.google.com/spreadsheets/d/1kvPoupSzsSFBNSztMzl04xMoSC3Kcx3CrjVf4yBmESU/edit?ts=5b5f17db#gid=227859291	PHESANT Transformation:1468_0 || CAT-SINGLE || CAT-SINGLE-BINARY-VAR: 1 || Inc(>=10): 1(50609) ||-Notes:ACE touchscreen question What type of cereal do you mainly eat? If the participant activated the Help button they were shown the message: If you eat more than one type of cereal, please select the one that you eat the most. If you are unsure, select Do not know. ~F1468~ was collected from all p…	0.999963
	Treatment/medication code: codeine	0.256842	0.0837	0.00215	0.269537	0.443609	0.543452	361141	1870	359271	UK Biobank	https://docs.google.com/spreadsheets/d/1kvPoupSzsSFBNSztMzl04xMoSC3Kcx3CrjVf4yBmESU/edit?ts=5b5f17db#gid=227859291	PHESANT Transformation:20003_0 || CAT-MUL-BINARY-VAR 1140884444 || Indicator name x137_0_0 || Remove indicator var NAs: 53 || Remove indicator var <0: 0 || Removed 0 examples != 1140884444 but with missing value (<0) || sample 359271/1870(361141) ||-Notes:Code for treatment Negative codes indicate free-text entry.-Variable type:binary	0.999963
	Breathing problems during period of job: Yes	0.456669	0.0788	6.95e-09	0.269365	0.395527	0.495853	91149	6697	84452	UK Biobank	https://docs.google.com/spreadsheets/d/1kvPoupSzsSFBNSztMzl04xMoSC3Kcx3CrjVf4yBmESU/edit?ts=5b5f17db#gid=227859291	PHESANT Transformation:22616_0 || CAT-MUL-BINARY-VAR 1 || NO_NAN Remove NA participants 270045 || Removed 0 examples != 1 but with missing value (<0) || sample 84452/6697(91149) ||-Notes:Particpant asked: When you had this job, did you have problems with your breathing?-Variable type:binary	0.999963
	Diagnoses - main ICD10: H53 Visual disturbances	0.268332	0.124822	0.0316	0.26879	0.469648	0.567104	361194	560	360634	UK Biobank	https://docs.google.com/spreadsheets/d/1kvPoupSzsSFBNSztMzl04xMoSC3Kcx3CrjVf4yBmESU/edit?ts=5b5f17db#gid=227859291	PHESANT Transformation:NA-Notes:NA-Variable type:categorical-Phenotype ID:H53	0.999963
	Visual disturbances	0.268332	0.124822	0.0316	0.26879	0.469648	0.567104	361194	611	360583	UK Biobank	https://docs.google.com/spreadsheets/d/1kvPoupSzsSFBNSztMzl04xMoSC3Kcx3CrjVf4yBmESU/edit?ts=5b5f17db#gid=227859291	PHESANT Transformation:NA-Notes:NA-Variable type:categorical-Phenotype ID:H7_VISUDISTURB	0.999963
	Mood [affective] disorders	0.553458	0.096	8.09e-09	0.268777	0.467626	0.565448	361194	1546	359648	UK Biobank	https://docs.google.com/spreadsheets/d/1kvPoupSzsSFBNSztMzl04xMoSC3Kcx3CrjVf4yBmESU/edit?ts=5b5f17db#gid=227859291	PHESANT Transformation:NA-Notes:NA-Variable type:categorical-Phenotype ID:F5_MOOD	0.999963
	Mood disorders	0.553458	0.096	8.09e-09	0.268777	0.467626	0.565448	361194	1546	359648	UK Biobank	https://docs.google.com/spreadsheets/d/1kvPoupSzsSFBNSztMzl04xMoSC3Kcx3CrjVf4yBmESU/edit?ts=5b5f17db#gid=227859291	PHESANT Transformation:NA-Notes:NA-Variable type:categorical-Phenotype ID:KRA_PSY_MOOD	0.999963
	Mesothelioma	-0.1511	0.0981	0.123663	0.267631	0.433593	0.537077	361194	165	361029	UK Biobank	https://docs.google.com/spreadsheets/d/1kvPoupSzsSFBNSztMzl04xMoSC3Kcx3CrjVf4yBmESU/edit?ts=5b5f17db#gid=227859291	PHESANT Transformation:NA-Notes:NA-Variable type:categorical-Phenotype ID:C_MESOTHELIOMA	0.999963
	Mesothelioma	-0.1511	0.0981	0.123663	0.267631	0.433593	0.537077	361194	165	361029	UK Biobank	https://docs.google.com/spreadsheets/d/1kvPoupSzsSFBNSztMzl04xMoSC3Kcx3CrjVf4yBmESU/edit?ts=5b5f17db#gid=227859291	PHESANT Transformation:NA-Notes:NA-Variable type:categorical-Phenotype ID:C3_MESOTHELIOMA	0.999963
	Worked with materials containing asbestos: Often	0.234507	0.0842	0.00535	0.267266	0.439142	0.542783	76457	1262	75195	UK Biobank	https://docs.google.com/spreadsheets/d/1kvPoupSzsSFBNSztMzl04xMoSC3Kcx3CrjVf4yBmESU/edit?ts=5b5f17db#gid=227859291	PHESANT Transformation:22612_0 || CAT-MUL-BINARY-VAR 2 || NO_NAN Remove NA participants 270383 || Removed 14356 examples != 2 but with missing value (<0) || sample 75195/1262(76457) ||-Notes:Participant asked Thinking about the place where you worked: Did you work with materials containing asbestos? Participants were allowed to skip answering this question.-Variable type:binary	0.999963
	Obesity, other/unspecified	0.134536	0.0806	0.0949	0.262958	0.441672	0.551596	361194	433	360761	UK Biobank	https://docs.google.com/spreadsheets/d/1kvPoupSzsSFBNSztMzl04xMoSC3Kcx3CrjVf4yBmESU/edit?ts=5b5f17db#gid=227859291	PHESANT Transformation:NA-Notes:NA-Variable type:categorical-Phenotype ID:E4_OBESITYNAS	0.999963
	Blood clot, DVT, bronchitis, emphysema, asthma, rhinitis, eczema, allergy diagnosed by doctor: Blood clot in the lung	0.282764	0.073	0.000107	0.262862	0.443198	0.553112	360527	2984	357543	UK Biobank	https://docs.google.com/spreadsheets/d/1kvPoupSzsSFBNSztMzl04xMoSC3Kcx3CrjVf4yBmESU/edit?ts=5b5f17db#gid=227859291	PHESANT Transformation:6152_0 || CAT-MUL-BINARY-VAR 7 || NO_NAN Remove NA participants 181 || Removed 486 examples != 7 but with missing value (<0) || sample 357543/2984(360527) ||-Notes:ACE touchscreen question Has a doctor ever told you that you have had any of the following conditions? (You can select more than one answer) The following checks were performed: If code -7 was selected, then no a…	0.999963
	Non-cancer illness code, self-reported: chronic obstructive airways disease/copd	0.384463	0.0924	3.15e-05	0.262398	0.427635	0.539479	361141	1285	359856	UK Biobank	https://docs.google.com/spreadsheets/d/1kvPoupSzsSFBNSztMzl04xMoSC3Kcx3CrjVf4yBmESU/edit?ts=5b5f17db#gid=227859291	PHESANT Transformation:20002_0 || CAT-MUL-BINARY-VAR 1112 || Indicator name x135_0_0 || Remove indicator var NAs: 53 || Remove indicator var <0: 0 || Removed 0 examples != 1112 but with missing value (<0) || sample 359856/1285(361141) ||-Notes:Code for non-cancer illness. If the participant was uncertain of the type of illness they had had, then they described it to the interviewer (a trained nur…	0.999963
	Diagnoses - main ICD10: M67 Other disorders of synovium and tendon	0.186358	0.0927	0.0444	0.262039	0.441885	0.553179	361194	2613	358581	UK Biobank	https://docs.google.com/spreadsheets/d/1kvPoupSzsSFBNSztMzl04xMoSC3Kcx3CrjVf4yBmESU/edit?ts=5b5f17db#gid=227859291	PHESANT Transformation:NA-Notes:NA-Variable type:categorical-Phenotype ID:M67	0.999963
	Illnesses of mother: None of the above (group 2)	-0.502374	0.0753	2.47e-11	0.260635	0.469757	0.579011	334401	257717	76684	UK Biobank	https://docs.google.com/spreadsheets/d/1kvPoupSzsSFBNSztMzl04xMoSC3Kcx3CrjVf4yBmESU/edit?ts=5b5f17db#gid=227859291	PHESANT Transformation:20110_0 || CAT-MUL-BINARY-VAR 101 || NO_NAN Remove NA participants 6165 || Removed 20628 examples != 101 but with missing value (<0) || sample 76684/257717(334401) || SKIP_val:-21 < 0 || SKIP_val:-23 < 0 ||-Notes:This field contains the combined results of 2 ACE touchscreen questions, both asked Has/did your mother ever suffer from? (You can select more than one answer) for…	0.999963
	Treatment/medication code: simvastatin	0.172851	0.0409	2.37e-05	0.257318	0.412007	0.532267	361141	40921	320220	UK Biobank	https://docs.google.com/spreadsheets/d/1kvPoupSzsSFBNSztMzl04xMoSC3Kcx3CrjVf4yBmESU/edit?ts=5b5f17db#gid=227859291	PHESANT Transformation:20003_0 || CAT-MUL-BINARY-VAR 1140861958 || Indicator name x137_0_0 || Remove indicator var NAs: 53 || Remove indicator var <0: 0 || Removed 0 examples != 1140861958 but with missing value (<0) || sample 320220/40921(361141) ||-Notes:Code for treatment Negative codes indicate free-text entry.-Variable type:binary	0.999963
	Diagnoses - main ICD10: C25 Malignant neoplasm of pancreas	0.18576	0.106067	0.0799	0.253864	0.444664	0.568059	361194	403	360791	UK Biobank	https://docs.google.com/spreadsheets/d/1kvPoupSzsSFBNSztMzl04xMoSC3Kcx3CrjVf4yBmESU/edit?ts=5b5f17db#gid=227859291	PHESANT Transformation:NA-Notes:NA-Variable type:categorical-Phenotype ID:C25	0.999963
	Spinal stenosis	0.255522	0.0794	0.00129	0.253213	0.40174	0.528504	361194	1910	359284	UK Biobank	https://docs.google.com/spreadsheets/d/1kvPoupSzsSFBNSztMzl04xMoSC3Kcx3CrjVf4yBmESU/edit?ts=5b5f17db#gid=227859291	PHESANT Transformation:NA-Notes:NA-Variable type:categorical-Phenotype ID:M13_SPINSTENOSIS	0.999963
	Diagnoses - main ICD10: M19 Other arthrosis	0.282268	0.116712	0.0156	0.252607	0.450179	0.574712	361194	4165	357029	UK Biobank	https://docs.google.com/spreadsheets/d/1kvPoupSzsSFBNSztMzl04xMoSC3Kcx3CrjVf4yBmESU/edit?ts=5b5f17db#gid=227859291	PHESANT Transformation:NA-Notes:NA-Variable type:categorical-Phenotype ID:M19	0.999963
	Job coding: researcher in broadcasting, journalism, photography, printing and publishing	0.092	0.0793	0.246038	0.250844	0.461169	0.586489	89866	162	89704	UK Biobank	https://docs.google.com/spreadsheets/d/1kvPoupSzsSFBNSztMzl04xMoSC3Kcx3CrjVf4yBmESU/edit?ts=5b5f17db#gid=227859291	PHESANT Transformation:22601_0 || CAT-MUL-BINARY-VAR 23293164 || Indicator name x22599_0_0 || Remove indicator var NAs: 271328 || Remove indicator var <0: 0 || Removed 0 examples != 23293164 but with missing value (<0) || sample 89704/162(89866) ||-Notes:Participants were asked to select a job group by navigating down a three-level tree. This field records the code they selected at the final leve…	0.999963
	Ever had bowel cancer screening	0.452006	0.0602	6.04e-14	0.250093	0.409494	0.541374	355353	114475	240878	UK Biobank	https://docs.google.com/spreadsheets/d/1kvPoupSzsSFBNSztMzl04xMoSC3Kcx3CrjVf4yBmESU/edit?ts=5b5f17db#gid=227859291	PHESANT Transformation:2345_0|| CAT-SINGLE || Inc(>=10): 1(114475) || Inc(>=10): 0(240878) || CAT-SINGLE-BINARY || sample 240878/114475(355353) ||-Notes:ACE touchscreen question Have you ever had a screening test for bowel (colorectal) cancer? (Please include tests for blood in the stool/faeces or a colonoscopy or a sigmoidoscopy) If the participant activated the Help button they were shown the m…	0.999963
	Non-cancer illness code, self-reported: psoriasis	0.131888	0.0653	0.0434	0.248998	0.431442	0.563853	361141	4192	356949	UK Biobank	https://docs.google.com/spreadsheets/d/1kvPoupSzsSFBNSztMzl04xMoSC3Kcx3CrjVf4yBmESU/edit?ts=5b5f17db#gid=227859291	PHESANT Transformation:20002_0 || CAT-MUL-BINARY-VAR 1453 || Indicator name x135_0_0 || Remove indicator var NAs: 53 || Remove indicator var <0: 0 || Removed 0 examples != 1453 but with missing value (<0) || sample 356949/4192(361141) ||-Notes:Code for non-cancer illness. If the participant was uncertain of the type of illness they had had, then they described it to the interviewer (a trained nur…	0.999963
	Diagnoses - main ICD10: E66 Obesity	0.146448	0.0841	0.0815	0.246931	0.446564	0.580293	361194	353	360841	UK Biobank	https://docs.google.com/spreadsheets/d/1kvPoupSzsSFBNSztMzl04xMoSC3Kcx3CrjVf4yBmESU/edit?ts=5b5f17db#gid=227859291	PHESANT Transformation:NA-Notes:NA-Variable type:categorical-Phenotype ID:E66	0.999963
	Obesity	0.129771	0.0844	0.124164	0.246797	0.451051	0.584268	361194	448	360746	UK Biobank	https://docs.google.com/spreadsheets/d/1kvPoupSzsSFBNSztMzl04xMoSC3Kcx3CrjVf4yBmESU/edit?ts=5b5f17db#gid=227859291	PHESANT Transformation:NA-Notes:NA-Variable type:categorical-Phenotype ID:E4_OBESITY	0.999963
	Childhood asthma (age<16)	0.318328	0.0939	0.000694	0.245941	0.454176	0.588155	361194	1993	359201	UK Biobank	https://docs.google.com/spreadsheets/d/1kvPoupSzsSFBNSztMzl04xMoSC3Kcx3CrjVf4yBmESU/edit?ts=5b5f17db#gid=227859291	PHESANT Transformation:NA-Notes:NA-Variable type:categorical-Phenotype ID:ASTHMA_CHILD	0.999963
	Asthma	0.318328	0.0939	0.000694	0.245941	0.454176	0.588155	361194	1993	359201	UK Biobank	https://docs.google.com/spreadsheets/d/1kvPoupSzsSFBNSztMzl04xMoSC3Kcx3CrjVf4yBmESU/edit?ts=5b5f17db#gid=227859291	PHESANT Transformation:NA-Notes:NA-Variable type:categorical-Phenotype ID:J10_ASTHMA_MAIN	0.999963
	Asthma	0.318328	0.0939	0.000694	0.245941	0.454176	0.588155	361194	1993	359201	UK Biobank	https://docs.google.com/spreadsheets/d/1kvPoupSzsSFBNSztMzl04xMoSC3Kcx3CrjVf4yBmESU/edit?ts=5b5f17db#gid=227859291	PHESANT Transformation:NA-Notes:NA-Variable type:categorical-Phenotype ID:J10_ASTHMA	0.999963
	Treatment/medication code: bendroflumethiazide	0.071	0.0477	0.137294	0.245505	0.438911	0.575922	361141	20196	340945	UK Biobank	https://docs.google.com/spreadsheets/d/1kvPoupSzsSFBNSztMzl04xMoSC3Kcx3CrjVf4yBmESU/edit?ts=5b5f17db#gid=227859291	PHESANT Transformation:20003_0 || CAT-MUL-BINARY-VAR 1141194794 || Indicator name x137_0_0 || Remove indicator var NAs: 53 || Remove indicator var <0: 0 || Removed 0 examples != 1141194794 but with missing value (<0) || sample 340945/20196(361141) ||-Notes:Code for treatment Negative codes indicate free-text entry.-Variable type:binary	0.999963
	Workplace had a lot of diesel exhaust: Often	0.243575	0.09	0.00683	0.242977	0.445583	0.585546	89104	3483	85621	UK Biobank	https://docs.google.com/spreadsheets/d/1kvPoupSzsSFBNSztMzl04xMoSC3Kcx3CrjVf4yBmESU/edit?ts=5b5f17db#gid=227859291	PHESANT Transformation:22615_0 || CAT-MUL-BINARY-VAR 2 || NO_NAN Remove NA participants 270410 || Removed 1680 examples != 2 but with missing value (<0) || sample 85621/3483(89104) ||-Notes:Participant asked Thinking about the place where you worked: Was there a lot of diesel exhaust? Participants were allowed to skip answering this question.-Variable type:binary	0.999963
	Basophill percentage	0.0367	0.0408	0.367968	0.24257	0.46875	0.604819	349861	NA	NA	UK Biobank	https://docs.google.com/spreadsheets/d/1kvPoupSzsSFBNSztMzl04xMoSC3Kcx3CrjVf4yBmESU/edit?ts=5b5f17db#gid=227859291	PHESANT Transformation:30220_0|| CONTINUOUS MAIN || CONTINUOUS || ||-Notes:Result of Basophils Percentage assay, performed on blood sample, obtained from UK Biobank assessment centre visit. Basophils (Percentage) is calculated as the proportion of basophils in the leukocytes.-Variable type:continuous_raw	0.999963
	Job coding: author, writer, biographer, book editor, novelist, dramatist, playwright, poet	0.156355	0.113573	0.16861	0.241834	0.453426	0.593792	89866	277	89589	UK Biobank	https://docs.google.com/spreadsheets/d/1kvPoupSzsSFBNSztMzl04xMoSC3Kcx3CrjVf4yBmESU/edit?ts=5b5f17db#gid=227859291	PHESANT Transformation:22601_0 || CAT-MUL-BINARY-VAR 34123157 || Indicator name x22599_0_0 || Remove indicator var NAs: 271328 || Remove indicator var <0: 0 || Removed 0 examples != 34123157 but with missing value (<0) || sample 89589/277(89866) ||-Notes:Participants were asked to select a job group by navigating down a three-level tree. This field records the code they selected at the final leve…	0.999963
	Particulate matter air pollution (pm2.5) absorbance; 2010	0.167631	0.0609	0.00592	0.24069	0.494241	0.626266	329886	NA	NA	UK Biobank	https://docs.google.com/spreadsheets/d/1kvPoupSzsSFBNSztMzl04xMoSC3Kcx3CrjVf4yBmESU/edit?ts=5b5f17db#gid=227859291	PHESANT Transformation:24007_0|| CONTINUOUS MAIN || CONTINUOUS || ||-Notes:PM2.5 absorbance. This is ameasurement of the blackness of PM2.5 filters; a proxy for elemental carbon, which is the dominant light absorbing substanc. Land Use Regression (LUR) estimate for annual average 2010-Variable type:continuous_raw	0.999963
	Endometriosis, IBD co-morbidity	0.303038	0.0977	0.00192	0.238982	0.442881	0.589468	361194	1516	359678	UK Biobank	https://docs.google.com/spreadsheets/d/1kvPoupSzsSFBNSztMzl04xMoSC3Kcx3CrjVf4yBmESU/edit?ts=5b5f17db#gid=227859291	PHESANT Transformation:NA-Notes:NA-Variable type:categorical-Phenotype ID:IBD_ENDOMETRIOSIS	0.999963
	Diagnoses - main ICD10: N80 Endometriosis	0.303038	0.0977	0.00192	0.238982	0.442881	0.589468	361194	1496	359698	UK Biobank	https://docs.google.com/spreadsheets/d/1kvPoupSzsSFBNSztMzl04xMoSC3Kcx3CrjVf4yBmESU/edit?ts=5b5f17db#gid=227859291	PHESANT Transformation:NA-Notes:NA-Variable type:categorical-Phenotype ID:N80	0.999963
	Mother still alive	-0.104656	0.0889	0.239287	0.237285	0.456676	0.603348	355029	140246	214783	UK Biobank	https://docs.google.com/spreadsheets/d/1kvPoupSzsSFBNSztMzl04xMoSC3Kcx3CrjVf4yBmESU/edit?ts=5b5f17db#gid=227859291	PHESANT Transformation:1835_0|| CAT-SINGLE || Inc(>=10): 0(214783) || Inc(>=10): 1(140246) || CAT-SINGLE-BINARY || sample 214783/140246(355029) ||-Notes:ACE touchscreen question Is your mother still alive? ~F1835~ was collected from all participants except those who indicated they were adopted as a child, as defined by their answers to ~F1767~-Variable type:binary	0.999963
	Spread type: Never/rarely use spread	-0.037	0.0543	0.495927	0.235506	0.450486	0.601126	360291	36579	323712	UK Biobank	https://docs.google.com/spreadsheets/d/1kvPoupSzsSFBNSztMzl04xMoSC3Kcx3CrjVf4yBmESU/edit?ts=5b5f17db#gid=227859291	PHESANT Transformation:1428_0 || CAT-SINGLE || CAT-SINGLE-BINARY-VAR: 0 || Inc(>=10): 0(36579) ||-Notes:ACE touchscreen question What type of spread do you mainly use? If the participant activated the Help button they were shown the message: If you use more than one type of spread, please select the one that you use the most. If you are unsure, select Do not know.-Variable type:binary	0.999963
	Neck/shoulder pain for 3+ months	0.520895	0.12296	2.27e-05	0.235089	0.498031	0.636901	81276	56156	25120	UK Biobank	https://docs.google.com/spreadsheets/d/1kvPoupSzsSFBNSztMzl04xMoSC3Kcx3CrjVf4yBmESU/edit?ts=5b5f17db#gid=227859291	PHESANT Transformation:3404_0|| CAT-SINGLE || Inc(>=10): 1(56156) || Inc(>=10): 0(25120) || CAT-SINGLE-BINARY || sample 25120/56156(81276) ||-Notes:ACE touchscreen question Have you had neck or shoulder pains for more than 3 months? ~F3404~ was collected from participants who indicated that in the last month they experienced neck or shoulder pain that interfered with their usual activities, as de…	0.999963
	Treatment/medication code: adcal-d3 1.5g/10micrograms chewable tablet	0.119589	0.0899	0.183262	0.233976	0.420179	0.577632	361141	2435	358706	UK Biobank	https://docs.google.com/spreadsheets/d/1kvPoupSzsSFBNSztMzl04xMoSC3Kcx3CrjVf4yBmESU/edit?ts=5b5f17db#gid=227859291	PHESANT Transformation:20003_0 || CAT-MUL-BINARY-VAR 1141164828 || Indicator name x137_0_0 || Remove indicator var NAs: 53 || Remove indicator var <0: 0 || Removed 0 examples != 1141164828 but with missing value (<0) || sample 358706/2435(361141) ||-Notes:Code for treatment Negative codes indicate free-text entry.-Variable type:binary	0.999963
	Hernia	0.221777	0.0467	2.06e-06	0.23295	0.454469	0.608247	361194	26197	334997	UK Biobank	https://docs.google.com/spreadsheets/d/1kvPoupSzsSFBNSztMzl04xMoSC3Kcx3CrjVf4yBmESU/edit?ts=5b5f17db#gid=227859291	PHESANT Transformation:NA-Notes:NA-Variable type:categorical-Phenotype ID:K11_HERNIA	0.999963
	Illnesses of father: Lung cancer	0.12805	0.0525	0.0147	0.232326	0.390231	0.551605	314072	29206	284866	UK Biobank	https://docs.google.com/spreadsheets/d/1kvPoupSzsSFBNSztMzl04xMoSC3Kcx3CrjVf4yBmESU/edit?ts=5b5f17db#gid=227859291	PHESANT Transformation:20107_0 || CAT-MUL-BINARY-VAR 3 || NO_NAN Remove NA participants 9656 || Removed 37466 examples != 3 but with missing value (<0) || sample 284866/29206(314072) ||-Notes:This field contains the combined results of 2 ACE touchscreen questions, both asked Has/did your father ever suffer from? (You can select more than one answer) for different sets of illnesses. For convenienc…	0.999963
	Qualifications: CSEs or equivalent	0.12632	0.0472	0.00745	0.230504	0.445178	0.604612	357549	46672	310877	UK Biobank	https://docs.google.com/spreadsheets/d/1kvPoupSzsSFBNSztMzl04xMoSC3Kcx3CrjVf4yBmESU/edit?ts=5b5f17db#gid=227859291	PHESANT Transformation:6138_0 || CAT-MUL-BINARY-VAR 4 || NO_NAN Remove NA participants 510 || Removed 3135 examples != 4 but with missing value (<0) || sample 310877/46672(357549) || SKIP_val:-3 < 0 ||-Notes:ACE touchscreen question Which of the following qualifications do you have? (You can select more than one) The following checks were performed: If code -7 was selected, then no additional cho…	0.999963
	Medication for cholesterol, blood pressure or diabetes: Blood pressure medication	0.141262	0.0396	0.000356	0.228936	0.331656	0.490017	165340	40987	124353	UK Biobank	https://docs.google.com/spreadsheets/d/1kvPoupSzsSFBNSztMzl04xMoSC3Kcx3CrjVf4yBmESU/edit?ts=5b5f17db#gid=227859291	PHESANT Transformation:6177_0 || CAT-MUL-BINARY-VAR 2 || NO_NAN Remove NA participants 194414 || Removed 1440 examples != 2 but with missing value (<0) || sample 124353/40987(165340) ||-Notes:ACE touchscreen question Do you regularly take any of the following medications? (you can select more than one answer) The following checks were performed: If code -7 was selected, then no additional choices…	0.999963
	Type of accommodation lived in: A house or bungalow	-0.355263	0.0487	3.03e-13	0.228805	0.306022	0.454656	360088	326854	33234	UK Biobank	https://docs.google.com/spreadsheets/d/1kvPoupSzsSFBNSztMzl04xMoSC3Kcx3CrjVf4yBmESU/edit?ts=5b5f17db#gid=227859291	PHESANT Transformation:670_0 || CAT-SINGLE || CAT-SINGLE-BINARY-VAR: 1 || Inc(>=10): 1(326854) ||-Notes:ACE touchscreen question What type of accommodation do you live in? If the participant activated the Help button they were shown the message: Please select: A house or bungalow for any whole, detached, semi-detached or terraced (including end-terrace) house or bungalow. A flat, maisonette, or a…	0.999963
	Leg fat-free mass (left)	0.0225	0.0266	0.397318	0.227162	0.488481	0.641904	354771	NA	NA	UK Biobank	https://docs.google.com/spreadsheets/d/1kvPoupSzsSFBNSztMzl04xMoSC3Kcx3CrjVf4yBmESU/edit?ts=5b5f17db#gid=227859291	PHESANT Transformation:23117_0|| CONTINUOUS MAIN || CONTINUOUS || ||-Notes:Body composition estimation by impedance measurement. Left leg fat free mass. Left leg fat free mass in Kg, 0.1 increments.-Variable type:continuous_raw	0.999963
	Diagnoses - main ICD10: E04 Other non-toxic goitre	0.214131	0.0924	0.0205	0.226328	0.462573	0.624644	361194	1052	360142	UK Biobank	https://docs.google.com/spreadsheets/d/1kvPoupSzsSFBNSztMzl04xMoSC3Kcx3CrjVf4yBmESU/edit?ts=5b5f17db#gid=227859291	PHESANT Transformation:NA-Notes:NA-Variable type:categorical-Phenotype ID:E04	0.999963
	Diseases of the blood and blood-forming organs and certain disorders involving the immune mechanism	0.235552	0.106741	0.0273	0.22551	0.464791	0.627545	361194	10095	351099	UK Biobank	https://docs.google.com/spreadsheets/d/1kvPoupSzsSFBNSztMzl04xMoSC3Kcx3CrjVf4yBmESU/edit?ts=5b5f17db#gid=227859291	PHESANT Transformation:NA-Notes:NA-Variable type:categorical-Phenotype ID:III_BLOOD_IMMUN	0.999963
	Leisure/social activities: Religious group	-0.0853	0.0441	0.0532	0.224536	0.527334	0.670257	360063	52697	307366	UK Biobank	https://docs.google.com/spreadsheets/d/1kvPoupSzsSFBNSztMzl04xMoSC3Kcx3CrjVf4yBmESU/edit?ts=5b5f17db#gid=227859291	PHESANT Transformation:6160_0 || CAT-MUL-BINARY-VAR 3 || NO_NAN Remove NA participants 177 || Removed 954 examples != 3 but with missing value (<0) || sample 307366/52697(360063) ||-Notes:ACE touchscreen question Which of the following do you attend once a week or more often? (You can select more than one) The following checks were performed: If code -7 was selected, then no additional choices we…	0.999963
	White blood cell (leukocyte) count	0.116112	0.0318	0.000265	0.223417	0.44883	0.618642	350470	NA	NA	UK Biobank	https://docs.google.com/spreadsheets/d/1kvPoupSzsSFBNSztMzl04xMoSC3Kcx3CrjVf4yBmESU/edit?ts=5b5f17db#gid=227859291	PHESANT Transformation:30000_0|| CONTINUOUS MAIN || CONTINUOUS || ||-Notes:Result of White Blood Cell Count assay, performed on blood sample, obtained from UK Biobank assessment centre visit. White blood count is the number of leukocytes. Analyser operating range was 0 to 9x10^11 cells/Litre. Typical reference range is 3.5x10^9 to 9.6x10^9 cells/Litre.-Variable type:continuous_raw	0.999963
	Treatment/medication code: thyroxine product	0.194508	0.072	0.00691	0.223359	0.461092	0.628093	361141	4246	356895	UK Biobank	https://docs.google.com/spreadsheets/d/1kvPoupSzsSFBNSztMzl04xMoSC3Kcx3CrjVf4yBmESU/edit?ts=5b5f17db#gid=227859291	PHESANT Transformation:20003_0 || CAT-MUL-BINARY-VAR 1140884516 || Indicator name x137_0_0 || Remove indicator var NAs: 53 || Remove indicator var <0: 0 || Removed 0 examples != 1140884516 but with missing value (<0) || sample 356895/4246(361141) ||-Notes:Code for treatment Negative codes indicate free-text entry.-Variable type:binary	0.999963
	Microalbumin in urine	0.10731	0.0912	0.239131	0.222731	0.440514	0.613126	108706	NA	NA	UK Biobank	https://docs.google.com/spreadsheets/d/1kvPoupSzsSFBNSztMzl04xMoSC3Kcx3CrjVf4yBmESU/edit?ts=5b5f17db#gid=227859291	PHESANT Transformation:30500_0|| CONTINUOUS MAIN || CONTINUOUS || ||-Notes:Measured by immunoturbidimetric analysis on a Beckman Coulter AU5400.-Variable type:continuous_raw	0.999963
	Mouth/teeth dental problems: Toothache	0.370175	0.0729	3.85e-07	0.221104	0.454207	0.626406	359841	14477	345364	UK Biobank	https://docs.google.com/spreadsheets/d/1kvPoupSzsSFBNSztMzl04xMoSC3Kcx3CrjVf4yBmESU/edit?ts=5b5f17db#gid=227859291	PHESANT Transformation:6149_0 || CAT-MUL-BINARY-VAR 5 || NO_NAN Remove NA participants 512 || Removed 841 examples != 5 but with missing value (<0) || sample 345364/14477(359841) || SKIP_val:-3 < 0 ||-Notes:ACE touchscreen question Do you have any of the following? (You can select more than one answer) The following checks were performed: If code -7 was selected, then no additional choices were a…	0.999963
	Leg predicted mass (left)	0.0216	0.0266	0.417119	0.22056	0.491633	0.6537	354766	NA	NA	UK Biobank	https://docs.google.com/spreadsheets/d/1kvPoupSzsSFBNSztMzl04xMoSC3Kcx3CrjVf4yBmESU/edit?ts=5b5f17db#gid=227859291	PHESANT Transformation:23118_0|| CONTINUOUS MAIN || CONTINUOUS || ||-Notes:Body composition estimation by impedance measurement. Left leg predicted mass. in Kg, 0.1 increments.-Variable type:continuous_raw	0.999963
	Illness, injury, bereavement, stress in last 2 years: Death of a close relative	0.240986	0.0607	7.23e-05	0.219534	0.434356	0.613262	358836	75305	283531	UK Biobank	https://docs.google.com/spreadsheets/d/1kvPoupSzsSFBNSztMzl04xMoSC3Kcx3CrjVf4yBmESU/edit?ts=5b5f17db#gid=227859291	PHESANT Transformation:6145_0 || CAT-MUL-BINARY-VAR 3 || NO_NAN Remove NA participants 512 || Removed 1846 examples != 3 but with missing value (<0) || sample 283531/75305(358836) ||-Notes:ACE touchscreen question In the last 2 years have you experienced any of the following? (You can select more than one answer) The following checks were performed: If code -7 was selected, then no additional cho…	0.999963
	Diagnoses - main ICD10: R32 Unspecified urinary incontinence	0.147203	0.121797	0.226819	0.216207	0.463486	0.640871	361194	871	360323	UK Biobank	https://docs.google.com/spreadsheets/d/1kvPoupSzsSFBNSztMzl04xMoSC3Kcx3CrjVf4yBmESU/edit?ts=5b5f17db#gid=227859291	PHESANT Transformation:NA-Notes:NA-Variable type:categorical-Phenotype ID:R32	0.999963
	Job SOC coding: Nurses	0.0975	0.0853	0.253115	0.215703	0.468751	0.645397	91149	5062	86087	UK Biobank	https://docs.google.com/spreadsheets/d/1kvPoupSzsSFBNSztMzl04xMoSC3Kcx3CrjVf4yBmESU/edit?ts=5b5f17db#gid=227859291	PHESANT Transformation:22617_0 || CAT-MUL-BINARY-VAR 3211 || NO_NAN Remove NA participants 270045 || Removed 0 examples != 3211 but with missing value (<0) || sample 86087/5062(91149) ||-Notes:Each self-coded job group was mapped to a 4-digit SOC2003 coding. In some cases several self-coded job groups map to the same SOC2003 coding as the input interface was designed to help untrained users class…	0.999963
	Workplace very dusty: Often	0.306754	0.0604	3.81e-07	0.215463	0.394558	0.585006	89631	9561	80070	UK Biobank	https://docs.google.com/spreadsheets/d/1kvPoupSzsSFBNSztMzl04xMoSC3Kcx3CrjVf4yBmESU/edit?ts=5b5f17db#gid=227859291	PHESANT Transformation:22609_0 || CAT-MUL-BINARY-VAR 2 || NO_NAN Remove NA participants 270347 || Removed 1217 examples != 2 but with missing value (<0) || sample 80070/9561(89631) ||-Notes:Participant asked Thinking about the place where you worked: Was it very dusty? Participants were allowed to skip answering this question.-Variable type:binary	0.999963
	Diagnoses - main ICD10: I25 Chronic ischaemic heart disease	0.233343	0.0375	5e-10	0.210708	0.425289	0.620286	361194	12769	348425	UK Biobank	https://docs.google.com/spreadsheets/d/1kvPoupSzsSFBNSztMzl04xMoSC3Kcx3CrjVf4yBmESU/edit?ts=5b5f17db#gid=227859291	PHESANT Transformation:NA-Notes:NA-Variable type:categorical-Phenotype ID:I25	0.999963
	Age at last episode of depression	0.419023	0.071	3.64e-09	0.209018	0.487923	0.668372	59260	NA	NA	UK Biobank	https://docs.google.com/spreadsheets/d/1kvPoupSzsSFBNSztMzl04xMoSC3Kcx3CrjVf4yBmESU/edit?ts=5b5f17db#gid=227859291	PHESANT Transformation:20434_0|| INTEGER || reassignments: -121=NA|-818=NA || CONTINUOUS || ||-Notes:Question asked: About how old were you the LAST time you had a period of two weeks like this? (Whether or not you received any help for it.) Question was asked when ~F20446~ was Yes or ~F20441~ was Yes.-Variable type:continuous_raw	0.999963
	Asthma, hospital admissions 1	0.316258	0.0933	0.000703	0.208223	0.463967	0.653585	361194	1986	359208	UK Biobank	https://docs.google.com/spreadsheets/d/1kvPoupSzsSFBNSztMzl04xMoSC3Kcx3CrjVf4yBmESU/edit?ts=5b5f17db#gid=227859291	PHESANT Transformation:NA-Notes:NA-Variable type:categorical-Phenotype ID:ASTHMA_HOSPITAL1	0.999963
	Job coding: nurse (of any kind, at any level)	0.0996	0.085	0.241422	0.207948	0.468766	0.657327	89866	4860	85006	UK Biobank	https://docs.google.com/spreadsheets/d/1kvPoupSzsSFBNSztMzl04xMoSC3Kcx3CrjVf4yBmESU/edit?ts=5b5f17db#gid=227859291	PHESANT Transformation:22601_0 || CAT-MUL-BINARY-VAR 32113072 || Indicator name x22599_0_0 || Remove indicator var NAs: 271328 || Remove indicator var <0: 0 || Removed 0 examples != 32113072 but with missing value (<0) || sample 85006/4860(89866) ||-Notes:Participants were asked to select a job group by navigating down a three-level tree. This field records the code they selected at the final lev…	0.999963
	Iron deficiency anaemia	0.164952	0.101431	0.103896	0.207833	0.46469	0.654694	361194	3786	357408	UK Biobank	https://docs.google.com/spreadsheets/d/1kvPoupSzsSFBNSztMzl04xMoSC3Kcx3CrjVf4yBmESU/edit?ts=5b5f17db#gid=227859291	PHESANT Transformation:NA-Notes:NA-Variable type:categorical-Phenotype ID:D3_ANAEMIA_IRONDEF	0.999963
	Diagnoses - main ICD10: D50 Iron deficiency anaemia	0.164952	0.101431	0.103896	0.207833	0.46469	0.654694	361194	3222	357972	UK Biobank	https://docs.google.com/spreadsheets/d/1kvPoupSzsSFBNSztMzl04xMoSC3Kcx3CrjVf4yBmESU/edit?ts=5b5f17db#gid=227859291	PHESANT Transformation:NA-Notes:NA-Variable type:categorical-Phenotype ID:D50	0.999963
	Sleep apnoea	0.32183	0.0837	0.00012	0.20581	0.463805	0.657228	361194	2249	358945	UK Biobank	https://docs.google.com/spreadsheets/d/1kvPoupSzsSFBNSztMzl04xMoSC3Kcx3CrjVf4yBmESU/edit?ts=5b5f17db#gid=227859291	PHESANT Transformation:NA-Notes:NA-Variable type:categorical-Phenotype ID:G6_SLEEPAPNO	0.999963
	Neutrophill count	0.122516	0.0337	0.000281	0.205527	0.460207	0.655166	349856	NA	NA	UK Biobank	https://docs.google.com/spreadsheets/d/1kvPoupSzsSFBNSztMzl04xMoSC3Kcx3CrjVf4yBmESU/edit?ts=5b5f17db#gid=227859291	PHESANT Transformation:30140_0|| CONTINUOUS MAIN || CONTINUOUS || ||-Notes:Result of Neutrophils Number assay, performed on blood sample, obtained from UK Biobank assessment centre visit. Neutrophils count is the proportion of ( neutrophils / 100 ) x white blood cell count.-Variable type:continuous_raw	0.999963
	Illnesses of siblings: Chronic bronchitis/emphysema	0.581972	0.130306	7.96e-06	0.204991	0.514393	0.690254	279496	7933	271563	UK Biobank	https://docs.google.com/spreadsheets/d/1kvPoupSzsSFBNSztMzl04xMoSC3Kcx3CrjVf4yBmESU/edit?ts=5b5f17db#gid=227859291	PHESANT Transformation:20111_0 || CAT-MUL-BINARY-VAR 6 || NO_NAN Remove NA participants 52692 || Removed 29007 examples != 6 but with missing value (<0) || sample 271563/7933(279496) || SKIP_val:-11 < 0 ||-Notes:This field contains the combined results of 2 ACE touchscreen questions, both asked Have any of your brothers or sisters suffered from any of the following diseases? (You can select more …	0.999963
	Fluid intelligence score	-0.0566	0.0366	0.122182	0.20479	0.527008	0.697579	117131	NA	NA	UK Biobank	https://docs.google.com/spreadsheets/d/1kvPoupSzsSFBNSztMzl04xMoSC3Kcx3CrjVf4yBmESU/edit?ts=5b5f17db#gid=227859291	PHESANT Transformation:20016_0|| INTEGER || CONTINUOUS || ||-Notes:This is a simple unweighted sum of the number of correct answers given to the 13 fluid intelligence questions. Participants who did not answer all of the questions within the allotted 2 minute limit are scored as zero for each of the unattempted questions.-Variable type:continuous_raw	0.999963
	Age at first episode of depression	-0.489392	0.0819	2.32e-09	0.203303	0.488004	0.67697	61033	NA	NA	UK Biobank	https://docs.google.com/spreadsheets/d/1kvPoupSzsSFBNSztMzl04xMoSC3Kcx3CrjVf4yBmESU/edit?ts=5b5f17db#gid=227859291	PHESANT Transformation:20433_0|| INTEGER || reassignments: -121=NA|-818=NA || CONTINUOUS || ||-Notes:Question asked: About how old were you the FIRST time you had a period of two weeks like this? (Whether or not you received any help for it.) Question was asked when ~F20446~ was Yes or ~F20441~ was Yes.-Variable type:continuous_raw	0.999963
	Treatment/medication code: temazepam	0.319128	0.116335	0.00608	0.202434	0.479745	0.673053	361141	759	360382	UK Biobank	https://docs.google.com/spreadsheets/d/1kvPoupSzsSFBNSztMzl04xMoSC3Kcx3CrjVf4yBmESU/edit?ts=5b5f17db#gid=227859291	PHESANT Transformation:20003_0 || CAT-MUL-BINARY-VAR 1140863202 || Indicator name x137_0_0 || Remove indicator var NAs: 53 || Remove indicator var <0: 0 || Removed 0 examples != 1140863202 but with missing value (<0) || sample 360382/759(361141) ||-Notes:Code for treatment Negative codes indicate free-text entry.-Variable type:binary	0.999963
	Never eat eggs, dairy, wheat, sugar: I eat all of the above	-0.0886	0.0407	0.0295	0.202428	0.294341	0.491621	359777	278162	81615	UK Biobank	https://docs.google.com/spreadsheets/d/1kvPoupSzsSFBNSztMzl04xMoSC3Kcx3CrjVf4yBmESU/edit?ts=5b5f17db#gid=227859291	PHESANT Transformation:6144_0 || CAT-MUL-BINARY-VAR 5 || NO_NAN Remove NA participants 1417 || Removed 0 examples != 5 but with missing value (<0) || sample 81615/278162(359777) ||-Notes:ACE touchscreen question Which of the following do you NEVER eat? (You can select more than one answer) The following checks were performed: If code 5 was selected, then no additional choices were allowed. If cod…	0.999963
	Platelet crit	0.0154	0.023	0.503006	0.200968	0.479025	0.674824	350471	NA	NA	UK Biobank	https://docs.google.com/spreadsheets/d/1kvPoupSzsSFBNSztMzl04xMoSC3Kcx3CrjVf4yBmESU/edit?ts=5b5f17db#gid=227859291	PHESANT Transformation:30090_0|| CONTINUOUS MAIN || CONTINUOUS || ||-Notes:Result of Platelet Crit assay, performed on blood sample, obtained from UK Biobank assessment centre visit. Platelet Crit is a computed value that represents the platelet packed cell volume.-Variable type:continuous_raw	0.999963
	Trunk fat mass	0.111817	0.0278	5.83e-05	0.200672	0.30446	0.509826	354597	NA	NA	UK Biobank	https://docs.google.com/spreadsheets/d/1kvPoupSzsSFBNSztMzl04xMoSC3Kcx3CrjVf4yBmESU/edit?ts=5b5f17db#gid=227859291	PHESANT Transformation:23128_0|| CONTINUOUS MAIN || CONTINUOUS || ||-Notes:Body composition estimation by impedance measurement. Trunk fat mass Trunk fat mass in Kg, 0.1 increments.-Variable type:continuous_raw	0.999963
	Mouth/teeth dental problems: Bleeding gums	0.158746	0.0505	0.00169	0.200161	0.312722	0.522133	359841	46694	313147	UK Biobank	https://docs.google.com/spreadsheets/d/1kvPoupSzsSFBNSztMzl04xMoSC3Kcx3CrjVf4yBmESU/edit?ts=5b5f17db#gid=227859291	PHESANT Transformation:6149_0 || CAT-MUL-BINARY-VAR 3 || NO_NAN Remove NA participants 512 || Removed 841 examples != 3 but with missing value (<0) || sample 313147/46694(359841) ||-Notes:ACE touchscreen question Do you have any of the following? (You can select more than one answer) The following checks were performed: If code -7 was selected, then no additional choices were allowed. If code -3 …	0.999963
	Non-cancer illness code, self-reported: deep venous thrombosis (dvt)	0.0991	0.0636	0.119552	0.199565	0.415522	0.631032	361141	7237	353904	UK Biobank	https://docs.google.com/spreadsheets/d/1kvPoupSzsSFBNSztMzl04xMoSC3Kcx3CrjVf4yBmESU/edit?ts=5b5f17db#gid=227859291	PHESANT Transformation:20002_0 || CAT-MUL-BINARY-VAR 1094 || Indicator name x135_0_0 || Remove indicator var NAs: 53 || Remove indicator var <0: 0 || Removed 0 examples != 1094 but with missing value (<0) || sample 353904/7237(361141) ||-Notes:Code for non-cancer illness. If the participant was uncertain of the type of illness they had had, then they described it to the interviewer (a trained nur…	0.999963
	Asthma-related pneumonia	0.418778	0.114639	0.000259	0.198139	0.650076	0.760523	361194	5900	355294	UK Biobank	https://docs.google.com/spreadsheets/d/1kvPoupSzsSFBNSztMzl04xMoSC3Kcx3CrjVf4yBmESU/edit?ts=5b5f17db#gid=227859291	PHESANT Transformation:NA-Notes:NA-Variable type:categorical-Phenotype ID:ASTHMA_PNEUMONIA	0.999963
	Pneumonias (Asthma/COPD co-morbidities)	0.418778	0.114639	0.000259	0.198139	0.650076	0.760523	361194	5900	355294	UK Biobank	https://docs.google.com/spreadsheets/d/1kvPoupSzsSFBNSztMzl04xMoSC3Kcx3CrjVf4yBmESU/edit?ts=5b5f17db#gid=227859291	PHESANT Transformation:NA-Notes:NA-Variable type:categorical-Phenotype ID:PNEUMONIA	0.999963
	Diagnoses - main ICD10: F31 Bipolar affective disorder	0.200362	0.0636	0.00162	0.1974	0.287083	0.491701	361194	371	360823	UK Biobank	https://docs.google.com/spreadsheets/d/1kvPoupSzsSFBNSztMzl04xMoSC3Kcx3CrjVf4yBmESU/edit?ts=5b5f17db#gid=227859291	PHESANT Transformation:NA-Notes:NA-Variable type:categorical-Phenotype ID:F31	0.999963
	Major dietary changes in the last 5 years: Yes, because of other reasons	0.187788	0.0624	0.0026	0.195769	0.267855	0.464854	360294	100875	259419	UK Biobank	https://docs.google.com/spreadsheets/d/1kvPoupSzsSFBNSztMzl04xMoSC3Kcx3CrjVf4yBmESU/edit?ts=5b5f17db#gid=227859291	PHESANT Transformation:1538_0 || CAT-SINGLE || CAT-SINGLE-BINARY-VAR: 2 || Inc(>=10): 2(100875) ||-Notes:ACE touchscreen question Have you made any major changes to your diet in the last 5 years?-Variable type:binary	0.999963
	Diagnoses - main ICD10: Z42 Follow-up care involving plastic surgery	0.250636	0.0909	0.00585	0.195715	0.474318	0.679881	361194	1963	359231	UK Biobank	https://docs.google.com/spreadsheets/d/1kvPoupSzsSFBNSztMzl04xMoSC3Kcx3CrjVf4yBmESU/edit?ts=5b5f17db#gid=227859291	PHESANT Transformation:NA-Notes:NA-Variable type:categorical-Phenotype ID:Z42	0.999963
	Diseases of the skin and subcutaneous tissue	0.289015	0.103388	0.00518	0.195298	0.492618	0.691774	361194	27074	334120	UK Biobank	https://docs.google.com/spreadsheets/d/1kvPoupSzsSFBNSztMzl04xMoSC3Kcx3CrjVf4yBmESU/edit?ts=5b5f17db#gid=227859291	PHESANT Transformation:NA-Notes:NA-Variable type:categorical-Phenotype ID:XII_SKIN_SUBCUTAN	0.999963
	Other soft tissue disorders, not elsewhere classified	0.334758	0.0818	4.25e-05	0.195262	0.488707	0.689489	361194	7233	353961	UK Biobank	https://docs.google.com/spreadsheets/d/1kvPoupSzsSFBNSztMzl04xMoSC3Kcx3CrjVf4yBmESU/edit?ts=5b5f17db#gid=227859291	PHESANT Transformation:NA-Notes:NA-Variable type:categorical-Phenotype ID:M13_SOFTTISSUEOTH	0.999963
	Diagnoses - main ICD10: M79 Other soft tissue disorders, not elsewhere classified	0.334758	0.0818	4.25e-05	0.195262	0.488707	0.689489	361194	6946	354248	UK Biobank	https://docs.google.com/spreadsheets/d/1kvPoupSzsSFBNSztMzl04xMoSC3Kcx3CrjVf4yBmESU/edit?ts=5b5f17db#gid=227859291	PHESANT Transformation:NA-Notes:NA-Variable type:categorical-Phenotype ID:M79	0.999963
	Ganglion	0.140373	0.0885	0.112568	0.19233	0.477075	0.686843	361194	2239	358955	UK Biobank	https://docs.google.com/spreadsheets/d/1kvPoupSzsSFBNSztMzl04xMoSC3Kcx3CrjVf4yBmESU/edit?ts=5b5f17db#gid=227859291	PHESANT Transformation:NA-Notes:NA-Variable type:categorical-Phenotype ID:M13_GANGLION	0.999963
	Basal metabolic rate	0.0185	0.0266	0.486947	0.191472	0.501966	0.702874	354825	NA	NA	UK Biobank	https://docs.google.com/spreadsheets/d/1kvPoupSzsSFBNSztMzl04xMoSC3Kcx3CrjVf4yBmESU/edit?ts=5b5f17db#gid=227859291	PHESANT Transformation:23105_0|| CONTINUOUS MAIN || CONTINUOUS || ||-Notes:Body composition estimation by impedance measurement. Basal metabolic rate Return value in Kilo- Joules.-Variable type:continuous_raw	0.999963
	Diagnoses - main ICD10: I84 Haemorrhoids	0.272838	0.0665	4.11e-05	0.189859	0.390884	0.627168	361194	12102	349092	UK Biobank	https://docs.google.com/spreadsheets/d/1kvPoupSzsSFBNSztMzl04xMoSC3Kcx3CrjVf4yBmESU/edit?ts=5b5f17db#gid=227859291	PHESANT Transformation:NA-Notes:NA-Variable type:categorical-Phenotype ID:I84	0.999963
	Non-cancer illness code, self-reported: osteoporosis	0.3092	0.0496	4.72e-10	0.185701	0.412957	0.652937	361141	5736	355405	UK Biobank	https://docs.google.com/spreadsheets/d/1kvPoupSzsSFBNSztMzl04xMoSC3Kcx3CrjVf4yBmESU/edit?ts=5b5f17db#gid=227859291	PHESANT Transformation:20002_0 || CAT-MUL-BINARY-VAR 1309 || Indicator name x135_0_0 || Remove indicator var NAs: 53 || Remove indicator var <0: 0 || Removed 0 examples != 1309 but with missing value (<0) || sample 355405/5736(361141) ||-Notes:Code for non-cancer illness. If the participant was uncertain of the type of illness they had had, then they described it to the interviewer (a trained nur…	0.999963
	ECG, heart rate	-0.157247	0.0611	0.0101	0.183775	0.42912	0.668462	53777	NA	NA	UK Biobank	https://docs.google.com/spreadsheets/d/1kvPoupSzsSFBNSztMzl04xMoSC3Kcx3CrjVf4yBmESU/edit?ts=5b5f17db#gid=227859291	PHESANT Transformation:5983_0|| INTEGER || CONTINUOUS || ||-Notes:ECG, heart rate The Bike Test consists of many phases. A phase is generally divided into number of stages. At various points during the test, called trends, readings about heart rate, workload etc are recorded. This field contains heart rate (beats per minute) at the time of the trend entry-Variable type:continuous_raw	0.999963
	Diagnoses - main ICD10: K80 Cholelithiasis	0.270179	0.049	3.54e-08	0.179405	0.412316	0.663478	361194	10520	350674	UK Biobank	https://docs.google.com/spreadsheets/d/1kvPoupSzsSFBNSztMzl04xMoSC3Kcx3CrjVf4yBmESU/edit?ts=5b5f17db#gid=227859291	PHESANT Transformation:NA-Notes:NA-Variable type:categorical-Phenotype ID:K80	0.999963
	Diagnoses - main ICD10: M25 Other joint disorders, not elsewhere classified	0.473285	0.109902	1.66e-05	0.17905	0.51373	0.727443	361194	7218	353976	UK Biobank	https://docs.google.com/spreadsheets/d/1kvPoupSzsSFBNSztMzl04xMoSC3Kcx3CrjVf4yBmESU/edit?ts=5b5f17db#gid=227859291	PHESANT Transformation:NA-Notes:NA-Variable type:categorical-Phenotype ID:M25	0.999963
	Treatment/medication code: kapake tablet	0.0843	0.110307	0.444565	0.178673	0.494928	0.718093	361141	104	361037	UK Biobank	https://docs.google.com/spreadsheets/d/1kvPoupSzsSFBNSztMzl04xMoSC3Kcx3CrjVf4yBmESU/edit?ts=5b5f17db#gid=227859291	PHESANT Transformation:20003_0 || CAT-MUL-BINARY-VAR 1140864070 || Indicator name x137_0_0 || Remove indicator var NAs: 53 || Remove indicator var <0: 0 || Removed 0 examples != 1140864070 but with missing value (<0) || sample 361037/104(361141) ||-Notes:Code for treatment Negative codes indicate free-text entry.-Variable type:binary	0.999963
	Pulse rate, automated reading	0.0259	0.0432	0.548149	0.177482	0.495613	0.720263	340162	NA	NA	UK Biobank	https://docs.google.com/spreadsheets/d/1kvPoupSzsSFBNSztMzl04xMoSC3Kcx3CrjVf4yBmESU/edit?ts=5b5f17db#gid=227859291	PHESANT Transformation:102_0|| INTEGER || CONTINUOUS || ||-Notes:This is the pulse rate measured during the automated blood pressure readings.-Variable type:continuous_raw	0.999963
	Severity of problems due to mania or irritability	0.49903	0.0943	1.22e-07	0.170888	0.497387	0.731168	26655	7988	18667	UK Biobank	https://docs.google.com/spreadsheets/d/1kvPoupSzsSFBNSztMzl04xMoSC3Kcx3CrjVf4yBmESU/edit?ts=5b5f17db#gid=227859291	PHESANT Transformation:20493_0|| CAT-SINGLE || Inc(>=10): 0(18667) || Inc(>=10): 1(7988) || CAT-SINGLE-BINARY || sample 18667/7988(26655) ||-Notes:Question asked: How much of a problem have these high or irritable periods caused you? Question was asked when ~F20501~ was Yes or ~F20502~ was Yes.-Variable type:binary	0.999963
	Never eat eggs, dairy, wheat, sugar: Sugar or foods/drinks containing sugar	0.0565	0.0406	0.163816	0.170247	0.458131	0.710182	359777	67292	292485	UK Biobank	https://docs.google.com/spreadsheets/d/1kvPoupSzsSFBNSztMzl04xMoSC3Kcx3CrjVf4yBmESU/edit?ts=5b5f17db#gid=227859291	PHESANT Transformation:6144_0 || CAT-MUL-BINARY-VAR 4 || NO_NAN Remove NA participants 1417 || Removed 0 examples != 4 but with missing value (<0) || sample 292485/67292(359777) ||-Notes:ACE touchscreen question Which of the following do you NEVER eat? (You can select more than one answer) The following checks were performed: If code 5 was selected, then no additional choices were allowed. If cod…	0.999963
	Vitamin and mineral supplements: Vitamin B	0.397417	0.0778	3.28e-07	0.169082	0.430834	0.694724	359245	14792	344453	UK Biobank	https://docs.google.com/spreadsheets/d/1kvPoupSzsSFBNSztMzl04xMoSC3Kcx3CrjVf4yBmESU/edit?ts=5b5f17db#gid=227859291	PHESANT Transformation:6155_0 || CAT-MUL-BINARY-VAR 2 || NO_NAN Remove NA participants 514 || Removed 1435 examples != 2 but with missing value (<0) || sample 344453/14792(359245) ||-Notes:ACE touchscreen question Do you regularly take any of the following? (You can select more than one answer) The following checks were performed: If code -7 was selected, then no additional choices were allowed. …	0.999963
	Hip circumference	0.0873	0.0295	0.00313	0.168819	0.32667	0.605306	360521	NA	NA	UK Biobank	https://docs.google.com/spreadsheets/d/1kvPoupSzsSFBNSztMzl04xMoSC3Kcx3CrjVf4yBmESU/edit?ts=5b5f17db#gid=227859291	PHESANT Transformation:49_0|| CONTINUOUS MAIN || CONTINUOUS || ||-Notes:Hip circumference-Variable type:continuous_raw	0.999963
	Handedness (chirality/laterality): Left-handed	0.0317	0.0603	0.599443	0.167298	0.50897	0.742384	360913	34585	326328	UK Biobank	https://docs.google.com/spreadsheets/d/1kvPoupSzsSFBNSztMzl04xMoSC3Kcx3CrjVf4yBmESU/edit?ts=5b5f17db#gid=227859291	PHESANT Transformation:1707_0 || CAT-SINGLE || CAT-SINGLE-BINARY-VAR: 2 || Inc(>=10): 2(34585) ||-Notes:ACE touchscreen question Are you right or left handed?-Variable type:binary	0.999963
	Peak expiratory flow (PEF)	-0.0586	0.0348	0.0928	0.166326	0.357955	0.642178	329404	NA	NA	UK Biobank	https://docs.google.com/spreadsheets/d/1kvPoupSzsSFBNSztMzl04xMoSC3Kcx3CrjVf4yBmESU/edit?ts=5b5f17db#gid=227859291	PHESANT Transformation:3064_0|| INTEGER || CONTINUOUS || ||-Notes:Peak expiratory flow during blow-Variable type:continuous_raw	0.999963
	Arm predicted mass (left)	0.0158	0.0283	0.577816	0.166012	0.50708	0.743374	354653	NA	NA	UK Biobank	https://docs.google.com/spreadsheets/d/1kvPoupSzsSFBNSztMzl04xMoSC3Kcx3CrjVf4yBmESU/edit?ts=5b5f17db#gid=227859291	PHESANT Transformation:23126_0|| CONTINUOUS MAIN || CONTINUOUS || ||-Notes:Body composition estimation by impedance measurement. Left arm predicted mass. in Kg, 0.1 increments.-Variable type:continuous_raw	0.999963
	Treatment/medication code: reductil 10mg capsule	0.276372	0.116462	0.0176	0.165783	0.492365	0.736337	361141	116	361025	UK Biobank	https://docs.google.com/spreadsheets/d/1kvPoupSzsSFBNSztMzl04xMoSC3Kcx3CrjVf4yBmESU/edit?ts=5b5f17db#gid=227859291	PHESANT Transformation:20003_0 || CAT-MUL-BINARY-VAR 1141174508 || Indicator name x137_0_0 || Remove indicator var NAs: 53 || Remove indicator var <0: 0 || Removed 0 examples != 1141174508 but with missing value (<0) || sample 361025/116(361141) ||-Notes:Code for treatment Negative codes indicate free-text entry.-Variable type:binary	0.999963
	Treatment/medication code: serevent 25mcg inhaler	0.166662	0.0932	0.0736	0.165283	0.483312	0.732366	361141	996	360145	UK Biobank	https://docs.google.com/spreadsheets/d/1kvPoupSzsSFBNSztMzl04xMoSC3Kcx3CrjVf4yBmESU/edit?ts=5b5f17db#gid=227859291	PHESANT Transformation:20003_0 || CAT-MUL-BINARY-VAR 1140862148 || Indicator name x137_0_0 || Remove indicator var NAs: 53 || Remove indicator var <0: 0 || Removed 0 examples != 1140862148 but with missing value (<0) || sample 360145/996(361141) ||-Notes:Code for treatment Negative codes indicate free-text entry.-Variable type:binary	0.999963
	Intra-ocular pressure, Goldmann-correlated (left)	0.0282	0.0355	0.427201	0.163481	0.529393	0.757467	76510	NA	NA	UK Biobank	https://docs.google.com/spreadsheets/d/1kvPoupSzsSFBNSztMzl04xMoSC3Kcx3CrjVf4yBmESU/edit?ts=5b5f17db#gid=227859291	PHESANT Transformation:5263_0|| CONTINUOUS MAIN || CONTINUOUS || ||-Notes:goldmann-correlated intraocular pressure for left eye-Variable type:continuous_raw	0.999963
	COPD related to chronic (opportunist) infections	0.0276	0.105127	0.792885	0.162791	0.491879	0.740677	361194	477	360717	UK Biobank	https://docs.google.com/spreadsheets/d/1kvPoupSzsSFBNSztMzl04xMoSC3Kcx3CrjVf4yBmESU/edit?ts=5b5f17db#gid=227859291	PHESANT Transformation:NA-Notes:NA-Variable type:categorical-Phenotype ID:COPD_OPPORTUNIST_INFECTIONS	0.999963
	Diagnoses - main ICD10: R51 Headache	0.49395	0.119306	3.47e-05	0.162375	0.506222	0.748393	361194	4271	356923	UK Biobank	https://docs.google.com/spreadsheets/d/1kvPoupSzsSFBNSztMzl04xMoSC3Kcx3CrjVf4yBmESU/edit?ts=5b5f17db#gid=227859291	PHESANT Transformation:NA-Notes:NA-Variable type:categorical-Phenotype ID:R51	0.999963
	Unstable angina pectoris	0.350385	0.0721	1.2e-06	0.161357	0.455217	0.722992	361194	3439	357755	UK Biobank	https://docs.google.com/spreadsheets/d/1kvPoupSzsSFBNSztMzl04xMoSC3Kcx3CrjVf4yBmESU/edit?ts=5b5f17db#gid=227859291	PHESANT Transformation:NA-Notes:NA-Variable type:categorical-Phenotype ID:I9_UAP	0.999963
	FI8 : chained arithmetic	-0.0886	0.0486	0.0685	0.159829	0.517843	0.757593	75692	49086	26606	UK Biobank	https://docs.google.com/spreadsheets/d/1kvPoupSzsSFBNSztMzl04xMoSC3Kcx3CrjVf4yBmESU/edit?ts=5b5f17db#gid=227859291	PHESANT Transformation:5012_0|| CAT-SINGLE || reassignments: 25=0|26=1|27=0|28=0|29=0|-1=0 || Inc(>=10): 1(49086) || Inc(>=10): 0(26606) || CAT-SINGLE-BINARY || sample 26606/49086(75692) ||-Notes:ACE touchscreen question If David is twenty-one and Owen is nineteen and Daniel is nine years younger than David, what is half their combined age?. Part 8 of Fluid Intelligence test. Offered choice from …	0.999963
	Own or rent accommodation lived in: Rent - from private landlord or letting agency	0.356073	0.0713	5.84e-07	0.156978	0.548882	0.774881	356340	9453	346887	UK Biobank	https://docs.google.com/spreadsheets/d/1kvPoupSzsSFBNSztMzl04xMoSC3Kcx3CrjVf4yBmESU/edit?ts=5b5f17db#gid=227859291	PHESANT Transformation:680_0 || CAT-SINGLE || CAT-SINGLE-BINARY-VAR: 4 || Inc(>=10): 4(9453) ||-Notes:ACE touchscreen question Do you own or rent the accommodation that you live in? If the participant activated the Help button they were shown the message: Please select: - Own outright if you or someone in your household owns the accommodation that you live in. - Own with mortagage if you or someo…	0.999963
	Coronary atherosclerosis	0.217188	0.0362	1.9e-09	0.156976	0.412929	0.703831	361194	14334	346860	UK Biobank	https://docs.google.com/spreadsheets/d/1kvPoupSzsSFBNSztMzl04xMoSC3Kcx3CrjVf4yBmESU/edit?ts=5b5f17db#gid=227859291	PHESANT Transformation:NA-Notes:NA-Variable type:categorical-Phenotype ID:I9_CORATHER	0.999963
	Answered sexual history questions	-0.0795	0.0423	0.0604	0.156695	0.451912	0.728789	361015	331404	29611	UK Biobank	https://docs.google.com/spreadsheets/d/1kvPoupSzsSFBNSztMzl04xMoSC3Kcx3CrjVf4yBmESU/edit?ts=5b5f17db#gid=227859291	PHESANT Transformation:2129_0|| CAT-SINGLE || Inc(>=10): 1(331404) || Inc(>=10): 2(29611) || CAT-SINGLE-BINARY || sample 331404/29611(361015) ||-Notes:ACE touchscreen question The next section contains questions about your sexual history. If you feel that a question is too sensitive, you can skip the question or skip the entire section if you prefer.-Variable type:binary	0.999963
	Workplace had a lot of cigarette smoke from other people smoking: Sometimes	0.242192	0.0937	0.00977	0.155853	0.47894	0.744868	90168	45053	45115	UK Biobank	https://docs.google.com/spreadsheets/d/1kvPoupSzsSFBNSztMzl04xMoSC3Kcx3CrjVf4yBmESU/edit?ts=5b5f17db#gid=227859291	PHESANT Transformation:22611_0 || CAT-MUL-BINARY-VAR 1 || NO_NAN Remove NA participants 270296 || Removed 730 examples != 1 but with missing value (<0) || sample 45115/45053(90168) ||-Notes:Participant asked Thinking about the place where you worked: Was there a lot of cigarette smoke from other people smoking? Participants were allowed to skip answering this question.-Variable type:binary	0.999963
	Treatment/medication code: prednisolone	0.157417	0.102517	0.124654	0.155834	0.49814	0.754408	361141	2103	359038	UK Biobank	https://docs.google.com/spreadsheets/d/1kvPoupSzsSFBNSztMzl04xMoSC3Kcx3CrjVf4yBmESU/edit?ts=5b5f17db#gid=227859291	PHESANT Transformation:20003_0 || CAT-MUL-BINARY-VAR 1140874930 || Indicator name x137_0_0 || Remove indicator var NAs: 53 || Remove indicator var <0: 0 || Removed 0 examples != 1140874930 but with missing value (<0) || sample 359038/2103(361141) ||-Notes:Code for treatment Negative codes indicate free-text entry.-Variable type:binary	0.999963
	Treatment/medication code: chlorphenamine	0.0991	0.0893	0.266723	0.153494	0.496038	0.756986	361141	217	360924	UK Biobank	https://docs.google.com/spreadsheets/d/1kvPoupSzsSFBNSztMzl04xMoSC3Kcx3CrjVf4yBmESU/edit?ts=5b5f17db#gid=227859291	PHESANT Transformation:20003_0 || CAT-MUL-BINARY-VAR 1140909790 || Indicator name x137_0_0 || Remove indicator var NAs: 53 || Remove indicator var <0: 0 || Removed 0 examples != 1140909790 but with missing value (<0) || sample 360924/217(361141) ||-Notes:Code for treatment Negative codes indicate free-text entry.-Variable type:binary	0.999963
	Arm fat-free mass (left)	0.0143	0.0281	0.612155	0.151205	0.509654	0.76671	354668	NA	NA	UK Biobank	https://docs.google.com/spreadsheets/d/1kvPoupSzsSFBNSztMzl04xMoSC3Kcx3CrjVf4yBmESU/edit?ts=5b5f17db#gid=227859291	PHESANT Transformation:23125_0|| CONTINUOUS MAIN || CONTINUOUS || ||-Notes:Body composition estimation by impedance measurement. Left arm fat free mass Left arm fat free mass in Kg, 0.1 increments.-Variable type:continuous_raw	0.999963
	Breathing problems responsible for leaving job: No	0.396549	0.074	8.55e-08	0.150603	0.389305	0.698865	91149	5412	85737	UK Biobank	https://docs.google.com/spreadsheets/d/1kvPoupSzsSFBNSztMzl04xMoSC3Kcx3CrjVf4yBmESU/edit?ts=5b5f17db#gid=227859291	PHESANT Transformation:22619_0 || CAT-MUL-BINARY-VAR 0 || Indicator name x22616_0_0 || Remove indicator var NAs: 270045 || Remove indicator var <0: 0 || Removed 0 examples != 0 but with missing value (<0) || sample 85737/5412(91149) ||-Notes:Participants who indicated they had breathing problems during a job were asked: Did you leave this job because of breathing problems? Question only asked if …	0.999963
	Diagnoses - main ICD10: I20 Angina pectoris	0.398919	0.0594	1.84e-11	0.147833	0.343354	0.666791	361194	6246	354948	UK Biobank	https://docs.google.com/spreadsheets/d/1kvPoupSzsSFBNSztMzl04xMoSC3Kcx3CrjVf4yBmESU/edit?ts=5b5f17db#gid=227859291	PHESANT Transformation:NA-Notes:NA-Variable type:categorical-Phenotype ID:I20	0.999963
	Treatment/medication code: bisoprolol	0.254307	0.0768	0.000926	0.14739	0.501961	0.769041	361141	5304	355837	UK Biobank	https://docs.google.com/spreadsheets/d/1kvPoupSzsSFBNSztMzl04xMoSC3Kcx3CrjVf4yBmESU/edit?ts=5b5f17db#gid=227859291	PHESANT Transformation:20003_0 || CAT-MUL-BINARY-VAR 1140879760 || Indicator name x137_0_0 || Remove indicator var NAs: 53 || Remove indicator var <0: 0 || Removed 0 examples != 1140879760 but with missing value (<0) || sample 355837/5304(361141) ||-Notes:Code for treatment Negative codes indicate free-text entry.-Variable type:binary	0.999963
	Diagnoses - main ICD10: K30 Dyspepsia	0.45954	0.116904	8.46e-05	0.142485	0.527367	0.78702	361194	7586	353608	UK Biobank	https://docs.google.com/spreadsheets/d/1kvPoupSzsSFBNSztMzl04xMoSC3Kcx3CrjVf4yBmESU/edit?ts=5b5f17db#gid=227859291	PHESANT Transformation:NA-Notes:NA-Variable type:categorical-Phenotype ID:K30	0.999963
	Ohter specific/unspecified arthritis	0.340511	0.174136	0.0505	0.142152	0.54399	0.79385	361194	1082	360112	UK Biobank	https://docs.google.com/spreadsheets/d/1kvPoupSzsSFBNSztMzl04xMoSC3Kcx3CrjVf4yBmESU/edit?ts=5b5f17db#gid=227859291	PHESANT Transformation:NA-Notes:NA-Variable type:categorical-Phenotype ID:M13_ARTHRITISNAS	0.999963
	Whole body fat mass	0.116939	0.0283	3.62e-05	0.141786	0.275166	0.606361	354244	NA	NA	UK Biobank	https://docs.google.com/spreadsheets/d/1kvPoupSzsSFBNSztMzl04xMoSC3Kcx3CrjVf4yBmESU/edit?ts=5b5f17db#gid=227859291	PHESANT Transformation:23100_0|| CONTINUOUS MAIN || CONTINUOUS || ||-Notes:Body composition estimation by impedance measurement. Fat mass Total fat mass in Kg, in 0.1Kg increments.-Variable type:continuous_raw	0.999963
	Illness, injury, bereavement, stress in last 2 years: Marital separation/divorce	0.493699	0.127851	0.000113	0.141427	0.536533	0.792093	358836	10816	348020	UK Biobank	https://docs.google.com/spreadsheets/d/1kvPoupSzsSFBNSztMzl04xMoSC3Kcx3CrjVf4yBmESU/edit?ts=5b5f17db#gid=227859291	PHESANT Transformation:6145_0 || CAT-MUL-BINARY-VAR 5 || NO_NAN Remove NA participants 512 || Removed 1846 examples != 5 but with missing value (<0) || sample 348020/10816(358836) ||-Notes:ACE touchscreen question In the last 2 years have you experienced any of the following? (You can select more than one answer) The following checks were performed: If code -7 was selected, then no additional cho…	0.999963
	Job SOC coding: Occupational therapists	-0.0731	0.0992	0.460967	0.139509	0.491795	0.776661	91149	299	90850	UK Biobank	https://docs.google.com/spreadsheets/d/1kvPoupSzsSFBNSztMzl04xMoSC3Kcx3CrjVf4yBmESU/edit?ts=5b5f17db#gid=227859291	PHESANT Transformation:22617_0 || CAT-MUL-BINARY-VAR 3222 || NO_NAN Remove NA participants 270045 || Removed 0 examples != 3222 but with missing value (<0) || sample 90850/299(91149) ||-Notes:Each self-coded job group was mapped to a 4-digit SOC2003 coding. In some cases several self-coded job groups map to the same SOC2003 coding as the input interface was designed to help untrained users classi…	0.999963
	Underlying (primary) cause of death: ICD10: C45.9 Mesothelioma, unspecified	-0.104453	0.10975	0.34123	0.136708	0.479853	0.775724	9092	109	8983	UK Biobank	https://docs.google.com/spreadsheets/d/1kvPoupSzsSFBNSztMzl04xMoSC3Kcx3CrjVf4yBmESU/edit?ts=5b5f17db#gid=227859291	PHESANT Transformation:40001_0 || CAT-SINGLE || CAT-SINGLE-BINARY-VAR: C459 || Inc(>=10): C459(109) ||-Notes:Underlying/primary cause of death reported for participant. Note that this may not match the text value in ~F40010~ due to transcription errors at source. Acquired from central registry.-Variable type:binary	0.999963
	Trunk fat percentage	0.125157	0.0294	2.03e-05	0.135998	0.260778	0.602012	354619	NA	NA	UK Biobank	https://docs.google.com/spreadsheets/d/1kvPoupSzsSFBNSztMzl04xMoSC3Kcx3CrjVf4yBmESU/edit?ts=5b5f17db#gid=227859291	PHESANT Transformation:23127_0|| CONTINUOUS MAIN || CONTINUOUS || ||-Notes:Body composition estimation by impedance measurement. Trunk fat percentages Range 1-75% in 0.1% increments.-Variable type:continuous_raw	0.999963
	Diagnoses - main ICD10: T39 Poisoning by nonopioid analgesics, antipyretics and antirheumatics	0.484998	0.14033	0.000548	0.133803	0.530754	0.800964	361194	1161	360033	UK Biobank	https://docs.google.com/spreadsheets/d/1kvPoupSzsSFBNSztMzl04xMoSC3Kcx3CrjVf4yBmESU/edit?ts=5b5f17db#gid=227859291	PHESANT Transformation:NA-Notes:NA-Variable type:categorical-Phenotype ID:T39	0.999963
	Fractured bone site(s): Ankle	0.409513	0.0878	3.13e-06	0.132149	0.623665	0.832192	359241	5068	354173	UK Biobank	https://docs.google.com/spreadsheets/d/1kvPoupSzsSFBNSztMzl04xMoSC3Kcx3CrjVf4yBmESU/edit?ts=5b5f17db#gid=227859291	PHESANT Transformation:6151_0 || CAT-MUL-BINARY-VAR 1 || Indicator name x2463_0_0 || Remove indicator var NAs: 181 || Remove indicator var <0: 1772 || Removed 0 examples != 1 but with missing value (<0) || sample 354173/5068(359241) ||-Notes:ACE touchscreen question Which bones did you fracture/break? (You can select more than one answer) The following checks were performed: If code -1 was select…	0.999963
	Monocyte count	0.0772	0.0321	0.0161	0.131977	0.52224	0.80049	349856	NA	NA	UK Biobank	https://docs.google.com/spreadsheets/d/1kvPoupSzsSFBNSztMzl04xMoSC3Kcx3CrjVf4yBmESU/edit?ts=5b5f17db#gid=227859291	PHESANT Transformation:30130_0|| CONTINUOUS MAIN || CONTINUOUS || ||-Notes:Result of Monocytes Number assay, performed on blood sample, obtained from UK Biobank assessment centre visit. Monocyte count is the proportion of ( monoctyes / 100 ) x white blood cell count.-Variable type:continuous_raw	0.999963
	Age diabetes diagnosed	0.12213	0.0996	0.220162	0.131436	0.511374	0.797159	16166	NA	NA	UK Biobank	https://docs.google.com/spreadsheets/d/1kvPoupSzsSFBNSztMzl04xMoSC3Kcx3CrjVf4yBmESU/edit?ts=5b5f17db#gid=227859291	PHESANT Transformation:2976_0|| INTEGER || reassignments: -1=NA|-3=NA || CONTINUOUS || ||-Notes:ACE touchscreen question What was your age when the diabetes was first diagnosed? The following checks were performed: If answer If answer > Participants age then rejected If answer If answer > 69 then participant asked to confirm If the participant activated the Help button they were shown the message…	0.999963
	Job coding: mathematician	0.0379	0.114503	0.740601	0.130504	0.516834	0.80065	89866	144	89722	UK Biobank	https://docs.google.com/spreadsheets/d/1kvPoupSzsSFBNSztMzl04xMoSC3Kcx3CrjVf4yBmESU/edit?ts=5b5f17db#gid=227859291	PHESANT Transformation:22601_0 || CAT-MUL-BINARY-VAR 21133024 || Indicator name x22599_0_0 || Remove indicator var NAs: 271328 || Remove indicator var <0: 0 || Removed 0 examples != 21133024 but with missing value (<0) || sample 89722/144(89866) ||-Notes:Participants were asked to select a job group by navigating down a three-level tree. This field records the code they selected at the final leve…	0.999963
	6mm asymmetry index (right)	-0.081	0.0682	0.234857	0.129821	0.512108	0.799879	41390	NA	NA	UK Biobank	https://docs.google.com/spreadsheets/d/1kvPoupSzsSFBNSztMzl04xMoSC3Kcx3CrjVf4yBmESU/edit?ts=5b5f17db#gid=227859291	PHESANT Transformation:5158_0|| CONTINUOUS MAIN || CONTINUOUS || ||-Notes:This is the asymmetry index as part of the keratometry result taken at 6mm for the right eye-Variable type:continuous_raw	0.999963
	Pulse wave Arterial Stiffness index	-0.0615	0.0792	0.437337	0.12954	0.495257	0.79366	118469	NA	NA	UK Biobank	https://docs.google.com/spreadsheets/d/1kvPoupSzsSFBNSztMzl04xMoSC3Kcx3CrjVf4yBmESU/edit?ts=5b5f17db#gid=227859291	PHESANT Transformation:21021_0|| CONTINUOUS MAIN || CONTINUOUS || ||-Notes:The time between peaks of the waveform (the peak-to-peak time) is divided into the persons height to obtain the Stiffness Index. This value was calculated outside the Assessment Centre visit as the participant height was not known until after the stiffness device had been used.-Variable type:continuous_raw	0.999963
	Arm predicted mass (right)	0.0117	0.0283	0.678438	0.128679	0.522605	0.805507	354726	NA	NA	UK Biobank	https://docs.google.com/spreadsheets/d/1kvPoupSzsSFBNSztMzl04xMoSC3Kcx3CrjVf4yBmESU/edit?ts=5b5f17db#gid=227859291	PHESANT Transformation:23122_0|| CONTINUOUS MAIN || CONTINUOUS || ||-Notes:Body composition estimation by impedance measurement. Right Arm predicted mass in Kg, 0.1 increments.-Variable type:continuous_raw	0.999963
	Illnesses of siblings: Lung cancer	0.302839	0.16188	0.0614	0.127556	0.524502	0.807855	279301	6189	273112	UK Biobank	https://docs.google.com/spreadsheets/d/1kvPoupSzsSFBNSztMzl04xMoSC3Kcx3CrjVf4yBmESU/edit?ts=5b5f17db#gid=227859291	PHESANT Transformation:20111_0 || CAT-MUL-BINARY-VAR 3 || NO_NAN Remove NA participants 52692 || Removed 29201 examples != 3 but with missing value (<0) || sample 273112/6189(279301) ||-Notes:This field contains the combined results of 2 ACE touchscreen questions, both asked Have any of your brothers or sisters suffered from any of the following diseases? (You can select more than one answer) for…	0.999963
	Arm fat-free mass (right)	0.0117	0.0285	0.681935	0.126866	0.522182	0.808041	354732	NA	NA	UK Biobank	https://docs.google.com/spreadsheets/d/1kvPoupSzsSFBNSztMzl04xMoSC3Kcx3CrjVf4yBmESU/edit?ts=5b5f17db#gid=227859291	PHESANT Transformation:23121_0|| CONTINUOUS MAIN || CONTINUOUS || ||-Notes:Body composition estimation by impedance measurement. Right arm fat free mass Right arm fat free mass in Kg, 0.1 increments.-Variable type:continuous_raw	0.999963
	Diagnoses - main ICD10: K50 Crohn's disease [regional enteritis]	0.124321	0.088	0.157522	0.12684	0.519629	0.807156	361194	968	360226	UK Biobank	https://docs.google.com/spreadsheets/d/1kvPoupSzsSFBNSztMzl04xMoSC3Kcx3CrjVf4yBmESU/edit?ts=5b5f17db#gid=227859291	PHESANT Transformation:NA-Notes:NA-Variable type:categorical-Phenotype ID:K50	0.999963
	Treatment/medication code: imigran 50mg tablet	0.0766	0.101804	0.451991	0.125332	0.491604	0.798765	361141	590	360551	UK Biobank	https://docs.google.com/spreadsheets/d/1kvPoupSzsSFBNSztMzl04xMoSC3Kcx3CrjVf4yBmESU/edit?ts=5b5f17db#gid=227859291	PHESANT Transformation:20003_0 || CAT-MUL-BINARY-VAR 1140911658 || Indicator name x137_0_0 || Remove indicator var NAs: 53 || Remove indicator var <0: 0 || Removed 0 examples != 1140911658 but with missing value (<0) || sample 360551/590(361141) ||-Notes:Code for treatment Negative codes indicate free-text entry.-Variable type:binary	0.999963
	Rheumatoid arthritis	0.135217	0.0989	0.171694	0.125283	0.465653	0.787893	361194	1605	359589	UK Biobank	https://docs.google.com/spreadsheets/d/1kvPoupSzsSFBNSztMzl04xMoSC3Kcx3CrjVf4yBmESU/edit?ts=5b5f17db#gid=227859291	PHESANT Transformation:NA-Notes:NA-Variable type:categorical-Phenotype ID:M13_RHEUMA	0.999963
	Job coding: officer of ngo, trade union organiser/official, charity administrator, secretary of research or charity or political or professional or trade association or trade union	0.22027	0.111077	0.0474	0.125223	0.519641	0.809571	89866	1557	88309	UK Biobank	https://docs.google.com/spreadsheets/d/1kvPoupSzsSFBNSztMzl04xMoSC3Kcx3CrjVf4yBmESU/edit?ts=5b5f17db#gid=227859291	PHESANT Transformation:22601_0 || CAT-MUL-BINARY-VAR 41143216 || Indicator name x22599_0_0 || Remove indicator var NAs: 271328 || Remove indicator var <0: 0 || Removed 0 examples != 41143216 but with missing value (<0) || sample 88309/1557(89866) ||-Notes:Participants were asked to select a job group by navigating down a three-level tree. This field records the code they selected at the final lev…	0.999963
	Diagnoses - main ICD10: S09 Other and unspecified injuries of head	0.381097	0.102469	0.0002	0.124746	0.53735	0.816421	361194	1333	359861	UK Biobank	https://docs.google.com/spreadsheets/d/1kvPoupSzsSFBNSztMzl04xMoSC3Kcx3CrjVf4yBmESU/edit?ts=5b5f17db#gid=227859291	PHESANT Transformation:NA-Notes:NA-Variable type:categorical-Phenotype ID:S09	0.999963
	Completion status of test: Heart rate reached safety level	0.0283	0.0933	0.761239	0.124025	0.504134	0.80567	54007	2923	51084	UK Biobank	https://docs.google.com/spreadsheets/d/1kvPoupSzsSFBNSztMzl04xMoSC3Kcx3CrjVf4yBmESU/edit?ts=5b5f17db#gid=227859291	PHESANT Transformation:6020_0 || CAT-SINGLE || CAT-SINGLE-BINARY-VAR: 33 || Inc(>=10): 33(2923) ||-Notes:Completion status of test 1, Fully completed / 31, Participant wanted to stop early / 32, Participant reported chest-pain and/or other discomfort / 33, Heart rate reached safety level / 34, Incomplete - other reason-Variable type:binary	0.999963
	Other malignant neoplasms of skin	-0.0435	0.0401	0.277585	0.123951	0.541798	0.819042	361194	14402	346792	UK Biobank	https://docs.google.com/spreadsheets/d/1kvPoupSzsSFBNSztMzl04xMoSC3Kcx3CrjVf4yBmESU/edit?ts=5b5f17db#gid=227859291	PHESANT Transformation:NA-Notes:NA-Variable type:categorical-Phenotype ID:C_OTHER_SKIN	0.999963
	Other malignant neoplasms of skin	-0.0435	0.0401	0.277585	0.123951	0.541798	0.819042	361194	14402	346792	UK Biobank	https://docs.google.com/spreadsheets/d/1kvPoupSzsSFBNSztMzl04xMoSC3Kcx3CrjVf4yBmESU/edit?ts=5b5f17db#gid=227859291	PHESANT Transformation:NA-Notes:NA-Variable type:categorical-Phenotype ID:C3_OTHER_SKIN	0.999963
	Reason for reducing amount of alcohol drunk: Health precaution	0.0315	0.055	0.567144	0.123529	0.440485	0.77914	134033	43868	90165	UK Biobank	https://docs.google.com/spreadsheets/d/1kvPoupSzsSFBNSztMzl04xMoSC3Kcx3CrjVf4yBmESU/edit?ts=5b5f17db#gid=227859291	PHESANT Transformation:2664_0 || CAT-SINGLE || CAT-SINGLE-BINARY-VAR: 3 || Inc(>=10): 3(43868) ||-Notes:ACE touchscreen question Why did you reduce the amount you drank? ~F2664~ was collected from participants who indicated they drink alcohol, as defined by their answers to ~F1558~ and they drink less nowadays than 10 years ago, as defined by their answers to ~F1558~-Variable type:binary	0.999963
	Medication for pain relief, constipation, heartburn: Ibuprofen (e.g. Nurofen)	0.29335	0.0468	3.71e-10	0.120904	0.262802	0.645473	357084	53049	304035	UK Biobank	https://docs.google.com/spreadsheets/d/1kvPoupSzsSFBNSztMzl04xMoSC3Kcx3CrjVf4yBmESU/edit?ts=5b5f17db#gid=227859291	PHESANT Transformation:6154_0 || CAT-MUL-BINARY-VAR 2 || NO_NAN Remove NA participants 514 || Removed 3596 examples != 2 but with missing value (<0) || sample 304035/53049(357084) ||-Notes:ACE touchscreen question Do you regularly take any of the following? (You can select more than one answer) The following checks were performed: If code -7 was selected, then no additional choices were allowed. …	0.999963
	Restless during period of worst anxiety	0.352869	0.114706	0.0021	0.119124	0.522381	0.819615	33864	20328	13536	UK Biobank	https://docs.google.com/spreadsheets/d/1kvPoupSzsSFBNSztMzl04xMoSC3Kcx3CrjVf4yBmESU/edit?ts=5b5f17db#gid=227859291	PHESANT Transformation:20426_0|| CAT-SINGLE || Inc(>=10): 1(20328) || Inc(>=10): 0(13536) || CAT-SINGLE-BINARY || sample 13536/20328(33864) ||-Notes:Question asked: When you were worried or anxious, were you also: Restless? Question was asked when ~F20425~ was Yes or ~F20420~ was at least 6 months.-Variable type:binary	0.999963
	is_female, based on inferred genetic sex	0.0156	0.067	0.815586	0.119101	0.521561	0.819371	361194	194174	167020	UK Biobank	https://docs.google.com/spreadsheets/d/1kvPoupSzsSFBNSztMzl04xMoSC3Kcx3CrjVf4yBmESU/edit?ts=5b5f17db#gid=227859291	PHESANT Transformation:NA-Notes:NA-Variable type:categorical-Phenotype ID:is_female	0.999963
	Fractured bone site(s): Arm	0.0629	0.0782	0.420831	0.118707	0.455709	0.794488	359241	3676	355565	UK Biobank	https://docs.google.com/spreadsheets/d/1kvPoupSzsSFBNSztMzl04xMoSC3Kcx3CrjVf4yBmESU/edit?ts=5b5f17db#gid=227859291	PHESANT Transformation:6151_0 || CAT-MUL-BINARY-VAR 6 || Indicator name x2463_0_0 || Remove indicator var NAs: 181 || Remove indicator var <0: 1772 || Removed 0 examples != 6 but with missing value (<0) || sample 355565/3676(359241) ||-Notes:ACE touchscreen question Which bones did you fracture/break? (You can select more than one answer) The following checks were performed: If code -1 was select…	0.999963
	Treatment/medication code: atenolol	0.130481	0.0545	0.0167	0.115506	0.540766	0.830861	361141	13951	347190	UK Biobank	https://docs.google.com/spreadsheets/d/1kvPoupSzsSFBNSztMzl04xMoSC3Kcx3CrjVf4yBmESU/edit?ts=5b5f17db#gid=227859291	PHESANT Transformation:20003_0 || CAT-MUL-BINARY-VAR 1140866738 || Indicator name x137_0_0 || Remove indicator var NAs: 53 || Remove indicator var <0: 0 || Removed 0 examples != 1140866738 but with missing value (<0) || sample 347190/13951(361141) ||-Notes:Code for treatment Negative codes indicate free-text entry.-Variable type:binary	0.999963
	Job coding: general office assistant/clerk, clerical officer, clerk-typist, office supervisor, press/newspaper corrector/reader	-0.00332	0.161493	0.983621	0.114812	0.502158	0.81915	89866	3957	85909	UK Biobank	https://docs.google.com/spreadsheets/d/1kvPoupSzsSFBNSztMzl04xMoSC3Kcx3CrjVf4yBmESU/edit?ts=5b5f17db#gid=227859291	PHESANT Transformation:22601_0 || CAT-MUL-BINARY-VAR 41503307 || Indicator name x22599_0_0 || Remove indicator var NAs: 271328 || Remove indicator var <0: 0 || Removed 0 examples != 41503307 but with missing value (<0) || sample 85909/3957(89866) ||-Notes:Participants were asked to select a job group by navigating down a three-level tree. This field records the code they selected at the final lev…	0.999963
	Trigger finger	0.119896	0.0873	0.16987	0.113419	0.435641	0.794595	361194	1999	359195	UK Biobank	https://docs.google.com/spreadsheets/d/1kvPoupSzsSFBNSztMzl04xMoSC3Kcx3CrjVf4yBmESU/edit?ts=5b5f17db#gid=227859291	PHESANT Transformation:NA-Notes:NA-Variable type:categorical-Phenotype ID:M13_TRIGGERFINGER	0.999963
	Job coding: scientific researcher, scientific officer, medical research associate, experimental officer	-0.137113	0.09	0.127496	0.113137	0.512702	0.825352	89866	1165	88701	UK Biobank	https://docs.google.com/spreadsheets/d/1kvPoupSzsSFBNSztMzl04xMoSC3Kcx3CrjVf4yBmESU/edit?ts=5b5f17db#gid=227859291	PHESANT Transformation:22601_0 || CAT-MUL-BINARY-VAR 23213026 || Indicator name x22599_0_0 || Remove indicator var NAs: 271328 || Remove indicator var <0: 0 || Removed 0 examples != 23213026 but with missing value (<0) || sample 88701/1165(89866) ||-Notes:Participants were asked to select a job group by navigating down a three-level tree. This field records the code they selected at the final lev…	0.999963
	Arm fat mass (left)	0.113545	0.0311	0.000259	0.112548	0.279766	0.687468	354673	NA	NA	UK Biobank	https://docs.google.com/spreadsheets/d/1kvPoupSzsSFBNSztMzl04xMoSC3Kcx3CrjVf4yBmESU/edit?ts=5b5f17db#gid=227859291	PHESANT Transformation:23124_0|| CONTINUOUS MAIN || CONTINUOUS || ||-Notes:Body composition estimation by impedance measurement. Left arm fat mass. Left arm fat mass in Kg, 0.1 increments.-Variable type:continuous_raw	0.999963
	Treatment/medication code: propranolol	0.512911	0.104915	1.01e-06	0.112505	0.539526	0.834819	361141	2405	358736	UK Biobank	https://docs.google.com/spreadsheets/d/1kvPoupSzsSFBNSztMzl04xMoSC3Kcx3CrjVf4yBmESU/edit?ts=5b5f17db#gid=227859291	PHESANT Transformation:20003_0 || CAT-MUL-BINARY-VAR 1140879842 || Indicator name x137_0_0 || Remove indicator var NAs: 53 || Remove indicator var <0: 0 || Removed 0 examples != 1140879842 but with missing value (<0) || sample 358736/2405(361141) ||-Notes:Code for treatment Negative codes indicate free-text entry.-Variable type:binary	0.999963
	Treatment/medication code: flixonase 50micrograms aqueous nasal spray	0.12886	0.0865	0.136449	0.111245	0.533901	0.834946	361141	1424	359717	UK Biobank	https://docs.google.com/spreadsheets/d/1kvPoupSzsSFBNSztMzl04xMoSC3Kcx3CrjVf4yBmESU/edit?ts=5b5f17db#gid=227859291	PHESANT Transformation:20003_0 || CAT-MUL-BINARY-VAR 1140876076 || Indicator name x137_0_0 || Remove indicator var NAs: 53 || Remove indicator var <0: 0 || Removed 0 examples != 1140876076 but with missing value (<0) || sample 359717/1424(361141) ||-Notes:Code for treatment Negative codes indicate free-text entry.-Variable type:binary	0.999963
	Arm fat mass (right)	0.115083	0.0308	0.000189	0.110188	0.27574	0.689444	354736	NA	NA	UK Biobank	https://docs.google.com/spreadsheets/d/1kvPoupSzsSFBNSztMzl04xMoSC3Kcx3CrjVf4yBmESU/edit?ts=5b5f17db#gid=227859291	PHESANT Transformation:23120_0|| CONTINUOUS MAIN || CONTINUOUS || ||-Notes:Body composition estimation by impedance measurement. Right arm fat mass. Right arm fat mass in Kg, 0.1 increments.-Variable type:continuous_raw	0.999963
	Blood clot, DVT, bronchitis, emphysema, asthma, rhinitis, eczema, allergy diagnosed by doctor: None of the above	-0.220526	0.0346	1.84e-10	0.109796	0.329895	0.739269	360527	244522	116005	UK Biobank	https://docs.google.com/spreadsheets/d/1kvPoupSzsSFBNSztMzl04xMoSC3Kcx3CrjVf4yBmESU/edit?ts=5b5f17db#gid=227859291	PHESANT Transformation:6152_0 || CAT-MUL-BINARY-VAR 100 || NO_NAN Remove NA participants 181 || Removed 486 examples != 100 but with missing value (<0) || sample 116005/244522(360527) ||-Notes:ACE touchscreen question Has a doctor ever told you that you have had any of the following conditions? (You can select more than one answer) The following checks were performed: If code -7 was selected, the…	0.999963
	Cereal type: Oat cereal (e.g. Ready Brek, porridge)	0.166641	0.0496	0.000781	0.108403	0.203647	0.594511	299898	76351	223547	UK Biobank	https://docs.google.com/spreadsheets/d/1kvPoupSzsSFBNSztMzl04xMoSC3Kcx3CrjVf4yBmESU/edit?ts=5b5f17db#gid=227859291	PHESANT Transformation:1468_0 || CAT-SINGLE || CAT-SINGLE-BINARY-VAR: 3 || Inc(>=10): 3(76351) ||-Notes:ACE touchscreen question What type of cereal do you mainly eat? If the participant activated the Help button they were shown the message: If you eat more than one type of cereal, please select the one that you eat the most. If you are unsure, select Do not know. ~F1468~ was collected from all p…	0.999963
	Which eye(s) affected by myopia (short sight): Both eyes	-0.201473	0.103157	0.0508	0.106542	0.517645	0.836931	29317	26184	3133	UK Biobank	https://docs.google.com/spreadsheets/d/1kvPoupSzsSFBNSztMzl04xMoSC3Kcx3CrjVf4yBmESU/edit?ts=5b5f17db#gid=227859291	PHESANT Transformation:5843_0 || CAT-SINGLE || CAT-SINGLE-BINARY-VAR: 3 || Inc(>=10): 3(26184) ||-Notes:ACE touchscreen question Which eye(s) are affected by myopia (short sight)? ~F5843~ was collected from participants who indicated they wear glasses or contact lenses to correct their myopia, as defined by their answers to ~F6147~-Variable type:binary	0.999963
	Impedance of whole body	0.00754	0.0308	0.806582	0.106008	0.502212	0.832823	354795	NA	NA	UK Biobank	https://docs.google.com/spreadsheets/d/1kvPoupSzsSFBNSztMzl04xMoSC3Kcx3CrjVf4yBmESU/edit?ts=5b5f17db#gid=227859291	PHESANT Transformation:23106_0|| CONTINUOUS MAIN || CONTINUOUS || ||-Notes:Body composition estimation by impedance measurement. Impedance of whole body. is Range 150 - 1200ohms in 1ohm increments.-Variable type:continuous_raw	0.999963
	Ever had same-sex intercourse	0.325807	0.057	1.07e-08	0.105279	0.263965	0.690015	326849	11109	315740	UK Biobank	https://docs.google.com/spreadsheets/d/1kvPoupSzsSFBNSztMzl04xMoSC3Kcx3CrjVf4yBmESU/edit?ts=5b5f17db#gid=227859291	PHESANT Transformation:2159_0|| CAT-SINGLE || Inc(>=10): 0(315740) || Inc(>=10): 1(11109) || CAT-SINGLE-BINARY || sample 315740/11109(326849) ||-Notes:ACE touchscreen question Have you ever had sexual intercourse with someone of the same sex? If the participant activated the Help button they were shown the message: Sexual intercourse includes vaginal, oral or anal intercourse. ~F2159~ was collect…	0.999963
	Body mass index (BMI)	0.110577	0.0333	0.000884	0.102082	0.277274	0.712752	359983	NA	NA	UK Biobank	https://docs.google.com/spreadsheets/d/1kvPoupSzsSFBNSztMzl04xMoSC3Kcx3CrjVf4yBmESU/edit?ts=5b5f17db#gid=227859291	PHESANT Transformation:21001_0|| CONTINUOUS MAIN || CONTINUOUS || ||-Notes:BMI value here is constructed from height and weight measured during the initial Assessment Centre visit. Value is not present if either of these readings were omitted.-Variable type:continuous_raw	0.999963
	Treatment/medication code: symbicort 100/6 turbohaler	0.271162	0.0865	0.00173	0.101635	0.509525	0.841895	361141	2249	358892	UK Biobank	https://docs.google.com/spreadsheets/d/1kvPoupSzsSFBNSztMzl04xMoSC3Kcx3CrjVf4yBmESU/edit?ts=5b5f17db#gid=227859291	PHESANT Transformation:20003_0 || CAT-MUL-BINARY-VAR 1141174520 || Indicator name x137_0_0 || Remove indicator var NAs: 53 || Remove indicator var <0: 0 || Removed 0 examples != 1141174520 but with missing value (<0) || sample 358892/2249(361141) ||-Notes:Code for treatment Negative codes indicate free-text entry.-Variable type:binary	0.999963
	#Spondylopathies	0.363812	0.0957	0.000144	0.100562	0.34849	0.772914	361194	4393	356801	UK Biobank	https://docs.google.com/spreadsheets/d/1kvPoupSzsSFBNSztMzl04xMoSC3Kcx3CrjVf4yBmESU/edit?ts=5b5f17db#gid=227859291	PHESANT Transformation:NA-Notes:NA-Variable type:categorical-Phenotype ID:M13_SPONDYLOPATHY	0.999963
	Waist circumference	0.154307	0.0279	3.23e-08	0.100313	0.265704	0.705774	360564	NA	NA	UK Biobank	https://docs.google.com/spreadsheets/d/1kvPoupSzsSFBNSztMzl04xMoSC3Kcx3CrjVf4yBmESU/edit?ts=5b5f17db#gid=227859291	PHESANT Transformation:48_0|| CONTINUOUS MAIN || CONTINUOUS || ||-Notes:Waist circumference-Variable type:continuous_raw	0.999963
	Ever used hormone-replacement therapy (HRT)	0.436726	0.0372	8.09e-32	0.100216	0.174622	0.566031	193606	76179	117427	UK Biobank	https://docs.google.com/spreadsheets/d/1kvPoupSzsSFBNSztMzl04xMoSC3Kcx3CrjVf4yBmESU/edit?ts=5b5f17db#gid=227859291	PHESANT Transformation:2814_0|| CAT-SINGLE || Inc(>=10): 1(76179) || Inc(>=10): 0(117427) || CAT-SINGLE-BINARY || sample 117427/76179(193606) ||-Notes:ACE touchscreen question Have you ever used hormone replacement therapy (HRT)?-Variable type:binary	0.999963
	Non-butter spread type details: Olive oil based spread (eg: Bertolli)	-0.203465	0.0618	0.000993	0.100205	0.365848	0.784164	190094	47030	143064	UK Biobank	https://docs.google.com/spreadsheets/d/1kvPoupSzsSFBNSztMzl04xMoSC3Kcx3CrjVf4yBmESU/edit?ts=5b5f17db#gid=227859291	PHESANT Transformation:2654_0 || CAT-SINGLE || CAT-SINGLE-BINARY-VAR: 6 || Inc(>=10): 6(47030) ||-Notes:ACE touchscreen question What type of spread do you mainly use? If the participant activated the Help button they were shown the message: If you use more than one type of spread, please select the one that you use the most. If you are unsure, select Do not know. ~F2654~ was collected from parti…	0.999963
	Starchy food consumers	-0.0464	0.108075	0.667837	0.100001	0.533057	0.85119	51427	13706	37721	UK Biobank	https://docs.google.com/spreadsheets/d/1kvPoupSzsSFBNSztMzl04xMoSC3Kcx3CrjVf4yBmESU/edit?ts=5b5f17db#gid=227859291	PHESANT Transformation:102700_0|| CAT-SINGLE || Inc(>=10): 0(37721) || Inc(>=10): 1(13706) || CAT-SINGLE-BINARY || sample 37721/13706(51427) ||-Notes:Question asked: Did you eat any pasta, rice, sushi or couscous yesterday? This includes noodles, lasagne pasta sheets and other cooked grains such as bulgar wheat. This can accompany a meal, or be a meal in itself. It may be hot or cold.-Variable ty…	0.999963
	Body mass index (BMI)	0.109198	0.0332	0.00101	0.0994	0.2738	0.716526	354831	NA	NA	UK Biobank	https://docs.google.com/spreadsheets/d/1kvPoupSzsSFBNSztMzl04xMoSC3Kcx3CrjVf4yBmESU/edit?ts=5b5f17db#gid=227859291	PHESANT Transformation:23104_0|| CONTINUOUS MAIN || CONTINUOUS || ||-Notes:Body composition estimation by impedance measurement. Body Mass Index. Increments of 0.1 .-Variable type:continuous_raw	0.999963
	6mm asymmetry index (left)	-0.0363	0.0641	0.571484	0.0987	0.545393	0.85646	40683	NA	NA	UK Biobank	https://docs.google.com/spreadsheets/d/1kvPoupSzsSFBNSztMzl04xMoSC3Kcx3CrjVf4yBmESU/edit?ts=5b5f17db#gid=227859291	PHESANT Transformation:5157_0|| CONTINUOUS MAIN || CONTINUOUS || ||-Notes:This is the asymmetry index as part of the keratometry result taken at 6mm for the left eye-Variable type:continuous_raw	0.999963
	Leg fat mass (right)	0.125864	0.0297	2.27e-05	0.0929	0.241975	0.700933	354807	NA	NA	UK Biobank	https://docs.google.com/spreadsheets/d/1kvPoupSzsSFBNSztMzl04xMoSC3Kcx3CrjVf4yBmESU/edit?ts=5b5f17db#gid=227859291	PHESANT Transformation:23112_0|| CONTINUOUS MAIN || CONTINUOUS || ||-Notes:Body composition estimation by impedance measurement. Right leg fat mass Right leg fat mass in Kg, 0.1 increments.-Variable type:continuous_raw	0.999963
	NA	-0.00427	0.0984	0.965395	0.0926	0.526299	0.860311	361194	509	360685	UK Biobank	https://docs.google.com/spreadsheets/d/1kvPoupSzsSFBNSztMzl04xMoSC3Kcx3CrjVf4yBmESU/edit?ts=5b5f17db#gid=227859291	PHESANT Transformation:NA-Notes:NA-Variable type:categorical-Phenotype ID:ASTHMA_OPPORTUNIST_INFECTIONS	0.999963
	Diastolic blood pressure, automated reading	0.0242	0.0353	0.493715	0.0913	0.559881	0.870469	340162	NA	NA	UK Biobank	https://docs.google.com/spreadsheets/d/1kvPoupSzsSFBNSztMzl04xMoSC3Kcx3CrjVf4yBmESU/edit?ts=5b5f17db#gid=227859291	PHESANT Transformation:4079_0|| INTEGER || CONTINUOUS || ||-Notes:Blood pressure, automated reading, diastolic. Two measures of blood pressure were taken a few moments apart. Range returned by the Omron device is is 0-255-Variable type:continuous_raw	0.999963
	Workplace very hot: Sometimes	0.173515	0.0802	0.0305	0.0909	0.516876	0.860371	90544	52209	38335	UK Biobank	https://docs.google.com/spreadsheets/d/1kvPoupSzsSFBNSztMzl04xMoSC3Kcx3CrjVf4yBmESU/edit?ts=5b5f17db#gid=227859291	PHESANT Transformation:22608_0 || CAT-MUL-BINARY-VAR 1 || NO_NAN Remove NA participants 270293 || Removed 357 examples != 1 but with missing value (<0) || sample 38335/52209(90544) ||-Notes:Participant asked Thinking about the place where you worked: Was it very hot? Participants were allowed to skip answering this question.-Variable type:binary	0.999963
	Carpal tunnel syndrome	0.149409	0.0478	0.00178	0.0891	0.203827	0.661926	361194	7973	353221	UK Biobank	https://docs.google.com/spreadsheets/d/1kvPoupSzsSFBNSztMzl04xMoSC3Kcx3CrjVf4yBmESU/edit?ts=5b5f17db#gid=227859291	PHESANT Transformation:NA-Notes:NA-Variable type:categorical-Phenotype ID:G6_CARPTU	0.999963
	Leg fat mass (left)	0.122574	0.0298	3.81e-05	0.0887	0.242326	0.714473	354788	NA	NA	UK Biobank	https://docs.google.com/spreadsheets/d/1kvPoupSzsSFBNSztMzl04xMoSC3Kcx3CrjVf4yBmESU/edit?ts=5b5f17db#gid=227859291	PHESANT Transformation:23116_0|| CONTINUOUS MAIN || CONTINUOUS || ||-Notes:Body composition estimation by impedance measurement. Left leg fat mass Left leg free mass in Kg, 0.1 increments.-Variable type:continuous_raw	0.999963
	Bread type: Wholemeal or wholegrain	-0.121323	0.0458	0.0081	0.0874	0.54961	0.873683	348424	201013	147411	UK Biobank	https://docs.google.com/spreadsheets/d/1kvPoupSzsSFBNSztMzl04xMoSC3Kcx3CrjVf4yBmESU/edit?ts=5b5f17db#gid=227859291	PHESANT Transformation:1448_0 || CAT-SINGLE || CAT-SINGLE-BINARY-VAR: 3 || Inc(>=10): 3(201013) ||-Notes:ACE touchscreen question What type of bread do you mainly eat? If the participant activated the Help button they were shown the message: If you eat more than one type of bread, please select the one that you eat the most. If you are unsure, select Do not know. ~F1448~ was collected from all pa…	0.999963
	Treatment/medication code: clopidogrel	0.372417	0.0995	0.000182	0.0867	0.534594	0.871212	361141	2290	358851	UK Biobank	https://docs.google.com/spreadsheets/d/1kvPoupSzsSFBNSztMzl04xMoSC3Kcx3CrjVf4yBmESU/edit?ts=5b5f17db#gid=227859291	PHESANT Transformation:20003_0 || CAT-MUL-BINARY-VAR 1141168318 || Indicator name x137_0_0 || Remove indicator var NAs: 53 || Remove indicator var <0: 0 || Removed 0 examples != 1141168318 but with missing value (<0) || sample 358851/2290(361141) ||-Notes:Code for treatment Negative codes indicate free-text entry.-Variable type:binary	0.999963
	Diagnoses - main ICD10: J47 Bronchiectasis	0.00463	0.10123	0.963491	0.0863	0.531958	0.871073	361194	393	360801	UK Biobank	https://docs.google.com/spreadsheets/d/1kvPoupSzsSFBNSztMzl04xMoSC3Kcx3CrjVf4yBmESU/edit?ts=5b5f17db#gid=227859291	PHESANT Transformation:NA-Notes:NA-Variable type:categorical-Phenotype ID:J47	0.999963
	Tinnitus: Yes, now some of the time	0.399355	0.118135	0.000724	0.0859	0.554364	0.876863	117882	10489	107393	UK Biobank	https://docs.google.com/spreadsheets/d/1kvPoupSzsSFBNSztMzl04xMoSC3Kcx3CrjVf4yBmESU/edit?ts=5b5f17db#gid=227859291	PHESANT Transformation:4803_0 || CAT-SINGLE || CAT-SINGLE-BINARY-VAR: 13 || Inc(>=10): 13(10489) ||-Notes:ACE touchscreen question Do you get or have you had noises (such as ringing or buzzing) in your head or in one or both ears that lasts for more than five minutes at a time? ~F4803~ was collected from all participants except those who indicated they were completely deaf, as defined by their an…	0.999963
	Bipolar and major depression status: Probable Recurrent major depression (moderate)	0.781844	0.0757	5.08e-25	0.085	0.562469	0.8799	86895	10902	75993	UK Biobank	https://docs.google.com/spreadsheets/d/1kvPoupSzsSFBNSztMzl04xMoSC3Kcx3CrjVf4yBmESU/edit?ts=5b5f17db#gid=227859291	PHESANT Transformation:20126_0 || CAT-SINGLE || CAT-SINGLE-BINARY-VAR: 4 || Inc(>=10): 4(10902) ||-Notes:Bipolar and major depression status. This derived data field has come from Professor Jill Pell from the Institute of Health &amp; Wellbeing, University of Glasgow. Methods on how these fields were derived can be found in the Additional Resources tab.-Variable type:binary	0.999963
[truncated: 527 more rows]
