# Supplementary material for: Shared latent genetic liability across fibromyalgia and psychiatric traits: Novel insights from genomic structural equation modeling
Source: PLoS Genet. 2026 Jan 23;22(1):e1012034. doi: 10.1371/journal.pgen.1012034 (PMC12867332; doi:10.1371/journal.pgen.1012034)
Supplement: S10 Table — (XLSX) [file pgen.1012034.s010.xlsx]

## Sheet: Munka1
	S10 Table. Associations between brain structual MRI phenotyes and mvFibroPsych
	Exposure	Brain IDP (ID)	Outcome	Method	nsnp	Beta	Se	P-value	FDR
	aparc-Desikan lh area superiortemporal	677	mvFibroPsych	Inverse variance weighted	35	-0.00917335	0.00274307	0.000825237	0.187329
	aparc-Desikan lh thickness transversetemporal	1052	mvFibroPsych	Inverse variance weighted	16	-0.00874946	0.00313819	0.00530251	0.368261
	aparc-Desikan rh volume superiorfrontal	403	mvFibroPsych	Inverse variance weighted	24	-0.0101022	0.00367005	0.00591241	0.368261
	aparc-Desikan rh area superiorfrontal	709	mvFibroPsych	Inverse variance weighted	45	-0.00940355	0.00348992	0.00704964	0.368261
	aparc-Desikan rh thickness paracentral	1070	mvFibroPsych	Inverse variance weighted	35	-0.0050332	0.00190119	0.00811147	0.368261
	aseg global volume WM-hypointensities	179	mvFibroPsych	Inverse variance weighted	34	0.00543564	0.00235491	0.020987	0.794009
	IDP T1 FIRST right accumbens volume	24	mvFibroPsych	Inverse variance weighted	33	0.00768411	0.0035624	0.0310054	0.866783
	IDP T1 FIRST left caudate volume	13	mvFibroPsych	Inverse variance weighted	74	0.00556435	0.00261684	0.033473	0.866783
	aparc-Desikan rh thickness parsopercularis	1071	mvFibroPsych	Inverse variance weighted	23	-0.00804382	0.00388519	0.038417	0.866783
	aparc-Desikan rh thickness parahippocampal	1069	mvFibroPsych	Inverse variance weighted	18	-0.00722968	0.0035553	0.0420027	0.866783
	aparc-Desikan rh thickness superiorparietal	1082	mvFibroPsych	Inverse variance weighted	37	-0.00686991	0.00336443	0.0411594	0.866783
	aparc-Desikan rh thickness GlobalMeanThickness	1054	mvFibroPsych	Inverse variance weighted	37	-0.00589285	0.00307729	0.0554986	0.89987
	aparc-Desikan lh thickness parahippocampal	1035	mvFibroPsych	Inverse variance weighted	30	-0.00561452	0.00288086	0.0513067	0.89987
	aparc-Desikan rh thickness isthmuscingulate	1063	mvFibroPsych	Inverse variance weighted	23	-0.00720622	0.00371688	0.0525282	0.89987
	aparc-Desikan lh area parsorbitalis	666	mvFibroPsych	Inverse variance weighted	25	-0.0072607	0.00408484	0.0754902	0.961383
	aparc-Desikan rh thickness supramarginal	1084	mvFibroPsych	Inverse variance weighted	28	-0.00379476	0.00215938	0.0788601	0.961383
	aparc-Desikan lh area frontalpole	679	mvFibroPsych	Inverse variance weighted	12	0.00760043	0.00436827	0.0818735	0.961383
	aparc-Desikan lh thickness lateralorbitofrontal	1031	mvFibroPsych	Inverse variance weighted	21	0.00450732	0.0025954	0.0824478	0.961383
	aparc-Desikan lh thickness isthmuscingulate	1029	mvFibroPsych	Inverse variance weighted	28	-0.00403019	0.00234492	0.0856706	0.961383
	IDP T1 FIRST left thalamus volume	11	mvFibroPsych	Inverse variance weighted	42	-0.00483	0.00286401	0.0917105	0.961383
	aparc-Desikan rh area entorhinal	687	mvFibroPsych	Inverse variance weighted	31	0.00626396	0.0037067	0.0910471	0.961383
	aparc-Desikan lh thickness posteriorcingulate	1042	mvFibroPsych	Inverse variance weighted	24	-0.00775572	0.00461955	0.0931736	0.961383
	aparc-Desikan rh thickness pericalcarine	1074	mvFibroPsych	Inverse variance weighted	19	-0.00421604	0.00255393	0.0987789	0.965544
	IDP T1 FIRST right amygdala volume	22	mvFibroPsych	Inverse variance weighted	14	-0.0123529	0.00755608	0.102084	0.965544
	aparc-Desikan rh volume transversetemporal	408	mvFibroPsych	Inverse variance weighted	27	-0.0031543	0.00198123	0.111364	0.980365
	aparc-Desikan rh volume lateraloccipital	386	mvFibroPsych	Inverse variance weighted	35	0.00407238	0.00258498	0.115165	0.980365
	aparc-Desikan rh area parsorbitalis	700	mvFibroPsych	Inverse variance weighted	32	-0.00491965	0.00319044	0.123075	0.980365
	aparc-Desikan rh thickness transversetemporal	1086	mvFibroPsych	Inverse variance weighted	18	-0.00480879	0.0031897	0.131657	0.980365
	aparc-Desikan lh area paracentral	664	mvFibroPsych	Inverse variance weighted	23	-0.00919799	0.00616297	0.135578	0.980365
	aparc-Desikan lh volume superiorfrontal	370	mvFibroPsych	Inverse variance weighted	43	-0.00552325	0.00371738	0.137334	0.980365
	aparc-Desikan lh thickness fusiform	1026	mvFibroPsych	Inverse variance weighted	23	0.0057673	0.00393941	0.143194	0.980365
	aparc-Desikan rh area lateralorbitofrontal	693	mvFibroPsych	Inverse variance weighted	33	0.00402195	0.0027454	0.142927	0.980365
	aparc-Desikan lh thickness parsopercularis	1037	mvFibroPsych	Inverse variance weighted	26	0.00441928	0.00305769	0.148373	0.980365
	aparc-Desikan rh area rostralanteriorcingulate	707	mvFibroPsych	Inverse variance weighted	13	-0.00685576	0.00479609	0.152875	0.980365
	aparc-Desikan rh volume frontalpole	407	mvFibroPsych	Inverse variance weighted	10	0.00682658	0.00476962	0.152355	0.980365
	aparc-Desikan rh thickness caudalmiddlefrontal	1057	mvFibroPsych	Inverse variance weighted	38	0.00440303	0.00324746	0.175151	0.980365
	IDP T1 FIRST left hippocampus volume	19	mvFibroPsych	Inverse variance weighted	29	-0.00478072	0.00357589	0.181245	0.980365
	IDP T1 FIRST brain stem+4th ventricle volume	25	mvFibroPsych	Inverse variance weighted	71	-0.00207703	0.0015784	0.188206	0.980365
	aparc-Desikan rh volume postcentral	397	mvFibroPsych	Inverse variance weighted	32	-0.00146921	0.00111494	0.187587	0.980365
	aparc-Desikan rh volume inferiortemporal	384	mvFibroPsych	Inverse variance weighted	23	-0.00588896	0.00454468	0.195046	0.980365
	aseg global volume 4th-Ventricle	175	mvFibroPsych	Inverse variance weighted	61	-0.00200959	0.0016041	0.210285	0.980365
	aparc-Desikan rh volume posteriorcingulate	398	mvFibroPsych	Inverse variance weighted	21	0.0037005	0.00298491	0.215074	0.980365
	aparc-Desikan lh thickness frontalpole	1051	mvFibroPsych	Inverse variance weighted	12	-0.00466418	0.00378193	0.217472	0.980365
	aparc-Desikan rh thickness precuneus	1078	mvFibroPsych	Inverse variance weighted	39	-0.00267894	0.00230803	0.245762	0.980365
	aseg rh volume Lateral-Ventricle	208	mvFibroPsych	Inverse variance weighted	49	-0.00183585	0.00150888	0.223719	0.980365
	aparc-Desikan rh thickness fusiform	1060	mvFibroPsych	Inverse variance weighted	29	-0.00443947	0.00376952	0.238905	0.980365
	aparc-Desikan lh volume supramarginal	373	mvFibroPsych	Inverse variance weighted	20	0.00373352	0.00316061	0.237496	0.980365
	aparc-Desikan rh area caudalanteriorcingulate	684	mvFibroPsych	Inverse variance weighted	19	0.00646518	0.00559099	0.247535	0.980365
	IDP T1 FIRST left accumbens volume	23	mvFibroPsych	Inverse variance weighted	23	0.00429919	0.00378729	0.256308	0.980365
	aparc-Desikan lh area parstriangularis	667	mvFibroPsych	Inverse variance weighted	29	0.00327278	0.00288472	0.256575	0.980365
	aparc-Desikan rh area cuneus	686	mvFibroPsych	Inverse variance weighted	60	0.00201625	0.001837	0.272389	0.980365
	aparc-Desikan rh area isthmuscingulate	691	mvFibroPsych	Inverse variance weighted	43	0.00277938	0.00253356	0.272629	0.980365
	aparc-Desikan lh area superiorparietal	676	mvFibroPsych	Inverse variance weighted	55	0.00221777	0.00200003	0.267485	0.980365
	aparc-Desikan rh area bankssts	683	mvFibroPsych	Inverse variance weighted	22	-0.00390495	0.00354458	0.270606	0.980365
	aparc-Desikan rh volume middletemporal	390	mvFibroPsych	Inverse variance weighted	25	0.00606097	0.00562092	0.280905	0.980365
	aparc-Desikan rh area postcentral	703	mvFibroPsych	Inverse variance weighted	29	-0.00228006	0.00208096	0.273221	0.980365
	aparc-Desikan lh volume paracentral	359	mvFibroPsych	Inverse variance weighted	19	0.00423135	0.00388666	0.276292	0.980365
	aparc-Desikan lh thickness cuneus	1024	mvFibroPsych	Inverse variance weighted	34	-0.00232798	0.00216249	0.28169	0.980365
	aparc-Desikan lh area postcentral	669	mvFibroPsych	Inverse variance weighted	24	-0.00389798	0.003595	0.278242	0.980365
	aparc-Desikan lh volume parsopercularis	360	mvFibroPsych	Inverse variance weighted	21	-0.00524636	0.00484027	0.27841	0.980365
	aparc-Desikan lh area lingual	660	mvFibroPsych	Inverse variance weighted	52	-0.00309629	0.00288588	0.283311	0.980365
	aparc-Desikan lh thickness postcentral	1041	mvFibroPsych	Inverse variance weighted	28	-0.0038291	0.0036245	0.290763	0.980365
	aparc-Desikan rh thickness middletemporal	1068	mvFibroPsych	Inverse variance weighted	18	0.00448569	0.00427549	0.294103	0.980365
	aseg global volume 3rd-Ventricle	174	mvFibroPsych	Inverse variance weighted	56	-0.00155099	0.00150338	0.302227	0.980365
	aparc-Desikan lh thickness superiorfrontal	1047	mvFibroPsych	Inverse variance weighted	32	0.0024808	0.00240875	0.303052	0.980365
	aparc-Desikan rh volume medialorbitofrontal	389	mvFibroPsych	Inverse variance weighted	22	-0.00386044	0.00376114	0.304703	0.980365
	aparc-Desikan lh volume frontalpole	374	mvFibroPsych	Inverse variance weighted	17	0.00447192	0.00443001	0.312754	0.980365
	aparc-Desikan lh volume rostralanteriorcingulate	368	mvFibroPsych	Inverse variance weighted	26	0.00327994	0.0032734	0.316344	0.980365
	aparc-Desikan rh volume superiortemporal	405	mvFibroPsych	Inverse variance weighted	30	-0.00357391	0.00366409	0.329368	0.980365
	aparc-Desikan rh area posteriorcingulate	704	mvFibroPsych	Inverse variance weighted	29	0.00321047	0.00329488	0.329868	0.980365
	aparc-Desikan lh area precentral	671	mvFibroPsych	Inverse variance weighted	43	-0.00119425	0.00123573	0.333829	0.980365
	aparc-Desikan lh area TotalSurface	648	mvFibroPsych	Inverse variance weighted	62	-0.00217469	0.00235089	0.354939	0.980365
	aparc-Desikan lh area parsopercularis	665	mvFibroPsych	Inverse variance weighted	24	0.00266498	0.00295437	0.367031	0.980365
	aparc-Desikan rh volume caudalmiddlefrontal	379	mvFibroPsych	Inverse variance weighted	16	0.00456579	0.00520707	0.380571	0.980365
	aparc-Desikan lh thickness paracentral	1036	mvFibroPsych	Inverse variance weighted	32	-0.00270903	0.00309259	0.381044	0.980365
	aparc-Desikan rh area superiortemporal	711	mvFibroPsych	Inverse variance weighted	34	-0.00296822	0.00342173	0.385689	0.980365
	aparc-Desikan lh area precuneus	672	mvFibroPsych	Inverse variance weighted	58	0.00219189	0.00250492	0.381556	0.980365
	aparc-Desikan lh thickness lingual	1032	mvFibroPsych	Inverse variance weighted	20	-0.00274681	0.00326924	0.400797	0.980365
	aparc-Desikan lh thickness precuneus	1044	mvFibroPsych	Inverse variance weighted	35	-0.00256956	0.00304157	0.398215	0.980365
	aparc-Desikan lh volume precentral	366	mvFibroPsych	Inverse variance weighted	25	-0.00146044	0.00174575	0.402834	0.980365
	aparc-Desikan rh area parsopercularis	699	mvFibroPsych	Inverse variance weighted	21	-0.00226459	0.00274153	0.408787	0.980365
	aparc-Desikan lh area fusiform	654	mvFibroPsych	Inverse variance weighted	23	0.00298995	0.0035977	0.405932	0.980365
	aparc-Desikan rh volume precuneus	400	mvFibroPsych	Inverse variance weighted	43	-0.00298778	0.00372005	0.421885	0.980365
	aparc-Desikan lh area lateralorbitofrontal	659	mvFibroPsych	Inverse variance weighted	51	0.00211844	0.00259027	0.413446	0.980365
	aseg lh volume Cerebellum-Cortex	194	mvFibroPsych	Inverse variance weighted	78	0.00127574	0.0016112	0.428478	0.980365
	aparc-Desikan lh volume superiorparietal	371	mvFibroPsych	Inverse variance weighted	50	0.00122159	0.00153373	0.425749	0.980365
	aseg lh volume Cerebellum-White-Matter	193	mvFibroPsych	Inverse variance weighted	75	-0.00149868	0.00197224	0.447323	0.980365
	aseg lh volume Lateral-Ventricle	191	mvFibroPsych	Inverse variance weighted	59	-0.00133322	0.00175712	0.448	0.980365
	aparc-Desikan rh area TotalSurface	682	mvFibroPsych	Inverse variance weighted	48	-0.00173136	0.00227915	0.447461	0.980365
	aparc-Desikan lh thickness medialorbitofrontal	1033	mvFibroPsych	Inverse variance weighted	10	0.00435042	0.005767	0.45063	0.980365
	aparc-Desikan lh volume superiortemporal	372	mvFibroPsych	Inverse variance weighted	41	-0.00225222	0.00307437	0.463816	0.980365
	aparc-Desikan lh thickness inferiortemporal	1028	mvFibroPsych	Inverse variance weighted	22	0.00231357	0.00311466	0.457603	0.980365
	IDP T1 FIRST left amygdala volume	21	mvFibroPsych	Inverse variance weighted	11	0.00269014	0.00368566	0.465454	0.980365
	aparc-Desikan lh volume medialorbitofrontal	356	mvFibroPsych	Inverse variance weighted	18	-0.00218071	0.00305543	0.475403	0.980365
	IDP T1 FIRST right thalamus volume	12	mvFibroPsych	Inverse variance weighted	56	-0.00201962	0.00288473	0.483859	0.980365
	aparc-Desikan rh thickness lateraloccipital	1064	mvFibroPsych	Inverse variance weighted	37	-0.00151738	0.00217168	0.484729	0.980365
	aparc-Desikan rh area middletemporal	696	mvFibroPsych	Inverse variance weighted	36	0.00288875	0.00420773	0.492376	0.980365
	aparc-Desikan lh volume isthmuscingulate	352	mvFibroPsych	Inverse variance weighted	16	0.0029052	0.00420746	0.489888	0.980365
	aparc-Desikan rh volume cuneus	380	mvFibroPsych	Inverse variance weighted	61	0.00139506	0.00205172	0.496541	0.980365
	aparc-Desikan lh volume entorhinal	348	mvFibroPsych	Inverse variance weighted	15	-0.006316	0.00914686	0.489873	0.980365
	aparc-Desikan rh volume insula	409	mvFibroPsych	Inverse variance weighted	28	0.0018207	0.00265423	0.492738	0.980365
	aparc-Desikan rh area lingual	694	mvFibroPsych	Inverse variance weighted	50	-0.0013946	0.00215225	0.517002	0.980365
	aparc-Desikan rh area caudalmiddlefrontal	685	mvFibroPsych	Inverse variance weighted	32	0.00246051	0.00374224	0.510862	0.980365
	aparc-Desikan lh volume inferiortemporal	351	mvFibroPsych	Inverse variance weighted	19	-0.00273461	0.00419468	0.51445	0.980365
	aparc-Desikan lh thickness rostralmiddlefrontal	1046	mvFibroPsych	Inverse variance weighted	41	0.00233262	0.00337844	0.489916	0.980365
	aparc-Desikan lh area inferiortemporal	656	mvFibroPsych	Inverse variance weighted	22	-0.00271248	0.00429626	0.527806	0.980365
	aparc-Desikan lh thickness caudalmiddlefrontal	1023	mvFibroPsych	Inverse variance weighted	29	0.00210693	0.00337662	0.532644	0.980365
	aparc-Desikan rh area frontalpole	713	mvFibroPsych	Inverse variance weighted	11	0.00207164	0.00330294	0.530522	0.980365
	aparc-Desikan rh area paracentral	698	mvFibroPsych	Inverse variance weighted	31	-0.00235808	0.00384623	0.539818	0.980365
	aparc-Desikan rh thickness rostralanteriorcingulate	1079	mvFibroPsych	Inverse variance weighted	10	0.00257553	0.00418771	0.538541	0.980365
	aparc-Desikan rh area parahippocampal	697	mvFibroPsych	Inverse variance weighted	25	0.00159773	0.00264164	0.545296	0.980365
	aparc-Desikan lh thickness superiortemporal	1049	mvFibroPsych	Inverse variance weighted	32	-0.00243901	0.00404531	0.54656	0.980365
	aparc-Desikan rh volume lingual	388	mvFibroPsych	Inverse variance weighted	50	0.00121754	0.00204626	0.55184	0.980365
	aparc-Desikan rh volume inferiorparietal	383	mvFibroPsych	Inverse variance weighted	21	0.00285742	0.00475863	0.548193	0.980365
	aparc-Desikan rh area transversetemporal	714	mvFibroPsych	Inverse variance weighted	29	-0.0015281	0.00259555	0.556038	0.980365
	aparc-Desikan lh area medialorbitofrontal	661	mvFibroPsych	Inverse variance weighted	14	0.00464863	0.00794629	0.558544	0.980365
	aseg rh volume Cerebellum-Cortex	211	mvFibroPsych	Inverse variance weighted	71	0.00103029	0.00182816	0.573048	0.980365
	aparc-Desikan rh area fusiform	688	mvFibroPsych	Inverse variance weighted	31	0.00170518	0.00295119	0.563403	0.980365
	aparc-Desikan rh area pericalcarine	702	mvFibroPsych	Inverse variance weighted	75	0.000807008	0.00142701	0.571718	0.980365
	aparc-Desikan lh thickness supramarginal	1050	mvFibroPsych	Inverse variance weighted	29	0.00202702	0.00360242	0.57365	0.980365
	aparc-Desikan rh thickness parsorbitalis	1072	mvFibroPsych	Inverse variance weighted	23	0.00198613	0.00355562	0.576443	0.980365
	aparc-Desikan rh volume bankssts	377	mvFibroPsych	Inverse variance weighted	13	-0.00311144	0.00564321	0.581387	0.980365
	aparc-Desikan lh area bankssts	649	mvFibroPsych	Inverse variance weighted	22	0.003107	0.00560934	0.579648	0.980365
	aparc-Desikan rh area inferiorparietal	689	mvFibroPsych	Inverse variance weighted	33	0.00182132	0.00340944	0.593204	0.980365
	aparc-Desikan rh thickness inferiorparietal	1061	mvFibroPsych	Inverse variance weighted	34	0.00162705	0.00297185	0.584044	0.980365
	aparc-Desikan rh thickness postcentral	1075	mvFibroPsych	Inverse variance weighted	27	-0.00224676	0.00424334	0.596472	0.980365
	aparc-Desikan rh area lateraloccipital	692	mvFibroPsych	Inverse variance weighted	55	0.00109126	0.00211494	0.60587	0.980365
	aparc-Desikan lh volume parsorbitalis	361	mvFibroPsych	Inverse variance weighted	24	0.00204266	0.003878	0.59838	0.980365
	aparc-Desikan rh thickness bankssts	1055	mvFibroPsych	Inverse variance weighted	14	-0.00493267	0.00979458	0.614534	0.980365
	aparc-Desikan lh thickness precentral	1043	mvFibroPsych	Inverse variance weighted	35	-0.00144972	0.00292772	0.62048	0.980365
	aparc-Desikan rh area superiorparietal	710	mvFibroPsych	Inverse variance weighted	39	0.00150874	0.00298894	0.613717	0.980365
	aparc-Desikan rh volume precentral	399	mvFibroPsych	Inverse variance weighted	38	-0.000652519	0.00129953	0.615584	0.980365
	aparc-Desikan lh volume bankssts	344	mvFibroPsych	Inverse variance weighted	21	-0.00274089	0.00549233	0.617752	0.980365
	aparc-Desikan rh volume fusiform	382	mvFibroPsych	Inverse variance weighted	31	-0.00253418	0.00527373	0.630851	0.980365
	aparc-Desikan rh volume parsorbitalis	394	mvFibroPsych	Inverse variance weighted	28	-0.00235374	0.00484659	0.627217	0.980365
	aparc-Desikan rh volume parsopercularis	393	mvFibroPsych	Inverse variance weighted	18	-0.00180972	0.00369217	0.624026	0.980365
	aparc-Desikan rh volume rostralanteriorcingulate	401	mvFibroPsych	Inverse variance weighted	9	0.00187512	0.00411448	0.648579	0.980365
	aparc-Desikan lh area entorhinal	653	mvFibroPsych	Inverse variance weighted	22	0.0023816	0.00527898	0.651884	0.980365
	aparc-Desikan lh area posteriorcingulate	670	mvFibroPsych	Inverse variance weighted	13	0.00264412	0.00598222	0.658492	0.980365
	aparc-Desikan lh volume parahippocampal	358	mvFibroPsych	Inverse variance weighted	21	-0.00130272	0.00292856	0.656439	0.980365
	aparc-Desikan lh area rostralanteriorcingulate	673	mvFibroPsych	Inverse variance weighted	25	-0.00181893	0.00411116	0.658172	0.980365
	aparc-Desikan lh volume middletemporal	357	mvFibroPsych	Inverse variance weighted	34	0.00186695	0.00443158	0.673549	0.980365
	aparc-Desikan lh thickness insula	1053	mvFibroPsych	Inverse variance weighted	30	-0.00256122	0.00564483	0.650024	0.980365
	aparc-Desikan rh area precuneus	706	mvFibroPsych	Inverse variance weighted	43	0.00141617	0.00319741	0.657831	0.980365
	aparc-Desikan lh volume precuneus	367	mvFibroPsych	Inverse variance weighted	39	0.00122987	0.00269184	0.647751	0.980365
	aparc-Desikan lh volume caudalmiddlefrontal	346	mvFibroPsych	Inverse variance weighted	27	-0.00148375	0.00361643	0.681599	0.980365
	aparc-Desikan lh area supramarginal	678	mvFibroPsych	Inverse variance weighted	33	0.00116913	0.00281442	0.677844	0.980365
	aparc-Desikan rh thickness superiorfrontal	1081	mvFibroPsych	Inverse variance weighted	36	0.00135393	0.0033471	0.685838	0.980365
	aparc-Desikan lh volume posteriorcingulate	365	mvFibroPsych	Inverse variance weighted	20	0.00171587	0.00418739	0.681974	0.980365
	IDP T1 FIRST right caudate volume	14	mvFibroPsych	Inverse variance weighted	60	-0.00102895	0.00250337	0.681055	0.980365
	aparc-Desikan lh thickness caudalanteriorcingulate	1022	mvFibroPsych	Inverse variance weighted	11	-0.00118828	0.00295485	0.687576	0.980365
	aparc-Desikan rh thickness superiortemporal	1083	mvFibroPsych	Inverse variance weighted	33	0.00108225	0.00275036	0.693956	0.980365
	aparc-Desikan rh area medialorbitofrontal	695	mvFibroPsych	Inverse variance weighted	28	0.00138213	0.00364866	0.704833	0.980365
	aparc-Desikan lh thickness pericalcarine	1040	mvFibroPsych	Inverse variance weighted	17	-0.00113324	0.00302766	0.708184	0.980365
	aparc-Desikan lh area superiorfrontal	675	mvFibroPsych	Inverse variance weighted	41	-0.00140479	0.0036611	0.701197	0.980365
	aparc-Desikan rh thickness entorhinal	1059	mvFibroPsych	Inverse variance weighted	19	-0.00172005	0.00454024	0.704802	0.980365
	aparc-Desikan lh thickness rostralanteriorcingulate	1045	mvFibroPsych	Inverse variance weighted	18	-0.00081505	0.0021711	0.707357	0.980365
	aparc-Desikan rh volume rostralmiddlefrontal	402	mvFibroPsych	Inverse variance weighted	44	-0.00069591	0.00188131	0.711452	0.980365
	aparc-Desikan lh volume fusiform	349	mvFibroPsych	Inverse variance weighted	27	0.00097181	0.00254683	0.702776	0.980365
	aparc-Desikan rh area parstriangularis	701	mvFibroPsych	Inverse variance weighted	33	0.000912298	0.00241903	0.706074	0.980365
	aparc-Desikan rh volume paracentral	392	mvFibroPsych	Inverse variance weighted	17	0.00191248	0.00531567	0.719011	0.980365
	aparc-Desikan rh thickness lingual	1066	mvFibroPsych	Inverse variance weighted	36	-0.000886967	0.00252836	0.725733	0.980365
	aparc-Desikan lh thickness bankssts	1021	mvFibroPsych	Inverse variance weighted	10	0.00192601	0.00543504	0.723063	0.980365
	aseg global volume CSF	178	mvFibroPsych	Inverse variance weighted	48	-0.000808519	0.00232107	0.727585	0.980365
	aparc-Desikan lh volume lateralorbitofrontal	354	mvFibroPsych	Inverse variance weighted	55	-0.000857442	0.00243173	0.724384	0.980365
	aparc-Desikan lh thickness inferiorparietal	1027	mvFibroPsych	Inverse variance weighted	30	0.000976437	0.00285673	0.7325	0.980365
	aparc-Desikan lh thickness lateraloccipital	1030	mvFibroPsych	Inverse variance weighted	34	-0.000923236	0.00276565	0.738513	0.980365
	aparc-Desikan lh volume postcentral	364	mvFibroPsych	Inverse variance weighted	25	-0.000533411	0.0015581	0.73209	0.980365
	aparc-Desikan lh volume lateraloccipital	353	mvFibroPsych	Inverse variance weighted	37	-0.000925612	0.00269036	0.730811	0.980365
	aparc-Desikan rh area precentral	705	mvFibroPsych	Inverse variance weighted	26	-0.00046961	0.00139891	0.737099	0.980365
	aparc-Desikan rh thickness inferiortemporal	1062	mvFibroPsych	Inverse variance weighted	23	0.00130313	0.00239474	0.586329	0.980365
	IDP T1 FIRST right hippocampus volume	20	mvFibroPsych	Inverse variance weighted	22	0.000803055	0.00298368	0.787815	0.985751
	aparc-Desikan lh volume caudalanteriorcingulate	345	mvFibroPsych	Inverse variance weighted	12	-0.000892915	0.00284711	0.753809	0.985751
	aseg rh volume Cerebellum-White-Matter	210	mvFibroPsych	Inverse variance weighted	60	-0.000470761	0.00173839	0.786542	0.985751
	aparc-Desikan lh area inferiorparietal	655	mvFibroPsych	Inverse variance weighted	40	-0.000665874	0.00242711	0.783817	0.985751
	aparc-Desikan lh volume inferiorparietal	350	mvFibroPsych	Inverse variance weighted	24	0.00111916	0.00412726	0.786265	0.985751
	aparc-Desikan lh area caudalanteriorcingulate	650	mvFibroPsych	Inverse variance weighted	18	0.000730361	0.00273767	0.789637	0.985751
	aparc-Desikan lh volume pericalcarine	363	mvFibroPsych	Inverse variance weighted	59	0.000578327	0.00217365	0.79019	0.985751
	aparc-Desikan rh thickness cuneus	1058	mvFibroPsych	Inverse variance weighted	34	-0.00056428	0.00227004	0.803688	0.985751
	aparc-Desikan lh volume transversetemporal	375	mvFibroPsych	Inverse variance weighted	22	-0.000869744	0.00341145	0.798763	0.985751
	aparc-Desikan rh area rostralmiddlefrontal	708	mvFibroPsych	Inverse variance weighted	34	0.000488731	0.00190749	0.797784	0.985751
	aparc-Desikan lh area cuneus	652	mvFibroPsych	Inverse variance weighted	60	0.000344181	0.00150396	0.818986	0.985751
	aparc-Desikan rh volume parahippocampal	391	mvFibroPsych	Inverse variance weighted	39	-0.000800114	0.00344937	0.81657	0.985751
	aparc-Desikan rh thickness medialorbitofrontal	1067	mvFibroPsych	Inverse variance weighted	19	0.000607353	0.00270207	0.822156	0.985751
	aparc-Desikan lh area rostralmiddlefrontal	674	mvFibroPsych	Inverse variance weighted	36	-0.000494958	0.00222229	0.82375	0.985751
	aparc-Desikan lh thickness parstriangularis	1039	mvFibroPsych	Inverse variance weighted	20	0.000652738	0.00295535	0.825196	0.985751
	aparc-Desikan lh area insula	681	mvFibroPsych	Inverse variance weighted	36	-0.000682495	0.00306866	0.823996	0.985751
	aparc-Desikan lh volume cuneus	347	mvFibroPsych	Inverse variance weighted	57	0.000479563	0.00231941	0.836196	0.985751
	aparc-Desikan lh area lateraloccipital	658	mvFibroPsych	Inverse variance weighted	44	-0.000399137	0.00185079	0.829255	0.985751
	aparc-Desikan rh volume entorhinal	381	mvFibroPsych	Inverse variance weighted	18	-0.000802855	0.00435396	0.853702	0.985751
	aparc-Desikan rh volume superiorparietal	404	mvFibroPsych	Inverse variance weighted	37	0.00052213	0.00275507	0.849689	0.985751
	aparc-Desikan rh thickness frontalpole	1085	mvFibroPsych	Inverse variance weighted	19	0.000886512	0.00478884	0.853135	0.985751
	aparc-Desikan lh area caudalmiddlefrontal	651	mvFibroPsych	Inverse variance weighted	39	-0.000626035	0.00363083	0.863106	0.985751
	aparc-Desikan rh volume isthmuscingulate	385	mvFibroPsych	Inverse variance weighted	25	-0.000885656	0.00495324	0.858092	0.985751
	aparc-Desikan rh thickness precentral	1077	mvFibroPsych	Inverse variance weighted	34	-0.00042139	0.00283666	0.881908	0.985751
	aparc-Desikan rh area inferiortemporal	690	mvFibroPsych	Inverse variance weighted	25	0.000667198	0.00399204	0.867266	0.985751
	IDP T1 FIRST right pallidum volume	18	mvFibroPsych	Inverse variance weighted	44	0.000319354	0.00205646	0.87659	0.985751
	IDP T1 FIRST right putamen volume	16	mvFibroPsych	Inverse variance weighted	54	-0.000333703	0.002079	0.872478	0.985751
	aparc-Desikan lh thickness superiorparietal	1048	mvFibroPsych	Inverse variance weighted	37	0.000346589	0.00225832	0.878026	0.985751
	aparc-Desikan lh volume rostralmiddlefrontal	369	mvFibroPsych	Inverse variance weighted	30	0.00073171	0.00421236	0.862097	0.985751
	aparc-Desikan rh area supramarginal	712	mvFibroPsych	Inverse variance weighted	33	-0.000431484	0.0035494	0.903243	0.985751
	IDP T1 FIRST left pallidum volume	17	mvFibroPsych	Inverse variance weighted	37	-0.000438485	0.00318101	0.890363	0.985751
	aparc-Desikan lh thickness GlobalMeanThickness	1020	mvFibroPsych	Inverse variance weighted	43	-0.00032956	0.00236356	0.889108	0.985751
	aparc-Desikan rh volume parstriangularis	395	mvFibroPsych	Inverse variance weighted	25	0.000471665	0.00325669	0.884845	0.985751
	aparc-Desikan lh area isthmuscingulate	657	mvFibroPsych	Inverse variance weighted	30	0.000326443	0.00266154	0.902383	0.985751
	aparc-Desikan rh thickness posteriorcingulate	1076	mvFibroPsych	Inverse variance weighted	17	0.000316502	0.00254138	0.900888	0.985751
	aparc-Desikan rh area insula	715	mvFibroPsych	Inverse variance weighted	27	0.000470948	0.00381883	0.901852	0.985751
	aparc-Desikan lh thickness middletemporal	1034	mvFibroPsych	Inverse variance weighted	16	0.000373443	0.00298025	0.900281	0.985751
	aparc-Desikan rh volume caudalanteriorcingulate	378	mvFibroPsych	Inverse variance weighted	14	0.000379449	0.00398655	0.92417	0.993281
	IDP T1 FIRST left putamen volume	15	mvFibroPsych	Inverse variance weighted	39	0.000230026	0.00247565	0.925971	0.993281
	aparc-Desikan lh volume insula	376	mvFibroPsych	Inverse variance weighted	36	0.000227021	0.0025925	0.93022	0.993281
	aparc-Desikan lh thickness entorhinal	1025	mvFibroPsych	Inverse variance weighted	17	0.00048722	0.0051098	0.924037	0.993281
	aparc-Desikan rh thickness caudalanteriorcingulate	1056	mvFibroPsych	Inverse variance weighted	17	0.00048585	0.00569566	0.932021	0.993281
	aparc-Desikan rh thickness rostralmiddlefrontal	1080	mvFibroPsych	Inverse variance weighted	41	-0.000241935	0.00319216	0.939586	0.996664
	aparc-Desikan rh thickness parstriangularis	1073	mvFibroPsych	Inverse variance weighted	28	-0.00026641	0.00442636	0.952007	0.996722
	aparc-Desikan lh thickness parsorbitalis	1038	mvFibroPsych	Inverse variance weighted	16	0.000313287	0.00498542	0.949893	0.996722
	aparc-Desikan lh area transversetemporal	680	mvFibroPsych	Inverse variance weighted	36	-0.000107693	0.00252946	0.96604	0.996722
	aparc-Desikan lh area parahippocampal	663	mvFibroPsych	Inverse variance weighted	24	0.000182755	0.00370774	0.960688	0.996722
	aparc-Desikan lh volume parstriangularis	362	mvFibroPsych	Inverse variance weighted	28	-0.000114027	0.00361718	0.974852	0.996722
	aparc-Desikan rh thickness insula	1087	mvFibroPsych	Inverse variance weighted	29	0.000217065	0.00447323	0.961298	0.996722
	aparc-Desikan rh volume pericalcarine	396	mvFibroPsych	Inverse variance weighted	59	-2.92687e-05	0.00222806	0.989519	0.996722
	aparc-Desikan rh thickness lateralorbitofrontal	1065	mvFibroPsych	Inverse variance weighted	32	-5.42317e-05	0.00286266	0.984885	0.996722
	aparc-Desikan lh volume lingual	355	mvFibroPsych	Inverse variance weighted	40	-1.29461e-05	0.00315085	0.996722	0.996722
	aparc-Desikan lh area pericalcarine	668	mvFibroPsych	Inverse variance weighted	65	1.69003e-05	0.00180426	0.992526	0.996722
	aparc-Desikan rh volume lateralorbitofrontal	387	mvFibroPsych	Inverse variance weighted	40	-3.70208e-05	0.00299209	0.990128	0.996722
	aparc-Desikan rh volume supramarginal	406	mvFibroPsych	Inverse variance weighted	27	3.78028e-05	0.00323599	0.990679	0.996722
	aparc-Desikan lh area middletemporal	662	mvFibroPsych	Inverse variance weighted	30	-5.36041e-05	0.0038006	0.988747	0.996722
