# Supplementary material for: Shared latent genetic liability across fibromyalgia and psychiatric traits: Novel insights from genomic structural equation modeling
Source: PLoS Genet. 2026 Jan 23;22(1):e1012034. doi: 10.1371/journal.pgen.1012034 (PMC12867332; doi:10.1371/journal.pgen.1012034)
Supplement: S11 Table — (XLSX) [file pgen.1012034.s011.xlsx]

## Sheet: Munka1
	S11 Table. Associations between Brain diffussion MRI phenotypes and mvFibroPsych
	Exposure	Brain IDP (ID)	Outcome	Method	nsnp	Beta	Se	P-value	FDR
	IDP dMRI TBSS FA Splenium of corpus callosum	1456	mvFibroPsych	Inverse variance weighted	53	-0.00842785	0.00220897	9.58207e-05	0.0484954
	IDP dMRI ProbtrackX ISOVF ifo l	2112	mvFibroPsych	Inverse variance weighted	51	-0.00610939	0.00220099	0.00550754	0.727655
	IDP dMRI TBSS ICVF Posterior limb of internal capsule R	1920	mvFibroPsych	Inverse variance weighted	80	-0.00535543	0.00198164	0.00688158	0.727655
	IDP dMRI TBSS ISOVF Superior fronto-occipital fasciculus L	2095	mvFibroPsych	Inverse variance weighted	22	-0.00795331	0.0030661	0.00948799	0.727655
	IDP dMRI TBSS FA Uncinate fasciculus R	1496	mvFibroPsych	Inverse variance weighted	30	-0.00611119	0.00243563	0.0121047	0.727655
	IDP dMRI TBSS FA Inferior cerebellar peduncle L	1463	mvFibroPsych	Inverse variance weighted	45	-0.00449557	0.0017922	0.0121276	0.727655
	IDP dMRI TBSS OD Superior corona radiata R	2001	mvFibroPsych	Inverse variance weighted	46	-0.0037671	0.00154597	0.0148214	0.762242
	IDP dMRI TBSS ICVF Superior longitudinal fasciculus L	1943	mvFibroPsych	Inverse variance weighted	81	-0.00386883	0.00163355	0.017867	0.804014
	IDP dMRI TBSS MD Superior longitudinal fasciculus L	1643	mvFibroPsych	Inverse variance weighted	74	0.00453221	0.0019627	0.0209339	0.837354
	IDP dMRI TBSS ISOVF Body of corpus callosum	2055	mvFibroPsych	Inverse variance weighted	44	-0.00505544	0.00232312	0.0295446	0.881028
	IDP dMRI TBSS ISOVF Sagittal stratum R	2082	mvFibroPsych	Inverse variance weighted	48	-0.00522095	0.0024815	0.0353827	0.881028
	IDP dMRI TBSS ISOVF Retrolenticular part of internal capsule R	2072	mvFibroPsych	Inverse variance weighted	21	-0.00474342	0.00229581	0.0388173	0.881028
	IDP dMRI ProbtrackX ICVF atr l	1952	mvFibroPsych	Inverse variance weighted	83	-0.00371247	0.00180445	0.0396475	0.881028
	IDP dMRI TBSS ISOVF Anterior corona radiata L	2075	mvFibroPsych	Inverse variance weighted	37	-0.00497828	0.00245803	0.0428353	0.881028
	IDP dMRI ProbtrackX ISOVF ifo r	2113	mvFibroPsych	Inverse variance weighted	57	-0.00382561	0.00198666	0.0541488	0.881028
	IDP dMRI ProbtrackX MD str r	1818	mvFibroPsych	Inverse variance weighted	54	0.00468565	0.00245633	0.056445	0.881028
	IDP dMRI TBSS OD Retrolenticular part of internal capsule R	1997	mvFibroPsych	Inverse variance weighted	37	0.00416389	0.00218257	0.0564179	0.881028
	IDP dMRI TBSS ICVF Body of corpus callosum	1905	mvFibroPsych	Inverse variance weighted	88	-0.00275598	0.00145736	0.0586144	0.881028
	IDP dMRI ProbtrackX MD ifo r	1807	mvFibroPsych	Inverse variance weighted	65	0.00336326	0.00178923	0.0601461	0.881028
	IDP dMRI TBSS FA Anterior limb of internal capsule R	1468	mvFibroPsych	Inverse variance weighted	45	-0.00658515	0.00354707	0.0633816	0.881028
	IDP dMRI TBSS ISOVF External capsule L	2085	mvFibroPsych	Inverse variance weighted	37	-0.00429743	0.0023291	0.0650222	0.881028
	IDP dMRI TBSS MD Fornix cres+Stria terminalis L	1641	mvFibroPsych	Inverse variance weighted	24	0.00289209	0.0015981	0.0703424	0.881028
	IDP dMRI TBSS ISOVF Cerebral peduncle R	2066	mvFibroPsych	Inverse variance weighted	15	-0.00605891	0.0033594	0.0712992	0.881028
	IDP dMRI TBSS MD Posterior corona radiata R	1628	mvFibroPsych	Inverse variance weighted	60	0.00358603	0.00201172	0.0746564	0.881028
	IDP dMRI TBSS ICVF Splenium of corpus callosum	1906	mvFibroPsych	Inverse variance weighted	79	-0.0031313	0.00174658	0.0730023	0.881028
	IDP dMRI ProbtrackX ISOVF str r	2124	mvFibroPsych	Inverse variance weighted	36	-0.00470605	0.00265545	0.0763579	0.881028
	IDP dMRI TBSS MD Posterior thalamic radiation R	1630	mvFibroPsych	Inverse variance weighted	62	0.00270349	0.00155137	0.0813952	0.881028
	IDP dMRI TBSS ICVF Cingulum cingulate gyrus L	1937	mvFibroPsych	Inverse variance weighted	88	-0.00263745	0.00151094	0.0808863	0.881028
	IDP dMRI TBSS MO Cingulum hippocampus R	1563	mvFibroPsych	Inverse variance weighted	29	0.00578914	0.00335643	0.0845654	0.881028
	IDP dMRI TBSS FA Sagittal stratum L	1483	mvFibroPsych	Inverse variance weighted	43	-0.0036081	0.00208824	0.0840203	0.881028
	IDP dMRI TBSS MD Uncinate fasciculus L	1647	mvFibroPsych	Inverse variance weighted	25	0.00491862	0.00290584	0.0905193	0.881028
	IDP dMRI TBSS MO Cerebral peduncle L	1542	mvFibroPsych	Inverse variance weighted	34	-0.00464921	0.0027289	0.0884383	0.881028
	IDP dMRI TBSS MO Cerebral peduncle R	1541	mvFibroPsych	Inverse variance weighted	37	-0.00308123	0.00185811	0.0972639	0.881028
	IDP dMRI TBSS ICVF External capsule R	1934	mvFibroPsych	Inverse variance weighted	76	-0.00280177	0.00169665	0.0986667	0.881028
	IDP dMRI TBSS MD External capsule L	1635	mvFibroPsych	Inverse variance weighted	39	-0.00329618	0.00198521	0.0968399	0.881028
	IDP dMRI ProbtrackX MD atr l	1796	mvFibroPsych	Inverse variance weighted	39	0.00357369	0.00215195	0.096779	0.881028
	IDP dMRI TBSS MD Tapetum R	1648	mvFibroPsych	Inverse variance weighted	34	0.00451605	0.00276364	0.102239	0.881028
	IDP dMRI TBSS MD Superior longitudinal fasciculus R	1642	mvFibroPsych	Inverse variance weighted	79	0.00291878	0.00179025	0.103023	0.881028
	IDP dMRI TBSS FA Posterior limb of internal capsule L	1471	mvFibroPsych	Inverse variance weighted	58	-0.00323266	0.00199723	0.10554	0.881028
	IDP dMRI ProbtrackX ISOVF ar l	2100	mvFibroPsych	Inverse variance weighted	22	-0.00413413	0.00257106	0.107847	0.881028
	IDP dMRI TBSS ICVF Genu of corpus callosum	1904	mvFibroPsych	Inverse variance weighted	80	-0.0029278	0.00185463	0.114417	0.881028
	IDP dMRI TBSS MO Fornix	1532	mvFibroPsych	Inverse variance weighted	24	0.00469122	0.00295202	0.112025	0.881028
	IDP dMRI ProbtrackX ISOVF str l	2123	mvFibroPsych	Inverse variance weighted	43	-0.00334836	0.00214267	0.118122	0.881028
	IDP dMRI TBSS MO Splenium of corpus callosum	1531	mvFibroPsych	Inverse variance weighted	36	-0.00319981	0.00205391	0.119254	0.881028
	IDP dMRI TBSS ISOVF Cingulum cingulate gyrus L	2087	mvFibroPsych	Inverse variance weighted	33	-0.00524057	0.00337983	0.121011	0.881028
	IDP dMRI ProbtrackX ISOVF ilf r	2115	mvFibroPsych	Inverse variance weighted	64	-0.00251368	0.00161753	0.120179	0.881028
	IDP dMRI TBSS FA Fornix cres+Stria terminalis R	1490	mvFibroPsych	Inverse variance weighted	27	-0.00621289	0.00405971	0.125923	0.881028
	IDP dMRI TBSS MO Anterior corona radiata R	1549	mvFibroPsych	Inverse variance weighted	40	0.00348672	0.00228299	0.126695	0.881028
	IDP dMRI TBSS ISOVF Superior longitudinal fasciculus L	2093	mvFibroPsych	Inverse variance weighted	42	-0.00304121	0.00201131	0.13052	0.881028
	IDP dMRI TBSS MO Fornix cres+Stria terminalis L	1566	mvFibroPsych	Inverse variance weighted	30	0.00435913	0.00290043	0.132858	0.881028
	IDP dMRI TBSS ISOVF Superior cerebellar peduncle L	2065	mvFibroPsych	Inverse variance weighted	22	-0.00424065	0.00282589	0.133448	0.881028
	IDP dMRI TBSS MO Cingulum cingulate gyrus R	1561	mvFibroPsych	Inverse variance weighted	18	0.0058858	0.00403171	0.144324	0.881028
	IDP dMRI TBSS OD Fornix	1982	mvFibroPsych	Inverse variance weighted	21	-0.00377453	0.00259505	0.145805	0.881028
	IDP dMRI ProbtrackX OD atr l	2027	mvFibroPsych	Inverse variance weighted	46	0.00318069	0.00218871	0.146162	0.881028
	IDP dMRI ProbtrackX MD atr r	1797	mvFibroPsych	Inverse variance weighted	47	0.0031454	0.00218629	0.150237	0.881028
	IDP dMRI ProbtrackX OD atr r	2028	mvFibroPsych	Inverse variance weighted	43	0.00283828	0.00200626	0.157153	0.881028
	IDP dMRI TBSS ISOVF Pontine crossing tract	2053	mvFibroPsych	Inverse variance weighted	25	0.00353435	0.00250466	0.158212	0.881028
	IDP dMRI ProbtrackX FA atr l	1502	mvFibroPsych	Inverse variance weighted	53	-0.00382783	0.00271245	0.158184	0.881028
	IDP dMRI ProbtrackX ICVF ar l	1950	mvFibroPsych	Inverse variance weighted	68	-0.00330806	0.00234463	0.158272	0.881028
	IDP dMRI TBSS ICVF Fornix cres+Stria terminalis R	1940	mvFibroPsych	Inverse variance weighted	71	-0.00305936	0.00217198	0.158967	0.881028
	IDP dMRI TBSS ICVF Superior corona radiata R	1926	mvFibroPsych	Inverse variance weighted	83	-0.00227856	0.0016477	0.166703	0.881028
	IDP dMRI TBSS FA Superior cerebellar peduncle L	1465	mvFibroPsych	Inverse variance weighted	70	-0.00239927	0.00174322	0.168715	0.881028
	IDP dMRI TBSS MD Cingulum hippocampus L	1639	mvFibroPsych	Inverse variance weighted	52	0.00268698	0.00195003	0.16823	0.881028
	IDP dMRI ProbtrackX ISOVF atr r	2103	mvFibroPsych	Inverse variance weighted	28	-0.00425166	0.00309211	0.169131	0.881028
	IDP dMRI TBSS ICVF Pontine crossing tract	1903	mvFibroPsych	Inverse variance weighted	38	-0.00420571	0.00311121	0.176441	0.881028
	IDP dMRI TBSS MO Superior longitudinal fasciculus L	1568	mvFibroPsych	Inverse variance weighted	29	-0.00474524	0.00349891	0.175035	0.881028
	IDP dMRI TBSS FA Sagittal stratum R	1482	mvFibroPsych	Inverse variance weighted	48	-0.00334202	0.00248515	0.17869	0.881028
	IDP dMRI TBSS MD Retrolenticular part of internal capsule L	1623	mvFibroPsych	Inverse variance weighted	50	0.00356163	0.00265292	0.179424	0.881028
	IDP dMRI TBSS ICVF Cerebral peduncle R	1916	mvFibroPsych	Inverse variance weighted	67	0.00162233	0.00121856	0.183073	0.881028
	IDP dMRI ProbtrackX FA ilf l	1514	mvFibroPsych	Inverse variance weighted	52	-0.0032606	0.00250147	0.192413	0.881028
	IDP dMRI TBSS FA Retrolenticular part of internal capsule L	1473	mvFibroPsych	Inverse variance weighted	49	-0.00341317	0.00260585	0.190261	0.881028
	IDP dMRI ProbtrackX OD ifo l	2037	mvFibroPsych	Inverse variance weighted	35	-0.00539848	0.00415089	0.193409	0.881028
	IDP dMRI ProbtrackX FA ar r	1501	mvFibroPsych	Inverse variance weighted	29	-0.00328671	0.00250972	0.190335	0.881028
	IDP dMRI ProbtrackX ICVF ar r	1951	mvFibroPsych	Inverse variance weighted	68	-0.00174329	0.00134007	0.193296	0.881028
	IDP dMRI ProbtrackX ICVF fmi	1961	mvFibroPsych	Inverse variance weighted	83	-0.00202546	0.0015881	0.202168	0.881028
	IDP dMRI TBSS FA Posterior limb of internal capsule R	1470	mvFibroPsych	Inverse variance weighted	61	-0.00209206	0.00167179	0.210792	0.881028
	IDP dMRI ProbtrackX ISOVF fma	2110	mvFibroPsych	Inverse variance weighted	41	-0.00337914	0.00268291	0.207848	0.881028
	IDP dMRI TBSS ICVF Superior longitudinal fasciculus R	1942	mvFibroPsych	Inverse variance weighted	82	-0.00211584	0.00171948	0.218505	0.881028
	IDP dMRI ProbtrackX FA str r	1524	mvFibroPsych	Inverse variance weighted	53	-0.0019207	0.00152865	0.208945	0.881028
	IDP dMRI TBSS FA Genu of corpus callosum	1454	mvFibroPsych	Inverse variance weighted	55	-0.00221895	0.00179686	0.216864	0.881028
	IDP dMRI TBSS MO Corticospinal tract R	1533	mvFibroPsych	Inverse variance weighted	17	-0.00483211	0.00399475	0.226426	0.881028
	IDP dMRI TBSS ICVF Posterior thalamic radiation L	1931	mvFibroPsych	Inverse variance weighted	75	-0.00177671	0.00148495	0.231508	0.881028
	IDP dMRI TBSS ICVF Anterior corona radiata L	1925	mvFibroPsych	Inverse variance weighted	86	-0.0020132	0.001693	0.23439	0.881028
	IDP dMRI TBSS MO Sagittal stratum L	1558	mvFibroPsych	Inverse variance weighted	17	0.00358721	0.00304246	0.238379	0.881028
	IDP dMRI TBSS FA Superior fronto-occipital fasciculus L	1495	mvFibroPsych	Inverse variance weighted	43	-0.00238566	0.00201951	0.237481	0.881028
	IDP dMRI TBSS MD Anterior corona radiata L	1625	mvFibroPsych	Inverse variance weighted	71	0.00155516	0.00136083	0.253121	0.881028
	IDP dMRI ProbtrackX ICVF ilf l	1964	mvFibroPsych	Inverse variance weighted	84	-0.00179073	0.00155587	0.249751	0.881028
	IDP dMRI TBSS ICVF Posterior corona radiata R	1928	mvFibroPsych	Inverse variance weighted	70	-0.00158169	0.00136947	0.248104	0.881028
	IDP dMRI TBSS ICVF Superior fronto-occipital fasciculus R	1944	mvFibroPsych	Inverse variance weighted	55	-0.00280092	0.00244365	0.25171	0.881028
	IDP dMRI TBSS ISOVF Splenium of corpus callosum	2056	mvFibroPsych	Inverse variance weighted	22	0.00266683	0.00233597	0.253605	0.881028
	IDP dMRI TBSS MD Corticospinal tract R	1608	mvFibroPsych	Inverse variance weighted	27	-0.00346393	0.00303277	0.253384	0.881028
	IDP dMRI TBSS ICVF Retrolenticular part of internal capsule L	1923	mvFibroPsych	Inverse variance weighted	69	-0.0016611	0.00147787	0.26102	0.881028
	IDP dMRI ProbtrackX MO ifo l	1587	mvFibroPsych	Inverse variance weighted	20	0.00223753	0.00197369	0.256929	0.881028
	IDP dMRI TBSS OD Cingulum hippocampus L	2014	mvFibroPsych	Inverse variance weighted	31	0.00294872	0.00261942	0.260285	0.881028
	IDP dMRI ProbtrackX MD ar r	1795	mvFibroPsych	Inverse variance weighted	29	0.00370363	0.00327842	0.258603	0.881028
	IDP dMRI TBSS MD External capsule R	1634	mvFibroPsych	Inverse variance weighted	41	-0.00244213	0.00214438	0.254764	0.881028
	IDP dMRI TBSS MD Superior fronto-occipital fasciculus R	1644	mvFibroPsych	Inverse variance weighted	43	0.00209347	0.00185637	0.259437	0.881028
	IDP dMRI TBSS OD External capsule R	2009	mvFibroPsych	Inverse variance weighted	54	-0.00237895	0.00219839	0.279195	0.881028
	IDP dMRI TBSS FA Posterior thalamic radiation R	1480	mvFibroPsych	Inverse variance weighted	52	-0.00243897	0.00220249	0.268133	0.881028
	IDP dMRI TBSS MO Posterior limb of internal capsule L	1546	mvFibroPsych	Inverse variance weighted	65	-0.00189638	0.00172061	0.270393	0.881028
	IDP dMRI TBSS MD Medial lemniscus R	1610	mvFibroPsych	Inverse variance weighted	18	0.0038301	0.00352681	0.27748	0.881028
	IDP dMRI TBSS FA Superior longitudinal fasciculus L	1493	mvFibroPsych	Inverse variance weighted	61	-0.00245524	0.00227391	0.280256	0.881028
	IDP dMRI TBSS MD Superior fronto-occipital fasciculus L	1645	mvFibroPsych	Inverse variance weighted	35	0.00278825	0.00257148	0.278234	0.881028
	IDP dMRI ProbtrackX ICVF fma	1960	mvFibroPsych	Inverse variance weighted	65	-0.00200187	0.00185016	0.279254	0.881028
	IDP dMRI ProbtrackX ICVF str r	1974	mvFibroPsych	Inverse variance weighted	73	-0.00170586	0.00158923	0.283099	0.881028
	IDP dMRI ProbtrackX FA ifo r	1513	mvFibroPsych	Inverse variance weighted	68	0.00260097	0.00235557	0.269516	0.881028
	IDP dMRI TBSS FA Superior cerebellar peduncle R	1464	mvFibroPsych	Inverse variance weighted	59	-0.00251045	0.00234395	0.284153	0.881028
	IDP dMRI TBSS MO Body of corpus callosum	1530	mvFibroPsych	Inverse variance weighted	31	0.00239445	0.0022128	0.279214	0.881028
	IDP dMRI TBSS FA Posterior thalamic radiation L	1481	mvFibroPsych	Inverse variance weighted	57	-0.00211414	0.00202169	0.295686	0.881028
	IDP dMRI TBSS ISOVF Superior longitudinal fasciculus R	2092	mvFibroPsych	Inverse variance weighted	45	-0.00199791	0.00189416	0.29153	0.881028
	IDP dMRI TBSS ICVF Posterior thalamic radiation R	1930	mvFibroPsych	Inverse variance weighted	71	-0.00160846	0.00153043	0.293266	0.881028
	IDP dMRI TBSS OD Fornix cres+Stria terminalis L	2016	mvFibroPsych	Inverse variance weighted	28	-0.00407009	0.00390244	0.296968	0.881028
	IDP dMRI TBSS MD Cerebral peduncle R	1616	mvFibroPsych	Inverse variance weighted	30	-0.00233649	0.00224988	0.299038	0.881028
	IDP dMRI TBSS FA Anterior corona radiata R	1474	mvFibroPsych	Inverse variance weighted	51	0.00203572	0.00196417	0.300002	0.881028
	IDP dMRI ProbtrackX MD str l	1817	mvFibroPsych	Inverse variance weighted	51	0.0022078	0.00215937	0.306578	0.881028
	IDP dMRI TBSS ISOVF Cingulum cingulate gyrus R	2086	mvFibroPsych	Inverse variance weighted	30	-0.00297101	0.0029245	0.309675	0.881028
	IDP dMRI TBSS ICVF Superior cerebellar peduncle L	1915	mvFibroPsych	Inverse variance weighted	60	-0.00175729	0.00173616	0.311457	0.881028
	IDP dMRI TBSS FA Cerebral peduncle L	1467	mvFibroPsych	Inverse variance weighted	33	-0.00374411	0.0036823	0.309256	0.881028
	IDP dMRI TBSS MD Cingulum hippocampus R	1638	mvFibroPsych	Inverse variance weighted	44	0.0021129	0.00209451	0.313081	0.881028
	IDP dMRI ProbtrackX MD ilf l	1808	mvFibroPsych	Inverse variance weighted	78	0.00190148	0.00187934	0.311641	0.881028
	IDP dMRI ProbtrackX FA ilf r	1515	mvFibroPsych	Inverse variance weighted	72	-0.00188795	0.00192046	0.32557	0.881028
	IDP dMRI ProbtrackX ICVF ifo r	1963	mvFibroPsych	Inverse variance weighted	86	-0.00147667	0.00150083	0.325163	0.881028
	IDP dMRI TBSS ISOVF Superior fronto-occipital fasciculus R	2094	mvFibroPsych	Inverse variance weighted	21	0.00475522	0.00479128	0.320966	0.881028
	IDP dMRI TBSS ICVF Uncinate fasciculus R	1946	mvFibroPsych	Inverse variance weighted	52	-0.0023858	0.00247749	0.335552	0.881028
	IDP dMRI TBSS ICVF Posterior limb of internal capsule L	1921	mvFibroPsych	Inverse variance weighted	69	-0.00172439	0.00179562	0.336888	0.881028
	IDP dMRI TBSS FA Fornix	1457	mvFibroPsych	Inverse variance weighted	23	0.00265115	0.00272883	0.331283	0.881028
	IDP dMRI TBSS ISOVF Anterior limb of internal capsule R	2068	mvFibroPsych	Inverse variance weighted	36	0.00195295	0.00205945	0.342984	0.881028
	IDP dMRI TBSS FA Medial lemniscus R	1460	mvFibroPsych	Inverse variance weighted	19	0.00271417	0.00285788	0.342257	0.881028
	IDP dMRI TBSS MO Anterior limb of internal capsule L	1544	mvFibroPsych	Inverse variance weighted	45	-0.00228674	0.00240321	0.341333	0.881028
	IDP dMRI ProbtrackX MD ilf r	1809	mvFibroPsych	Inverse variance weighted	71	0.00165318	0.00175567	0.346386	0.881028
	IDP dMRI TBSS MO Anterior limb of internal capsule R	1543	mvFibroPsych	Inverse variance weighted	56	-0.00205324	0.00217694	0.345591	0.881028
	IDP dMRI TBSS OD Sagittal stratum L	2008	mvFibroPsych	Inverse variance weighted	27	0.00217648	0.0023108	0.346258	0.881028
	IDP dMRI TBSS MO Genu of corpus callosum	1529	mvFibroPsych	Inverse variance weighted	21	-0.0021661	0.0023337	0.353311	0.881028
	IDP dMRI TBSS OD Splenium of corpus callosum	1981	mvFibroPsych	Inverse variance weighted	44	0.00208221	0.00220754	0.345565	0.881028
	IDP dMRI TBSS MO Superior cerebellar peduncle R	1539	mvFibroPsych	Inverse variance weighted	17	0.00640357	0.00690278	0.353573	0.881028
	IDP dMRI TBSS ICVF Sagittal stratum L	1933	mvFibroPsych	Inverse variance weighted	79	-0.00128972	0.00139579	0.355485	0.881028
	IDP dMRI TBSS OD Superior longitudinal fasciculus L	2018	mvFibroPsych	Inverse variance weighted	41	-0.00215158	0.00235609	0.361139	0.881028
	IDP dMRI ProbtrackX ICVF ilf r	1965	mvFibroPsych	Inverse variance weighted	86	-0.00143045	0.00159247	0.36905	0.881028
	IDP dMRI TBSS MD Superior corona radiata L	1627	mvFibroPsych	Inverse variance weighted	57	0.00213328	0.00235836	0.365698	0.881028
	IDP dMRI TBSS ICVF Cingulum cingulate gyrus R	1936	mvFibroPsych	Inverse variance weighted	76	-0.00145841	0.00161727	0.367178	0.881028
	IDP dMRI TBSS MD Posterior limb of internal capsule L	1621	mvFibroPsych	Inverse variance weighted	48	0.00185703	0.00205787	0.366842	0.881028
	IDP dMRI TBSS ICVF Fornix cres+Stria terminalis L	1941	mvFibroPsych	Inverse variance weighted	61	-0.00197993	0.00225156	0.379207	0.881028
	IDP dMRI TBSS MD Cingulum cingulate gyrus R	1636	mvFibroPsych	Inverse variance weighted	67	0.00183853	0.00210039	0.381395	0.881028
	IDP dMRI ProbtrackX OD fmi	2036	mvFibroPsych	Inverse variance weighted	55	-0.00153752	0.00173696	0.37606	0.881028
	IDP dMRI TBSS MO Inferior cerebellar peduncle L	1538	mvFibroPsych	Inverse variance weighted	22	0.00259388	0.00296151	0.381104	0.881028
	IDP dMRI TBSS MD Tapetum L	1649	mvFibroPsych	Inverse variance weighted	29	0.00227094	0.00260402	0.383159	0.881028
	IDP dMRI TBSS ISOVF Posterior corona radiata R	2078	mvFibroPsych	Inverse variance weighted	45	0.00131962	0.00151456	0.383595	0.881028
	IDP dMRI TBSS MD Superior cerebellar peduncle R	1614	mvFibroPsych	Inverse variance weighted	39	0.00235606	0.00275879	0.393094	0.881028
	IDP dMRI TBSS OD Posterior thalamic radiation L	2006	mvFibroPsych	Inverse variance weighted	29	0.00263963	0.00305211	0.387118	0.881028
	IDP dMRI TBSS MD Splenium of corpus callosum	1606	mvFibroPsych	Inverse variance weighted	43	0.00178595	0.00208144	0.390872	0.881028
	IDP dMRI TBSS MD Cerebral peduncle L	1617	mvFibroPsych	Inverse variance weighted	22	-0.00211759	0.00245379	0.388144	0.881028
	IDP dMRI TBSS MO Medial lemniscus R	1535	mvFibroPsych	Inverse variance weighted	35	0.00183565	0.00214335	0.391756	0.881028
	IDP dMRI ProbtrackX OD ilf r	2040	mvFibroPsych	Inverse variance weighted	28	-0.00262848	0.00307023	0.391933	0.881028
	IDP dMRI TBSS FA Posterior corona radiata R	1478	mvFibroPsych	Inverse variance weighted	43	-0.00240535	0.00280617	0.391354	0.881028
	IDP dMRI TBSS FA Uncinate fasciculus L	1497	mvFibroPsych	Inverse variance weighted	39	-0.00190149	0.00224459	0.396915	0.881028
	IDP dMRI ProbtrackX ICVF ifo l	1962	mvFibroPsych	Inverse variance weighted	87	-0.00115953	0.0013867	0.403056	0.881028
	IDP dMRI ProbtrackX FA str l	1523	mvFibroPsych	Inverse variance weighted	56	-0.00155385	0.00184018	0.398445	0.881028
	IDP dMRI TBSS MO Posterior limb of internal capsule R	1545	mvFibroPsych	Inverse variance weighted	63	-0.00168678	0.00203495	0.407156	0.881028
	IDP dMRI TBSS MD Middle cerebellar peduncle	1602	mvFibroPsych	Inverse variance weighted	33	0.00203207	0.00244334	0.405592	0.881028
	IDP dMRI TBSS MO Anterior corona radiata L	1550	mvFibroPsych	Inverse variance weighted	38	-0.00202651	0.00245979	0.410021	0.881028
	IDP dMRI ProbtrackX OD str r	2049	mvFibroPsych	Inverse variance weighted	50	0.00167602	0.00203066	0.409169	0.881028
	IDP dMRI ProbtrackX ISOVF ilf l	2114	mvFibroPsych	Inverse variance weighted	48	-0.00151941	0.00181474	0.402445	0.881028
	IDP dMRI TBSS ISOVF Superior cerebellar peduncle R	2064	mvFibroPsych	Inverse variance weighted	29	0.00283094	0.00345011	0.411912	0.881028
	IDP dMRI TBSS OD Anterior limb of internal capsule L	1994	mvFibroPsych	Inverse variance weighted	47	0.00163054	0.00198849	0.412223	0.881028
	IDP dMRI TBSS ISOVF External capsule R	2084	mvFibroPsych	Inverse variance weighted	42	-0.0019161	0.00231383	0.407609	0.881028
	IDP dMRI TBSS ISOVF Tapetum L	2099	mvFibroPsych	Inverse variance weighted	26	0.00174328	0.00212524	0.41206	0.881028
	IDP dMRI TBSS MO Fornix cres+Stria terminalis R	1565	mvFibroPsych	Inverse variance weighted	37	0.00221097	0.00271054	0.414676	0.881028
	IDP dMRI TBSS ISOVF Corticospinal tract L	2059	mvFibroPsych	Inverse variance weighted	29	0.00279285	0.00339567	0.410807	0.881028
	IDP dMRI TBSS OD Posterior corona radiata L	2004	mvFibroPsych	Inverse variance weighted	43	-0.00167773	0.00206285	0.416041	0.881028
	IDP dMRI TBSS OD Tapetum R	2023	mvFibroPsych	Inverse variance weighted	28	0.00267696	0.00329101	0.41598	0.881028
	IDP dMRI TBSS OD Posterior thalamic radiation R	2005	mvFibroPsych	Inverse variance weighted	28	0.00244113	0.00301941	0.418815	0.881716
	IDP dMRI TBSS OD External capsule L	2010	mvFibroPsych	Inverse variance weighted	61	-0.00144397	0.00184204	0.433101	0.883759
	IDP dMRI TBSS OD Genu of corpus callosum	1979	mvFibroPsych	Inverse variance weighted	45	0.00184831	0.00233014	0.42765	0.883759
	IDP dMRI ProbtrackX ICVF str l	1973	mvFibroPsych	Inverse variance weighted	77	-0.00133338	0.00171691	0.437388	0.883759
	IDP dMRI TBSS ICVF Anterior corona radiata R	1924	mvFibroPsych	Inverse variance weighted	94	-0.0011352	0.00145503	0.435279	0.883759
	IDP dMRI ProbtrackX FA ifo l	1512	mvFibroPsych	Inverse variance weighted	53	-0.00147042	0.00190181	0.439425	0.883759
	IDP dMRI TBSS MO Medial lemniscus L	1536	mvFibroPsych	Inverse variance weighted	22	0.00253128	0.00324481	0.435333	0.883759
	IDP dMRI TBSS ICVF Anterior limb of internal capsule L	1919	mvFibroPsych	Inverse variance weighted	63	-0.00143447	0.00184719	0.437412	0.883759
	IDP dMRI TBSS MD Fornix	1607	mvFibroPsych	Inverse variance weighted	33	-0.00139074	0.00179599	0.438721	0.883759
	IDP dMRI TBSS FA Cingulum cingulate gyrus L	1487	mvFibroPsych	Inverse variance weighted	50	0.00244012	0.00317367	0.441975	0.88395
	IDP dMRI TBSS MO Uncinate fasciculus R	1571	mvFibroPsych	Inverse variance weighted	38	0.00279453	0.00370646	0.450872	0.884599
	IDP dMRI ProbtrackX FA fma	1510	mvFibroPsych	Inverse variance weighted	55	-0.00187012	0.00245779	0.446721	0.884599
	IDP dMRI TBSS ICVF Posterior corona radiata L	1929	mvFibroPsych	Inverse variance weighted	70	-0.00117299	0.00157667	0.456894	0.884599
	IDP dMRI TBSS MD Anterior limb of internal capsule R	1618	mvFibroPsych	Inverse variance weighted	50	0.00149745	0.001998	0.453571	0.884599
	IDP dMRI TBSS MO Cingulum cingulate gyrus L	1562	mvFibroPsych	Inverse variance weighted	42	0.0013764	0.00187225	0.462242	0.884599
	IDP dMRI TBSS MO Tapetum L	1574	mvFibroPsych	Inverse variance weighted	25	-0.00379707	0.00526724	0.470981	0.884599
	IDP dMRI TBSS ISOVF Retrolenticular part of internal capsule L	2073	mvFibroPsych	Inverse variance weighted	22	-0.00249577	0.00340814	0.463986	0.884599
	IDP dMRI ProbtrackX MO atr r	1578	mvFibroPsych	Inverse variance weighted	31	0.00156334	0.0021725	0.471769	0.884599
	IDP dMRI TBSS MO Superior corona radiata L	1552	mvFibroPsych	Inverse variance weighted	54	-0.00149713	0.00209549	0.474946	0.884599
	IDP dMRI ProbtrackX MD ar l	1794	mvFibroPsych	Inverse variance weighted	33	0.00231023	0.00320573	0.471122	0.884599
	IDP dMRI TBSS OD Sagittal stratum R	2007	mvFibroPsych	Inverse variance weighted	21	-0.00181556	0.00258733	0.482858	0.884599
	IDP dMRI TBSS MO Uncinate fasciculus L	1572	mvFibroPsych	Inverse variance weighted	33	0.00349774	0.00511857	0.49439	0.884599
	IDP dMRI ProbtrackX ICVF atr r	1953	mvFibroPsych	Inverse variance weighted	76	-0.00111976	0.00162991	0.492077	0.884599
	IDP dMRI TBSS FA Cingulum hippocampus L	1489	mvFibroPsych	Inverse variance weighted	41	0.00245258	0.00352164	0.486158	0.884599
	IDP dMRI TBSS MD Sagittal stratum L	1633	mvFibroPsych	Inverse variance weighted	81	0.00127363	0.00181006	0.481659	0.884599
	IDP dMRI ProbtrackX OD str l	2048	mvFibroPsych	Inverse variance weighted	45	0.00129348	0.00182897	0.479431	0.884599
	IDP dMRI ProbtrackX MD fmi	1805	mvFibroPsych	Inverse variance weighted	64	0.00122657	0.00179501	0.494402	0.884599
	IDP dMRI TBSS MO Superior longitudinal fasciculus R	1567	mvFibroPsych	Inverse variance weighted	44	0.00123687	0.00181401	0.495338	0.884599
	IDP dMRI TBSS ICVF Superior corona radiata L	1927	mvFibroPsych	Inverse variance weighted	77	-0.00114478	0.00167228	0.493619	0.884599
	IDP dMRI TBSS MD Fornix cres+Stria terminalis R	1640	mvFibroPsych	Inverse variance weighted	23	0.00391587	0.00569422	0.491647	0.884599
	IDP dMRI TBSS ISOVF Anterior limb of internal capsule L	2069	mvFibroPsych	Inverse variance weighted	33	0.00185912	0.00279378	0.505762	0.884599
	IDP dMRI TBSS ICVF Cerebral peduncle L	1917	mvFibroPsych	Inverse variance weighted	64	0.000775749	0.00114989	0.499913	0.884599
	IDP dMRI ProbtrackX ISOVF fmi	2111	mvFibroPsych	Inverse variance weighted	26	-0.00212568	0.0032273	0.510118	0.884599
	IDP dMRI TBSS ISOVF Medial lemniscus R	2060	mvFibroPsych	Inverse variance weighted	18	-0.00189386	0.00285438	0.507016	0.884599
	IDP dMRI TBSS ISOVF Superior corona radiata R	2076	mvFibroPsych	Inverse variance weighted	25	-0.00163024	0.00246569	0.508504	0.884599
	IDP dMRI TBSS MO Inferior cerebellar peduncle R	1537	mvFibroPsych	Inverse variance weighted	28	0.0021655	0.0032328	0.502952	0.884599
	IDP dMRI TBSS OD Inferior cerebellar peduncle L	1988	mvFibroPsych	Inverse variance weighted	20	-0.00227565	0.00344253	0.508587	0.884599
	IDP dMRI TBSS ICVF External capsule L	1935	mvFibroPsych	Inverse variance weighted	64	-0.000947706	0.00146289	0.517095	0.884599
	IDP dMRI TBSS ICVF Medial lemniscus L	1911	mvFibroPsych	Inverse variance weighted	40	-0.00135592	0.00207641	0.513749	0.884599
	IDP dMRI TBSS MD Cingulum cingulate gyrus L	1637	mvFibroPsych	Inverse variance weighted	62	0.00118065	0.00184308	0.521791	0.884599
	IDP dMRI TBSS MD Inferior cerebellar peduncle L	1613	mvFibroPsych	Inverse variance weighted	29	-0.00148732	0.00229483	0.516909	0.884599
	IDP dMRI TBSS ICVF Cingulum hippocampus R	1938	mvFibroPsych	Inverse variance weighted	73	-0.00110827	0.00175749	0.528302	0.884599
	IDP dMRI TBSS OD Corticospinal tract L	1984	mvFibroPsych	Inverse variance weighted	22	-0.00179603	0.00284725	0.528176	0.884599
	IDP dMRI TBSS MO Middle cerebellar peduncle	1527	mvFibroPsych	Inverse variance weighted	42	0.00156207	0.0024427	0.522507	0.884599
	IDP dMRI TBSS MO Tapetum R	1573	mvFibroPsych	Inverse variance weighted	33	-0.00186734	0.00295506	0.527444	0.884599
	IDP dMRI ProbtrackX MO fma	1585	mvFibroPsych	Inverse variance weighted	26	0.0027918	0.0045064	0.535574	0.892624
	IDP dMRI TBSS MD Posterior thalamic radiation L	1631	mvFibroPsych	Inverse variance weighted	77	0.00103587	0.00170358	0.543152	0.901082
	IDP dMRI TBSS ICVF Tapetum R	1948	mvFibroPsych	Inverse variance weighted	50	-0.00113313	0.00190778	0.552543	0.901797
	IDP dMRI TBSS MD Posterior corona radiata L	1629	mvFibroPsych	Inverse variance weighted	62	0.00116799	0.00199162	0.557571	0.901797
	IDP dMRI TBSS FA Tapetum L	1499	mvFibroPsych	Inverse variance weighted	47	-0.00128718	0.00218395	0.555606	0.901797
	IDP dMRI TBSS FA Cingulum cingulate gyrus R	1486	mvFibroPsych	Inverse variance weighted	60	0.00152624	0.00260659	0.558191	0.901797
	IDP dMRI TBSS OD Anterior corona radiata L	2000	mvFibroPsych	Inverse variance weighted	35	-0.00115553	0.0019748	0.558455	0.901797
	IDP dMRI TBSS MO Superior cerebellar peduncle L	1540	mvFibroPsych	Inverse variance weighted	23	0.00287754	0.00506467	0.569927	0.901797
	IDP dMRI TBSS MO Posterior thalamic radiation R	1555	mvFibroPsych	Inverse variance weighted	24	-0.00181204	0.00324833	0.576954	0.901797
	IDP dMRI TBSS OD Middle cerebellar peduncle	1977	mvFibroPsych	Inverse variance weighted	41	-0.00116878	0.00200671	0.560274	0.901797
	IDP dMRI TBSS MD Retrolenticular part of internal capsule R	1622	mvFibroPsych	Inverse variance weighted	50	0.00113566	0.00203126	0.576098	0.901797
	IDP dMRI TBSS FA Corticospinal tract R	1458	mvFibroPsych	Inverse variance weighted	20	-0.00218428	0.0038218	0.56764	0.901797
	IDP dMRI TBSS FA Superior longitudinal fasciculus R	1492	mvFibroPsych	Inverse variance weighted	63	-0.00118566	0.00207664	0.568035	0.901797
	IDP dMRI TBSS MD Superior cerebellar peduncle L	1615	mvFibroPsych	Inverse variance weighted	39	-0.00163518	0.00288671	0.571088	0.901797
	IDP dMRI ProbtrackX ISOVF ar r	2101	mvFibroPsych	Inverse variance weighted	26	0.00177236	0.00317892	0.577161	0.901797
	IDP dMRI TBSS MO Superior corona radiata R	1551	mvFibroPsych	Inverse variance weighted	45	-0.00121599	0.00220292	0.580955	0.901797
	IDP dMRI TBSS FA Middle cerebellar peduncle	1452	mvFibroPsych	Inverse variance weighted	43	-0.00139817	0.00262173	0.593824	0.901797
	IDP dMRI TBSS ISOVF Medial lemniscus L	2061	mvFibroPsych	Inverse variance weighted	16	-0.00274011	0.00507003	0.588886	0.901797
	IDP dMRI TBSS FA Superior corona radiata L	1477	mvFibroPsych	Inverse variance weighted	50	0.00122828	0.00230049	0.593397	0.901797
	IDP dMRI TBSS OD Superior fronto-occipital fasciculus R	2019	mvFibroPsych	Inverse variance weighted	39	0.00126831	0.00239826	0.596914	0.901797
	IDP dMRI ProbtrackX MO atr l	1577	mvFibroPsych	Inverse variance weighted	19	-0.00186257	0.0034966	0.594255	0.901797
	IDP dMRI TBSS OD Tapetum L	2024	mvFibroPsych	Inverse variance weighted	21	-0.00226119	0.00416747	0.587418	0.901797
	IDP dMRI TBSS FA Medial lemniscus L	1461	mvFibroPsych	Inverse variance weighted	29	-0.00100347	0.00187134	0.591799	0.901797
	IDP dMRI TBSS ICVF Fornix	1907	mvFibroPsych	Inverse variance weighted	43	0.00110284	0.00209553	0.598693	0.901797
	IDP dMRI TBSS OD Uncinate fasciculus L	2022	mvFibroPsych	Inverse variance weighted	52	0.00134751	0.00258655	0.602389	0.903584
	IDP dMRI TBSS OD Superior cerebellar peduncle L	1990	mvFibroPsych	Inverse variance weighted	41	0.00117245	0.00232236	0.613661	0.910817
	IDP dMRI TBSS ISOVF Superior corona radiata L	2077	mvFibroPsych	Inverse variance weighted	30	-0.00128208	0.00255923	0.616396	0.910817
	IDP dMRI TBSS ISOVF Sagittal stratum L	2083	mvFibroPsych	Inverse variance weighted	31	-0.00124621	0.00251852	0.620729	0.910817
	IDP dMRI TBSS OD Medial lemniscus R	1985	mvFibroPsych	Inverse variance weighted	28	-0.00110061	0.00225815	0.625978	0.910817
	IDP dMRI ProbtrackX MD fma	1804	mvFibroPsych	Inverse variance weighted	39	0.0013397	0.00276393	0.627882	0.910817
	IDP dMRI TBSS ICVF Sagittal stratum R	1932	mvFibroPsych	Inverse variance weighted	85	0.000574017	0.00119544	0.631104	0.910817
	IDP dMRI TBSS MO Pontine crossing tract	1528	mvFibroPsych	Inverse variance weighted	72	0.000373758	0.000792213	0.637077	0.910817
	IDP dMRI TBSS OD Cerebral peduncle L	1992	mvFibroPsych	Inverse variance weighted	59	0.000789756	0.00170879	0.643957	0.910817
	IDP dMRI TBSS OD Superior longitudinal fasciculus R	2017	mvFibroPsych	Inverse variance weighted	40	-0.000883085	0.00188199	0.638905	0.910817
	IDP dMRI TBSS ICVF Inferior cerebellar peduncle L	1913	mvFibroPsych	Inverse variance weighted	74	-0.000963054	0.00211844	0.649394	0.910817
	IDP dMRI ProbtrackX FA ar l	1500	mvFibroPsych	Inverse variance weighted	34	-0.00122559	0.00267128	0.646377	0.910817
	IDP dMRI TBSS FA Body of corpus callosum	1455	mvFibroPsych	Inverse variance weighted	53	-0.000945314	0.00209964	0.652548	0.910817
	IDP dMRI TBSS MD Posterior limb of internal capsule R	1620	mvFibroPsych	Inverse variance weighted	33	0.000945679	0.00206003	0.646191	0.910817
	IDP dMRI ProbtrackX OD ar l	2025	mvFibroPsych	Inverse variance weighted	20	-0.00309274	0.00681243	0.64984	0.910817
	IDP dMRI TBSS ICVF Middle cerebellar peduncle	1902	mvFibroPsych	Inverse variance weighted	86	-0.000588813	0.00131162	0.653489	0.910817
	IDP dMRI TBSS ICVF Uncinate fasciculus L	1947	mvFibroPsych	Inverse variance weighted	40	-0.000877404	0.00194309	0.651592	0.910817
	IDP dMRI TBSS MO External capsule L	1560	mvFibroPsych	Inverse variance weighted	39	0.00128644	0.00310155	0.678307	0.910817
	IDP dMRI ProbtrackX MO fmi	1586	mvFibroPsych	Inverse variance weighted	47	0.001142	0.0024939	0.647011	0.910817
	IDP dMRI TBSS ISOVF Inferior cerebellar peduncle R	2062	mvFibroPsych	Inverse variance weighted	13	0.00138815	0.00315485	0.659934	0.910817
	IDP dMRI ProbtrackX MD ifo l	1806	mvFibroPsych	Inverse variance weighted	61	0.000716495	0.00165492	0.665052	0.910817
	IDP dMRI TBSS MD Corticospinal tract L	1609	mvFibroPsych	Inverse variance weighted	29	0.00112472	0.00254169	0.658122	0.910817
	IDP dMRI TBSS ISOVF Fornix	2057	mvFibroPsych	Inverse variance weighted	36	-0.00106457	0.00244904	0.663787	0.910817
	IDP dMRI TBSS ISOVF Tapetum R	2098	mvFibroPsych	Inverse variance weighted	30	0.00126661	0.00292838	0.665357	0.910817
	IDP dMRI TBSS ICVF Medial lemniscus R	1910	mvFibroPsych	Inverse variance weighted	34	0.00115547	0.00272416	0.67145	0.910817
	IDP dMRI TBSS ISOVF Posterior limb of internal capsule R	2070	mvFibroPsych	Inverse variance weighted	8	0.00370712	0.00877651	0.67274	0.910817
	IDP dMRI TBSS MD Medial lemniscus L	1611	mvFibroPsych	Inverse variance weighted	29	-0.00155429	0.00366427	0.671438	0.910817
	IDP dMRI TBSS OD Corticospinal tract R	1983	mvFibroPsych	Inverse variance weighted	18	0.00129233	0.00312704	0.679404	0.910817
	IDP dMRI TBSS FA External capsule L	1485	mvFibroPsych	Inverse variance weighted	42	-0.000803923	0.00198689	0.685762	0.910817
	IDP dMRI TBSS OD Cingulum cingulate gyrus L	2012	mvFibroPsych	Inverse variance weighted	41	-0.00133261	0.00321694	0.678693	0.910817
	IDP dMRI ProbtrackX OD ilf l	2039	mvFibroPsych	Inverse variance weighted	29	-0.000900124	0.00227693	0.692605	0.910817
	IDP dMRI TBSS FA Fornix cres+Stria terminalis L	1491	mvFibroPsych	Inverse variance weighted	43	-0.00078166	0.00199376	0.695019	0.910817
	IDP dMRI TBSS MD Sagittal stratum R	1632	mvFibroPsych	Inverse variance weighted	64	0.000654237	0.0016774	0.696514	0.910817
	IDP dMRI ProbtrackX MO ilf l	1589	mvFibroPsych	Inverse variance weighted	21	0.00134381	0.00344974	0.696877	0.910817
	IDP dMRI TBSS ICVF Cingulum hippocampus L	1939	mvFibroPsych	Inverse variance weighted	70	0.000737462	0.00185579	0.691083	0.910817
	IDP dMRI TBSS OD Superior cerebellar peduncle R	1989	mvFibroPsych	Inverse variance weighted	31	0.00141407	0.00360804	0.695116	0.910817
	IDP dMRI TBSS FA Anterior corona radiata L	1475	mvFibroPsych	Inverse variance weighted	56	-0.00112286	0.00289676	0.698293	0.910817
	IDP dMRI TBSS FA Cerebral peduncle R	1466	mvFibroPsych	Inverse variance weighted	35	-0.00122969	0.00326519	0.706466	0.913384
	IDP dMRI TBSS OD Superior fronto-occipital fasciculus L	2020	mvFibroPsych	Inverse variance weighted	45	-0.000810404	0.00214413	0.705457	0.913384
	IDP dMRI TBSS OD Cingulum hippocampus R	2013	mvFibroPsych	Inverse variance weighted	42	0.00111546	0.00299513	0.709577	0.913384
	IDP dMRI TBSS FA Cingulum hippocampus R	1488	mvFibroPsych	Inverse variance weighted	39	0.00129341	0.00356794	0.716971	0.913384
	IDP dMRI TBSS OD Body of corpus callosum	1980	mvFibroPsych	Inverse variance weighted	36	-0.0010771	0.00292363	0.712566	0.913384
	IDP dMRI TBSS OD Cerebral peduncle R	1991	mvFibroPsych	Inverse variance weighted	66	0.000518636	0.00144483	0.719625	0.913384
	IDP dMRI TBSS OD Medial lemniscus L	1986	mvFibroPsych	Inverse variance weighted	26	-0.000901991	0.00254804	0.723344	0.913384
	IDP dMRI ProbtrackX FA atr r	1503	mvFibroPsych	Inverse variance weighted	55	-0.000862171	0.00253303	0.733577	0.913384
	IDP dMRI TBSS ISOVF Cingulum hippocampus R	2088	mvFibroPsych	Inverse variance weighted	14	-0.00214457	0.00615165	0.727377	0.913384
	IDP dMRI TBSS OD Posterior limb of internal capsule R	1995	mvFibroPsych	Inverse variance weighted	51	0.000669217	0.00194465	0.730747	0.913384
	IDP dMRI TBSS MO Superior fronto-occipital fasciculus R	1569	mvFibroPsych	Inverse variance weighted	19	0.000567793	0.00164084	0.729314	0.913384
	IDP dMRI ProbtrackX ISOVF atr l	2102	mvFibroPsych	Inverse variance weighted	27	-0.00111169	0.00326148	0.733214	0.913384
	IDP dMRI TBSS ISOVF Fornix cres+Stria terminalis R	2090	mvFibroPsych	Inverse variance weighted	23	0.00138892	0.00396457	0.726089	0.913384
	IDP dMRI TBSS MO Posterior corona radiata R	1553	mvFibroPsych	Inverse variance weighted	30	-0.00116754	0.00366257	0.749895	0.913384
	IDP dMRI ProbtrackX MO str r	1599	mvFibroPsych	Inverse variance weighted	44	-0.000839346	0.00250943	0.73802	0.913384
	IDP dMRI TBSS ISOVF Posterior limb of internal capsule L	2071	mvFibroPsych	Inverse variance weighted	16	0.00093497	0.00286061	0.743787	0.913384
	IDP dMRI TBSS ISOVF Middle cerebellar peduncle	2052	mvFibroPsych	Inverse variance weighted	24	0.000998972	0.00305424	0.743609	0.913384
	IDP dMRI TBSS FA Retrolenticular part of internal capsule R	1472	mvFibroPsych	Inverse variance weighted	42	-0.000634861	0.00201876	0.753156	0.913384
	IDP dMRI TBSS FA Superior corona radiata R	1476	mvFibroPsych	Inverse variance weighted	48	0.000826556	0.00249681	0.740611	0.913384
	IDP dMRI TBSS ISOVF Inferior cerebellar peduncle L	2063	mvFibroPsych	Inverse variance weighted	11	0.00188803	0.00599838	0.752947	0.913384
	IDP dMRI TBSS FA External capsule R	1484	mvFibroPsych	Inverse variance weighted	52	0.00068526	0.00218255	0.753542	0.913384
	IDP dMRI TBSS ISOVF Genu of corpus callosum	2054	mvFibroPsych	Inverse variance weighted	37	-0.00072206	0.0023598	0.759618	0.917659
	IDP dMRI TBSS FA Posterior corona radiata L	1479	mvFibroPsych	Inverse variance weighted	48	-0.000703369	0.00237646	0.767251	0.91823
	IDP dMRI ProbtrackX OD ar r	2026	mvFibroPsych	Inverse variance weighted	19	-0.00137481	0.00480731	0.774892	0.91823
	IDP dMRI TBSS FA Anterior limb of internal capsule L	1469	mvFibroPsych	Inverse variance weighted	42	0.00078638	0.002706	0.771353	0.91823
	IDP dMRI TBSS MD Inferior cerebellar peduncle R	1612	mvFibroPsych	Inverse variance weighted	35	-0.000826041	0.00287798	0.774096	0.91823
	IDP dMRI TBSS OD Retrolenticular part of internal capsule L	1998	mvFibroPsych	Inverse variance weighted	29	-0.000681064	0.0024437	0.780474	0.91823
	IDP dMRI TBSS FA Corticospinal tract L	1459	mvFibroPsych	Inverse variance weighted	25	0.00106355	0.00375598	0.777054	0.91823
	IDP dMRI ProbtrackX MO ar l	1575	mvFibroPsych	Inverse variance weighted	17	-0.000657147	0.00233695	0.778559	0.91823
	IDP dMRI TBSS MD Genu of corpus callosum	1604	mvFibroPsych	Inverse variance weighted	59	0.000668922	0.00244023	0.783991	0.91823
	IDP dMRI TBSS FA Pontine crossing tract	1453	mvFibroPsych	Inverse variance weighted	26	-0.00104538	0.00393952	0.790734	0.91823
	IDP dMRI TBSS MD Anterior limb of internal capsule L	1619	mvFibroPsych	Inverse variance weighted	47	-0.000434557	0.00163268	0.790115	0.91823
	IDP dMRI TBSS OD Anterior limb of internal capsule R	1993	mvFibroPsych	Inverse variance weighted	42	0.000518317	0.00200472	0.795983	0.91823
	IDP dMRI TBSS ICVF Retrolenticular part of internal capsule R	1922	mvFibroPsych	Inverse variance weighted	80	-0.00035669	0.00145155	0.805891	0.91823
	IDP dMRI TBSS OD Pontine crossing tract	1978	mvFibroPsych	Inverse variance weighted	49	-0.000389951	0.00152396	0.798043	0.91823
	IDP dMRI TBSS MD Uncinate fasciculus R	1646	mvFibroPsych	Inverse variance weighted	28	-0.000713784	0.00273671	0.794232	0.91823
	IDP dMRI TBSS ICVF Tapetum L	1949	mvFibroPsych	Inverse variance weighted	33	-0.000746651	0.00299878	0.803372	0.91823
	IDP dMRI TBSS ISOVF Fornix cres+Stria terminalis L	2091	mvFibroPsych	Inverse variance weighted	17	-0.000626327	0.00255033	0.806002	0.91823
	IDP dMRI TBSS FA Superior fronto-occipital fasciculus R	1494	mvFibroPsych	Inverse variance weighted	44	0.000700568	0.00272823	0.797345	0.91823
	IDP dMRI TBSS MO Posterior thalamic radiation L	1556	mvFibroPsych	Inverse variance weighted	18	0.0010045	0.00399487	0.801467	0.91823
	IDP dMRI TBSS MO Retrolenticular part of internal capsule L	1548	mvFibroPsych	Inverse variance weighted	43	-0.000615095	0.00257446	0.811166	0.921198
	IDP dMRI ProbtrackX FA fmi	1511	mvFibroPsych	Inverse variance weighted	62	-0.000507251	0.00220935	0.818408	0.922919
	IDP dMRI TBSS OD Posterior limb of internal capsule L	1996	mvFibroPsych	Inverse variance weighted	59	-0.000417896	0.00186453	0.822656	0.922919
	IDP dMRI TBSS MD Body of corpus callosum	1605	mvFibroPsych	Inverse variance weighted	54	0.000448624	0.00203479	0.8255	0.922919
	IDP dMRI TBSS MO Corticospinal tract L	1534	mvFibroPsych	Inverse variance weighted	24	0.000728881	0.00318563	0.819023	0.922919
	IDP dMRI TBSS ICVF Corticospinal tract R	1908	mvFibroPsych	Inverse variance weighted	22	-0.000743945	0.00336774	0.825168	0.922919
	IDP dMRI TBSS ICVF Inferior cerebellar peduncle R	1912	mvFibroPsych	Inverse variance weighted	74	-0.00032213	0.00149854	0.829797	0.924851
	IDP dMRI TBSS OD Superior corona radiata L	2002	mvFibroPsych	Inverse variance weighted	38	-0.000315742	0.00150179	0.833477	0.926086
	IDP dMRI TBSS ISOVF Uncinate fasciculus L	2097	mvFibroPsych	Inverse variance weighted	18	-0.00108566	0.00530993	0.837996	0.926949
	IDP dMRI ProbtrackX MO ar r	1576	mvFibroPsych	Inverse variance weighted	17	0.000822471	0.00405845	0.839404	0.926949
	IDP dMRI TBSS OD Posterior corona radiata R	2003	mvFibroPsych	Inverse variance weighted	42	-0.000484933	0.00245333	0.843309	0.928413
	IDP dMRI TBSS ISOVF Corticospinal tract R	2058	mvFibroPsych	Inverse variance weighted	22	0.000503598	0.00263543	0.848457	0.931233
	IDP dMRI TBSS ISOVF Cingulum hippocampus L	2089	mvFibroPsych	Inverse variance weighted	13	-0.00174284	0.00961372	0.856142	0.934264
	IDP dMRI TBSS MO Posterior corona radiata L	1554	mvFibroPsych	Inverse variance weighted	30	0.000642286	0.00354956	0.856408	0.934264
	IDP dMRI TBSS ISOVF Uncinate fasciculus R	2096	mvFibroPsych	Inverse variance weighted	15	-0.000569095	0.00325864	0.861361	0.936828
	IDP dMRI TBSS ISOVF Anterior corona radiata R	2074	mvFibroPsych	Inverse variance weighted	44	0.000438006	0.00264701	0.868572	0.941825
	IDP dMRI TBSS MD Superior corona radiata R	1626	mvFibroPsych	Inverse variance weighted	58	0.000249496	0.00166027	0.880548	0.951944
	IDP dMRI TBSS OD Cingulum cingulate gyrus R	2011	mvFibroPsych	Inverse variance weighted	33	-0.000535956	0.00368337	0.884311	0.953149
	IDP dMRI TBSS OD Inferior cerebellar peduncle R	1987	mvFibroPsych	Inverse variance weighted	30	0.000762361	0.0055287	0.890326	0.956659
	IDP dMRI TBSS MO Superior fronto-occipital fasciculus L	1570	mvFibroPsych	Inverse variance weighted	15	-0.00038534	0.00289193	0.893998	0.956659
	IDP dMRI ProbtrackX MO str l	1598	mvFibroPsych	Inverse variance weighted	50	0.000348315	0.00265284	0.895539	0.956659
	IDP dMRI ProbtrackX OD fma	2035	mvFibroPsych	Inverse variance weighted	25	-0.000327221	0.00265927	0.902068	0.960783
	IDP dMRI ProbtrackX MO ifo r	1588	mvFibroPsych	Inverse variance weighted	23	0.00037915	0.00332267	0.909151	0.96547
	IDP dMRI TBSS ISOVF Posterior thalamic radiation L	2081	mvFibroPsych	Inverse variance weighted	40	-0.000210618	0.00197536	0.915088	0.968917
	IDP dMRI TBSS MO External capsule R	1559	mvFibroPsych	Inverse variance weighted	29	0.000315814	0.00354862	0.929085	0.980852
	IDP dMRI TBSS ISOVF Posterior thalamic radiation R	2080	mvFibroPsych	Inverse variance weighted	44	-0.00017239	0.00203074	0.932348	0.981419
	IDP dMRI TBSS MO Cingulum hippocampus L	1564	mvFibroPsych	Inverse variance weighted	16	0.000235604	0.00317328	0.940815	0.987444
	IDP dMRI TBSS FA Tapetum R	1498	mvFibroPsych	Inverse variance weighted	62	-0.000145491	0.00234772	0.950586	0.989049
	IDP dMRI TBSS ISOVF Posterior corona radiata L	2079	mvFibroPsych	Inverse variance weighted	37	0.000128152	0.002015	0.949289	0.989049
	IDP dMRI TBSS ICVF Superior cerebellar peduncle R	1914	mvFibroPsych	Inverse variance weighted	64	0.000109845	0.00175792	0.950176	0.989049
	IDP dMRI TBSS FA Inferior cerebellar peduncle R	1462	mvFibroPsych	Inverse variance weighted	49	-0.000123936	0.00245421	0.959724	0.99075
	IDP dMRI TBSS ICVF Corticospinal tract L	1909	mvFibroPsych	Inverse variance weighted	26	0.000215997	0.00435871	0.960477	0.99075
	IDP dMRI TBSS MD Anterior corona radiata R	1624	mvFibroPsych	Inverse variance weighted	68	-9.94494e-05	0.00184649	0.957048	0.99075
	IDP dMRI TBSS MO Sagittal stratum R	1557	mvFibroPsych	Inverse variance weighted	30	8.33128e-05	0.00209018	0.968205	0.990954
	IDP dMRI TBSS ICVF Anterior limb of internal capsule R	1918	mvFibroPsych	Inverse variance weighted	70	6.10489e-05	0.00166296	0.970715	0.990954
	IDP dMRI TBSS ICVF Superior fronto-occipital fasciculus L	1945	mvFibroPsych	Inverse variance weighted	54	-5.76403e-05	0.00201601	0.977191	0.990954
	IDP dMRI TBSS OD Anterior corona radiata R	1999	mvFibroPsych	Inverse variance weighted	45	6.81484e-05	0.00210308	0.97415	0.990954
	IDP dMRI TBSS MD Pontine crossing tract	1603	mvFibroPsych	Inverse variance weighted	27	-0.000104585	0.00279066	0.970105	0.990954
	IDP dMRI TBSS OD Uncinate fasciculus R	2021	mvFibroPsych	Inverse variance weighted	48	7.31716e-05	0.00239737	0.975651	0.990954
	IDP dMRI TBSS MO Retrolenticular part of internal capsule R	1547	mvFibroPsych	Inverse variance weighted	45	-2.76088e-05	0.00214568	0.989734	0.995983
	IDP dMRI ProbtrackX MO ilf r	1590	mvFibroPsych	Inverse variance weighted	24	5.78871e-05	0.00410295	0.988743	0.995983
	IDP dMRI ProbtrackX OD ifo r	2038	mvFibroPsych	Inverse variance weighted	24	-2.36574e-05	0.00292446	0.993546	0.995983
	IDP dMRI TBSS OD Fornix cres+Stria terminalis R	2015	mvFibroPsych	Inverse variance weighted	29	2.51019e-05	0.00235718	0.991503	0.995983
	IDP dMRI TBSS ISOVF Cerebral peduncle L	2067	mvFibroPsych	Inverse variance weighted	15	2.25999e-05	0.00448925	0.995983	0.995983
