# Supplementary material for: Shared latent genetic liability across fibromyalgia and psychiatric traits: Novel insights from genomic structural equation modeling
Source: PLoS Genet. 2026 Jan 23;22(1):e1012034. doi: 10.1371/journal.pgen.1012034 (PMC12867332; doi:10.1371/journal.pgen.1012034)
Supplement: S12 Table — (XLSX) [file pgen.1012034.s012.xlsx]

## Sheet: Munka1
	S12 Table. Associations between mvFibroPsych and brain structural MRI phenotypes
	Exposure	Outcome	Brain IDP (ID)	Method	nsnp	Beta	Se	P-value
	mvFibroPsych	aparc-Desikan lh volume cuneus	347	Inverse variance weighted	16	0.0196739	0.361291	0.956573
	mvFibroPsych	aparc-Desikan lh volume transversetemporal	375	Inverse variance weighted	9	-0.0286612	0.413661	0.944761
	mvFibroPsych	aparc-Desikan lh volume inferiortemporal	351	Inverse variance weighted	17	-0.033717	0.368218	0.927041
	mvFibroPsych	aparc-Desikan rh thickness paracentral	1070	Inverse variance weighted	13	-0.144483	0.440759	0.743059
	mvFibroPsych	aparc-Desikan lh volume parsopercularis	360	Inverse variance weighted	10	0.116241	0.459038	0.800093
	mvFibroPsych	aparc-Desikan rh volume lingual	388	Inverse variance weighted	13	-0.0627272	0.423787	0.88233
	mvFibroPsych	aparc-Desikan lh area inferiortemporal	656	Inverse variance weighted	10	0.025832	0.461579	0.95537
	mvFibroPsych	aparc-Desikan rh area lingual	694	Inverse variance weighted	18	0.00809152	0.348478	0.981475
	mvFibroPsych	aparc-Desikan rh volume isthmuscingulate	385	Inverse variance weighted	10	0.392164	0.629899	0.533558
	mvFibroPsych	aparc-Desikan rh area transversetemporal	714	Inverse variance weighted	5	0.261268	0.678185	0.700056
	mvFibroPsych	aparc-Desikan rh volume lateralorbitofrontal	387	Inverse variance weighted	12	-0.0272824	0.544744	0.960056
	mvFibroPsych	aparc-Desikan rh volume parstriangularis	395	Inverse variance weighted	9	-0.260616	0.477694	0.58536
	mvFibroPsych	aparc-Desikan rh area paracentral	698	Inverse variance weighted	14	-0.124995	0.355863	0.725405
	mvFibroPsych	aparc-Desikan lh volume medialorbitofrontal	356	Inverse variance weighted	15	0.106501	0.374931	0.776368
	mvFibroPsych	aparc-Desikan lh thickness lateraloccipital	1030	Inverse variance weighted	13	0.15345	0.49298	0.755595
	mvFibroPsych	aparc-Desikan lh thickness cuneus	1024	Inverse variance weighted	16	-0.124774	0.374925	0.739288
	mvFibroPsych	aparc-Desikan lh thickness medialorbitofrontal	1033	Inverse variance weighted	11	0.136601	0.499117	0.784326
	mvFibroPsych	aparc-Desikan lh volume lateralorbitofrontal	354	Inverse variance weighted	19	-0.0530895	0.37369	0.887026
	mvFibroPsych	aparc-Desikan lh area postcentral	669	Inverse variance weighted	9	0.286358	0.593825	0.629646
	mvFibroPsych	aparc-Desikan lh thickness lingual	1032	Inverse variance weighted	10	-0.0335015	0.420032	0.936429
	mvFibroPsych	aparc-Desikan rh thickness lingual	1066	Inverse variance weighted	19	-0.189017	0.327159	0.56343
	mvFibroPsych	aparc-Desikan lh area pericalcarine	668	Inverse variance weighted	13	-0.00660472	0.399248	0.986801
	mvFibroPsych	aparc-Desikan lh thickness transversetemporal	1052	Inverse variance weighted	14	0.0728859	0.358559	0.838921
	mvFibroPsych	aparc-Desikan lh area transversetemporal	680	Inverse variance weighted	11	-0.152648	0.436431	0.726515
	mvFibroPsych	aparc-Desikan lh area cuneus	652	Inverse variance weighted	11	0.14376	0.456911	0.753039
	mvFibroPsych	aparc-Desikan lh area posteriorcingulate	670	Inverse variance weighted	18	0.0104723	0.355669	0.97651
	mvFibroPsych	aparc-Desikan lh thickness parstriangularis	1039	Inverse variance weighted	17	-0.0290688	0.357755	0.93524
	mvFibroPsych	aparc-Desikan rh thickness inferiorparietal	1061	Inverse variance weighted	13	0.0812537	0.370987	0.826634
	mvFibroPsych	aparc-Desikan rh thickness parahippocampal	1069	Inverse variance weighted	14	-0.0392915	0.40837	0.92335
	mvFibroPsych	aparc-Desikan lh thickness paracentral	1036	Inverse variance weighted	15	0.0739148	0.353526	0.834387
	mvFibroPsych	aparc-Desikan lh volume insula	376	Inverse variance weighted	9	0.160836	0.502394	0.748863
	mvFibroPsych	aparc-Desikan lh area inferiorparietal	655	Inverse variance weighted	9	-0.0632399	0.457429	0.890042
	mvFibroPsych	aparc-Desikan rh area superiorparietal	710	Inverse variance weighted	10	-0.1631	0.430299	0.704658
	mvFibroPsych	aparc-Desikan lh volume parstriangularis	362	Inverse variance weighted	14	0.000671956	0.408962	0.998689
	mvFibroPsych	aparc-Desikan rh volume medialorbitofrontal	389	Inverse variance weighted	15	0.0100517	0.37387	0.978551
	mvFibroPsych	aparc-Desikan rh thickness lateraloccipital	1064	Inverse variance weighted	7	0.13686	0.526193	0.79479
	mvFibroPsych	aparc-Desikan rh volume pericalcarine	396	Inverse variance weighted	12	-0.199049	0.428998	0.642657
	mvFibroPsych	aparc-Desikan rh volume inferiorparietal	383	Inverse variance weighted	17	-0.0408464	0.352881	0.90785
	mvFibroPsych	aparc-Desikan lh thickness rostralanteriorcingulate	1045	Inverse variance weighted	12	0.0405411	0.392906	0.917818
	mvFibroPsych	aparc-Desikan rh thickness supramarginal	1084	Inverse variance weighted	13	0.0801541	0.387075	0.83595
	mvFibroPsych	aparc-Desikan lh thickness precentral	1043	Inverse variance weighted	15	0.148034	0.360481	0.681324
	mvFibroPsych	aparc-Desikan lh area lingual	660	Inverse variance weighted	17	0.0867862	0.366984	0.813057
	mvFibroPsych	aparc-Desikan rh area isthmuscingulate	691	Inverse variance weighted	14	0.0550935	0.482314	0.909058
	mvFibroPsych	aparc-Desikan rh volume parsopercularis	393	Inverse variance weighted	14	-0.0636231	0.432137	0.882951
	mvFibroPsych	aparc-Desikan rh area parstriangularis	701	Inverse variance weighted	15	0.0620116	0.35869	0.862743
	mvFibroPsych	aparc-Desikan rh area lateralorbitofrontal	693	Inverse variance weighted	11	-0.0478567	0.447161	0.91477
	mvFibroPsych	aparc-Desikan lh thickness postcentral	1041	Inverse variance weighted	16	-0.070728	0.356525	0.842746
	mvFibroPsych	aparc-Desikan lh area paracentral	664	Inverse variance weighted	15	-0.0855949	0.382011	0.822708
	mvFibroPsych	aparc-Desikan lh volume superiortemporal	372	Inverse variance weighted	14	0.0194249	0.384014	0.959657
	mvFibroPsych	aparc-Desikan rh area inferiortemporal	690	Inverse variance weighted	14	0.00917541	0.415622	0.982387
	mvFibroPsych	aparc-Desikan rh area medialorbitofrontal	695	Inverse variance weighted	12	0.230648	0.39191	0.556182
	mvFibroPsych	aparc-Desikan lh area fusiform	654	Inverse variance weighted	14	-0.0572061	0.398051	0.885725
	mvFibroPsych	aparc-Desikan lh area parsopercularis	665	Inverse variance weighted	12	0.0526219	0.465767	0.910047
	mvFibroPsych	aparc-Desikan rh volume superiortemporal	405	Inverse variance weighted	11	-0.0852631	0.427316	0.841847
	mvFibroPsych	aparc-Desikan rh thickness fusiform	1060	Inverse variance weighted	9	-0.0432215	0.556699	0.938115
	mvFibroPsych	aparc-Desikan lh thickness middletemporal	1034	Inverse variance weighted	16	0.0445417	0.385387	0.907988
	mvFibroPsych	aparc-Desikan rh volume superiorparietal	404	Inverse variance weighted	15	0.066797	0.374183	0.858319
	mvFibroPsych	aparc-Desikan rh thickness precentral	1077	Inverse variance weighted	10	0.0839064	0.411161	0.838297
	mvFibroPsych	aparc-Desikan lh volume lingual	355	Inverse variance weighted	11	-0.00859462	0.38321	0.982107
	mvFibroPsych	aparc-Desikan lh area superiortemporal	677	Inverse variance weighted	15	0.0815526	0.402923	0.839602
	mvFibroPsych	aparc-Desikan lh thickness superiortemporal	1049	Inverse variance weighted	10	-0.241867	0.481677	0.615573
	mvFibroPsych	aparc-Desikan rh area fusiform	688	Inverse variance weighted	16	-0.0677341	0.372486	0.855706
	mvFibroPsych	aparc-Desikan lh volume pericalcarine	363	Inverse variance weighted	11	-0.00722259	0.649485	0.991127
	mvFibroPsych	aparc-Desikan rh area superiortemporal	711	Inverse variance weighted	6	0.0933388	0.597138	0.875789
	mvFibroPsych	aparc-Desikan lh thickness GlobalMeanThickness	1020	Inverse variance weighted	10	0.0364079	0.392553	0.926105
	mvFibroPsych	aparc-Desikan lh thickness insula	1053	Inverse variance weighted	17	-0.189943	0.394425	0.630111
	mvFibroPsych	aparc-Desikan rh volume precentral	399	Inverse variance weighted	12	0.106516	0.396453	0.788182
	mvFibroPsych	aparc-Desikan rh area posteriorcingulate	704	Inverse variance weighted	20	-0.0195273	0.355056	0.95614
	mvFibroPsych	aparc-Desikan rh volume parsorbitalis	394	Inverse variance weighted	14	0.0104874	0.390683	0.978584
	mvFibroPsych	aparc-Desikan rh thickness cuneus	1058	Inverse variance weighted	18	0.145354	0.338446	0.667577
	mvFibroPsych	aparc-Desikan rh area pericalcarine	702	Inverse variance weighted	10	-0.382683	0.458212	0.403624
	mvFibroPsych	aparc-Desikan lh area precentral	671	Inverse variance weighted	16	0.015479	0.334275	0.963066
	mvFibroPsych	aparc-Desikan lh volume parahippocampal	358	Inverse variance weighted	11	-0.101086	0.443504	0.819705
	mvFibroPsych	aparc-Desikan rh area inferiorparietal	689	Inverse variance weighted	11	0.152694	0.455059	0.737213
	mvFibroPsych	aparc-Desikan rh thickness parsorbitalis	1072	Inverse variance weighted	11	-0.189141	0.454979	0.67762
	mvFibroPsych	aparc-Desikan lh area parsorbitalis	666	Inverse variance weighted	15	-0.086188	0.381235	0.821143
	mvFibroPsych	aparc-Desikan lh thickness parsopercularis	1037	Inverse variance weighted	10	-0.0597841	0.449829	0.894269
	mvFibroPsych	aparc-Desikan lh thickness superiorparietal	1048	Inverse variance weighted	11	0.155198	0.374253	0.678371
	mvFibroPsych	aparc-Desikan lh volume fusiform	349	Inverse variance weighted	14	-0.0848204	0.40988	0.836057
	mvFibroPsych	aparc-Desikan lh area superiorparietal	676	Inverse variance weighted	15	-0.0630252	0.460198	0.891068
	mvFibroPsych	aparc-Desikan lh thickness parsorbitalis	1038	Inverse variance weighted	14	0.128273	0.445666	0.773482
	mvFibroPsych	aparc-Desikan lh area isthmuscingulate	657	Inverse variance weighted	16	-0.0121023	0.330261	0.970768
	mvFibroPsych	aparc-Desikan lh thickness bankssts	1021	Inverse variance weighted	12	0.0562587	0.400373	0.888253
	mvFibroPsych	aparc-Desikan rh volume posteriorcingulate	398	Inverse variance weighted	18	-0.14677	0.342539	0.668304
	mvFibroPsych	aparc-Desikan lh area entorhinal	653	Inverse variance weighted	11	-0.0573094	0.494736	0.907781
	mvFibroPsych	aparc-Desikan lh thickness parahippocampal	1035	Inverse variance weighted	13	-0.274324	0.462216	0.552849
	mvFibroPsych	aparc-Desikan rh volume entorhinal	381	Inverse variance weighted	13	-0.000267627	0.490154	0.999564
	mvFibroPsych	aparc-Desikan rh volume postcentral	397	Inverse variance weighted	13	0.152661	0.471111	0.745904
	mvFibroPsych	aparc-Desikan rh volume lateraloccipital	386	Inverse variance weighted	10	0.137209	0.640251	0.830309
	mvFibroPsych	aparc-Desikan lh thickness isthmuscingulate	1029	Inverse variance weighted	17	-0.0880375	0.345976	0.799139
	mvFibroPsych	aparc-Desikan lh area lateraloccipital	658	Inverse variance weighted	12	0.181245	0.421079	0.666882
	mvFibroPsych	aparc-Desikan rh thickness caudalmiddlefrontal	1057	Inverse variance weighted	9	0.0150277	0.65233	0.981621
	mvFibroPsych	aparc-Desikan lh volume inferiorparietal	350	Inverse variance weighted	5	-0.0351538	0.542791	0.948361
	mvFibroPsych	aparc-Desikan lh area caudalanteriorcingulate	650	Inverse variance weighted	13	0.263178	0.390697	0.500559
	mvFibroPsych	aparc-Desikan lh thickness posteriorcingulate	1042	Inverse variance weighted	14	-0.0131194	0.391229	0.973249
	mvFibroPsych	aparc-Desikan lh volume rostralmiddlefrontal	369	Inverse variance weighted	16	-0.0254575	0.43133	0.952936
	mvFibroPsych	aparc-Desikan rh area superiorfrontal	709	Inverse variance weighted	12	0.0225603	0.391037	0.953993
	mvFibroPsych	aparc-Desikan lh volume posteriorcingulate	365	Inverse variance weighted	16	-0.0997672	0.363553	0.78376
	mvFibroPsych	aparc-Desikan rh thickness posteriorcingulate	1076	Inverse variance weighted	15	0.0933622	0.459173	0.83888
	mvFibroPsych	aparc-Desikan lh volume middletemporal	357	Inverse variance weighted	15	0.156568	0.385967	0.684999
	mvFibroPsych	aparc-Desikan lh area rostralanteriorcingulate	673	Inverse variance weighted	16	0.0686651	0.403141	0.864754
	mvFibroPsych	aparc-Desikan rh area caudalmiddlefrontal	685	Inverse variance weighted	8	0.0221464	0.528475	0.966573
	mvFibroPsych	aparc-Desikan rh volume frontalpole	407	Inverse variance weighted	13	-0.00320921	0.443631	0.994228
	mvFibroPsych	aparc-Desikan rh thickness GlobalMeanThickness	1054	Inverse variance weighted	10	0.108731	0.528779	0.837083
	mvFibroPsych	aparc-Desikan lh volume caudalmiddlefrontal	346	Inverse variance weighted	13	-0.308511	0.41352	0.45563
	mvFibroPsych	aparc-Desikan rh area lateraloccipital	692	Inverse variance weighted	14	0.033123	0.443797	0.940505
	mvFibroPsych	aparc-Desikan lh volume parsorbitalis	361	Inverse variance weighted	17	0.0918124	0.400383	0.818627
	mvFibroPsych	aparc-Desikan rh volume rostralmiddlefrontal	402	Inverse variance weighted	16	0.0755047	0.43605	0.862529
	mvFibroPsych	aparc-Desikan rh volume middletemporal	390	Inverse variance weighted	9	0.0939278	0.500654	0.851182
	mvFibroPsych	aparc-Desikan lh volume supramarginal	373	Inverse variance weighted	15	-0.0526874	0.42596	0.90156
	mvFibroPsych	aparc-Desikan lh volume frontalpole	374	Inverse variance weighted	15	0.0412511	0.370753	0.911408
	mvFibroPsych	aparc-Desikan rh thickness rostralanteriorcingulate	1079	Inverse variance weighted	15	0.0287211	0.35772	0.936007
	mvFibroPsych	aparc-Desikan lh area supramarginal	678	Inverse variance weighted	13	-0.088207	0.507574	0.862037
	mvFibroPsych	aparc-Desikan lh area bankssts	649	Inverse variance weighted	13	0.0239239	0.412408	0.95374
	mvFibroPsych	aparc-Desikan rh thickness parsopercularis	1071	Inverse variance weighted	10	-0.0906325	0.529261	0.864032
	mvFibroPsych	aparc-Desikan lh volume caudalanteriorcingulate	345	Inverse variance weighted	11	-0.00883972	0.572123	0.987673
	mvFibroPsych	aparc-Desikan rh area middletemporal	696	Inverse variance weighted	6	-0.302961	0.564035	0.591176
	mvFibroPsych	aparc-Desikan rh area parahippocampal	697	Inverse variance weighted	11	-0.205647	0.417785	0.622557
	mvFibroPsych	aparc-Desikan lh thickness rostralmiddlefrontal	1046	Inverse variance weighted	12	0.0300144	0.421716	0.943261
	mvFibroPsych	aparc-Desikan rh thickness frontalpole	1085	Inverse variance weighted	12	-0.0633839	0.427426	0.882112
	mvFibroPsych	aparc-Desikan rh volume bankssts	377	Inverse variance weighted	15	-0.0119541	0.345069	0.972365
	mvFibroPsych	aparc-Desikan lh thickness caudalmiddlefrontal	1023	Inverse variance weighted	9	0.110382	0.464603	0.812205
	mvFibroPsych	aparc-Desikan lh thickness supramarginal	1050	Inverse variance weighted	13	0.13171	0.383947	0.731568
	mvFibroPsych	aparc-Desikan lh volume precentral	366	Inverse variance weighted	15	0.0700828	0.399836	0.860861
	mvFibroPsych	aparc-Desikan lh area middletemporal	662	Inverse variance weighted	13	0.105647	0.389455	0.786185
	mvFibroPsych	aparc-Desikan lh thickness pericalcarine	1040	Inverse variance weighted	11	0.0790601	0.415505	0.849094
	mvFibroPsych	aparc-Desikan rh area caudalanteriorcingulate	684	Inverse variance weighted	10	0.280946	0.549371	0.609074
	mvFibroPsych	aparc-Desikan lh thickness precuneus	1044	Inverse variance weighted	14	0.0585064	0.343104	0.8646
	mvFibroPsych	aparc-Desikan rh area precentral	705	Inverse variance weighted	8	0.173023	0.559211	0.757013
	mvFibroPsych	aparc-Desikan lh thickness entorhinal	1025	Inverse variance weighted	13	-0.0590962	0.440782	0.893346
	mvFibroPsych	aparc-Desikan rh area parsopercularis	699	Inverse variance weighted	13	-0.153882	0.415828	0.711336
	mvFibroPsych	aparc-Desikan rh volume insula	409	Inverse variance weighted	7	-0.121931	0.780192	0.87581
	mvFibroPsych	aparc-Desikan rh thickness middletemporal	1068	Inverse variance weighted	15	-0.0942141	0.42324	0.823845
	mvFibroPsych	aparc-Desikan rh thickness pericalcarine	1074	Inverse variance weighted	12	0.123144	0.372677	0.741075
	mvFibroPsych	aparc-Desikan rh volume supramarginal	406	Inverse variance weighted	15	0.0171917	0.375465	0.963479
	mvFibroPsych	aparc-Desikan rh thickness insula	1087	Inverse variance weighted	8	0.0546435	0.434552	0.899932
	mvFibroPsych	aparc-Desikan rh thickness rostralmiddlefrontal	1080	Inverse variance weighted	13	-0.10582	0.384083	0.782921
	mvFibroPsych	aparc-Desikan rh area cuneus	686	Inverse variance weighted	14	0.0778964	0.382712	0.838715
	mvFibroPsych	aparc-Desikan lh volume precuneus	367	Inverse variance weighted	15	-0.0369589	0.405081	0.927303
	mvFibroPsych	aparc-Desikan rh volume parahippocampal	391	Inverse variance weighted	14	0.061982	0.386022	0.872435
	mvFibroPsych	aparc-Desikan lh volume superiorfrontal	370	Inverse variance weighted	14	0.124514	0.407033	0.759676
	mvFibroPsych	aparc-Desikan lh volume bankssts	344	Inverse variance weighted	15	0.0457994	0.376228	0.90311
	mvFibroPsych	aparc-Desikan rh thickness postcentral	1075	Inverse variance weighted	13	-0.1105	0.389839	0.776832
	mvFibroPsych	aparc-Desikan lh volume lateraloccipital	353	Inverse variance weighted	13	0.0509317	0.560938	0.927654
	mvFibroPsych	aparc-Desikan rh volume paracentral	392	Inverse variance weighted	19	0.228748	0.36256	0.528091
	mvFibroPsych	aparc-Desikan lh area frontalpole	679	Inverse variance weighted	18	0.0214692	0.343307	0.950136
	mvFibroPsych	aparc-Desikan lh thickness fusiform	1026	Inverse variance weighted	18	0.128244	0.353569	0.71682
	mvFibroPsych	aparc-Desikan rh area precuneus	706	Inverse variance weighted	9	0.0306202	0.519491	0.952998
	mvFibroPsych	aparc-Desikan rh volume caudalmiddlefrontal	379	Inverse variance weighted	14	-0.0473371	0.324189	0.883908
	mvFibroPsych	aparc-Desikan rh volume inferiortemporal	384	Inverse variance weighted	21	0.0180297	0.301402	0.9523
	mvFibroPsych	aparc-Desikan rh thickness entorhinal	1059	Inverse variance weighted	13	-0.180906	0.439774	0.680808
	mvFibroPsych	aparc-Desikan lh volume paracentral	359	Inverse variance weighted	15	0.0604202	0.391886	0.877469
	mvFibroPsych	aparc-Desikan rh thickness lateralorbitofrontal	1065	Inverse variance weighted	14	-0.352478	0.465688	0.449111
	mvFibroPsych	aparc-Desikan lh area TotalSurface	648	Inverse variance weighted	12	-0.0842531	0.439586	0.848005
	mvFibroPsych	aparc-Desikan lh thickness inferiortemporal	1028	Inverse variance weighted	12	0.204311	0.471099	0.664514
	mvFibroPsych	aparc-Desikan rh thickness precuneus	1078	Inverse variance weighted	13	-0.0129471	0.423685	0.975622
	mvFibroPsych	aparc-Desikan rh area supramarginal	712	Inverse variance weighted	16	-0.0455705	0.350129	0.896445
	mvFibroPsych	aparc-Desikan rh thickness caudalanteriorcingulate	1056	Inverse variance weighted	14	0.0903225	0.416226	0.828205
	mvFibroPsych	aparc-Desikan lh area lateralorbitofrontal	659	Inverse variance weighted	15	0.0149626	0.379958	0.968588
	mvFibroPsych	aparc-Desikan rh thickness medialorbitofrontal	1067	Inverse variance weighted	9	-0.0758897	0.528688	0.885861
	mvFibroPsych	aparc-Desikan lh area superiorfrontal	675	Inverse variance weighted	11	-0.141337	0.524087	0.787404
	mvFibroPsych	aparc-Desikan rh thickness isthmuscingulate	1063	Inverse variance weighted	15	0.0532385	0.371907	0.886172
	mvFibroPsych	aparc-Desikan lh thickness inferiorparietal	1027	Inverse variance weighted	15	-0.061028	0.368055	0.868305
	mvFibroPsych	aparc-Desikan rh volume rostralanteriorcingulate	401	Inverse variance weighted	13	-0.0451802	0.434321	0.91715
	mvFibroPsych	aparc-Desikan lh volume isthmuscingulate	352	Inverse variance weighted	12	-0.0924171	0.367752	0.80158
	mvFibroPsych	aparc-Desikan lh thickness frontalpole	1051	Inverse variance weighted	12	-0.105295	0.434502	0.808521
	mvFibroPsych	aparc-Desikan lh volume entorhinal	348	Inverse variance weighted	8	0.0648792	0.519133	0.900543
	mvFibroPsych	aparc-Desikan rh area postcentral	703	Inverse variance weighted	12	0.262682	0.459918	0.567899
	mvFibroPsych	aparc-Desikan lh thickness lateralorbitofrontal	1031	Inverse variance weighted	7	0.0341718	0.482822	0.943577
	mvFibroPsych	aparc-Desikan lh thickness caudalanteriorcingulate	1022	Inverse variance weighted	8	0.055308	0.532556	0.917285
	mvFibroPsych	aparc-Desikan rh area rostralanteriorcingulate	707	Inverse variance weighted	7	-0.075077	0.759841	0.921292
	mvFibroPsych	aparc-Desikan rh thickness bankssts	1055	Inverse variance weighted	10	0.0961773	0.39544	0.807838
	mvFibroPsych	aparc-Desikan lh area precuneus	672	Inverse variance weighted	7	0.35628	0.984804	0.717518
	mvFibroPsych	aparc-Desikan rh area insula	715	Inverse variance weighted	14	0.0315488	0.400288	0.937179
	mvFibroPsych	aparc-Desikan rh area bankssts	683	Inverse variance weighted	16	-0.0180199	0.376408	0.961817
	mvFibroPsych	aparc-Desikan rh volume fusiform	382	Inverse variance weighted	12	-0.135114	0.374144	0.718003
	mvFibroPsych	aparc-Desikan lh area parstriangularis	667	Inverse variance weighted	17	0.112622	0.37706	0.76518
	mvFibroPsych	aparc-Desikan rh thickness superiorparietal	1082	Inverse variance weighted	12	-0.0490362	0.359433	0.891484
	mvFibroPsych	aparc-Desikan lh area insula	681	Inverse variance weighted	17	-0.0269318	0.416793	0.948479
	mvFibroPsych	aparc-Desikan lh area parahippocampal	663	Inverse variance weighted	19	0.115947	0.371339	0.754858
	mvFibroPsych	aparc-Desikan rh volume superiorfrontal	403	Inverse variance weighted	15	0.0401471	0.37253	0.914179
	mvFibroPsych	aparc-Desikan rh volume transversetemporal	408	Inverse variance weighted	9	0.0192305	0.436781	0.964882
	mvFibroPsych	aparc-Desikan rh volume caudalanteriorcingulate	378	Inverse variance weighted	10	-0.102015	0.46563	0.826581
	mvFibroPsych	aparc-Desikan lh area medialorbitofrontal	661	Inverse variance weighted	11	-0.136359	0.399649	0.732956
	mvFibroPsych	aparc-Desikan rh area rostralmiddlefrontal	708	Inverse variance weighted	13	-0.216086	0.531763	0.68448
	mvFibroPsych	aparc-Desikan rh thickness superiortemporal	1083	Inverse variance weighted	10	-0.162259	0.49941	0.745256
	mvFibroPsych	aparc-Desikan lh area rostralmiddlefrontal	674	Inverse variance weighted	12	-0.20339	0.553286	0.713169
	mvFibroPsych	aparc-Desikan lh area caudalmiddlefrontal	651	Inverse variance weighted	12	0.246705	0.453529	0.586464
	mvFibroPsych	aparc-Desikan rh area parsorbitalis	700	Inverse variance weighted	12	-0.0160335	0.42721	0.970062
	mvFibroPsych	aparc-Desikan rh thickness transversetemporal	1086	Inverse variance weighted	17	0.0728818	0.339528	0.830035
	mvFibroPsych	aparc-Desikan rh area frontalpole	713	Inverse variance weighted	13	0.030773	0.42427	0.942179
	mvFibroPsych	aparc-Desikan lh volume rostralanteriorcingulate	368	Inverse variance weighted	9	-0.0224285	0.474004	0.96226
	mvFibroPsych	aparc-Desikan lh volume superiorparietal	371	Inverse variance weighted	14	-0.0634465	0.439516	0.88522
	mvFibroPsych	aparc-Desikan rh thickness inferiortemporal	1062	Inverse variance weighted	15	-0.0257766	0.376127	0.945362
	mvFibroPsych	aparc-Desikan rh volume precuneus	400	Inverse variance weighted	9	-0.108617	0.507296	0.830462
	mvFibroPsych	aparc-Desikan rh area TotalSurface	682	Inverse variance weighted	14	-0.0860435	0.419127	0.837344
	mvFibroPsych	aparc-Desikan rh thickness superiorfrontal	1081	Inverse variance weighted	6	0.239894	0.572824	0.675368
	mvFibroPsych	aparc-Desikan rh volume cuneus	380	Inverse variance weighted	16	0.0937594	0.420888	0.823718
	mvFibroPsych	aparc-Desikan lh thickness superiorfrontal	1047	Inverse variance weighted	8	0.0138657	0.447635	0.975289
	mvFibroPsych	aparc-Desikan rh area entorhinal	687	Inverse variance weighted	14	-0.034427	0.523024	0.947519
	mvFibroPsych	aparc-Desikan lh volume postcentral	364	Inverse variance weighted	10	-0.116324	0.700298	0.868073
	mvFibroPsych	aparc-Desikan rh thickness parstriangularis	1073	Inverse variance weighted	13	0.067664	0.378062	0.857957
	mvFibroPsych	IDP T1 FIRST right putamen volume	16	Inverse variance weighted	12	-0.089882	0.441846	0.838804
	mvFibroPsych	IDP T1 FIRST left pallidum volume	17	Inverse variance weighted	15	-0.0140426	0.329128	0.965968
	mvFibroPsych	IDP T1 FIRST left hippocampus volume	19	Inverse variance weighted	15	-0.178632	0.311933	0.566874
	mvFibroPsych	IDP T1 FIRST right pallidum volume	18	Inverse variance weighted	11	0.143469	0.513788	0.780063
	mvFibroPsych	IDP T1 FIRST left thalamus volume	11	Inverse variance weighted	10	0.0577937	0.437078	0.894804
	mvFibroPsych	IDP T1 FIRST right hippocampus volume	20	Inverse variance weighted	13	-0.168672	0.379426	0.656648
	mvFibroPsych	IDP T1 FIRST right caudate volume	14	Inverse variance weighted	11	0.148498	0.53113	0.779794
	mvFibroPsych	IDP T1 FIRST left amygdala volume	21	Inverse variance weighted	7	-0.324148	0.693594	0.640253
	mvFibroPsych	IDP T1 FIRST left caudate volume	13	Inverse variance weighted	6	0.0910137	0.661049	0.890493
	mvFibroPsych	IDP T1 FIRST left putamen volume	15	Inverse variance weighted	12	0.0115986	0.450444	0.979457
	mvFibroPsych	IDP T1 FIRST right amygdala volume	22	Inverse variance weighted	22	0.277223	0.356492	0.436779
	mvFibroPsych	IDP T1 FIRST right accumbens volume	24	Inverse variance weighted	14	0.0337781	0.373589	0.927957
	mvFibroPsych	IDP T1 FIRST right thalamus volume	12	Inverse variance weighted	9	0.0816768	0.435557	0.851251
	mvFibroPsych	IDP T1 FIRST left accumbens volume	23	Inverse variance weighted	18	-0.0176247	0.339647	0.958615
	mvFibroPsych	IDP T1 FIRST brain stem+4th ventricle volume	25	Inverse variance weighted	12	-0.0222841	0.600965	0.970421
