# Supplementary material for: Shared latent genetic liability across fibromyalgia and psychiatric traits: Novel insights from genomic structural equation modeling
Source: PLoS Genet. 2026 Jan 23;22(1):e1012034. doi: 10.1371/journal.pgen.1012034 (PMC12867332; doi:10.1371/journal.pgen.1012034)
Supplement: S13 Table — (XLSX) [file pgen.1012034.s013.xlsx]

## Sheet: Munka1
	S13 Table. Associations between mvFibroPsych and brain diffussion MRI phenotypes
	Exposure	Outcome	Brain IDP (ID)	Method	nsnp	Beta	Se	P-value
	mvFibroPsych	IDP dMRI ProbtrackX OD ifo r	2038	Inverse variance weighted	11	-0.0259308	0.475509	0.956511
	mvFibroPsych	IDP dMRI TBSS ISOVF Fornix	2057	Inverse variance weighted	11	0.204049	0.594913	0.731606
	mvFibroPsych	IDP dMRI ProbtrackX ISOVF str r	2124	Inverse variance weighted	15	0.0387122	0.352846	0.912636
	mvFibroPsych	IDP dMRI ProbtrackX ISOVF str l	2123	Inverse variance weighted	15	-0.127906	0.368607	0.728592
	mvFibroPsych	IDP dMRI ProbtrackX FA str r	1524	Inverse variance weighted	14	-0.131362	0.392861	0.738099
	mvFibroPsych	IDP dMRI TBSS MD Inferior cerebellar peduncle L	1613	Inverse variance weighted	13	-0.0667108	0.411796	0.871306
	mvFibroPsych	IDP dMRI ProbtrackX MD fmi	1805	Inverse variance weighted	12	0.107681	0.387435	0.781063
	mvFibroPsych	IDP dMRI ProbtrackX OD ifo l	2037	Inverse variance weighted	17	-0.0817835	0.369523	0.824842
	mvFibroPsych	IDP dMRI ProbtrackX FA str l	1523	Inverse variance weighted	13	-0.0548735	0.401578	0.891312
	mvFibroPsych	IDP dMRI TBSS ISOVF Cingulum hippocampus L	2089	Inverse variance weighted	11	0.0030467	0.370044	0.993431
	mvFibroPsych	IDP dMRI ProbtrackX FA fmi	1511	Inverse variance weighted	14	0.0960801	0.428981	0.822779
	mvFibroPsych	IDP dMRI ProbtrackX MD str r	1818	Inverse variance weighted	13	0.0261344	0.446585	0.953334
	mvFibroPsych	IDP dMRI ProbtrackX MO ar r	1576	Inverse variance weighted	15	0.0974635	0.405548	0.810078
	mvFibroPsych	IDP dMRI ProbtrackX FA ilf l	1514	Inverse variance weighted	15	-0.015824	0.41944	0.969906
	mvFibroPsych	IDP dMRI ProbtrackX ISOVF ifo r	2113	Inverse variance weighted	14	-0.0782719	0.411654	0.8492
	mvFibroPsych	IDP dMRI TBSS ISOVF Anterior corona radiata L	2075	Inverse variance weighted	14	0.046584	0.354651	0.895497
	mvFibroPsych	IDP dMRI ProbtrackX ISOVF fmi	2111	Inverse variance weighted	11	0.111893	0.449525	0.803428
	mvFibroPsych	IDP dMRI TBSS ISOVF Cingulum cingulate gyrus L	2087	Inverse variance weighted	14	0.18004	0.370033	0.626577
	mvFibroPsych	IDP dMRI TBSS MO Posterior corona radiata R	1553	Inverse variance weighted	14	-0.00195435	0.35844	0.99565
	mvFibroPsych	IDP dMRI TBSS MD Fornix	1607	Inverse variance weighted	14	-0.0139611	0.462033	0.975894
	mvFibroPsych	IDP dMRI TBSS ISOVF Medial lemniscus R	2060	Inverse variance weighted	17	0.0872597	0.393757	0.824619
	mvFibroPsych	IDP dMRI TBSS FA Inferior cerebellar peduncle L	1463	Inverse variance weighted	11	0.0468904	0.503703	0.925831
	mvFibroPsych	IDP dMRI TBSS OD Uncinate fasciculus L	2022	Inverse variance weighted	16	-0.0885623	0.354171	0.802545
	mvFibroPsych	IDP dMRI TBSS MD Cingulum hippocampus L	1639	Inverse variance weighted	10	0.173329	0.630444	0.783369
	mvFibroPsych	IDP dMRI ProbtrackX OD str r	2049	Inverse variance weighted	13	0.192659	0.461432	0.676295
	mvFibroPsych	IDP dMRI TBSS ISOVF Inferior cerebellar peduncle L	2063	Inverse variance weighted	11	-0.08997	0.523828	0.86363
	mvFibroPsych	IDP dMRI ProbtrackX OD str l	2048	Inverse variance weighted	15	-0.134794	0.504439	0.789303
	mvFibroPsych	IDP dMRI TBSS OD Middle cerebellar peduncle	1977	Inverse variance weighted	12	0.0895236	0.433825	0.836511
	mvFibroPsych	IDP dMRI ProbtrackX FA ifo r	1513	Inverse variance weighted	12	0.130858	0.416168	0.75319
	mvFibroPsych	IDP dMRI ProbtrackX FA atr r	1503	Inverse variance weighted	13	-0.0199755	0.446716	0.964333
	mvFibroPsych	IDP dMRI TBSS MD Cingulum cingulate gyrus R	1636	Inverse variance weighted	11	0.255302	0.485582	0.599051
	mvFibroPsych	IDP dMRI TBSS FA Anterior limb of internal capsule R	1468	Inverse variance weighted	11	-0.208657	0.552257	0.70556
	mvFibroPsych	IDP dMRI TBSS MD Cingulum cingulate gyrus L	1637	Inverse variance weighted	5	0.131263	0.575637	0.819622
	mvFibroPsych	IDP dMRI TBSS MO External capsule R	1559	Inverse variance weighted	11	-0.185848	0.543566	0.732423
	mvFibroPsych	IDP dMRI TBSS FA Posterior thalamic radiation L	1481	Inverse variance weighted	18	-0.0756093	0.355612	0.831625
	mvFibroPsych	IDP dMRI ProbtrackX OD atr r	2028	Inverse variance weighted	10	0.0490764	0.459494	0.914943
	mvFibroPsych	IDP dMRI ProbtrackX OD ilf l	2039	Inverse variance weighted	16	-0.00964665	0.362926	0.978795
	mvFibroPsych	IDP dMRI ProbtrackX ISOVF ifo l	2112	Inverse variance weighted	17	0.0138603	0.374246	0.970457
	mvFibroPsych	IDP dMRI TBSS ISOVF Superior corona radiata L	2077	Inverse variance weighted	8	0.0947295	0.508621	0.852251
	mvFibroPsych	IDP dMRI TBSS MD Fornix cres+Stria terminalis R	1640	Inverse variance weighted	11	0.0293142	0.486433	0.951946
	mvFibroPsych	IDP dMRI TBSS OD Retrolenticular part of internal capsule R	1997	Inverse variance weighted	14	-0.0502264	0.374628	0.893347
	mvFibroPsych	IDP dMRI ProbtrackX MO ilf r	1590	Inverse variance weighted	9	-0.118092	0.489902	0.809514
	mvFibroPsych	IDP dMRI TBSS FA Retrolenticular part of internal capsule R	1472	Inverse variance weighted	7	0.231989	0.56927	0.683626
	mvFibroPsych	IDP dMRI TBSS MD Corticospinal tract L	1609	Inverse variance weighted	14	-0.0834893	0.404776	0.836587
	mvFibroPsych	IDP dMRI TBSS ICVF Uncinate fasciculus R	1946	Inverse variance weighted	12	-0.0647179	0.497733	0.896546
	mvFibroPsych	IDP dMRI ProbtrackX FA ifo l	1512	Inverse variance weighted	13	-0.12088	0.432046	0.779643
	mvFibroPsych	IDP dMRI TBSS ISOVF Sagittal stratum L	2083	Inverse variance weighted	13	0.0535195	0.42176	0.899023
	mvFibroPsych	IDP dMRI TBSS ISOVF Superior longitudinal fasciculus R	2092	Inverse variance weighted	14	0.0637405	0.409037	0.876167
	mvFibroPsych	IDP dMRI TBSS OD Superior longitudinal fasciculus L	2018	Inverse variance weighted	14	0.122938	0.417874	0.768606
	mvFibroPsych	IDP dMRI TBSS MO Anterior limb of internal capsule L	1544	Inverse variance weighted	15	0.169079	0.461071	0.713837
	mvFibroPsych	IDP dMRI TBSS ISOVF Anterior corona radiata R	2074	Inverse variance weighted	11	0.0318925	0.37244	0.931759
	mvFibroPsych	IDP dMRI TBSS MO Middle cerebellar peduncle	1527	Inverse variance weighted	11	0.225332	0.473108	0.633875
	mvFibroPsych	IDP dMRI TBSS ISOVF Corticospinal tract L	2059	Inverse variance weighted	15	-0.187955	0.35065	0.591945
	mvFibroPsych	IDP dMRI TBSS ICVF Superior fronto-occipital fasciculus L	1945	Inverse variance weighted	13	0.0995766	0.47572	0.8342
	mvFibroPsych	IDP dMRI TBSS ICVF Superior cerebellar peduncle R	1914	Inverse variance weighted	13	-0.146899	0.40554	0.717179
	mvFibroPsych	IDP dMRI TBSS ISOVF Superior corona radiata R	2076	Inverse variance weighted	11	-0.317127	0.466042	0.496208
	mvFibroPsych	IDP dMRI TBSS OD Medial lemniscus R	1985	Inverse variance weighted	15	-0.149902	0.462435	0.745819
	mvFibroPsych	IDP dMRI TBSS MD Posterior corona radiata L	1629	Inverse variance weighted	12	-0.136842	0.420355	0.744774
	mvFibroPsych	IDP dMRI TBSS ISOVF Retrolenticular part of internal capsule L	2073	Inverse variance weighted	13	0.0551844	0.445224	0.901357
	mvFibroPsych	IDP dMRI TBSS MD Superior corona radiata R	1626	Inverse variance weighted	16	0.0112981	0.386215	0.976662
	mvFibroPsych	IDP dMRI TBSS OD External capsule R	2009	Inverse variance weighted	11	-0.0559552	0.458262	0.902817
	mvFibroPsych	IDP dMRI TBSS MO Superior fronto-occipital fasciculus R	1569	Inverse variance weighted	11	-0.159829	0.445107	0.719535
	mvFibroPsych	IDP dMRI TBSS OD Medial lemniscus L	1986	Inverse variance weighted	9	0.194886	0.592354	0.742153
	mvFibroPsych	IDP dMRI TBSS MO Inferior cerebellar peduncle L	1538	Inverse variance weighted	16	-0.0522516	0.381264	0.890993
	mvFibroPsych	IDP dMRI TBSS MD Superior longitudinal fasciculus R	1642	Inverse variance weighted	12	-0.260281	0.375449	0.48815
	mvFibroPsych	IDP dMRI TBSS ICVF Medial lemniscus R	1910	Inverse variance weighted	15	-0.0866058	0.483827	0.857937
	mvFibroPsych	IDP dMRI ProbtrackX OD ilf r	2040	Inverse variance weighted	14	-0.0155673	0.418387	0.970319
	mvFibroPsych	IDP dMRI ProbtrackX OD fmi	2036	Inverse variance weighted	17	0.101031	0.398372	0.799798
	mvFibroPsych	IDP dMRI ProbtrackX FA ar r	1501	Inverse variance weighted	14	0.102194	0.491361	0.835243
	mvFibroPsych	IDP dMRI TBSS FA Anterior limb of internal capsule L	1469	Inverse variance weighted	13	-0.0447315	0.42619	0.91641
	mvFibroPsych	IDP dMRI TBSS ISOVF Sagittal stratum R	2082	Inverse variance weighted	17	-0.237426	0.34385	0.489885
	mvFibroPsych	IDP dMRI ProbtrackX FA fma	1510	Inverse variance weighted	12	-0.106877	0.528105	0.839621
	mvFibroPsych	IDP dMRI ProbtrackX MD str l	1817	Inverse variance weighted	15	0.103348	0.364151	0.77656
	mvFibroPsych	IDP dMRI TBSS FA Cingulum cingulate gyrus R	1486	Inverse variance weighted	11	0.13013	0.489	0.790151
	mvFibroPsych	IDP dMRI ProbtrackX ISOVF ilf r	2115	Inverse variance weighted	18	0.0505401	0.359618	0.888235
	mvFibroPsych	IDP dMRI ProbtrackX FA ar l	1500	Inverse variance weighted	11	0.024857	0.494453	0.959906
	mvFibroPsych	IDP dMRI TBSS MD Posterior thalamic radiation R	1630	Inverse variance weighted	12	-0.0367087	0.382099	0.923464
	mvFibroPsych	IDP dMRI TBSS MD Posterior thalamic radiation L	1631	Inverse variance weighted	12	0.135313	0.399344	0.734732
	mvFibroPsych	IDP dMRI TBSS MO Uncinate fasciculus R	1571	Inverse variance weighted	18	0.0841454	0.353851	0.812037
	mvFibroPsych	IDP dMRI TBSS ICVF Posterior thalamic radiation L	1931	Inverse variance weighted	14	-0.112837	0.434782	0.79523
	mvFibroPsych	IDP dMRI TBSS OD Anterior corona radiata L	2000	Inverse variance weighted	13	-0.0741098	0.382449	0.846351
	mvFibroPsych	IDP dMRI TBSS FA Superior corona radiata L	1477	Inverse variance weighted	15	0.0895918	0.45906	0.845265
	mvFibroPsych	IDP dMRI TBSS MO Corticospinal tract R	1533	Inverse variance weighted	9	0.0345054	0.568036	0.951562
	mvFibroPsych	IDP dMRI ProbtrackX FA ilf r	1515	Inverse variance weighted	15	0.0215486	0.37324	0.953961
	mvFibroPsych	IDP dMRI TBSS FA Splenium of corpus callosum	1456	Inverse variance weighted	12	-0.112701	0.405253	0.780934
	mvFibroPsych	IDP dMRI TBSS OD Pontine crossing tract	1978	Inverse variance weighted	20	-0.0648223	0.321387	0.840155
	mvFibroPsych	IDP dMRI TBSS ISOVF External capsule L	2085	Inverse variance weighted	17	-0.0774418	0.33312	0.81617
	mvFibroPsych	IDP dMRI TBSS ISOVF Tapetum R	2098	Inverse variance weighted	8	0.178326	0.576592	0.757111
	mvFibroPsych	IDP dMRI TBSS OD Superior corona radiata L	2002	Inverse variance weighted	10	0.0847332	0.540313	0.875385
	mvFibroPsych	IDP dMRI TBSS MD Tapetum L	1649	Inverse variance weighted	8	0.0241182	0.592216	0.967515
	mvFibroPsych	IDP dMRI TBSS MD Superior cerebellar peduncle L	1615	Inverse variance weighted	17	0.179614	0.362058	0.61983
	mvFibroPsych	IDP dMRI ProbtrackX MO fma	1585	Inverse variance weighted	12	0.170463	0.394	0.66527
	mvFibroPsych	IDP dMRI ProbtrackX OD ar r	2026	Inverse variance weighted	13	0.0261058	0.447109	0.95344
	mvFibroPsych	IDP dMRI TBSS MD Sagittal stratum L	1633	Inverse variance weighted	13	-0.183163	0.350541	0.601313
	mvFibroPsych	IDP dMRI TBSS FA Anterior corona radiata L	1475	Inverse variance weighted	13	-0.159403	0.446323	0.720981
	mvFibroPsych	IDP dMRI ProbtrackX ISOVF ilf l	2114	Inverse variance weighted	15	-0.0574492	0.412787	0.889313
	mvFibroPsych	IDP dMRI TBSS ICVF Pontine crossing tract	1903	Inverse variance weighted	16	0.0919713	0.396117	0.816397
	mvFibroPsych	IDP dMRI TBSS ICVF External capsule R	1934	Inverse variance weighted	12	0.0119145	0.590816	0.983911
	mvFibroPsych	IDP dMRI TBSS ISOVF Posterior corona radiata L	2079	Inverse variance weighted	13	0.0389932	0.407059	0.923685
	mvFibroPsych	IDP dMRI TBSS MD Uncinate fasciculus R	1646	Inverse variance weighted	9	-0.0928877	0.495748	0.851371
	mvFibroPsych	IDP dMRI ProbtrackX MD ilf l	1808	Inverse variance weighted	11	-0.0912934	0.44252	0.836554
	mvFibroPsych	IDP dMRI TBSS FA Middle cerebellar peduncle	1452	Inverse variance weighted	12	0.161663	0.515764	0.753944
	mvFibroPsych	IDP dMRI TBSS FA Fornix	1457	Inverse variance weighted	15	0.197737	0.451861	0.661672
	mvFibroPsych	IDP dMRI TBSS FA Superior corona radiata R	1476	Inverse variance weighted	16	-0.169607	0.391464	0.664823
	mvFibroPsych	IDP dMRI TBSS FA Tapetum L	1499	Inverse variance weighted	14	0.0359011	0.375181	0.923767
	mvFibroPsych	IDP dMRI TBSS OD Inferior cerebellar peduncle L	1988	Inverse variance weighted	13	-0.0562401	0.511379	0.912427
	mvFibroPsych	IDP dMRI TBSS FA Cerebral peduncle L	1467	Inverse variance weighted	13	-0.109003	0.450487	0.808805
	mvFibroPsych	IDP dMRI TBSS MD Tapetum R	1648	Inverse variance weighted	13	-0.175725	0.423076	0.677886
	mvFibroPsych	IDP dMRI ProbtrackX MO ilf l	1589	Inverse variance weighted	12	0.00140163	0.441625	0.997468
	mvFibroPsych	IDP dMRI TBSS MO Anterior limb of internal capsule R	1543	Inverse variance weighted	14	0.184994	0.489703	0.705604
	mvFibroPsych	IDP dMRI TBSS OD Superior fronto-occipital fasciculus L	2020	Inverse variance weighted	14	0.159552	0.440616	0.717268
	mvFibroPsych	IDP dMRI TBSS MO Corticospinal tract L	1534	Inverse variance weighted	12	0.061537	0.468429	0.895484
	mvFibroPsych	IDP dMRI TBSS FA Retrolenticular part of internal capsule L	1473	Inverse variance weighted	9	-0.0946665	0.429706	0.825634
	mvFibroPsych	IDP dMRI TBSS ICVF Splenium of corpus callosum	1906	Inverse variance weighted	10	0.166377	0.415285	0.688689
	mvFibroPsych	IDP dMRI TBSS MD Superior longitudinal fasciculus L	1643	Inverse variance weighted	13	0.0749719	0.359958	0.835011
	mvFibroPsych	IDP dMRI TBSS ISOVF Superior longitudinal fasciculus L	2093	Inverse variance weighted	8	0.0573994	0.490442	0.906831
	mvFibroPsych	IDP dMRI TBSS FA Posterior thalamic radiation R	1480	Inverse variance weighted	17	0.111023	0.346818	0.748878
	mvFibroPsych	IDP dMRI TBSS ISOVF Posterior limb of internal capsule R	2070	Inverse variance weighted	13	-0.0294481	0.446092	0.947367
	mvFibroPsych	IDP dMRI TBSS MO Retrolenticular part of internal capsule R	1547	Inverse variance weighted	8	-0.00972263	0.464691	0.983307
	mvFibroPsych	IDP dMRI TBSS MO Medial lemniscus L	1536	Inverse variance weighted	12	0.158307	0.420244	0.706395
	mvFibroPsych	IDP dMRI TBSS ISOVF Middle cerebellar peduncle	2052	Inverse variance weighted	13	0.0573779	0.399532	0.885806
	mvFibroPsych	IDP dMRI TBSS OD Superior cerebellar peduncle L	1990	Inverse variance weighted	9	-0.0798841	0.461386	0.862542
	mvFibroPsych	IDP dMRI ProbtrackX MO ifo l	1587	Inverse variance weighted	13	0.0577853	0.398423	0.884683
	mvFibroPsych	IDP dMRI TBSS ICVF Fornix cres+Stria terminalis R	1940	Inverse variance weighted	8	0.0725902	0.476511	0.878921
	mvFibroPsych	IDP dMRI TBSS ICVF Uncinate fasciculus L	1947	Inverse variance weighted	9	-0.203427	0.569169	0.720785
	mvFibroPsych	IDP dMRI TBSS OD Posterior limb of internal capsule R	1995	Inverse variance weighted	20	-0.106135	0.310599	0.73257
	mvFibroPsych	IDP dMRI TBSS MD Fornix cres+Stria terminalis L	1641	Inverse variance weighted	14	-0.0552514	0.346795	0.873417
	mvFibroPsych	IDP dMRI TBSS OD Anterior corona radiata R	1999	Inverse variance weighted	10	0.10778	0.487755	0.825114
	mvFibroPsych	IDP dMRI TBSS MD Inferior cerebellar peduncle R	1612	Inverse variance weighted	13	0.149046	0.409479	0.715866
	mvFibroPsych	IDP dMRI TBSS MD Retrolenticular part of internal capsule L	1623	Inverse variance weighted	14	-0.0871316	0.378089	0.81774
	mvFibroPsych	IDP dMRI TBSS ISOVF Posterior limb of internal capsule L	2071	Inverse variance weighted	14	0.125044	0.356956	0.726109
	mvFibroPsych	IDP dMRI TBSS ISOVF Medial lemniscus L	2061	Inverse variance weighted	12	-0.234785	0.437161	0.591221
	mvFibroPsych	IDP dMRI TBSS ICVF Inferior cerebellar peduncle R	1912	Inverse variance weighted	17	-0.0613918	0.371687	0.868809
	mvFibroPsych	IDP dMRI TBSS FA Posterior limb of internal capsule L	1471	Inverse variance weighted	11	-0.0597758	0.413606	0.885087
	mvFibroPsych	IDP dMRI TBSS ICVF Medial lemniscus L	1911	Inverse variance weighted	16	0.0300466	0.38451	0.937715
	mvFibroPsych	IDP dMRI TBSS ISOVF Superior fronto-occipital fasciculus L	2095	Inverse variance weighted	12	0.125598	0.43688	0.773738
	mvFibroPsych	IDP dMRI TBSS OD Posterior limb of internal capsule L	1996	Inverse variance weighted	12	-0.0178259	0.491743	0.971083
	mvFibroPsych	IDP dMRI TBSS MD Posterior corona radiata R	1628	Inverse variance weighted	10	-0.0190138	0.501137	0.969734
	mvFibroPsych	IDP dMRI TBSS ISOVF Posterior thalamic radiation L	2081	Inverse variance weighted	17	-0.0770213	0.405044	0.849187
	mvFibroPsych	IDP dMRI TBSS FA Tapetum R	1498	Inverse variance weighted	10	0.117795	0.588923	0.841467
	mvFibroPsych	IDP dMRI ProbtrackX MO ifo r	1588	Inverse variance weighted	9	-0.156378	0.453412	0.730176
	mvFibroPsych	IDP dMRI TBSS FA Posterior limb of internal capsule R	1470	Inverse variance weighted	9	0.119241	0.505198	0.81341
	mvFibroPsych	IDP dMRI TBSS ICVF Posterior corona radiata L	1929	Inverse variance weighted	11	0.0347902	0.492792	0.943718
	mvFibroPsych	IDP dMRI TBSS ISOVF External capsule R	2084	Inverse variance weighted	9	-0.02612	0.464209	0.955128
	mvFibroPsych	IDP dMRI TBSS ISOVF Fornix cres+Stria terminalis R	2090	Inverse variance weighted	13	-0.0598915	0.409617	0.883753
	mvFibroPsych	IDP dMRI TBSS ISOVF Cingulum hippocampus R	2088	Inverse variance weighted	16	-0.00497297	0.334909	0.988153
	mvFibroPsych	IDP dMRI TBSS MO Fornix cres+Stria terminalis L	1566	Inverse variance weighted	12	-0.131101	0.432877	0.761997
	mvFibroPsych	IDP dMRI TBSS FA Uncinate fasciculus L	1497	Inverse variance weighted	14	0.314657	0.395817	0.426639
	mvFibroPsych	IDP dMRI TBSS ICVF Superior longitudinal fasciculus R	1942	Inverse variance weighted	5	-0.217731	0.64974	0.737546
	mvFibroPsych	IDP dMRI TBSS ICVF Posterior thalamic radiation R	1930	Inverse variance weighted	16	-0.0568972	0.380152	0.881025
	mvFibroPsych	IDP dMRI TBSS FA Sagittal stratum L	1483	Inverse variance weighted	9	-0.34992	0.577265	0.544402
	mvFibroPsych	IDP dMRI TBSS ICVF Corticospinal tract L	1909	Inverse variance weighted	13	-0.0609252	0.370476	0.869376
	mvFibroPsych	IDP dMRI TBSS ISOVF Retrolenticular part of internal capsule R	2072	Inverse variance weighted	14	-0.0904678	0.443616	0.838406
	mvFibroPsych	IDP dMRI TBSS MD Uncinate fasciculus L	1647	Inverse variance weighted	17	-0.0644198	0.369148	0.861465
	mvFibroPsych	IDP dMRI TBSS ISOVF Superior fronto-occipital fasciculus R	2094	Inverse variance weighted	14	0.0954047	0.530494	0.857277
	mvFibroPsych	IDP dMRI ProbtrackX FA atr l	1502	Inverse variance weighted	13	0.187231	0.48593	0.700012
	mvFibroPsych	IDP dMRI TBSS MD Superior corona radiata L	1627	Inverse variance weighted	13	0.00774473	0.419638	0.985275
	mvFibroPsych	IDP dMRI ProbtrackX ICVF fma	1960	Inverse variance weighted	12	-0.127569	0.412537	0.757145
	mvFibroPsych	IDP dMRI TBSS MD Medial lemniscus R	1610	Inverse variance weighted	14	0.0055672	0.402099	0.988953
	mvFibroPsych	IDP dMRI TBSS MO Posterior limb of internal capsule R	1545	Inverse variance weighted	18	0.048502	0.320142	0.87958
	mvFibroPsych	IDP dMRI TBSS MO Retrolenticular part of internal capsule L	1548	Inverse variance weighted	10	0.147551	0.544486	0.786398
	mvFibroPsych	IDP dMRI TBSS ISOVF Uncinate fasciculus L	2097	Inverse variance weighted	11	0.166395	0.434191	0.701549
	mvFibroPsych	IDP dMRI TBSS ICVF Body of corpus callosum	1905	Inverse variance weighted	9	0.146259	0.523184	0.779819
	mvFibroPsych	IDP dMRI TBSS FA Posterior corona radiata R	1478	Inverse variance weighted	15	0.157479	0.377748	0.67676
	mvFibroPsych	IDP dMRI TBSS OD Sagittal stratum R	2007	Inverse variance weighted	13	-0.00876614	0.470981	0.98515
	mvFibroPsych	IDP dMRI TBSS ICVF Tapetum L	1949	Inverse variance weighted	15	0.0275783	0.378294	0.941884
	mvFibroPsych	IDP dMRI ProbtrackX MO atr r	1578	Inverse variance weighted	9	-0.040211	0.470915	0.931952
	mvFibroPsych	IDP dMRI TBSS ICVF Corticospinal tract R	1908	Inverse variance weighted	14	-0.22365	0.374828	0.550725
	mvFibroPsych	IDP dMRI ProbtrackX ICVF atr l	1952	Inverse variance weighted	10	-0.103244	0.60289	0.864029
	mvFibroPsych	IDP dMRI TBSS FA Superior longitudinal fasciculus R	1492	Inverse variance weighted	7	-0.234128	0.516559	0.650372
	mvFibroPsych	IDP dMRI ProbtrackX MO atr l	1577	Inverse variance weighted	10	-0.0413273	0.503175	0.934541
	mvFibroPsych	IDP dMRI TBSS MO Pontine crossing tract	1528	Inverse variance weighted	14	-0.0367648	0.398734	0.926536
	mvFibroPsych	IDP dMRI TBSS ISOVF Cingulum cingulate gyrus R	2086	Inverse variance weighted	14	-0.0658933	0.378619	0.861837
	mvFibroPsych	IDP dMRI TBSS ICVF External capsule L	1935	Inverse variance weighted	17	-0.0786894	0.429302	0.854566
	mvFibroPsych	IDP dMRI TBSS OD Superior longitudinal fasciculus R	2017	Inverse variance weighted	14	-0.0349461	0.446121	0.937563
	mvFibroPsych	IDP dMRI TBSS ICVF Retrolenticular part of internal capsule L	1923	Inverse variance weighted	16	0.0030799	0.370774	0.993372
	mvFibroPsych	IDP dMRI TBSS MD Anterior corona radiata R	1624	Inverse variance weighted	10	0.0843781	0.416225	0.839352
	mvFibroPsych	IDP dMRI ProbtrackX ISOVF atr l	2102	Inverse variance weighted	16	0.0784718	0.37186	0.832868
	mvFibroPsych	IDP dMRI TBSS ICVF Posterior limb of internal capsule R	1920	Inverse variance weighted	13	0.134179	0.514765	0.794354
	mvFibroPsych	IDP dMRI TBSS MO Cerebral peduncle L	1542	Inverse variance weighted	13	0.0211829	0.446868	0.962192
	mvFibroPsych	IDP dMRI TBSS MD Genu of corpus callosum	1604	Inverse variance weighted	11	-0.170556	0.386989	0.659411
	mvFibroPsych	IDP dMRI TBSS ICVF Fornix	1907	Inverse variance weighted	18	-0.136064	0.33272	0.682579
	mvFibroPsych	IDP dMRI TBSS MD Anterior corona radiata L	1625	Inverse variance weighted	12	0.0558246	0.386048	0.885022
	mvFibroPsych	IDP dMRI TBSS MD Anterior limb of internal capsule R	1618	Inverse variance weighted	11	0.0523875	0.439495	0.905117
	mvFibroPsych	IDP dMRI ProbtrackX ICVF atr r	1953	Inverse variance weighted	12	-0.0965799	0.415234	0.816079
	mvFibroPsych	IDP dMRI TBSS FA Anterior corona radiata R	1474	Inverse variance weighted	17	0.0612986	0.348311	0.860303
	mvFibroPsych	IDP dMRI TBSS ISOVF Corticospinal tract R	2058	Inverse variance weighted	14	-0.0517856	0.350413	0.882513
	mvFibroPsych	IDP dMRI TBSS OD Anterior limb of internal capsule R	1993	Inverse variance weighted	12	0.0986421	0.451581	0.827088
	mvFibroPsych	IDP dMRI TBSS ISOVF Superior cerebellar peduncle L	2065	Inverse variance weighted	17	0.0725258	0.419527	0.86275
	mvFibroPsych	IDP dMRI TBSS MO Cingulum hippocampus L	1564	Inverse variance weighted	16	0.104684	0.452922	0.817214
	mvFibroPsych	IDP dMRI ProbtrackX OD fma	2035	Inverse variance weighted	14	-0.0212386	0.41624	0.959306
	mvFibroPsych	IDP dMRI TBSS MO Superior longitudinal fasciculus L	1568	Inverse variance weighted	10	0.0803193	0.448002	0.857715
	mvFibroPsych	IDP dMRI TBSS OD Retrolenticular part of internal capsule L	1998	Inverse variance weighted	12	-0.167044	0.388652	0.667338
	mvFibroPsych	IDP dMRI TBSS ISOVF Pontine crossing tract	2053	Inverse variance weighted	14	-0.00847901	0.375961	0.982007
	mvFibroPsych	IDP dMRI TBSS ICVF Middle cerebellar peduncle	1902	Inverse variance weighted	14	-0.179609	0.446052	0.687196
	mvFibroPsych	IDP dMRI TBSS ISOVF Genu of corpus callosum	2054	Inverse variance weighted	16	0.18055	0.382459	0.636873
	mvFibroPsych	IDP dMRI TBSS FA Posterior corona radiata L	1479	Inverse variance weighted	16	-0.117471	0.366991	0.748899
	mvFibroPsych	IDP dMRI ProbtrackX ICVF ar l	1950	Inverse variance weighted	15	0.161821	0.400071	0.685859
	mvFibroPsych	IDP dMRI TBSS FA Cingulum hippocampus R	1488	Inverse variance weighted	9	0.182253	0.513763	0.722783
	mvFibroPsych	IDP dMRI TBSS ICVF Superior longitudinal fasciculus L	1943	Inverse variance weighted	9	-0.0897749	0.54773	0.869807
	mvFibroPsych	IDP dMRI TBSS MO Posterior limb of internal capsule L	1546	Inverse variance weighted	13	0.25812	0.365777	0.48039
	mvFibroPsych	IDP dMRI TBSS MD Middle cerebellar peduncle	1602	Inverse variance weighted	16	-0.0654892	0.389461	0.866463
	mvFibroPsych	IDP dMRI TBSS OD Superior fronto-occipital fasciculus R	2019	Inverse variance weighted	13	-0.0205057	0.424883	0.961507
	mvFibroPsych	IDP dMRI TBSS FA Medial lemniscus R	1460	Inverse variance weighted	17	0.0235628	0.352895	0.946765
	mvFibroPsych	IDP dMRI TBSS FA Superior cerebellar peduncle L	1465	Inverse variance weighted	8	-0.00195237	0.607464	0.997436
	mvFibroPsych	IDP dMRI TBSS ICVF Superior fronto-occipital fasciculus R	1944	Inverse variance weighted	14	-0.142692	0.432523	0.741471
	mvFibroPsych	IDP dMRI TBSS ISOVF Posterior corona radiata R	2078	Inverse variance weighted	12	-0.132422	0.452543	0.769814
	mvFibroPsych	IDP dMRI TBSS MO Cerebral peduncle R	1541	Inverse variance weighted	13	-0.117366	0.473802	0.804358
	mvFibroPsych	IDP dMRI TBSS MO Body of corpus callosum	1530	Inverse variance weighted	11	0.124452	0.522716	0.811813
	mvFibroPsych	IDP dMRI TBSS MO Genu of corpus callosum	1529	Inverse variance weighted	11	-0.0172982	0.42445	0.967492
	mvFibroPsych	IDP dMRI ProbtrackX MO ar l	1575	Inverse variance weighted	14	-0.0549478	0.383295	0.886009
	mvFibroPsych	IDP dMRI TBSS MO Anterior corona radiata L	1550	Inverse variance weighted	11	-0.275396	0.468588	0.556724
	mvFibroPsych	IDP dMRI TBSS FA Cingulum cingulate gyrus L	1487	Inverse variance weighted	15	-0.0413081	0.420417	0.92173
	mvFibroPsych	IDP dMRI TBSS MO Posterior thalamic radiation L	1556	Inverse variance weighted	13	0.0366813	0.437479	0.933178
	mvFibroPsych	IDP dMRI TBSS ISOVF Tapetum L	2099	Inverse variance weighted	15	0.0193546	0.457204	0.966234
	mvFibroPsych	IDP dMRI TBSS MO Anterior corona radiata R	1549	Inverse variance weighted	12	-0.0775262	0.456647	0.865189
	mvFibroPsych	IDP dMRI TBSS MO Superior cerebellar peduncle L	1540	Inverse variance weighted	12	0.133942	0.475313	0.7781
	mvFibroPsych	IDP dMRI TBSS FA Genu of corpus callosum	1454	Inverse variance weighted	12	-0.0919368	0.443317	0.83571
	mvFibroPsych	IDP dMRI TBSS ICVF Sagittal stratum L	1933	Inverse variance weighted	12	-0.243408	0.377443	0.519
	mvFibroPsych	IDP dMRI TBSS OD Posterior corona radiata R	2003	Inverse variance weighted	13	0.073415	0.452158	0.871018
	mvFibroPsych	IDP dMRI TBSS ICVF Tapetum R	1948	Inverse variance weighted	11	-0.0708724	0.485967	0.884049
	mvFibroPsych	IDP dMRI TBSS OD Tapetum R	2023	Inverse variance weighted	14	-0.0281004	0.405289	0.944724
	mvFibroPsych	IDP dMRI TBSS ISOVF Splenium of corpus callosum	2056	Inverse variance weighted	8	-0.555529	0.888688	0.531898
	mvFibroPsych	IDP dMRI ProbtrackX OD atr l	2027	Inverse variance weighted	13	-0.114647	0.454822	0.800987
	mvFibroPsych	IDP dMRI TBSS OD Genu of corpus callosum	1979	Inverse variance weighted	12	0.222681	0.457741	0.626629
	mvFibroPsych	IDP dMRI TBSS ISOVF Anterior limb of internal capsule R	2068	Inverse variance weighted	13	0.28223	0.403572	0.484346
	mvFibroPsych	IDP dMRI TBSS MO Tapetum L	1574	Inverse variance weighted	11	0.113335	0.419656	0.787109
	mvFibroPsych	IDP dMRI TBSS ICVF Cingulum cingulate gyrus R	1936	Inverse variance weighted	12	0.0187212	0.502099	0.970257
	mvFibroPsych	IDP dMRI TBSS FA Body of corpus callosum	1455	Inverse variance weighted	12	-0.0954054	0.400738	0.811823
	mvFibroPsych	IDP dMRI TBSS OD Superior corona radiata R	2001	Inverse variance weighted	13	0.220068	0.512129	0.667405
	mvFibroPsych	IDP dMRI TBSS OD Fornix	1982	Inverse variance weighted	15	0.0103235	0.396128	0.979209
	mvFibroPsych	IDP dMRI TBSS ISOVF Fornix cres+Stria terminalis L	2091	Inverse variance weighted	17	-0.221013	0.424764	0.60284
	mvFibroPsych	IDP dMRI TBSS OD External capsule L	2010	Inverse variance weighted	11	-0.013873	0.424888	0.973953
	mvFibroPsych	IDP dMRI ProbtrackX ICVF ifo r	1963	Inverse variance weighted	11	-0.238263	0.452179	0.598247
	mvFibroPsych	IDP dMRI ProbtrackX MD fma	1804	Inverse variance weighted	14	0.220589	0.448658	0.622956
	mvFibroPsych	IDP dMRI TBSS MO Tapetum R	1573	Inverse variance weighted	17	-0.0174568	0.36042	0.96137
	mvFibroPsych	IDP dMRI TBSS OD Fornix cres+Stria terminalis L	2016	Inverse variance weighted	9	0.00131867	0.63286	0.998337
	mvFibroPsych	IDP dMRI TBSS MD Corticospinal tract R	1608	Inverse variance weighted	19	-0.0591001	0.336282	0.860494
	mvFibroPsych	IDP dMRI ProbtrackX MO str r	1599	Inverse variance weighted	11	0.000951621	0.464205	0.998364
	mvFibroPsych	IDP dMRI TBSS OD Splenium of corpus callosum	1981	Inverse variance weighted	13	0.113844	0.492122	0.817056
	mvFibroPsych	IDP dMRI TBSS FA Cingulum hippocampus L	1489	Inverse variance weighted	10	0.0206299	0.570847	0.971172
	mvFibroPsych	IDP dMRI TBSS MD Sagittal stratum R	1632	Inverse variance weighted	14	0.283217	0.398129	0.476855
	mvFibroPsych	IDP dMRI TBSS OD Posterior thalamic radiation R	2005	Inverse variance weighted	15	0.13515	0.35742	0.705337
	mvFibroPsych	IDP dMRI ProbtrackX ICVF ilf l	1964	Inverse variance weighted	15	0.0210198	0.396641	0.957736
	mvFibroPsych	IDP dMRI ProbtrackX MD ifo r	1807	Inverse variance weighted	10	0.093066	0.436013	0.830978
	mvFibroPsych	IDP dMRI TBSS ICVF Inferior cerebellar peduncle L	1913	Inverse variance weighted	17	-0.0919086	0.366078	0.801765
	mvFibroPsych	IDP dMRI TBSS FA External capsule L	1485	Inverse variance weighted	16	0.080816	0.334938	0.809333
	mvFibroPsych	IDP dMRI TBSS ICVF Fornix cres+Stria terminalis L	1941	Inverse variance weighted	8	-0.130206	0.490435	0.790632
	mvFibroPsych	IDP dMRI ProbtrackX MD ar r	1795	Inverse variance weighted	14	0.0615991	0.396795	0.876631
	mvFibroPsych	IDP dMRI TBSS OD Superior cerebellar peduncle R	1989	Inverse variance weighted	15	-0.0877401	0.399734	0.826264
	mvFibroPsych	IDP dMRI TBSS OD Cingulum hippocampus R	2013	Inverse variance weighted	10	0.371818	0.523543	0.477583
	mvFibroPsych	IDP dMRI TBSS ISOVF Posterior thalamic radiation R	2080	Inverse variance weighted	12	0.0074302	0.440265	0.986535
	mvFibroPsych	IDP dMRI ProbtrackX MD ifo l	1806	Inverse variance weighted	13	-0.0952909	0.363283	0.793086
	mvFibroPsych	IDP dMRI TBSS MD Pontine crossing tract	1603	Inverse variance weighted	13	0.0625648	0.420964	0.881851
	mvFibroPsych	IDP dMRI ProbtrackX OD ar l	2025	Inverse variance weighted	13	0.0474307	0.441964	0.914537
	mvFibroPsych	IDP dMRI TBSS FA Superior longitudinal fasciculus L	1493	Inverse variance weighted	9	0.191444	0.493182	0.697882
	mvFibroPsych	IDP dMRI TBSS ICVF Anterior corona radiata L	1925	Inverse variance weighted	12	-0.137572	0.401687	0.731985
	mvFibroPsych	IDP dMRI ProbtrackX MD ilf r	1809	Inverse variance weighted	7	-0.0106109	0.519789	0.983713
	mvFibroPsych	IDP dMRI TBSS MD Medial lemniscus L	1611	Inverse variance weighted	15	0.000790658	0.433539	0.998545
	mvFibroPsych	IDP dMRI TBSS OD Posterior corona radiata L	2004	Inverse variance weighted	11	0.000641555	0.486838	0.998949
	mvFibroPsych	IDP dMRI TBSS ICVF Cerebral peduncle L	1917	Inverse variance weighted	11	0.094205	0.4037	0.815486
	mvFibroPsych	IDP dMRI TBSS FA Superior fronto-occipital fasciculus R	1494	Inverse variance weighted	8	-0.0655386	0.445161	0.882955
	mvFibroPsych	IDP dMRI TBSS MO Sagittal stratum R	1557	Inverse variance weighted	11	-0.0669113	0.530388	0.899609
	mvFibroPsych	IDP dMRI TBSS ICVF Anterior limb of internal capsule L	1919	Inverse variance weighted	14	-0.116218	0.416522	0.78023
	mvFibroPsych	IDP dMRI ProbtrackX MD atr l	1796	Inverse variance weighted	12	0.0937645	0.407372	0.81796
	mvFibroPsych	IDP dMRI TBSS ICVF Posterior corona radiata R	1928	Inverse variance weighted	13	0.053227	0.436237	0.902888
	mvFibroPsych	IDP dMRI TBSS ISOVF Cerebral peduncle L	2067	Inverse variance weighted	18	0.156335	0.366563	0.669752
	mvFibroPsych	IDP dMRI TBSS FA Superior fronto-occipital fasciculus L	1495	Inverse variance weighted	13	-0.0836888	0.42359	0.843381
	mvFibroPsych	IDP dMRI TBSS MO Cingulum cingulate gyrus L	1562	Inverse variance weighted	9	0.0512027	0.657342	0.937913
	mvFibroPsych	IDP dMRI ProbtrackX MO fmi	1586	Inverse variance weighted	13	-0.215097	0.393365	0.584508
	mvFibroPsych	IDP dMRI TBSS OD Sagittal stratum L	2008	Inverse variance weighted	10	-0.122136	0.566296	0.829241
	mvFibroPsych	IDP dMRI TBSS OD Body of corpus callosum	1980	Inverse variance weighted	15	-0.0456321	0.39425	0.907855
	mvFibroPsych	IDP dMRI TBSS OD Cingulum hippocampus L	2014	Inverse variance weighted	12	0.256711	0.6051	0.671387
	mvFibroPsych	IDP dMRI TBSS MO Uncinate fasciculus L	1572	Inverse variance weighted	12	-0.0712555	0.497565	0.886126
	mvFibroPsych	IDP dMRI TBSS ICVF Superior cerebellar peduncle L	1915	Inverse variance weighted	11	-0.0871963	0.487353	0.858002
	mvFibroPsych	IDP dMRI TBSS MO Splenium of corpus callosum	1531	Inverse variance weighted	14	-0.166253	0.439905	0.705483
	mvFibroPsych	IDP dMRI TBSS ICVF Genu of corpus callosum	1904	Inverse variance weighted	12	0.216952	0.502356	0.665837
	mvFibroPsych	IDP dMRI ProbtrackX ISOVF fma	2110	Inverse variance weighted	14	0.109349	0.378143	0.772449
	mvFibroPsych	IDP dMRI TBSS MO Superior longitudinal fasciculus R	1567	Inverse variance weighted	9	-0.0435223	0.559323	0.937977
	mvFibroPsych	IDP dMRI TBSS FA Fornix cres+Stria terminalis L	1491	Inverse variance weighted	14	-0.168048	0.36182	0.642323
	mvFibroPsych	IDP dMRI TBSS MD Cingulum hippocampus R	1638	Inverse variance weighted	13	-0.0166171	0.45306	0.970742
	mvFibroPsych	IDP dMRI TBSS ISOVF Body of corpus callosum	2055	Inverse variance weighted	15	0.284709	0.404668	0.481705
	mvFibroPsych	IDP dMRI TBSS ISOVF Uncinate fasciculus R	2096	Inverse variance weighted	15	-0.0549148	0.384367	0.886392
	mvFibroPsych	IDP dMRI TBSS FA Corticospinal tract L	1459	Inverse variance weighted	15	-0.00403359	0.388097	0.991708
	mvFibroPsych	IDP dMRI TBSS ISOVF Superior cerebellar peduncle R	2064	Inverse variance weighted	12	-0.0106745	0.398393	0.978624
	mvFibroPsych	IDP dMRI TBSS ICVF Retrolenticular part of internal capsule R	1922	Inverse variance weighted	13	0.0305483	0.394731	0.938313
	mvFibroPsych	IDP dMRI ProbtrackX ICVF str r	1974	Inverse variance weighted	8	-0.000393995	0.672902	0.999533
	mvFibroPsych	IDP dMRI TBSS MO Sagittal stratum L	1558	Inverse variance weighted	13	0.0134074	0.39375	0.972837
	mvFibroPsych	IDP dMRI ProbtrackX MD ar l	1794	Inverse variance weighted	16	0.152998	0.352883	0.664605
	mvFibroPsych	IDP dMRI TBSS ICVF Cingulum cingulate gyrus L	1937	Inverse variance weighted	13	0.197845	0.518304	0.702672
	mvFibroPsych	IDP dMRI TBSS ICVF Posterior limb of internal capsule L	1921	Inverse variance weighted	9	0.0370975	0.701913	0.95785
	mvFibroPsych	IDP dMRI TBSS OD Corticospinal tract L	1984	Inverse variance weighted	10	-0.0293888	0.612174	0.96171
	mvFibroPsych	IDP dMRI TBSS MO Fornix	1532	Inverse variance weighted	22	0.0476334	0.305138	0.875951
	mvFibroPsych	IDP dMRI ProbtrackX ICVF ar r	1951	Inverse variance weighted	14	0.234028	0.43025	0.586486
	mvFibroPsych	IDP dMRI ProbtrackX ISOVF ar r	2101	Inverse variance weighted	14	0.0266731	0.404085	0.947371
	mvFibroPsych	IDP dMRI TBSS OD Corticospinal tract R	1983	Inverse variance weighted	16	0.100311	0.47635	0.833213
	mvFibroPsych	IDP dMRI ProbtrackX ICVF ifo l	1962	Inverse variance weighted	11	0.0527665	0.495941	0.915268
	mvFibroPsych	IDP dMRI TBSS OD Inferior cerebellar peduncle R	1987	Inverse variance weighted	11	-0.0788722	0.483925	0.870531
	mvFibroPsych	IDP dMRI TBSS MD Posterior limb of internal capsule L	1621	Inverse variance weighted	20	-0.02985	0.336547	0.929324
	mvFibroPsych	IDP dMRI ProbtrackX ICVF ilf r	1965	Inverse variance weighted	13	-0.122845	0.427891	0.774041
	mvFibroPsych	IDP dMRI TBSS MO Cingulum cingulate gyrus R	1561	Inverse variance weighted	15	-0.13849	0.368433	0.706999
	mvFibroPsych	IDP dMRI TBSS MO Medial lemniscus R	1535	Inverse variance weighted	14	-0.0181506	0.371321	0.961014
	mvFibroPsych	IDP dMRI TBSS ICVF Cerebral peduncle R	1916	Inverse variance weighted	10	-0.0602481	0.434527	0.889725
	mvFibroPsych	IDP dMRI TBSS OD Anterior limb of internal capsule L	1994	Inverse variance weighted	10	0.0482581	0.483897	0.92056
	mvFibroPsych	IDP dMRI TBSS ICVF Anterior limb of internal capsule R	1918	Inverse variance weighted	12	-0.010554	0.484938	0.982637
	mvFibroPsych	IDP dMRI TBSS FA Pontine crossing tract	1453	Inverse variance weighted	16	0.0729173	0.379388	0.847588
	mvFibroPsych	IDP dMRI TBSS MD Splenium of corpus callosum	1606	Inverse variance weighted	10	-0.0135623	0.431919	0.97495
	mvFibroPsych	IDP dMRI TBSS OD Cerebral peduncle L	1992	Inverse variance weighted	5	0.295556	1.0501	0.778362
	mvFibroPsych	IDP dMRI TBSS MD External capsule R	1634	Inverse variance weighted	10	0.182326	0.472558	0.699624
	mvFibroPsych	IDP dMRI TBSS MO Cingulum hippocampus R	1563	Inverse variance weighted	14	0.183745	0.402533	0.64805
	mvFibroPsych	IDP dMRI TBSS OD Cingulum cingulate gyrus L	2012	Inverse variance weighted	10	0.16118	0.54877	0.768978
	mvFibroPsych	IDP dMRI ProbtrackX ISOVF atr r	2103	Inverse variance weighted	18	-0.178383	0.348853	0.609113
	mvFibroPsych	IDP dMRI TBSS MD Cerebral peduncle R	1616	Inverse variance weighted	15	-0.103942	0.421415	0.805179
	mvFibroPsych	IDP dMRI TBSS FA Medial lemniscus L	1461	Inverse variance weighted	13	0.1948	0.380202	0.6084
	mvFibroPsych	IDP dMRI TBSS ICVF Cingulum hippocampus L	1939	Inverse variance weighted	12	-0.0851819	0.525547	0.871241
	mvFibroPsych	IDP dMRI ProbtrackX MD atr r	1797	Inverse variance weighted	15	0.0468293	0.345349	0.892138
	mvFibroPsych	IDP dMRI TBSS FA Fornix cres+Stria terminalis R	1490	Inverse variance weighted	15	0.0447622	0.348209	0.897714
	mvFibroPsych	IDP dMRI ProbtrackX ISOVF ar l	2100	Inverse variance weighted	17	-0.111131	0.381738	0.77096
	mvFibroPsych	IDP dMRI TBSS FA External capsule R	1484	Inverse variance weighted	15	-0.0824155	0.378947	0.82783
	mvFibroPsych	IDP dMRI TBSS ISOVF Cerebral peduncle R	2066	Inverse variance weighted	16	-0.0625324	0.373079	0.866889
	mvFibroPsych	IDP dMRI TBSS MO Posterior thalamic radiation R	1555	Inverse variance weighted	15	-0.0858781	0.414465	0.835852
	mvFibroPsych	IDP dMRI TBSS FA Uncinate fasciculus R	1496	Inverse variance weighted	13	-0.069973	0.415344	0.866213
	mvFibroPsych	IDP dMRI TBSS ISOVF Anterior limb of internal capsule L	2069	Inverse variance weighted	12	-0.238789	0.475284	0.615377
	mvFibroPsych	IDP dMRI TBSS MD Anterior limb of internal capsule L	1619	Inverse variance weighted	10	-0.0378309	0.44126	0.931678
	mvFibroPsych	IDP dMRI TBSS MO Superior fronto-occipital fasciculus L	1570	Inverse variance weighted	12	0.256594	0.427921	0.548753
	mvFibroPsych	IDP dMRI TBSS MO External capsule L	1560	Inverse variance weighted	10	-0.152208	0.514172	0.76721
	mvFibroPsych	IDP dMRI TBSS OD Cingulum cingulate gyrus R	2011	Inverse variance weighted	12	-0.12748	0.494381	0.796517
	mvFibroPsych	IDP dMRI TBSS OD Cerebral peduncle R	1991	Inverse variance weighted	13	0.0785271	0.450103	0.8615
	mvFibroPsych	IDP dMRI TBSS FA Superior cerebellar peduncle R	1464	Inverse variance weighted	12	0.0252628	0.443879	0.954614
	mvFibroPsych	IDP dMRI TBSS ICVF Superior corona radiata L	1927	Inverse variance weighted	10	-0.0485415	0.470091	0.917757
	mvFibroPsych	IDP dMRI TBSS FA Sagittal stratum R	1482	Inverse variance weighted	12	0.149045	0.417873	0.721336
	mvFibroPsych	IDP dMRI TBSS MO Superior corona radiata L	1552	Inverse variance weighted	8	0.126188	0.549746	0.81845
	mvFibroPsych	IDP dMRI TBSS MD Retrolenticular part of internal capsule R	1622	Inverse variance weighted	14	0.0656218	0.412965	0.873744
	mvFibroPsych	IDP dMRI TBSS MD Superior fronto-occipital fasciculus L	1645	Inverse variance weighted	16	0.0573307	0.344242	0.86773
	mvFibroPsych	IDP dMRI TBSS ISOVF Inferior cerebellar peduncle R	2062	Inverse variance weighted	12	0.0325652	0.470069	0.944769
	mvFibroPsych	IDP dMRI ProbtrackX ICVF str l	1973	Inverse variance weighted	12	0.166073	0.504755	0.742143
	mvFibroPsych	IDP dMRI TBSS FA Inferior cerebellar peduncle R	1462	Inverse variance weighted	10	0.145817	0.476732	0.759706
	mvFibroPsych	IDP dMRI TBSS ICVF Cingulum hippocampus R	1938	Inverse variance weighted	14	-0.217211	0.457911	0.635249
	mvFibroPsych	IDP dMRI TBSS MD External capsule L	1635	Inverse variance weighted	11	0.336103	0.461048	0.466004
	mvFibroPsych	IDP dMRI TBSS ICVF Sagittal stratum R	1932	Inverse variance weighted	14	-0.150145	0.384147	0.695906
	mvFibroPsych	IDP dMRI TBSS MD Superior cerebellar peduncle R	1614	Inverse variance weighted	15	0.0277535	0.340556	0.935048
	mvFibroPsych	IDP dMRI TBSS MD Cerebral peduncle L	1617	Inverse variance weighted	13	-0.0351864	0.435197	0.93556
	mvFibroPsych	IDP dMRI TBSS ICVF Anterior corona radiata R	1924	Inverse variance weighted	12	-0.0806107	0.423403	0.849005
	mvFibroPsych	IDP dMRI TBSS MO Superior cerebellar peduncle R	1539	Inverse variance weighted	17	0.0455055	0.361356	0.899788
	mvFibroPsych	IDP dMRI TBSS FA Cerebral peduncle R	1466	Inverse variance weighted	14	0.135313	0.381012	0.722485
	mvFibroPsych	IDP dMRI TBSS MD Posterior limb of internal capsule R	1620	Inverse variance weighted	11	0.132701	0.564749	0.81423
	mvFibroPsych	IDP dMRI TBSS MO Posterior corona radiata L	1554	Inverse variance weighted	14	-0.102657	0.412699	0.803558
	mvFibroPsych	IDP dMRI TBSS OD Fornix cres+Stria terminalis R	2015	Inverse variance weighted	14	0.0818844	0.451284	0.856016
	mvFibroPsych	IDP dMRI TBSS FA Corticospinal tract R	1458	Inverse variance weighted	17	0.182595	0.442703	0.680006
	mvFibroPsych	IDP dMRI TBSS OD Uncinate fasciculus R	2021	Inverse variance weighted	19	0.0274762	0.330672	0.933778
	mvFibroPsych	IDP dMRI TBSS ICVF Superior corona radiata R	1926	Inverse variance weighted	10	0.377937	0.611952	0.536844
	mvFibroPsych	IDP dMRI TBSS MD Superior fronto-occipital fasciculus R	1644	Inverse variance weighted	15	0.0353003	0.373665	0.924736
	mvFibroPsych	IDP dMRI ProbtrackX ICVF fmi	1961	Inverse variance weighted	12	0.0106205	0.454195	0.981345
	mvFibroPsych	IDP dMRI TBSS MO Superior corona radiata R	1551	Inverse variance weighted	13	0.0838601	0.375043	0.823068
	mvFibroPsych	IDP dMRI TBSS MD Body of corpus callosum	1605	Inverse variance weighted	12	-0.166371	0.419072	0.691368
	mvFibroPsych	IDP dMRI ProbtrackX MO str l	1598	Inverse variance weighted	14	0.0310547	0.408482	0.939399
	mvFibroPsych	IDP dMRI TBSS MO Inferior cerebellar peduncle R	1537	Inverse variance weighted	13	-0.15931	0.43458	0.713929
	mvFibroPsych	IDP dMRI TBSS MO Fornix cres+Stria terminalis R	1565	Inverse variance weighted	12	0.107492	0.440702	0.807301
	mvFibroPsych	IDP dMRI TBSS OD Tapetum L	2024	Inverse variance weighted	14	-0.19645	0.471021	0.676625
	mvFibroPsych	IDP dMRI TBSS OD Posterior thalamic radiation L	2006	Inverse variance weighted	12	-0.0563207	0.432661	0.89643
