# Supplementary material for: Shared latent genetic liability across fibromyalgia and psychiatric traits: Novel insights from genomic structural equation modeling
Source: PLoS Genet. 2026 Jan 23;22(1):e1012034. doi: 10.1371/journal.pgen.1012034 (PMC12867332; doi:10.1371/journal.pgen.1012034)
Supplement: S14 Table — (XLSX) [file pgen.1012034.s014.xlsx]

## Sheet: Munka1
	S14 Table. Associations between Plasma protein levels and mvFibroPsych in the UKB-PPP datasets
	GeneID	Gene Name	CHR	BP	topSNP	topSNP_chr	topSNP_bp	A1	A2	Freq	b_GWAS	se_GWAS	p_GWAS	b_eQTL	se_eQTL	p_eQTL	b_SMR	se_SMR	p_SMR	p_HEIDI	nsnp_HEIDI	FDR
	CDH6_P55285_OID20157_v1_Cardiometabolic	CDH6	5	31193686	rs4626350	5	30839344	A	G	0.5	0.01	0	1.6665e-06	0.51	0.01	0	0.01	0	1.76862e-06	2.85645e-06	20	0.00192816
	CD40_P25942_OID20724_v1_Inflammation	CD40	20	46118278	rs4810485	20	46119308	G	T	0.7	0	0	1.92454e-06	0.42	0.01	0	0	0	2.15243e-06	0.000638155	20	0.00192816
	MST1_P26927_OID30713_v1_Inflammation_II	MST1	3	49683947	rs13062429	3	49522052	G	A	0.7	0.01	0	2.85943e-06	0.99	0.01	0	0.01	0	2.91117e-06	2.23053e-05	20	0.00192816
	SERPING1_P05155_OID30777_v1_Inflammation_II	SERPING1	11	57597387	rs547891	11	57731593	T	C	0.7	-0.01	0	3.23422e-06	0.16	0.01	3.59832e-90	-0.03	0.01	5.74103e-06	8.88737e-05	20	0.00285186
	UBE2L6_O14933_OID30321_v1_Cardiometabolic_II	UBE2L6	11	57551656	rs9420	11	57742822	G	A	0.7	0	0	7.7975e-06	-0.19	0.01	6.19435e-121	0.01	0	1.12758e-05	0.0211579	20	0.00448101
	VWC2_Q2TAL6_OID20936_v1_Neurology	VWC2	7	49773638	rs769604	7	49775794	G	C	0.5	0	0	2.8582e-05	-0.46	0.01	0	0.01	0	2.98051e-05	0.181077	10	0.00784703
	PCDH9_Q9HC56_OID31516_v1_Oncology_II	PCDH9	13	66302834	rs9564380	13	67193281	C	T	0.9	0.01	0	2.54317e-05	-0.3	0.01	2.4908e-174	-0.02	0	3.11909e-05	9.70115e-05	19	0.00784703
	BTN2A1_Q7KYR7_OID20713_v1_Inflammation	BTN2A1	6	26457904	rs3846845	6	26444687	A	G	0.4	0	0	2.69085e-05	0.23	0.01	1.49888e-219	-0.02	0	3.15935e-05	0.00224284	20	0.00784703
	CRISP2_P16562_OID21456_v1_Oncology	CRISP2	6	49692358	rs555247	6	49742392	A	G	0.4	0	0	4.21576e-05	0.49	0.01	0	-0.01	0	4.32799e-05	1.55902e-05	20	0.00955525
	CLEC3B_P05452_OID30756_v1_Inflammation_II	CLEC3B	3	45001548	rs7653438	3	44975034	G	C	0.8	0	0	5.17406e-05	-0.22	0.01	9.97699e-143	0.02	0.01	6.40612e-05	0.000114059	20	0.0107249
	BTN3A2_P78410_OID20540_v1_Inflammation	BTN3A2	6	26365159	rs9348734	6	26904630	T	C	0.8	0.01	0	6.23705e-05	0.54	0.01	0	0.01	0	6.47185e-05	0.180541	20	0.0107249
	MANF_P55145_OID20707_v1_Inflammation	MANF	3	51385291	rs11721253	3	51513203	G	A	0.9	-0.01	0	7.94779e-06	0.1	0.01	4.27367e-19	-0.07	0.02	6.47707e-05	7.42514e-06	18	0.0107249
	DAG1_Q14118_OID20774_v1_Inflammation	DAG1	3	49468703	rs13062429	3	49522052	G	A	0.7	0.01	0	2.85943e-06	-0.06	0.01	8.11335e-13	-0.09	0.02	8.94098e-05	2.32907e-06	13	0.0132207
	PILRB_Q9UKJ0_OID20197_v1_Cardiometabolic	PILRB	7	100352176	rs1859788	7	100374211	G	A	0.7	0	0	9.90268e-05	1.15	0.01	0	0	0	9.96287e-05	0.000519246	20	0.0132207
	PILRA_Q9UKJ1_OID21129_v1_Neurology	PILRA	7	100367530	rs1859788	7	100374211	G	A	0.7	0	0	9.90268e-05	1	0.01	0	0	0	9.98042e-05	0.000484001	20	0.0132207
	OTOA_Q7RTW8_OID30825_v1_Neurology_II	OTOA	16	21663968	rs8055493	16	21759695	G	A	0.4	0	0	5.63168e-06	-0.06	0.01	4.11907e-13	0.09	0.02	0.000119126	0.00207619	13	0.0146489
	PARP1_P09874_OID20500_v1_Inflammation	PARP1	1	226360210	rs1805415	1	226383139	C	T	0.8	0	0	7.56931e-05	0.16	0.01	1.45377e-54	-0.03	0.01	0.00012533	1.4976e-05	20	0.0146489
	FES_P07332_OID21207_v1_Oncology	FES	15	90883695	rs1894401	15	90885812	A	G	0.5	0	0	0.000127041	0.13	0.01	1.03777e-67	0.01	0	0.000182339	0.0673382	11	0.0201282
	CFB_P00751_OID30755_v1_Inflammation_II	CFB	6	31945650	rs3130481	6	31871979	C	G	0.6	0	0	0.000174204	0.19	0.01	1.05198e-142	0.02	0.01	0.000204388	0.000207287	20	0.0213747
	CPB2_Q96IY4_OID30734_v1_Inflammation_II	CPB2	13	46053186	rs6561283	13	46066702	G	A	0.7	0	0	0.000243592	0.67	0.01	0	-0.01	0	0.000247319	1.46394e-05	20	0.0238228
	ITIH1_P19827_OID30722_v1_Inflammation_II	ITIH1	3	52777595	rs11717836	3	52773720	G	A	0.4	0	0	0.000176368	-0.13	0.01	2.87339e-63	0.03	0.01	0.000251776	0.000601809	20	0.0238228
	PLXDC1_Q8IUK5_OID21258_v1_Oncology	PLXDC1	17	39063313	rs12450475	17	39058645	A	G	0.8	0	0	0.00021954	-0.21	0.01	5.59763e-112	0.02	0.01	0.000265847	0.00261457	14	0.0240108
	PLEKHO1_Q53GL0_OID31088_v1_Neurology_II	PLEKHO1	1	150149183	rs2319280	1	150042041	C	A	0.8	0.01	0	7.40126e-05	-0.08	0.01	6.35625e-15	-0.08	0.02	0.000411153	0.000953309	9	0.03552
	TDRKH_Q9Y2W6_OID20875_v1_Neurology	TDRKH	1	151770107	rs61815091	1	151769219	G	C	0.5	0	0	0.00047942	-0.31	0.01	0	0.01	0	0.000502266	5.43958e-05	20	0.0415834
	HSPA1A_P0DMV8_OID20718_v1_Inflammation	HSPA1A	6	31815543	rs9267575	6	31844073	C	T	0.4	0	0	0.000118311	-0.06	0.01	1.72743e-15	0.07	0.02	0.000529139	0.419338	20	0.042056
	ACY1_Q03154_OID20137_v1_Cardiometabolic	ACY1	3	51983340	rs6771491	3	51671946	A	G	0.9	-0.01	0	6.66017e-05	0.06	0.01	2.88197e-09	-0.1	0.03	0.000930483	0.000357463	6	0.0711104
	DXO_O77932_OID31080_v1_Neurology_II	DXO	6	31969810	rs2844452	6	31914247	G	A	0.5	0	0	0.000775827	0.1	0.01	5.31496e-42	0.04	0.01	0.00110315	9.62496e-06	15	0.0811837
	PTGR1_Q14914_OID30297_v1_Cardiometabolic_II	PTGR1	9	111549722	rs10121084	9	111630126	A	G	0.5	0	0	0.00111568	0.23	0.01	6.35745e-213	0.01	0	0.00118738	0.00427976	20	0.0823832
	ITIH3_Q06033_OID20352_v1_Cardiometabolic	ITIH3	3	52794768	rs12629699	3	52585776	C	T	0.4	0	0	0.00120573	0.29	0.01	0	-0.01	0	0.00125022	0.00118079	20	0.0823832
	NT5E_P21589_OID21498_v1_Oncology	NT5E	6	85449584	rs2229523	6	85489515	G	A	0.7	0	0	0.00126744	-0.59	0.01	0	-0.01	0	0.00128133	0.0032497	20	0.0823832
	GRN_P28799_OID21159_v1_Neurology	GRN	17	44345246	rs850738	17	44357262	G	A	0.4	0	0	0.00116544	-0.17	0.01	1.9011e-133	0.02	0.01	0.00128529	2.0897e-05	13	0.0823832
	IST1_P53990_OID31497_v1_Oncology_II	IST1	16	71845996	rs4238964	16	72141257	C	A	0.4	0	0	1.31208e-05	-0.04	0.01	2.79299e-06	-0.05	0.01	0.00141731	0.0515066	20	0.084211
	NCR1_O76036_OID20566_v1_Inflammation	NCR1	19	54906148	rs34549987	19	54905596	C	T	0.5	0	0	0.00118887	-0.12	0.01	3.14923e-64	-0.03	0.01	0.00145433	0.00566965	16	0.084211
	MGMT_P16455_OID20588_v1_Inflammation	MGMT	10	129467190	rs7905095	10	129649879	A	G	0.4	0	0	0.00143125	-0.38	0.01	0	0	0	0.00146481	0.100927	20	0.084211
	CETN3_O15182_OID31525_v1_Oncology_II	CETN3	5	90392257	rs3104306	5	90361776	G	T	0.8	0	0	0.00124683	0.15	0.01	2.12861e-73	-0.03	0.01	0.00148333	0.00057229	20	0.084211
	STX8_Q9UNK0_OID20531_v1_Inflammation	STX8	17	9250471	rs9904482	17	9444226	T	C	0.5	0	0	0.000767105	0.07	0.01	1.63193e-20	0.05	0.02	0.00156094	0.000192174	10	0.0861553
	ANGPTL2_Q9UKU9_OID20726_v1_Inflammation	ANGPTL2	9	127087348	rs571858	9	126930553	G	A	0.7	0	0	0.000362383	-0.05	0.01	2.00355e-11	0.09	0.03	0.00164088	0.00167992	20	0.0881195
	EXTL1_Q92935_OID30114_v1_Cardiometabolic_II	EXTL1	1	26019884	rs2736831	1	26031165	A	C	0.7	0	0	0.00170017	-0.41	0.01	0	-0.01	0	0.00173695	0.00268426	20	0.0908243
	EIF2AK3_Q9NZJ5_OID30060_v1_Cardiometabolic_II	EIF2AK3	2	88556741	rs4972221	2	88571114	T	A	0.6	0	0	0.00150664	0.12	0.01	2.30091e-51	0.03	0.01	0.00190048	0.0041143	20	0.096827
	NCAM1_P13591_OID20354_v1_Cardiometabolic	NCAM1	11	112961247	rs1369816	11	113121979	C	A	0.8	0	0	0.00190635	0.33	0.01	4.22912e-279	-0.01	0	0.00198295	0.00135837	15	0.098503
	ABHD14B_Q96IU4_OID20921_v1_Neurology	ABHD14B	3	51968510	rs4687545	3	52503953	C	T	0.9	0.01	0	0.000996745	0.12	0.01	1.21899e-17	0.06	0.02	0.0021281	0.00363276	14	0.103135
	NBN_O60934_OID20442_v1_Inflammation	NBN	8	89933331	rs2103432	8	90141442	A	T	0.7	0	0	0.000110697	-0.04	0.01	5.83943e-07	0.11	0.03	0.00223171	0.00307286	10	0.105581
	PRKG1_Q13976_OID30621_v1_Inflammation_II	PRKG1	10	50990888	rs10823846	10	51899144	A	G	0.5	0	0	0.00186685	-0.1	0.01	7.87766e-43	0.03	0.01	0.00241634	0.0213596	15	0.111657
	EIF4B_P23588_OID21000_v1_Neurology	EIF4B	12	53006282	rs6580980	12	54298277	G	A	0.6	0	0	0.000742106	0.05	0.01	8.24518e-12	-0.07	0.02	0.00248588	0.00829126	12	0.11226
	CCDC134_Q9H6E4_OID31413_v1_Oncology_II	CCDC134	22	41800679	rs28384790	22	41664913	C	G	0.4	0	0	0.000985721	-0.06	0.01	9.09913e-14	0.06	0.02	0.00258409	0.0156148	20	0.113764
	METAP1D_Q6UB28_OID20519_v1_Inflammation	METAP1D	2	171999943	rs9789538	2	171761964	C	G	0.6	0	0	0.000532265	0.05	0.01	1.34664e-09	-0.08	0.03	0.0026337	0.00773035	19	0.113764
	SEMA3F_Q13275_OID20186_v1_Cardiometabolic	SEMA3F	3	50155045	rs3774745	3	50167312	T	C	0.5	0	0	0.00241169	0.11	0.01	4.80621e-47	-0.01	0	0.00298714	0.000532975	20	0.124272
	HYAL1_Q12794_OID20357_v1_Cardiometabolic	HYAL1	3	50299890	rs4687780	3	51868596	C	T	0.8	0	0	0.00262394	0.15	0.01	1.47402e-52	0.02	0.01	0.00315903	5.52769e-05	14	0.124272
	TIMP4_Q99727_OID21147_v1_Neurology	TIMP4	3	12153068	rs184262	3	12093240	G	A	0.8	0	0	0.00311913	0.45	0.01	0	-0.01	0	0.0031785	0.0442389	20	0.124272
	ST13_P50502_OID30624_v1_Inflammation_II	ST13	22	40824535	rs1005402	22	40895726	C	T	0.5	0	0	0.00126183	-0.05	0.01	3.05351e-13	0.02	0.01	0.00318745	0.332565	18	0.124272
	FAM172A_Q8WUF8_OID30248_v1_Cardiometabolic_II	FAM172A	5	93617725	rs6860390	5	94159026	T	G	0.8	0	0	0.00218599	-0.1	0.01	1.59661e-27	-0.01	0	0.00318967	0.0195871	14	0.124272
	CLEC14A_Q86T13_OID21090_v1_Neurology	CLEC14A	14	38254000	rs10151239	14	38503166	A	C	0.4	0	0	0.002467	0.08	0.01	1.1434e-30	0.01	0	0.00341347	0.00862527	18	0.125218
	DYNLT1_P63172_OID30925_v1_Neurology_II	DYNLT1	6	158636474	rs2306751	6	158644726	G	C	0.6	0	0	0.00255625	0.08	0.01	5.52328e-34	0.04	0.01	0.00341415	0.00064079	20	0.125218
	NFE2_Q16621_OID30268_v1_Cardiometabolic_II	NFE2	12	54292111	rs10876550	12	54318524	A	G	0.6	0	0	0.00189757	0.07	0.01	2.69154e-18	-0.02	0.01	0.00343445	0.0706995	17	0.125218
	DCXR_Q7Z4W1_OID21480_v1_Oncology	DCXR	17	82035136	rs4482345	17	82195043	A	G	0.5	0	0	0.00253629	0.08	0.01	1.4067e-29	-0.04	0.01	0.003539	0.0168655	20	0.125218
	PCBP2_Q15366_OID31003_v1_Neurology_II	PCBP2	12	53452102	rs6580980	12	54298277	G	A	0.6	0	0	0.000742106	0.04	0.01	6.82449e-09	-0.09	0.03	0.00355101	0.0236117	10	0.125218
	TWF2_Q6IBS0_OID30386_v1_Cardiometabolic_II	TWF2	3	52228612	rs7622851	3	52299655	G	C	0.5	0	0	0.00160575	0.06	0.01	3.81154e-14	-0.06	0.02	0.00359206	0.00370314	20	0.125218
	PM20D1_Q6GTS8_OID20149_v1_Cardiometabolic	PM20D1	1	205828025	rs7517009	1	205846864	T	C	0.5	0	0	0.00380992	-0.59	0.01	0	0	0	0.00383431	0.00826857	20	0.131358
	ISLR2_Q6UXK2_OID20889_v1_Neurology	ISLR2	15	74100311	rs351242	15	74180375	A	G	0.8	0	0	0.00400181	-0.24	0.01	2.15978e-178	0.01	0	0.00419076	0.284661	20	0.138937
	TANK_Q92844_OID20474_v1_Inflammation	TANK	2	161136908	rs3769983	2	161137872	A	G	0.5	0	0	0.00113466	-0.05	0.01	1.74872e-09	-0.08	0.03	0.00419537	0.00153543	4	0.138937
	KHK_P50053_OID30241_v1_Cardiometabolic_II	KHK	2	27086747	rs6754371	2	27092196	A	G	0.6	0	0	0.00424322	0.42	0.01	0	0.01	0	0.00429682	0.0151395	20	0.139964
	NUCB2_P80303_OID21448_v1_Oncology	NUCB2	11	17208153	rs214068	11	17284103	C	T	0.6	0	0	0.00461257	-0.41	0.01	0	0.01	0	0.00466992	0.338176	16	0.149664
	MCEE_Q96PE7_OID31033_v1_Neurology_II	MCEE	2	71109684	rs6716795	2	71137493	C	T	0.5	0	0	0.00452959	-0.19	0.01	4.10199e-132	-0.02	0.01	0.00480559	0.063962	20	0.151567
	TARBP2_Q15633_OID20870_v1_Neurology	TARBP2	12	53500921	rs10876550	12	54318524	A	G	0.6	0	0	0.00189757	0.05	0.01	4.74132e-11	-0.02	0.01	0.00497622	0.060816	10	0.153116
	TNXB_P22105_OID21107_v1_Neurology	TNXB	6	32041153	rs1061808	6	32168770	G	T	0.6	0	0	0.00487099	0.27	0.01	5.63221e-271	0.01	0	0.00500882	0.0061427	20	0.153116
	NAGK_Q9UJ70_OID30271_v1_Cardiometabolic_II	NAGK	2	71064344	rs6716795	2	71137493	C	T	0.5	0	0	0.00452959	0.13	0.01	4.85954e-64	0.02	0.01	0.00511859	0.111335	20	0.15318
	C1QL2_Q7Z5L3_OID30515_v1_Inflammation_II	C1QL2	2	119156243	rs6542509	2	119161832	G	A	0.7	0	0	0.00498063	0.25	0.01	4.12319e-187	0.01	0	0.00518415	0.00778533	20	0.15318
	PTS_Q03393_OID20847_v1_Neurology	PTS	11	112226367	rs2518346	11	112220788	C	T	0.7	0	0	0.00492972	0.19	0.01	3.02699e-110	-0.02	0.01	0.00527855	0.00572713	19	0.15318
	DPEP1_P16444_OID20897_v1_Neurology	DPEP1	16	89613308	rs409170	16	89615942	G	A	0.6	0	0	0.00530305	0.8	0.01	0	0	0	0.0053193	0.156423	20	0.15318
	NAGPA_Q9UK23_OID30643_v1_Inflammation_II	NAGPA	16	5024844	rs887854	16	5025541	A	G	0.7	0	0	0.00530986	-0.25	0.01	6.70454e-214	0	0	0.00549376	0.522473	20	0.155944
	TBCA_O75347_OID30616_v1_Inflammation_II	TBCA	5	77691166	rs254396	5	77789664	T	A	0.5	0	0	0.00483066	0.11	0.01	9.66717e-47	-0.03	0.01	0.0056863	0.00507238	20	0.159136
	DTD1_Q8TEA8_OID30580_v1_Inflammation_II	DTD1	20	18587942	rs11906583	20	18680927	C	T	0.4	0	0	0.00538469	-0.16	0.01	4.17446e-96	-0.02	0.01	0.00580686	0.0918637	20	0.160253
	USP28_Q96RU2_OID31084_v1_Neurology_II	USP28	11	113797874	rs2459974	11	113783990	T	C	0.7	0	0	0.00353689	0.06	0.01	3.08673e-14	-0.05	0.02	0.00647205	0.00774423	12	0.176164
	KLK7_P49862_OID30652_v1_Inflammation_II	KLK7	19	50976468	rs1991821	19	50981649	G	A	0.9	0	0	0.00649356	0.69	0.01	0	-0.01	0	0.00656532	0.0866536	6	0.176288
	PHLDB1_Q86UU1_OID31467_v1_Oncology_II	PHLDB1	11	118606440	rs569770	11	118713789	C	T	0.6	0	0	0.00225454	-0.05	0.01	6.66776e-09	0.08	0.03	0.00688171	0.0154902	20	0.182319
	IL10_P22301_OID20431_v1_Inflammation	IL10	1	206767602	rs3122605	1	206781696	A	G	0.8	0	0	0.00583264	0.14	0.01	4.91016e-35	0.03	0.01	0.00712805	0.000145261	8	0.186361
	MERTK_Q12866_OID20657_v1_Inflammation	MERTK	2	111898607	rs10188642	2	111983522	A	G	0.6	0	0	0.00756897	-0.27	0.01	9.88869e-283	0.01	0	0.00773625	0.474461	20	0.199636
	ITIH4_Q14624_OID30762_v1_Inflammation_II	ITIH4	3	52812962	rs2268023	3	52785311	A	T	0.4	0	0	0.00785514	0.22	0.01	4.89418e-200	-0.01	0	0.00809745	0.0167465	20	0.206277
	MAX_P61244_OID20877_v1_Neurology	MAX	14	65006174	rs8005829	14	65109447	T	C	0.6	0	0	0.00634339	0.08	0.01	5.22879e-24	-0.04	0.01	0.00841239	0.0751832	14	0.211588
	FURIN_P09958_OID21514_v1_Oncology	FURIN	15	90868588	rs6224	15	90880313	T	G	0.5	0	0	0.00794987	0.14	0.01	1.41155e-76	-0.02	0.01	0.00860532	0.00774965	10	0.211591
	MTIF3_Q9H2K0_OID31513_v1_Oncology_II	MTIF3	13	27435643	rs1218825	13	27435783	C	G	0.9	0.01	0	0.00704396	0.22	0.02	7.19948e-32	0.03	0.01	0.00862552	0.0623483	11	0.211591
	CFHR2_P36980_OID30720_v1_Inflammation_II	CFHR2	1	196943738	rs1964645	1	196852884	C	T	0.8	0	0	0.00909116	0.97	0.01	0	0	0	0.00911284	0.19452	20	0.22082
	CFHR4_Q92496_OID30758_v1_Inflammation_II	CFHR4	1	196888014	rs10801572	1	196851945	A	G	0.8	0	0	0.00936957	0.77	0.01	0	0	0	0.00940428	0.0527555	20	0.225136
	CTSO_P43234_OID20660_v1_Inflammation	CTSO	4	155921580	rs6832480	4	155950185	A	T	0.7	0	0	0.00987774	0.18	0.01	1.54881e-101	-0.02	0.01	0.0104216	0.0106262	20	0.24652
	MMP3_P08254_OID21083_v1_Neurology	MMP3	11	102835801	rs678815	11	102843046	C	G	0.5	0	0	0.0107661	0.48	0.01	0	0.01	0	0.0108054	0.000373729	20	0.247148
	SEZ6L_Q9BYH1_OID21488_v1_Oncology	SEZ6L	22	26169462	rs738400	22	26377288	C	T	0.5	0	0	0.0092441	0.09	0.01	3.27266e-35	-0.01	0	0.0108585	0.338275	13	0.247148
	LILRA3_Q8N6C8_OID30376_v1_Cardiometabolic_II	LILRA3	19	54294163	rs2781753	19	54302959	T	C	0.5	0	0	0.0109428	-0.58	0.01	0	0	0	0.0109868	0.103458	17	0.247148
	LILRB1_Q8NHL6_OID20323_v1_Cardiometabolic	LILRB1	19	54617158	rs2781753	19	54302959	T	C	0.5	0	0	0.0109428	-0.33	0.01	0	0.01	0	0.0110657	0.133311	17	0.247148
	LILRA5_A6NI73_OID20209_v1_Cardiometabolic	LILRA5	19	54307070	rs2781753	19	54302959	T	C	0.5	0	0	0.0109428	-0.25	0.01	7.27372e-247	0.01	0	0.0111732	0.328808	15	0.247148
	ANGPTL4_Q9BY76_OID20703_v1_Inflammation	ANGPTL4	19	8363289	rs2278236	19	8366697	A	G	0.5	0	0	0.011007	0.28	0.01	1.6532e-303	0	0	0.0111944	0.534324	11	0.247148
	KLK1_P06870_OID21499_v1_Oncology	KLK1	19	50819146	rs5516	19	50820217	G	C	0.7	0	0	0.0110343	-0.24	0.01	4.47172e-196	-0.01	0	0.0113265	0.000497426	18	0.247315
	LGALS3BP_Q08380_OID30765_v1_Inflammation_II	LGALS3BP	17	78971238	rs11655977	17	78979476	T	C	0.8	0	0	0.00994024	-0.11	0.01	1.15612e-36	-0.03	0.01	0.0115382	0.0166053	10	0.247617
	MMP12_P39900_OID21439_v1_Oncology	MMP12	11	102862736	rs553542	11	102830645	T	C	0.9	0	0	0.0115847	0.66	0.01	0	0	0	0.0116527	0.00863146	17	0.247617
	CANT1_Q8WVQ1_OID20181_v1_Cardiometabolic	CANT1	17	78991716	rs11655977	17	78979476	T	C	0.8	0	0	0.00994024	0.11	0.01	7.57362e-32	0.03	0.01	0.0118039	0.0335119	10	0.247617
	SERPINA11_Q86U17_OID20281_v1_Cardiometabolic	SERPINA11	14	94442464	rs12898137	14	94444245	A	T	0.5	0	0	0.0118065	-0.62	0.01	0	0	0	0.0118388	8.47435e-05	9	0.247617
	PPP1R12A_O14974_OID21475_v1_Oncology	PPP1R12A	12	79773563	rs4842327	12	79964735	G	A	0.9	0	0	0.00257205	-0.06	0.01	8.82063e-06	-0.08	0.03	0.0126	0.0455693	8	0.260375
	VWC2L_B2RUY7_OID31002_v1_Neurology_II	VWC2L	2	214411054	rs10048772	2	214518121	G	A	0.7	0	0	0.0106832	-0.09	0.01	2.11738e-25	-0.03	0.01	0.0131569	0.000817078	18	0.260375
	BOLA2_BOLA2B_Q9H3K6_OID30267_v1_Cardiometabolic_II	BOLA2_BOLA2B	16	30192932	rs12918340	16	29967484	G	A	0.8	0	0	0.00410236	0.05	0.01	8.56467e-07	-0.07	0.03	0.0131595	0.119119	4	0.260375
	PRSS27_Q9BQR3_OID20212_v1_Cardiometabolic	PRSS27	16	2712419	rs3094481	16	2729235	T	C	0.9	0	0	0.0125676	-0.24	0.01	1.94987e-102	0	0	0.0131704	0.786128	6	0.260375
	BCAN_Q96GW7_OID20998_v1_Neurology	BCAN	1	156641390	rs7538961	1	156618488	T	A	0.7	0	0	0.0118099	0.12	0.01	1.85309e-45	-0.03	0.01	0.013181	0.0699795	12	0.260375
	F7_P08709_OID20372_v1_Cardiometabolic	F7	13	113105788	rs510317	13	113105440	G	A	0.8	0	0	0.0131231	-0.37	0.01	0	0.01	0	0.013275	0.107981	18	0.260375
	OTUD6B_Q8N6M0_OID31487_v1_Oncology_II	OTUD6B	8	91070196	rs2062882	8	90827348	A	G	0.4	0	0	0.00369688	0.04	0.01	2.56366e-06	0.03	0.01	0.013502	0.0700067	18	0.260375
	TDP1_Q9NUW8_OID31403_v1_Oncology_II	TDP1	14	89954939	rs1286952	14	89890275	T	C	0.6	0	0	0.00883601	0.06	0.01	1.64361e-13	0.05	0.02	0.0136082	0.019119	12	0.260375
	AXIN1_O15169_OID20582_v1_Inflammation	AXIN1	16	287440	rs11647223	16	311321	T	C	0.4	0	0	0.00765208	0.05	0.01	1.12083e-10	0.06	0.02	0.0137152	0.00964954	20	0.260375
	CD160_O95971_OID20647_v1_Inflammation	CD160	1	145719471	rs3753437	1	145716942	C	G	0.5	0	0	0.0136544	-0.4	0.01	0	0.01	0	0.0137591	0.916955	10	0.260375
	FAM3C_Q92520_OID20233_v1_Cardiometabolic	FAM3C	7	121348878	rs2707502	7	121429150	A	T	0.8	0	0	0.0127388	-0.11	0.01	4.77531e-43	-0.03	0.01	0.0142413	0.00183232	8	0.266957
	TJAP1_Q5JTD0_OID21477_v1_Oncology	TJAP1	6	43477523	rs1214759	6	43385242	G	A	0.6	0	0	0.00615902	0.04	0.01	5.34921e-08	-0.02	0.01	0.0144258	0.462345	5	0.266983
	FLT3_P36888_OID21272_v1_Oncology	FLT3	13	28003274	rs6491258	13	28057905	T	C	0.6	0	0	0.0120604	-0.08	0.01	9.29395e-27	0.03	0.01	0.014521	0.364724	13	0.266983
	ADAM22_Q9P0K1_OID21001_v1_Neurology	ADAM22	7	87934143	rs2279542	7	87935182	G	C	0.5	0	0	0.0146615	-0.56	0.01	0	0	0	0.0147148	0.0048575	20	0.266983
	RWDD1_Q9H446_OID21015_v1_Neurology	RWDD1	6	116571409	rs1467927	6	115514175	A	C	1	0.01	0	0.00462245	-0.09	0.02	1.72195e-06	-0.09	0.04	0.0148056	null	null	0.266983
	UBAC1_Q9BSL1_OID21336_v1_Oncology	UBAC1	9	135932969	rs4841901	9	135959686	A	T	0.7	0	0	0.00887616	-0.05	0.01	3.18201e-11	0.06	0.03	0.0149145	0.476935	6	0.266983
	PRKAB1_Q9Y478_OID20444_v1_Inflammation	PRKAB1	12	119667864	rs203340	12	119798678	C	T	0.7	0	0	0.0115432	-0.07	0.01	8.49565e-18	-0.01	0.01	0.0153808	0.0194667	18	0.27017
	ADH1B_P00325_OID30612_v1_Inflammation_II	ADH1B	4	99304971	rs1229984	4	99318162	C	T	1	0.02	0.01	0.0124951	0.24	0.02	8.09843e-23	0.07	0.03	0.0154797	0.539488	3	0.27017
	SPINK1_P00995_OID21097_v1_Neurology	SPINK1	5	147824572	rs7725017	5	147838260	A	C	0.6	0	0	0.0155422	-0.41	0.01	0	0.01	0	0.0156501	0.0378502	20	0.27017
	CCS_O14618_OID20973_v1_Neurology	CCS	11	66593153	rs498045	11	66595526	G	A	0.5	0	0	0.0156868	0.48	0.01	0	0	0	0.0157585	0.022101	20	0.27017
	NTRK2_Q16620_OID20136_v1_Cardiometabolic	NTRK2	9	84668375	rs1624327	9	84814375	G	A	0.7	0	0	0.0123229	0.07	0.01	1.59148e-19	0.01	0.01	0.0158655	0.219774	20	0.27017
	TMPRSS5_Q9H3S3_OID20947_v1_Neurology	TMPRSS5	11	113687547	rs7114195	11	113690699	C	A	0.6	0	0	0.0158785	0.78	0.01	0	0	0	0.0159084	0.000605957	20	0.27017
	PBXIP1_Q96AQ6_OID31435_v1_Oncology_II	PBXIP1	1	154944076	rs10908446	1	154897083	A	G	0.4	0	0	0.00774824	0.04	0.01	5.12483e-08	0.07	0.03	0.0167442	0.0102583	9	0.279163
	CPXM2_Q8N436_OID30322_v1_Cardiometabolic_II	CPXM2	10	123706207	rs7094222	10	123890509	C	T	0.5	0	0	0.0167427	-0.39	0.01	0	-0.01	0	0.0168526	0.155286	20	0.279163
	FUT8_Q9BYC5_OID20992_v1_Neurology	FUT8	14	65410592	rs2127870	14	65330128	C	G	0.7	0	0	0.0169603	-0.92	0.01	0	0	0	0.0169941	0.0011711	20	0.279163
	WASF1_Q92558_OID20091_v1_Cardiometabolic	WASF1	6	110099819	rs1980532	6	110399006	G	A	0.5	0	0	0.0168441	-0.29	0.01	0	-0.01	0	0.0170645	0.0298799	16	0.279163
	RALB_P11234_OID30567_v1_Inflammation_II	RALB	2	120240064	rs2289172	2	120288540	G	C	0.7	0	0	0.0156802	-0.12	0.01	4.04203e-44	-0.02	0.01	0.0172781	0.0565559	20	0.279163
	IL18R1_Q13478_OID20652_v1_Inflammation	IL18R1	2	102311529	rs10190555	2	102377596	G	A	0.8	0	0	0.0172498	-0.9	0.01	0	0	0	0.0172809	0.0017738	20	0.279163
	KLK3_P07288_OID30364_v1_Cardiometabolic_II	KLK3	19	50854915	rs2659124	19	50851341	T	A	0.9	0	0	0.0139498	0.06	0.01	2.21208e-20	-0.07	0.03	0.0174975	0.0145365	16	0.280383
	PSTPIP2_Q9H939_OID30596_v1_Inflammation_II	PSTPIP2	18	45983536	rs3745002	18	46072379	G	A	0.5	0	0	0.0150867	-0.08	0.01	5.03618e-25	-0.03	0.01	0.0179945	0.1778	9	0.284474
	LRG1_P02750_OID30751_v1_Inflammation_II	LRG1	19	4536402	rs4807601	19	4547905	G	A	0.5	0	0	0.0179828	-0.56	0.01	0	0	0	0.0180391	0.360233	13	0.284474
	CTSS_P25774_OID21056_v1_Neurology	CTSS	1	150730079	rs11204752	1	150985657	C	T	0.5	0	0	0.0187604	-0.41	0.01	0	0.01	0	0.0189019	0.00607428	20	0.291584
	DSG2_Q14126_OID21113_v1_Neurology	DSG2	18	31498177	rs2848680	18	31513354	G	A	0.5	0	0	0.0185472	-0.22	0.01	1.09801e-198	-0.01	0	0.0189087	0.378799	20	0.291584
	GMPR2_Q9P2T1_OID30623_v1_Inflammation_II	GMPR2	14	24232422	rs12431793	14	24324849	A	G	0.8	0	0	0.00914707	0.06	0.01	6.87447e-08	0.06	0.02	0.0189302	0.020602	7	0.291584
	PRKAR2A_P13861_OID31119_v1_Neurology_II	PRKAR2A	3	48744597	rs7434187	3	48995534	T	C	0.8	0	0	0.0124227	-0.06	0.01	9.14744e-11	0.02	0.01	0.0196808	0.00047465	20	0.295267
	MAP2_P11137_OID31138_v1_Neurology_II	MAP2	2	209424047	rs4277462	2	209302078	C	T	0.6	0	0	0.0146987	0.06	0.01	2.05494e-15	0.04	0.02	0.0196976	0.0399747	20	0.295267
	SOD3_P08294_OID30683_v1_Inflammation_II	SOD3	4	24789912	rs699473	4	24795181	T	C	0.6	0	0	0.0197099	-0.29	0.01	0	0	0	0.0199276	0.34275	14	0.295267
	RALY_Q9UKM9_OID31382_v1_Oncology_II	RALY	20	33993646	rs1007090	20	33995065	C	T	0.7	0	0	0.0163144	0.07	0.01	4.40254e-21	0.01	0	0.0199447	0.0876145	20	0.295267
	CCL2_P13500_OID21004_v1_Neurology	CCL2	17	34255218	rs6505401	17	34239399	C	T	0.5	0	0	0.0133121	-0.05	0.01	1.02e-11	-0.05	0.02	0.020011	0.0134537	10	0.295267
	CEP170_Q5SW79_OID30240_v1_Cardiometabolic_II	CEP170	1	243124428	rs4658559	1	243342648	G	T	0.7	0	0	0.0124787	-0.05	0.01	2.05324e-10	-0.05	0.02	0.0200609	0.00718491	20	0.295267
	TNN_Q9UQP3_OID30412_v1_Cardiometabolic_II	TNN	1	175067833	rs2072041	1	175123704	C	T	0.6	0	0	0.0204984	-0.87	0.01	0	0	0	0.0205258	0.0167416	20	0.298155
	KLRD1_Q13241_OID20632_v1_Inflammation	KLRD1	12	10226058	rs2537752	12	10314934	A	T	0.6	0	0	0.0204531	-0.42	0.01	0	0.01	0	0.0205573	0.0264203	20	0.298155
	DBN1_Q16643_OID30549_v1_Inflammation_II	DBN1	5	177456608	rs11740377	5	177464498	G	A	0.5	0	0	0.0126471	-0.05	0.01	8.3595e-10	-0.06	0.02	0.0208774	0.0075951	8	0.300605
	IL20_Q9NYY1_OID20453_v1_Inflammation	IL20	1	206865623	rs12034873	1	206855589	T	C	0.6	0	0	0.0100206	-0.04	0.01	2.06286e-07	0.07	0.03	0.0210496	null	null	0.300903
	CCN2_P29279_OID20709_v1_Inflammation	CCN2	6	131948176	rs67027665	6	131964571	T	C	0.7	0	0	0.0217665	0.22	0.01	2.78113e-163	0.01	0	0.0222358	0.0307251	14	0.31401
	GALNT7_Q86SF2_OID21377_v1_Oncology	GALNT7	4	173168811	rs2332669	4	173242247	A	G	0.7	0	0	0.0148312	-0.05	0.01	4.61954e-11	-0.05	0.02	0.0223141	0.0998933	20	0.31401
	CNPY4_Q8N129_OID21317_v1_Oncology	CNPY4	7	100119634	rs6465759	7	99990357	C	T	0.5	0	0	0.0203026	0.1	0.01	7.04694e-37	0.03	0.01	0.0224406	0.00271959	20	0.31401
	SLC4A1_P02730_OID30369_v1_Cardiometabolic_II	SLC4A1	17	44248390	rs13306780	17	44251636	C	A	0.7	0	0	0.014767	0.05	0.01	2.13398e-10	0.06	0.02	0.0228393	0.0862233	17	0.317355
	PIBF1_Q8WXW3-4_OID31061_v1_Neurology_II	PIBF1	13	72782133	rs2147807	13	72852036	C	T	0.7	0	0	0.0180351	-0.06	0.01	3.18348e-15	0.04	0.02	0.0235021	0.0781526	20	0.323275
	RAB11FIP3_O75154_OID30325_v1_Cardiometabolic_II	RAB11FIP3	16	425649	rs11863276	16	520454	C	T	0.5	0	0	0.0135734	0.04	0.01	1.51852e-08	0.02	0.01	0.0236649	0.108739	6	0.323275
	RIDA_P52758_OID30635_v1_Inflammation_II	RIDA	8	98102344	rs2306129	8	98093498	C	T	0.4	0	0	0.0236541	-0.28	0.01	0	0	0	0.0239024	0.232864	9	0.323275
	TFRC_P02786_OID20369_v1_Cardiometabolic	TFRC	3	196027183	rs3817672	3	196073940	T	C	0.5	0	0	0.0238426	-0.52	0.01	0	0	0	0.0239162	0.279304	20	0.323275
	DKK3_Q9UBP4_OID20264_v1_Cardiometabolic	DKK3	11	11956207	rs10734190	11	11980040	C	T	0.9	0	0	0.0241476	0.27	0.01	1.55625e-168	0	0	0.0246193	0.0332193	20	0.32671
	PGF_P49763_OID20673_v1_Inflammation	PGF	14	74941834	rs6574205	14	74986336	C	G	0.5	0	0	0.0241167	-0.15	0.01	2.84454e-114	0.02	0.01	0.0248173	0.00014309	20	0.32671
	PSME2_Q9UL46_OID20989_v1_Neurology	PSME2	14	24143362	rs12885652	14	24088485	G	A	0.7	0	0	0.0146942	-0.04	0.01	1.07495e-08	-0.06	0.03	0.0248254	0.00576921	4	0.32671
	SHBG_P04278_OID30685_v1_Inflammation_II	SHBG	17	7613946	rs858519	17	7628647	C	T	0.6	0	0	0.024664	0.27	0.01	0	-0.01	0	0.024894	0.028299	20	0.32671
	S100A11_P31949_OID20130_v1_Cardiometabolic	S100A11	1	152032506	rs3811422	1	152037054	C	T	1	-0.01	0	0.0238604	-0.32	0.02	2.1194e-71	0.02	0.01	0.0249924	0.391777	8	0.32671
	INPP1_P49441_OID21345_v1_Oncology	INPP1	2	190343570	rs979329	2	190346887	A	G	0.7	0	0	0.0164166	0.05	0.01	1.2517e-09	0.06	0.02	0.0256373	0.0249954	7	0.331332
	DECR1_Q16698_OID20579_v1_Inflammation	DECR1	8	90001405	rs10755931	8	90093462	C	G	0.8	0	0	0.0139936	0.05	0.01	1.09152e-07	-0.06	0.03	0.0257316	0.0444758	10	0.331332
	LTBP2_Q14767_OID20254_v1_Cardiometabolic	LTBP2	14	74498183	rs12892228	14	74641587	T	C	0.5	0	0	0.0243858	-0.1	0.01	1.30737e-51	-0.01	0	0.0259848	0.00128098	20	0.331332
	CD63_P08962_OID20988_v1_Neurology	CD63	12	55725323	rs4759076	12	54336088	C	T	0.5	0	0	0.0183571	0.05	0.01	2.87872e-11	-0.02	0.01	0.0262293	0.015522	11	0.331332
	DUSP13_Q6B8I1_OID31394_v1_Oncology_II	DUSP13	10	75094432	rs6480771	10	75101922	C	T	0.4	0	0	0.0259655	-0.27	0.01	1.24742e-264	0	0	0.0262718	0.34065	20	0.331332
	PSME1_Q06323_OID20969_v1_Neurology	PSME1	14	24136163	rs12885652	14	24088485	G	A	0.7	0	0	0.0146942	-0.04	0.01	8.02361e-08	-0.06	0.03	0.0263465	0.00520652	4	0.331332
	MTSS2_Q765P7_OID31409_v1_Oncology_II	MTSS2	16	70661204	rs811051	16	72224918	G	T	1	0.01	0	0.0138348	0.13	0.03	3.63764e-07	0.07	0.03	0.0267085	0.105787	4	0.333772
	MMP1_P03956_OID20672_v1_Inflammation	MMP1	11	102789401	rs534191	11	102800966	T	C	0.4	0	0	0.0270428	0.45	0.01	0	-0.01	0	0.0271575	0.00346697	20	0.337263
	NCR3LG1_Q68D85_OID31490_v1_Oncology_II	NCR3LG1	11	17351800	rs7928810	11	17350896	A	C	0.6	0	0	0.0276897	0.36	0.01	0	0	0	0.0278365	0.00778053	20	0.338468
	CHMP1A_Q9HD42_OID20930_v1_Neurology	CHMP1A	16	89640816	rs460879	16	89646481	T	C	0.5	0	0	0.0256464	-0.1	0.01	4.48225e-35	-0.01	0	0.0280918	0.00523154	20	0.338468
	INSR_P06213_OID30566_v1_Inflammation_II	INSR	19	7112255	rs8106126	19	7161593	G	A	0.6	0	0	0.0121441	-0.04	0.01	6.77579e-06	0.07	0.03	0.0284695	0.0835412	6	0.338468
	TFF2_Q03403_OID20787_v1_Inflammation	TFF2	21	42346357	rs225344	21	42355775	A	G	0.7	0	0	0.0270897	0.12	0.01	3.06332e-54	-0.02	0.01	0.0286614	0.0282529	12	0.338468
	MME_P08473_OID21307_v1_Oncology	MME	3	155024124	rs1196306	3	154886526	C	T	0.9	0	0	0.0174402	-0.07	0.01	2.48279e-08	-0.06	0.03	0.0287612	0.048073	10	0.338468
	C1S_P09871_OID30731_v1_Inflammation_II	C1S	12	6988259	rs6489735	12	6783660	C	T	1	0.01	0	0.0211155	0.15	0.02	5.89385e-12	0.03	0.02	0.0287827	null	null	0.338468
	BAIAP2_Q9UQB8_OID21250_v1_Oncology	BAIAP2	17	81035122	rs6565518	17	80993489	G	A	0.6	0	0	0.0201739	0.05	0.01	1.37512e-10	-0.05	0.02	0.0289309	0.0604462	20	0.338468
	ANXA10_Q9UJ72_OID20886_v1_Neurology	ANXA10	4	168092537	rs11936562	4	168155041	G	A	0.6	0	0	0.0205523	0.05	0.01	5.96624e-11	0.02	0.01	0.0290054	0.207622	18	0.338468
	KDR_P35968_OID21497_v1_Oncology	KDR	4	55078481	rs11722032	4	55158531	A	C	0.6	0	0	0.0286232	0.2	0.01	1.17211e-159	0.01	0.01	0.0291508	0.105795	14	0.338468
	BRD2_P25440_OID30826_v1_Neurology_II	BRD2	6	32968594	rs2621380	6	32793576	T	C	0.6	0	0	0.0163692	-0.04	0.01	1.89287e-07	0.07	0.03	0.0292398	0.340888	20	0.338468
	PNMA2_Q9UL42_OID30842_v1_Neurology_II	PNMA2	8	26504701	rs35678887	8	26564775	T	A	0.5	0	0	0.0132681	0.04	0.01	5.11752e-06	-0.07	0.03	0.0295366	0.111498	20	0.338468
	QSOX1_O00391_OID30729_v1_Inflammation_II	QSOX1	1	180154869	rs10913940	1	180180699	G	T	0.9	0	0	0.0294248	0.61	0.01	0	-0.01	0	0.0295512	0.00544142	16	0.338468
	AMY2B_P19961_OID20340_v1_Cardiometabolic	AMY2B	1	103553815	rs9660372	1	103795546	A	C	0.7	0	0	0.0296722	-0.29	0.01	2.0576e-220	-0.01	0	0.030057	0.0590144	12	0.338468
	AMY2A_P04746_OID20333_v1_Cardiometabolic	AMY2A	1	103617427	rs9660372	1	103795546	A	C	0.7	0	0	0.0296722	-0.27	0.01	3.71969e-199	-0.01	0	0.0300986	0.0408613	13	0.338468
	IFNGR2_P38484_OID20941_v1_Neurology	IFNGR2	21	33403413	rs4817573	21	33464104	G	A	0.9	0	0	0.0301156	-1.27	0.01	0	0	0	0.0301532	0.118182	20	0.338468
	AMY1A_AMY1B_AMY1C_P0DUB6_P0DTE7_P0DTE8_OID30707_v1_Inflammation_II	AMY1A_AMY1B_AMY1C	1	103655760	rs9660372	1	103795546	A	C	0.7	0	0	0.0296722	-0.24	0.01	3.63722e-154	-0.01	0	0.0302251	0.0624416	14	0.338468
	IL17RA_Q96F46_OID21089_v1_Neurology	IL17RA	22	17084954	rs4819959	22	17105741	A	G	0.5	0	0	0.0303122	0.86	0.01	0	0	0	0.0303433	0.262932	16	0.338468
	VEGFA_P15692_OID20650_v1_Inflammation	VEGFA	6	43770184	rs6921438	6	43957870	A	G	0.5	0	0	0.0303159	-0.69	0.01	0	0	0	0.0303607	0.013868	12	0.338468
	FAM20A_Q96MK3_OID30348_v1_Cardiometabolic_II	FAM20A	17	68535113	rs2952271	17	68533638	A	G	0.7	0	0	0.0300936	-0.24	0.01	2.15661e-214	0	0	0.0304911	0.686247	13	0.338468
	ADAM23_O75077_OID20651_v1_Inflammation	ADAM23	2	206443532	rs1207146	2	206448479	C	G	0.7	0	0	0.0312563	0.48	0.01	0	0	0	0.0313701	0.00237858	20	0.346291
	STC2_O76061_OID21157_v1_Neurology	STC2	5	173314723	rs6881988	5	173331771	C	G	0.6	0	0	0.0248012	0.05	0.01	1.0273e-12	-0.05	0.02	0.032288	0.0886996	4	0.352794
	CNTN4_Q8IWV2_OID21117_v1_Neurology	CNTN4	3	2098813	rs163352	3	3056357	C	G	0.8	0	0	0.0319557	-0.32	0.01	1.31189e-241	-0.01	0	0.0323143	0.0453648	14	0.352794
	EPHA4_P54764_OID30622_v1_Inflammation_II	EPHA4	2	221418027	rs10932916	2	221525251	A	G	0.5	0	0	0.0320205	0.14	0.01	1.41838e-84	-0.02	0.01	0.0330651	0.0855034	20	0.359018
	FARSA_Q9Y285_OID30887_v1_Neurology_II	FARSA	19	12922479	rs4804729	19	12712972	C	T	0.9	0	0	0.015908	0.06	0.01	7.18489e-06	-0.05	0.02	0.0336742	0.0932708	7	0.361418
	CRISP3_P54108_OID30715_v1_Inflammation_II	CRISP3	6	49727376	rs1025347	6	49685264	A	G	0.5	0	0	0.0337246	-0.57	0.01	0	0	0	0.0337927	0.000150618	20	0.361418
	KLRK1_P26718_OID31082_v1_Neurology_II	KLRK1	12	10372353	rs1600128	12	10383559	A	G	0.7	0	0	0.0337347	-0.53	0.01	0	0	0	0.0338339	0.0590007	20	0.361418
	TPMT_P51580_OID21270_v1_Oncology	TPMT	6	18128311	rs2842938	6	18141099	C	T	0.8	0	0	0.0335841	0.3	0.01	4.78748e-205	0	0	0.0340137	0.0416743	16	0.361418
	FCN1_O00602_OID30690_v1_Inflammation_II	FCN1	9	134903232	rs1411981	9	134965183	A	G	0.7	0	0	0.0344488	-0.41	0.01	0	0	0	0.0346128	0.040677	20	0.365207
	GBP2_P32456_OID20489_v1_Inflammation	GBP2	1	89106132	rs7531439	1	89088541	C	A	0.8	0	0	0.0324236	0.12	0.01	1.66994e-39	0.02	0.01	0.0347379	0.11542	20	0.365207
	GPD1_P21695_OID31358_v1_Oncology_II	GPD1	12	50103982	rs4238109	12	51096899	G	A	1	0.01	0	0.0287128	0.26	0.03	2.11836e-15	0.03	0.02	0.0349674	0.0394565	3	0.365685
	TEF_Q10587_OID30103_v1_Cardiometabolic_II	TEF	22	41367333	rs132902	22	41401754	A	G	0.8	0	0	0.0300925	-0.08	0.01	1.79638e-18	0.01	0	0.0352536	8.64916e-05	20	0.366748
	CFHR5_Q9BXR6_OID30716_v1_Inflammation_II	CFHR5	1	196975010	rs4657825	1	196615191	G	A	0.7	0	0	0.0352402	0.39	0.01	0	0.01	0	0.0354621	0.284108	20	0.366995
	IMMT_Q16891_OID31397_v1_Oncology_II	IMMT	2	86143932	rs17551822	2	86195293	C	T	0.5	0	0	0.034344	-0.12	0.01	1.03704e-54	-0.02	0.01	0.0360154	0.0719616	20	0.369219
	ITPR1_Q14643_OID30216_v1_Cardiometabolic_II	ITPR1	3	4493345	rs6768493	3	4819419	C	G	0.6	0	0	0.0321733	-0.08	0.01	1.86209e-23	-0.03	0.01	0.0362118	0.134645	11	0.369219
	RBP5_P82980_OID21369_v1_Oncology	RBP5	12	7115736	rs6489735	12	6783660	C	T	1	0.01	0	0.0211155	0.11	0.02	5.60156e-07	0.05	0.02	0.0362344	null	null	0.369219
	CA5A_P35218_OID20075_v1_Cardiometabolic	CA5A	16	87881546	rs12922247	16	87899720	G	C	0.6	0	0	0.0361974	0.32	0.01	0	0.01	0	0.0364733	0.586062	4	0.369757
	SIL1_Q9H173_OID30207_v1_Cardiometabolic_II	SIL1	5	138946724	rs6895690	5	139130162	T	C	0.4	0	0	0.0306948	0.06	0.01	3.68129e-14	0.04	0.02	0.0377065	0.00232037	12	0.380277
	CES1_P23141_OID20244_v1_Cardiometabolic	CES1	16	55802851	rs2302720	16	55816654	A	G	0.8	0	0	0.0375296	0.28	0.01	1.56514e-222	-0.01	0	0.0379371	0.0755849	20	0.380277
	FABP2_P12104_OID20200_v1_Cardiometabolic	FABP2	4	119317250	rs6855383	4	119313564	A	C	0.7	0	0	0.0374915	0.21	0.01	1.76077e-153	-0.01	0.01	0.0380851	0.50745	20	0.380277
	PCDH12_Q9NPG4_OID31045_v1_Neurology_II	PCDH12	5	141943581	rs164085	5	141953754	A	G	0.5	0	0	0.0384053	0.33	0.01	0	0.01	0	0.038625	0.0364881	20	0.383739
	MGLL_Q99685_OID20711_v1_Inflammation	MGLL	3	127689062	rs7578	3	127689396	A	G	0.5	0	0	0.0330277	0.06	0.01	1.27028e-15	0.01	0.01	0.0394152	0.19475	11	0.388876
	IGFBP7_Q16270_OID20236_v1_Cardiometabolic	IGFBP7	4	57030773	rs1718860	4	57083351	A	G	0.7	0	0	0.0393418	-0.37	0.01	0	0	0	0.0395334	0.243282	20	0.388876
	FGF2_P09038_OID20503_v1_Inflammation	FGF2	4	122826708	rs2122307	4	122767813	A	G	0.7	0	0	0.040968	0.62	0.01	0	0	0	0.0410447	0.140115	20	0.399793
	NRP2_O60462_OID21081_v1_Neurology	NRP2	2	205681990	rs849129	2	205151212	G	A	0.8	0	0	0.0403418	0.2	0.01	1.62182e-119	0.01	0.01	0.0411214	0.00833303	20	0.399793
	TRDMT1_O14717_OID31335_v1_Oncology_II	TRDMT1	10	17137336	rs6602180	10	17150363	C	T	0.5	0	0	0.0401058	-0.15	0.01	2.97171e-82	0.01	0	0.0412469	0.236301	19	0.399793
	IL12RB1_P42701_OID20486_v1_Inflammation	IL12RB1	19	18058995	rs7255688	19	18064418	C	T	0.5	0	0	0.0415414	-0.3	0.01	0	-0.01	0	0.0418066	0.0130577	15	0.401358
	IL16_Q14005_OID20633_v1_Inflammation	IL16	15	81159575	rs11072996	15	81237069	T	C	0.9	0.01	0	0.0417612	0.44	0.01	9.20928e-230	0.01	0.01	0.0421663	null	null	0.401358
	KIF1C_O43896_OID30163_v1_Cardiometabolic_II	KIF1C	17	4997950	rs2243099	17	4935507	C	T	0.9	0	0	0.0232944	-0.05	0.01	5.58548e-06	-0.06	0.03	0.0424113	0.0920662	13	0.401358
	EVI5_O60447_OID30519_v1_Inflammation_II	EVI5	1	92508696	rs11164567	1	92468887	G	A	0.8	0	0	0.0389081	0.11	0.01	8.34453e-27	0.03	0.01	0.0425746	0.0181458	18	0.401358
	CRELD2_Q6UXH1_OID20751_v1_Inflammation	CRELD2	22	49918167	rs5770731	22	49868783	A	G	0.9	0	0	0.042573	-0.44	0.01	1.91541e-281	0.01	0	0.0429045	0.0120475	13	0.401358
	PLA2G15_Q8NCC3_OID21473_v1_Oncology	PLA2G15	16	68245304	rs9888796	16	68263686	C	T	0.7	0	0	0.0426556	-0.23	0.01	6.78377e-166	0	0	0.0432216	0.287333	20	0.401358
	CELA3A_P09093_OID20298_v1_Cardiometabolic	CELA3A	1	22001657	rs7528110	1	21980713	A	C	0.8	0	0	0.0425686	-0.18	0.01	2.89735e-104	0.01	0.01	0.0434761	0.026784	20	0.401358
	LAT_O43561_OID20640_v1_Inflammation	LAT	16	28984826	rs193652	16	28596296	C	T	0.4	0	0	0.0285283	-0.04	0.01	2.06714e-07	-0.06	0.03	0.0436052	0.260153	7	0.401358
	CALB1_P05937_OID21306_v1_Oncology	CALB1	8	90058608	rs381456	8	89865176	T	A	0.7	0	0	0.0351358	-0.06	0.01	2.71143e-12	0.04	0.02	0.043674	0.0556542	20	0.401358
	JPT2_Q9H910_OID31520_v1_Oncology_II	JPT2	16	1678256	rs2294444	16	1674692	T	G	0.8	0	0	0.0254889	0.04	0.01	2.73754e-06	0.02	0.01	0.0437183	0.650342	4	0.401358
	FABP3_P05413_OID30351_v1_Cardiometabolic_II	FABP3	1	31365253	rs10914384	1	31427490	T	C	0.9	0	0	0.0371167	-0.08	0.01	3.29762e-15	0.04	0.02	0.043889	0.0558957	9	0.401358
	AXL_P30530_OID20363_v1_Cardiometabolic	AXL	19	41219223	rs2304234	19	41242848	C	T	0.4	0	0	0.0434393	-0.16	0.01	1.16143e-107	0	0	0.0443215	0.0717359	7	0.401358
	TNFRSF9_Q07011_OID20985_v1_Neurology	TNFRSF9	1	7915871	rs2300428	1	7936834	G	A	0.5	0	0	0.0433243	0.15	0.01	1.20339e-90	0.01	0.01	0.0443755	0.0833369	20	0.401358
	DBNL_Q9UJU6_OID20681_v1_Inflammation	DBNL	7	44044640	rs2527815	7	43956642	A	C	0.5	0	0	0.0362066	-0.05	0.01	2.15229e-12	0.04	0.02	0.0447224	0.0239827	20	0.401358
	PRR4_Q16378_OID30607_v1_Inflammation_II	PRR4	12	10845849	rs3863320	12	10842217	A	G	0.7	0	0	0.0446825	-0.67	0.01	0	0	0	0.0447418	0.00119965	20	0.401358
	ERP44_Q9BS26_OID21338_v1_Oncology	ERP44	9	99979185	rs4743381	9	100055553	C	T	0.4	0	0	0.034992	0.05	0.01	1.02939e-10	-0.05	0.02	0.04502	0.00370186	16	0.401358
	BGLAP_P02818_OID30389_v1_Cardiometabolic_II	BGLAP	1	156242184	rs12757481	1	156323487	C	T	0.8	0	0	0.0421331	0.11	0.01	5.48277e-32	0.03	0.01	0.0452224	0.0357618	3	0.401358
	CRYM_Q14894_OID30815_v1_Neurology_II	CRYM	16	21238874	rs226042	16	21276264	C	G	0.4	0	0	0.0448649	-0.26	0.01	3.98537e-243	0.01	0	0.0452536	0.08301	20	0.401358
	TNFAIP2_Q03169_OID31446_v1_Oncology_II	TNFAIP2	14	103121476	rs710100	14	103135941	G	A	0.7	0	0	0.0371858	-0.06	0.01	6.01865e-13	0.01	0.01	0.0453296	0.155848	8	0.401358
	PRTFDC1_Q9NRG1_OID20867_v1_Neurology	PRTFDC1	10	24848614	rs1326192	10	24851482	C	G	0.5	0	0	0.0417282	-0.08	0.01	7.81623e-27	-0.03	0.01	0.0454482	0.170746	16	0.401358
	IL10RA_Q13651_OID20420_v1_Inflammation	IL10RA	11	117986370	rs2512145	11	117992317	G	A	0.7	0	0	0.0424803	-0.09	0.01	3.04087e-27	-0.02	0.01	0.0461543	0.0703961	11	0.404066
	HS6ST1_O60243_OID21441_v1_Oncology	HS6ST1	2	128236716	rs6761320	2	128292780	T	C	0.5	0	0	0.0458797	-0.21	0.01	4.91512e-172	-0.01	0	0.0464339	0.0370602	20	0.404066
	NTRK3_Q16288_OID21057_v1_Neurology	NTRK3	15	87859751	rs56193980	15	87980372	C	T	0.5	0	0	0.0453636	0.13	0.01	6.06588e-73	0.02	0.01	0.0466904	0.134909	10	0.404066
	BST2_Q10589_OID21029_v1_Neurology	BST2	19	17402939	rs8101243	19	17377984	C	T	1	0	0	0.0454842	-0.34	0.02	8.46663e-79	-0.01	0.01	0.0467104	0.183967	17	0.404066
	HSBP1_O75506_OID30232_v1_Cardiometabolic_II	HSBP1	16	83719311	rs2326023	16	83752354	C	T	0.4	0	0	0.0465664	0.35	0.01	0	0	0	0.0467716	0.474397	20	0.404066
	ESYT2_A0FGR8_OID31134_v1_Neurology_II	ESYT2	7	158730995	rs2709865	7	158746881	C	T	1	-0.01	0	0.0478216	-0.29	0.02	2.04546e-73	0.02	0.01	0.0491535	0.101322	20	0.41973
	NID1_P14543_OID20362_v1_Cardiometabolic	NID1	1	235975830	rs2734807	1	236098248	C	T	0.6	0	0	0.047782	0.13	0.01	4.48959e-64	-0.02	0.01	0.0493141	0.0429352	15	0.41973
	CDH23_Q9H251_OID31074_v1_Neurology_II	CDH23	10	71396920	rs10999962	10	71700765	G	C	0.6	0	0	0.0420028	-0.06	0.01	3.00884e-14	-0.03	0.02	0.0494888	0.0352687	19	0.41973
	OLFM4_Q6UX06_OID30665_v1_Inflammation_II	OLFM4	13	53028813	rs7999275	13	53015233	G	A	0.8	0	0	0.0497913	0.45	0.01	0	-0.01	0	0.0499837	0.115303	11	0.41973
	CA14_Q9ULX7_OID21401_v1_Oncology	CA14	1	150257251	rs1122967	1	150286426	G	C	0.5	0	0	0.0492367	0.17	0.01	2.28034e-129	-0.01	0.01	0.0499871	7.19554e-06	20	0.41973
	MMP13_P45452_OID20807_v1_Neurology	MMP13	11	102942995	rs562736	11	102956184	T	A	0.6	0	0	0.0487901	-0.14	0.01	6.6374e-72	0.01	0.01	0.0501559	0.0065893	20	0.41973
	APCS_P02743_OID30778_v1_Inflammation_II	APCS	1	159587826	rs1446969	1	159579089	T	C	0.9	0	0	0.0482846	-0.16	0.01	3.96828e-50	-0.02	0.01	0.0502645	0.479299	14	0.41973
	LAG3_P18627_OID21315_v1_Oncology	LAG3	12	6772512	rs3782735	12	6775910	A	G	0.6	0	0	0.0494481	0.18	0.01	9.97699e-118	0	0	0.0502746	0.772198	7	0.41973
	VASN_Q6EMK4_OID20345_v1_Cardiometabolic	VASN	16	4371848	rs3810818	16	4382028	C	A	0.8	0	0	0.0504624	-0.35	0.01	0	0	0	0.0507581	0.412461	20	0.421993
	ADAMTS1_Q9UHI8_OID30528_v1_Inflammation_II	ADAMTS1	21	26835755	rs7276067	21	26774206	A	C	0.6	0	0	0.0307337	-0.04	0.01	6.85931e-06	-0.06	0.03	0.0514751	0.282096	4	0.423728
	AKR1B1_P15121_OID21244_v1_Oncology	AKR1B1	7	134442356	rs12671034	7	134337052	G	A	0.5	0	0	0.0355377	0.04	0.01	2.98772e-07	0.05	0.03	0.0517896	0.158777	19	0.423728
	AKT3_Q9Y243_OID21197_v1_Oncology	AKT3	1	243488233	rs6656918	1	243542922	A	G	0.8	0	0	0.0426781	-0.06	0.01	5.02345e-12	-0.01	0.01	0.0518	0.0529961	13	0.423728
	IL36A_Q9UHA7_OID30472_v1_Inflammation_II	IL36A	2	113005459	rs895497	2	113005998	G	A	0.7	0	0	0.0438274	-0.06	0.01	1.50766e-13	0.01	0.01	0.0518197	0.170169	20	0.423728
	VTI1A_Q96AJ9_OID30640_v1_Inflammation_II	VTI1A	10	112446998	rs2479124	10	112819235	A	G	0.4	0	0	0.0329443	0.04	0.01	3.29785e-06	0.02	0.01	0.0525407	0.072233	3	0.427862
	CCL5_P13501_OID20412_v1_Cardiometabolic	CCL5	17	35871491	rs11656322	17	35832885	G	A	0.4	0	0	0.0502526	-0.1	0.01	9.7949e-39	0.01	0	0.0528637	0.325541	10	0.428736
	ANGPTL3_Q9Y5C1_OID20407_v1_Cardiometabolic	ANGPTL3	1	62597520	rs1168018	1	62535449	C	A	0.7	0	0	0.0533742	0.29	0.01	0	0	0	0.0536529	0.0253351	18	0.430127
	LY96_Q9Y6Y9_OID20945_v1_Neurology	LY96	8	73991392	rs6472812	8	74004849	G	A	1	0	0	0.0502413	-0.2	0.02	3.53102e-29	0	0	0.0537655	0.454408	14	0.430127
	PTPRM_P28827_OID20598_v1_Inflammation	PTPRM	18	7566782	rs9807436	18	8253701	G	T	0.5	0	0	0.0458568	-0.05	0.01	1.42266e-13	0.01	0.01	0.0538971	0.351237	3	0.430127
	CCL14_Q16627_OID20401_v1_Cardiometabolic	CCL14	17	35983288	rs2735476	17	36036824	T	C	0.9	0	0	0.0531515	0.41	0.02	3.51572e-131	0.01	0.01	0.0539012	0.144372	7	0.430127
	RABGAP1L_Q5R372_OID20447_v1_Inflammation	RABGAP1L	1	174159410	rs6681618	1	174201203	C	T	0.4	0	0	0.0484935	0.07	0.01	4.72605e-18	-0.01	0.01	0.0543896	0.21377	20	0.432289
	EHBP1_Q8NDI1_OID30302_v1_Cardiometabolic_II	EHBP1	2	62673851	rs56044100	2	62508571	G	A	0.9	0	0	0.0547686	-0.26	0.01	9.41855e-108	-0.01	0.01	0.0556889	0.125899	20	0.439524
	GSTA1_P08263_OID20166_v1_Cardiometabolic	GSTA1	6	52791371	rs6458871	6	52801179	T	C	0.6	0	0	0.0556944	0.31	0.01	0	0.01	0	0.0559447	0.0209592	19	0.439524
	GSTA3_Q16772_OID21242_v1_Oncology	GSTA3	6	52896639	rs6458871	6	52801179	T	C	0.6	0	0	0.0556944	0.31	0.01	0	0.01	0	0.0559635	0.0222767	19	0.439524
	ASAH2_Q9NR71_OID20996_v1_Neurology	ASAH2	10	50182778	rs2842126	10	50258722	G	A	0.8	0	0	0.0564794	0.69	0.01	0	0	0	0.0565638	0.38536	20	0.441378
	CNTN3_Q9P232_OID21092_v1_Neurology	CNTN3	3	74262568	rs4677414	3	74557869	G	A	0.9	0	0	0.0563228	-0.51	0.01	4.87372e-306	0	0	0.0566439	0.0693045	19	0.441378
	GPR158_Q5T848_OID31013_v1_Neurology_II	GPR158	10	25174802	rs1931291	10	25429508	T	A	0.6	0	0	0.0497118	-0.06	0.01	3.26062e-15	-0.03	0.02	0.0568739	0.247187	20	0.441439
	PDIA3_P30101_OID30573_v1_Inflammation_II	PDIA3	15	43746394	rs693919	15	43810130	A	G	0.7	0	0	0.0479294	0.06	0.01	6.70501e-12	0.01	0.01	0.0573483	0.123018	10	0.443356
	SLAMF7_Q9NQ25_OID20602_v1_Inflammation	SLAMF7	1	160739057	rs495706	1	160753466	G	A	0.7	0	0	0.0574747	0.55	0.01	0	0	0	0.0575671	0.0373276	20	0.443356
	CXADR_P78310_OID20561_v1_Inflammation	CXADR	21	17513043	rs2849900	21	17563801	C	T	0.7	0	0	0.0562216	-0.12	0.01	7.64533e-56	-0.02	0.01	0.0580361	0.605802	15	0.44509
	SERPINB9_P50453_OID20932_v1_Neurology	SERPINB9	6	2887270	rs6940344	6	2914375	C	A	0.4	0	0	0.0552869	0.09	0.01	1.9333e-30	0.01	0	0.0587057	0.34828	10	0.44509
	SUMF1_Q8NBK3_OID30486_v1_Inflammation_II	SUMF1	3	3700814	rs10494172	3	4368935	C	G	0.5	0	0	0.0565549	-0.11	0.01	6.21583e-46	0.02	0.01	0.0587796	0.0230969	20	0.44509
	IFNGR1_P15260_OID20678_v1_Inflammation	IFNGR1	6	137197485	rs4896244	6	137208635	C	T	0.4	0	0	0.0581001	-0.17	0.01	7.72683e-113	0.01	0.01	0.0589856	0.014174	8	0.44509
	CDH15_P55291_OID21005_v1_Neurology	CDH15	16	89171748	rs7186059	16	89113466	G	A	0.8	0	0	0.0587634	-0.34	0.01	0	-0.01	0	0.0589994	0.183718	20	0.44509
	GUSB_P08236_OID20296_v1_Cardiometabolic	GUSB	7	65960684	rs34356500	7	66771620	T	G	0.5	0	0	0.0576767	0.12	0.01	3.48897e-69	-0.02	0.01	0.0591363	0.195927	20	0.44509
	SKAP1_Q86WV1_OID20906_v1_Neurology	SKAP1	17	48133442	rs12603827	17	48250540	T	C	0.4	0	0	0.0510304	0.05	0.01	9.01364e-13	0.04	0.02	0.0597962	0.0252262	20	0.447583
	GSTP1_P09211_OID20876_v1_Neurology	GSTP1	11	67583742	rs762803	11	67584785	A	C	0.4	0	0	0.0592628	0.21	0.01	3.97611e-152	-0.01	0.01	0.0599181	0.012296	20	0.447583
	MAVS_Q7Z434_OID21204_v1_Oncology	MAVS	20	3846799	rs62210557	20	3915892	A	T	0.4	0	0	0.0533428	-0.06	0.01	1.72544e-15	0.03	0.02	0.0604346	0.245492	20	0.449751
	LCP1_P13796_OID30367_v1_Cardiometabolic_II	LCP1	13	46125920	rs7323373	13	46133701	A	T	0.9	0	0	0.0610184	-1.47	0.01	0	0	0	0.0610535	0.00301447	18	0.452454
	SMAD1_Q15797_OID21180_v1_Oncology	SMAD1	4	145481194	rs13144151	4	145482013	G	A	0.8	0	0	0.0457794	-0.06	0.01	1.30104e-07	0.05	0.03	0.0617409	0.252449	12	0.452454
	HEG1_Q9ULI3_OID30579_v1_Inflammation_II	HEG1	3	124965710	rs6438868	3	125009628	G	C	0.6	0	0	0.0597367	0.11	0.01	6.00895e-51	0.02	0.01	0.0617481	0.0841563	12	0.452454
	LYPD8_Q6UX82_OID21251_v1_Oncology	LYPD8	1	248739415	rs10888587	1	248797685	C	A	0.7	0	0	0.0615334	-0.33	0.01	0	0.01	0	0.0618288	0.101742	19	0.452454
	DCTPP1_Q9H773_OID20148_v1_Cardiometabolic	DCTPP1	16	30423615	rs8060853	16	30392537	G	A	0.7	0	0	0.056196	0.07	0.01	1.31432e-18	-0.01	0.01	0.0620233	0.00142563	20	0.452454
	ENO1_P06733_OID21037_v1_Neurology	ENO1	1	8861000	rs3820037	1	8874178	T	C	0.8	0	0	0.0530819	-0.07	0.01	2.21768e-12	0.01	0.01	0.0622144	0.00663488	20	0.452454
	CD302_Q8IX05_OID21328_v1_Oncology	CD302	2	159768628	rs2556106	2	159798013	T	G	0.9	0	0	0.0620952	-0.42	0.01	0	-0.01	0	0.0623918	0.0605902	20	0.452454
	PRDX5_P30044_OID20644_v1_Inflammation	PRDX5	11	64318121	rs7130280	11	64389113	A	G	0.4	0	0	0.0568357	0.07	0.01	9.47113e-18	0.01	0.01	0.0629823	0.303607	17	0.455076
	GZMB_P10144_OID20604_v1_Inflammation	GZMB	14	24630954	rs8192917	14	24632954	T	C	0.8	0	0	0.0632892	0.35	0.01	0	0	0	0.0635612	0.194168	15	0.456838
	DLK1_P80370_OID20295_v1_Cardiometabolic	DLK1	14	100725705	rs12881545	14	100709875	C	G	0.7	0	0	0.0636834	0.49	0.01	0	0	0	0.063797	0.339715	20	0.456838
	ITGB6_P18564_OID20493_v1_Inflammation	ITGB6	2	160099667	rs6432601	2	160121432	G	A	0.7	0	0	0.0635857	0.29	0.01	3.88689e-302	0.01	0	0.0639159	0.178489	20	0.456838
	LCN2_P80188_OID20392_v1_Cardiometabolic	LCN2	9	128149071	rs2502817	9	128209307	T	C	0.7	0	0	0.0451297	-0.04	0.01	1.85541e-06	0.02	0.01	0.0647399	0.62064	3	0.461069
	VCPKMT_Q9H867_OID31179_v1_Oncology_II	VCPKMT	14	50108632	rs4548791	14	50317093	G	A	0.4	0	0	0.0542455	-0.05	0.01	1.69664e-10	-0.04	0.02	0.0653314	0.111227	15	0.46362
	SEMA6C_Q9H3T2_OID30531_v1_Inflammation_II	SEMA6C	1	151131685	rs11204771	1	151081704	A	G	0.8	0	0	0.0627208	0.11	0.01	7.34512e-33	-0.02	0.01	0.0659214	0.000914475	20	0.464016
	GIP_P09681_OID30288_v1_Cardiometabolic_II	GIP	17	48958554	rs143446167	17	48826948	C	G	0.5	0	0	0.05001	0.04	0.01	1.49451e-07	0.05	0.03	0.066321	0.102602	7	0.464016
	KLK15_Q9H2R5_OID31427_v1_Oncology_II	KLK15	19	50825289	rs266850	19	50832941	A	G	0.8	0	0	0.0663625	-0.72	0.01	0	0	0	0.066461	0.0144181	20	0.464016
	DUSP29_Q68J44_OID30935_v1_Neurology_II	DUSP29	10	75037472	rs10762652	10	75077419	G	A	0.4	0	0	0.0639873	-0.1	0.01	1.45646e-38	-0.02	0.01	0.0666969	0.659282	20	0.464016
	MINDY1_Q8N5J2_OID31399_v1_Oncology_II	MINDY1	1	150996549	rs6693817	1	150154910	T	A	0.7	0	0	0.0482757	-0.04	0.01	7.90134e-07	-0.05	0.03	0.0666981	0.0146638	6	0.464016
	ASGR1_P07306_OID20990_v1_Neurology	ASGR1	17	7173431	rs1222786	17	7180327	G	A	0.5	0	0	0.0631959	0.08	0.01	3.60661e-29	0.02	0.01	0.0668301	null	null	0.464016
	ARG1_P05089_OID21445_v1_Oncology	ARG1	6	131470832	rs2781643	6	131534903	G	C	0.4	0	0	0.0642659	-0.1	0.01	5.85063e-38	0.02	0.01	0.0670219	0.268097	11	0.464016
	MB_P02144_OID20263_v1_Cardiometabolic	MB	22	35606764	rs5750130	22	35609961	C	G	0.4	0	0	0.0525534	0.04	0.01	4.12173e-08	-0.06	0.03	0.0675804	0.0147044	9	0.466258
	PCDH17_O14917_OID20132_v1_Cardiometabolic	PCDH17	13	57631744	rs7333890	13	59441518	T	C	0.6	0	0	0.0677013	-0.34	0.01	0	0.01	0	0.0679147	0.0582363	20	0.466943
	ATP1B1_P05026_OID30124_v1_Cardiometabolic_II	ATP1B1	1	169105697	rs12745997	1	169249102	C	A	0.4	0	0	0.0467011	0.04	0.01	7.43448e-06	-0.06	0.03	0.0690723	0.303301	5	0.469271
	EPHB4_P54760_OID20242_v1_Cardiometabolic	EPHB4	7	100802565	rs314361	7	100815383	G	A	0.5	0	0	0.06823	0.15	0.01	5.11684e-100	0	0	0.0692485	0.00793961	20	0.469271
	KLKB1_P03952_OID30760_v1_Inflammation_II	KLKB1	4	186226438	rs4241822	4	186257146	C	T	0.4	0	0	0.0691215	0.3	0.01	0	-0.01	0	0.0693826	0.0600697	20	0.469271
	ITGA5_P08648_OID21139_v1_Neurology	ITGA5	12	54395261	rs1270919	12	54410188	T	G	0.9	0	0	0.0581311	-0.07	0.01	3.65695e-10	-0.01	0.01	0.0697304	0.012593	4	0.469271
	SH2B3_Q9UQQ2_OID21222_v1_Oncology	SH2B3	12	111405923	rs11065967	12	111586580	T	G	0.8	0	0	0.0631798	0.08	0.01	6.8281e-17	0.03	0.02	0.0697437	0.999617	8	0.469271
	ADAMTS13_Q76LX8_OID20249_v1_Cardiometabolic	ADAMTS13	9	133414358	rs3118667	9	133425943	T	C	0.5	0	0	0.0694173	-0.26	0.01	4.80009e-259	0	0	0.069806	0.411352	20	0.469271
	DGCR6_Q14129_OID30859_v1_Neurology_II	DGCR6	22	18906028	rs418623	22	18907714	T	C	0.6	0	0	0.0686949	0.13	0.01	2.75807e-60	0.01	0	0.0704078	0.434825	9	0.469271
	RILPL2_Q969X0_OID30342_v1_Cardiometabolic_II	RILPL2	12	123415039	rs61953492	12	123447651	T	C	0.7	0	0	0.0609925	-0.06	0.01	1.6638e-11	0.04	0.02	0.0710795	0.0668712	18	0.469271
	DAPK2_Q9UIK4_OID30505_v1_Inflammation_II	DAPK2	15	63907036	rs34772505	15	63984573	T	C	0.4	0	0	0.0709284	0.39	0.01	0	0	0	0.0711092	0.0841433	20	0.469271
	BAG3_O95817_OID20972_v1_Neurology	BAG3	10	119651380	rs196325	10	119669316	G	A	0.6	0	0	0.0634307	-0.06	0.01	3.29307e-14	0.01	0.01	0.0713919	0.442346	12	0.469271
	GRK5_P34947_OID20066_v1_Cardiometabolic	GRK5	10	119207571	rs4752282	10	119297821	G	A	0.5	0	0	0.0681046	-0.09	0.01	5.32962e-32	-0.02	0.01	0.0714195	0.558157	20	0.469271
	HSPB1_P04792_OID20230_v1_Cardiometabolic	HSPB1	7	76302673	rs2009836	7	76301843	C	T	0.7	0	0	0.0712612	0.39	0.01	0	-0.01	0	0.0714604	0.068384	13	0.469271
	CD14_P08571_OID20378_v1_Cardiometabolic	CD14	5	140631728	rs2569190	5	140633331	G	A	0.5	0	0	0.0706697	-0.18	0.01	1.51011e-126	0.01	0.01	0.0714732	0.160879	20	0.469271
	LRRC25_Q8N386_OID21333_v1_Oncology	LRRC25	19	18391137	rs3859570	19	18400115	C	T	0.4	0	0	0.0713348	-0.33	0.01	0	0.01	0	0.0715597	0.0581183	9	0.469271
	FABP1_P07148_OID20778_v1_Inflammation	FABP1	2	88122982	rs12994970	2	88116866	T	C	0.5	0	0	0.072285	-0.17	0.01	8.60998e-121	0	0	0.0731286	0.783027	20	0.477982
	EPS8L2_Q9H6S3_OID21397_v1_Oncology	EPS8L2	11	694438	rs10751661	11	679497	G	A	0.9	0	0	0.072813	0.28	0.01	2.66064e-132	0.01	0.01	0.0735823	0.308331	20	0.479371
	PF4_P02776_OID30764_v1_Inflammation_II	PF4	4	73980811	rs960821	4	73862115	G	A	0.9	0	0	0.0639681	0.11	0.02	2.51189e-11	0.01	0	0.0742776	0.447325	5	0.482319
	PCDH1_Q08174_OID20614_v1_Inflammation	PCDH1	5	141853090	rs4645358	5	141880520	T	C	0.6	0	0	0.0712485	0.08	0.01	9.92204e-28	0.01	0	0.0751181	0.0466439	18	0.48294
	SEZ6L2_Q6UXD5_OID21289_v1_Oncology	SEZ6L2	16	29871159	rs11649499	16	29897112	G	C	0.8	0	0	0.0744526	0.18	0.01	1.22488e-90	-0.01	0.01	0.0755848	0.300377	8	0.48294
	PPP1R2_P41236_OID20176_v1_Cardiometabolic	PPP1R2	3	195514428	rs2641366	3	195547317	G	A	0.5	0	0	0.0526801	0.03	0.01	8.88241e-06	-0.02	0.01	0.0757347	0.0398281	3	0.48294
	WASHC3_Q9Y3C0_OID31123_v1_Neurology_II	WASHC3	12	102012840	rs4764883	12	102412527	T	C	0.7	0	0	0.0695623	0.07	0.01	9.19816e-18	0.03	0.02	0.075815	0.0232531	13	0.48294
	MCAM_P43121_OID20343_v1_Cardiometabolic	MCAM	11	119308529	rs10790282	11	119102423	A	G	0.5	0	0	0.0725923	0.08	0.01	1.27144e-30	0.01	0	0.0760781	0.669763	20	0.48294
	DTNB_O60941_OID31395_v1_Oncology_II	DTNB	2	25377198	rs6743988	2	25630520	C	T	0.5	0	0	0.0631825	-0.04	0.01	2.8599e-09	-0.04	0.03	0.0761993	0.0524305	7	0.48294
	PIK3AP1_Q6ZUJ8_OID20587_v1_Inflammation	PIK3AP1	10	96593315	rs4146727	10	96612347	C	T	0.8	0	0	0.0750394	0.22	0.01	3.15861e-84	0	0	0.0762602	0.199741	12	0.48294
	DPP4_P27487_OID20406_v1_Cardiometabolic	DPP4	2	161992245	rs13015258	2	162074215	G	T	0.6	0	0	0.07582	-0.23	0.01	9.03636e-204	0.01	0	0.0763177	0.111664	12	0.48294
	CNDP1_Q96KN2_OID20347_v1_Cardiometabolic	CNDP1	18	74534500	rs12604675	18	74563215	G	A	0.8	0	0	0.0764191	-0.25	0.01	3.84779e-182	-0.01	0.01	0.0769767	0.954617	4	0.485564
	TFPI2_P48307_OID21512_v1_Oncology	TFPI2	7	93885396	rs6959422	7	93939735	T	C	0.5	0	0	0.0706137	0.06	0.01	7.06642e-17	-0.03	0.02	0.0772334	0.0639737	8	0.485641
	TREH_O43280_OID30388_v1_Cardiometabolic_II	TREH	11	118657316	rs643090	11	118696406	T	C	0.7	0	0	0.077869	-0.84	0.01	0	0	0	0.0779108	0.0109888	20	0.486373
	PSAP_P07602_OID30419_v1_Cardiometabolic_II	PSAP	10	71816298	rs11592462	10	71790360	G	C	0.5	0	0	0.0773382	-0.21	0.01	6.24113e-175	0.01	0.01	0.0779193	0.00535291	20	0.486373
	AGER_Q15109_OID20756_v1_Inflammation	AGER	6	32180968	rs17612590	6	32647801	A	G	0.4	0	0	0.076276	-0.11	0.01	6.3401e-50	-0.02	0.01	0.0783692	0.803338	20	0.486373
	TXNDC5_Q8NBS9_OID21012_v1_Neurology	TXNDC5	6	7881517	rs3812162	6	7911469	G	T	0.5	0	0	0.0752664	0.09	0.01	2.53279e-32	-0.01	0	0.0785634	0.268831	14	0.486373
	CHMP6_Q96FZ7_OID30327_v1_Cardiometabolic_II	CHMP6	17	80991598	rs1128705	17	81000101	G	C	0.4	0	0	0.0763148	-0.11	0.01	2.14141e-46	0.02	0.01	0.0785736	0.0154822	15	0.486373
	ALDH2_P05091_OID31380_v1_Oncology_II	ALDH2	12	111766887	rs695872	12	111599125	A	G	0.8	0	0	0.0575044	0.04	0.01	5.1675e-06	0.06	0.03	0.0795509	0.321873	9	0.488423
	M6PR_P20645_OID30208_v1_Cardiometabolic_II	M6PR	12	8940361	rs7303680	12	9872192	G	C	0.8	0	0	0.0579009	-0.04	0.01	5.5469e-06	-0.06	0.03	0.0801042	0.478418	14	0.488423
	EPHX2_P34913_OID20119_v1_Cardiometabolic	EPHX2	8	27490781	rs11787077	8	27607795	C	T	0.6	0	0	0.0642589	0.04	0.01	8.80177e-08	-0.05	0.03	0.080337	0.0862041	8	0.488423
	ICAM5_Q9UMF0_OID20145_v1_Cardiometabolic	ICAM5	19	10289952	rs281439	19	10289434	C	G	0.8	0	0	0.080494	0.84	0.01	0	0	0	0.0805454	0.0364409	13	0.488423
	TREM2_Q9NZC2_OID20731_v1_Inflammation	TREM2	6	41158506	rs4714434	6	41209197	G	A	0.5	0	0	0.0759976	0.07	0.01	4.37421e-23	0.03	0.02	0.0807176	0.0938336	19	0.488423
	LMOD1_P29536_OID31014_v1_Neurology_II	LMOD1	1	201896456	rs2644134	1	201882364	G	A	0.7	0	0	0.0802554	0.19	0.01	4.10135e-152	-0.01	0.01	0.0809254	0.17917	20	0.488423
	LMOD1_P29536_OID30212_v1_Cardiometabolic_II	LMOD1	1	201896456	rs2644134	1	201882364	G	A	0.7	0	0	0.0802554	0.19	0.01	7.46447e-144	-0.01	0.01	0.0809644	0.168207	20	0.488423
	LMOD1_P29536_OID31416_v1_Oncology_II	LMOD1	1	201896456	rs2644134	1	201882364	G	A	0.7	0	0	0.0802554	0.18	0.01	8.70972e-134	-0.01	0.01	0.0810186	0.188884	20	0.488423
	LMOD1_P29536_OID30547_v1_Inflammation_II	LMOD1	1	201896456	rs2644134	1	201882364	G	A	0.7	0	0	0.0802554	0.17	0.01	9.88521e-119	-0.01	0.01	0.081117	0.190171	20	0.488423
	PDE5A_O76074_OID30584_v1_Inflammation_II	PDE5A	4	119494397	rs58583086	4	119635207	G	A	0.6	0	0	0.0805142	-0.16	0.01	4.6313e-91	-0.01	0.01	0.0816435	0.130947	20	0.489451
	VCAN_P13611_OID21026_v1_Neurology	VCAN	5	83471618	rs309559	5	83537550	G	A	0.5	0	0	0.0817633	-0.65	0.01	0	0	0	0.0818231	0.0731712	20	0.489451
	PAFAH2_Q99487_OID31286_v1_Oncology_II	PAFAH2	1	25959767	rs6669918	1	26100564	C	A	0.7	0	0	0.0667442	0.05	0.01	4.42567e-08	0.05	0.03	0.0821328	0.0412156	20	0.489451
	IL1RAP_Q9NPH3_OID21126_v1_Neurology	IL1RAP	3	190514051	rs6444442	3	190628271	G	A	0.8	0	0	0.0822862	-1.4	0.01	0	0	0	0.082311	0.215876	19	0.489451
	ECM1_Q16610_OID30736_v1_Inflammation_II	ECM1	1	150508062	rs2477121	1	150318318	T	A	0.6	0	0	0.0828585	0.66	0.01	0	0	0	0.082924	0.000178182	20	0.489451
	PROK1_P58294_OID20543_v1_Inflammation	PROK1	1	110451149	rs7526738	1	110395158	A	G	0.5	0	0	0.082801	0.29	0.01	0	0.01	0	0.0829784	0.0557376	20	0.489451
	FGFBP3_Q8TAT2_OID31108_v1_Neurology_II	FGFBP3	10	91906584	rs10786023	10	91897130	A	T	0.6	0	0	0.0828068	0.27	0.01	1.50356e-285	0.01	0	0.0831615	0.00398393	20	0.489451
	SPINK8_P0C7L1_OID30153_v1_Cardiometabolic_II	SPINK8	3	48306842	rs9832957	3	48143776	G	A	0.7	0	0	0.0830077	0.35	0.01	0	0.01	0	0.0832584	0.00641931	20	0.489451
	SNX2_O60749_OID31374_v1_Oncology_II	SNX2	5	122775079	rs27740	5	122869077	T	A	0.6	0	0	0.0809775	0.1	0.01	2.40049e-36	0.02	0.01	0.0838955	0.00737055	20	0.491741
	SELENOP_P49908_OID30745_v1_Inflammation_II	SELENOP	5	42799880	rs10038285	5	42689438	A	G	0.7	0	0	0.0813026	0.1	0.01	6.95031e-34	0.01	0	0.0844439	0.63575	20	0.493028
	NOS3_P29474_OID20834_v1_Neurology	NOS3	7	150991017	rs1800779	7	150992855	A	G	0.6	0	0	0.0721598	0.05	0.01	1.12142e-09	-0.01	0.01	0.0846112	0.130283	4	0.493028
	SPRY2_O43597_OID20475_v1_Inflammation	SPRY2	13	80335976	rs1215919	13	80377843	T	C	0.6	0	0	0.0811123	-0.07	0.01	1.47299e-21	0.02	0.01	0.0861976	0.58301	20	0.500422
	PDGFRA_P16234_OID20133_v1_Cardiometabolic	PDGFRA	4	54229280	rs4289498	4	54279265	A	G	0.9	0	0	0.0858571	0.31	0.01	5.99489e-193	0	0	0.0863838	0.129805	8	0.500422
	TNFSF13_O75888_OID20733_v1_Inflammation	TNFSF13	17	7558292	rs3803800	17	7559652	G	A	0.8	0	0	0.0869707	-0.32	0.01	4.0767e-307	0	0	0.0873001	0.0195832	20	0.503791
	CALB2_P22676_OID20801_v1_Neurology	CALB2	16	71358713	rs7204240	16	71011608	T	C	0.5	0	0	0.0705389	-0.04	0.01	2.01428e-07	-0.05	0.03	0.0876332	0.0801991	20	0.503791
	ACVRL1_P37023_OID20999_v1_Neurology	ACVRL1	12	51906908	rs4761835	12	51897570	C	T	0.5	0	0	0.0871181	0.2	0.01	2.34205e-167	0.01	0.01	0.0877261	0.0438593	12	0.503791
	KLK14_Q9P0G3_OID21407_v1_Oncology	KLK14	19	51077495	rs2569485	19	51075180	C	T	0.4	0	0	0.0880637	0.3	0.01	0	-0.01	0	0.0883488	0.152807	5	0.505905
	GPC1_P35052_OID21438_v1_Oncology	GPC1	2	240435663	rs11681793	2	240495682	T	C	0.5	0	0	0.0882142	-0.22	0.01	1.85537e-204	-0.01	0	0.0887107	0.255621	20	0.506517
	TRIM40_Q6P9F5_OID30885_v1_Neurology_II	TRIM40	6	30136124	rs2523753	6	29766950	G	A	0.4	0	0	0.0877465	-0.14	0.01	2.71892e-74	-0.01	0.01	0.0891364	0.000389165	20	0.50749
	DCN_P07585_OID20106_v1_Cardiometabolic	DCN	12	91140484	rs201445274	12	91014491	G	T	0.9	0	0	0.0686103	0.05	0.01	3.5072e-06	0.07	0.04	0.090067	0.210856	10	0.511323
	CGREF1_Q99674_OID20152_v1_Cardiometabolic	CGREF1	2	27098889	rs2384572	2	27101883	T	G	0.6	0	0	0.0902549	-0.56	0.01	0	0	0	0.0903405	0.000390354	20	0.511415
	PER3_P56645_OID30511_v1_Inflammation_II	PER3	1	7784291	rs228647	1	7854117	A	G	0.6	0	0	0.0908045	0.37	0.01	0	0	0	0.0910019	0.17011	20	0.513695
	SLITRK1_Q96PX8_OID30510_v1_Inflammation_II	SLITRK1	13	83877205	rs1576966	13	83608464	C	T	0.8	0	0	0.085936	-0.08	0.01	3.02691e-17	-0.01	0	0.0924134	0.957963	8	0.518446
	LRP11_Q86VZ4_OID20185_v1_Cardiometabolic	LRP11	6	149818757	rs1807815	6	149796930	C	T	0.5	0	0	0.0924412	0.49	0.01	0	0	0	0.0925514	0.0960031	20	0.518446
	KLRB1_Q12918_OID20629_v1_Inflammation	KLRB1	12	9594551	rs2460740	12	10428847	G	T	0.7	0	0	0.0736367	-0.04	0.01	1.01044e-06	0.05	0.03	0.0929643	0.0684634	9	0.518446
	CPQ_Q9Y646_OID30406_v1_Cardiometabolic_II	CPQ	8	96645242	rs7837462	8	96827804	G	A	0.6	0	0	0.0923829	0.21	0.01	2.92388e-169	0.01	0	0.0929828	0.350674	20	0.518446
	LYPD3_O95274_OID21530_v1_Oncology	LYPD3	19	43460787	rs1055099	19	43475437	T	G	0.4	0	0	0.0928481	-0.24	0.01	3.05029e-238	0	0	0.0932727	0.844325	14	0.518446
	FOXO1_Q12778_OID20515_v1_Inflammation	FOXO1	13	40555667	rs9532556	13	40516471	A	G	0.8	0	0	0.0843606	-0.07	0.01	1.15318e-12	-0.03	0.02	0.0934976	0.021781	4	0.518446
	LRIG1_Q96JA1_OID21429_v1_Oncology	LRIG1	3	66378797	rs332388	3	66361431	C	T	0.4	0	0	0.093773	-0.58	0.01	0	0	0	0.0938542	0.051606	20	0.518446
	GBP4_Q96PP9_OID20845_v1_Neurology	GBP4	1	89181144	rs608339	1	89186395	T	A	0.5	0	0	0.0938887	-0.81	0.01	0	0	0	0.0939308	0.128271	20	0.518446
	GALNT10_Q86SR1_OID21371_v1_Oncology	GALNT10	5	154190730	rs10515706	5	154198958	T	C	0.4	0	0	0.094204	0.36	0.01	0	0	0	0.0944048	0.000283895	20	0.518645
	BSG_P35613_OID20626_v1_Inflammation	BSG	19	571277	rs12150964	19	565922	G	A	0.9	0	0	0.0911956	-0.13	0.01	3.00885e-31	0.02	0.01	0.0946078	0.076969	12	0.518645
	ROR1_Q01973_OID20224_v1_Cardiometabolic	ROR1	1	63774017	rs4414076	1	64154331	G	T	0.7	0	0	0.0943201	0.27	0.01	3.91552e-235	0.01	0	0.09475	0.456469	20	0.518645
	SMTN_P53814_OID31154_v1_Neurology_II	SMTN	22	31064105	rs7287178	22	31043611	T	C	0.7	0	0	0.0769224	-0.04	0.01	7.66567e-07	0.05	0.03	0.0958258	null	null	0.518821
	FHIT_P49789_OID20872_v1_Neurology	FHIT	3	59747277	rs13070475	3	59983610	A	G	0.7	0	0	0.0921593	0.09	0.01	4.69674e-29	-0.02	0.01	0.0958425	0.0534878	20	0.518821
	CTSE_P14091_OID30628_v1_Inflammation_II	CTSE	1	206008535	rs1172199	1	205689811	T	C	0.7	0	0	0.090233	0.08	0.01	2.62302e-19	0.01	0	0.0959479	0.00414011	20	0.518821
	LEG1_Q6P5S2_OID30608_v1_Inflammation_II	C6orf58	6	127519455	rs1550942	6	127566650	G	A	0.5	0	0	0.0959143	-0.37	0.01	0	0	0	0.096097	0.0416513	20	0.518821
	RNASE4_P34096_OID30705_v1_Inflammation_II	RNASE4	14	20684560	rs1888562	14	20696377	T	C	0.5	0	0	0.0959457	-0.28	0.01	0	0	0	0.0962632	0.941742	10	0.518821
	FSTL1_Q12841_OID30254_v1_Cardiometabolic_II	FSTL1	3	120392293	rs1259338	3	120446767	A	G	0.7	0	0	0.0943999	-0.13	0.01	2.45529e-53	0	0	0.0963487	0.0648517	13	0.518821
	EFCAB14_O75071_OID31460_v1_Oncology_II	EFCAB14	1	46674659	rs3737729	1	46716811	C	T	0.5	0	0	0.0932247	-0.08	0.01	5.20119e-31	0.02	0.01	0.0966605	0.420702	20	0.519093
	MITD1_Q8WV92_OID20959_v1_Neurology	MITD1	2	99161427	rs13009147	2	99187535	G	T	0.6	0	0	0.0929486	-0.08	0.01	1.50939e-21	0.02	0.01	0.0980151	0.138367	20	0.52371
	REG3A_Q06141_OID20258_v1_Cardiometabolic	REG3A	2	79157003	rs12713980	2	79213696	A	G	0.7	0	0	0.0959327	-0.11	0.01	3.07542e-49	-0.02	0.01	0.0980474	0.0177696	20	0.52371
	PEBP1_P30086_OID21087_v1_Neurology	PEBP1	12	118136124	rs2936839	12	118142510	C	T	0.6	0	0	0.0885185	0.05	0.01	3.39078e-11	0.04	0.02	0.0990099	0.319602	7	0.527433
	PLAU_P00749_OID21124_v1_Neurology	PLAU	10	73909177	rs2227578	10	73918957	A	G	0.6	0	0	0.0932779	-0.06	0.01	1.10357e-16	-0.01	0.01	0.0999688	0.210267	10	0.529857
	AIF1L_Q9BQI0_OID30204_v1_Cardiometabolic_II	AIF1L	9	131096476	rs7856365	9	131059539	A	G	0.7	0	0	0.0998455	-0.31	0.01	1.92582e-307	-0.01	0	0.100172	0.0891039	20	0.529857
	ANXA2_P07355_OID30263_v1_Cardiometabolic_II	ANXA2	15	60347134	rs8033800	15	60396980	A	T	0.6	0	0	0.100492	-0.46	0.01	0	0	0	0.100622	0.247208	20	0.529857
	ADAMTSL5_Q6ZMM2_OID30355_v1_Cardiometabolic_II	ADAMTSL5	19	1505022	rs791461	19	1507536	C	T	0.6	0	0	0.100453	0.41	0.01	0	0	0	0.10064	0.0869392	6	0.529857
	SEPTIN8_Q92599_OID31079_v1_Neurology_II	SEPTIN8	5	132750819	rs2051809	5	132721182	C	A	0.7	0	0	0.0921144	0.06	0.01	3.46417e-13	-0.03	0.02	0.100809	0.276846	9	0.529857
	ERMAP_Q96PL5_OID30539_v1_Inflammation_II	ERMAP	1	42817122	rs11210710	1	42744270	T	G	0.5	0	0	0.0984483	-0.09	0.01	1.72623e-38	-0.02	0.01	0.101176	0.317923	20	0.529857
	FAM3D_Q96BQ1_OID31514_v1_Oncology_II	FAM3D	3	58633946	rs12493131	3	58664251	G	T	0.9	0	0	0.101105	0.49	0.01	0	0	0	0.101331	0.126661	8	0.529857
	LATS1_O95835_OID30523_v1_Inflammation_II	LATS1	6	149658153	rs1807815	6	149796930	C	T	0.5	0	0	0.0924412	-0.05	0.01	2.2475e-12	-0.03	0.02	0.10178	0.267039	12	0.530182
	HMOX2_P30519_OID20887_v1_Neurology	HMOX2	16	4474690	rs3747584	16	4466091	C	T	0.7	0	0	0.0995917	-0.12	0.01	1.2927e-44	0	0	0.101927	0.389351	20	0.530182
	UXS1_Q8NBZ7_OID21189_v1_Oncology	UXS1	2	106093308	rs6543382	2	106183609	A	G	0.9	0	0	0.10003	-0.14	0.01	6.80928e-35	-0.01	0.01	0.103049	0.334888	20	0.534258
	TAB2_Q9NYJ8_OID31319_v1_Oncology_II	TAB2	6	149218641	rs7451244	6	149183849	A	C	0.6	0	0	0.0898228	-0.05	0.01	5.33507e-09	-0.04	0.02	0.103329	0.743947	5	0.534258
	TOR1AIP1_Q5JTV8_OID30195_v1_Cardiometabolic_II	TOR1AIP1	1	179882042	rs486906	1	179894102	T	G	0.6	0	0	0.103559	0.71	0.01	0	0	0	0.103615	0.0364748	20	0.534258
	ATXN2L_Q8WWM7_OID30980_v1_Neurology_II	ATXN2L	16	28822999	rs149278	16	28550260	T	C	0.5	0	0	0.0927251	0.05	0.01	1.76364e-10	-0.04	0.02	0.104011	0.285296	14	0.534258
	DBI_P07108_OID21143_v1_Neurology	DBI	2	119366924	rs7598576	2	119347284	A	G	0.5	0	0	0.103175	-0.17	0.01	5.04663e-115	0	0	0.104055	0.445567	20	0.534258
	KLK4_Q9Y5K2_OID21391_v1_Oncology	KLK4	19	50906351	rs2664153	19	50911996	A	G	0.7	0	0	0.104547	-0.42	0.01	0	0	0	0.104689	0.0981709	12	0.535741
	PLXNA4_Q9HCM2_OID20597_v1_Inflammation	PLXNA4	7	132123340	rs679868	7	132643411	C	A	0.8	0	0	0.0971157	-0.08	0.01	6.33578e-14	-0.01	0	0.105264	0.168511	13	0.535741
	IGFBP6_P24592_OID20413_v1_Cardiometabolic	IGFBP6	12	53097436	rs10747662	12	53276037	T	A	0.7	0	0	0.0846612	-0.03	0.01	2.30102e-06	0.06	0.04	0.10528	0.0405452	10	0.535741
	BACH1_O14867_OID20505_v1_Inflammation	BACH1	21	29194071	rs368322	21	29344830	T	C	0.6	0	0	0.0901592	0.04	0.01	4.07915e-08	-0.01	0.01	0.105423	0.0787789	10	0.535741
	MASP1_P48740_OID20954_v1_Neurology	MASP1	3	187217282	rs698090	3	187246512	T	C	0.6	0	0	0.105163	0.21	0.01	8.88498e-171	0	0	0.105752	0.364057	17	0.536042
	SCPEP1_Q9HB40_OID30278_v1_Cardiometabolic_II	SCPEP1	17	56978129	rs4794677	17	56983994	T	C	0.5	0	0	0.108197	-0.29	0.01	1.38881e-306	-0.01	0	0.108521	0.419651	20	0.548682
	SOST_Q9BQB4_OID20204_v1_Cardiometabolic	SOST	17	43753738	rs1513671	17	43729942	C	G	0.7	0	0	0.102683	-0.06	0.01	2.12325e-17	0.03	0.02	0.109019	0.239661	16	0.549796
	ITGAL_P20701_OID30537_v1_Inflammation_II	ITGAL	16	30472658	rs11574938	16	30474072	C	G	0.6	0	0	0.108339	-0.16	0.01	2.90004e-94	-0.01	0.01	0.10941	0.00147299	20	0.550376
	PNLIPRP2_P54317_OID20775_v1_Inflammation	PNLIPRP2	10	116620953	rs4751995	10	116638373	G	A	0.5	0	0	0.110226	1.14	0.01	0	0	0	0.110246	0.612182	19	0.553179
	IL6R_P08887_OID20385_v1_Cardiometabolic	IL6R	1	154405193	rs6694258	1	154456029	A	C	0.5	0	0	0.110992	0.96	0.01	0	0	0	0.111022	0.102248	17	0.555668
	CRYGD_P07320_OID31144_v1_Neurology_II	CRYGD	2	208121607	rs7355261	2	208114804	A	G	0.5	0	0	0.111686	-0.61	0.01	0	0	0	0.111754	0.0218192	20	0.557926
	NECTIN1_Q15223_OID30545_v1_Inflammation_II	NECTIN1	11	119623408	rs3829260	11	119728019	C	G	0.5	0	0	0.0972723	-0.04	0.01	3.25642e-08	0.04	0.03	0.112223	0.845058	8	0.558862
	MAN2B2_Q9Y2E5_OID30306_v1_Cardiometabolic_II	MAN2B2	4	6575189	rs2301791	4	6597957	A	T	0.4	0	0	0.112902	0.82	0.01	0	0	0	0.112936	0.0790629	15	0.560103
	SAA4_P35542_OID30726_v1_Inflammation_II	SAA4	11	18231355	rs7117890	11	18226956	A	G	0.5	0	0	0.112839	-0.36	0.01	0	0	0	0.113035	0.0805569	11	0.560103
	FABP4_P15090_OID20245_v1_Cardiometabolic	FABP4	8	81478419	rs6989360	8	81937935	T	C	0.9	0	0	0.096303	0.06	0.01	2.81476e-07	0.01	0.01	0.113614	null	null	0.56019
	CRYBB1_P53674_OID30319_v1_Cardiometabolic_II	CRYBB1	22	26599278	rs4822754	22	26616930	G	A	0.5	0	0	0.112599	-0.16	0.01	1.13657e-98	0.01	0.01	0.113617	0.329328	20	0.56019
	HNMT_P50135_OID20975_v1_Neurology	HNMT	2	137964020	rs993891	2	138009957	G	T	0.8	0	0	0.114498	0.7	0.01	0	0	0	0.114579	0.238195	14	0.563538
	BAX_Q07812_OID20856_v1_Neurology	BAX	19	48954815	rs4645881	19	48955005	T	C	0.9	0	0	0.097648	-0.05	0.01	5.11423e-07	-0.04	0.03	0.115715	0.400443	8	0.56772
	COLEC12_Q5KU26_OID20738_v1_Inflammation	COLEC12	18	316737	rs2305027	18	334742	T	C	0.5	0	0	0.114947	-0.12	0.01	1.35393e-63	0	0	0.116537	0.0928828	18	0.570343
	NID2_Q14112_OID21085_v1_Neurology	NID2	14	52004809	rs2516600	14	52021048	C	T	0.6	0	0	0.117226	0.58	0.01	0	0	0	0.117304	0.0426422	20	0.572637
	FLT4_P35916_OID21491_v1_Oncology	FLT4	5	180601506	rs10085109	5	180633804	C	G	0.5	0	0	0.117253	-0.16	0.01	4.29533e-134	-0.01	0.01	0.117993	0.606702	20	0.572637
	CSPG4_Q6UVK1_OID30397_v1_Cardiometabolic_II	CSPG4	15	75674322	rs7168294	15	75796461	G	C	0.7	0	0	0.116087	0.12	0.01	1.30046e-49	-0.02	0.01	0.118137	0.119354	16	0.572637
	DNM1_Q05193_OID31458_v1_Oncology_II	DNM1	9	128191655	rs3003599	9	128216902	G	A	0.8	0	0	0.117818	0.32	0.01	2.58404e-252	0	0	0.118208	0.441913	20	0.572637
	TNFRSF13C_Q96RJ3_OID20480_v1_Inflammation	TNFRSF13C	22	41922032	rs4822077	22	41980960	A	G	0.8	0	0	0.118773	0.32	0.01	1.27243e-234	-0.01	0	0.119192	0.186881	20	0.572637
	TFPI_P10646_OID20388_v1_Cardiometabolic	TFPI	2	187464230	rs10931288	2	187400816	T	C	0.7	0	0	0.118972	-0.32	0.01	0	-0.01	0	0.119233	0.0591086	20	0.572637
	FLT3LG_P49771_OID20661_v1_Inflammation	FLT3LG	19	49474207	rs1805419	19	48955847	G	A	0.7	0	0	0.100572	-0.04	0.01	8.32357e-07	-0.02	0.01	0.119266	0.330885	9	0.572637
	CAPN3_P20807_OID31384_v1_Oncology_II	CAPN3	15	42359498	rs9783683	15	42583078	A	C	0.7	0	0	0.0976449	0.04	0.01	4.63469e-06	-0.05	0.03	0.119311	0.234152	8	0.572637
	CDHR1_Q96JP9_OID20808_v1_Neurology	CDHR1	10	84194537	rs7916271	10	84194464	T	C	0.5	0	0	0.11931	0.23	0.01	1.54264e-187	-0.01	0	0.119835	0.267569	20	0.573766
	SIGLEC5_O15389_OID21082_v1_Neurology	SIGLEC5	19	51611927	rs12459503	19	51657782	C	T	0.7	0	0	0.120414	0.46	0.01	0	0	0	0.120549	0.295987	20	0.575359
	MMP9_P14780_OID21103_v1_Neurology	MMP9	20	46008908	rs13969	20	46014194	C	A	0.6	0	0	0.119466	-0.13	0.01	3.30521e-62	-0.01	0.01	0.121081	0.0369457	20	0.575359
	IL17D_Q8TAD2_OID20481_v1_Inflammation	IL17D	13	20702127	rs4770059	13	20576908	C	T	0.7	0	0	0.120918	-0.4	0.01	0	0	0	0.121094	0.786741	20	0.575359
	CPB1_P15086_OID20289_v1_Cardiometabolic	CPB1	3	148791102	rs1850288	3	148854166	G	A	0.7	0	0	0.115148	-0.06	0.01	2.30462e-16	0.01	0.01	0.121814	0.185476	11	0.575359
	TPK1_Q9H3S4_OID30338_v1_Cardiometabolic_II	TPK1	7	144451941	rs10261806	7	144835011	A	G	0.4	0	0	0.121949	-0.33	0.01	0	0	0	0.122183	0.104015	20	0.575359
	NAAA_Q02083_OID20931_v1_Neurology	NAAA	4	75913660	rs34630680	4	75937118	A	T	0.8	0	0	0.122512	0.67	0.01	0	0	0	0.122589	0.0555737	18	0.575359
	LDLRAP1_Q5SW96_OID31068_v1_Neurology_II	LDLRAP1	1	25543606	rs9438867	1	25239714	G	T	1	0	0	0.117139	-0.16	0.02	2.72771e-18	0	0	0.123023	0.0147816	7	0.575359
	SCARA5_Q6ZMJ2_OID21058_v1_Neurology	SCARA5	8	27869883	rs10866867	8	27951477	G	T	0.7	0	0	0.122969	0.33	0.01	0	0	0	0.123223	0.452696	20	0.575359
	CCL19_Q99731_OID21030_v1_Neurology	CCL19	9	34689570	rs2772529	9	34755633	T	G	0.9	0	0	0.117254	-0.09	0.01	7.42503e-18	-0.02	0.02	0.123293	0.0584659	20	0.575359
	KIAA0319_Q5VV43_OID31094_v1_Neurology_II	KIAA0319	6	24544104	rs3181238	6	24654215	T	C	0.6	0	0	0.123521	0.31	0.01	0	-0.01	0	0.123809	0.262326	20	0.575359
	CXCL9_Q07325_OID20675_v1_Inflammation	CXCL9	4	76001275	rs34630680	4	75937118	A	T	0.8	0	0	0.122512	0.15	0.01	2.97712e-73	0.01	0.01	0.123871	0.100953	20	0.575359
	GLO1_Q04760_OID20107_v1_Cardiometabolic	GLO1	6	38675925	rs9366973	6	38683819	G	A	0.5	0	0	0.123729	-0.31	0.01	0	0.01	0	0.12399	0.126031	20	0.575359
	FGF21_Q9NSA1_OID21402_v1_Oncology	FGF21	19	48755524	rs838131	19	48757420	C	A	0.5	0	0	0.122667	-0.12	0.01	4.67192e-58	0.01	0.01	0.124392	0.095574	20	0.575359
	CLEC10A_Q8IUN9_OID20928_v1_Neurology	CLEC10A	17	7074537	rs314236	17	7111048	A	G	0.7	0	0	0.12432	-0.41	0.01	0	0	0	0.124507	0.163066	16	0.575359
	SELE_P16581_OID20290_v1_Cardiometabolic	SELE	1	169722640	rs7515714	1	169738588	G	A	0.7	0	0	0.122361	-0.09	0.01	6.03672e-47	-0.02	0.01	0.124512	0.00703426	20	0.575359
	TNFRSF6B_O95407_OID20964_v1_Neurology	TNFRSF6B	20	63696652	rs6062497	20	63704906	T	C	0.7	0	0	0.124723	-0.31	0.01	0	-0.01	0	0.125008	0.451884	20	0.576315
	WFDC12_Q8WWY7_OID21462_v1_Oncology	WFDC12	20	45123425	rs75002084	20	45126666	G	C	0.4	0	0	0.125625	-0.42	0.01	0	0	0	0.125739	0.0822014	18	0.578339
	ARSB_P15848_OID21331_v1_Oncology	ARSB	5	78777209	rs1065757	5	78885654	T	C	0.5	0	0	0.126547	-0.29	0.01	0	0	0	0.126843	0.796211	20	0.580754
	GPA33_Q99795_OID21376_v1_Oncology	GPA33	1	167052836	rs12040885	1	167088316	A	G	0.5	0	0	0.125495	-0.13	0.01	5.18812e-68	-0.01	0.01	0.126954	0.64857	20	0.580754
	OXT_P01178_OID21047_v1_Neurology	OXT	20	3071620	rs6115776	20	3067658	C	A	0.4	0	0	0.127029	0.51	0.01	0	0	0	0.12714	0.37825	11	0.580754
	F2R_P25116_OID20691_v1_Inflammation	F2R	5	76716126	rs250720	5	76755640	A	T	0.5	0	0	0.125671	-0.1	0.01	3.09596e-43	0.02	0.01	0.128	0.124293	20	0.583337
	GALNT3_Q14435_OID20471_v1_Inflammation	GALNT3	2	165747588	rs6719426	2	165729056	A	G	0.5	0	0	0.129363	0.33	0.01	0	0	0	0.129591	0.0122716	20	0.583337
	CD84_Q9UIB8_OID20607_v1_Inflammation	CD84	1	160541095	rs12072476	1	160586922	G	A	0.9	0	0	0.127804	-0.21	0.01	1.73661e-51	0.01	0.01	0.12974	0.165206	19	0.583337
	HSDL2_Q6YN16_OID30256_v1_Cardiometabolic_II	HSDL2	9	112380080	rs4979113	9	112420332	C	T	0.4	0	0	0.129683	0.57	0.01	0	0	0	0.129768	0.717274	20	0.583337
	ACOX1_Q15067_OID20124_v1_Cardiometabolic	ACOX1	17	75941507	rs4788913	17	75954135	A	G	0.6	0	0	0.124904	0.08	0.01	1.58782e-21	0.02	0.02	0.129774	0.0281057	13	0.583337
	SPP1_P10451_OID20322_v1_Cardiometabolic	SPP1	4	87975667	rs1381949	4	87911647	A	G	0.5	0	0	0.126828	-0.08	0.01	2.02442e-30	-0.02	0.01	0.130186	0.345294	20	0.583337
	FOLH1_Q04609_OID30430_v1_Inflammation_II	FOLH1	11	49145092	rs3969442	11	50237413	G	A	0.9	0	0	0.126136	-0.16	0.02	1.0299e-24	0.02	0.01	0.130327	0.0107207	20	0.583337
	DDHD2_O94830_OID31043_v1_Neurology_II	DDHD2	8	38225218	rs6474353	8	38443212	A	T	0.5	0	0	0.125004	-0.07	0.01	1.38453e-19	0.02	0.02	0.130396	0.154283	14	0.583337
	GFRA3_O60609_OID20933_v1_Neurology	GFRA3	5	138252380	rs6596430	5	138328991	G	A	0.8	0	0	0.125616	-0.09	0.01	5.66759e-21	-0.02	0.01	0.130618	0.0398544	19	0.583337
	COL4A1_P02462_OID20208_v1_Cardiometabolic	COL4A1	13	110148963	rs652572	13	110167110	G	A	0.7	0	0	0.129853	0.18	0.01	2.92415e-123	-0.01	0.01	0.130642	0.166675	13	0.583337
	VSTM1_Q6UX27_OID20851_v1_Neurology	VSTM1	19	54040825	rs2433724	19	54042277	C	T	0.4	0	0	0.130948	-0.77	0.01	0	0	0	0.130993	0.335098	14	0.583595
	TMED8_Q6PL24_OID31462_v1_Oncology_II	TMED8	14	77335029	rs11620921	14	77473622	G	A	0.6	0	0	0.125908	-0.07	0.01	5.30395e-18	0.02	0.02	0.131806	0.043748	20	0.584716
	CASP8_Q14790_OID21414_v1_Oncology	CASP8	2	201233443	rs1208077	2	201661866	A	T	0.9	0	0	0.130002	-0.18	0.01	4.13903e-54	0.01	0.01	0.131833	0.226458	17	0.584716
	MPI_P34949_OID21288_v1_Oncology	MPI	15	74890005	rs4886632	15	74881584	T	G	0.5	0	0	0.132107	0.2	0.01	5.3079e-152	0.01	0.01	0.132743	0.307841	20	0.585631
	SDC1_P18827_OID20169_v1_Cardiometabolic	SDC1	2	20200797	rs907866	2	20171619	A	G	0.4	0	0	0.131882	0.13	0.01	8.35041e-71	0.01	0.01	0.133265	0.0794032	20	0.585631
	CD86_P42081_OID31500_v1_Oncology_II	CD86	3	122055362	rs2681417	3	122106350	A	G	0.9	0	0	0.130192	-0.17	0.01	1.27791e-32	0	0	0.133293	0.307104	8	0.585631
	SLC39A14_Q15043_OID20852_v1_Neurology	SLC39A14	8	22367278	rs2443497	8	22506670	C	A	0.4	0	0	0.127863	-0.07	0.01	1.34524e-18	-0.02	0.02	0.133536	0.0298829	20	0.585631
	TSPAN1_O60635_OID20078_v1_Cardiometabolic	TSPAN1	1	46175073	rs4420029	1	45959828	A	G	0.7	0	0	0.124142	0.05	0.01	1.04112e-11	0.01	0.01	0.133676	0.638109	16	0.585631
	LEFTY2_O00292_OID21454_v1_Oncology	LEFTY2	1	225936598	rs360055	1	225892682	G	C	0.4	0	0	0.133754	-0.66	0.01	0	0	0	0.133808	0.0680565	20	0.585631
	IGDCC4_Q8TDY8_OID30402_v1_Cardiometabolic_II	IGDCC4	15	65381484	rs333591	15	66035308	C	G	1	0	0	0.13342	-0.47	0.02	1.61433e-103	0.01	0.01	0.134356	0.0364408	13	0.585991
	NUMB_P49757_OID30568_v1_Inflammation_II	NUMB	14	73275107	rs7141139	14	73421182	T	G	0.7	0	0	0.130543	0.08	0.01	7.64366e-24	-0.02	0.01	0.134863	0.106245	20	0.585991
	EIF2AK2_P19525_OID31442_v1_Oncology_II	EIF2AK2	2	37099210	rs10187017	2	37159588	C	T	0.5	0	0	0.134459	0.15	0.01	2.06347e-88	-0.01	0.01	0.135556	0.22432	20	0.585991
	BCHE_P06276_OID30717_v1_Inflammation_II	BCHE	3	165772904	rs2686410	3	165777632	C	G	0.7	0	0	0.136277	0.45	0.01	0	0	0	0.1364	0.519559	20	0.585991
	CXCL1_P09341_OID20762_v1_Inflammation	CXCL1	4	73869393	rs4074	4	73870427	G	A	0.7	0	0	0.136654	-0.46	0.01	0	0	0	0.136788	0.604932	20	0.585991
	GIT1_Q9Y2X7_OID30533_v1_Inflammation_II	GIT1	17	29573475	rs7210399	17	29453198	C	T	0.5	0	0	0.127058	-0.05	0.01	2.50322e-11	0.03	0.02	0.136904	0.501442	14	0.585991
	COQ7_Q99807_OID30217_v1_Cardiometabolic_II	COQ7	16	19067614	rs11074359	16	19073976	T	C	0.6	0	0	0.135112	-0.12	0.01	6.61601e-54	0	0	0.136933	0.479704	20	0.585991
	CEACAM21_Q3KPI0_OID20548_v1_Inflammation	CEACAM21	19	41549518	rs723902	19	41577830	C	G	0.8	0	0	0.13718	-1.26	0.01	0	0	0	0.137203	0.125983	20	0.585991
	AP3B1_O00203_OID31478_v1_Oncology_II	AP3B1	5	78000522	rs252761	5	78084899	T	G	0.6	0	0	0.126419	0.05	0.01	4.7351e-10	-0.01	0.01	0.137722	0.42789	5	0.585991
	PKN3_Q6P5Z2_OID31311_v1_Oncology_II	PKN3	9	128702503	rs3750321	9	128703005	T	G	0.7	0	0	0.13562	0.11	0.01	2.27302e-40	0.02	0.01	0.138075	0.0467829	9	0.585991
	ACADSB_P45954_OID30356_v1_Cardiometabolic_II	ACADSB	10	123008979	rs6599644	10	123039648	G	C	0.9	0	0	0.13651	0.18	0.01	4.94419e-61	0.01	0.01	0.138108	0.195212	4	0.585991
	MENT_Q9BUN1_OID30595_v1_Inflammation_II	C1orf56	1	151047751	rs4589116	1	151030034	T	C	0.9	0	0	0.128773	0.07	0.01	1.79928e-11	-0.03	0.02	0.138448	0.00760852	9	0.585991
	TXNDC15_Q96J42_OID21495_v1_Oncology	TXNDC15	5	134874371	rs329317	5	134568124	C	T	0.6	0	0	0.138302	-0.35	0.01	0	0	0	0.138508	0.836443	12	0.585991
	IL1RN_P18510_OID20700_v1_Inflammation	IL1RN	2	113107214	rs55709272	2	113109711	C	T	0.4	0	0	0.13808	-0.21	0.01	1.69268e-173	-0.01	0.01	0.138629	0.00665584	20	0.585991
	TPP1_O14773_OID20750_v1_Inflammation	TPP1	11	6612768	rs1800738	11	6617275	T	A	0.6	0	0	0.137767	-0.14	0.01	4.26387e-76	-0.01	0.01	0.139037	0.121902	11	0.585991
	IL5RA_Q01344_OID20601_v1_Inflammation	IL5RA	3	3066324	rs1695315	3	3111655	A	G	0.6	0	0	0.138876	0.32	0.01	0	0	0	0.139113	0.573812	15	0.585991
	CACYBP_Q9HB71_OID30649_v1_Inflammation_II	CACYBP	1	174999163	rs12141964	1	174004543	C	T	0.9	0	0	0.137313	0.17	0.01	1.68383e-45	-0.01	0.01	0.139473	0.00639298	15	0.585991
	PI3_P19957_OID20326_v1_Cardiometabolic	PI3	20	45174902	rs6104036	20	45138286	G	A	0.4	0	0	0.138861	0.19	0.01	2.15985e-152	-0.01	0.01	0.139486	0.0903317	18	0.585991
	IGHMBP2_P38935_OID30123_v1_Cardiometabolic_II	IGHMBP2	11	68903863	rs11228377	11	68835878	C	T	0.6	0	0	0.135212	-0.08	0.01	7.73569e-24	-0.02	0.01	0.139493	0.344684	16	0.585991
	ACAN_P16112_OID20159_v1_Cardiometabolic	ACAN	15	88803436	rs4500694	15	88726493	A	C	0.7	0	0	0.136903	-0.09	0.01	2.62423e-33	0.01	0	0.139898	0.00228362	20	0.586448
	ATXN3_P54252_OID31149_v1_Neurology_II	ATXN3	14	92044496	rs2474028	14	91937316	C	T	0.6	0	0	0.140116	0.18	0.01	5.71485e-113	0	0	0.14096	0.12206	20	0.589067
	AARSD1_Q9BTE6_OID21311_v1_Oncology	AARSD1	17	42950526	rs12944462	17	42985484	A	C	0.7	0	0	0.13952	-0.13	0.01	9.65178e-61	0	0	0.141115	0.439787	19	0.589067
	ACP6_Q9NPH0_OID21432_v1_Oncology	ACP6	1	147629652	rs6674938	1	147659350	C	T	0.7	0	0	0.142317	1.01	0.01	0	0	0	0.142346	0.501938	15	0.591887
	CCL27_Q9Y4X3_OID20121_v1_Cardiometabolic	CCL27	9	34661880	rs867811	9	34663801	C	T	0.7	0	0	0.141521	-0.15	0.01	1.10334e-94	0	0	0.14253	0.0117811	13	0.591887
	AMBP_P02760_OID21413_v1_Oncology	AMBP	9	114060127	rs891723	9	114058716	C	A	0.9	0	0	0.137028	0.13	0.02	2.41325e-18	0.03	0.02	0.142684	null	null	0.591887
	GFRA2_O00451_OID21330_v1_Oncology	GFRA2	8	21690398	rs1480999	8	21616577	A	G	0.6	0	0	0.142824	0.31	0.01	0	0	0	0.143096	0.241135	20	0.592357
	TG_P01266_OID31359_v1_Oncology_II	TG	8	132866958	rs180210	8	132873309	C	T	0.6	0	0	0.13842	0.06	0.01	1.5325e-17	0.02	0.02	0.144341	0.0148858	18	0.59627
	SIGLEC10_Q96LC7_OID20537_v1_Inflammation	SIGLEC10	19	51410020	rs1010425	19	51417359	T	C	0.9	0	0	0.145336	0.47	0.01	0	0	0	0.145568	0.211901	10	0.598599
	MCFD2_Q8NI22_OID20171_v1_Cardiometabolic	MCFD2	2	46901870	rs6419615	2	46925152	C	G	0.7	0	0	0.144365	-0.15	0.01	3.1593e-68	-0.01	0.01	0.145766	0.0422728	20	0.598599
	COMP_P49747_OID20405_v1_Cardiometabolic	COMP	19	18782773	rs7251468	19	18803736	C	G	0.4	0	0	0.143355	0.1	0.01	8.99917e-40	0.02	0.01	0.145809	0.585167	6	0.598599
	SERPINC1_P01008_OID30789_v1_Inflammation_II	SERPINC1	1	173903800	rs12141964	1	174004543	C	T	0.9	0	0	0.137313	-0.08	0.01	3.30597e-12	0.03	0.02	0.146178	0.0034699	3	0.598878
	FUT3_FUT5_P21217_Q11128_OID21013_v1_Neurology	FUT3_FUT5	19	5842888	rs2608894	19	5847989	C	T	0.7	0	0	0.146676	0.4	0.01	0	0	0	0.146872	0.00534988	15	0.600482
	FST_P19883_OID20770_v1_Inflammation	FST	5	53480626	rs31226	5	54031741	C	T	0.6	0	0	0.146273	-0.14	0.01	1.8871e-77	0	0	0.147499	0.469298	20	0.601807
	ADGRE1_Q14246_OID31483_v1_Oncology_II	ADGRE1	19	6887566	rs10404606	19	6929756	G	C	0.5	0	0	0.147155	-0.17	0.01	1.75787e-109	0.01	0.01	0.148014	0.15442	12	0.602673
	IDUA_P35475_OID21468_v1_Oncology	IDUA	4	986997	rs3796622	4	989272	C	T	0.6	0	0	0.149561	0.54	0.01	0	0	0	0.149647	0.747565	20	0.607122
	SNED1_Q8TER0_OID30205_v1_Cardiometabolic_II	SNED1	2	240998618	rs2074822	2	241034872	A	G	0.5	0	0	0.148283	-0.12	0.01	7.84874e-60	0	0	0.149873	0.619812	20	0.607122
	INHBB_P09529_OID30625_v1_Inflammation_II	INHBB	2	120346136	rs17050272	2	120548864	A	G	0.5	0	0	0.149845	0.36	0.01	0	0	0	0.150024	0.0290541	13	0.607122
	NPPC_P23582_OID20568_v1_Inflammation	NPPC	2	231921809	rs3107179	2	231923615	T	C	0.6	0	0	0.140845	0.04	0.01	3.71732e-10	-0.01	0.01	0.151691	0.220012	4	0.609184
	IMPA1_P29218_OID20907_v1_Neurology	IMPA1	8	81656914	rs2991004	8	81678626	A	G	0.4	0	0	0.150989	-0.16	0.01	3.94737e-91	0.01	0.01	0.152016	0.511965	20	0.609184
	IL6ST_P40189_OID20147_v1_Cardiometabolic	IL6ST	5	55935095	rs6450360	5	55999618	A	G	0.4	0	0	0.149356	0.08	0.01	4.6795e-28	0.02	0.01	0.152849	0.17858	8	0.609184
	NXPH3_O95157_OID30565_v1_Inflammation_II	NXPH3	17	49575871	rs2671651	17	49527532	A	G	0.4	0	0	0.149984	0.09	0.01	1.43946e-31	0.02	0.01	0.153063	0.0432039	9	0.609184
	SCP2_P22307_OID21161_v1_Oncology	SCP2	1	52927276	rs522259	1	52899809	G	A	0.6	0	0	0.139409	0.04	0.01	4.80883e-08	0.03	0.02	0.15369	0.0620641	19	0.609184
	IL1R1_P14778_OID21116_v1_Neurology	IL1R1	2	102064544	rs3917273	2	102163259	T	A	0.5	0	0	0.152801	-0.15	0.01	1.06244e-94	0.01	0.01	0.153784	0.0330009	15	0.609184
	ECHDC3_Q96DC8_OID30293_v1_Cardiometabolic_II	ECHDC3	10	11742366	rs3750694	10	11755759	A	G	0.6	0	0	0.153758	0.36	0.01	0	0	0	0.153958	0.155811	19	0.609184
	AKR7L_Q8NHP1_OID30488_v1_Inflammation_II	AKR7L	1	19265982	rs1738023	1	19284747	C	T	0.9	0	0	0.153251	0.24	0.01	1.23312e-122	0	0	0.154006	0.838256	16	0.609184
	TNFAIP8_O95379_OID20433_v1_Inflammation	TNFAIP8	5	119268692	rs1035376	5	119312555	A	G	0.9	0	0	0.150197	0.12	0.01	6.48487e-25	0	0	0.154152	0.0761539	18	0.609184
	PGLYRP4_Q96LB8_OID30101_v1_Cardiometabolic_II	PGLYRP4	1	153330120	rs3006468	1	153350191	G	A	0.9	0	0	0.154191	-0.53	0.01	0	0	0	0.154367	0.157084	16	0.609184
	PSAPL1_Q6NUJ1_OID31473_v1_Oncology_II	PSAPL1	4	7430285	rs4484302	4	7435270	T	C	0.8	0	0	0.154731	-0.61	0.01	0	0	0	0.154842	0.332513	20	0.609184
	FADD_Q13158_OID20151_v1_Cardiometabolic	FADD	11	70203296	rs10898863	11	70215195	T	C	0.6	0	0	0.149361	0.07	0.01	6.04784e-18	0.02	0.02	0.155	0.258337	20	0.609184
	STAM_Q92783_OID31425_v1_Oncology_II	STAM	10	17644151	rs2688786	10	17706173	A	G	0.8	0	0	0.13587	0.04	0.01	2.65742e-06	-0.04	0.03	0.155205	0.304246	3	0.609184
	FCRL1_Q96LA6_OID20172_v1_Cardiometabolic	FCRL1	1	157794403	rs4971154	1	157802090	T	C	0.5	0	0	0.155035	-0.36	0.01	0	0	0	0.155211	0.0393636	20	0.609184
	AMBN_Q9NP70_OID20437_v1_Inflammation	AMBN	4	70592256	rs1490481	4	70395591	T	C	0.7	0	0	0.150506	0.08	0.01	2.84186e-19	0.02	0.01	0.155711	0.306098	20	0.609184
	CALCOCO1_Q9P1Z2_OID21387_v1_Oncology	CALCOCO1	12	53708517	rs2365675	12	53778939	A	G	0.9	0	0	0.144892	-0.07	0.01	1.14998e-09	0.01	0.01	0.156272	0.64723	3	0.609184
	GGT5_P36269_OID20909_v1_Neurology	GGT5	22	24219654	rs6004041	22	24022978	G	A	0.8	0	0	0.155511	-0.19	0.01	1.5056e-74	0	0	0.156759	0.0945366	16	0.609184
	AIF1_P55008_OID21234_v1_Oncology	AIF1	6	31615217	rs2261033	6	31635814	G	A	0.5	0	0	0.155134	-0.11	0.01	7.461e-47	0.01	0.01	0.157148	0.0270125	20	0.609184
	SHH_Q15465_OID30516_v1_Inflammation_II	SHH	7	155799980	rs10225434	7	156380639	C	T	0.5	0	0	0.149101	-0.06	0.01	5.61436e-13	-0.03	0.02	0.157166	0.570102	16	0.609184
	KIR2DL2_P43627_OID31431_v1_Oncology_II	KIR2DL2	19	54754693	rs6509905	19	54880250	T	A	0.6	0	0	0.156179	0.14	0.01	1.02567e-80	-0.01	0.01	0.157327	0.0647938	16	0.609184
	CSF2RB_P32927_OID30553_v1_Inflammation_II	CSF2RB	22	36913628	rs2239749	22	36935263	G	A	0.5	0	0	0.158093	-1.12	0.01	0	0	0	0.158113	0.267037	17	0.609184
	BTN1A1_Q13410_OID31363_v1_Oncology_II	BTN1A1	6	26500303	rs1102557	6	27182015	A	C	0.9	0	0	0.15749	-0.27	0.01	9.38448e-97	-0.01	0	0.158442	0.004427	20	0.609184
	CLIP2_Q9UDT6_OID20559_v1_Inflammation	CLIP2	7	74289407	rs2261330	7	74290347	C	T	0.6	0	0	0.155296	0.1	0.01	2.26046e-30	0.02	0.01	0.158464	0.749735	8	0.609184
	PNMA1_Q8ND90_OID30194_v1_Cardiometabolic_II	PNMA1	14	73711783	rs4903133	14	73664872	T	A	0.4	0	0	0.154054	0.07	0.01	1.20199e-19	0.02	0.01	0.15911	0.671096	5	0.609184
	PNLIPRP1_P54315_OID31122_v1_Neurology_II	PNLIPRP1	10	116590385	rs3816355	10	116600036	C	T	0.6	0	0	0.159167	-0.22	0.01	5.7118e-184	0	0	0.159661	0.479819	19	0.609184
	GSTM4_Q03013_OID30164_v1_Cardiometabolic_II	GSTM4	1	109656099	rs428434	1	109674419	G	C	0.5	0	0	0.15917	-0.18	0.01	2.38242e-117	-0.01	0.01	0.159949	0.00597622	11	0.609184
	MNDA_P41218_OID20156_v1_Cardiometabolic	MNDA	1	158831351	rs2852702	1	158857638	G	C	0.6	0	0	0.147059	0.04	0.01	1.49059e-08	0.04	0.03	0.160117	0.738844	5	0.609184
	SERPINB5_P36952_OID20064_v1_Cardiometabolic	SERPINB5	18	63476958	rs4048352	18	63489975	A	G	0.6	0	0	0.151021	0.05	0.01	1.58928e-11	0.03	0.02	0.160196	0.434753	17	0.609184
	CXCL17_Q6UXB2_OID20622_v1_Inflammation	CXCL17	19	42428278	rs1650497	19	42145287	T	C	1	0	0	0.145374	-0.1	0.02	1.19671e-07	0.01	0	0.160338	0.425896	3	0.609184
	SIRT2_Q8IXJ6_OID21375_v1_Oncology	SIRT2	19	38878555	rs12974488	19	38858914	A	C	0.4	0	0	0.156195	0.08	0.01	2.27877e-23	-0.02	0.01	0.16037	0.233056	13	0.609184
	RELT_Q969Z4_OID21142_v1_Neurology	RELT	11	73376399	rs4944845	11	73600678	C	G	0.7	0	0	0.160342	-0.29	0.01	0	0.01	0	0.160623	0.313739	7	0.609184
	INSL4_Q14641_OID31370_v1_Oncology_II	INSL4	9	5231419	rs4008433	9	5215064	G	T	0.6	0	0	0.149736	-0.05	0.01	8.89898e-10	-0.03	0.02	0.160842	0.0221873	15	0.609184
	LHPP_Q9H008_OID20749_v1_Inflammation	LHPP	10	124461823	rs12784000	10	124475750	G	A	0.5	0	0	0.160635	0.28	0.01	0	0.01	0	0.160915	0.0469504	20	0.609184
	PTPRZ1_P23471_OID30343_v1_Cardiometabolic_II	PTPRZ1	7	121873089	rs2402590	7	121855741	A	C	0.5	0	0	0.160302	-0.17	0.01	1.10154e-138	-0.01	0.01	0.160957	0.248012	20	0.609184
	GNPDA1_P46926_OID30197_v1_Cardiometabolic_II	GNPDA1	5	141991749	rs252112	5	142003544	G	A	0.6	0	0	0.157453	0.07	0.01	4.93512e-20	0.01	0.01	0.162363	0.892242	5	0.613337
	PBK_Q96KB5_OID31158_v1_Oncology_II	PBK	8	27809624	rs7824054	8	27858838	G	C	0.7	0	0	0.142046	0.04	0.01	8.09097e-06	0.04	0.03	0.163114	0.455463	10	0.614584
	LGALS1_P09382_OID20154_v1_Cardiometabolic	LGALS1	22	37675636	rs12628135	22	37669648	G	A	0.4	0	0	0.164231	-0.23	0.01	2.31509e-206	0	0	0.164665	0.530632	20	0.614584
	IPCEF1_Q8WWN9_OID20977_v1_Neurology	IPCEF1	6	154154496	rs1293925	6	154313844	A	G	0.7	0	0	0.158445	0.07	0.01	1.20754e-15	0.02	0.02	0.164856	0.442389	5	0.614584
	LAMA4_Q16363_OID20769_v1_Inflammation	LAMA4	6	112107931	rs7765769	6	112138348	C	T	0.5	0	0	0.164046	0.17	0.01	1.31824e-109	0.01	0.01	0.16487	0.307445	8	0.614584
	CXCL13_O43927_OID21024_v1_Neurology	CXCL13	4	77511753	rs6817281	4	77458065	A	C	0.6	0	0	0.156098	0.05	0.01	8.44112e-12	0.01	0.01	0.164925	0.177259	11	0.614584
	CLEC11A_Q9Y240_OID21112_v1_Neurology	CLEC11A	19	50723364	rs6509496	19	50744242	C	T	0.9	0	0	0.163166	-0.18	0.01	2.16971e-51	0	0	0.164961	0.292869	6	0.614584
	RSPO3_Q9BXY4_OID21415_v1_Oncology	RSPO3	6	127118671	rs1936800	6	127114919	T	C	0.5	0	0	0.164388	0.16	0.01	9.79522e-112	-0.01	0.01	0.165196	0.205159	20	0.614584
	CBLN4_Q9NTU7_OID21386_v1_Oncology	CBLN4	20	55997357	rs6014442	20	55686279	T	C	0.7	0	0	0.164309	-0.18	0.01	1.81301e-100	0.01	0.01	0.165209	0.274178	8	0.614584
	LEPR_P48357_OID20128_v1_Cardiometabolic	LEPR	1	65420652	rs4459081	1	65698644	C	G	0.6	0	0	0.164724	0.16	0.01	9.10342e-91	-0.01	0.01	0.165722	0.282492	18	0.614584
	LY75_O60449_OID20580_v1_Inflammation	LY75	2	159803355	rs72957586	2	159906176	A	G	0.5	0	0	0.165987	0.93	0.01	0	0	0	0.166014	3.84479e-05	20	0.614584
	SSC4D_Q8WTU2_OID20182_v1_Cardiometabolic	SSC4D	7	76389334	rs28609359	7	76426276	C	G	0.6	0	0	0.165027	-0.14	0.01	9.07416e-80	0.01	0.01	0.166164	0.449099	20	0.614584
	CCN4_O95388_OID21444_v1_Oncology	CCN4	8	133191039	rs13256826	8	133103983	T	C	0.5	0	0	0.166232	0.36	0.01	0	0	0	0.166405	0.0923687	20	0.614584
	KLK11_Q9UBX7_OID21518_v1_Oncology	KLK11	19	51022216	rs1275219	19	50984462	A	C	0.8	0	0	0.164196	0.12	0.01	6.86283e-33	-0.01	0.01	0.167046	0.626601	4	0.615808
	CNTN2_Q02246_OID21426_v1_Oncology	CNTN2	1	205042937	rs3820337	1	205045802	C	T	0.8	0	0	0.167968	-1	0.01	0	0	0	0.168012	0.00594336	20	0.617324
	ENPP6_Q6UWR7_OID30273_v1_Cardiometabolic_II	ENPP6	4	184088706	rs35785684	4	184204074	C	G	0.5	0	0	0.168016	-0.25	0.01	3.19997e-254	-0.01	0	0.168364	0.166641	19	0.617324
	ITPA_Q9BY32_OID30082_v1_Cardiometabolic_II	ITPA	20	3208868	rs59521155	20	3368582	G	A	0.6	0	0	0.168136	0.25	0.01	4.16616e-235	0.01	0	0.168512	0.160202	20	0.617324
	SLC9A3R1_O14745_OID30630_v1_Inflammation_II	SLC9A3R1	17	74748628	rs745666	17	74748659	C	G	0.4	0	0	0.165673	0.09	0.01	6.02287e-31	0.02	0.01	0.1687	0.219047	11	0.617324
	MUC13_Q9H3R2_OID20866_v1_Neurology	MUC13	3	124905442	rs9843509	3	124920909	A	G	0.7	0	0	0.16877	-0.24	0.01	1.19604e-174	-0.01	0.01	0.169278	0.265453	20	0.617499
	HPGDS_O60760_OID21266_v1_Oncology	HPGDS	4	94298535	rs2865353	4	94349727	C	T	0.6	0	0	0.169251	0.46	0.01	0	0	0	0.169369	0.203412	20	0.617499
	CR2_P20023_OID20393_v1_Cardiometabolic	CR2	1	207454230	rs17617	1	207480050	A	C	0.8	0	0	0.169399	-0.19	0.01	1.57144e-75	0.01	0.01	0.170588	0.431854	20	0.620801
	EFHD1_Q9BUP0_OID31044_v1_Neurology_II	EFHD1	2	232606057	rs4072149	2	232643967	C	T	0.5	0	0	0.171308	0.16	0.01	5.39508e-108	0	0	0.172129	0.304108	14	0.625266
	ENPP5_Q9UJA9_OID20736_v1_Inflammation	ENPP5	6	46159185	rs9472701	6	46148712	A	G	0.7	0	0	0.172574	-0.78	0.01	0	0	0	0.17261	0.0453204	11	0.625409
	SNX9_Q9Y5X1_OID20135_v1_Cardiometabolic	SNX9	6	157700387	rs688181	6	157671606	C	T	0.7	0	0	0.169346	-0.09	0.01	4.42692e-27	0.01	0	0.172798	0.468635	20	0.625409
	FGFBP1_Q14512_OID21507_v1_Oncology	FGFBP1	4	15935577	rs9968434	4	15947908	T	C	0.5	0	0	0.171054	-0.09	0.01	1.83188e-35	-0.01	0	0.173641	0.377135	16	0.626847
	NINJ1_Q92982_OID21167_v1_Oncology	NINJ1	9	93121496	rs7039090	9	93132358	T	C	0.5	0	0	0.17355	0.21	0.01	1.34715e-168	-0.01	0	0.17407	0.892976	20	0.626847
	SUSD1_Q6UWL2_OID20072_v1_Cardiometabolic	SUSD1	9	112040783	rs10981292	9	112168294	A	G	0.4	0	0	0.171844	0.1	0.01	1.18822e-39	0.01	0.01	0.174142	0.620622	20	0.626847
	CLIC5_Q9NZA1_OID30890_v1_Neurology_II	CLIC5	6	45880827	rs6921826	6	46082631	C	G	0.6	0	0	0.171824	-0.08	0.01	4.52482e-26	-0.02	0.01	0.175395	0.111896	9	0.630216
	SPON2_Q9BUD6_OID20221_v1_Cardiometabolic	SPON2	4	1166932	rs878323	4	1176025	T	G	0.7	0	0	0.175204	-0.19	0.01	3.54816e-124	-0.01	0.01	0.175909	0.346471	20	0.630922
	HIP1_O00291_OID30071_v1_Cardiometabolic_II	HIP1	7	75533298	rs1186222	7	75618011	T	C	0.4	0	0	0.163717	-0.04	0.01	1.60546e-08	-0.03	0.02	0.17631	0.189387	8	0.63122
	OGA_O60502_OID31465_v1_Oncology_II	OGA	10	101784443	rs749694	10	101760027	G	A	0.5	0	0	0.175147	-0.11	0.01	3.01579e-53	-0.01	0.01	0.176824	0.310429	17	0.63144
	MEP1B_Q16820_OID20168_v1_Cardiometabolic	MEP1B	18	32185069	rs680321	18	32217995	C	T	0.4	0	0	0.177217	-1.07	0.01	0	0	0	0.177236	0.865954	17	0.63144
	FAS_P25445_OID20316_v1_Cardiometabolic	FAS	10	88953813	rs10887882	10	89023165	A	T	0.6	0	0	0.177543	-0.26	0.01	9.96519e-286	-0.01	0	0.177845	0.465003	16	0.63144
	OMP_P47874_OID30835_v1_Neurology_II	OMP	11	77102840	rs11828119	11	77096697	G	A	0.5	0	0	0.174962	0.09	0.01	2.4946e-29	0.02	0.01	0.178088	0.0173381	9	0.63144
	ATRAID_Q6UW56_OID31451_v1_Oncology_II	ATRAID	2	27212041	rs1275530	2	27209679	G	A	0.7	0	0	0.177874	-0.28	0.01	6.71933e-259	0	0	0.178207	0.0116367	20	0.63144
	VSIG10_Q8N0Z9_OID31400_v1_Oncology_II	VSIG10	12	118063593	rs7296643	12	118071352	C	T	0.4	0	0	0.178521	0.54	0.01	0	0	0	0.178599	0.325671	8	0.63144
	PKLR_P30613_OID20682_v1_Inflammation	PKLR	1	155289293	rs11264369	1	155390039	C	T	0.7	0	0	0.176436	0.11	0.01	7.60325e-39	-0.01	0.01	0.178755	0.0891046	20	0.63144
	C2orf69_Q8N8R5_OID30883_v1_Neurology_II	C2orf69	2	199911293	rs1653285	2	200222660	G	A	0.9	0	0	0.174104	-0.17	0.02	1.2569e-19	-0.02	0.01	0.178913	0.00354074	9	0.63144
	VTCN1_Q7Z7D3_OID21164_v1_Oncology	VTCN1	1	117143587	rs1241	1	117142938	A	G	0.7	0	0	0.17492	-0.08	0.01	2.65767e-20	0.01	0	0.179547	0.482292	20	0.631712
	IL36G_Q9NZH8_OID30551_v1_Inflammation_II	IL36G	2	112973203	rs2723154	2	112900498	C	T	0.8	0	0	0.173384	0.08	0.01	5.61956e-15	0.01	0	0.179857	0.156953	15	0.631712
	NEXN_Q0ZGT2_OID30678_v1_Inflammation_II	NEXN	1	77888513	rs9661193	1	77915367	C	T	0.9	0	0	0.176766	0.15	0.01	3.25238e-26	0.01	0.01	0.180269	0.327111	20	0.631712
	FNDC1_Q4ZHG4_OID31127_v1_Neurology_II	FNDC1	6	159169400	rs2073222	6	159529465	T	A	0.4	0	0	0.18055	-0.31	0.01	0	0	0	0.180806	0.350193	5	0.631712
	TP53I3_Q53FA7_OID30632_v1_Inflammation_II	TP53I3	2	24077433	rs2136264	2	24020257	C	T	0.7	0	0	0.180453	0.26	0.01	1.57134e-232	0	0	0.180821	0.00260205	20	0.631712
	ANGPT2_O15123_OID21463_v1_Oncology	ANGPT2	8	6499632	rs2959812	8	6533781	G	A	0.7	0	0	0.180084	-0.14	0.01	1.13838e-65	0	0	0.181417	0.329572	17	0.631712
	SCAMP3_O14828_OID21332_v1_Oncology	SCAMP3	1	155255979	rs11264369	1	155390039	C	T	0.7	0	0	0.176436	0.07	0.01	4.46784e-17	-0.02	0.02	0.181995	0.295789	20	0.631712
	ERI1_Q8IV48_OID31317_v1_Oncology_II	ERI1	8	9002147	rs7814328	8	9018719	C	T	0.5	0	0	0.177712	-0.07	0.01	9.7994e-21	0.02	0.01	0.182201	0.147846	20	0.631712
	AGXT_P21549_OID20139_v1_Cardiometabolic	AGXT	2	240868824	rs4675850	2	240916066	T	C	0.7	0	0	0.181817	0.23	0.01	3.07948e-179	0.01	0	0.182294	0.00147661	20	0.631712
	PCDH7_O60245_OID31456_v1_Oncology_II	PCDH7	4	30720369	rs2310225	4	30829999	G	A	0.8	0	0	0.180789	0.12	0.01	1.48595e-44	0	0	0.182775	0.0152999	20	0.631712
	SPARC_P09486_OID21511_v1_Oncology	SPARC	5	151661096	rs2881558	5	151678125	G	A	0.6	0	0	0.177248	0.06	0.01	6.14325e-16	0.01	0.01	0.183229	0.301872	20	0.631712
	ANKMY2_Q8IV38_OID30518_v1_Inflammation_II	ANKMY2	7	16599779	rs56077141	7	16617664	T	C	0.5	0	0	0.178804	0.07	0.01	1.35145e-20	0.02	0.01	0.183312	null	null	0.631712
	LACTB2_Q53H82_OID20150_v1_Cardiometabolic	LACTB2	8	70635318	rs2639935	8	70954045	T	A	0.4	0	0	0.182305	0.12	0.01	6.58412e-59	-0.01	0.01	0.183787	0.0374532	19	0.631712
	GP1BA_P07359_OID20381_v1_Cardiometabolic	GP1BA	17	4932277	rs36151797	17	4882552	A	T	0.8	0	0	0.181054	0.11	0.01	2.06537e-27	-0.02	0.01	0.184356	0.0290704	20	0.631712
	BPIFA2_Q96DR5_OID30279_v1_Cardiometabolic_II	BPIFA2	20	33161768	rs3818222	20	33225117	A	G	0.5	0	0	0.182589	-0.1	0.01	1.42332e-45	0	0	0.184519	null	null	0.631712
	ATXN10_Q9UBB4_OID20865_v1_Neurology	ATXN10	22	45671798	rs138153	22	45711198	C	G	0.7	0	0	0.182103	-0.11	0.01	9.01566e-37	0.01	0.01	0.18452	0.0718817	20	0.631712
	LGALS4_P56470_OID20748_v1_Inflammation	LGALS4	19	38801671	rs9304578	19	38759697	A	G	0.4	0	0	0.182439	-0.09	0.01	3.95728e-37	-0.01	0	0.184829	0.36802	20	0.631712
	CXCL16_Q9H2A7_OID20282_v1_Cardiometabolic	CXCL16	17	4733533	rs78086290	17	4738075	T	A	0.6	0	0	0.184301	0.19	0.01	1.44546e-148	0.01	0.01	0.184874	0.249798	20	0.631712
	SERPINA3_P01011_OID30786_v1_Inflammation_II	SERPINA3	14	94612384	rs4905229	14	94659089	A	G	0.7	0	0	0.184733	0.3	0.01	3.58333e-284	0	0	0.185031	0.313732	16	0.631712
	VWF_P04275_OID20256_v1_Cardiometabolic	VWF	12	5948877	rs216312	12	6019818	C	T	0.5	0	0	0.181388	-0.07	0.01	3.71023e-20	-0.01	0.01	0.185969	0.142538	14	0.632923
	CEBPB_P17676_OID20052_v1_Cardiometabolic	CEBPB	20	50190830	rs6067417	20	50367160	T	C	0.4	0	0	0.170719	0.04	0.01	4.02161e-07	-0.01	0.01	0.186023	0.113394	8	0.632923
	IL34_Q6ZMJ4_OID20809_v1_Neurology	IL34	16	70579895	rs1993448	16	70658859	C	T	0.4	0	0	0.187708	-0.41	0.01	0	0	0	0.187847	0.459772	20	0.63533
	PPP1R9B_Q96SB3_OID20643_v1_Inflammation	PPP1R9B	17	50133737	rs847687	17	50152080	G	T	0.4	0	0	0.17158	0.04	0.01	1.43153e-06	-0.01	0.01	0.188418	0.320182	3	0.63533
	SCRN1_Q12765_OID20542_v1_Inflammation	SCRN1	7	29920104	rs4722964	7	29952379	G	A	0.8	0	0	0.185309	0.09	0.01	3.19966e-24	-0.01	0	0.189029	0.416858	11	0.63533
	SUMF2_Q8NBJ7_OID21032_v1_Neurology	SUMF2	7	56064002	rs2177561	7	56259586	T	A	0.9	0	0	0.187062	0.16	0.01	3.21811e-42	-0.01	0.01	0.189126	0.00975297	20	0.63533
	SFTPA1_Q8IWL2_OID21165_v1_Oncology	SFTPA1	10	79610939	rs2217231	10	79558789	T	A	0.7	0	0	0.187301	0.12	0.01	3.74368e-38	0.01	0.01	0.189593	0.0570477	11	0.63533
	DPT_Q07507_OID20278_v1_Cardiometabolic	DPT	1	168695468	rs1018454	1	168728523	C	A	0.6	0	0	0.18952	0.33	0.01	0	0	0	0.189691	0.120959	18	0.63533
	HYOU1_Q9Y4L1_OID20300_v1_Cardiometabolic	HYOU1	11	119044188	rs538478	11	119054629	A	G	0.5	0	0	0.189325	-0.17	0.01	9.66071e-120	0	0	0.190029	0.226442	17	0.63533
	CRELD1_Q96HD1_OID30619_v1_Inflammation_II	CRELD1	3	9933793	rs279545	3	9930809	A	G	0.8	0	0	0.189981	-0.72	0.01	0	0	0	0.190044	0.0867975	20	0.63533
	RPE_Q96AT9_OID31324_v1_Oncology_II	RPE	2	210002565	rs2723211	2	210015768	A	G	0.5	0	0	0.183501	0.06	0.01	7.21936e-14	-0.01	0.01	0.190354	0.271468	14	0.63533
	S100A13_Q99584_OID30529_v1_Inflammation_II	S100A13	1	153618787	rs35760493	1	153624127	A	G	0.4	0	0	0.188292	0.1	0.01	6.70498e-39	0.01	0.01	0.190531	0.354888	17	0.63533
	PRRT3_Q5FWE3_OID30276_v1_Cardiometabolic_II	PRRT3	3	9945542	rs279545	3	9930809	A	G	0.8	0	0	0.189981	0.21	0.01	8.68949e-117	0	0	0.190701	0.0952767	15	0.63533
	VCAM1_P19320_OID20396_v1_Cardiometabolic	VCAM1	1	100719742	rs1609620	1	100675189	C	T	0.5	0	0	0.18503	-0.06	0.01	3.2434e-16	-0.02	0.02	0.190773	0.172541	17	0.63533
	LGALS3_P17931_OID20284_v1_Cardiometabolic	LGALS3	14	55124110	rs6573005	14	55143524	A	C	0.4	0	0	0.190816	-0.53	0.01	0	0	0	0.190887	0.101414	20	0.63533
	LGALS8_O00214_OID21041_v1_Neurology	LGALS8	1	236518000	rs1475133	1	236553386	A	G	0.7	0	0	0.191443	0.31	0.01	8.2744e-283	0.01	0	0.191736	0.801857	20	0.636923
	BNIP3L_O60238_OID30525_v1_Inflammation_II	BNIP3L	8	26383054	rs3779916	8	26393390	A	C	0.6	0	0	0.183647	0.05	0.01	1.86122e-11	0.01	0.01	0.192132	0.655837	13	0.636923
	LTA4H_P09960_OID21452_v1_Oncology	LTA4H	12	96000753	rs7966537	12	95981756	G	A	0.8	0	0	0.189024	-0.09	0.01	8.02232e-27	-0.02	0.01	0.192327	0.073101	16	0.636923
	CNP_P09543_OID30285_v1_Cardiometabolic_II	CNP	17	41966763	rs4432296	17	41966789	T	C	0.7	0	0	0.189286	0.09	0.01	4.13996e-24	-0.02	0.01	0.192983	0.235944	20	0.638031
	CD300E_Q496F6_OID21418_v1_Oncology	CD300E	17	74609885	rs1719465	17	74580252	C	T	0.7	0	0	0.193842	-0.36	0.01	0	0	0	0.194018	0.663213	20	0.640388
	NOS1_P29475_OID20863_v1_Neurology	NOS1	12	117208142	rs3844049	12	117441519	C	T	0.4	0	0	0.19335	-0.11	0.01	4.23738e-55	0	0	0.194888	0.878115	19	0.641338
	PXDNL_A1KZ92_OID31405_v1_Oncology_II	PXDNL	8	51319577	rs2977020	8	51408683	C	T	0.8	0	0	0.194408	0.27	0.01	4.00372e-152	0	0	0.194951	0.00985199	20	0.641338
	TNFRSF14_Q92956_OID20783_v1_Inflammation	TNFRSF14	1	2555639	rs2495366	1	2557491	A	G	0.5	0	0	0.194451	0.11	0.01	3.86276e-54	0.01	0.01	0.196012	0.00651031	20	0.643306
	PRELP_P51888_OID20766_v1_Inflammation	PRELP	1	203475806	rs1361598	1	203443314	A	G	0.8	0	0	0.195829	0.21	0.01	3.66438e-110	0	0	0.19658	0.0198598	9	0.643306
	GGT1_P19440_OID21075_v1_Neurology	GGT1	22	24594811	rs2005593	22	24655298	T	G	0.7	0	0	0.195275	0.13	0.01	2.68536e-50	0.01	0.01	0.196955	0.363824	20	0.643306
	OBP2B_Q9NPH6_OID20980_v1_Neurology	OBP2B	9	133205277	rs4962104	9	133211660	C	T	0.8	0	0	0.197396	0.7	0.01	0	0	0	0.197441	0.559794	20	0.643306
	OPTC_Q9UBM4_OID21362_v1_Oncology	OPTC	1	203494153	rs1361598	1	203443314	A	G	0.8	0	0	0.195829	0.13	0.01	1.25776e-45	0	0	0.197685	0.313473	5	0.643306
	ADAM8_P78325_OID21039_v1_Neurology	ADAM8	10	133262420	rs2995310	10	133269306	T	C	0.9	0	0	0.197607	-0.71	0.01	0	0	0	0.197718	0.952673	20	0.643306
	TNFAIP8L2_Q6P589_OID30629_v1_Inflammation_II	TNFAIP8L2	1	151156649	rs4970991	1	151031527	C	T	0.8	0	0	0.190505	0.07	0.01	1.32647e-12	0.01	0.01	0.197978	0.179829	19	0.643306
	SCGB3A2_Q96PL1_OID20723_v1_Inflammation	SCGB3A2	5	147870682	rs17703305	5	147826276	T	G	0.4	0	0	0.197404	-0.15	0.01	3.89403e-89	0.01	0.01	0.198332	0.244559	18	0.643306
	KEL_P23276_OID20881_v1_Neurology	KEL	7	142941114	rs3757853	7	142953388	G	C	0.4	0	0	0.197362	0.12	0.01	4.85846e-66	-0.01	0.01	0.198623	null	null	0.643306
	PLA2G2A_P14555_OID20274_v1_Cardiometabolic	PLA2G2A	1	19975431	rs1774132	1	19982703	G	T	0.7	0	0	0.198672	-0.48	0.01	0	0	0	0.198787	0.0356609	20	0.643306
	TGFB1_P01137_OID20621_v1_Inflammation	TGFB1	19	41301587	rs12462166	19	41351499	C	T	0.7	0	0	0.19895	0.2	0.01	7.48149e-130	-0.01	0.01	0.199579	0.800032	12	0.64482
	CCL17_Q92583_OID20745_v1_Inflammation	CCL17	16	57404767	rs223896	16	57409234	A	G	0.6	0	0	0.199896	-0.17	0.01	1.24739e-116	-0.01	0.01	0.200596	0.331605	20	0.647052
	ENPEP_Q07075_OID30135_v1_Cardiometabolic_II	ENPEP	4	110365733	rs639194	4	110529167	T	C	0.7	0	0	0.191452	-0.05	0.01	3.98942e-10	-0.01	0.01	0.201002	0.625476	10	0.64731
	FN1_P02751_OID30787_v1_Inflammation_II	FN1	2	215360440	rs1250259	2	215435759	A	T	0.8	0	0	0.201527	0.45	0.01	0	0	0	0.201658	0.106299	20	0.648374
	CD55_P08174_OID20377_v1_Cardiometabolic	CD55	1	207321532	rs2182912	1	207486999	A	T	0.8	0	0	0.201987	0.35	0.01	5.72678e-281	0	0	0.202273	0.453519	20	0.648703
	TINAGL1_Q9GZM7_OID20180_v1_Cardiometabolic	TINAGL1	1	31576485	rs4949214	1	31552699	C	G	0.5	0	0	0.198922	-0.07	0.01	1.25198e-23	0.02	0.01	0.202593	0.102074	20	0.648703
	THOP1_P52888_OID20194_v1_Cardiometabolic	THOP1	19	2785503	rs1640275	19	2811295	C	A	0.4	0	0	0.202218	0.2	0.01	7.49146e-155	0.01	0.01	0.20274	0.286395	7	0.648703
	AGR3_Q8TD06_OID21243_v1_Oncology	AGR3	7	16859412	rs1404964	7	16851636	T	C	0.7	0	0	0.187979	-0.04	0.01	8.00388e-07	-0.04	0.03	0.203339	0.0974945	20	0.649575
	WASF3_Q9UPY6_OID20882_v1_Neurology	WASF3	13	26557683	rs9512298	13	26638078	G	C	0.5	0	0	0.202543	0.13	0.01	5.08156e-66	-0.01	0.01	0.203785	0.0522232	20	0.649676
	LILRB4_Q8NHJ6_OID20429_v1_Inflammation	LILRB4	19	54643889	rs731170	19	54664811	G	A	0.7	0	0	0.203698	-0.24	0.01	7.9302e-245	0	0	0.204025	0.193812	3	0.649676
	CSF3R_Q99062_OID30527_v1_Inflammation_II	CSF3R	1	36466043	rs3917937	1	36477540	G	A	0.6	0	0	0.203815	0.2	0.01	7.26102e-137	0.01	0.01	0.204404	0.0425841	20	0.64984
	RAD23B_P54727_OID21166_v1_Oncology	RAD23B	9	107283137	rs7035725	9	107287633	G	C	0.6	0	0	0.199979	-0.06	0.01	4.47094e-17	-0.02	0.02	0.205174	0.217644	16	0.651246
	ENTPD6_O75354_OID20100_v1_Cardiometabolic	ENTPD6	20	25195693	rs6050446	20	25214873	G	A	1	0	0	0.206668	1.86	0.02	0	0	0	0.206715	0.185507	20	0.655093
	PECR_Q9BY49_OID30228_v1_Cardiometabolic_II	PECR	2	215996329	rs11888271	2	216087168	G	A	0.6	0	0	0.205933	0.13	0.01	5.22038e-64	0.01	0.01	0.207202	0.418137	20	0.65559
	VIT_Q6UXI7_OID30334_v1_Cardiometabolic_II	VIT	2	36696690	rs1468810	2	36766797	A	C	0.6	0	0	0.207664	-0.43	0.01	0	0	0	0.207755	0.291258	20	0.656293
	NCS1_P62166_OID21458_v1_Oncology	NCS1	9	130172404	rs1054879	9	130233489	A	G	0.5	0	0	0.207551	0.12	0.01	1.5392e-66	0	0	0.208764	0.307816	7	0.658437
	S100A14_Q9HCY8_OID30987_v1_Neurology_II	S100A14	1	153614255	rs11548102	1	153614780	T	A	0.5	0	0	0.208462	-0.18	0.01	6.15189e-121	-0.01	0.01	0.209119	0.303317	20	0.65851
	CACNB3_P54284_OID31039_v1_Neurology_II	CACNB3	12	48813794	rs2453488	12	48861425	C	T	0.7	0	0	0.20831	-0.11	0.01	6.00065e-41	0	0	0.210309	0.491608	20	0.66121
	AHSG_P02765_OID30706_v1_Inflammation_II	AHSG	3	186613060	rs1900618	3	186620346	T	C	0.7	0	0	0.211084	0.68	0.01	0	0	0	0.211133	0.155963	20	0.662751
	DNAJB1_P25685_OID21363_v1_Oncology	DNAJB1	19	14514769	rs11085896	19	14541074	C	A	0.6	0	0	0.204853	-0.05	0.01	1.72306e-12	-0.03	0.02	0.212084	0.338854	8	0.664007
	SCT_P09683_OID30951_v1_Neurology_II	SCT	11	626309	rs7483577	11	2203702	A	G	0.6	0	0	0.197802	-0.04	0.01	5.11292e-07	-0.03	0.03	0.212223	0.397203	10	0.664007
	PLSCR3_Q9NRY6_OID31146_v1_Neurology_II	PLSCR3	17	7389727	rs2075759	17	7389366	G	A	1	0	0	0.205916	0.16	0.02	1.7746e-13	0	0	0.212536	0.0458467	8	0.664007
	THTPA_Q9BU02_OID31375_v1_Oncology_II	THTPA	14	23555988	rs222682	14	23549129	C	T	0.8	0	0	0.21283	0.23	0.01	9.50614e-141	0	0	0.213386	null	null	0.665617
	IL12B_P29460_OID20666_v1_Inflammation	IL12B	5	159314780	rs4244437	5	159346109	A	G	0.7	0	0	0.214016	0.56	0.01	0	0	0	0.214083	0.123772	20	0.666341
	SPRR3_Q9UBC9_OID31131_v1_Neurology_II	SPRR3	1	153001747	rs61811427	1	152995943	T	C	0.5	0	0	0.213984	0.24	0.01	3.54714e-254	-0.01	0	0.214289	0.267751	20	0.666341
	REG1B_P48304_OID20266_v1_Cardiometabolic	REG1B	2	79085023	rs11126696	2	79096762	G	A	0.6	0	0	0.214958	0.34	0.01	0	0	0	0.215127	0.181546	20	0.667324
	REG1A_P05451_OID20415_v1_Cardiometabolic	REG1A	2	79120362	rs11126696	2	79096762	G	A	0.6	0	0	0.214958	0.25	0.01	2.3248e-242	0	0	0.215277	0.139948	17	0.667324
	IL17F_Q96PD4_OID20456_v1_Inflammation	IL17F	6	52236681	rs9382084	6	52240869	T	G	0.7	0	0	0.212253	-0.08	0.01	4.71953e-24	0.01	0	0.21571	0.112373	20	0.667626
	MAN1A2_O60476_OID30262_v1_Cardiometabolic_II	MAN1A2	1	117367449	rs10923344	1	117554006	A	G	0.6	0	0	0.215607	0.19	0.01	2.44515e-152	-0.01	0.01	0.216116	0.407548	17	0.667842
	ADAM15_Q13444_OID20109_v1_Cardiometabolic	ADAM15	1	155050566	rs11264304	1	155060841	C	T	0.7	0	0	0.217654	-0.68	0.01	0	0	0	0.217706	0.0475769	20	0.67005
	CCDC80_Q76M96_OID20226_v1_Cardiometabolic	CCDC80	3	112596797	rs6438086	3	112641139	G	A	0.6	0	0	0.214099	-0.07	0.01	2.10427e-22	0.01	0.01	0.217807	0.561784	15	0.67005
	DDX58_O95786_OID21226_v1_Oncology	DDX58	9	32455302	rs10970985	9	32453121	G	C	0.6	0	0	0.217953	0.22	0.01	1.16787e-173	-0.01	0	0.218395	0.149449	20	0.67005
	CD300A_Q9UGN4_OID30576_v1_Inflammation_II	CD300A	17	74466399	rs1048367	17	74450469	C	T	0.8	0	0	0.217646	-0.15	0.01	1.48043e-77	0	0	0.218651	0.0683669	12	0.67005
	ANGPTL7_O43827_OID21412_v1_Oncology	ANGPTL7	1	11189355	rs1148478	1	11114010	T	A	0.8	0	0	0.218664	0.37	0.01	0	0	0	0.218855	0.117424	20	0.67005
	IL18_Q14116_OID20694_v1_Inflammation	IL18	11	112143253	rs2250417	11	112214593	C	T	0.5	0	0	0.218788	-0.29	0.01	0	0	0	0.219005	0.00349857	13	0.67005
	AP1G2_O75843_OID31348_v1_Oncology_II	AP1G2	14	23559565	rs222682	14	23549129	C	T	0.8	0	0	0.21283	0.07	0.01	4.31322e-13	0.01	0.01	0.219521	null	null	0.67005
	SDK2_Q58EX2_OID30662_v1_Inflammation_II	SDK2	17	73334384	rs4789148	17	73559535	C	T	0.5	0	0	0.21923	-0.26	0.01	2.81877e-255	0	0	0.219528	0.124262	13	0.67005
	SBSN_Q6UWP8_OID30398_v1_Cardiometabolic_II	SBSN	19	35523367	rs10420102	19	35525448	A	G	0.4	0	0	0.22038	-0.27	0.01	1.23385e-261	0	0	0.22067	0.40374	17	0.671545
	ACE_P12821_OID30696_v1_Inflammation_II	ACE	17	63477061	rs4362	17	63496400	C	T	0.4	0	0	0.220596	-0.45	0.01	0	0	0	0.220694	0.301461	20	0.671545
	SELP_P16109_OID20379_v1_Cardiometabolic	SELP	1	169588849	rs760694	1	169599460	G	T	0.5	0	0	0.220221	-0.14	0.01	2.06586e-74	0.01	0.01	0.22126	0.906879	4	0.671625
	FCRLB_Q6BAA4_OID21193_v1_Oncology	FCRLB	1	161721563	rs905595	1	161715100	C	G	0.8	0	0	0.221295	-0.52	0.01	0	0	0	0.221396	0.403064	20	0.671625
	SPINT1_O43278_OID21109_v1_Neurology	SPINT1	15	40844018	rs2412554	15	40783746	C	T	0.6	0	0	0.221093	0.1	0.01	9.96323e-39	-0.01	0.01	0.223127	0.0118383	20	0.675134
	REG3G_Q6UW15_OID31408_v1_Oncology_II	REG3G	2	79025686	rs2861742	2	79080691	G	A	0.7	0	0	0.222918	-0.29	0.01	3.75236e-239	0	0	0.223233	0.197264	20	0.675134
	RNF149_Q8NC42_OID30235_v1_Cardiometabolic_II	RNF149	2	101271219	rs12621632	2	101280863	T	C	0.4	0	0	0.224008	0.28	0.01	1.15e-297	0	0	0.22426	0.208635	20	0.677082
	MSLN_Q13421_OID21380_v1_Oncology	MSLN	16	760734	rs12444007	16	757347	T	C	0.5	0	0	0.22434	-0.3	0.01	0	0	0	0.224558	0.328172	5	0.677082
	IGSF3_O75054_OID21312_v1_Oncology	IGSF3	1	116574399	rs688378	1	116596434	C	G	0.4	0	0	0.222527	-0.08	0.01	1.30286e-28	0.01	0.01	0.225309	0.34253	19	0.678036
	MAP4K5_Q9Y4K4_OID20899_v1_Neurology	MAP4K5	14	50418501	rs12882136	14	50816104	G	C	0.9	0	0	0.222499	0.13	0.01	6.95985e-25	-0.01	0.01	0.225725	0.115239	6	0.678036
	CD276_Q5ZPR3_OID20680_v1_Inflammation	CD276	15	73683966	rs2415153	15	73571285	T	G	0.9	0	0	0.225742	0.67	0.01	0	0	0	0.225898	0.0712491	9	0.678036
	WFDC1_Q9HC57_OID31366_v1_Oncology_II	WFDC1	16	84294846	rs3785042	16	84304898	C	G	0.7	0	0	0.225964	0.19	0.01	4.88651e-114	0.01	0.01	0.226624	0.0759178	20	0.678346
	DTX3_Q8N9I9_OID21349_v1_Oncology	DTX3	12	57604622	rs1689583	12	57729092	C	T	0.8	0	0	0.223443	0.09	0.01	1.74422e-20	0.02	0.01	0.227404	0.29299	12	0.678346
	RBKS_Q9H477_OID20986_v1_Neurology	RBKS	2	27781379	rs6706419	2	28087741	C	T	1	0	0	0.226046	0.29	0.02	1.69592e-50	0.01	0.01	0.227565	0.0105262	13	0.678346
	PENK_P01210_OID30666_v1_Inflammation_II	PENK	8	56436674	rs2576575	8	56448734	T	C	0.5	0	0	0.227577	-0.3	0.01	0	0	0	0.227787	0.00247668	18	0.678346
	FGFBP2_Q9BYJ0_OID30395_v1_Cardiometabolic_II	FGFBP2	4	15960245	rs4698429	4	15956140	A	G	0.8	0	0	0.227778	-0.71	0.01	0	0	0	0.227842	0.773439	12	0.678346
	PTX3_P26022_OID20570_v1_Inflammation	PTX3	3	157436850	rs1403109	3	157298908	A	T	0.5	0	0	0.220617	0.05	0.01	1.16923e-11	-0.02	0.02	0.22805	0.0167945	14	0.678346
	FCGR2A_P12318_OID20391_v1_Cardiometabolic	FCGR2A	1	161505430	rs12731669	1	161440668	G	A	0.9	0	0	0.229532	1.18	0.01	0	0	0	0.22957	0.114611	20	0.680888
	PRDX1_Q06830_OID20962_v1_Neurology	PRDX1	1	45510914	rs2356552	1	45543644	C	T	0.9	0	0	0.225129	0.11	0.01	2.96346e-18	0.02	0.02	0.229591	0.0845735	6	0.680888
	SNX18_Q96RF0_OID31476_v1_Oncology_II	SNX18	5	54517759	rs2548611	5	54523065	C	T	0.8	0	0	0.226659	-0.1	0.01	1.7746e-23	0	0	0.230045	0.178203	12	0.680888
	GPR15L_Q6UWK7_OID31511_v1_Oncology_II	C10orf99	10	84173801	rs10732827	10	84132151	G	A	0.6	0	0	0.229617	0.17	0.01	7.12879e-113	0	0	0.230275	0.0506497	17	0.680888
	RBP7_Q96R05_OID31526_v1_Oncology_II	RBP7	1	9997206	rs1220399	1	9935196	A	G	0.8	0	0	0.231027	0.31	0.01	5.30178e-262	0	0	0.231307	0.0786406	18	0.682922
	ACP5_P13686_OID20314_v1_Cardiometabolic	ACP5	19	11574660	rs12985274	19	11609452	T	G	0.4	0	0	0.2327	0.22	0.01	3.41651e-215	0	0	0.233039	0.293196	17	0.685941
	BCR_P11274_OID20558_v1_Inflammation	BCR	22	23179704	rs4820543	22	23200348	G	A	0.6	0	0	0.220924	-0.04	0.01	1.48358e-07	0.03	0.03	0.233201	0.35321	5	0.685941
	AGRN_O00468_OID20786_v1_Inflammation	AGRN	1	1020120	rs4970394	1	1027511	T	C	0.6	0	0	0.233282	0.32	0.01	0	0	0	0.233464	0.0580966	20	0.685941
	PDGFC_Q9NRA1_OID21183_v1_Oncology	PDGFC	4	156760454	rs7659174	4	156156120	C	T	0.7	0	0	0.230804	0.09	0.01	4.29637e-26	0	0	0.233788	0.510442	9	0.685941
	GAL_P22466_OID20727_v1_Inflammation	GAL	11	68683779	rs2510395	11	68524452	G	T	0.9	0	0	0.230186	-0.12	0.01	5.99378e-19	0	0	0.234399	0.0955757	8	0.685941
	WWP2_O00308_OID20926_v1_Neurology	WWP2	16	69762328	rs4608327	16	69816248	C	G	0.8	0	0	0.232459	0.12	0.01	4.72173e-39	-0.01	0.01	0.234401	0.0122875	13	0.685941
	FSHB_P01225_OID30233_v1_Cardiometabolic_II	FSHB	11	30231014	rs601681	11	30212847	T	C	0.4	0	0	0.233867	-0.07	0.01	1.96201e-39	0.01	0.01	0.23578	0.596156	16	0.688963
	TGM2_P21980_OID20141_v1_Cardiometabolic	TGM2	20	38127385	rs2076382	20	38165564	T	C	0.6	0	0	0.235824	0.17	0.01	3.17693e-113	0.01	0.01	0.236467	0.350256	14	0.689957
	FAM13A_O94988_OID31463_v1_Oncology_II	FAM13A	4	88725955	rs1398942	4	89009241	A	G	0.5	0	0	0.236641	-0.12	0.01	4.37419e-59	0	0	0.237888	0.229316	20	0.693083
	S100A4_P26447_OID21519_v1_Oncology	S100A4	1	153543613	rs4845351	1	153524235	A	C	0.9	0	0	0.236572	-0.16	0.01	1.23284e-38	0	0	0.238509	0.396721	6	0.693875
	VAT1_Q99536_OID21382_v1_Oncology	VAT1	17	43014607	rs6503727	17	43160842	C	T	0.6	0	0	0.237995	0.14	0.01	1.02755e-69	0	0	0.239042	0.482195	20	0.693934
	CNTNAP4_Q9C0A0_OID30911_v1_Neurology_II	CNTNAP4	16	76277278	rs4300675	16	76392537	C	T	0.6	0	0	0.230411	0.05	0.01	9.31321e-10	0.01	0.01	0.239228	0.217444	20	0.693934
	NAMPT_P43490_OID21227_v1_Oncology	NAMPT	7	106248298	rs342293	7	106731773	G	C	0.4	0	0	0.230281	-0.04	0.01	4.69343e-09	0.03	0.02	0.239897	0.352639	6	0.694863
	HDGF_P51858_OID21455_v1_Oncology	HDGF	1	156742109	rs3765787	1	156784673	C	T	0.8	0	0	0.24108	-1.02	0.01	0	0	0	0.241104	0.606027	19	0.697341
	SLMAP_Q14BN4_OID31441_v1_Oncology_II	SLMAP	3	57755450	rs1354034	3	56815721	C	T	0.6	0	0	0.238177	0.07	0.01	9.59177e-21	0.01	0.01	0.241896	0.494132	16	0.698615
	SCARF1_Q14162_OID20297_v1_Cardiometabolic	SCARF1	17	1633858	rs2272011	17	1638896	A	G	0.6	0	0	0.242419	-0.38	0.01	0	0	0	0.242551	0.0808051	16	0.69873
	NTF3_P20783_OID20591_v1_Inflammation	NTF3	12	5432108	rs10774327	12	5441899	G	A	0.8	0	0	0.241272	0.14	0.01	4.38223e-50	0	0	0.242728	0.356386	9	0.69873
	DNAJC6_O75061_OID30247_v1_Cardiometabolic_II	DNAJC6	1	65248219	rs7527768	1	65292353	G	A	0.6	0	0	0.240043	0.08	0.01	1.24537e-25	-0.02	0.01	0.242991	0.179535	20	0.69873
	XCL1_P47992_OID21398_v1_Oncology	XCL1	1	168576605	rs1933107	1	168555657	G	A	0.5	0	0	0.243385	0.5	0.01	0	0	0	0.243456	0.0366163	13	0.699055
	CREG1_O75629_OID21515_v1_Oncology	CREG1	1	167529117	rs7513428	1	167546035	C	T	0.9	0	0	0.243761	-0.25	0.01	3.18406e-146	0	0	0.244243	0.906756	15	0.700305
	TNFRSF10C_O14798_OID20265_v1_Cardiometabolic	TNFRSF10C	8	23102921	rs6557616	8	23103191	C	G	0.8	0	0	0.245098	0.3	0.01	0	0	0	0.245295	0.253848	20	0.700854
	APEX1_P27695_OID21434_v1_Oncology	APEX1	14	20455191	rs1130409	14	20456995	G	T	0.5	0	0	0.245207	-0.39	0.01	0	0	0	0.245319	null	null	0.700854
	CCL24_O00175_OID20772_v1_Inflammation	CCL24	7	75810825	rs2024050	7	75831075	G	A	0.9	0	0	0.245821	-1.37	0.01	0	0	0	0.245846	0.0299674	20	0.700854
	DKK1_O94907_OID21066_v1_Neurology	DKK1	10	52314281	rs7097068	10	52360120	G	T	0.5	0	0	0.24424	-0.1	0.01	4.94647e-42	0.01	0.01	0.245968	0.147309	20	0.700854
	PPME1_Q9Y570_OID21347_v1_Oncology	PPME1	11	74171267	rs479968	11	74327229	C	G	0.7	0	0	0.232264	0.04	0.01	1.35341e-06	0.04	0.03	0.246198	0.0610491	18	0.700854
	SFRP1_Q8N474_OID20984_v1_Neurology	SFRP1	8	41261962	rs968427	8	41308275	C	T	0.5	0	0	0.246879	-0.16	0.01	1.62182e-110	0	0	0.247514	0.87437	13	0.703153
	FXN_Q16595_OID21442_v1_Oncology	FXN	9	69035751	rs2486449	9	69219684	C	A	0.5	0	0	0.24429	0.07	0.01	6.93586e-22	0.02	0.01	0.247728	0.421976	20	0.703153
	SDCCAG8_Q86SQ7_OID31423_v1_Oncology_II	SDCCAG8	1	243256034	rs953492	1	243307890	G	A	0.5	0	0	0.247824	0.2	0.01	5.94975e-165	0	0	0.248245	0.285695	20	0.703153
	HS3ST3B1_Q9Y662_OID21303_v1_Oncology	HS3ST3B1	17	14301081	rs7225627	17	13938785	G	T	0.4	0	0	0.248325	0.27	0.01	9.94396e-279	0	0	0.248573	0.211083	20	0.703153
	PLA2G4A_P47712_OID20685_v1_Inflammation	PLA2G4A	1	186828949	rs5027750	1	186959679	G	A	0.9	0	0	0.234429	-0.05	0.01	2.11271e-06	-0.03	0.03	0.248775	null	null	0.703153
	PDCD5_O14737_OID21021_v1_Neurology	PDCD5	19	32581190	rs10402931	19	32581163	A	G	0.7	0	0	0.249471	0.38	0.01	0	0	0	0.249611	0.00312937	20	0.704514
	ERC2_O15083_OID30880_v1_Neurology_II	ERC2	3	55508311	rs13065489	3	56070615	T	G	0.5	0	0	0.242708	0.05	0.01	5.31741e-10	0.01	0.01	0.250926	0.242754	17	0.706231
	DDR1_Q08345_OID21009_v1_Neurology	DDR1	6	30876421	rs3095353	6	30836031	A	T	0.5	0	0	0.250785	-0.35	0.01	0	0	0	0.250931	0.163949	20	0.706231
	CA11_O75493_OID21195_v1_Oncology	CA11	19	48637946	rs8102492	19	48637552	C	A	0.8	0	0	0.247519	-0.08	0.01	3.90303e-15	-0.02	0.01	0.252592	0.234232	20	0.708665
	GM2A_P17900_OID30413_v1_Cardiometabolic_II	GM2A	5	151212150	rs153478	5	151259878	G	A	0.7	0	0	0.252652	-0.69	0.01	0	0	0	0.25269	0.000108273	20	0.708665
	TALDO1_P37837_OID30414_v1_Cardiometabolic_II	TALDO1	11	747415	rs4980320	11	198986	C	T	0.4	0	0	0.244052	0.04	0.01	2.24507e-09	-0.03	0.02	0.252865	0.139047	5	0.708665
	TRIM5_Q9C035_OID20526_v1_Inflammation	TRIM5	11	5663195	rs4309185	11	5669961	T	C	0.9	0	0	0.253033	0.41	0.01	8.32078e-301	0	0	0.253259	0.332293	20	0.708768
	NUDT2_P50583_OID21308_v1_Oncology	NUDT2	9	34329506	rs10971957	9	34151465	T	C	0.6	0	0	0.25371	0.24	0.01	4.12281e-208	0	0	0.254036	0.0991902	20	0.709944
	OSMR_Q99650_OID20356_v1_Cardiometabolic	OSMR	5	38845858	rs1697890	5	38864561	C	T	0.5	0	0	0.255349	-0.29	0.01	0	0	0	0.255542	0.163196	16	0.711967
	GLB1_P16278_OID20949_v1_Neurology	GLB1	3	32996609	rs7637133	3	33097271	A	C	0.6	0	0	0.256213	0.23	0.01	1.12541e-209	0.01	0	0.256534	0.0760512	20	0.711967
	LY9_Q9HBG7_OID20670_v1_Inflammation	LY9	1	160796074	rs474918	1	160801407	T	C	0.8	0	0	0.256589	-0.59	0.01	0	0	0	0.256661	0.102621	20	0.711967
	JAM3_Q9BX67_OID30586_v1_Inflammation_II	JAM3	11	134069071	rs655627	11	134151964	A	G	0.6	0	0	0.253613	0.07	0.01	3.4554e-22	-0.02	0.01	0.256891	0.273799	13	0.711967
	CST3_P01034_OID20400_v1_Cardiometabolic	CST3	20	23626706	rs911119	20	23632100	T	C	0.8	0	0	0.256754	0.33	0.01	0	0	0	0.256958	0.296573	20	0.711967
	FOLR3_P41439_OID21485_v1_Oncology	FOLR3	11	72114869	rs7123197	11	72148307	A	G	0.9	0	0	0.257059	-1.05	0.01	0	0	0	0.257097	0.0794861	8	0.711967
	FGA_P02671_OID30788_v1_Inflammation_II	FGA	4	154583128	rs62330387	4	154525471	C	A	0.5	0	0	0.25252	-0.06	0.01	3.05001e-15	-0.02	0.02	0.257466	0.323448	7	0.711967
	SRPK2_P78362_OID20502_v1_Inflammation	SRPK2	7	105110704	rs342298	7	106733200	T	C	0.4	0	0	0.252158	-0.05	0.01	7.54049e-13	0.02	0.02	0.258144	0.348519	9	0.711967
	PROCR_Q9UNN8_OID30149_v1_Cardiometabolic_II	PROCR	20	35172072	rs819130	20	34319283	C	T	0.9	0	0	0.257992	-0.64	0.02	3.93574e-288	0	0	0.258224	0.0520317	11	0.711967
	FOLR1_P15328_OID21529_v1_Oncology	FOLR1	11	72189558	rs575542	11	72146259	G	A	0.9	0	0	0.255878	0.12	0.01	8.78823e-29	-0.01	0.01	0.258343	0.199003	6	0.711967
	MINK1_Q8N4C8_OID31156_v1_Neurology_II	MINK1	17	4833340	rs2661697	17	4904700	T	C	0.8	0	0	0.253481	-0.08	0.01	2.52929e-12	-0.02	0.02	0.259724	0.621019	19	0.714781
	PODXL_O00592_OID21358_v1_Oncology	PODXL	7	131500262	rs1814291	7	131532379	C	T	0.9	0	0	0.260092	0.27	0.01	2.10426e-100	0.01	0.01	0.260759	0.0895723	19	0.715199
	PECAM1_P16284_OID21131_v1_Neurology	PECAM1	17	64319415	rs1962147	17	64313313	G	C	0.6	0	0	0.253226	0.05	0.01	1.9829e-10	0.03	0.02	0.260775	0.728635	20	0.715199
	KIT_P10721_OID20370_v1_Cardiometabolic	KIT	4	54657267	rs2237029	4	54669170	A	G	0.6	0	0	0.253764	0.05	0.01	7.29291e-11	0.01	0.01	0.260956	0.000404514	20	0.715199
	NFU1_Q9UMS0_OID31510_v1_Oncology_II	NFU1	2	69396113	rs10198171	2	69323920	C	T	0.6	0	0	0.259754	-0.08	0.01	8.00571e-28	-0.01	0.01	0.262274	0.319811	20	0.717258
	COL2A1_P02458_OID30286_v1_Cardiometabolic_II	COL2A1	12	47972967	rs7135779	12	48193936	G	A	0.6	0	0	0.262764	0.67	0.01	0	0	0	0.262805	0.00704251	20	0.717258
	GPIHBP1_Q8IV16_OID31469_v1_Oncology_II	GPIHBP1	8	143213218	rs13261822	8	143208967	C	T	0.4	0	0	0.262876	0.24	0.01	3.55289e-222	0	0	0.263171	0.276511	20	0.717258
	SERPIND1_P05546_OID30767_v1_Inflammation_II	SERPIND1	22	20774113	rs5751736	22	20690560	T	A	0.6	0	0	0.257103	0.05	0.01	4.73697e-11	-0.03	0.02	0.264073	0.138742	12	0.717258
	SERPINA9_Q86WD7_OID21284_v1_Oncology	SERPINA9	14	94462717	rs7152610	14	94462135	C	T	0.9	0	0	0.263988	-0.58	0.01	0	0	0	0.264088	0.338753	11	0.717258
	DSC2_Q02487_OID21079_v1_Neurology	DSC2	18	31058840	rs4799305	18	31109181	A	G	0.9	0	0	0.264051	-0.34	0.01	3.77143e-193	0	0	0.26439	0.251997	8	0.717258
	SLAMF8_Q9P0V8_OID21214_v1_Oncology	SLAMF8	1	159826811	rs7516146	1	159831321	A	G	0.4	0	0	0.264984	-0.37	0.01	0	0	0	0.265122	0.172789	5	0.717258
	PON3_Q15166_OID20777_v1_Inflammation	PON3	7	95359872	rs10953142	7	95354042	T	C	0.6	0	0	0.265436	-0.3	0.01	0	0	0	0.265614	0.255624	20	0.717258
	APBB1IP_Q7Z5R6_OID21359_v1_Oncology	APBB1IP	10	26438341	rs2992335	10	26439005	G	C	0.6	0	0	0.26526	-0.22	0.01	4.42849e-179	-0.01	0	0.265624	0.342272	20	0.717258
	PYDC1_Q8WXC3_OID30202_v1_Cardiometabolic_II	PYDC1	16	31215962	rs4561481	16	31248232	A	G	0.7	0	0	0.26547	0.31	0.01	0	0	0	0.265632	0.0452021	20	0.717258
	UMOD_P07911_OID20237_v1_Cardiometabolic	UMOD	16	20333051	rs6497475	16	20342960	C	T	0.7	0	0	0.266353	0.75	0.01	0	0	0	0.266391	0.199375	18	0.717258
	NPTX1_Q15818_OID21074_v1_Neurology	NPTX1	17	80466834	rs7212223	17	80509760	A	G	0.6	0	0	0.2665	-0.34	0.01	0	0	0	0.26664	0.149096	20	0.717258
	ACAA1_P09110_OID21269_v1_Oncology	ACAA1	3	38103129	rs2070491	3	38308643	G	A	0.5	0	0	0.26336	0.07	0.01	4.255e-19	0.01	0.01	0.267079	0.494615	10	0.717258
	CDH2_P19022_OID20170_v1_Cardiometabolic	CDH2	18	27932879	rs1785842	18	28128594	G	A	0.6	0	0	0.264949	-0.08	0.01	7.85783e-30	-0.01	0.01	0.267246	0.486927	8	0.717258
	C1QTNF9_P0C862_OID30620_v1_Inflammation_II	C1QTNF9	13	24307166	rs1961993	13	24316879	A	C	0.7	0	0	0.26746	1.15	0.01	0	0	0	0.26748	0.970902	20	0.717258
	DSG4_Q86SJ6_OID21325_v1_Oncology	DSG4	18	31376777	rs12960081	18	31413220	G	A	0.5	0	0	0.260657	0.05	0.01	1.88244e-10	0.02	0.02	0.267989	0.704286	6	0.717258
	BPIFB1_Q8TDL5_OID20308_v1_Cardiometabolic	BPIFB1	20	33273480	rs2424963	20	33106642	C	T	0.6	0	0	0.267937	-0.42	0.01	0	0	0	0.268029	0.750486	20	0.717258
	WARS_P23381_OID21084_v1_Neurology	WARS1	14	100333790	rs4905957	14	100370893	T	C	0.8	0	0	0.268221	0.26	0.01	7.78927e-197	-0.01	0	0.268549	0.34952	17	0.717258
	ITGAM_P11215_OID21071_v1_Neurology	ITGAM	16	31259967	rs11150613	16	31346489	T	C	0.7	0	0	0.267882	0.16	0.01	2.54274e-95	-0.01	0.01	0.268566	0.0949949	20	0.717258
	OPLAH_O14841_OID30201_v1_Cardiometabolic_II	OPLAH	8	144051266	rs55646585	8	143925453	T	C	0.4	0	0	0.269168	0.19	0.01	1.54168e-131	0.01	0.01	0.269658	0.732846	20	0.717781
	LCN15_Q6UWW0_OID31032_v1_Neurology_II	LCN15	9	136759634	rs4880140	9	136764124	C	G	0.8	0	0	0.270564	0.66	0.01	0	0	0	0.270619	0.575221	20	0.717781
	MSMB_P08118_OID20275_v1_Cardiometabolic	MSMB	10	46033307	rs7077830	10	46073546	G	C	0.4	0	0	0.27113	-0.78	0.01	0	0	0	0.271155	0.0367002	6	0.717781
	STX16_O14662_OID21170_v1_Oncology	STX16	20	58651253	rs6026314	20	58498542	G	C	0.8	0	0	0.264375	0.06	0.01	5.03269e-11	-0.03	0.02	0.271182	0.480126	5	0.717781
	VWA1_Q6PCB0_OID21421_v1_Oncology	VWA1	1	1434861	rs28368296	1	1363986	T	C	0.9	0	0	0.270623	-0.21	0.01	8.21107e-92	-0.01	0.01	0.271326	0.634663	20	0.717781
	GZMA_P12544_OID20663_v1_Inflammation	GZMA	5	55102646	rs2935260	5	55149052	A	T	0.8	0	0	0.262812	-0.06	0.01	4.61976e-09	0.03	0.02	0.271388	0.246174	17	0.717781
	TNFRSF1B_P20333_OID21145_v1_Neurology	TNFRSF1B	1	12166991	rs967403	1	12149151	G	A	0.5	0	0	0.268218	-0.07	0.01	1.14314e-19	0.01	0.01	0.271757	0.568469	10	0.717781
	CFD_P00746_OID30738_v1_Inflammation_II	CFD	19	859453	rs4807932	19	849138	C	T	0.5	0	0	0.269315	-0.08	0.01	4.10865e-26	0.01	0.01	0.271918	0.654204	3	0.717781
	BOC_Q9BWV1_OID20116_v1_Cardiometabolic	BOC	3	113211003	rs1795173	3	113113587	A	C	0.7	0	0	0.268694	0.08	0.01	7.62426e-21	-0.01	0	0.272013	0.424755	9	0.717781
	CTSF_Q9UBX1_OID21500_v1_Oncology	CTSF	11	66563464	rs551708	11	66718672	C	T	0.7	0	0	0.27211	-0.16	0.01	1.4299e-100	0	0	0.272747	0.049996	20	0.718106
	ITIH5_Q86UX2_OID31430_v1_Oncology_II	ITIH5	10	7559270	rs12774458	10	7581164	A	G	0.7	0	0	0.264902	-0.05	0.01	1.32431e-09	0.01	0.01	0.272859	null	null	0.718106
	ALDH1A1_P00352_OID21128_v1_Neurology	ALDH1A1	9	72900671	rs2995128	9	73008098	C	A	0.7	0	0	0.270847	-0.08	0.01	1.18142e-21	-0.01	0	0.274006	0.484244	20	0.71976
	BCAT1_P54687_OID30312_v1_Cardiometabolic_II	BCAT1	12	24810024	rs6487419	12	24814536	C	T	0.7	0	0	0.273953	0.28	0.01	2.38939e-243	0	0	0.274212	0.163783	20	0.71976
	CCL28_Q9NRJ3_OID20569_v1_Inflammation	CCL28	5	43376645	rs1593971	5	43413342	A	G	0.5	0	0	0.270537	-0.06	0.01	1.09749e-14	-0.02	0.02	0.275363	0.899171	17	0.72183
	EDIL3_O43854_OID20081_v1_Cardiometabolic	EDIL3	5	83940554	rs187568	5	84019804	C	A	0.7	0	0	0.273761	0.09	0.01	3.55219e-26	0	0	0.276314	0.268525	4	0.722067
	MEGF10_Q96KG7_OID20746_v1_Inflammation	MEGF10	5	127290796	rs1422313	5	127294324	T	C	0.5	0	0	0.276747	0.4	0.01	0	0	0	0.276844	0.107839	20	0.722067
	TACC3_Q9Y6A5_OID21285_v1_Oncology	TACC3	4	1712858	rs4865465	4	1743759	A	G	0.6	0	0	0.276605	-0.2	0.01	8.01788e-161	0.01	0.01	0.276994	0.438774	20	0.722067
	ERN1_O75460_OID31391_v1_Oncology_II	ERN1	17	64039080	rs196952	17	64080940	T	C	0.7	0	0	0.276059	-0.13	0.01	2.98541e-54	-0.01	0.01	0.277241	0.0825302	4	0.722067
	SIGLEC8_Q9NYZ4_OID30261_v1_Cardiometabolic_II	SIGLEC8	19	51450847	rs4801867	19	51430567	A	C	0.9	0	0	0.277279	-0.66	0.01	0	0	0	0.277354	0.0468754	11	0.722067
	CD80_P33681_OID30291_v1_Cardiometabolic_II	CD80	3	119524293	rs610902	3	119532938	G	T	0.6	0	0	0.277696	0.21	0.01	2.90679e-176	0	0	0.278049	0.545158	15	0.722067
	EZR_P15311_OID21017_v1_Neurology	EZR	6	158765741	rs3127181	6	158771543	G	A	0.8	0	0	0.275701	0.1	0.01	2.20142e-26	0.02	0.01	0.278214	0.0189694	20	0.722067
	CDH3_P22223_OID21008_v1_Neurology	CDH3	16	68636189	rs12923775	16	68722547	T	C	0.6	0	0	0.274256	0.06	0.01	8.35027e-17	0.02	0.02	0.278361	0.368937	20	0.722067
	COL1A1_P02452_OID20335_v1_Cardiometabolic	COL1A1	17	50184101	rs2586490	17	50192065	T	C	0.7	0	0	0.27101	0.05	0.01	7.51192e-09	0.03	0.02	0.279564	0.228306	9	0.722791
	FCN2_Q15485_OID20382_v1_Cardiometabolic	FCN2	9	134880810	rs7041446	9	134884208	A	G	0.5	0	0	0.280202	-0.62	0.01	0	0	0	0.280242	0.105112	20	0.722791
	PALM2_Q8IXS6_OID31096_v1_Neurology_II	PALM2AKAP2	9	109498325	rs2795054	9	109782422	T	A	0.7	0	0	0.280393	-0.23	0.01	4.84293e-157	0.01	0.01	0.280785	0.380019	17	0.722791
	SCGN_O76038_OID20457_v1_Inflammation	SCGN	6	25652201	rs552165	6	25510008	A	G	0.9	0	0	0.277496	0.1	0.01	8.55856e-20	-0.02	0.01	0.280891	0.308841	17	0.722791
	ANGPT1_Q15389_OID20740_v1_Inflammation	ANGPT1	8	107249482	rs6993696	8	105569056	A	G	0.4	0	0	0.280213	-0.13	0.01	1.05027e-67	0	0	0.281139	0.444563	13	0.722791
	STAB2_Q8WWQ8_OID30401_v1_Cardiometabolic_II	STAB2	12	103587273	rs1993919	12	103634039	A	G	0.9	0	0	0.28142	-0.42	0.01	0	0	0	0.281617	0.30566	9	0.722791
	STX4_Q12846_OID21326_v1_Oncology	STX4	16	31032889	rs11076	16	30984207	G	A	0.6	0	0	0.273045	-0.04	0.01	4.65243e-08	0.03	0.03	0.282523	0.0498457	9	0.722791
	NELL1_Q92832_OID21494_v1_Oncology	NELL1	11	20669551	rs4923177	11	20936797	A	G	0.8	0	0	0.282763	-0.24	0.01	7.11194e-144	0	0	0.283189	0.961184	7	0.722791
	SNX15_Q9NRS6_OID30644_v1_Inflammation_II	SNX15	11	65027439	rs664118	11	65039975	C	A	0.9	0	0	0.283121	0.78	0.01	0	0	0	0.283202	0.0921267	20	0.722791
	DAPP1_Q9UN19_OID20524_v1_Inflammation	DAPP1	4	99816827	rs7688733	4	99831495	G	A	0.5	0	0	0.281671	-0.1	0.01	6.18726e-40	0.01	0.01	0.28326	0.242843	20	0.722791
	PLA2G10_O15496_OID21002_v1_Neurology	PLA2G10	16	14672548	rs35935863	16	14656750	T	C	0.7	0	0	0.282022	-0.11	0.01	9.80381e-40	0	0	0.283618	0.144858	14	0.722791
	EHD3_Q9NZN3_OID30229_v1_Cardiometabolic_II	EHD3	2	31234152	rs592039	2	31258101	A	G	0.7	0	0	0.283678	-0.19	0.01	1.13762e-113	0.01	0.01	0.284216	0.273749	20	0.722791
	SCLY_Q96I15_OID21425_v1_Oncology	SCLY	2	238060924	rs2264132	2	238086035	C	T	0.8	0	0	0.283927	-0.2	0.01	1.14289e-115	0	0	0.284455	0.877803	20	0.722791
	VNN1_O95497_OID30711_v1_Inflammation_II	VNN1	6	132680849	rs3798793	6	132711529	T	C	0.4	0	0	0.284463	0.7	0.01	0	0	0	0.284497	0.194581	20	0.722791
	IDO1_P14902_OID31474_v1_Oncology_II	IDO1	8	39902275	rs7816397	8	39901230	A	G	0.5	0	0	0.284275	0.16	0.01	1.23311e-106	-0.01	0.01	0.284848	0.60246	8	0.722791
	IDO1_P14902_OID30230_v1_Cardiometabolic_II	IDO1	8	39902275	rs7816397	8	39901230	A	G	0.5	0	0	0.284275	0.16	0.01	6.82347e-104	-0.01	0.01	0.284863	0.620085	8	0.722791
	IDO1_P14902_OID30563_v1_Inflammation_II	IDO1	8	39902275	rs7816397	8	39901230	A	G	0.5	0	0	0.284275	0.16	0.01	1.16305e-97	-0.01	0.01	0.284902	0.652011	8	0.722791
	SERPINE1_P05121_OID20342_v1_Cardiometabolic	SERPINE1	7	101127104	rs2227631	7	101126257	G	A	0.4	0	0	0.283081	-0.09	0.01	2.47003e-29	0	0	0.285265	0.485224	16	0.722791
	DKK4_Q9UBT3_OID20934_v1_Neurology	DKK4	8	42374063	rs10958714	8	42324457	T	G	0.9	0	0	0.285156	0.3	0.01	3.82844e-153	0	0	0.285551	0.299997	12	0.722791
	OSTN_P61366_OID30909_v1_Neurology_II	OSTN	3	191199241	rs13322016	3	191125026	G	A	0.7	0	0	0.284899	-0.1	0.01	1.27702e-33	-0.01	0.01	0.286778	0.034713	20	0.724132
	SEL1L_Q9UBV2_OID30196_v1_Cardiometabolic_II	SEL1L	14	81471547	rs10130769	14	81465703	G	T	0.4	0	0	0.280684	-0.05	0.01	1.82138e-11	0.02	0.02	0.28681	0.626519	10	0.724132
	DFFA_O00273_OID20620_v1_Inflammation	DFFA	1	10456522	rs585406	1	10499541	T	C	0.5	0	0	0.276431	-0.04	0.01	4.66799e-07	-0.03	0.03	0.287399	0.295575	12	0.724697
	CNTN5_O94779_OID21006_v1_Neurology	CNTN5	11	99020949	rs1381332	11	99197410	C	T	0.9	0	0	0.288685	-0.79	0.01	0	0	0	0.28876	0.016142	20	0.726206
	FGF23_Q9GZV9_OID21411_v1_Oncology	FGF23	12	4368227	rs11063121	12	4377516	C	T	0.9	0	0	0.286813	0.13	0.01	4.22574e-29	-0.01	0.01	0.288985	0.0936348	15	0.726206
	PLAT_P00750_OID20247_v1_Cardiometabolic	PLAT	8	42174718	rs7463029	8	42336930	C	T	0.9	0	0	0.277664	0.05	0.01	8.52787e-07	-0.03	0.03	0.289094	null	null	0.726206
	IGF1R_P08069_OID21274_v1_Oncology	IGF1R	15	98648539	rs7162314	15	98946687	A	G	0.8	0	0	0.289016	-0.12	0.01	9.98847e-46	0	0	0.290358	0.823571	20	0.728198
	ENPP2_Q13822_OID20288_v1_Cardiometabolic	ENPP2	8	119557086	rs1897745	8	119661392	C	T	0.5	0	0	0.290635	0.24	0.01	0	0	0	0.290811	0.103021	20	0.728198
	SORT1_Q99523_OID20213_v1_Cardiometabolic	SORT1	1	109309568	rs1149168	1	109430765	G	A	0.8	0	0	0.29054	0.19	0.01	7.30473e-97	0	0	0.291157	0.274865	20	0.728198
	MFAP4_P55083_OID30598_v1_Inflammation_II	MFAP4	17	19383442	rs2453579	17	19531965	A	C	0.4	0	0	0.289103	-0.08	0.01	2.09074e-27	0.01	0.01	0.291396	0.31104	15	0.728198
	PSRC1_Q6PGN9_OID21169_v1_Oncology	PSRC1	1	109279556	rs1149168	1	109430765	G	A	0.8	0	0	0.29054	0.14	0.01	1.60618e-51	0	0	0.291719	0.707463	20	0.728198
	SUSD2_Q9UGT4_OID21098_v1_Neurology	SUSD2	22	24181487	rs1004058	22	24086547	C	A	0.9	0	0	0.292354	-0.89	0.02	0	0	0	0.292441	0.651295	6	0.728316
	RTN4IP1_Q8WWV3_OID31030_v1_Neurology_II	RTN4IP1	6	106570771	rs11968502	6	106654123	A	G	0.4	0	0	0.29029	0.08	0.01	2.9336e-28	0.01	0.01	0.2925	0.284851	20	0.728316
	HAVCR2_Q8TDQ0_OID21137_v1_Neurology	HAVCR2	5	157085832	rs61159436	5	157091549	G	A	0.6	0	0	0.290642	-0.07	0.01	1.8176e-23	-0.01	0.01	0.293331	0.0325281	19	0.728945
	SIGLEC7_Q9Y286_OID20190_v1_Cardiometabolic	SIGLEC7	19	51142299	rs2569444	19	51129159	G	T	0.5	0	0	0.292894	-0.16	0.01	5.63119e-100	-0.01	0.01	0.293486	0.254328	12	0.728945
	NRP1_O14786_OID20390_v1_Cardiometabolic	NRP1	10	33177492	rs2247015	10	33196550	T	G	0.4	0	0	0.294372	-0.29	0.01	0	0	0	0.294544	0.51407	15	0.730661
	HADH_Q16836_OID30132_v1_Cardiometabolic_II	HADH	4	107989714	rs6533338	4	108019067	T	C	0.9	0	0	0.290549	-0.11	0.01	1.24194e-13	-0.02	0.02	0.295407	0.387513	17	0.731303
	LRRFIP1_Q32MZ4_OID31344_v1_Oncology_II	LRRFIP1	2	237627587	rs903373	2	237662944	C	T	0.8	0	0	0.289334	-0.06	0.01	5.20354e-11	0.02	0.02	0.295539	0.186977	9	0.731303
	IDO1_P14902_OID31050_v1_Neurology_II	IDO1	8	39902275	rs2340950	8	39904739	G	C	0.5	0	0	0.295856	0.16	0.01	2.36816e-96	-0.01	0.01	0.296463	0.653257	8	0.732677
	CDON_Q4KMG0_OID20754_v1_Inflammation	CDON	11	125955796	rs607980	11	126132788	A	G	0.9	0	0	0.296783	-0.18	0.01	4.79839e-47	0	0	0.298046	0.736177	8	0.733939
	CD109_Q6YHK3_OID21108_v1_Neurology	CD109	6	73695785	rs6907989	6	73794351	T	A	0.5	0	0	0.298307	0.77	0.01	0	0	0	0.298332	0.161255	20	0.733939
	DCBLD2_Q96PD2_OID21474_v1_Oncology	DCBLD2	3	98795941	rs9837206	3	98936717	A	C	0.4	0	0	0.297553	-0.12	0.01	3.1835e-55	-0.01	0.01	0.29862	0.294414	20	0.733939
	ARL2BP_Q9Y2Y0_OID30121_v1_Cardiometabolic_II	ARL2BP	16	57245259	rs7197204	16	57187953	T	G	0.5	0	0	0.294602	-0.06	0.01	4.56666e-15	0.01	0.01	0.298882	0.572818	15	0.733939
	VTA1_Q9NP79_OID21016_v1_Neurology	VTA1	6	142147162	rs225604	6	142131429	A	G	0.4	0	0	0.286015	-0.03	0.01	6.17803e-06	0.01	0.01	0.299096	0.723361	11	0.733939
	CCL23_P55773_OID20693_v1_Inflammation	CCL23	17	36013056	rs712048	17	35999179	C	A	0.9	0	0	0.299824	0.57	0.01	0	0	0	0.299922	0.241571	13	0.733939
	SPINK2_P20155_OID30627_v1_Inflammation_II	SPINK2	4	56809860	rs4865151	4	56758215	G	T	0.5	0	0	0.300046	0.33	0.01	0	0	0	0.300156	0.15577	8	0.733939
	PROS1_P07225_OID30737_v1_Inflammation_II	PROS1	3	93873051	rs9290378	3	93862132	G	T	0.6	0	0	0.298179	0.08	0.01	6.81397e-25	-0.01	0.01	0.30063	0.514735	20	0.733939
	F12_P00748_OID30739_v1_Inflammation_II	F12	5	177402133	rs1801020	5	177409531	G	A	0.8	0	0	0.300764	1.18	0.01	0	0	0	0.300778	0.13072	20	0.733939
	MTUS1_Q9ULD2_OID31315_v1_Oncology_II	MTUS1	8	17643795	rs11203882	8	17646679	T	C	1	0	0	0.299957	0.56	0.04	2.07778e-45	0	0	0.301252	0.722956	4	0.733939
	GDNF_P39905_OID20861_v1_Neurology	GDNF	5	37812677	rs2112999	5	37868393	G	T	0.6	0	0	0.300241	-0.12	0.01	2.01746e-55	0.01	0.01	0.301294	0.0781464	20	0.733939
	CD27_P26842_OID21527_v1_Oncology	CD27	12	6444955	rs7312492	12	6440585	C	T	0.4	0	0	0.301072	-0.21	0.01	8.87411e-170	0	0	0.301406	0.329819	12	0.733939
	RRM2B_Q7LG56_OID21174_v1_Oncology	RRM2B	8	102204502	rs7841643	8	102462021	G	A	0.4	0	0	0.291391	-0.04	0.01	2.14185e-06	-0.03	0.03	0.303073	0.012888	7	0.735065
	UNC5D_Q6UXZ4_OID30447_v1_Inflammation_II	UNC5D	8	35235475	rs2056761	8	35245109	A	G	0.4	0	0	0.300178	-0.06	0.01	4.34212e-16	-0.01	0.01	0.304073	0.429846	20	0.735065
	THBD_P07204_OID20231_v1_Cardiometabolic	THBD	20	23045633	rs8122415	20	23123581	T	C	0.6	0	0	0.303251	-0.12	0.01	8.45277e-65	0	0	0.304136	0.17585	20	0.735065
	FCRL5_Q96RD9_OID21111_v1_Neurology	FCRL5	1	157513377	rs1972238	1	157540601	A	G	0.9	0	0	0.304137	-0.5	0.01	0	0	0	0.304247	0.298239	20	0.735065
	LAMP1_P11279_OID30416_v1_Cardiometabolic_II	LAMP1	13	113297239	rs9324233	13	113353407	T	C	0.9	0	0	0.297312	0.11	0.02	1.55579e-09	0.02	0.02	0.304407	0.0301384	7	0.735065
	CHAC2_Q8WUX2_OID21230_v1_Oncology	CHAC2	2	53767804	rs59294779	2	53716002	T	C	0.4	0	0	0.302936	-0.1	0.01	1.888e-35	0.01	0.01	0.304592	0.165358	20	0.735065
	GP6_Q9HCN6_OID21091_v1_Neurology	GP6	19	55013705	rs892090	19	55027704	G	T	0.9	0	0	0.304603	0.41	0.01	0	0	0	0.30476	0.728365	20	0.735065
	THBS2_P35442_OID21104_v1_Neurology	THBS2	6	169215780	rs11751422	6	169235110	G	T	0.7	0	0	0.304832	-0.29	0.01	2.69559e-261	0	0	0.305046	0.478686	14	0.735065
	ARSA_P15289_OID21138_v1_Neurology	ARSA	22	50622754	rs7288050	22	50624290	T	C	0.5	0	0	0.304978	0.25	0.01	1.61164e-253	0	0	0.305198	0.715372	20	0.735065
	ALCAM_Q13740_OID20273_v1_Cardiometabolic	ALCAM	3	105366909	rs9288803	3	105413164	C	T	0.4	0	0	0.303238	-0.07	0.01	6.75614e-25	0	0	0.30564	0.365047	10	0.735237
	PEPD_P12955_OID30688_v1_Inflammation_II	PEPD	19	33386950	rs40500	19	33521955	T	C	0.9	0	0	0.306462	0.38	0.01	3.51218e-305	0	0	0.306644	0.37578	20	0.735631
	CD93_Q9NPY3_OID20397_v1_Cardiometabolic	CD93	20	23079360	rs1338945	20	23119232	A	C	0.6	0	0	0.295989	0.04	0.01	1.29625e-06	-0.01	0.01	0.307002	0.475966	13	0.735631
	RETN_Q9HD89_OID20327_v1_Cardiometabolic	RETN	19	7669049	rs10401670	19	7677916	C	T	0.6	0	0	0.306837	-0.19	0.01	1.69428e-132	0.01	0.01	0.307258	0.694044	5	0.735631
	ZBTB16_Q05516_OID21205_v1_Oncology	ZBTB16	11	114059041	rs538968	11	114217627	G	A	0.9	0	0	0.307726	-0.29	0.01	5.19996e-92	0.01	0.01	0.308333	0.264573	20	0.735631
	LILRB5_O75023_OID20324_v1_Cardiometabolic	LILRB5	19	54249421	rs12975366	19	54255498	C	T	0.4	0	0	0.308914	-1.19	0.01	0	0	0	0.308925	0.253045	19	0.735631
	GP1BB_P13224_OID30174_v1_Cardiometabolic_II	GP1BB	22	19723539	rs5746789	22	19582472	A	G	0.8	0	0	0.300386	0.05	0.01	1.4907e-07	-0.01	0.01	0.309603	0.0551056	6	0.735631
	CXCL8_P10145_OID21430_v1_Oncology	CXCL8	4	73740541	rs7682745	4	73721018	A	G	0.9	0	0	0.30756	0.17	0.02	4.14767e-27	0.01	0.01	0.309717	0.280244	11	0.735631
	SIGLEC9_Q9Y336_OID21390_v1_Oncology	SIGLEC9	19	51124906	rs2075803	19	51125272	G	A	0.6	0	0	0.310066	-0.57	0.01	0	0	0	0.310099	0.234859	20	0.735631
	ADM_P35318_OID21467_v1_Oncology	ADM	11	10305073	rs7926490	11	10336912	T	C	0.5	0	0	0.309627	0.16	0.01	6.03944e-113	0.01	0.01	0.310116	0.554447	20	0.735631
	SUSD4_Q5VX71_OID31398_v1_Oncology_II	SUSD4	1	223220819	rs1418152	1	223274633	G	T	0.4	0	0	0.310299	-0.38	0.01	0	0	0	0.3104	0.446267	20	0.735631
	AMN_Q9BXJ7_OID20492_v1_Inflammation	AMN	14	102922663	rs2295828	14	102922662	C	T	0.5	0	0	0.310626	0.68	0.01	0	0	0	0.310664	0.00851081	4	0.735631
	TNFRSF17_Q02223_OID30589_v1_Inflammation_II	TNFRSF17	16	11965210	rs387871	16	11958626	A	G	0.5	0	0	0.30995	-0.13	0.01	1.19866e-61	-0.01	0.01	0.310857	0.653578	20	0.735631
	GLRX5_Q86SX6_OID30663_v1_Inflammation_II	GLRX5	14	95533503	rs986555	14	95532429	A	G	0.4	0	0	0.310047	-0.12	0.01	1.67998e-51	0	0	0.311138	0.298963	18	0.735631
	SERPINH1_P50454_OID31322_v1_Oncology_II	SERPINH1	11	75562056	rs636418	11	75581697	T	A	0.6	0	0	0.311172	0.14	0.01	5.98421e-70	-0.01	0.01	0.311964	0.354756	19	0.735631
	SAT2_Q96F10_OID31306_v1_Oncology_II	SAT2	17	7626234	rs2908809	17	7618382	C	T	0.6	0	0	0.312358	-0.42	0.01	0	0	0	0.312441	0.108659	20	0.735631
	NPY_P01303_OID21388_v1_Oncology	NPY	7	24284188	rs4722337	7	24269479	T	A	0.6	0	0	0.3121	-0.16	0.01	7.85244e-103	-0.01	0.01	0.312633	4.74087e-05	20	0.735631
	LGALS7_LGALS7B_P47929_OID21406_v1_Oncology	LGALS7_LGALS7B	19	38770968	rs8104072	19	38767901	C	T	0.6	0	0	0.312776	0.23	0.01	2.49608e-213	0	0	0.31303	0.396554	20	0.735631
	CHAD_O15335_OID30660_v1_Inflammation_II	CHAD	17	50464496	rs3760413	17	50375415	C	A	0.9	0	0	0.310025	0.1	0.01	1.11815e-18	0.01	0.01	0.313207	0.16305	7	0.735631
	CD300C_Q08708_OID21010_v1_Neurology	CD300C	17	74541073	rs2089140	17	74519662	G	A	0.6	0	0	0.312917	-0.18	0.01	1.82395e-126	0.01	0.01	0.313347	0.662487	20	0.735631
	FLRT2_O43155_OID20946_v1_Neurology	FLRT2	14	85530144	rs57861764	14	85614372	G	A	0.9	0	0	0.313908	0.7	0.01	0	0	0	0.313962	0.0973182	20	0.735631
	CXCL8_P10145_OID20997_v1_Neurology	CXCL8	4	73740541	rs2886918	4	73709800	G	A	0.9	0	0	0.313357	0.17	0.02	4.02347e-25	0.01	0.01	0.315641	0.305584	10	0.735631
	CXCL8_P10145_OID20631_v1_Inflammation	CXCL8	4	73740541	rs2886918	4	73709800	G	A	0.9	0	0	0.313357	0.17	0.02	1.67418e-24	0.02	0.02	0.315702	0.288747	11	0.735631
	BLNK_Q8WV28_OID30541_v1_Inflammation_II	BLNK	10	96189171	rs1902708	10	96244776	T	C	1	0	0	0.311233	0.15	0.02	1.57797e-13	0	0	0.315745	0.642656	17	0.735631
	FGFR4_P22455_OID30646_v1_Inflammation_II	FGFR4	5	177086905	rs12187932	5	177216150	G	A	0.6	0	0	0.315836	-0.62	0.01	0	0	0	0.31587	0.595579	20	0.735631
	GUCA2A_Q02747_OID21101_v1_Neurology	GUCA2A	1	42162690	rs1125792	1	42283662	A	C	0.7	0	0	0.31525	-0.16	0.01	4.91136e-79	-0.01	0.01	0.315938	0.105045	20	0.735631
	ROBO1_Q9Y6N7_OID20734_v1_Inflammation	ROBO1	3	78597239	rs6807536	3	78725526	T	C	0.8	0	0	0.315556	-0.23	0.01	2.36588e-140	-0.01	0.01	0.315939	0.606507	20	0.735631
	CDHR5_Q9HBB8_OID20193_v1_Cardiometabolic	CDHR5	11	616577	rs12360820	11	620927	C	A	0.8	0	0	0.31591	0.69	0.01	0	0	0	0.315961	0.53862	20	0.735631
	CD48_P09326_OID20692_v1_Inflammation	CD48	1	160678746	rs10908797	1	160687407	G	C	0.9	0	0	0.316122	0.85	0.01	0	0	0	0.31617	0.680385	10	0.735631
	SPTLC1_O15269_OID31086_v1_Neurology_II	SPTLC1	9	92000087	rs11795130	9	91901722	A	G	0.4	0	0	0.31441	0.06	0.01	1.11789e-16	-0.02	0.02	0.317946	null	null	0.737888
	CXCL8_P10145_OID20153_v1_Cardiometabolic	CXCL8	4	73740541	rs10029200	4	73717782	T	A	0.9	0	0	0.315947	0.17	0.02	7.47995e-25	0.02	0.02	0.318232	0.328449	9	0.737888
	RARRES2_Q99969_OID20373_v1_Cardiometabolic	RARRES2	7	150338317	rs4725337	7	150384804	T	C	0.6	0	0	0.317317	-0.12	0.01	8.1078e-54	-0.01	0.01	0.318329	0.172497	7	0.737888
	GDF15_Q99988_OID20251_v1_Cardiometabolic	GDF15	19	18374731	rs62122429	19	18384204	G	A	0.8	0	0	0.318349	0.24	0.01	1.21798e-191	0.01	0.01	0.318625	0.215514	7	0.737888
	DNAJC21_Q5F1R6_OID31104_v1_Neurology_II	DNAJC21	5	34929559	rs35176895	5	34930282	C	T	0.5	0	0	0.318169	-0.11	0.01	6.92305e-46	-0.01	0.01	0.319359	0.359126	18	0.738543
	GIMAP8_Q8ND71_OID31194_v1_Oncology_II	GIMAP8	7	150450630	rs7810209	7	150456725	T	C	0.6	0	0	0.31877	0.12	0.01	3.32203e-53	0	0	0.319788	0.0848634	11	0.738543
	PSMG4_Q5JS54_OID30514_v1_Inflammation_II	PSMG4	6	3231403	rs13215787	6	3263496	G	A	0.8	0	0	0.319682	-0.19	0.01	6.97899e-86	-0.01	0.01	0.320303	0.235551	20	0.738543
	ENG_P17813_OID20287_v1_Cardiometabolic	ENG	9	127815013	rs11794565	9	127838998	T	C	0.5	0	0	0.320302	0.26	0.01	5.33688e-250	0	0	0.320511	0.380153	19	0.738543
	FCAR_P24071_OID20564_v1_Inflammation	FCAR	19	54874235	rs12975083	19	54886824	C	T	0.7	0	0	0.320759	-0.68	0.01	0	0	0	0.320796	0.0405521	11	0.738543
	TEK_Q02763_OID21496_v1_Oncology	TEK	9	27109141	rs682632	9	27183465	C	A	1	0	0	0.32106	-1.05	0.02	0	0	0	0.321138	0.164819	20	0.738543
	COMMD1_Q8N668_OID30222_v1_Cardiometabolic_II	COMMD1	2	61888724	rs57940054	2	61942628	G	C	0.7	0	0	0.314788	0.05	0.01	4.39369e-09	0.02	0.02	0.321785	0.632968	6	0.738597
	CD5L_O43866_OID30775_v1_Inflammation_II	CD5L	1	157830911	rs12131778	1	157817463	A	T	0.4	0	0	0.321611	0.19	0.01	2.33343e-145	-0.01	0.01	0.321972	0.248236	20	0.738597
	LYAR_Q9NX58_OID21264_v1_Oncology	LYAR	4	4267701	rs11723339	4	4270159	T	C	0.6	0	0	0.318153	-0.05	0.01	4.58671e-12	0.02	0.02	0.32314	0.181445	14	0.738597
	MANSC1_Q9H8J5_OID21492_v1_Oncology	MANSC1	12	12326056	rs10845529	12	12347422	T	G	0.6	0	0	0.31451	0.04	0.01	1.33401e-07	-0.03	0.03	0.323154	0.751475	4	0.738597
	PARD3_Q8TEW0_OID31301_v1_Oncology_II	PARD3	10	34109560	rs4934666	10	34808521	C	T	0.7	0	0	0.320214	-0.07	0.01	6.44174e-18	0	0	0.323406	0.414899	17	0.738597
	C2CD2L_O14523_OID20864_v1_Neurology	C2CD2L	11	119102198	rs2509049	11	119095811	T	C	0.5	0	0	0.318635	-0.05	0.01	2.24958e-11	0.01	0.01	0.323955	0.383462	10	0.738597
	SMPD3_Q9NY59_OID30477_v1_Inflammation_II	SMPD3	16	68358327	rs8055813	16	68387873	G	A	0.7	0	0	0.317236	0.05	0.01	4.70805e-09	0.02	0.02	0.32419	0.0331293	20	0.738597
	TIE1_P35590_OID20303_v1_Cardiometabolic	TIE1	1	43300982	rs4660729	1	43302229	G	C	0.6	0	0	0.324236	0.19	0.01	5.01793e-154	0.01	0.01	0.324572	0.329641	20	0.738597
	FGFR2_P21802_OID21478_v1_Oncology	FGFR2	10	121478332	rs2981430	10	121552184	A	G	0.6	0	0	0.323851	-0.11	0.01	5.45256e-56	0	0	0.324796	0.461472	13	0.738597
	OLR1_P78380_OID20183_v1_Cardiometabolic	OLR1	12	10158301	rs4482119	12	10154760	T	C	0.5	0	0	0.32299	-0.08	0.01	6.10375e-29	-0.01	0.01	0.324879	0.013799	12	0.738597
	PTPRF_P10586_OID20310_v1_Cardiometabolic	PTPRF	1	43525187	rs12089622	1	43568097	A	C	0.7	0	0	0.323229	0.09	0.01	3.91831e-25	0.01	0.01	0.325421	0.0879244	20	0.738983
	SERPINB8_P50452_OID20630_v1_Inflammation	SERPINB8	18	63970029	rs3826616	18	63987229	G	A	0.5	0	0	0.325891	-0.73	0.01	0	0	0	0.325916	null	null	0.739264
	MFGE8_Q08431_OID21134_v1_Neurology	MFGE8	15	88898683	rs3784751	15	88910631	G	A	0.4	0	0	0.327296	0.2	0.01	2.11185e-152	0	0	0.327631	0.0301256	14	0.740922
	KRT19_P08727_OID20596_v1_Inflammation	KRT19	17	41523617	rs7405611	17	41535160	A	G	0.6	0	0	0.327266	0.15	0.01	1.08843e-81	0.01	0.01	0.327899	0.693941	11	0.740922
	MEGF11_A6BM72_OID30099_v1_Cardiometabolic_II	MEGF11	15	65895079	rs11636269	15	66208864	C	T	0.7	0	0	0.327095	-0.12	0.01	3.80454e-40	0.01	0.01	0.328412	0.695494	20	0.740922
	CRIM1_Q9NZV1_OID20701_v1_Inflammation	CRIM1	2	36355778	rs3770955	2	36368128	T	A	0.6	0	0	0.327589	-0.12	0.01	9.10745e-56	-0.01	0.01	0.328524	0.104404	20	0.740922
	C1QTNF5_Q9BXJ0_OID30618_v1_Inflammation_II	C1QTNF5	11	119338942	rs4581461	11	119327382	T	C	0.6	0	0	0.324399	0.06	0.01	6.78733e-14	0.02	0.02	0.328548	0.248757	13	0.740922
	IFNLR1_Q8IU57_OID20506_v1_Inflammation	IFNLR1	1	24154168	rs870549	1	24199506	C	T	0.8	0	0	0.328968	0.2	0.01	4.19761e-113	0	0	0.329419	0.43072	8	0.740922
	ADGRG1_Q9Y653_OID21294_v1_Oncology	ADGRG1	16	57610652	rs733463	16	57648432	A	T	0.4	0	0	0.327032	0.07	0.01	9.63161e-22	-0.01	0.01	0.32955	0.0101084	10	0.740922
	SIRPB1_O00241_OID20739_v1_Inflammation	SIRPB1	20	1561385	rs2243602	20	1566096	A	T	0.6	0	0	0.329944	0.63	0.01	0	0	0	0.329977	0.567312	17	0.740922
	NIT1_Q86X76_OID30252_v1_Cardiometabolic_II	NIT1	1	161118086	rs4348741	1	161220494	C	A	0.4	0	0	0.326238	-0.06	0.01	4.59939e-15	0.02	0.02	0.330003	0.640595	15	0.740922
	TAFA5_Q7Z5A7_OID21321_v1_Oncology	TAFA5	22	48489553	rs79072	22	48371374	T	G	0.7	0	0	0.330108	0.18	0.01	2.98544e-98	0	0	0.330626	0.202121	7	0.741482
	PLA2G1B_P04054_OID20252_v1_Cardiometabolic	PLA2G1B	12	120322115	rs7960743	12	120282235	C	T	0.8	0	0	0.325948	0.06	0.01	3.73646e-10	0.02	0.02	0.331822	0.108809	14	0.74288
	TFF1_P04155_OID21154_v1_Neurology	TFF1	21	42362282	rs225358	21	42366403	T	C	0.7	0	0	0.331739	0.24	0.01	3.06358e-194	0	0	0.331997	0.0575481	20	0.74288
	MAP2K1_Q02750_OID31468_v1_Oncology_II	MAP2K1	15	66386837	rs1432442	15	66426931	C	T	0.9	0	0	0.327565	-0.08	0.01	2.48005e-10	0	0	0.333284	0.984256	3	0.744921
	NFIC_P08651_OID30988_v1_Neurology_II	NFIC	19	3314403	rs10410896	19	3404145	A	C	0.9	0	0	0.323828	-0.06	0.01	1.83612e-06	0.03	0.03	0.333956	0.315433	10	0.745011
	DEFB104A_DEFB104B_Q8WTQ1_OID30849_v1_Neurology_II	DEFB104A_DEFB104B	8	7836436	rs2979237	8	8366382	C	T	0.7	0	0	0.331515	-0.07	0.01	3.14775e-17	0.02	0.02	0.334693	0.406641	20	0.745011
	GMFG_O60234_OID30340_v1_Cardiometabolic_II	GMFG	19	39328353	rs31725	19	39423668	T	C	0.5	0	0	0.324632	-0.04	0.01	1.90542e-06	-0.01	0.01	0.334757	0.66126	7	0.745011
	NMNAT1_Q9HAN9_OID20913_v1_Neurology	NMNAT1	1	9943428	rs1220420	1	9948372	T	C	0.8	0	0	0.327481	0.06	0.01	2.45443e-08	-0.02	0.02	0.334824	0.238453	4	0.745011
	LGMN_Q99538_OID20773_v1_Inflammation	LGMN	14	92703807	rs2402220	14	92906124	G	A	0.6	0	0	0.334694	-0.12	0.01	7.68435e-56	0.01	0.01	0.3356	0.0455409	11	0.745459
	ACADM_P11310_OID31277_v1_Oncology_II	ACADM	1	75724431	rs211717	1	75641284	A	G	0.7	0	0	0.335002	-0.14	0.01	4.92944e-65	0.01	0.01	0.335776	0.289228	20	0.745459
	PDLIM5_Q96HC4_OID31063_v1_Neurology_II	PDLIM5	4	94451857	rs2510766	4	94563039	G	A	0.8	0	0	0.327495	-0.05	0.01	5.04289e-07	-0.03	0.03	0.336506	0.188838	9	0.746247
	SHPK_Q9UHJ6_OID31292_v1_Oncology_II	SHPK	17	3608240	rs224508	17	3621937	G	C	0.6	0	0	0.334275	-0.06	0.01	9.77687e-16	-0.02	0.02	0.337744	0.223348	15	0.748157
	PON1_P27169_OID30704_v1_Inflammation_II	PON1	7	95297676	rs705379	7	95324583	A	G	0.5	0	0	0.340513	-0.76	0.01	0	0	0	0.340535	0.753669	20	0.753075
	PCDHB15_Q9Y5E8_OID31377_v1_Oncology_II	PCDHB15	5	141245395	rs2910008	5	141203702	G	T	0.5	0	0	0.340538	0.28	0.01	6.71014e-261	0	0	0.340722	0.105392	4	0.753075
	RABEP1_Q15276_OID30647_v1_Inflammation_II	RABEP1	17	5282265	rs1602914	17	5286813	T	C	0.5	0	0	0.339146	0.07	0.01	4.03645e-21	0	0.01	0.341613	0.311955	20	0.754205
	FNTA_P49354_OID31381_v1_Oncology_II	FNTA	8	43034194	rs7459535	8	43042090	A	G	0.9	0	0	0.335209	0.05	0.01	1.38688e-06	-0.02	0.03	0.344646	0.114886	7	0.758553
	CHRDL2_Q6WN34_OID20223_v1_Cardiometabolic	CHRDL2	11	74696429	rs7127935	11	74675962	C	T	0.5	0	0	0.344335	0.16	0.01	6.33866e-108	0.01	0.01	0.344777	0.832944	20	0.758553
	PTPRN2_Q92932_OID20912_v1_Neurology	PTPRN2	7	157539056	rs10242289	7	158117928	T	C	0.6	0	0	0.34443	0.13	0.01	7.27611e-65	0.01	0.01	0.345174	0.149409	13	0.758553
	YAP1_P46937_OID31113_v1_Neurology_II	YAP1	11	102110447	rs10791554	11	102052822	A	G	0.5	0	0	0.343458	0.06	0.01	1.75711e-19	0.01	0.01	0.3461	0.973074	20	0.758553
	ADD1_P35611_OID30655_v1_Inflammation_II	ADD1	4	2843844	rs4964	4	2926686	C	T	0.8	0	0	0.346078	0.17	0.01	1.49799e-79	0	0	0.346677	0.105108	20	0.758553
	LTBR_P36941_OID20768_v1_Inflammation	LTBR	12	6375045	rs10849449	12	6389496	G	A	0.7	0	0	0.346615	-0.31	0.01	0	0	0	0.346748	0.797479	13	0.758553
	COL9A1_P20849_OID20550_v1_Inflammation	COL9A1	6	70216040	rs515975	6	70296450	T	G	0.6	0	0	0.34527	0.09	0.01	2.61457e-33	0.01	0.01	0.346751	0.420894	12	0.758553
	PDCD1LG2_Q9BQ51_OID21273_v1_Oncology	PDCD1LG2	9	5510531	rs2381282	9	5514839	C	T	0.5	0	0	0.346951	0.6	0.01	0	0	0	0.346982	0.592376	20	0.758553
	GCHFR_P30047_OID30631_v1_Inflammation_II	GCHFR	15	40764068	rs2289218	15	40773528	A	T	0.5	0	0	0.346206	0.11	0.01	4.56671e-51	-0.01	0.01	0.347151	0.00254004	20	0.758553
	MAPK9_P45984_OID20557_v1_Inflammation	MAPK9	5	180233143	rs6872544	5	180285754	T	A	0.6	0	0	0.345795	-0.09	0.01	8.47423e-31	0.01	0.01	0.3474	0.146125	20	0.758553
	LILRB2_Q8N423_OID20301_v1_Cardiometabolic	LILRB2	19	54273812	rs11666952	19	54286153	T	C	0.6	0	0	0.347916	0.82	0.01	0	0	0	0.347935	0.0659509	16	0.758888
	SEMA7A_O75326_OID20283_v1_Cardiometabolic	SEMA7A	15	74409289	rs35807116	15	74375612	T	C	0.6	0	0	0.346301	0.07	0.01	1.32039e-21	-0.01	0.02	0.348635	0.0912438	20	0.759247
	MLN_P12872_OID20541_v1_Inflammation	MLN	6	33794673	rs1547671	6	33809483	T	C	0.5	0	0	0.349266	-0.41	0.01	0	0	0	0.349328	0.0477893	20	0.759247
	THPO_P40225_OID20098_v1_Cardiometabolic	THPO	3	184371935	rs6141	3	184372478	T	C	0.5	0	0	0.346269	0.06	0.01	2.28665e-16	-0.01	0.01	0.349424	0.773429	10	0.759247
	CEMIP2_Q9UHN6_OID30499_v1_Inflammation_II	CEMIP2	9	71683366	rs3780612	9	71748490	G	A	0.6	0	0	0.349107	-0.11	0.01	2.23717e-41	0.01	0.01	0.350268	0.0537244	13	0.759247
	KYAT1_Q16773_OID20232_v1_Cardiometabolic	KYAT1	9	128832942	rs2293968	9	128824961	A	G	0.7	0	0	0.349498	-0.14	0.01	2.54504e-61	0	0	0.350269	0.0801761	19	0.759247
	WIF1_Q9Y5W5_OID21464_v1_Oncology	WIF1	12	65050626	rs462010	12	64944365	A	G	0.5	0	0	0.350508	-0.19	0.01	4.188e-150	0	0	0.350816	0.476606	20	0.759247
	RTBDN_Q9BSG5_OID21343_v1_Oncology	RTBDN	19	12825478	rs3115524	19	12910545	A	G	0.7	0	0	0.349761	-0.1	0.01	3.87256e-37	0.01	0.01	0.351057	0.0701504	14	0.759247
	DDAH1_O94760_OID21299_v1_Oncology	DDAH1	1	85318481	rs1554597	1	85411415	T	C	0.6	0	0	0.350756	0.14	0.01	2.83137e-75	0	0	0.351377	0.432217	20	0.759247
	BLVRB_P30043_OID21141_v1_Neurology	BLVRB	19	40447765	rs11083555	19	40367435	G	A	0.5	0	0	0.345486	-0.04	0.01	4.68101e-09	0.01	0.01	0.351656	0.331397	17	0.759247
	TBC1D17_Q9HA65_OID20844_v1_Neurology	TBC1D17	19	49877666	rs7248744	19	49881774	G	A	0.4	0	0	0.351852	0.41	0.01	0	0	0	0.351921	0.0974578	20	0.759247
	CR1_P17927_OID30697_v1_Inflammation_II	CR1	1	207496147	rs679515	1	207577223	C	T	0.8	0	0	0.352716	-0.54	0.01	0	0	0	0.352784	0.674559	20	0.760186
	PMM2_O15305_OID30125_v1_Cardiometabolic_II	PMM2	16	8788823	rs11645498	16	8846565	T	G	0.7	0	0	0.351902	0.11	0.01	5.06053e-39	0	0	0.353121	0.379988	20	0.760186
	ITGA2_P17301_OID30570_v1_Inflammation_II	ITGA2	5	52989340	rs11740823	5	52962881	G	A	0.7	0	0	0.355964	-0.6	0.01	0	0	0	0.355999	0.188729	20	0.762999
	PEAR1_Q5VY43_OID20257_v1_Cardiometabolic	PEAR1	1	156893698	rs865239	1	156926372	G	A	0.5	0	0	0.355801	-0.16	0.01	7.37916e-104	0	0	0.356238	0.206257	20	0.762999
	GNAS_O95467_OID31008_v1_Neurology_II	GNAS	20	58839718	rs6026450	20	58697666	G	A	0.6	0	0	0.354126	0.08	0.01	1.44411e-22	-0.01	0.01	0.356278	0.271575	19	0.762999
	CDCP1_Q9H5V8_OID20940_v1_Neurology	CDCP1	3	45082277	rs1073814	3	45172367	T	A	0.8	0	0	0.356432	0.23	0.01	5.62161e-192	0	0.01	0.356666	0.453152	20	0.762999
	CAT_P04040_OID30712_v1_Inflammation_II	CAT	11	34438934	rs2745924	11	34377638	T	G	0.6	0	0	0.356261	0.14	0.01	1.14816e-81	0.01	0.01	0.356819	0.946629	20	0.762999
	SEZ6_Q53EL9_OID30968_v1_Neurology_II	SEZ6	17	28954901	rs1388175	17	29136998	C	A	0.5	0	0	0.351322	-0.05	0.01	1.1397e-09	-0.01	0.01	0.356895	0.347625	17	0.762999
	SSC5D_A1L4H1_OID20351_v1_Cardiometabolic	SSC5D	19	55488404	rs929794	19	55492645	C	T	0.8	0	0	0.357413	-0.36	0.01	0	0	0	0.357535	0.402	20	0.762999
	QDPR_P09417_OID20174_v1_Cardiometabolic	QDPR	4	17460261	rs1609903	4	17531705	C	G	0.8	0	0	0.357754	0.39	0.01	0	0	0	0.357861	0.0324327	20	0.762999
	C5_P01031_OID30744_v1_Inflammation_II	C5	9	120932987	rs4837810	9	121118921	C	T	0.6	0	0	0.357301	-0.14	0.01	6.54784e-78	-0.01	0.01	0.357884	0.275651	20	0.762999
	SERPINA4_P29622_OID30774_v1_Inflammation_II	SERPINA4	14	94561442	rs7147611	14	94558594	A	G	0.6	0	0	0.358795	-0.33	0.01	0	0	0	0.358909	0.246723	13	0.763242
	FDX1_P10109_OID30078_v1_Cardiometabolic_II	FDX1	11	110429948	rs7127245	11	110431653	A	C	0.4	0	0	0.350885	0.04	0.01	8.58538e-07	0.02	0.03	0.359376	0.151262	9	0.763242
	IFNG_P01579_OID20495_v1_Inflammation	IFNG	12	68154768	rs10492197	12	68191827	A	G	0.5	0	0	0.353047	-0.04	0.01	3.67638e-08	-0.02	0.03	0.359794	0.150813	11	0.763242
	ART3_Q13508_OID20346_v1_Cardiometabolic	ART3	4	76011184	rs4859610	4	76079288	G	A	0.8	0	0	0.359899	-0.28	0.01	1.21951e-259	0	0	0.360069	0.138279	10	0.763242
	AFM_P43652_OID30741_v1_Inflammation_II	AFM	4	73481745	rs13132712	4	73480179	C	T	1	0	0	0.359027	0.34	0.03	1.19867e-37	0.01	0.01	0.360253	0.161245	7	0.763242
	SNAP25_P60880_OID30811_v1_Neurology_II	SNAP25	20	10172395	rs362562	20	10262538	A	G	0.4	0	0	0.359409	-0.1	0.01	1.60065e-42	0	0	0.360487	0.50378	14	0.763242
	SELL_P14151_OID30752_v1_Inflammation_II	SELL	1	169690665	rs3917775	1	169601838	C	T	0.5	0	0	0.360939	-0.25	0.01	2.07562e-245	0	0	0.361117	0.537113	7	0.763242
	CDA_P32320_OID30345_v1_Cardiometabolic_II	CDA	1	20589086	rs472055	1	20567472	A	G	0.6	0	0	0.362075	0.35	0.01	0	0	0	0.362162	0.0323972	20	0.763242
	LPO_P22079_OID20963_v1_Neurology	LPO	17	58218548	rs3826300	17	58212973	C	T	0.4	0	0	0.362015	-0.17	0.01	1.26474e-113	0	0	0.362404	0.864258	6	0.763242
	CD209_Q9NNX6_OID20262_v1_Cardiometabolic	CD209	19	7739993	rs62126592	19	7721292	A	G	0.7	0	0	0.36247	0.36	0.01	0	0	0	0.362549	0.331792	17	0.763242
	CLEC4M_Q9H2X3_OID30405_v1_Cardiometabolic_II	CLEC4M	19	7763210	rs62126592	19	7721292	A	G	0.7	0	0	0.36247	0.29	0.01	0	0	0	0.362588	0.324375	17	0.763242
	TNFRSF10A_O00220_OID20967_v1_Neurology	TNFRSF10A	8	23190452	rs13278062	8	23225458	T	G	0.5	0	0	0.362557	-0.46	0.01	0	0	0	0.362607	0.026738	20	0.763242
	EPGN_Q6UW88_OID31373_v1_Oncology_II	EPGN	4	74308470	rs4577545	4	74247695	A	G	0.7	0	0	0.355722	0.05	0.01	2.08161e-07	-0.02	0.02	0.363206	null	null	0.763254
	SRP14_P37108_OID21324_v1_Oncology	SRP14	15	40035690	rs7321	15	40038363	T	C	0.9	0	0	0.35868	-0.09	0.01	6.67267e-11	0	0	0.363381	0.988868	8	0.763254
	ANPEP_P15144_OID20350_v1_Cardiometabolic	ANPEP	15	89784895	rs1439118	15	89795281	C	T	0.5	0	0	0.364117	-0.35	0.01	0	0	0	0.36421	0.339641	20	0.764186
	BAMBI_Q13145_OID21267_v1_Oncology	BAMBI	10	28677510	rs1034086	10	28645594	C	A	0.6	0	0	0.358888	-0.04	0.01	1.738e-08	0.01	0.01	0.365166	0.0430447	8	0.765384
	AFP_P02771_OID20978_v1_Neurology	AFP	4	73431138	rs12506899	4	73453566	G	T	0.4	0	0	0.365583	-0.19	0.01	4.8305e-150	0	0	0.365871	0.573025	20	0.765859
	SCARB2_Q14108_OID20943_v1_Neurology	SCARB2	4	76158737	rs4859420	4	76079086	C	A	0.9	0	0	0.3658	-0.24	0.01	1.80718e-119	0.01	0.01	0.366163	0.0346064	11	0.765859
	CCL25_O15444_OID20674_v1_Inflammation	CCL25	19	8052318	rs7251038	19	7981731	A	T	0.8	0	0	0.367124	-0.53	0.01	0	0	0	0.367188	0.795166	12	0.766787
	SIGLEC1_Q9BZZ2_OID20690_v1_Inflammation	SIGLEC1	20	3686970	rs13043452	20	3725467	A	G	0.6	0	0	0.366959	0.16	0.01	4.02723e-103	-0.01	0.01	0.367378	0.193553	18	0.766787
	SLC27A4_Q6P1M0_OID20814_v1_Neurology	SLC27A4	9	128340527	rs3003600	9	128326185	T	C	0.8	0	0	0.360589	0.04	0.01	7.78717e-07	-0.01	0.01	0.368663	null	null	0.76866
	SERPINA5_P05154_OID30763_v1_Inflammation_II	SERPINA5	14	94561442	rs1130267	14	94596770	A	G	0.6	0	0	0.371243	0.2	0.01	3.27336e-153	0	0	0.371517	0.148498	9	0.773581
	NAPRT_Q6XQN6_OID31114_v1_Neurology_II	NAPRT	8	143574785	rs10282929	8	143599607	T	G	0.8	0	0	0.371786	0.41	0.01	0	0	0	0.371883	0.0462861	20	0.773581
	IQGAP2_Q13576_OID21361_v1_Oncology	IQGAP2	5	76403285	rs10037254	5	76634815	A	G	0.6	0	0	0.371663	0.14	0.01	4.97405e-80	-0.01	0.01	0.372194	0.165874	15	0.773581
	MZB1_Q8WU39_OID20732_v1_Inflammation	MZB1	5	139387467	rs4315920	5	139409996	A	G	0.7	0	0	0.370719	0.08	0.01	4.24132e-24	0	0	0.37258	0.659385	20	0.773581
	UROD_P06132_OID30603_v1_Inflammation_II	UROD	1	45010950	rs998418	1	45020600	C	T	0.8	0	0	0.374286	0.46	0.01	0	0	0	0.374348	0.751535	20	0.774586
	PDCD1_Q15116_OID21396_v1_Oncology	PDCD1	2	241849884	rs4973668	2	241897212	C	G	0.5	0	0	0.374081	-0.19	0.01	3.4753e-143	0	0.01	0.374372	0.806336	20	0.774586
	VSTM2L_Q96N03_OID20067_v1_Cardiometabolic	VSTM2L	20	37903111	rs169159	20	37641494	T	G	0.6	0	0	0.373337	0.1	0.01	2.97031e-38	-0.01	0.01	0.374467	0.581599	20	0.774586
	FAM171B_Q6P995_OID31338_v1_Oncology_II	FAM171B	2	186694060	rs3114951	2	186848685	T	C	0.7	0	0	0.37466	0.28	0.01	5.14931e-262	0	0	0.374817	0.0520335	20	0.774586
	CRHBP_P24387_OID20747_v1_Inflammation	CRHBP	5	76953045	rs6896257	5	76914771	A	G	0.7	0	0	0.375967	-0.59	0.01	0	0	0	0.376	0.0216382	20	0.774586
	EFCAB2_Q5VUJ9_OID31313_v1_Oncology_II	EFCAB2	1	244969682	rs61844237	1	244970360	C	G	0.5	0	0	0.376127	-0.38	0.01	0	0	0	0.376201	0.563156	20	0.774586
	CCL4_P13236_OID20695_v1_Inflammation	CCL4	17	36103827	rs4796217	17	36463349	T	C	0.7	0	0	0.376141	0.22	0.01	1.09879e-161	0	0	0.376395	0.418792	6	0.774586
	ADIPOQ_Q15848_OID30748_v1_Inflammation_II	ADIPOQ	3	186842704	rs189717	3	186808388	A	G	0.8	0	0	0.376104	-0.14	0.01	2.6357e-77	0.01	0.01	0.376643	0.652134	15	0.774586
	EDDM3B_P56851_OID31365_v1_Oncology_II	EDDM3B	14	20768404	rs3827905	14	20770159	A	G	0.7	0	0	0.3771	-0.16	0.01	1.38667e-203	0.01	0.01	0.377301	0.0872921	20	0.774586
	APOA2_P02652_OID30686_v1_Inflammation_II	APOA2	1	161222292	rs4073054	1	161230697	A	C	0.6	0	0	0.374953	0.07	0.01	5.58726e-19	0	0.01	0.377313	0.513423	19	0.774586
	PSMD9_O00233_OID21304_v1_Oncology	PSMD9	12	121888732	rs10770186	12	121923506	G	A	0.6	0	0	0.376848	0.14	0.01	2.64303e-82	0	0	0.377352	0.0985511	20	0.774586
	HLA-DRA_P01903_OID20520_v1_Inflammation	HLA-DRA	6	32439878	rs9272426	6	32637412	G	A	0.4	0	0	0.379009	0.42	0.01	0	0	0	0.379071	1.15301e-05	20	0.77731
	TTR_P02766_OID30782_v1_Inflammation_II	TTR	18	31557009	rs1667229	18	31562243	C	T	0.5	0	0	0.379771	0.12	0.01	1.0349e-60	0	0	0.380451	0.347716	20	0.778444
	DRAXIN_Q8NBI3_OID20917_v1_Neurology	DRAXIN	1	11691710	rs1883575	1	11653109	G	A	0.6	0	0	0.380367	-0.22	0.01	7.46945e-178	0	0	0.380594	0.766694	6	0.778444
	SHISA5_Q8N114_OID30387_v1_Cardiometabolic_II	SHISA5	3	48467798	rs12495032	3	48498942	C	T	1	-0.01	0.01	0.380139	0.38	0.02	2.74348e-62	-0.02	0.02	0.380799	null	null	0.778444
	ICAM3_P32942_OID20277_v1_Cardiometabolic	ICAM3	19	10333776	rs280497	19	10354011	G	A	0.5	0	0	0.382045	-0.2	0.01	6.22178e-167	0	0.01	0.382285	0.137937	16	0.780678
	SCG3_Q8WXD2_OID20728_v1_Inflammation	SCG3	15	51681492	rs2606134	15	51681453	C	G	0.8	0	0	0.383908	0.71	0.01	0	0	0	0.383935	0.354545	20	0.783243
	LAP3_P28838_OID20436_v1_Inflammation	LAP3	4	17577198	rs4698615	4	17566452	A	G	0.7	0	0	0.377367	0.04	0.01	8.86278e-07	0.02	0.03	0.384925	0.0838371	15	0.7839
	SLA2_Q9H6Q3_OID31017_v1_Neurology_II	SLA2	20	36612318	rs6072018	20	36724315	A	G	0.4	0	0	0.380827	0.05	0.01	5.68067e-11	-0.01	0.01	0.385046	0.115328	9	0.7839
	MDM1_Q8TC05_OID30945_v1_Neurology_II	MDM1	12	68272443	rs2870812	12	68325436	A	G	0.7	0	0	0.386155	-0.2	0.01	3.85469e-125	0	0	0.38647	0.199178	20	0.785603
	REPS1_Q96D71_OID30496_v1_Inflammation_II	REPS1	6	138903493	rs2698738	6	138905601	T	C	0.5	0	0	0.380505	-0.04	0.01	1.562e-07	0.02	0.03	0.387061	0.634789	11	0.785603
	IL2RA_P01589_OID20267_v1_Cardiometabolic	IL2RA	10	6010689	rs4747837	10	6016772	C	G	0.9	0	0	0.387486	0.51	0.01	0	0	0	0.387557	0.319803	20	0.785603
	SNCG_O76070_OID20971_v1_Neurology	SNCG	10	86958599	rs1240390	10	86966227	G	A	0.8	0	0	0.388186	1.06	0.01	0	0	0	0.388198	0.0147773	20	0.785603
	CTSZ_Q9UBR2_OID20365_v1_Cardiometabolic	CTSZ	20	58985686	rs149769	20	59288024	G	C	0.9	0	0	0.384876	0.08	0.01	6.32994e-13	-0.02	0.02	0.388316	null	null	0.785603
	APOL1_O14791_OID30708_v1_Inflammation_II	APOL1	22	36253071	rs136168	22	36264796	A	G	0.8	0	0	0.388706	-0.32	0.01	6.91914e-286	0	0	0.388841	0.447063	12	0.785603
	RTN4R_Q9BZR6_OID21424_v1_Oncology	RTN4R	22	20241415	rs663353	22	20187189	A	G	0.8	0	0	0.38887	-0.3	0.01	2.71503e-266	0	0	0.389015	0.161153	17	0.785603
	TRIAP1_O43715_OID21403_v1_Oncology	TRIAP1	12	120443964	rs2708101	12	121049829	T	C	0.5	0	0	0.38018	-0.03	0.01	6.74636e-06	-0.01	0.01	0.389046	null	null	0.785603
	IFNAR1_P17181_OID31491_v1_Oncology_II	IFNAR1	21	33324387	rs914142	21	33353501	A	G	0.7	0	0	0.39051	-0.45	0.01	0	0	0	0.390572	0.839266	20	0.787884
	PARK7_Q99497_OID21160_v1_Neurology	PARK7	1	7954291	rs6668846	1	8092042	G	C	0.8	0	0	0.391389	-0.17	0.01	2.19184e-74	-0.01	0.01	0.391911	0.215248	20	0.789065
	CTF1_Q16619_OID20061_v1_Cardiometabolic	CTF1	16	30896614	rs11150601	16	30966478	A	G	0.6	0	0	0.388217	0.05	0.01	1.27116e-11	0.01	0.01	0.392033	0.264244	14	0.789065
	ATOX1_O00244_OID21476_v1_Oncology	ATOX1	5	151742316	rs10044368	5	151814076	A	G	0.4	0	0	0.390384	-0.07	0.01	4.89329e-21	0	0	0.392348	0.00561346	20	0.789065
	CELSR2_Q9HCU4_OID30593_v1_Inflammation_II	CELSR2	1	109249539	rs629301	1	109275684	T	G	0.8	0	0	0.392974	-0.46	0.01	0	0	0	0.393041	0.302464	15	0.789659
	NECTIN4_Q96NY8_OID21490_v1_Oncology	NECTIN4	1	161070998	rs11265550	1	161090600	A	T	0.5	0	0	0.394264	-0.13	0.01	2.87416e-71	-0.01	0.01	0.394802	0.113323	20	0.792396
	SUGP1_Q8IWZ8_OID31524_v1_Oncology_II	SUGP1	19	19276018	rs4239639	19	19325067	A	G	0.8	0	0	0.395498	-0.31	0.01	4.93192e-205	0	0.01	0.39568	0.0102839	18	0.793357
	TLR4_O00206_OID30428_v1_Inflammation_II	TLR4	9	117704175	rs960312	9	117681501	A	G	0.8	0	0	0.392227	-0.07	0.01	2.01182e-10	0.01	0.02	0.396467	0.213313	20	0.794132
	TLR3_O15455_OID20612_v1_Inflammation	TLR3	4	186069155	rs1519312	4	186087690	A	G	0.6	0	0	0.397382	-0.93	0.01	0	0	0	0.397394	0.475116	20	0.794954
	HAVCR1_Q96D42_OID21422_v1_Oncology	HAVCR1	5	157029413	rs6555820	5	157045138	A	C	0.5	0	0	0.397642	-0.48	0.01	0	0	0	0.397677	0.0652584	20	0.794954
	WFIKKN1_Q96NZ8_OID20939_v1_Neurology	WFIKKN1	16	629239	rs4984903	16	630695	G	A	0.4	0	0	0.398542	0.12	0.01	1.56098e-63	0	0	0.399135	0.298703	12	0.796648
	NME3_Q13232_OID20789_v1_Inflammation	NME3	16	1770320	rs2076431	16	1768502	C	G	0.8	0	0	0.398794	0.16	0.01	2.00032e-70	0.01	0.01	0.399326	0.876556	20	0.796648
	TYRP1_P17643_OID30517_v1_Inflammation_II	TYRP1	9	12685439	rs10960751	9	12675264	C	T	0.6	0	0	0.399849	-0.08	0.01	3.39158e-24	0	0	0.401465	0.070891	20	0.800111
	GPI_P06744_OID30680_v1_Inflammation_II	GPI	19	34359480	rs1627241	19	34315482	T	C	0.7	0	0	0.395583	-0.04	0.01	1.06935e-06	-0.02	0.03	0.402626	0.262466	8	0.801277
	IDI2_Q9BXS1_OID20823_v1_Neurology	IDI2	10	1018910	rs11594590	10	1018852	T	C	0.5	0	0	0.402762	-0.31	0.01	0	0	0	0.402856	0.731716	20	0.801277
	ANXA3_P12429_OID21036_v1_Neurology	ANXA3	4	78551747	rs17003342	4	78545837	T	G	0.7	0	0	0.40216	-0.09	0.01	1.0797e-31	-0.01	0.01	0.40336	0.171024	20	0.801476
	WNT9A_O14904_OID20460_v1_Inflammation	WNT9A	1	227918656	rs681239	1	227951971	G	A	0.7	0	0	0.40245	-0.08	0.01	9.52794e-24	0	0	0.404077	0.0455776	20	0.802099
	PLXNB2_O15031_OID20317_v1_Cardiometabolic	PLXNB2	22	50274979	rs11547731	22	50283705	C	T	0.6	0	0	0.404861	-0.71	0.01	0	0	0	0.40488	0.052405	20	0.802246
	IL1RL1_Q01638_OID20250_v1_Cardiometabolic	IL1RL1	2	102311502	rs11676124	2	102324878	C	T	0.6	0	0	0.404937	-0.62	0.01	0	0	0	0.404959	0.050273	20	0.802246
	WFIKKN2_Q8TEU8_OID20785_v1_Inflammation	WFIKKN2	17	50834650	rs4591185	17	50832073	A	T	0.6	0	0	0.406688	-0.68	0.01	0	0	0	0.40671	0.259624	20	0.803804
	FCAMR_Q8WWV6_OID30332_v1_Cardiometabolic_II	FCAMR	1	206957965	rs2007272	1	206940410	C	G	0.4	0	0	0.406541	0.16	0.01	2.89062e-104	0.01	0.01	0.406884	0.778474	12	0.803804
	SPINT2_O43291_OID20720_v1_Inflammation	SPINT2	19	38244035	rs12608697	19	38275020	A	C	0.4	0	0	0.406622	-0.12	0.01	3.55142e-56	0.01	0.01	0.407269	0.500005	17	0.803804
	CD83_Q01151_OID20565_v1_Inflammation	CD83	6	14117256	rs7768704	6	14118767	A	G	0.5	0	0	0.407439	0.15	0.01	2.25532e-84	-0.01	0.01	0.407863	0.0113158	20	0.803804
	GGACT_Q9BVM4_OID30290_v1_Cardiometabolic_II	GGACT	13	100530164	rs9585455	13	100549098	G	A	0.5	0	0	0.408319	-0.44	0.01	0	0	0	0.408365	0.245766	19	0.803804
	SPINK5_Q9NQ38_OID21148_v1_Neurology	SPINK5	5	148025683	rs6883868	5	148121320	T	C	0.6	0	0	0.408413	0.41	0.01	0	0	0	0.408469	0.403792	20	0.803804
	HCG22_E2RYF7_OID30088_v1_Cardiometabolic_II	HCG22	6	31053450	rs2523854	6	31054723	C	A	0.4	0	0	0.408585	0.36	0.01	0	0	0	0.408664	0.0088684	20	0.803804
	SFRP4_Q6FHJ7_OID30648_v1_Inflammation_II	SFRP4	7	37905932	rs2598105	7	37937514	C	T	0.9	0	0	0.408934	-0.26	0.01	1.31523e-149	0	0	0.409169	0.510822	4	0.803804
	DNPH1_O43598_OID20744_v1_Inflammation	DNPH1	6	43225629	rs1214705	6	43065136	G	A	1	0	0	0.409003	0.36	0.02	2.89998e-74	-0.01	0.01	0.409483	null	null	0.803804
	ENDOU_P21128_OID31498_v1_Oncology_II	ENDOU	12	47709734	rs644531	12	47622200	G	A	0.6	0	0	0.409687	-0.28	0.01	0	0	0	0.409791	0.193826	20	0.803804
	PTK7_Q13308_OID20880_v1_Neurology	PTK7	6	43076307	rs1214705	6	43065136	G	A	1	0	0	0.409003	-0.15	0.02	1.84459e-13	0.02	0.02	0.41193	null	null	0.805186
	PBLD_P30039_OID20839_v1_Neurology	PBLD	10	68282660	rs4745956	10	68281826	T	C	0.8	0	0	0.41198	-0.57	0.01	0	0	0	0.412018	0.217062	20	0.805186
	MANSC4_A6NHS7_OID30141_v1_Cardiometabolic_II	MANSC4	12	27762427	rs4931479	12	27795682	C	T	0.7	0	0	0.41201	-0.59	0.01	0	0	0	0.41204	0.519981	20	0.805186
	SELPLG_Q14242_OID20560_v1_Inflammation	SELPLG	12	108621895	rs10437900	12	108508830	T	A	0.9	0	0	0.411801	0.29	0.01	7.87056e-111	0	0.01	0.412116	0.168944	10	0.805186
	C1QTNF6_Q9BXI9_OID31049_v1_Neurology_II	C1QTNF6	22	37180166	rs229536	22	37193829	G	A	0.4	0	0	0.410141	-0.05	0.01	2.56922e-12	0.02	0.02	0.413357	0.374349	5	0.806686
	TCN1_P20061_OID30687_v1_Inflammation_II	TCN1	11	59852800	rs526934	11	59866020	A	G	0.7	0	0	0.413619	0.37	0.01	0	0	0	0.413696	0.315502	7	0.806686
	ASGR2_P07307_OID30679_v1_Inflammation_II	ASGR2	17	7101322	rs2309665	17	7111455	G	C	0.5	0	0	0.414228	0.29	0.01	0	0	0	0.414336	0.238522	17	0.80678
	NPTX2_P47972_OID30390_v1_Cardiometabolic_II	NPTX2	7	98617285	rs3901435	7	98658349	T	C	0.7	0	0	0.414491	0.34	0.01	0	0	0	0.414556	0.0409218	20	0.80678
	GCLM_P48507_OID30059_v1_Cardiometabolic_II	GCLM	1	93885199	rs12563495	1	93919068	A	G	0.5	0	0	0.412671	-0.06	0.01	3.75059e-15	-0.01	0.02	0.415192	0.015309	12	0.807227
	S100P_P25815_OID20103_v1_Cardiometabolic	S100P	4	6693878	rs10005127	4	6706960	A	G	0.9	0	0	0.415473	0.35	0.02	3.95373e-116	0	0.01	0.415768	0.679457	6	0.807305
	NUB1_Q9Y5A7_OID20510_v1_Inflammation	NUB1	7	151341772	rs2471918	7	151341094	A	T	0.6	0	0	0.413845	0.06	0.01	4.59622e-17	-0.01	0.02	0.416044	0.457392	7	0.807305
	SPINT3_P49223_OID31509_v1_Oncology_II	SPINT3	20	45512461	rs6073773	20	45519311	C	G	0.5	0	0	0.416083	0.09	0	3.50426e-81	-0.01	0.01	0.416506	0.0689377	20	0.807412
	CEACAM16_Q2WEN9_OID31495_v1_Oncology_II	CEACAM16	19	44699151	rs17715069	19	44706173	C	G	0.4	0	0	0.417094	-0.34	0.01	0	0	0	0.417175	0.672875	10	0.80792
	CEACAM1_P13688_OID21528_v1_Oncology	CEACAM1	19	42507304	rs1206032	19	42367144	A	G	0.4	0	0	0.416446	-0.09	0.01	2.35886e-29	0	0	0.417658	0.564591	11	0.808069
	CDNF_Q49AH0_OID21318_v1_Oncology	CDNF	10	14819245	rs3107789	10	14809784	A	C	0.5	0	0	0.416977	0.08	0.01	2.82293e-26	-0.01	0.01	0.418337	0.496606	4	0.808595
	NEO1_Q92859_OID31066_v1_Neurology_II	NEO1	15	73051710	rs28842482	15	73096647	C	G	0.5	0	0	0.416607	0.06	0.01	6.0367e-15	0.01	0.02	0.419116	0.222179	20	0.809314
	DSG3_P32926_OID21460_v1_Oncology	DSG3	18	31447741	rs17716616	18	31438641	G	A	0.5	0	0	0.420332	-0.14	0.01	9.59205e-91	0	0	0.420702	0.00499641	20	0.810893
	SH3BP1_Q9Y3L3_OID31439_v1_Oncology_II	SH3BP1	22	37634654	rs2413477	22	37653159	G	C	0.6	0	0	0.419919	-0.11	0.01	2.22228e-41	0.01	0.01	0.42075	0.289	20	0.810893
	RHOC_P08134_OID20950_v1_Neurology	RHOC	1	112701127	rs351372	1	112516598	A	T	0.5	0	0	0.42083	-0.08	0.01	1.86209e-26	-0.01	0.01	0.422154	0.31486	20	0.81281
	IL1R2_P27930_OID20757_v1_Inflammation	IL1R2	2	101991960	rs2310170	2	101999692	G	T	0.4	0	0	0.422938	-0.52	0.01	0	0	0	0.42297	0.156365	20	0.813254
	ARHGEF5_Q12774_OID30871_v1_Neurology_II	ARHGEF5	7	144355288	rs1635079	7	144378656	G	A	0.6	0	0	0.423388	-0.37	0.01	0	0	0	0.423455	0.36106	10	0.813254
	TCL1A_P56279_OID20987_v1_Neurology	TCL1A	14	95709947	rs1743526	14	95688558	A	G	0.9	0	0	0.423485	0.49	0.01	1.2029e-256	0	0	0.423612	0.353898	11	0.813254
	PRSS8_Q16651_OID20763_v1_Inflammation	PRSS8	16	31131433	rs1549299	16	31142825	A	G	0.7	0	0	0.426866	-0.1	0.01	7.61022e-42	-0.01	0.01	0.427659	0.271317	20	0.82023
	ABO_P16442_OID30675_v1_Inflammation_II	ABO	9	133233278	rs616154	9	133275050	T	C	0.5	0	0	0.428575	0.73	0.01	0	0	0	0.428591	0.471862	20	0.820278
	RGMA_Q96B86_OID21065_v1_Neurology	RGMA	15	93035271	rs3752102	15	93072785	A	C	0.5	0	0	0.428746	-0.23	0.01	2.98079e-215	0	0	0.428893	0.911156	18	0.820278
	CNTNAP2_Q9UHC6_OID20556_v1_Inflammation	CNTNAP2	7	146116002	rs7810370	7	145668909	G	A	0.7	0	0	0.428892	-0.55	0.01	0	0	0	0.428922	0.0805648	20	0.820278
	C1QA_P02745_OID20654_v1_Inflammation	C1QA	1	22636628	rs587975	1	22631772	A	T	0.4	0	0	0.429724	-0.3	0.01	0	0	0	0.429812	0.0292716	13	0.821189
	PRKD2_Q9BZL6_OID30140_v1_Cardiometabolic_II	PRKD2	19	46674275	rs12709897	19	46734810	G	A	0.6	0	0	0.424062	-0.03	0.01	8.55087e-06	0.02	0.03	0.431396	0.762184	6	0.823388
	CX3CL1_P78423_OID20976_v1_Neurology	CX3CL1	16	57372477	rs683544	16	57374866	T	C	0.6	0	0	0.431608	-0.21	0.01	2.13323e-170	0	0	0.431792	0.437437	20	0.823388
	C1R_P00736_OID30753_v1_Inflammation_II	C1R	12	7080214	rs4963512	12	6833659	G	A	0.6	0	0	0.431111	-0.06	0.01	5.36661e-14	-0.01	0.02	0.433618	null	null	0.824438
	CASP3_P42574_OID20305_v1_Cardiometabolic	CASP3	4	184627696	rs13136635	4	184653653	T	C	0.9	0	0	0.433046	0.17	0.01	3.55633e-50	0.01	0.01	0.433682	0.391362	20	0.824438
	MICALL2_Q8IY33_OID30889_v1_Neurology_II	MICALL2	7	1428465	rs752792	7	1494957	A	C	0.4	0	0	0.432573	0.07	0.01	4.80506e-19	0.01	0.01	0.434347	0.136392	20	0.824438
	GALNT2_Q10471_OID21423_v1_Oncology	GALNT2	1	230057990	rs4846914	1	230159944	A	G	0.6	0	0	0.434419	0.29	0.01	0	0	0	0.434509	0.73618	19	0.824438
	CD4_P01730_OID20584_v1_Inflammation	CD4	12	6786858	rs2707210	12	6792836	T	G	0.5	0	0	0.435031	0.22	0.01	1.41279e-193	0	0	0.43519	0.202058	9	0.824438
	NPL_Q9BXD5_OID30329_v1_Cardiometabolic_II	NPL	1	182789293	rs2296296	1	183136264	G	C	0.6	0	0	0.433287	0.06	0.01	9.24699e-18	-0.01	0.02	0.435195	0.293685	20	0.824438
	TSPAN8_P19075_OID31470_v1_Oncology_II	TSPAN8	12	71125085	rs4505155	12	71126561	C	G	0.4	0	0	0.43597	0.46	0.01	0	0	0	0.436005	0.740096	20	0.824438
	LRPAP1_P30533_OID21059_v1_Neurology	LRPAP1	4	3503612	rs1881804	4	3484408	G	A	0.6	0	0	0.43554	-0.08	0.01	3.31667e-32	-0.01	0.01	0.436537	0.139888	9	0.824438
	CHGB_P05060_OID21038_v1_Neurology	CHGB	20	5911510	rs410462	20	5930120	C	A	0.4	0	0	0.43663	-0.44	0.01	0	0	0	0.436669	0.174471	10	0.824438
	LAMP3_Q9UQV4_OID20638_v1_Inflammation	LAMP3	3	183122215	rs11921884	3	183110457	T	G	0.6	0	0	0.436563	0.23	0.01	2.67888e-210	0	0	0.436707	0.205088	20	0.824438
	EDAR_Q9UNE0_OID20525_v1_Inflammation	EDAR	2	108894471	rs260675	2	108983663	C	G	1	0	0.01	0.43716	-1.59	0.03	0	0	0	0.437213	0.206777	5	0.824438
	CD59_P13987_OID20339_v1_Cardiometabolic	CD59	11	33703010	rs2421211	11	33794278	A	G	0.7	0	0	0.437343	0.2	0.01	9.8382e-164	0	0.01	0.437529	0.947244	19	0.824438
	C1QTNF1_Q9BXJ1_OID20367_v1_Cardiometabolic	C1QTNF1	17	79022814	rs10073	17	79088192	T	C	0.6	0	0	0.436762	-0.09	0.01	1.00693e-32	0	0	0.437736	null	null	0.824438
	IFIT3_O14879_OID31283_v1_Oncology_II	IFIT3	10	89327307	rs4934471	10	89311913	G	A	0.5	0	0	0.436155	-0.06	0.01	1.29152e-13	0	0.01	0.438674	0.0196649	12	0.824837
	ADGRE5_P48960_OID20260_v1_Cardiometabolic	ADGRE5	19	14380501	rs10410071	19	14397573	A	G	0.5	0	0	0.438126	0.11	0.01	1.00693e-47	0.01	0.01	0.438779	0.526324	4	0.824837
	CPPED1_Q9BRF8_OID21053_v1_Neurology	CPPED1	16	12659799	rs4387585	16	12768958	C	T	0.7	0	0	0.439534	0.61	0.01	0	0	0	0.439558	0.780775	20	0.825521
	NRCAM_Q92823_OID20229_v1_Cardiometabolic	NRCAM	7	108147623	rs7800100	7	108326528	G	A	0.6	0	0	0.440487	0.22	0.01	1.21071e-174	0	0	0.440658	0.469255	20	0.826807
	TXNDC9_O14530_OID31121_v1_Neurology_II	TXNDC9	2	99318982	rs7597141	2	99417869	G	A	0.4	0	0	0.437646	-0.05	0.01	1.35847e-09	-0.02	0.02	0.441367	0.227774	20	0.827355
	CASP7_P55210_OID31135_v1_Neurology_II	CASP7	10	113679162	rs7067756	10	113756410	G	A	0.8	0	0	0.442569	0.11	0.01	2.64789e-37	0.01	0.01	0.443393	0.930284	16	0.829741
	REEP4_Q9H6H4_OID31028_v1_Neurology_II	REEP4	8	22138020	rs12681799	8	22069700	G	C	1	0	0	0.439199	0.1	0.02	1.83984e-08	-0.02	0.02	0.443475	0.0957752	6	0.829741
	KIR3DL1_P43629_OID21185_v1_Oncology	KIR3DL1	19	54816468	rs4239590	19	54827928	G	A	0.8	0	0	0.44481	-0.98	0.01	0	0	0	0.444824	0.242865	13	0.831482
	RAB44_Q7Z6P3_OID31346_v1_Oncology_II	RAB44	6	36697826	rs10807172	6	36700106	C	G	0.4	0	0	0.445393	0.09	0.01	2.54155e-35	0.01	0.01	0.446252	0.727507	17	0.832689
	IL22RA1_Q8N6P7_OID20449_v1_Inflammation	IL22RA1	1	24119771	rs4448470	1	24144710	C	T	0.7	0	0	0.446133	0.22	0.01	8.33972e-166	0	0	0.446308	0.293893	20	0.832689
	CALCOCO2_Q13137_OID30249_v1_Cardiometabolic_II	CALCOCO2	17	48831018	rs4239160	17	48765621	C	T	1	0	0	0.44282	0.11	0.02	2.9067e-08	0.02	0.02	0.447136	0.256071	11	0.833084
	LIPF_P07098_OID30266_v1_Cardiometabolic_II	LIPF	10	88664441	rs2163673	10	88727762	G	A	0.4	0	0	0.447223	0.18	0.01	3.60588e-114	0	0	0.447478	0.821074	19	0.833084
	IL1RL2_Q9HB29_OID20487_v1_Inflammation	IL1RL2	2	102187006	rs3917265	2	102162001	C	T	0.5	0	0	0.44838	-0.44	0.01	0	0	0	0.448416	0.239901	20	0.833084
	RNASE10_Q5GAN6_OID30238_v1_Cardiometabolic_II	RNASE10	14	20505537	rs7144945	14	20503283	T	C	0.5	0	0	0.448501	-0.8	0.01	0	0	0	0.448513	0.301329	9	0.833084
	KRT18_P05783_OID21296_v1_Oncology	KRT18	12	52948871	rs4919741	12	52879136	G	A	0.7	0	0	0.445781	0.05	0.01	2.19129e-10	0.01	0.01	0.449035	0.22965	13	0.833084
	HLA-E_P13747_OID20532_v1_Inflammation	HLA-E	6	30489509	rs2523594	6	31358852	T	C	0.7	0	0	0.449248	-0.32	0.01	0	0	0	0.44932	0.101411	20	0.833084
	GC_P02774_OID30780_v1_Inflammation_II	GC	4	71741696	rs705121	4	71750116	G	A	0.6	0	0	0.449445	-0.89	0.01	0	0	0	0.449455	0.101037	20	0.833084
	CD5_P06127_OID21449_v1_Oncology	CD5	11	61102489	rs4939490	11	61026179	G	C	0.4	0	0	0.449688	-0.14	0.01	2.753e-73	0.01	0.01	0.450083	0.314447	19	0.833471
	FCRL3_Q96P31_OID20443_v1_Inflammation	FCRL3	1	157674321	rs7522061	1	157698600	C	T	0.5	0	0	0.451288	0.96	0.01	0	0	0	0.451296	0.134912	20	0.834939
	BTD_P43251_OID30754_v1_Inflammation_II	BTD	3	15601341	rs2174267	3	15604328	C	T	0.5	0	0	0.452196	-0.21	0.01	4.87032e-168	0	0	0.452364	0.454552	20	0.836136
	NCAN_O14594_OID21055_v1_Neurology	NCAN	19	19211958	rs12459686	19	19189152	A	C	0.4	0	0	0.45205	0.09	0.01	2.52812e-37	0	0	0.452833	0.12562	6	0.836225
	PKD1_P98161_OID30328_v1_Cardiometabolic_II	PKD1	16	2088708	rs6422255	16	2301012	C	T	1	-0.01	0.01	0.453643	0.76	0.03	1.31965e-151	-0.01	0.01	0.453827	0.0132064	3	0.837283
	CXCL5_P42830_OID20207_v1_Cardiometabolic	CXCL5	4	73995642	rs352045	4	73998970	G	T	0.9	0	0	0.454823	-0.59	0.01	0	0	0	0.45487	0.328842	20	0.837653
	INSL5_Q9Y5Q6_OID31448_v1_Oncology_II	INSL5	1	66797740	rs11809759	1	66804222	G	A	0.4	0	0	0.455144	0.18	0.01	4.18797e-130	0	0	0.455358	0.00795744	20	0.837653
	GZMH_P20718_OID20096_v1_Cardiometabolic	GZMH	14	24606480	rs12435208	14	24689740	T	C	0.5	0	0	0.455303	0.14	0.01	1.55416e-80	-0.01	0.01	0.45565	0.173141	20	0.837653
	LILRA6_Q6PI73_OID30346_v1_Cardiometabolic_II	LILRA6	19	54236592	rs11668526	19	54245208	T	C	0.6	0	0	0.455863	0.8	0.01	0	0	0	0.455875	0.802861	5	0.837653
	OCLN_Q16625_OID31069_v1_Neurology_II	OCLN	5	69492292	rs28616120	5	69489471	A	G	0.8	0	0	0.455061	-0.1	0.01	3.28019e-27	0	0	0.456135	0.0554954	16	0.837653
	TCTN3_Q6NUS6_OID30326_v1_Cardiometabolic_II	TCTN3	10	95659823	rs749049	10	95616339	T	A	0.5	0	0	0.457313	0.52	0.01	0	0	0	0.457338	0.57514	20	0.838499
	APOA1_P02647_OID30769_v1_Inflammation_II	APOA1	11	116835751	rs2727784	11	116840425	T	C	0.6	0	0	0.45573	-0.06	0.01	1.80509e-17	0.01	0.02	0.457455	0.353984	20	0.838499
	ANKRD54_Q6NXT1_OID21162_v1_Oncology	ANKRD54	22	37830855	rs133010	22	38174182	G	A	0.5	0	0	0.453181	-0.04	0.01	1.83531e-06	0.02	0.03	0.458682	0.568702	20	0.838499
	LYSMD3_Q7Z3D4_OID30950_v1_Neurology_II	LYSMD3	5	90515611	rs526806	5	90538260	G	C	0.5	0	0	0.456007	-0.05	0.01	5.20439e-10	0.02	0.02	0.459221	0.10285	20	0.838499
	GRHPR_Q9UBQ7_OID30289_v1_Cardiometabolic_II	GRHPR	9	37422666	rs10973329	9	37421174	T	C	0.4	0	0	0.459741	0.22	0.01	3.90468e-187	0	0	0.459885	0.00780926	13	0.838499
	NAA80_Q93015_OID30893_v1_Neurology_II	NAA80	3	50296402	rs2236947	3	50334001	A	C	0.5	0	0	0.459161	0.08	0.01	3.155e-28	0	0	0.460172	0.00507923	20	0.838499
	EGFLAM_Q63HQ2_OID31496_v1_Oncology_II	EGFLAM	5	38258409	rs1896663	5	38341364	C	T	0.7	0	0	0.460628	0.46	0.01	0	0	0	0.460674	0.100698	20	0.838499
	SERPINB6_P35237_OID21023_v1_Neurology	SERPINB6	6	2948159	rs9405601	6	2972663	A	G	0.4	0	0	0.460419	0.16	0.01	7.53362e-101	0	0.01	0.460688	0.695618	20	0.838499
	RECK_O95980_OID30234_v1_Cardiometabolic_II	RECK	9	36036913	rs7862798	9	36090806	G	A	0.4	0	0	0.461387	-0.15	0.01	3.20115e-91	-0.01	0.01	0.461683	0.70192	20	0.838499
	LEP_P41159_OID20187_v1_Cardiometabolic	LEP	7	128241278	rs6979832	7	128216223	G	A	0.5	0	0	0.456387	-0.03	0.01	1.56416e-06	-0.01	0.01	0.461724	0.160996	4	0.838499
	MAD1L1_Q9Y6D9_OID20904_v1_Neurology	MAD1L1	7	1815793	rs1639914	7	2217832	G	A	0.6	0	0	0.461939	0.1	0.01	5.5348e-40	0.01	0.01	0.462629	0.836727	20	0.838499
	C4BPB_P20851_OID21481_v1_Oncology	C4BPB	1	207088860	rs12045707	1	207082860	T	C	0.5	0	0	0.462328	0.14	0.01	1.15609e-84	0	0	0.462645	0.252499	17	0.838499
	ALDH5A1_P51649_OID31047_v1_Neurology_II	ALDH5A1	6	24494867	rs2744581	6	24502256	G	A	0.5	0	0	0.462645	-0.14	0.01	5.45005e-77	0.01	0.01	0.462994	0.602133	20	0.838499
	PGD_P52209_OID30344_v1_Cardiometabolic_II	PGD	1	10398592	rs6680076	1	9997612	A	G	0.8	0	0	0.461801	-0.1	0.01	5.77963e-22	0.01	0.01	0.463104	0.77791	6	0.838499
	PXN_P49023_OID20822_v1_Neurology	PXN	12	120210439	rs4767884	12	120224174	C	T	0.8	0	0	0.463233	0.76	0.01	0	0	0	0.463249	0.00384635	20	0.838499
	SIGLEC6_O43699_OID21394_v1_Oncology	SIGLEC6	19	51517819	rs10405214	19	51529278	G	T	0.7	0	0	0.463105	0.19	0.01	6.13757e-110	0	0	0.463348	0.754572	20	0.838499
	C7_P10643_OID30766_v1_Inflammation_II	C7	5	40909492	rs391781	5	41264141	A	G	0.4	0	0	0.463741	0.36	0.01	0	0	0	0.463794	0.312175	20	0.838544
	MET_P08581_OID20269_v1_Cardiometabolic	MET	7	116672196	rs1858830	7	116672385	G	C	0.4	0	0	0.465606	-0.16	0.01	1.58165e-98	0	0.01	0.465874	0.380812	6	0.83953
	B4GALT1_P15291_OID20780_v1_Inflammation	B4GALT1	9	33104082	rs1328898	9	33163273	G	A	0.4	0	0	0.465626	0.16	0.01	1.39892e-100	0	0.01	0.465888	0.214962	15	0.83953
	CD70_P32970_OID20599_v1_Inflammation	CD70	19	6583183	rs7254538	19	6611325	C	G	0.5	0	0	0.465877	0.75	0.01	0	0	0	0.465888	0.109142	19	0.83953
	BRAP_Q7Z569_OID31506_v1_Oncology_II	BRAP	12	111642146	rs7310615	12	111427245	G	C	0.5	0	0	0.460943	-0.04	0.01	1.1756e-06	0.02	0.03	0.46603	0.34443	15	0.83953
	ALDH3A1_P30838_OID20512_v1_Inflammation	ALDH3A1	17	19737984	rs887241	17	19742625	C	A	0.6	0	0	0.468008	0.48	0.01	0	0	0	0.468038	0.0736723	20	0.841955
	CSF3_P09919_OID20491_v1_Inflammation	CSF3	17	40015361	rs3859191	17	39972461	A	G	0.5	0	0	0.467033	0.07	0.01	2.99297e-23	0.01	0.01	0.468223	0.137574	20	0.841955
	TNC_P24821_OID20359_v1_Cardiometabolic	TNC	9	115019575	rs10759761	9	115204015	A	C	0.4	0	0	0.468986	-0.18	0.01	3.69814e-142	0	0	0.469167	0.0130034	20	0.842812
	PCSK7_Q16549_OID31410_v1_Oncology_II	PCSK7	11	117204337	rs8521	11	117196983	T	C	0.7	0	0	0.469481	0.38	0.01	0	0	0	0.469549	0.186861	20	0.842812
	MUC2_Q02817_OID30377_v1_Cardiometabolic_II	MUC2	11	1074875	rs12788517	11	1126289	C	G	0.8	0	0	0.470846	0.13	0.01	6.34157e-65	0.01	0.01	0.471244	0.00914456	20	0.845092
	C8B_P07358_OID30719_v1_Inflammation_II	C8B	1	56929207	rs911247	1	56927532	T	C	0.6	0	0	0.471727	-0.36	0.01	0	0	0	0.471776	0.653844	13	0.845284
	TMEM132A_Q24JP5_OID30287_v1_Cardiometabolic_II	TMEM132A	11	60924460	rs552940	11	60935153	A	G	0.4	0	0	0.473396	0.54	0.01	0	0	0	0.47342	0.553039	20	0.846931
	APOA4_P06727_OID30733_v1_Inflammation_II	APOA4	11	116820700	rs1729407	11	116806654	G	C	0.5	0	0	0.473252	0.14	0.01	6.26324e-77	0.01	0.01	0.473582	0.338586	20	0.846931
	FGL1_Q08830_OID30702_v1_Inflammation_II	FGL1	8	17864380	rs3739404	8	17882334	A	C	0.7	0	0	0.47441	0.66	0.01	0	0	0	0.474425	0.254609	20	0.846931
	TGFB2_P61812_OID31417_v1_Oncology_II	TGFB2	1	218345336	rs2796812	1	218402130	G	A	0.4	0	0	0.472788	0.06	0.01	9.7949e-14	0.01	0.02	0.474835	0.537497	9	0.846931
	FXYD5_Q96DB9_OID20463_v1_Inflammation	FXYD5	19	35154730	rs12110	19	35169605	A	G	0.8	0	0	0.475615	-0.39	0.01	0	0	0	0.475683	0.793144	10	0.846931
	CEP85_Q6P2H3_OID21241_v1_Oncology	CEP85	1	26234200	rs11247922	1	26341296	G	A	0.9	0	0	0.475609	0.15	0.02	6.64967e-21	-0.01	0.01	0.476881	0.363521	14	0.846931
	CCL22_O00626_OID20765_v1_Inflammation	CCL22	16	57358783	rs170364	16	57376022	G	T	0.8	0	0	0.477299	0.14	0.01	2.482e-55	0	0	0.477751	0.797184	20	0.846931
	HRG_P04196_OID30770_v1_Inflammation_II	HRG	3	186660216	rs7617554	3	186676762	T	G	0.5	0	0	0.478018	0.36	0.01	0	0	0	0.478068	0.676949	18	0.846931
	CD7_P09564_OID30543_v1_Inflammation_II	CD7	17	82314868	rs4789684	17	82323596	A	G	0.5	0	0	0.47828	0.14	0.01	2.4923e-73	-0.01	0.01	0.478617	0.375189	5	0.846931
	ST3GAL1_Q11201_OID21322_v1_Oncology	ST3GAL1	8	133454848	rs9643300	8	133490905	T	C	0.6	0	0	0.478514	-0.24	0.01	6.57685e-225	0	0	0.478621	0.838173	20	0.846931
	HLA-A_P04439_OID31048_v1_Neurology_II	HLA-A	6	29941260	rs915667	6	29830363	G	A	0.4	0	0	0.479163	0.96	0.01	0	0	0	0.47917	8.61344e-05	20	0.846931
	CLEC4G_Q6UXB4_OID20590_v1_Inflammation	CLEC4G	19	7728957	rs8101949	19	7739626	C	T	0.8	0	0	0.479951	-0.16	0.01	8.54859e-59	-0.01	0.01	0.48037	0.191718	14	0.846931
	CALCA_P01258_OID20983_v1_Neurology	CALCA	11	14966668	rs10766197	11	14900334	A	G	0.5	0	0	0.48005	-0.1	0.01	3.17546e-61	-0.01	0.01	0.480451	0.626249	18	0.846931
	SCN4B_Q8IWT1_OID30277_v1_Cardiometabolic_II	SCN4B	11	118133377	rs11604096	11	118141726	A	C	0.6	0	0	0.480497	-0.64	0.01	0	0	0	0.480514	0.184762	20	0.846931
	CPM_P14384_OID21054_v1_Neurology	CPM	12	68842197	rs10748118	12	69030720	T	C	0.8	0	0	0.479949	0.12	0.01	5.69904e-42	0	0	0.480543	0.0235774	16	0.846931
	CD2AP_Q9Y5K6_OID20177_v1_Cardiometabolic	CD2AP	6	47477789	rs1385742	6	47627419	T	A	0.7	0	0	0.480593	-0.29	0.01	3.80331e-300	0	0	0.480673	0.49796	20	0.846931
	LRRC37A2_A6NM11_OID31440_v1_Oncology_II	LRRC37A2	17	46511508	rs2957321	17	46259228	A	G	0.8	0	0	0.480737	-1.08	0.01	0	0	0	0.480745	0.519177	20	0.846931
	ESM1_Q9NQ30_OID20758_v1_Inflammation	ESM1	5	54977867	rs4242051	5	54902947	C	T	0.7	0	0	0.481124	0.19	0.01	5.34576e-111	0	0	0.481341	0.209629	12	0.846931
	CHL1_O00533_OID20366_v1_Cardiometabolic	CHL1	3	196763	rs463026	3	218102	C	T	0.9	0	0	0.48131	-0.48	0.01	7.55087e-305	0	0	0.481388	0.0866775	20	0.846931
	PDCD6_O75340_OID20163_v1_Cardiometabolic	PDCD6	5	271621	rs10038693	5	378769	T	C	0.7	0	0	0.481835	0.63	0.01	0	0	0	0.481854	0.78686	20	0.846931
	CXCL6_P80162_OID20613_v1_Inflammation	CXCL6	4	73836640	rs4694639	4	73833337	T	C	0.6	0	0	0.481862	-0.47	0.01	0	0	0	0.481891	0.27619	20	0.846931
	ZBP1_Q9H171_OID30526_v1_Inflammation_II	ZBP1	20	57603846	rs6025654	20	57605663	T	C	0.5	0	0	0.481525	0.11	0.01	6.70501e-45	0.01	0.01	0.482073	0.14693	4	0.846931
	MILR1_Q7Z6M3_OID20482_v1_Inflammation	MILR1	17	64449037	rs35528570	17	64584116	G	A	0.4	0	0	0.482738	0.23	0.01	6.67934e-182	0	0	0.482868	0.119292	5	0.847185
	AGR2_O95994_OID20896_v1_Neurology	AGR2	7	16791811	rs7807123	7	16816925	T	C	0.6	0	0	0.483605	0.11	0.01	8.68356e-44	0	0	0.484161	0.252723	20	0.847185
	TNFRSF1A_P19438_OID21155_v1_Neurology	TNFRSF1A	12	6328757	rs1800693	12	6330843	C	T	0.4	0	0	0.482568	-0.06	0.01	6.32995e-16	0	0.01	0.484213	0.118364	9	0.847185
	TNFRSF21_O75509_OID21052_v1_Neurology	TNFRSF21	6	47231532	rs6900354	6	47337565	C	T	0.4	0	0	0.483398	0.08	0.01	3.7497e-28	0.01	0.01	0.484284	0.181606	4	0.847185
	CD207_Q9UJ71_OID21298_v1_Oncology	CD207	2	70830211	rs741326	2	70831704	G	A	0.5	0	0	0.484535	-0.41	0.01	0	0	0	0.484573	0.11637	14	0.847185
	PPP1R14A_Q96A00_OID31011_v1_Neurology_II	PPP1R14A	19	38251237	rs8101462	19	38286731	C	T	0.4	0	0	0.484767	-0.19	0.01	9.41896e-133	0	0.01	0.484944	0.382452	20	0.847185
	PTPRS_Q13332_OID20306_v1_Cardiometabolic	PTPRS	19	5158495	rs886934	19	5334049	C	T	0.6	0	0	0.484992	-0.17	0.01	4.83041e-112	0	0.01	0.485202	0.523371	20	0.847185
	PLXDC2_Q6UX71_OID31101_v1_Neurology_II	PLXDC2	10	19816239	rs7894992	10	19795284	A	G	0.5	0	0	0.484821	0.07	0.01	2.07588e-20	0.01	0.01	0.48606	0.022961	20	0.847197
	CLEC7A_Q9BXN2_OID20636_v1_Inflammation	CLEC7A	12	10116777	rs7962602	12	10115397	T	A	0.8	0	0	0.486327	0.83	0.01	0	0	0	0.486342	0.513541	20	0.847197
	RBP1_P09455_OID30913_v1_Neurology_II	RBP1	3	139517434	rs211586	3	139546210	C	T	0.6	0	0	0.485432	-0.08	0.01	3.36124e-23	-0.01	0.01	0.486508	0.0884737	15	0.847197
	FKBP1B_P68106_OID20618_v1_Inflammation	FKBP1B	2	24049701	rs10194817	2	24034181	G	A	0.8	0	0	0.487146	0.2	0.01	4.14477e-70	0.01	0.01	0.487482	0.10455	20	0.847197
	ENTR1_Q96C92_OID30231_v1_Cardiometabolic_II	ENTR1	9	136401922	rs10781540	9	136427384	A	G	0.4	0	0	0.487464	-0.19	0.01	8.62987e-146	0	0.01	0.487623	0.553195	20	0.847197
	TNFSF14_O43557_OID20953_v1_Neurology	TNFSF14	19	6661253	rs344560	19	6665009	C	T	0.9	0	0	0.487671	0.55	0.02	1.62046e-239	0	0	0.487767	0.0660241	8	0.847197
	PAPPA_Q13219_OID20421_v1_Inflammation	PAPPA	9	116153791	rs13294988	9	116337594	T	C	0.7	0	0	0.486184	0.05	0.01	6.40619e-11	0	0.01	0.488643	null	null	0.847832
	PIKFYVE_Q9Y2I7_OID30465_v1_Inflammation_II	PIKFYVE	2	208266255	rs12475932	2	208265568	G	A	0.9	0	0	0.485253	0.05	0.01	1.11263e-07	0	0.01	0.488986	0.115114	8	0.847832
	LAIR1_Q6GTX8_OID20737_v1_Inflammation	LAIR1	19	54351384	rs10418607	19	54346074	A	C	0.5	0	0	0.490792	0.4	0.01	0	0	0	0.490826	0.395772	7	0.849992
	BTC_P35070_OID21199_v1_Oncology	BTC	4	74744759	rs6848560	4	74792622	C	T	0.5	0	0	0.491213	-0.32	0.01	0	0	0	0.491273	0.035834	13	0.849992
	LYVE1_Q9Y5Y7_OID30728_v1_Inflammation_II	LYVE1	11	10556966	rs3741037	11	10500450	T	C	0.5	0	0	0.49108	-0.09	0.01	9.33258e-34	-0.01	0.01	0.491779	0.162573	17	0.849992
	CCL13_Q99616_OID20655_v1_Inflammation	CCL13	17	34356480	rs159314	17	34359065	G	A	0.9	0	0	0.491812	0.45	0.02	8.10364e-172	0	0	0.491943	0.34782	15	0.849992
	SMAD3_P84022_OID31418_v1_Oncology_II	SMAD3	15	67063763	rs266332	15	67050413	C	T	0.7	0	0	0.492266	-0.24	0.01	3.53159e-168	0	0	0.492399	0.405775	20	0.850041
	FBN2_P35556_OID30974_v1_Neurology_II	FBN2	5	128257909	rs4835948	5	128534497	C	T	0.4	0	0	0.492932	0.14	0.01	2.43438e-72	0	0	0.493246	0.686429	20	0.850763
	F11R_Q9Y624_OID21151_v1_Neurology	F11R	1	160995211	rs2249532	1	160976053	A	C	0.5	0	0	0.494838	-0.05	0.01	2.98058e-11	0.01	0.02	0.497098	0.761308	12	0.855271
	LDLR_P01130_OID20240_v1_Cardiometabolic	LDLR	19	11089462	rs892113	19	11165258	T	G	1	0	0	0.493492	-0.12	0.02	2.08228e-07	0	0	0.49721	null	null	0.855271
	CTSD_P07339_OID20358_v1_Cardiometabolic	CTSD	11	1752752	rs4752755	11	1735618	T	C	0.5	0	0	0.497168	0.17	0.01	1.02095e-114	0	0	0.497359	0.903632	17	0.855271
	VSIG10L_Q86VR7_OID30189_v1_Cardiometabolic_II	VSIG10L	19	51331536	rs1035454	19	51342302	C	T	0.6	0	0	0.49744	0.21	0.01	9.49212e-155	0	0	0.497581	0.055929	20	0.855271
	TBC1D23_Q9NUY8_OID21286_v1_Oncology	TBC1D23	3	100260992	rs4552390	3	100292982	A	G	0.6	0	0	0.499287	-0.15	0.01	3.62409e-90	0	0.01	0.499529	0.359409	20	0.857877
	BMP6_P22004_OID20111_v1_Cardiometabolic	BMP6	6	7726099	rs111588693	6	7727038	A	G	0.5	0	0	0.500125	0.13	0.01	1.42691e-70	0.01	0.01	0.500433	0.475869	13	0.857965
	CST7_O76096_OID20704_v1_Inflammation	CST7	20	24949269	rs2094936	20	24921878	G	A	0.8	0	0	0.500516	0.84	0.01	0	0	0	0.500527	0.613135	17	0.857965
	REG4_Q9BYZ8_OID20784_v1_Inflammation	REG4	1	119794017	rs2994813	1	119818553	C	T	0.7	0	0	0.500598	-0.17	0.01	3.7923e-78	0.01	0.01	0.500876	0.859871	12	0.857965
	MATN3_O15232_OID20979_v1_Neurology	MATN3	2	19992052	rs11694716	2	20007858	A	G	0.6	0	0	0.501372	-0.56	0.01	0	0	0	0.501391	0.241996	20	0.858108
	SCRG1_O75711_OID30333_v1_Cardiometabolic_II	SCRG1	4	173384701	rs9996723	4	173410236	C	G	0.4	0	0	0.502781	0.11	0.01	1.07003e-61	-0.01	0.01	0.503129	0.157475	20	0.859867
	MRI1_Q9BV20_OID30891_v1_Neurology_II	MRI1	19	13764522	rs452960	19	13760597	T	A	0.4	0	0	0.503261	-0.35	0.01	0	0	0	0.503308	0.8387	12	0.859867
	VEGFB_P49765_OID30554_v1_Inflammation_II	VEGFB	11	64234584	rs6591843	11	64379611	A	G	0.5	0	0	0.502781	0.07	0.01	2.17973e-22	0	0	0.503791	0.0441359	13	0.859867
	PRDX3_P30048_OID20483_v1_Inflammation	PRDX3	10	119167720	rs11198816	10	119190935	C	T	0.6	0	0	0.500572	0.04	0.01	2.83851e-07	0.02	0.03	0.504219	0.186358	18	0.859867
	RABEPK_Q7Z6M1_OID21163_v1_Oncology	RABEPK	9	125200542	rs662621	9	125059499	T	C	0.7	0	0	0.504294	-0.1	0.01	8.06124e-32	0	0	0.504983	0.0184802	18	0.859867
	LPL_P06858_OID20188_v1_Cardiometabolic	LPL	8	19901717	rs10086580	8	20061975	G	A	0.5	0	0	0.505124	0.17	0.01	2.19792e-149	0	0.01	0.505264	0.138367	20	0.859867
	PRDX6_P30041_OID21404_v1_Oncology	PRDX6	1	173477330	rs3934575	1	173429394	C	T	0.8	0	0	0.505142	-0.16	0.01	2.95394e-69	0	0	0.505448	0.365323	11	0.859867
	CLEC1B_Q9P126_OID21061_v1_Neurology	CLEC1B	12	9985642	rs581949	12	9996807	C	T	0.5	0	0	0.505687	0.09	0.01	6.46398e-34	0	0	0.506325	0.667687	20	0.860623
	CKAP4_Q07065_OID20617_v1_Inflammation	CKAP4	12	106237881	rs2704896	12	106255986	A	T	0.6	0	0	0.507435	0.15	0.01	3.20044e-95	0	0.01	0.507652	0.428107	6	0.861658
	ACOT13_Q9NPJ3_OID31522_v1_Oncology_II	ACOT13	6	24667035	rs9393578	6	24674491	A	G	0.5	0	0	0.505061	0.04	0.01	4.87147e-09	-0.02	0.02	0.507802	0.308882	4	0.861658
	FSTL3_O95633_OID20782_v1_Inflammation	FSTL3	19	676392	rs916904	19	663929	G	A	0.6	0	0	0.507542	0.09	0.01	2.16819e-30	0	0	0.50825	0.080588	15	0.861683
	FLT1_P17948_OID21301_v1_Oncology	FLT1	13	28300346	rs7330091	13	28446046	A	C	0.7	0	0	0.506247	0.04	0.01	2.96763e-07	0.02	0.03	0.509785	0.176376	8	0.862848
	UROS_P10746_OID30964_v1_Neurology_II	UROS	10	125784980	rs10794023	10	125804845	C	A	0.8	0	0	0.509611	-0.14	0.01	3.41582e-48	0	0	0.510043	0.44647	20	0.862848
	IGFBP2_P18065_OID20325_v1_Cardiometabolic	IGFBP2	2	216632828	rs284536	2	216508820	G	C	1	0	0	0.506327	-0.2	0.04	1.11835e-06	-0.01	0.02	0.51024	null	null	0.862848
	BLMH_Q13867_OID20336_v1_Cardiometabolic	BLMH	17	30248203	rs76947460	17	30325929	G	A	0.4	0	0	0.511028	0.47	0.01	0	0	0	0.511051	0.322986	20	0.863164
	DOK2_O60496_OID20138_v1_Cardiometabolic	DOK2	8	21908873	rs67385415	8	21996222	C	T	0.5	0	0	0.511371	0.06	0.01	2.01697e-16	-0.01	0.02	0.512713	0.976013	16	0.863164
	FRZB_Q92765_OID20968_v1_Neurology	FRZB	2	182833275	rs2705720	2	183125429	A	G	1	0	0	0.512891	0.74	0.02	0	0	0.01	0.512946	0.0800712	20	0.863164
	KLK13_Q9UKR3_OID21291_v1_Oncology	KLK13	19	51055626	rs3760741	19	51036161	A	G	0.4	0	0	0.512936	-0.33	0.01	0	0	0	0.512985	0.182569	10	0.863164
	MMP8_P22894_OID21019_v1_Neurology	MMP8	11	102711796	rs2846714	11	102655879	T	G	0.8	0	0	0.512831	-0.21	0.01	1.39959e-127	0	0	0.512988	0.0589207	20	0.863164
	ARHGEF10_O15013_OID30994_v1_Neurology_II	ARHGEF10	8	1823926	rs13257686	8	1843663	T	A	0.5	0	0	0.512933	0.22	0.01	7.82734e-199	0	0	0.513033	0.711284	20	0.863164
	C1RL_Q9NZP8_OID30721_v1_Inflammation_II	C1RL	12	7089587	rs1047776	12	6839528	G	A	0.6	0	0	0.513107	-0.09	0.01	1.19015e-31	0	0	0.513763	null	null	0.863661
	ZBTB17_Q13105_OID20082_v1_Cardiometabolic	ZBTB17	1	15941869	rs7525608	1	15815406	G	A	0.5	0	0	0.511554	0.04	0.01	3.13754e-07	0.02	0.03	0.514994	0.0924816	12	0.864016
	TSPAN15_O95858_OID30095_v1_Cardiometabolic_II	TSPAN15	10	69451465	rs1227967	10	69508078	C	T	0.4	0	0	0.513885	-0.06	0.01	6.68037e-13	0.01	0.02	0.515612	0.68137	9	0.864016
	ENO2_P09104_OID21046_v1_Neurology	ENO2	12	6913745	rs1047776	12	6839528	G	A	0.6	0	0	0.513107	0.05	0.01	2.42924e-09	0	0.01	0.515619	null	null	0.864016
	TRIM26_Q12899_OID31207_v1_Oncology_II	TRIM26	6	30184455	rs1079993	6	30410397	C	T	0.4	0	0	0.512681	-0.04	0.01	1.60483e-07	0.02	0.03	0.515939	0.112172	20	0.864016
	FCRL2_Q96LA5_OID20639_v1_Inflammation	FCRL2	1	157745733	rs6675393	1	157765117	T	C	0.5	0	0	0.516569	0.47	0.01	0	0	0	0.516591	0.390754	20	0.864016
	GSR_P00390_OID30700_v1_Inflammation_II	GSR	8	30678066	rs2978667	8	30693696	T	C	0.8	0	0	0.51665	0.14	0.01	1.01718e-49	0.01	0.01	0.517051	0.660804	20	0.864016
	NFATC1_O95644_OID20545_v1_Inflammation	NFATC1	18	79395856	rs3894049	18	79524930	G	C	0.5	0	0	0.517152	-0.09	0.01	5.27716e-33	0.01	0.01	0.517764	0.721993	7	0.864016
	BIN2_Q9UBW5_OID21067_v1_Neurology	BIN2	12	51281038	rs7957868	12	51280458	A	C	0.9	0	0	0.517629	0.18	0.01	6.19445e-51	-0.01	0.01	0.518018	0.652886	20	0.864016
	GNPDA2_Q8TDQ7_OID30597_v1_Inflammation_II	GNPDA2	4	44682200	rs1133648	4	44703578	A	G	0.6	0	0	0.518067	0.24	0.01	6.1894e-197	0	0	0.518165	0.0982767	20	0.864016
	THSD1_Q9NS62_OID30476_v1_Inflammation_II	THSD1	13	52377167	rs2099547	13	52715527	A	G	1	0	0	0.517787	-0.19	0.02	1.31977e-26	0.01	0.01	0.518554	0.65503	3	0.864016
	A1BG_P04217_OID30771_v1_Inflammation_II	A1BG	19	58345178	rs1265957	19	58347310	G	A	0.9	0	0	0.518483	0.3	0.02	5.80483e-71	0	0	0.518758	0.381951	17	0.864016
	KIR2DS4_P43632_OID31432_v1_Oncology_II	KIR2DS4	19	54832676	rs7258679	19	54887944	T	G	0.4	0	0	0.520911	0.59	0.01	0	0	0	0.520927	0.398239	9	0.864789
	PAEP_P09466_OID20925_v1_Neurology	PAEP	9	135561756	rs10745364	9	135572485	C	T	0.7	0	0	0.520988	-0.61	0.01	0	0	0	0.521001	0.887407	13	0.864789
	VEGFC_P49767_OID21524_v1_Oncology	VEGFC	4	176683538	rs4515114	4	176810954	A	G	0.9	0	0	0.520169	0.11	0.01	9.7904e-20	-0.01	0.02	0.52121	0.356746	17	0.864789
	KIR2DL3_P43628_OID21196_v1_Oncology	KIR2DL3	19	54738513	rs4806576	19	54828103	C	G	0.5	0	0	0.521375	0.16	0.01	2.46655e-100	0	0.01	0.521565	0.0680471	5	0.864789
	KIR3DL2_P43630_OID31191_v1_Oncology_II	KIR3DL2	19	54850443	rs7258679	19	54887944	T	G	0.4	0	0	0.520911	0.08	0.01	1.69786e-24	-0.01	0.01	0.521733	0.270225	3	0.864789
	HMBS_P08397_OID21385_v1_Oncology	HMBS	11	119084866	rs2846281	11	119030456	G	C	0.8	0	0	0.520522	0.07	0.01	6.18017e-16	-0.01	0.02	0.521833	0.853266	9	0.864789
	PDLIM7_Q9NR12_OID20729_v1_Inflammation	PDLIM7	5	177483394	rs335431	5	177493143	A	C	0.5	0	0	0.520636	-0.04	0.01	2.01345e-08	-0.01	0.01	0.523345	0.283855	4	0.86615
	ITGA6_P23229_OID20528_v1_Inflammation	ITGA6	2	172427354	rs836589	2	172628350	G	A	0.8	0	0	0.523276	-0.17	0.01	1.6885e-69	0	0	0.523548	0.830268	12	0.86615
	LBR_Q14739_OID21034_v1_Neurology	LBR	1	225401502	rs11578124	1	225378918	T	G	0.7	0	0	0.521479	0.04	0.01	1.96106e-07	-0.02	0.03	0.52461	0.543964	9	0.86615
	GFRAL_Q6UXV0_OID31091_v1_Neurology_II	GFRAL	6	55327469	rs10948914	6	55403979	C	A	0.7	0	0	0.524755	-0.29	0.01	5.53279e-264	0	0	0.524825	0.499085	14	0.86615
	NPTXR_O95502_OID20191_v1_Cardiometabolic	NPTXR	22	38818452	rs2075915	22	38858551	A	G	0.7	0	0	0.524814	-0.2	0.01	9.05728e-118	0	0.01	0.524971	0.0725667	20	0.86615
	ICAM2_P13598_OID20248_v1_Cardiometabolic	ICAM2	17	64002594	rs2331413	17	64039089	A	G	0.9	0	0	0.524484	-0.08	0.01	5.22757e-25	0	0	0.52527	0.141134	7	0.86615
	CRNN_Q9UBG3_OID21427_v1_Oncology	CRNN	1	152409243	rs6691989	1	152429907	G	A	0.8	0	0	0.52603	-0.4	0.01	0	0	0	0.526074	0.333822	20	0.866738
	AMIGO2_Q86SJ2_OID21370_v1_Oncology	AMIGO2	12	47075707	rs215384	12	47366418	G	C	0.4	0	0	0.526582	0.16	0.01	2.67239e-94	0	0.01	0.526777	0.0596457	20	0.866738
	USP8_P40818_OID20110_v1_Cardiometabolic	USP8	15	50424380	rs12440585	15	50665627	T	C	1	0	0	0.52562	-0.15	0.02	1.91249e-15	-0.02	0.03	0.526935	0.165426	5	0.866738
	SERPINI1_Q99574_OID30604_v1_Inflammation_II	SERPINI1	3	167735243	rs4311211	3	167585363	A	C	0.7	0	0	0.52895	0.31	0.01	0	0	0	0.529006	0.0813911	5	0.86869
	OGN_P20774_OID21123_v1_Neurology	OGN	9	92383268	rs1760318	9	92213827	T	C	0.5	0	0	0.529364	0.51	0.01	0	0	0	0.52938	0.356092	20	0.86869
	IGLC2_P0DOY2_OID30740_v1_Inflammation_II	IGLC2	22	22900976	rs409751	22	22924624	C	T	0.4	0	0	0.529265	-0.1	0.01	6.33582e-39	-0.01	0.01	0.529742	0.85487	11	0.86869
	ANG_P03950_OID20403_v1_Cardiometabolic	ANG	14	20684177	rs944435	14	20672484	T	C	0.6	0	0	0.530227	0.28	0.01	2.9095e-297	0	0	0.530286	0.64579	8	0.86869
	EGLN1_Q9GZT9_OID20572_v1_Inflammation	EGLN1	1	231363751	rs1765783	1	231577650	A	T	1	0	0	0.529914	-0.31	0.02	1.06145e-46	0.01	0.01	0.530307	0.363395	6	0.86869
	STK4_Q13043_OID20140_v1_Cardiometabolic	STK4	20	44966479	rs6031972	20	45076302	C	T	0.5	0	0	0.52905	0.05	0.01	5.21314e-12	-0.01	0.02	0.530755	null	null	0.868707
	AMPD3_Q01432_OID31139_v1_Neurology_II	AMPD3	11	10308313	rs4910130	11	10400264	G	A	1	0	0	0.531429	0.38	0.02	7.37559e-82	0	0.01	0.531648	0.250817	14	0.869453
	IGFBP1_P08833_OID20246_v1_Cardiometabolic	IGFBP1	7	45888360	rs12702179	7	45874314	C	T	0.5	0	0	0.529858	-0.04	0.01	2.78465e-09	0.01	0.02	0.53214	0.755969	12	0.869541
	COL6A3_P12111_OID20292_v1_Cardiometabolic	COL6A3	2	237324003	rs1050785	2	237324109	A	C	0.6	0	0	0.532861	0.09	0.01	2.44229e-33	-0.01	0.01	0.53341	0.545865	10	0.869804
	LPA_P08519_OID30747_v1_Inflammation_II	LPA	6	160531482	rs6938647	6	160565883	C	A	0.8	0	0	0.533952	0.52	0.01	0	0	0	0.533978	0.667576	20	0.869804
	IGFBPL1_Q8WX77_OID20155_v1_Cardiometabolic	IGFBPL1	9	38406528	rs7857243	9	38409084	A	G	0.8	0	0	0.534504	0.49	0.01	0	0	0	0.53453	0.74966	17	0.869804
	SMAD5_Q99717_OID21353_v1_Oncology	SMAD5	5	136132845	rs12520112	5	136114644	G	A	0.7	0	0	0.530691	-0.04	0.01	7.69273e-06	0.02	0.03	0.534676	null	null	0.869804
	CRIP2_P52943_OID20901_v1_Neurology	CRIP2	14	105472962	rs6576092	14	105428994	A	G	0.8	0	0	0.534476	-0.15	0.01	1.50039e-50	-0.01	0.01	0.534828	0.617231	5	0.869804
	TREML2_Q5T2D2_OID21120_v1_Neurology	TREML2	6	41189749	rs4424081	6	41308053	G	A	0.7	0	0	0.534797	-0.21	0.01	3.09029e-133	0	0.01	0.534928	0.309627	20	0.869804
	PLCB2_Q00722_OID31155_v1_Neurology_II	PLCB2	15	40278176	rs4924450	15	40305028	A	G	0.7	0	0	0.53633	-0.15	0.01	6.43417e-77	0	0.01	0.536556	0.280055	7	0.871738
	PTPRK_Q15262_OID31461_v1_Oncology_II	PTPRK	6	127968785	rs9321109	6	128056352	A	G	0.9	0	0	0.536965	-0.14	0.01	1.3855e-41	-0.01	0.01	0.537389	0.85159	12	0.872274
	DEFB4A_DEFB4B_O15263_OID21373_v1_Oncology	DEFB4A_DEFB4B	8	7894677	rs2945232	8	8240516	C	T	0.5	0	0	0.53616	-0.04	0.01	2.02903e-09	-0.01	0.02	0.538315	0.366609	20	0.872274
	POMC_P01189_OID30282_v1_Cardiometabolic_II	POMC	2	25160853	rs7605753	2	25270318	A	G	0.5	0	0	0.537227	-0.06	0.01	4.77199e-15	0	0.01	0.538485	0.48941	8	0.872274
	CTSB_P07858_OID20276_v1_Cardiometabolic	CTSB	8	11842524	rs6990033	8	11835869	T	G	0.7	0	0	0.538623	-0.55	0.01	0	0	0	0.538641	0.0625024	20	0.872274
	PIGR_P01833_OID21102_v1_Neurology	PIGR	1	206928522	rs291084	1	206922278	G	C	0.5	0	0	0.538301	0.06	0.01	5.59499e-16	0.01	0.02	0.53947	0.958223	8	0.87259
	CRACR2A_Q9BSW2_OID21249_v1_Oncology	CRACR2A	12	3606633	rs11062789	12	3752419	G	C	0.6	0	0	0.53963	0.13	0.01	2.49003e-61	0.01	0.01	0.539909	0.556958	12	0.87259
	CSTB_P04080_OID20294_v1_Cardiometabolic	CSTB	21	43772511	rs11910393	21	43779269	T	G	0.4	0	0	0.540494	-0.64	0.01	0	0	0	0.540505	0.572599	20	0.87259
	CD79B_P40259_OID20635_v1_Inflammation	CD79B	17	63928740	rs2854184	17	63920633	A	T	0.4	0	0	0.540785	-0.16	0.01	1.2422e-99	0	0.01	0.540954	0.118537	20	0.87259
	OMG_P23515_OID21352_v1_Oncology	OMG	17	31272013	rs6505239	17	31411053	G	A	0.9	0	0	0.540254	0.08	0.01	1.6684e-13	-0.01	0.02	0.541645	0.630748	11	0.87259
	PLG_P00747_OID30785_v1_Inflammation_II	PLG	6	160702238	rs783150	6	160805907	C	T	0.9	0	0	0.541561	0.34	0.01	1.43732e-193	0	0	0.541647	0.562446	20	0.87259
	CAMKK1_Q8N5S9_OID21182_v1_Oncology	CAMKK1	17	3860315	rs34231122	17	3873261	C	T	0.4	0	0	0.541585	-0.12	0.01	3.18126e-52	-0.01	0.01	0.541911	0.655759	15	0.87259
	SPRED2_Q7Z698_OID30423_v1_Inflammation_II	SPRED2	2	65310851	rs7569084	2	65429835	T	C	0.6	0	0	0.541605	-0.07	0.01	7.88318e-21	0	0	0.542462	0.102179	18	0.872771
	CD248_Q9HCU0_OID30394_v1_Cardiometabolic_II	CD248	11	66314494	rs3741367	11	66315658	C	T	0.4	0	0	0.542017	-0.06	0.01	2.38836e-16	0	0.01	0.543129	0.0172591	12	0.873137
	TDGF1_P13385_OID20816_v1_Neurology	TDGF1	3	46574534	rs4682823	3	46600515	G	T	0.7	0	0	0.543842	-1.16	0.01	0	0	0	0.543847	0.740993	20	0.873137
	PDIA5_Q14554_OID31209_v1_Oncology_II	PDIA5	3	123067025	rs3804749	3	123114156	T	C	0.6	0	0	0.545024	-0.25	0.01	4.65944e-218	0	0	0.545098	0.413467	12	0.873137
	ENAH_Q8N8S7_OID20497_v1_Inflammation	ENAH	1	225486829	rs10799316	1	225480329	A	G	0.7	0	0	0.545215	0.12	0.01	1.82769e-44	0	0	0.54559	0.0152347	20	0.873137
	EGFR_P00533_OID20319_v1_Cardiometabolic	EGFR	7	55019017	rs1815156	7	55169169	C	T	0.4	0	0	0.545573	0.15	0.01	3.39544e-96	0	0.01	0.545743	0.363618	18	0.873137
	ATRN_O75882-2_OID30735_v1_Inflammation_II	ATRN	20	3471018	rs6037606	20	3472639	A	G	0.9	0	0	0.546022	1.2	0.02	0	0	0	0.546035	0.236394	20	0.873137
	LIF_P15018_OID20824_v1_Neurology	LIF	22	30240453	rs713875	22	30196498	G	C	0.5	0	0	0.545094	0.05	0.01	2.72352e-09	-0.01	0.02	0.547161	0.253728	19	0.873137
	GYS1_P13807_OID20097_v1_Cardiometabolic	GYS1	19	48968130	rs10853805	19	49036836	C	A	0.6	0	0	0.545335	-0.04	0.01	5.65379e-08	0.01	0.02	0.547807	0.47044	20	0.873137
	DCTD_P32321_OID30657_v1_Inflammation_II	DCTD	4	182890060	rs2714544	4	183015250	G	A	0.4	0	0	0.546268	0.05	0.01	2.68609e-10	-0.01	0.02	0.548088	0.0105975	5	0.873137
	NCF2_P19878_OID20567_v1_Inflammation	NCF2	1	183555562	rs9726931	1	184431813	T	C	1	0	0	0.545231	0.21	0.05	6.21785e-06	-0.01	0.02	0.548791	0.97344	3	0.873137
	TSPYL1_Q9H0U9_OID30512_v1_Inflammation_II	TSPYL1	6	116267760	rs11970221	6	116313162	C	T	0.6	0	0	0.548545	0.07	0.01	8.33492e-22	-0.01	0.01	0.549325	0.657927	20	0.873137
	NUDT16_Q96DE0_OID31484_v1_Oncology_II	NUDT16	3	131381671	rs6808945	3	131442809	G	A	0.7	0	0	0.547628	0.05	0.01	3.40808e-10	-0.01	0.02	0.549453	0.616788	9	0.873137
	MXRA8_Q9BRK3_OID30583_v1_Inflammation_II	MXRA8	1	1352689	rs34582295	1	1377431	T	C	0.8	0	0	0.548763	0.07	0.01	9.00118e-15	0.01	0.02	0.549954	0.829388	20	0.873137
	ICOSLG_O75144_OID21351_v1_Oncology	ICOSLG	21	44217014	rs6518352	21	44226815	G	A	0.7	0	0	0.550143	-0.4	0.01	0	0	0	0.550175	0.37563	12	0.873137
	HMOX1_P09601_OID20217_v1_Cardiometabolic	HMOX1	22	35380361	rs3761439	22	35379896	G	A	0.5	0	0	0.54914	-0.04	0.01	1.70997e-09	-0.01	0.02	0.551102	null	null	0.873137
	PTPRR_Q15256_OID31099_v1_Neurology_II	PTPRR	12	70638073	rs4278599	12	70915283	T	G	0.5	0	0	0.548798	0.04	0.01	4.2189e-08	0.02	0.03	0.55117	0.767499	17	0.873137
	TMPRSS11D_O60235_OID31103_v1_Neurology_II	TMPRSS11D	4	67820876	rs1440743	4	67885917	T	G	0.6	0	0	0.550859	0.1	0.01	2.27353e-37	0	0	0.551293	0.695433	14	0.873137
	MAMDC2_Q7Z304_OID30309_v1_Cardiometabolic_II	MAMDC2	9	70043848	rs1389122	9	69990538	T	C	0.6	0	0	0.551171	-0.18	0.01	5.7412e-115	0	0.01	0.551307	0.21022	20	0.873137
	DARS1_P14868_OID20903_v1_Neurology	DARS1	2	135905881	rs2304371	2	135803987	A	G	0.7	0	0	0.552298	-0.09	0.01	4.27663e-15	0	0	0.553434	0.0198404	11	0.873137
	HSD17B14_Q9BPX1_OID31098_v1_Neurology_II	HSD17B14	19	48813018	rs473464	19	48830991	C	T	0.5	0	0	0.553407	-0.32	0.01	0	0	0	0.55345	0.199786	20	0.873137
	SORD_Q00796_OID21453_v1_Oncology	SORD	15	45023147	rs1648281	15	45129560	A	G	0.8	0	0	0.553886	-0.14	0.01	2.19383e-55	0	0	0.554168	0.459208	17	0.873137
	THY1_P04216_OID21050_v1_Neurology	THY1	11	119415476	rs10750146	11	119470434	T	C	0.7	0	0	0.554625	-0.23	0.01	3.20728e-172	0	0	0.554713	0.942432	17	0.873137
	PPM1F_P49593_OID30350_v1_Cardiometabolic_II	PPM1F	22	21919425	rs240068	22	21936031	C	T	0.4	0	0	0.552693	-0.04	0.01	1.98271e-08	0	0.01	0.554898	0.659137	6	0.873137
	LPCAT2_Q7L5N7_OID21290_v1_Oncology	LPCAT2	16	55509072	rs194173	16	55552379	A	G	0.9	0	0	0.555291	0.23	0.02	1.26707e-40	-0.01	0.01	0.555677	0.3906	5	0.873137
	PRSS2_P07478_OID20364_v1_Cardiometabolic	PRSS2	7	142760398	rs3752404	7	142762725	G	A	0.4	0	0	0.555724	-0.14	0.01	6.20304e-76	0	0	0.555925	0.334153	15	0.873137
	CD1C_P29017_OID21483_v1_Oncology	CD1C	1	158289923	rs2852629	1	158187763	C	T	0.7	0	0	0.555598	0.08	0.01	1.54846e-24	0.01	0.01	0.556253	0.547931	9	0.873137
	CTSV_O60911_OID21405_v1_Oncology	CTSV	9	97029677	rs10817286	9	97238795	C	G	0.6	0	0	0.556143	0.17	0.01	6.91834e-128	0	0.01	0.556261	0.0219206	20	0.873137
	CFH_P08603_OID30790_v1_Inflammation_II	CFH	1	196651754	rs10754207	1	196855148	G	A	0.9	0	0	0.556255	-0.4	0.01	1.05758e-255	0	0	0.556313	0.336494	20	0.873137
	B4GAT1_O43505_OID21127_v1_Neurology	B4GAT1	11	66345374	rs580241	11	66298878	A	G	0.7	0	0	0.556608	0.27	0.01	2.87936e-205	0	0	0.556681	0.07312	20	0.873137
	PRSS53_Q2L4Q9_OID31093_v1_Neurology_II	PRSS53	16	31083437	rs7203999	16	31006233	C	T	0.6	0	0	0.55669	-0.87	0.01	0	0	0	0.556696	0.178468	20	0.873137
	PINLYP_A6NC86_OID30651_v1_Inflammation_II	PINLYP	19	43575801	rs3213276	19	43569642	T	C	0.6	0	0	0.55685	0.77	0.01	0	0	0	0.556856	0.856894	20	0.873137
	ITGA11_Q9UKX5_OID20581_v1_Inflammation	ITGA11	15	68296532	rs6494733	15	68332303	C	A	0.8	0	0	0.556797	0.21	0.01	7.27775e-109	0	0	0.556935	0.368177	18	0.873137
	VAMP5_O95183_OID20071_v1_Cardiometabolic	VAMP5	2	85584431	rs12714141	2	85471392	T	A	0.4	0	0	0.555736	-0.05	0.01	7.36885e-12	-0.01	0.02	0.55719	0.808774	7	0.873137
	IGSF21_Q96ID5_OID30210_v1_Cardiometabolic_II	IGSF21	1	18107798	rs10907329	1	18124634	C	T	0.7	0	0	0.558147	0.15	0.01	6.01172e-79	0	0.01	0.558338	0.123121	14	0.873278
	CCL11_P51671_OID20668_v1_Inflammation	CCL11	17	34285742	rs9903369	17	34192082	T	A	0.4	0	0	0.558438	-0.09	0.01	3.93097e-37	-0.01	0.01	0.558852	0.68495	15	0.873278
	PDIA4_P13667_OID30375_v1_Cardiometabolic_II	PDIA4	7	149003062	rs2306169	7	149028622	T	G	0.8	0	0	0.55921	0.11	0.01	1.27264e-30	0.01	0.01	0.559716	0.633547	20	0.873278
	CD8A_P01732_OID21018_v1_Neurology	CD8A	2	86784610	rs7596943	2	86752370	G	A	0.7	0	0	0.559591	-0.17	0.01	3.2211e-102	0	0.01	0.559736	0.810955	14	0.873278
	ELN_P15502_OID30301_v1_Cardiometabolic_II	ELN	7	74027789	rs810536	7	74089903	A	G	0.7	0	0	0.559307	-0.07	0.01	6.57504e-28	0	0.01	0.559864	0.115271	18	0.873278
	PDZK1_Q5T2W1_OID30550_v1_Inflammation_II	PDZK1	1	145670852	rs28555168	1	145714354	T	A	0.5	0	0	0.559602	-0.11	0.01	5.47899e-48	-0.01	0.01	0.559917	0.0350643	10	0.873278
	VSNL1_P62760_OID31105_v1_Neurology_II	VSNL1	2	17539126	rs1401710	2	17451940	G	A	0.7	0	0	0.562189	-0.31	0.01	0	0	0	0.562227	0.605101	20	0.876192
	GKN1_Q9NS71_OID20885_v1_Neurology	GKN1	2	68974573	rs4072127	2	68974079	G	A	0.7	0	0	0.560277	0.04	0.01	1.54682e-06	-0.01	0.01	0.56313	0.958321	8	0.876419
	PTPN6_P29350_OID20717_v1_Inflammation	PTPN6	12	6946468	rs7963818	12	6171192	T	C	0.5	0	0	0.560535	-0.04	0.01	2.27489e-06	-0.01	0.03	0.563477	0.706306	11	0.876419
	MMP7_P09237_OID20087_v1_Cardiometabolic	MMP7	11	102520508	rs7128808	11	102537474	C	G	0.6	0	0	0.564021	0.18	0.01	1.64816e-125	0	0.01	0.564135	0.325874	12	0.876419
	ASPN_Q9BXN1_OID30315_v1_Cardiometabolic_II	ASPN	9	92456205	rs3780346	9	92211906	A	G	0.5	0	0	0.564535	-0.22	0.01	4.64404e-188	0	0	0.56461	0.272554	20	0.876419
	MRC1_P22897_OID30694_v1_Inflammation_II	MRC1	10	17809348	rs10508556	10	17996413	C	T	0.6	0	0	0.564221	-0.09	0.01	1.01602e-36	0	0	0.564625	0.540893	20	0.876419
	ANXA11_P50995_OID20583_v1_Inflammation	ANXA11	10	80150889	rs3122586	10	80190570	T	C	0.4	0	0	0.564227	-0.06	0.01	8.75588e-16	-0.01	0.02	0.565225	0.244728	20	0.876419
	CCL21_O00585_OID20686_v1_Inflammation	CCL21	9	34709005	rs2812378	9	34710263	A	G	0.7	0	0	0.565676	0.1	0.01	5.60011e-37	-0.01	0.01	0.566072	0.363511	9	0.876419
	AMOTL2_Q9Y2J4_OID31351_v1_Oncology_II	AMOTL2	3	134355347	rs1353778	3	134369601	T	A	0.6	0	0	0.565034	0.06	0.01	5.86408e-15	-0.01	0.02	0.566086	0.67599	10	0.876419
	HCLS1_P14317_OID20648_v1_Inflammation	HCLS1	3	121631399	rs6771068	3	121759898	T	A	0.8	0	0	0.565653	-0.09	0.01	5.78229e-22	0.01	0.01	0.566342	0.456361	13	0.876419
	SPARCL1_Q14515_OID20361_v1_Cardiometabolic	SPARCL1	4	87473335	rs4693830	4	87519739	A	T	0.5	0	0	0.567026	0.63	0.01	0	0	0	0.567035	0.710169	20	0.876808
	CA1_P00915_OID20409_v1_Cardiometabolic	CA1	8	85327608	rs12544332	8	85343981	A	C	0.6	0	0	0.567092	-0.09	0.01	5.82235e-33	0.01	0.01	0.567535	0.221809	20	0.876843
	GCNT1_Q02742_OID21379_v1_Oncology	GCNT1	9	76419850	rs4532668	9	76500928	C	A	0.6	0	0	0.56825	-0.27	0.01	2.26658e-294	0	0	0.568297	0.163392	20	0.876843
	ATG16L1_Q676U5_OID31466_v1_Oncology_II	ATG16L1	2	233210051	rs10178603	2	233297964	A	G	0.5	0	0	0.565976	0.04	0.01	6.50443e-07	0.02	0.03	0.568538	0.177563	17	0.876843
	SMPD1_P17405_OID21028_v1_Neurology	SMPD1	11	6390440	rs2723661	11	6389449	C	G	0.4	0	0	0.568771	-0.25	0.01	2.75929e-268	0	0	0.568823	0.648813	11	0.876843
	KLRF1_Q9NZS2_OID30464_v1_Inflammation_II	KLRF1	12	9827481	rs1088310	12	9848387	A	G	0.9	0	0	0.569528	0.27	0.01	8.37542e-115	0	0	0.569649	0.14734	13	0.877436
	PLB1_Q6P1J6_OID31110_v1_Neurology_II	PLB1	2	28457145	rs13392504	2	28539814	A	G	0.7	0	0	0.570374	0.84	0.01	0	0	0	0.570379	0.688398	13	0.877758
	ADA2_Q9NZK5_OID20394_v1_Cardiometabolic	ADA2	22	17178790	rs737963	22	17228881	C	T	0.6	0	0	0.570659	0.21	0.01	3.723e-164	0	0	0.570742	0.11632	8	0.877758
	CGA_P01215_OID21069_v1_Neurology	CGA	6	87085498	rs6454578	6	87100593	G	T	0.6	0	0	0.568495	0.03	0.01	2.6112e-06	-0.02	0.04	0.571315	0.202317	9	0.87796
	PSCA_O43653_OID31493_v1_Oncology_II	PSCA	8	142670308	rs2920281	8	142679026	T	C	0.4	0	0	0.572715	1.16	0.01	0	0	0	0.572718	0.521016	20	0.879286
	CCL7_P80098_OID20523_v1_Inflammation	CCL7	17	34270221	rs6505397	17	34190977	A	T	0.4	0	0	0.572818	0.11	0.01	4.62062e-47	0.01	0.01	0.573112	0.603527	11	0.879286
	MOCS2_O96007_OID30638_v1_Inflammation_II	MOCS2	5	53095679	rs2910971	5	53052656	C	T	0.5	0	0	0.573732	0.38	0.01	0	0	0	0.573756	0.708063	18	0.879286
	GPRC5C_Q9NQ84_OID31340_v1_Oncology_II	GPRC5C	17	74424851	rs9893663	17	74443561	G	T	0.9	0	0	0.574056	-0.21	0.01	2.92754e-49	-0.01	0.01	0.574333	0.284077	15	0.879286
	PPCDC_Q96CD2_OID21027_v1_Neurology	PPCDC	15	75023586	rs4886651	15	75052110	T	C	1	0	0	0.574297	0.44	0.02	8.27953e-144	0	0	0.57439	0.212583	14	0.879286
	MYOM2_P54296_OID30131_v1_Cardiometabolic_II	MYOM2	8	2045046	rs12680413	8	2106152	C	T	0.8	0	0	0.572965	0.05	0.01	1.14784e-07	0	0.01	0.575117	0.325674	4	0.879722
	PVALB_P20472_OID21420_v1_Oncology	PVALB	22	36800684	rs5756372	22	36853449	C	G	0.8	0	0	0.575797	-0.53	0.01	0	0	0	0.575816	0.815966	20	0.879782
	TF_P02787_OID30783_v1_Inflammation_II	TF	3	133746040	rs6762415	3	133759713	G	T	0.5	0	0	0.576078	0.26	0.01	2.66544e-271	0	0	0.576126	0.043415	20	0.879782
	CCL20_P78556_OID20671_v1_Inflammation	CCL20	2	227805739	rs1395338	2	227783607	A	G	0.6	0	0	0.576089	0.09	0.01	1.65426e-34	0.01	0.01	0.576485	0.176182	14	0.879782
	CEACAM19_Q7Z692_OID31443_v1_Oncology_II	CEACAM19	19	44662278	rs203711	19	44664264	A	G	0.7	0	0	0.577947	-0.09	0.01	1.71002e-27	0.01	0.01	0.578445	0.146654	14	0.880716
	FOXJ3_Q9UPW0_OID30445_v1_Inflammation_II	FOXJ3	1	42176539	rs586574	1	42171563	A	C	0.5	0	0	0.577787	-0.05	0.01	2.73023e-12	0.01	0.02	0.578988	0.859012	19	0.880716
	AKR1C4_P17516_OID20062_v1_Cardiometabolic	AKR1C4	10	5195462	rs3750569	10	5205567	A	G	0.9	0	0	0.577931	0.07	0.01	1.60177e-11	0	0.01	0.579222	0.107477	13	0.880716
	GMPR_P36959_OID20641_v1_Inflammation	GMPR	6	16238587	rs4460203	6	16198280	C	T	0.5	0	0	0.58024	0.11	0.01	7.58754e-46	0.01	0.01	0.580526	0.883547	6	0.880716
	TP53_P04637_OID21232_v1_Oncology	TP53	17	7661779	rs1042522	17	7676154	C	G	0.7	0	0	0.579527	-0.06	0.01	7.71971e-12	0.01	0.02	0.580764	0.468658	7	0.880716
	KYNU_Q16719_OID20669_v1_Inflammation	KYNU	2	142877657	rs354684	2	143047448	A	C	0.9	0	0	0.581229	-0.31	0.01	1.69435e-120	0	0	0.581335	0.279544	11	0.880716
	KLK6_Q92876_OID21526_v1_Oncology	KLK6	19	50958631	rs268891	19	50968727	C	A	0.7	0	0	0.581737	-0.19	0.01	2.38776e-131	0	0.01	0.581833	0.29686	14	0.880716
	NFASC_O94856_OID20634_v1_Inflammation	NFASC	1	204828651	rs2794868	1	204982898	G	A	1	0	0	0.581985	-0.76	0.02	1.82232e-275	0	0.01	0.58203	0.427277	3	0.880716
	NAP1L4_Q99733_OID31475_v1_Oncology_II	NAP1L4	11	2944431	rs4758501	11	2969463	T	G	0.8	0	0	0.582462	0.26	0.01	5.23957e-200	0	0	0.582524	0.786725	20	0.880716
	GSN_P06396_OID30714_v1_Inflammation_II	GSN	9	121207794	rs695179	9	121538255	T	C	1	0	0	0.582252	-0.34	0.03	1.22292e-36	0	0.01	0.582609	0.769688	3	0.880716
	ESAM_Q96AP7_OID20270_v1_Cardiometabolic	ESAM	11	124752583	rs654411	11	124708386	G	A	0.5	0	0	0.583054	-0.08	0.01	6.5509e-25	0	0	0.583587	0.896343	5	0.880716
	VSIG2_Q96IQ7_OID31371_v1_Oncology_II	VSIG2	11	124747474	rs654411	11	124708386	G	A	0.5	0	0	0.583054	0.07	0.01	9.07192e-20	0	0.01	0.583738	0.953522	6	0.880716
	PACS2_Q86VP3_OID30186_v1_Cardiometabolic_II	PACS2	14	105300563	rs8022081	14	105286644	C	T	0.6	0	0	0.584202	0.1	0.01	5.87353e-35	0.01	0.01	0.584572	0.32149	3	0.880716
	NECTIN2_Q92692_OID20222_v1_Cardiometabolic	NECTIN2	19	44846175	rs511825	19	44867297	C	T	0.6	0	0	0.584588	0.16	0.01	4.07003e-92	0	0.01	0.584723	0.441232	17	0.880716
	CA12_O43570_OID21344_v1_Oncology	CA12	15	63321378	rs28678344	15	63396628	G	C	0.7	0	0	0.585518	0.23	0.01	3.06238e-183	0	0	0.585584	0.549709	20	0.880716
	PHACTR2_O75167_OID31009_v1_Neurology_II	PHACTR2	6	143536845	rs2128977	6	143525654	C	A	0.4	0	0	0.586363	0.13	0.01	1.19893e-69	0	0.01	0.586541	0.435849	20	0.880716
	TNFRSF10B_O14763_OID20981_v1_Neurology	TNFRSF10B	8	23020133	rs1105944	8	23027596	G	A	0.9	0	0	0.586571	0.54	0.01	0	0	0	0.586597	0.940447	20	0.880716
	SH3GLB2_Q9NR46_OID31145_v1_Neurology_II	SH3GLB2	9	129007036	rs62585602	9	129020685	A	G	0.5	0	0	0.586672	-0.27	0.01	4.94295e-301	0	0	0.586712	0.2625	20	0.880716
	CCL15_Q16663_OID20328_v1_Cardiometabolic	CCL15	17	35996440	rs854628	17	36002776	A	C	0.9	0	0	0.586827	-1.57	0.01	0	0	0	0.586831	0.24012	9	0.880716
	SPON1_Q9HCB6_OID20759_v1_Inflammation	SPON1	11	13962723	rs10832164	11	14026933	T	C	0.5	0	0	0.587212	-0.29	0.01	0	0	0	0.587245	0.386728	20	0.880716
	EFEMP1_Q12805_OID20414_v1_Cardiometabolic	EFEMP1	2	55865967	rs1367228	2	55885305	A	C	0.4	0	0	0.587728	0.14	0.01	1.09647e-92	0	0	0.58786	0.282569	20	0.880716
	TIMD4_Q96H15_OID20375_v1_Cardiometabolic	TIMD4	5	156919292	rs4704826	5	156965071	A	C	0.6	0	0	0.587915	-0.23	0.01	5.05445e-211	0	0	0.587972	0.191732	20	0.880716
	VSIR_Q9H7M9_OID20131_v1_Cardiometabolic	VSIR	10	71747556	rs4747187	10	71769584	C	A	0.6	0	0	0.587998	0.21	0.01	1.54365e-163	0	0	0.588072	0.885992	20	0.880716
	LILRA2_Q8N149_OID21152_v1_Neurology	LILRA2	19	54572920	rs272408	19	54592138	T	C	0.8	0	0	0.5882	0.54	0.01	0	0	0	0.588217	0.847104	20	0.880716
	DTYMK_P23919_OID30308_v1_Cardiometabolic_II	DTYMK	2	241675747	rs35274761	2	241664255	G	A	0.6	0	0	0.586302	-0.04	0.01	3.46578e-07	0.01	0.03	0.58842	0.421112	6	0.880716
	GHRL_Q9UBU3_OID20175_v1_Cardiometabolic	GHRL	3	10285666	rs35682	3	10287098	A	G	0.5	0	0	0.588363	-0.06	0.01	1.02306e-18	0.01	0.02	0.589062	0.636602	19	0.880716
	CILP_O75339_OID30399_v1_Cardiometabolic_II	CILP	15	65194760	rs2585035	15	65204137	G	T	0.6	0	0	0.589028	-0.29	0.01	0	0	0	0.589065	0.28226	20	0.880716
	KRT5_P13647_OID20860_v1_Neurology	KRT5	12	52514575	rs607860	12	52519245	T	C	0.4	0	0	0.590653	-0.1	0.01	5.51696e-42	0	0	0.590944	0.907693	9	0.882494
	FETUB_Q9UGM5_OID20404_v1_Cardiometabolic	FETUB	3	186635969	rs2033121	3	186709648	C	T	0.6	0	0	0.591014	0.15	0.01	3.8097e-93	0	0.01	0.591142	0.776199	20	0.882494
	DDC_P20711_OID20215_v1_Cardiometabolic	DDC	7	50458436	rs2329370	7	50546948	T	A	1	0	0.01	0.592014	1.44	0.03	0	0	0	0.592037	0.810889	3	0.883166
	TNFRSF13B_O14836_OID20702_v1_Inflammation	TNFRSF13B	17	16929816	rs6502544	17	16971747	G	A	0.6	0	0	0.59327	0.09	0.01	2.16322e-34	-0.01	0.01	0.593622	0.348478	18	0.88324
	SERPINI2_O75830_OID31504_v1_Oncology_II	SERPINI2	3	167441914	rs11918193	3	167438641	T	C	0.4	0	0	0.593875	0.16	0.01	1.85787e-134	0	0	0.593961	0.163803	12	0.88324
	FKBPL_Q9UIM3_OID31499_v1_Oncology_II	FKBPL	6	32128707	rs887464	6	31178143	T	C	0.4	0	0	0.592514	-0.04	0.01	1.38906e-08	-0.01	0.02	0.59415	0.0118633	20	0.88324
	LAYN_Q6UX15_OID20970_v1_Neurology	LAYN	11	111540280	rs542275	11	111560889	T	C	0.6	0	0	0.594271	0.39	0.01	0	0	0	0.594289	0.247655	20	0.88324
	CXCL12_P48061_OID20464_v1_Inflammation	CXCL12	10	44370165	rs1023264	10	44398308	T	C	0.7	0	0	0.59421	-0.19	0.01	9.41903e-117	0	0	0.594309	0.421981	5	0.88324
	TNFRSF4_P43489_OID20653_v1_Inflammation	TNFRSF4	1	1211340	rs35946613	1	1330125	A	G	0.8	0	0	0.595177	0.1	0.01	3.57027e-27	0.01	0.01	0.595623	0.558926	19	0.884527
	NCAM2_O15394_OID21095_v1_Neurology	NCAM2	21	20998409	rs2826859	21	21484184	A	C	0.6	0	0	0.59647	0.44	0.01	0	0	0	0.596485	0.227502	16	0.884527
	TMEM106A_Q96A25_OID31411_v1_Oncology_II	TMEM106A	17	43211835	rs35070007	17	43164730	G	C	0.6	0	0	0.597086	0.1	0.01	4.05504e-39	-0.01	0.01	0.597385	0.664438	16	0.884527
	CPA2_P48052_OID21060_v1_Neurology	CPA2	7	130266863	rs6976821	7	130254985	C	T	0.7	0	0	0.597656	0.32	0.01	0	0	0	0.597692	0.670894	11	0.884527
	SHMT1_P34896_OID20714_v1_Inflammation	SHMT1	17	18327860	rs669340	17	18360643	C	G	0.6	0	0	0.597713	0.72	0.01	0	0	0	0.597719	0.858658	20	0.884527
	GHR_P10912_OID30574_v1_Inflammation_II	GHR	5	42423439	rs12513710	5	42650669	T	C	0.7	0	0	0.597912	0.68	0.01	0	0	0	0.59792	0.237142	20	0.884527
	LMNB2_Q03252_OID31109_v1_Neurology_II	LMNB2	19	2427638	rs11084940	19	2433892	G	A	0.4	0	0	0.597123	0.04	0.01	1.42089e-07	0	0.01	0.59896	0.455637	6	0.884527
	CLEC1A_Q8NC01_OID20099_v1_Cardiometabolic	CLEC1A	12	10069554	rs7961483	12	10077861	T	C	0.7	0	0	0.599057	-0.32	0.01	0	0	0	0.599085	0.537581	19	0.884527
	ITGB2_P05107_OID20315_v1_Cardiometabolic	ITGB2	21	44885953	rs760462	21	44908184	C	T	0.8	0	0	0.599235	0.15	0.01	5.16658e-57	0	0	0.599434	0.0830738	14	0.884527
	TYRO3_Q06418_OID20161_v1_Cardiometabolic	TYRO3	15	41557675	rs1023193	15	41563538	G	T	0.7	0	0	0.599618	0.65	0.01	0	0	0	0.599626	0.848672	20	0.884527
	LZTFL1_Q9NQ48_OID30637_v1_Inflammation_II	LZTFL1	3	45823316	rs1058961	3	45823514	C	T	0.7	0	0	0.600726	-0.06	0.01	3.37908e-12	0	0.01	0.601751	0.543594	20	0.887002
	IL4R_P24394_OID20576_v1_Inflammation	IL4R	16	27313668	rs8060025	16	27315893	G	T	0.6	0	0	0.602402	0.31	0.01	0	0	0	0.602431	0.100209	20	0.887346
	SWAP70_Q9UH65_OID31477_v1_Oncology_II	SWAP70	11	9664077	rs7123629	11	9657220	G	C	1	0	0	0.603289	-0.29	0.02	1.57325e-75	0	0.01	0.603433	0.325457	8	0.888164
	ZP3_P21754_OID30265_v1_Cardiometabolic_II	ZP3	7	76397518	rs10281089	7	76388680	T	C	0.4	0	0	0.603984	1.11	0.01	0	0	0	0.603986	0.0837894	20	0.88832
	LSP1_P33241_OID20530_v1_Inflammation	LSP1	11	1850904	rs536462	11	1881405	T	G	1	0	0	0.604249	-0.29	0.02	1.09219e-52	0	0.01	0.604457	0.761008	7	0.888343
	FAM3B_P58499_OID21372_v1_Oncology	FAM3B	21	41304212	rs424513	21	41339751	G	T	0.8	0	0	0.604814	0.22	0.01	1.34278e-125	0	0	0.604899	0.723484	4	0.888343
	NT5C3A_Q9H0P0_OID20553_v1_Inflammation	NT5C3A	7	33014130	rs6942974	7	33016803	C	G	0.8	0	0	0.604922	-0.1	0.01	1.00115e-26	0.01	0.01	0.605343	0.164378	20	0.888343
	PPL_O60437_OID30564_v1_Inflammation_II	PPL	16	4882507	rs4786570	16	4971004	A	G	0.7	0	0	0.605618	-0.06	0.01	1.88595e-10	0.01	0.02	0.606797	0.604568	20	0.889279
	ADGRB3_O60242_OID20974_v1_Neurology	ADGRB3	6	68635282	rs945528	6	68963881	C	T	0.6	0	0	0.606873	-0.94	0.01	0	0	0	0.606876	0.0462352	20	0.889279
	OGFR_Q9NZT2_OID21360_v1_Oncology	OGFR	20	62804835	rs6011398	20	62807284	G	C	0.4	0	0	0.607712	-0.08	0.01	3.66435e-25	-0.01	0.01	0.608152	0.690769	12	0.889324
	EREG_O14944_OID20905_v1_Neurology	EREG	4	74365145	rs968062	4	74362052	T	C	0.8	0	0	0.605804	0.04	0.01	9.63295e-06	-0.02	0.03	0.608232	0.493823	4	0.889324
	GBP1_P32455_OID31128_v1_Neurology_II	GBP1	1	89051882	rs4528095	1	88876758	T	C	1	0	0	0.608572	0.63	0.02	4.57517e-277	0	0	0.60861	0.21864	12	0.889324
	TPSD1_Q9BZJ3_OID30982_v1_Neurology_II	TPSD1	16	1256059	rs8053994	16	1194201	A	G	0.5	0	0	0.609034	0.18	0.01	7.98015e-112	0	0	0.609127	0.0203415	10	0.889324
	PLIN3_O60664_OID20143_v1_Cardiometabolic	PLIN3	19	4838341	rs262557	19	4872083	T	C	0.7	0	0	0.608677	0.07	0.01	1.17031e-16	-0.01	0.01	0.609359	0.423169	16	0.889324
	CCL26_Q9Y258_OID20546_v1_Inflammation	CCL26	7	75769533	rs13237353	7	75792008	T	C	0.4	0	0	0.609831	-0.11	0.01	1.7045e-47	0	0	0.610053	0.0260473	12	0.889324
	TNFRSF8_P28908_OID21049_v1_Neurology	TNFRSF8	1	12063303	rs6675934	1	11992348	A	G	0.8	0	0	0.610128	-0.19	0.01	6.93572e-83	0	0	0.610253	0.734788	20	0.889324
	RNASET2_O00584_OID20321_v1_Cardiometabolic	RNASET2	6	166922113	rs393727	6	166985144	A	T	0.5	0	0	0.610553	-0.35	0.01	0	0	0	0.610573	0.427069	20	0.889324
	CASP9_P55211_OID30530_v1_Inflammation_II	CASP9	1	15490832	rs12024833	1	15539921	G	A	0.5	0	0	0.610593	-0.08	0.01	2.81838e-26	0.01	0.01	0.611003	0.356233	19	0.889324
	MYOC_Q99972_OID21121_v1_Neurology	MYOC	1	171635417	rs235879	1	171646796	C	T	0.6	0	0	0.611962	0.26	0.01	3.14246e-275	0	0	0.611998	0.708253	20	0.889324
	ADGRE2_Q9UHX3_OID20755_v1_Inflammation	ADGRE2	19	14732392	rs10412108	19	14397411	G	A	0.7	0	0	0.61217	0.29	0.01	3.98469e-253	0	0	0.612209	0.29765	11	0.889324
	SDHB_P21912_OID31436_v1_Oncology_II	SDHB	1	17018722	rs1497406	1	16178825	G	A	0.6	0	0	0.612936	0.06	0.01	3.09671e-13	-0.01	0.02	0.613789	0.731706	20	0.889324
	NIT2_Q9NQR4_OID30336_v1_Cardiometabolic_II	NIT2	3	100334739	rs4928073	3	100469076	A	G	0.5	0	0	0.613711	-0.06	0.01	4.32215e-15	0.01	0.02	0.614442	0.348351	14	0.889324
	RNASE3_P12724_OID20203_v1_Cardiometabolic	RNASE3	14	20891385	rs6571511	14	20886981	G	T	0.9	0	0	0.614469	-0.47	0.01	3.93921e-244	0	0	0.614509	0.190492	19	0.889324
	MUC16_Q8WXI7_OID21378_v1_Oncology	MUC16	19	8848844	rs11673136	19	8897072	G	A	0.4	0	0	0.613968	0.06	0.01	2.10136e-17	0.01	0.02	0.614592	null	null	0.889324
	GPR37_O15354_OID20095_v1_Cardiometabolic	GPR37	7	124743885	rs13226152	7	124496910	T	A	0.7	0	0	0.614715	0.63	0.01	0	0	0	0.614722	0.104608	20	0.889324
	MSR1_P21757_OID21063_v1_Neurology	MSR1	8	16107878	rs7002619	8	16208048	G	T	0.9	0	0	0.614714	0.37	0.01	1.43652e-161	0	0.01	0.614775	0.186456	20	0.889324
	GRPEL1_Q9HAV7_OID21309_v1_Oncology	GRPEL1	4	7058895	rs3822269	4	7068174	C	T	0.8	0	0	0.61317	0.05	0.01	5.36377e-07	-0.01	0.03	0.614963	0.766166	4	0.889324
	ZPR1_O75312_OID30801_v1_Neurology_II	ZPR1	11	116773799	rs964184	11	116778201	C	G	0.8	0	0	0.614284	-0.06	0.01	9.30315e-07	0.01	0.03	0.616139	0.701627	4	0.890377
	NPDC1_Q9NQX5_OID20205_v1_Cardiometabolic	NPDC1	9	137039463	rs1108607	9	136754269	C	T	0.7	0	0	0.615374	0.04	0.01	2.78747e-07	0	0.01	0.617053	0.719823	5	0.891049
	NMI_Q13287_OID31378_v1_Oncology_II	NMI	2	151270470	rs1048135	2	151282902	A	G	0.4	0	0	0.618213	-0.45	0.01	0	0	0	0.618225	0.849761	20	0.892093
	CD72_P21854_OID30641_v1_Inflammation_II	CD72	9	35609982	rs4879907	9	35566755	C	T	0.8	0	0	0.618554	0.15	0.01	4.1985e-56	0	0	0.618729	0.0554958	20	0.892173
	C19orf12_Q9NSK7_OID20804_v1_Neurology	C19orf12	19	29698937	rs1048104	19	29702275	C	G	0.6	0	0	0.618886	-0.06	0.01	7.15814e-14	0.01	0.02	0.619658	0.6996	13	0.892448
	TIMP2_P16035_OID30318_v1_Cardiometabolic_II	TIMP2	17	78852977	rs8066695	17	78917761	C	T	0.5	0	0	0.619567	0.09	0.01	1.07004e-34	0	0	0.619853	0.147354	20	0.892448
	IL18BP_O95998_OID20348_v1_Cardiometabolic	IL18BP	11	71998613	rs4316538	11	71809977	T	C	0.6	0	0	0.619026	-0.04	0.01	3.7569e-09	0.01	0.02	0.620267	0.334723	20	0.892448
	REN_P00797_OID20201_v1_Cardiometabolic	REN	1	204154819	rs3924586	1	204196915	T	C	0.6	0	0	0.621143	0.06	0.01	3.78443e-18	0	0.01	0.621707	0.24559	3	0.893714
	PPIE_Q9UNP9_OID31279_v1_Oncology_II	PPIE	1	39692182	rs230280	1	39790200	G	T	0.7	0	0	0.62084	-0.05	0.01	2.47708e-08	0	0.01	0.622207	0.373439	9	0.893714
	ANGPTL1_O95841_OID20211_v1_Cardiometabolic	ANGPTL1	1	178849535	rs6681354	1	178557144	G	A	0.5	0	0	0.622467	-0.28	0.01	0	0	0	0.622496	0.275396	20	0.893714
	CA2_P00918_OID21149_v1_Neurology	CA2	8	85463968	rs2980370	8	85847898	G	A	0.5	0	0	0.626958	0.1	0.01	6.23449e-45	0	0	0.627164	0.638974	19	0.899112
	EBAG9_O00559_OID20918_v1_Neurology	EBAG9	8	109539711	rs13249244	8	109538152	A	G	0.6	0	0	0.626708	0.06	0.01	8.9805e-15	0.01	0.02	0.627384	0.483889	20	0.899112
	CCL8_P80075_OID21466_v1_Oncology	CCL8	17	34319435	rs2041190	17	34307522	A	G	0.6	0	0	0.627598	-0.38	0.01	0	0	0	0.627614	0.0541912	16	0.899112
	SORCS2_Q96PQ0_OID21262_v1_Oncology	SORCS2	4	7192538	rs4234798	4	7218206	G	T	0.6	0	0	0.628872	-0.46	0.01	0	0	0	0.628883	0.284481	20	0.900281
	COMT_P21964_OID20086_v1_Cardiometabolic	COMT	22	19941371	rs4680	22	19963748	A	G	0.5	0	0	0.629957	-0.44	0.01	0	0	0	0.629969	0.016255	20	0.900378
	DPP10_Q8N608_OID20527_v1_Inflammation	DPP10	2	114442299	rs17355498	2	115180348	T	G	0.5	0	0	0.630079	-0.26	0.01	3.26512e-268	0	0	0.630112	0.0890066	20	0.900378
	DKKL1_Q9UK85_OID21313_v1_Oncology	DKKL1	19	49361783	rs7249190	19	49366283	C	T	0.5	0	0	0.630308	-1.03	0.01	0	0	0	0.63031	0.0243854	17	0.900378
	MSRA_Q9UJ68_OID21513_v1_Oncology	MSRA	8	10054292	rs12546887	8	10435366	T	C	0.6	0	0	0.63066	-0.06	0.01	6.42392e-14	-0.01	0.02	0.63136	0.121905	20	0.900516
	SLC39A5_Q6ZMH5_OID20539_v1_Inflammation	SLC39A5	12	56230049	rs4759218	12	56214143	T	C	0.9	0	0	0.63095	0.16	0.02	1.68422e-21	0	0	0.631383	0.63589	5	0.900516
	TNFSF12_O43508_OID20624_v1_Inflammation	TNFSF12	17	7549058	rs4968222	17	7541730	G	A	0.7	0	0	0.631746	-0.37	0.01	0	0	0	0.631766	0.493711	20	0.900516
	ADAMTSL4_Q6UY14_OID30275_v1_Cardiometabolic_II	ADAMTSL4	1	150549369	rs2280078	1	150627705	T	C	0.6	0	0	0.632721	-0.19	0.01	6.90232e-128	0	0	0.632788	0.072618	20	0.901327
	VASH1_Q7L8A9_OID20516_v1_Inflammation	VASH1	14	76761468	rs1861425	14	76724855	T	C	0.7	0	0	0.635402	-0.1	0.01	1.64172e-31	-0.01	0.01	0.63568	0.147391	20	0.904797
	NPPB_P16860_OID20049_v1_Cardiometabolic	NPPB	1	11857464	rs198389	1	11859214	G	A	0.4	0	0	0.636596	0.18	0.01	1.20223e-127	0	0	0.636661	0.846425	20	0.905544
	BMP4_P12644_OID20994_v1_Neurology	BMP4	14	53949736	rs10151043	14	53409896	T	C	0.8	0	0	0.635833	-0.05	0.01	9.10017e-08	-0.01	0.03	0.637152	0.573242	6	0.905594
	SUSD5_O60279_OID30650_v1_Inflammation_II	SUSD5	3	33150043	rs6773595	3	33152646	C	T	0.8	0	0	0.638541	-0.49	0.01	0	0	0	0.638553	0.722704	20	0.906938
	PCBD1_P61457_OID30610_v1_Inflammation_II	PCBD1	10	70882280	rs1538677	10	70783823	G	A	0.4	0	0	0.640104	-0.14	0.01	1.1633e-71	0	0	0.640218	0.537748	20	0.908396
	MCEMP1_Q8IX19_OID30501_v1_Inflammation_II	MCEMP1	19	7677088	rs794074	19	7647588	A	G	0.6	0	0	0.64072	0.12	0.01	2.97578e-57	0	0	0.640863	0.475749	6	0.908396
	STX7_O15400_OID30560_v1_Inflammation_II	STX7	6	132445867	rs3813356	6	132513379	T	C	0.5	0	0	0.640946	-0.59	0.01	0	0	0	0.640952	0.686993	17	0.908396
	FCGR3B_O75015_OID20387_v1_Cardiometabolic	FCGR3B	1	161623196	rs3883934	1	161631042	T	G	0.7	0	0	0.641902	0.75	0.01	0	0	0	0.641906	0.59566	20	0.908492
	SLAMF6_Q96DU3_OID21254_v1_Oncology	SLAMF6	1	160485030	rs1249564	1	160466663	G	A	0.8	0	0	0.642139	0.17	0.01	6.98222e-85	0	0.01	0.642233	0.216017	11	0.908492
	HBQ1_P09105_OID21433_v1_Oncology	HBQ1	16	180459	rs3760047	16	231300	A	G	0.8	0	0	0.642377	0.47	0.01	0	0	0	0.642391	0.268825	20	0.908492
	CLU_P10909_OID30732_v1_Inflammation_II	CLU	8	27596917	rs553014	8	27708997	T	C	0.5	0	0	0.642915	0.09	0.01	5.24568e-36	0	0	0.643142	0.175567	20	0.908907
	HBEGF_Q99075_OID21465_v1_Oncology	HBEGF	5	140332843	rs3776089	5	140347675	A	G	0.8	0	0	0.643199	-0.05	0.01	6.16753e-09	-0.01	0.02	0.644249	0.132573	8	0.909243
	IL1B_P01584_OID20427_v1_Inflammation	IL1B	2	112829751	rs12478858	2	113262543	C	G	0.4	0	0	0.643137	-0.04	0.01	1.30587e-06	0.01	0.03	0.644649	0.769061	12	0.909243
	GPNMB_Q14956_OID20173_v1_Cardiometabolic	GPNMB	7	23235967	rs9986726	7	23069505	C	T	0.5	0	0	0.645391	-0.21	0.01	5.39489e-148	0	0	0.645443	0.65668	20	0.909243
	MDGA1_Q8NFP4_OID20951_v1_Neurology	MDGA1	6	37630679	rs9349050	6	37695848	C	T	0.5	0	0	0.645543	-1.08	0.01	0	0	0	0.645545	0.38521	20	0.909243
	MEP1A_Q16819_OID31459_v1_Oncology_II	MEP1A	6	46793389	rs4714952	6	46834633	A	G	0.6	0	0	0.646582	-0.18	0.01	2.32278e-129	0	0.01	0.646642	0.279672	20	0.909243
	RNASEH2A_O75792_OID31027_v1_Neurology_II	RNASEH2A	19	12806584	rs1864081	19	12597164	A	G	0.7	0	0	0.645616	0.04	0.01	1.281e-07	0	0.01	0.646861	0.0200799	15	0.909243
	DEFA1_DEFA1B_P59665_OID20344_v1_Cardiometabolic	DEFA1_DEFA1B	8	6977649	rs2951869	8	6964518	A	G	0.7	0	0	0.646899	-0.22	0.01	2.11745e-163	0	0	0.646945	0.54897	20	0.909243
	CD38_P28907_OID21316_v1_Oncology	CD38	4	15778275	rs4698416	4	15757331	G	A	0.7	0	0	0.647026	0.34	0.01	0	0	0	0.647041	0.133772	20	0.909243
	RAB2B_Q8WUD1_OID31362_v1_Oncology_II	RAB2B	14	21459020	rs8013500	14	21463040	T	C	0.8	0	0	0.649667	0.16	0.01	3.17109e-67	0	0	0.649779	0.00961959	13	0.911661
	SIRT5_Q9NXA8_OID20820_v1_Neurology	SIRT5	6	13574227	rs6458940	6	13558533	G	T	0.5	0	0	0.648843	-0.04	0.01	2.20466e-07	-0.01	0.03	0.650101	0.333393	3	0.911661
	CHI3L1_P36222_OID20399_v1_Cardiometabolic	CHI3L1	1	203178931	rs4950928	1	203186754	C	G	0.8	0	0	0.651139	0.67	0.01	0	0	0	0.651145	0.591	20	0.911661
	HDDC2_Q7Z4H3_OID31447_v1_Oncology_II	HDDC2	6	125219962	rs1040803	6	125275811	T	C	0.5	0	0	0.651656	-0.52	0.01	0	0	0	0.651663	0.0588811	20	0.911661
	MMP10_P09238_OID20687_v1_Inflammation	MMP10	11	102770502	rs2846702	11	102701365	T	G	0.9	0	0	0.651632	-0.31	0.01	2.15779e-121	0	0	0.651692	0.00768057	20	0.911661
	TNF_P01375_OID20074_v1_Cardiometabolic	TNF	6	31575565	rs746868	6	31572652	G	C	0.6	0	0	0.651655	-0.08	0.01	1.49933e-24	0.01	0.01	0.651972	0.381044	20	0.911661
	TNF_P01375_OID20473_v1_Inflammation	TNF	6	31575565	rs746868	6	31572652	G	C	0.6	0	0	0.651655	-0.08	0.01	1.89278e-24	0.01	0.01	0.651973	0.57689	20	0.911661
	PAMR1_Q6UXH9_OID21153_v1_Neurology	PAMR1	11	35431823	rs1173923	11	35430429	T	G	0.6	0	0	0.654479	0.26	0.01	1.05157e-291	0	0	0.654503	0.378297	11	0.913028
	PIK3IP1_Q96FE7_OID21094_v1_Neurology	PIK3IP1	22	31281594	rs695455	22	31437773	A	G	0.9	0	0	0.65463	0.44	0.01	6.30466e-300	0	0	0.654653	0.109582	20	0.913028
	HMCN2_Q8NDA2_OID30592_v1_Inflammation_II	HMCN2	9	130265760	rs6415851	9	130291649	G	A	0.5	0	0	0.65468	0.62	0.01	0	0	0	0.654685	0.43425	15	0.913028
	APOBR_Q0VD83_OID30246_v1_Cardiometabolic_II	APOBR	16	28494643	rs2411453	16	28620700	G	T	0.6	0	0	0.657991	1.03	0.01	0	0	0	0.657992	0.0309103	20	0.913028
	ICAM1_P05362_OID20411_v1_Cardiometabolic	ICAM1	19	10271093	rs5030377	19	10282558	G	A	0.4	0	0	0.658441	0.42	0.01	0	0	0	0.658452	0.0367092	20	0.913028
	ICAM4_Q14773_OID20578_v1_Inflammation	ICAM4	19	10286955	rs5030377	19	10282558	G	A	0.4	0	0	0.658441	-0.11	0.01	1.2853e-67	0	0.01	0.658545	0.099009	15	0.913028
	CDH17_Q12864_OID20134_v1_Cardiometabolic	CDH17	8	94127162	rs11786049	8	94191839	C	G	0.5	0	0	0.658576	-0.27	0.01	0	0	0	0.658595	0.41654	20	0.913028
	CAPG_P40121_OID21431_v1_Oncology	CAPG	2	85394753	rs6886	2	85394936	C	T	0.7	0	0	0.659051	-0.87	0.01	0	0	0	0.659053	0.318448	20	0.913028
	CLMP_Q9H6B4_OID21419_v1_Oncology	CLMP	11	123069872	rs73017877	11	123192354	G	C	0.6	0	0	0.65945	0.34	0.01	0	0	0	0.659464	0.285111	20	0.913028
	PRTN3_P24158_OID20329_v1_Cardiometabolic	PRTN3	19	840999	rs10425544	19	836043	C	T	0.7	0	0	0.659539	0.5	0.01	0	0	0	0.659549	0.983241	20	0.913028
	UPB1_Q9UBR1_OID30352_v1_Cardiometabolic_II	UPB1	22	24494107	rs140324	22	24509320	C	T	0.6	0	0	0.658485	-0.04	0.01	8.85951e-08	0	0.01	0.659572	0.0216503	18	0.913028
	BAP18_Q8IXM2_OID31150_v1_Neurology_II	C17orf49	17	7014495	rs375060	17	7030639	G	C	0.9	0	0	0.659224	0.11	0.01	3.80365e-15	0.01	0.01	0.659725	0.120988	8	0.913028
	SMOC2_Q9H3U7_OID20730_v1_Inflammation	SMOC2	6	168441151	rs2609312	6	168415803	C	A	0.4	0	0	0.660385	0.31	0.01	0	0	0	0.660402	0.848861	14	0.913028
	NPHS1_O60500_OID30540_v1_Inflammation_II	NPHS1	19	35825372	rs455322	19	35833688	C	T	0.5	0	0	0.660644	-0.26	0.01	8.0267e-248	0	0	0.660671	0.113584	10	0.913028
	CCL18_P55774_OID20395_v1_Cardiometabolic	CCL18	17	36064272	rs854469	17	36062001	A	G	0.9	0	0	0.660705	-0.7	0.01	0	0	0	0.660712	0.214909	9	0.913028
	CCL3_P10147_OID20610_v1_Inflammation	CCL3	17	36088256	rs12453700	17	36107499	T	G	0.7	0	0	0.660918	-0.39	0.01	0	0	0	0.660932	0.156009	6	0.913028
	SEMA4D_Q92854_OID21020_v1_Neurology	SEMA4D	9	89360787	rs7037220	9	89497085	C	T	0.5	0	0	0.662329	0.08	0.01	1.76076e-25	-0.01	0.01	0.662606	0.851209	17	0.913028
	IL10RB_Q08334_OID20696_v1_Inflammation	IL10RB	21	33266367	rs2515717	21	33289977	A	G	0.4	0	0	0.662636	0.53	0.01	0	0	0	0.662642	0.770292	14	0.913028
	AKAP12_Q02952_OID30571_v1_Inflammation_II	AKAP12	6	151239967	rs1555104	6	151292905	C	T	1	0	0	0.663058	-0.11	0.02	2.41151e-10	0	0	0.663804	0.758437	7	0.913028
	TGFBR3_Q03167_OID20255_v1_Cardiometabolic	TGFBR3	1	91680343	rs11576557	1	91858252	C	T	0.9	0	0	0.663793	0.19	0.01	5.91017e-54	0	0	0.663918	0.308096	8	0.913028
	PRAP1_Q96NZ9_OID30391_v1_Cardiometabolic_II	PRAP1	10	133347368	rs4074446	10	133346625	A	G	1	0	0	0.664364	0.54	0.02	5.98376e-147	0	0	0.664409	0.860877	13	0.913028
	GP5_P40197_OID30611_v1_Inflammation_II	GP5	3	194394821	rs2410982	3	194376194	G	A	0.4	0	0	0.66384	-0.06	0.01	1.15054e-12	-0.01	0.02	0.664428	null	null	0.913028
	COL24A1_Q17RW2_OID31464_v1_Oncology_II	COL24A1	1	85729233	rs12049014	1	86120962	A	T	0.9	0	0	0.664539	0.25	0.01	1.50141e-82	0	0.01	0.664619	0.425656	20	0.913028
	SERPINF1_P36955_OID30757_v1_Inflammation_II	SERPINF1	17	1762029	rs1136287	17	1769982	T	C	0.7	0	0	0.665219	0.27	0.01	2.03631e-270	0	0	0.665243	0.14121	15	0.913028
	KLK8_O60259_OID21517_v1_Oncology	KLK8	19	50996007	rs10420303	19	51004785	C	T	0.4	0	0	0.665862	-0.13	0.01	1.45546e-64	0	0	0.665964	0.0153112	11	0.913028
	CD164L2_Q6UWJ8_OID30922_v1_Neurology_II	CD164L2	1	27379176	rs9438569	1	27457034	T	G	0.9	0	0	0.666389	-0.78	0.01	0	0	0	0.666398	0.467345	6	0.913028
	RBPMS2_Q6ZRY4_OID30257_v1_Cardiometabolic_II	RBPMS2	15	64739891	rs6494492	15	64748845	A	C	1	0	0	0.667689	-0.18	0.02	1.28174e-24	-0.01	0.01	0.667964	0.539003	16	0.913028
	RBM17_Q96I25_OID31034_v1_Neurology_II	RBM17	10	6089034	rs7096838	10	6095120	T	C	1	0	0	0.668396	0.38	0.02	2.57154e-80	0	0.01	0.668475	0.886915	9	0.913028
	CD177_Q8N6Q3_OID21119_v1_Neurology	CD177	19	43353686	rs61360090	19	43365815	A	G	0.7	0	0	0.668861	0.39	0.01	0	0	0	0.668874	0.20421	5	0.913028
	AOC1_P19801_OID20452_v1_Inflammation	AOC1	7	150824627	rs35459178	7	150866595	A	G	0.5	0	0	0.668763	0.12	0.01	2.00586e-54	0	0.01	0.668881	0.996186	15	0.913028
	FGR_P09769_OID20828_v1_Neurology	FGR	1	27612064	rs3118948	1	27458031	C	T	0.9	0	0	0.668354	0.1	0.01	2.47971e-13	0.01	0.02	0.668886	0.35378	5	0.913028
	MTHFSD_Q2M296_OID31305_v1_Oncology_II	MTHFSD	16	86530178	rs9939348	16	86527254	C	T	0.6	0	0	0.669804	0.46	0.01	0	0	0	0.669812	0.133937	20	0.913028
	MAMDC4_Q6UXC1_OID31342_v1_Oncology_II	MAMDC4	9	136850943	rs4880074	9	136923075	A	G	0.8	0	0	0.670118	0.14	0.01	3.89582e-49	0	0.01	0.670248	0.208564	9	0.913028
	SERPINF2_P08697_OID30779_v1_Inflammation_II	SERPINF2	17	1742836	rs7502910	17	1735424	G	A	0.5	0	0	0.671207	-0.14	0.01	7.92685e-84	0	0.01	0.671281	0.214246	9	0.913028
	MAPK13_O15264_OID31205_v1_Oncology_II	MAPK13	6	36127809	rs1059227	6	36130633	C	A	0.6	0	0	0.671304	-0.06	0.01	6.85489e-12	0	0.01	0.671894	0.253538	6	0.913028
	LAMB1_P07942_OID30280_v1_Cardiometabolic_II	LAMB1	7	107923799	rs379821	7	108110787	C	T	0.4	0	0	0.672171	-0.62	0.01	0	0	0	0.672175	0.143864	20	0.913028
	EPHB6_O15197_OID20982_v1_Neurology	EPHB6	7	142855061	rs3134906	7	142807470	A	G	0.6	0	0	0.672201	-0.17	0.01	1.70612e-107	0	0	0.672258	0.249458	7	0.913028
	LBP_P18428_OID20355_v1_Cardiometabolic	LBP	20	38346482	rs6025208	20	38367274	C	T	0.4	0	0	0.672445	-0.26	0.01	7.30304e-259	0	0	0.672469	0.421486	16	0.913028
	LCAT_P04180_OID30677_v1_Inflammation_II	LCAT	16	67939750	rs8044652	16	67472344	C	T	1	0	0	0.672374	0.28	0.02	1.33227e-46	0	0	0.672508	0.385127	15	0.913028
	CES3_Q6UWW8_OID21340_v1_Oncology	CES3	16	66961245	rs8044652	16	67472344	C	T	1	0	0	0.672374	0.26	0.02	6.65568e-41	0	0	0.672528	0.121404	12	0.913028
	MIA_Q16674_OID21531_v1_Oncology	MIA	19	40771648	rs2233159	19	40777460	G	C	0.9	0	0	0.672775	-1.38	0.01	0	0	0	0.672778	0.644067	14	0.913028
	EDN1_P05305_OID30224_v1_Cardiometabolic_II	EDN1	6	12290361	rs2070698	6	12290879	C	T	0.5	0	0	0.673042	-0.15	0.01	1.16225e-88	0	0.01	0.673111	0.838485	16	0.913028
	IGSF8_Q969P0_OID20167_v1_Cardiometabolic	IGSF8	1	160091340	rs1186675	1	160069294	G	A	0.9	0	0	0.673327	-0.14	0.01	9.71408e-34	0	0	0.673513	0.636999	19	0.913028
	SCGB3A1_Q96QR1_OID30577_v1_Inflammation_II	SCGB3A1	5	180590105	rs13186854	5	180587616	G	A	0.4	0	0	0.673458	-0.08	0.01	3.84593e-25	0.01	0.01	0.673713	0.192565	20	0.913028
	ADAMTS8_Q9UP79_OID21502_v1_Oncology	ADAMTS8	11	130404923	rs2131535	11	130411593	A	G	0.8	0	0	0.674384	0.49	0.01	0	0	0	0.674392	0.545483	20	0.913028
	YES1_P07947_OID21348_v1_Oncology	YES1	18	721588	rs1060922	18	722402	C	T	0.4	0	0	0.674561	0.07	0.01	5.82909e-20	0	0.01	0.674884	0.419648	20	0.913028
	PRDX2_P32119_OID30668_v1_Inflammation_II	PRDX2	19	12796820	rs156178	19	12175348	C	T	1	0	0	0.674474	0.14	0.02	1.88218e-10	-0.01	0.03	0.675139	0.416868	3	0.913028
	FKBP7_Q9Y680_OID20846_v1_Neurology	FKBP7	2	178463664	rs6757186	2	178394992	C	G	0.4	0	0	0.67475	0.05	0.01	2.7077e-11	-0.01	0.02	0.675356	0.340399	7	0.913028
	ADA_P00813_OID20645_v1_Inflammation	ADA	20	44619522	rs379863	20	44632053	T	C	0.8	0	0	0.675669	-0.34	0.01	1.03368e-266	0	0	0.675691	0.247515	6	0.913028
	B3GNT7_Q8NFL0_OID30281_v1_Cardiometabolic_II	B3GNT7	2	231395710	rs7568350	2	231403070	G	C	0.4	0	0	0.675919	-0.48	0.01	0	0	0	0.675926	0.0404144	11	0.913028
	AMIGO1_Q86WK6_OID30881_v1_Neurology_II	AMIGO1	1	109504178	rs2570972	1	109509517	G	A	0.5	0	0	0.676593	0.05	0.01	4.09921e-09	-0.01	0.02	0.677358	0.383903	15	0.914078
	PAG1_Q9NWQ8_OID20108_v1_Cardiometabolic	PAG1	8	80967810	rs1863650	8	81154718	C	T	0.8	0	0	0.677025	-0.05	0.01	8.54613e-09	0.01	0.02	0.677819	0.736529	17	0.914078
	RLN2_P04090_OID30601_v1_Inflammation_II	RLN2	9	5299864	rs10491649	9	5318770	A	C	0.4	0	0	0.67776	-0.07	0.01	2.20547e-19	0	0.01	0.678083	0.37631	18	0.914078
	NAGA_P17050_OID30509_v1_Inflammation_II	NAGA	22	42058334	rs2413666	22	42063618	T	C	0.7	0	0	0.681877	0.15	0.01	1.26678e-72	0	0.01	0.681955	0.00588214	20	0.917287
	ASAH1_Q13510_OID30415_v1_Cardiometabolic_II	ASAH1	8	18055992	rs7461977	8	18073225	A	C	0.5	0	0	0.682085	-0.36	0.01	0	0	0	0.682096	0.446992	20	0.917287
	CWC15_Q9P013_OID31479_v1_Oncology_II	CWC15	11	94962620	rs16921241	11	94974645	G	A	0.7	0	0	0.681728	-0.06	0.01	8.77406e-13	0	0.01	0.682222	0.189338	9	0.917287
	ERBB2_P04626_OID21520_v1_Oncology	ERBB2	17	39687914	rs12946393	17	39931176	G	T	0.7	0	0	0.682411	-0.1	0.01	2.67117e-31	0	0.01	0.682597	0.253164	20	0.917287
	AHCY_P23526_OID20199_v1_Cardiometabolic	AHCY	20	34280268	rs2425020	20	35236029	C	T	0.8	0	0	0.682215	0.06	0.01	1.82222e-11	-0.01	0.02	0.682771	0.16932	20	0.917287
	INPP5D_Q92835_OID30259_v1_Cardiometabolic_II	INPP5D	2	233059967	rs1135727	2	233204899	G	A	0.5	0	0	0.684471	-0.09	0.01	8.12831e-33	0	0.01	0.684644	0.618935	20	0.918726
	RNF43_Q68DV7_OID31291_v1_Oncology_II	RNF43	17	58353676	rs2526370	17	58410275	C	G	0.4	0	0	0.685563	-0.08	0.01	2.74219e-27	0	0.01	0.685771	0.498032	16	0.918726
	TNFRSF11A_Q9Y6Q6_OID20646_v1_Inflammation	TNFRSF11A	18	62325287	rs884205	18	62387624	C	A	0.8	0	0	0.685986	-0.5	0.01	0	0	0	0.685993	0.114008	20	0.918726
	TRIM21_P19474_OID20533_v1_Inflammation	TRIM21	11	4384897	rs10836053	11	4426424	C	A	0.7	0	0	0.685776	-0.06	0.01	5.25413e-12	-0.01	0.02	0.686286	0.372365	14	0.918726
	SULT2A1_Q06520_OID20508_v1_Inflammation	SULT2A1	19	47870467	rs212100	19	47873738	C	T	0.8	0	0	0.686399	0.38	0.01	3.49903e-307	0	0	0.686416	0.373638	20	0.918726
	CRADD_P78560_OID20923_v1_Neurology	CRADD	12	93677375	rs7962229	12	93855920	T	C	0.5	0	0	0.685742	0.04	0.01	1.42151e-07	0.01	0.03	0.686617	0.399523	9	0.918726
	SMOC1_Q9H4F8_OID21461_v1_Oncology	SMOC1	14	69854131	rs1958078	14	69888141	C	A	0.8	0	0	0.687567	0.37	0.01	5.01e-304	0	0	0.687584	0.775211	20	0.919385
	TTF2_Q9UNY4_OID30942_v1_Neurology_II	TTF2	1	117060326	rs2985867	1	117056748	C	G	0.7	0	0	0.68825	0.18	0.01	1.58486e-117	0	0.01	0.688295	0.473261	9	0.919385
	MPHOSPH8_Q99549_OID20092_v1_Cardiometabolic	MPHOSPH8	13	19633659	rs7328604	13	19656385	G	A	0.9	0	0	0.688871	-0.09	0.01	5.84252e-14	0	0	0.689289	0.116405	20	0.919385
	ITGBL1_O95965_OID30408_v1_Cardiometabolic_II	ITGBL1	13	101452593	rs1034270	13	101456046	T	C	0.9	0	0	0.69009	-0.38	0.01	0	0	0	0.690106	0.327324	20	0.919385
	ERBB4_Q15303_OID21510_v1_Oncology	ERBB4	2	211375717	rs7355673	2	212539665	C	T	0.4	0	0	0.691809	0.18	0.01	6.83896e-130	0	0	0.691848	0.102173	20	0.919385
	ACRV1_P26436_OID30513_v1_Inflammation_II	ACRV1	11	125671522	rs564450	11	125725629	G	A	0.7	0	0	0.69159	-0.05	0.01	1.13345e-20	-0.01	0.02	0.691855	0.0731656	18	0.919385
	CHCHD10_Q8WYQ3_OID31116_v1_Neurology_II	CHCHD10	22	23765834	rs5760119	22	23924644	C	G	0.6	0	0	0.693096	-0.06	0.01	4.09638e-18	0.01	0.02	0.693397	0.208935	20	0.919385
	CIAPIN1_Q6FI81_OID21501_v1_Oncology	CIAPIN1	16	57428187	rs686402	16	57452701	T	C	0.5	0	0	0.693383	0.06	0.01	8.48202e-14	0	0.01	0.693788	0.157789	20	0.919385
	SULT1A1_P50225_OID21031_v1_Neurology	SULT1A1	16	28603944	rs4433823	16	30422409	G	A	0.9	0	0	0.693916	-0.14	0.01	1.6308e-37	0	0.01	0.694053	0.280965	20	0.919385
	CPVL_Q9H3G5_OID21435_v1_Oncology	CPVL	7	28995235	rs2190643	7	29125667	T	A	0.7	0	0	0.694827	0.65	0.01	0	0	0	0.69483	0.321472	19	0.919385
	SERPINE2_P07093_OID30359_v1_Cardiometabolic_II	SERPINE2	2	223975045	rs12476888	2	224029204	T	C	0.6	0	0	0.694961	-0.3	0.01	0	0	0	0.694975	0.322076	18	0.919385
	GPHA2_Q96T91_OID31437_v1_Oncology_II	GPHA2	11	64934471	rs664997	11	64927310	G	C	0.9	0	0	0.695452	-0.45	0.02	8.2973e-158	0	0.01	0.695483	0.01592	7	0.919385
	MYO9B_Q13459_OID20451_v1_Inflammation	MYO9B	19	17075777	rs12327728	19	17205888	G	C	0.6	0	0	0.695394	0.05	0.01	8.80643e-11	-0.01	0.02	0.69592	0.129327	12	0.919385
	FOLR2_P14207_OID21062_v1_Neurology	FOLR2	11	72216601	rs6592465	11	72263166	A	G	0.5	0	0	0.695265	-0.04	0.01	3.12932e-08	0.01	0.03	0.695987	0.418664	11	0.919385
	CTSH_P09668_OID20113_v1_Cardiometabolic	CTSH	15	78921058	rs7177831	15	78954000	A	T	0.8	0	0	0.696122	-1.04	0.01	0	0	0	0.696125	0.587292	16	0.919385
	CD22_P20273_OID20637_v1_Inflammation	CD22	19	35319261	rs11669734	19	35303872	C	T	0.8	0	0	0.696442	-0.24	0.01	8.68238e-195	0	0	0.696467	0.03639	20	0.919385
	NOS2_P35228_OID30087_v1_Cardiometabolic_II	NOS2	17	27756766	rs6505510	17	27852764	A	C	0.6	0	0	0.69705	0.07	0.01	6.31976e-19	0	0.01	0.697326	0.417044	6	0.919385
	DLL1_O00548_OID21525_v1_Oncology	DLL1	6	170282206	rs9356631	6	170278382	G	A	0.4	0	0	0.697644	0.16	0.01	9.24685e-100	0	0.01	0.697692	0.703426	20	0.919385
	CEACAM5_P06731_OID21171_v1_Oncology	CEACAM5	19	41708585	rs8112826	19	41758261	G	A	0.7	0	0	0.697867	-0.2	0.01	2.7926e-112	0	0	0.697909	0.781368	20	0.919385
	AREG_P15514_OID21357_v1_Oncology	AREG	4	74445136	rs1691273	4	74457928	T	C	0.7	0	0	0.697871	-0.18	0.01	9.0783e-105	0	0	0.697916	0.335559	20	0.919385
	ADAMTS4_O75173_OID30471_v1_Inflammation_II	ADAMTS4	1	161184302	rs4656993	1	161206347	G	A	0.6	0	0	0.698035	-0.12	0.01	8.42364e-54	0	0	0.698125	0.237172	14	0.919385
	STAT2_P52630_OID30536_v1_Inflammation_II	STAT2	12	56341597	rs10876891	12	56461021	A	G	0.5	0	0	0.697917	0.04	0.01	2.75899e-08	0	0.01	0.698615	0.343025	12	0.919385
	MAPKAPK2_P49137_OID31293_v1_Oncology_II	MAPKAPK2	1	206684905	rs4072677	1	206705777	T	G	0.5	0	0	0.69852	0.09	0.01	1.67919e-33	0	0.01	0.698668	0.237872	19	0.919385
	FCRL6_Q6DN72_OID20529_v1_Inflammation	FCRL6	1	159800511	rs4411129	1	159815494	G	C	0.7	0	0	0.698661	-0.38	0.01	0	0	0	0.698671	0.607353	4	0.919385
	PTPRH_Q9HD43_OID31433_v1_Oncology_II	PTPRH	19	55181247	rs10422892	19	55211473	G	A	0.5	0	0	0.698654	0.24	0.01	7.49555e-208	0	0	0.698677	0.669922	6	0.919385
	TNFSF8_P32971_OID30384_v1_Cardiometabolic_II	TNFSF8	9	114893343	rs10081728	9	114933405	C	T	0.4	0	0	0.699682	-0.24	0.01	5.90915e-215	0	0	0.699704	0.0656241	20	0.919634
	SEPTIN3_Q9UH03_OID31025_v1_Neurology_II	SEPTIN3	22	41969443	rs4822042	22	41580474	C	G	0.6	0	0	0.699052	0.04	0.01	1.6661e-06	-0.01	0.03	0.69998	0.00455113	12	0.919634
	HS1BP3_Q53T59_OID30243_v1_Cardiometabolic_II	HS1BP3	2	20560448	rs4666441	2	20613897	A	G	0.7	0	0	0.70027	0.09	0.01	9.30463e-27	0	0	0.700454	0.483036	18	0.919634
	ARG2_P78540_OID31339_v1_Oncology_II	ARG2	14	67619920	rs10148527	14	67901338	C	T	0.4	0	0	0.699751	-0.04	0.01	2.91904e-06	0.01	0.03	0.700718	0.35064	4	0.919634
	SERPINB1_P30740_OID21088_v1_Neurology	SERPINB1	6	2832332	rs2293772	6	2835597	G	A	0.6	0	0	0.701832	0.08	0.01	8.23763e-25	0	0.01	0.702029	0.659481	20	0.920455
	MEGF9_Q9H1U4_OID20285_v1_Cardiometabolic	MEGF9	9	120600811	rs10984978	9	120679097	C	T	0.7	0	0	0.702258	0.34	0.01	0	0	0	0.70227	0.712545	20	0.920455
	CCN3_P48745_OID20299_v1_Cardiometabolic	CCN3	8	119416446	rs6469825	8	119484728	T	C	0.6	0	0	0.703291	-0.21	0.01	6.59323e-186	0	0.01	0.703315	0.202995	20	0.920575
	IL7R_P16871_OID21136_v1_Neurology	IL7R	5	35852695	rs12153578	5	35898157	A	G	0.4	0	0	0.703362	-0.57	0.01	0	0	0	0.703366	0.475557	20	0.920575
	CEACAM6_P40199_OID30362_v1_Cardiometabolic_II	CEACAM6	19	41750977	rs3859460	19	41626661	G	A	0.5	0	0	0.704751	-0.06	0.01	5.58599e-14	0	0.01	0.705108	0.41162	14	0.920575
	CEP20_Q96NB1_OID21209_v1_Oncology	CEP20	16	15865719	rs215044	16	15910462	A	C	0.8	0	0	0.705147	0.08	0.01	1.0522e-19	-0.01	0.02	0.705391	0.989464	10	0.920575
	PMVK_Q15126_OID20850_v1_Neurology	PMVK	1	154924740	rs11264295	1	155015050	T	C	0.5	0	0	0.705105	0.04	0.01	9.31428e-09	0	0.01	0.705713	0.0358648	13	0.920575
	AZU1_P20160_OID20309_v1_Cardiometabolic	AZU1	19	825097	rs351112	19	844077	C	A	0.5	0	0	0.706149	-0.09	0.01	1.2933e-31	0	0.01	0.706295	0.30108	11	0.920575
	GIPC3_Q8TF64_OID31507_v1_Oncology_II	GIPC3	19	3585478	rs10411250	19	3592857	C	A	0.5	0	0	0.706289	0.13	0.01	5.28573e-64	0	0.01	0.706359	0.90232	20	0.920575
	ATP6V1G2_O95670_OID30167_v1_Cardiometabolic_II	ATP6V1G2	6	31544444	rs2071590	6	31571991	G	A	0.6	0	0	0.707557	-0.1	0.01	3.98293e-34	0	0.01	0.70769	0.0206264	20	0.920575
	RARRES1_P49788_OID21177_v1_Oncology	RARRES1	3	158696892	rs6441224	3	158732628	C	T	0.6	0	0	0.707978	0.46	0.01	0	0	0	0.707984	0.000717164	20	0.920575
	TYMP_P19971_OID20234_v1_Cardiometabolic	TYMP	22	50525752	rs4824129	22	50535671	G	A	0.8	0	0	0.708023	0.22	0.01	2.0417e-126	0	0.01	0.708057	0.0601182	20	0.920575
	AFAP1_Q8N556_OID30569_v1_Inflammation_II	AFAP1	4	7758714	rs13136890	4	7786041	G	C	0.4	0	0	0.708183	0.74	0.01	0	0	0	0.708185	0.401201	20	0.920575
	PRG3_Q9Y2Y8_OID30383_v1_Cardiometabolic_II	PRG3	11	57376769	rs1867128	11	57373837	T	A	0.9	0	0	0.708128	0.15	0.01	8.93306e-38	0	0.01	0.708246	0.1971	15	0.920575
	NTproBNP_NTproBNP_OID20125_v1_Cardiometabolic	NPPB	1	11857464	rs198379	1	11855410	C	T	0.4	0	0	0.709155	0.26	0.01	2.54292e-294	0	0	0.70917	0.55394	20	0.920575
	BCL2L15_Q5TBC7_OID30498_v1_Inflammation_II	BCL2L15	1	113876816	rs1230715	1	113885464	C	A	0.6	0	0	0.709637	0.18	0.01	1.5631e-108	0	0.01	0.709676	0.0452277	20	0.920575
	ADAM9_Q13443_OID31488_v1_Oncology_II	ADAM9	8	38996754	rs4404880	8	38966481	C	T	0.7	0	0	0.709601	0.09	0.01	9.49511e-32	0	0.01	0.709741	0.77591	13	0.920575
	APOC1_P02654_OID30749_v1_Inflammation_II	APOC1	19	44914247	rs5112	19	44927023	G	C	0.6	0	0	0.70987	0.34	0.01	0	0	0	0.70988	0.127477	16	0.920575
	TNFSF10_P50591_OID20611_v1_Inflammation	TNFSF10	3	172505508	rs432251	3	172524974	C	T	0.9	0	0	0.71086	-0.12	0.01	1.58964e-28	0	0.01	0.711014	0.911378	20	0.920575
	CST5_P28325_OID20995_v1_Neurology	CST5	20	23875934	rs1799841	20	23879541	G	A	0.4	0	0	0.711708	0.73	0.01	0	0	0	0.71171	0.131056	19	0.920575
	NADK_O95544_OID20178_v1_Cardiometabolic	NADK	1	1751232	rs1014988	1	1748780	A	G	0.5	0	0	0.711969	0.25	0.01	4.95785e-255	0	0	0.711985	0.204583	20	0.920575
	NOTCH2_Q04721_OID30407_v1_Cardiometabolic_II	NOTCH2	1	119911553	rs10923929	1	119963373	C	G	0.9	0	0	0.712005	0.16	0.01	1.02163e-45	0	0.01	0.712098	null	null	0.920575
	FGF5_P12034_OID20490_v1_Inflammation	FGF5	4	80266639	rs1379707	4	80259225	T	C	0.4	0	0	0.713029	0.34	0.01	0	0	0	0.713037	0.234054	3	0.920575
	DBH_P09172_OID30703_v1_Inflammation_II	DBH	9	133636363	rs1611115	9	133635393	C	T	0.8	0	0	0.713522	1.17	0.01	0	0	0	0.713523	0.130412	11	0.920575
	C9_P02748_OID30698_v1_Inflammation_II	C9	5	39284140	rs696766	5	39356024	G	A	0.9	0	0	0.713425	-0.21	0.02	1.96654e-38	0	0.01	0.713535	0.673353	8	0.920575
	PZP_P20742_OID30730_v1_Inflammation_II	PZP	12	9148840	rs632086	12	9965427	A	G	0.7	0	0	0.713365	-0.04	0.01	8.78823e-14	-0.01	0.03	0.713697	0.821636	17	0.920575
	GNLY_P22749_OID21132_v1_Neurology	GNLY	2	85685175	rs4832004	2	85685747	T	C	0.4	0	0	0.713931	-0.29	0.01	0	0	0	0.713943	0.187762	20	0.920575
	F10_P00742_OID30684_v1_Inflammation_II	F10	13	113122799	rs547138	13	113137856	A	T	0.6	0	0	0.714952	0.18	0.01	1.10917e-118	0	0.01	0.714986	0.0669691	10	0.921322
	GOLGA3_Q08378_OID31026_v1_Neurology_II	GOLGA3	12	132768902	rs10781656	12	132830937	G	A	0.8	0	0	0.715712	-0.11	0.01	4.01887e-32	0	0.01	0.715842	0.358002	20	0.921419
	PODXL2_Q9NZ53_OID21487_v1_Oncology	PODXL2	3	127629185	rs2630213	3	127614989	T	A	0.6	0	0	0.71654	-0.15	0.01	8.80836e-93	0	0.01	0.716583	0.137568	17	0.921419
	SFTPD_P35247_OID20214_v1_Cardiometabolic	SFTPD	10	79937467	rs721917	10	79946568	G	A	0.4	0	0	0.716761	-0.76	0.01	0	0	0	0.716762	0.177807	20	0.921419
	PAM_P19021_OID20291_v1_Cardiometabolic	PAM	5	102753981	rs26433	5	103028154	T	C	0.7	0	0	0.717045	0.38	0.01	0	0	0	0.717053	0.10834	20	0.921419
	HEBP1_Q9NRV9_OID20063_v1_Cardiometabolic	HEBP1	12	12974870	rs2270390	12	12979951	C	T	0.6	0	0	0.71693	0.05	0.01	3.43416e-10	-0.01	0.02	0.717381	0.391572	11	0.921419
	C7orf50_Q9BRJ6_OID31095_v1_Neurology_II	C7orf50	7	996986	rs10271082	7	1041926	C	G	0.4	0	0	0.717862	0.27	0.01	2.97639e-272	0	0	0.717876	0.142742	20	0.92146
	IGSF9_Q9P2J2_OID30330_v1_Cardiometabolic_II	IGSF9	1	159927039	rs2840582	1	159947147	G	A	0.7	0	0	0.71897	0.19	0.01	8.76996e-115	0	0.01	0.719004	0.438966	13	0.922312
	MMUT_P22033_OID30159_v1_Cardiometabolic_II	MMUT	6	49430360	rs9473554	6	49439340	G	C	0.6	0	0	0.719697	-0.1	0.01	1.40541e-36	0	0.01	0.719805	0.385826	20	0.922673
	FCER1A_P12319_OID30992_v1_Neurology_II	FCER1A	1	159289714	rs11589258	1	159441913	A	T	0.8	0	0	0.720111	0.12	0.01	4.33813e-38	0	0.01	0.720214	0.756762	13	0.922673
	SPAG1_Q07617_OID30979_v1_Neurology_II	SPAG1	8	100157906	rs2439461	8	100211550	A	G	0.6	0	0	0.721298	-0.71	0.01	0	0	0	0.7213	0.366959	20	0.923294
	NUDT5_Q9UKK9_OID21115_v1_Neurology	NUDT5	10	12165330	rs12569964	10	12131605	T	C	0.5	0	0	0.721526	-0.05	0.01	1.69863e-12	0	0.01	0.721866	0.105162	19	0.923294
	MDK_P21741_OID21489_v1_Oncology	MDK	11	46380756	rs6485682	11	46424714	A	C	0.8	0	0	0.722098	0.08	0.01	2.36537e-15	0.01	0.02	0.722366	0.242717	8	0.923294
	IL7_P13232_OID20535_v1_Inflammation	IL7	8	78675743	rs10103897	8	78640408	G	A	0.8	0	0	0.72178	-0.05	0.01	3.31879e-06	0	0.01	0.722558	null	null	0.923294
	CD46_P15529_OID20380_v1_Cardiometabolic	CD46	1	207752054	rs1970530	1	207750721	A	G	0.6	0	0	0.72486	-0.09	0.01	3.51076e-31	0	0	0.724981	0.672971	20	0.923919
	CASP10_Q92851_OID20893_v1_Neurology	CASP10	2	201182898	rs7576306	2	201209805	G	A	0.5	0	0	0.725398	0.18	0.01	2.88401e-126	0	0	0.725426	0.302852	20	0.923919
	ACY3_Q96HD9_OID30086_v1_Cardiometabolic_II	ACY3	11	67642555	rs2290958	11	67645535	C	T	0.8	0	0	0.725626	-0.25	0.01	1.06907e-141	0	0.01	0.725651	0.245579	20	0.923919
	NT5C_Q8TCD5_OID30294_v1_Cardiometabolic_II	NT5C	17	75130225	rs11656570	17	75554364	T	C	0.6	0	0	0.725761	0.11	0.01	3.25086e-48	0	0.01	0.725837	0.278284	14	0.923919
	RGMB_Q6NW40_OID21045_v1_Neurology	RGMB	5	98768650	rs56870134	5	98437819	T	C	0.5	0	0	0.72673	0.17	0.01	1.12199e-116	0	0.01	0.726761	0.621812	20	0.923919
	NHLRC3_Q5JS37_OID30614_v1_Inflammation_II	NHLRC3	13	39038306	rs4612935	13	38951127	T	G	0.8	0	0	0.727194	0.16	0.01	4.54469e-55	0	0	0.72726	0.262819	19	0.923919
	MATN2_O00339_OID20767_v1_Inflammation	MATN2	8	97868840	rs1869609	8	97978993	G	A	0.7	0	0	0.727549	0.4	0.01	0	0	0	0.727555	0.558574	20	0.923919
	AHSP_Q9NZD4_OID21078_v1_Neurology	AHSP	16	31527900	rs3813002	16	31459219	C	T	0.7	0	0	0.727665	0.04	0.01	2.91615e-06	0	0.01	0.728387	0.386087	5	0.923919
	LRIG3_Q6UXM1_OID30450_v1_Inflammation_II	LRIG3	12	58872149	rs10161201	12	59026309	G	A	0.8	0	0	0.728226	-0.07	0.01	1.09674e-17	0	0	0.728441	0.365225	12	0.923919
	PI16_Q6UXB8_OID30676_v1_Inflammation_II	PI16	6	36948263	rs183540	6	36846650	C	T	0.9	0	0	0.728609	0.29	0.01	4.83724e-90	0	0.01	0.728647	0.248516	20	0.923919
	ARHGAP25_P42331_OID21255_v1_Oncology	ARHGAP25	2	68679601	rs13413887	2	68769536	G	A	0.8	0	0	0.728916	0.11	0.01	1.24567e-32	0	0	0.729027	0.123831	20	0.923919
	CDHR2_Q9BYE9_OID21282_v1_Oncology	CDHR2	5	176542511	rs2963680	5	176515947	T	C	0.5	0	0	0.730533	-0.1	0.01	6.13905e-57	0	0.01	0.730594	0.352641	20	0.923919
	ZFYVE19_Q96K21_OID31452_v1_Oncology_II	ZFYVE19	15	40807086	rs12903072	15	40796383	G	A	0.5	0	0	0.730608	-0.27	0.01	8.82797e-274	0	0	0.730621	0.000477342	20	0.923919
	KIRREL2_Q6UWL6_OID20873_v1_Neurology	KIRREL2	19	35855861	rs9807812	19	35976830	C	A	0.6	0	0	0.730608	-0.05	0.01	1.45713e-11	0	0.01	0.730944	null	null	0.923919
	PPP1R14D_Q9NXH3_OID30997_v1_Neurology_II	PPP1R14D	15	40815451	rs12903072	15	40796383	G	A	0.5	0	0	0.730608	0.05	0.01	3.09671e-11	0	0.01	0.730956	0.00291858	20	0.923919
	CCDC50_Q8IVM0_OID31001_v1_Neurology_II	CCDC50	3	191329085	rs188385	3	191399496	T	C	0.4	0	0	0.731419	0.08	0.01	5.03965e-27	0	0.01	0.73155	0.108729	5	0.923919
	TST_Q16762_OID20868_v1_Neurology	TST	22	37010859	rs25095	22	37037988	A	G	0.5	0	0	0.731596	0.06	0.01	1.28736e-13	0.01	0.02	0.731872	0.28068	11	0.923919
	PON2_Q15165_OID20088_v1_Cardiometabolic	PON2	7	95404862	rs43052	7	95449638	A	G	0.6	0	0	0.732068	-0.65	0.01	0	0	0	0.73207	0.260001	11	0.923919
	TGFBR2_P37173_OID21493_v1_Oncology	TGFBR2	3	30606601	rs13080043	3	30083459	G	C	0.6	0	0	0.73166	-0.04	0.01	4.61137e-08	-0.01	0.03	0.732166	0.901916	8	0.923919
	ADAMTSL2_Q86TH1_OID30370_v1_Cardiometabolic_II	ADAMTSL2	9	133532164	rs9696158	9	133545284	A	G	0.9	0	0	0.732212	-0.13	0.01	1.75105e-19	0	0.01	0.732397	0.321669	6	0.923919
	ITGB5_P18084_OID21522_v1_Oncology	ITGB5	3	124761948	rs2047574	3	124875956	A	G	0.8	0	0	0.73282	0.06	0.01	3.52372e-11	-0.01	0.02	0.733161	0.507267	16	0.923919
	CLUL1_Q15846_OID20198_v1_Cardiometabolic	CLUL1	18	596988	rs1786126	18	596742	G	C	0.9	0	0	0.73331	0.66	0.01	0	0	0	0.733315	0.800318	12	0.923919
	RET_P07949_OID21346_v1_Oncology	RET	10	43077064	rs4949037	10	42843076	T	C	0.8	0	0	0.733735	-0.47	0.01	0	0	0	0.733742	0.634403	20	0.923919
	PLA2G7_Q13093_OID21105_v1_Neurology	PLA2G7	6	46704201	rs7753137	6	46668109	C	T	0.4	0	0	0.734351	0.07	0.01	3.11603e-21	-0.01	0.02	0.734515	0.902609	13	0.924307
	LAIR2_Q6ISS4_OID20965_v1_Neurology	LAIR2	19	54497879	rs2277973	19	54508223	G	A	0.5	0	0	0.73639	-0.36	0.01	0	0	0	0.736396	0.536859	17	0.925738
	PRG2_P13727_OID30381_v1_Cardiometabolic_II	PRG2	11	57386780	rs2846396	11	57382168	T	C	0.9	0	0	0.736591	-0.14	0.01	9.40377e-35	0	0.01	0.736686	0.256811	16	0.925738
	CD33_P20138_OID21472_v1_Oncology	CD33	19	51225064	rs2455069	19	51225385	G	A	0.4	0	0	0.737707	1.18	0.01	0	0	0	0.737708	0.0747441	10	0.925738
	HGF_P14210_OID20656_v1_Inflammation	HGF	7	81699010	rs12707457	7	81813703	A	C	0.6	0	0	0.737846	-0.05	0.01	7.53528e-14	0.01	0.02	0.738098	0.561404	9	0.925738
	ART5_Q96L15_OID30828_v1_Neurology_II	ART5	11	3638512	rs4910581	11	3622734	T	G	0.8	0	0	0.738275	-0.12	0.01	5.12034e-29	0	0.01	0.738388	0.910696	13	0.925738
	SUOX_P51687_OID31031_v1_Neurology_II	SUOX	12	55997180	rs773126	12	56001636	A	T	0.4	0	0	0.738213	0.06	0.01	8.94541e-15	0.01	0.02	0.738447	null	null	0.925738
	ACHE_P22303_OID30585_v1_Inflammation_II	ACHE	7	100889994	rs6976053	7	100914499	T	C	0.5	0	0	0.739708	0.31	0.01	0	0	0	0.739716	0.00014338	20	0.925847
	MELTF_P08582_OID30347_v1_Cardiometabolic_II	MELTF	3	196980590	rs3773862	3	197012667	T	C	0.5	0	0	0.73994	-0.41	0.01	0	0	0	0.739945	0.0346043	20	0.925847
	STC1_P52823_OID21014_v1_Neurology	STC1	8	23841929	rs7003999	8	23891610	A	T	0.8	0	0	0.739501	0.04	0.01	1.84502e-07	-0.01	0.03	0.74001	0.718548	3	0.925847
	CEP112_Q8N8E3_OID30115_v1_Cardiometabolic_II	CEP112	17	65635537	rs7210222	17	65979926	T	C	0.5	0	0	0.740382	0.23	0.01	7.44363e-183	0	0	0.740398	null	null	0.925847
	THBS4_P35443_OID20368_v1_Cardiometabolic	THBS4	5	79991311	rs2438632	5	80096370	T	G	0.4	0	0	0.741781	0.24	0.01	3.3431e-227	0	0	0.741794	0.164322	20	0.926031
	PADI4_Q9UM07_OID20832_v1_Neurology	PADI4	1	17308195	rs2240336	1	17347907	T	C	0.4	0	0	0.741901	-0.26	0.01	8.50929e-249	0	0	0.741913	0.529891	20	0.926031
	STXBP1_P61764_OID31054_v1_Neurology_II	STXBP1	9	127579370	rs7035039	9	127425194	C	G	0.6	0	0	0.741674	-0.05	0.01	1.36962e-12	-0.01	0.02	0.741943	0.0449793	20	0.926031
	APPL2_Q8NEU8_OID30590_v1_Inflammation_II	APPL2	12	105173297	rs2246510	12	105191765	G	T	0.5	0	0	0.744282	-0.1	0.01	6.85328e-38	0	0.01	0.744362	0.563608	20	0.92773
	ACYP1_P07311_OID30642_v1_Inflammation_II	ACYP1	14	75053237	rs7156328	14	75066238	C	T	0.5	0	0	0.744918	-0.16	0.01	7.87224e-99	0	0	0.744947	0.0202044	20	0.92773
	TACSTD2_P09758_OID21447_v1_Oncology	TACSTD2	1	58575433	rs9660901	1	58529847	C	T	0.7	0	0	0.745364	0.68	0.01	0	0	0	0.745366	0.477804	20	0.92773
	DPP6_P42658_OID21354_v1_Oncology	DPP6	7	153887097	rs4286904	7	154898158	C	T	0.4	0	0	0.74624	0.17	0.01	1.30019e-118	0	0	0.746264	0.253163	10	0.92773
	TNFRSF19_Q9NS68_OID21446_v1_Oncology	TNFRSF19	13	23570370	rs9510784	13	23614131	C	T	0.6	0	0	0.746696	0.17	0.01	3.63926e-130	0	0	0.746718	0.693379	9	0.92773
	TXN_P10599_OID30670_v1_Inflammation_II	TXN	9	110243810	rs2301243	9	110256692	A	G	0.6	0	0	0.747387	0.06	0.01	3.26437e-12	0.01	0.02	0.747647	0.881646	4	0.92773
	ATP5IF1_Q9UII2_OID20760_v1_Inflammation	ATP5IF1	1	28236109	rs796848	1	28221353	A	G	0.5	0	0	0.747664	0.07	0.01	7.53007e-20	0	0.01	0.747816	0.199081	16	0.92773
	MESD_Q14696_OID21099_v1_Neurology	MESD	15	80946289	rs2903448	15	80934617	T	C	0.8	0	0	0.747711	-0.04	0.01	6.60009e-06	0	0.01	0.74833	null	null	0.92773
	YOD1_Q5VVQ6_OID30181_v1_Cardiometabolic_II	YOD1	1	207043849	rs1044145	1	207044014	C	T	0.6	0	0	0.748564	0.11	0.01	1.41287e-46	0	0.01	0.748625	0.431602	20	0.92773
	CA6_P23280_OID21096_v1_Neurology	CA6	1	8945867	rs3765963	1	8974539	G	A	0.4	0	0	0.748661	0.68	0.01	0	0	0	0.748663	0.455317	20	0.92773
	DNER_Q8NFT8_OID20712_v1_Inflammation	DNER	2	229357629	rs517261	2	229819388	C	T	0.7	0	0	0.749338	0.26	0.01	1.98309e-234	0	0	0.749349	0.696259	20	0.92773
	CXCL14_O95715_OID20458_v1_Inflammation	CXCL14	5	135570679	rs1848473	5	135619600	T	A	0.5	0	0	0.749215	-0.06	0.01	2.61337e-19	-0.01	0.02	0.749368	0.020669	9	0.92773
	IL17C_Q9P0M4_OID20477_v1_Inflammation	IL17C	16	88638572	rs9927188	16	88573462	G	A	0.5	0	0	0.749297	-0.09	0.01	1.04568e-36	0	0.01	0.749374	0.611298	20	0.92773
	CAPS_Q13938_OID31126_v1_Neurology_II	CAPS	19	5912339	rs2067089	19	5942079	A	C	0.4	0	0	0.750685	0.11	0.01	8.26231e-50	0	0.01	0.75074	0.200651	20	0.928842
	GLT8D2_Q9H1C3_OID20825_v1_Neurology	GLT8D2	12	103988987	rs11111748	12	103755244	A	G	0.9	0	0	0.751289	-0.16	0.02	1.22547e-24	0	0	0.751404	null	null	0.929085
	COL3A1_P02461_OID30379_v1_Cardiometabolic_II	COL3A1	2	188974373	rs2271682	2	189001473	A	T	0.7	0	0	0.752938	0.04	0.01	1.77509e-07	-0.01	0.03	0.753371	0.148065	3	0.930938
	CD226_Q15762_OID30556_v1_Inflammation_II	CD226	18	69831158	rs13381239	18	69859489	A	T	0.5	0	0	0.75457	-0.26	0.01	5.59436e-261	0	0	0.75458	0.551743	20	0.931852
	CCN1_O00622_OID21368_v1_Oncology	CCN1	1	85580761	rs4949913	1	85598256	G	A	0.6	0	0	0.755561	-0.08	0.01	6.05763e-30	0	0	0.75565	0.0391292	20	0.932225
	ADAMTS16_Q8TE57_OID20089_v1_Cardiometabolic	ADAMTS16	5	5140330	rs10462797	5	4997997	G	A	0.7	0	0	0.755772	0.12	0.01	4.44934e-54	0	0.01	0.75582	0.941331	13	0.932225
	MAPT_P10636_OID20830_v1_Neurology	MAPT	17	45894527	rs6503453	17	45985237	G	A	0.4	0	0	0.757777	0.04	0.01	4.98575e-06	-0.01	0.03	0.758311	0.0255435	3	0.934348
	CPXM1_Q96SM3_OID21479_v1_Oncology	CPXM1	20	2794074	rs215545	20	2801369	C	T	0.8	0	0	0.758475	0.36	0.01	0	0	0	0.758482	0.106362	14	0.934348
	TGFA_P01135_OID20600_v1_Inflammation	TGFA	2	70447284	rs4852650	2	70547953	G	A	0.4	0	0	0.758846	0.05	0.01	1.60066e-12	0	0.01	0.759066	0.258043	10	0.934489
	LIFR_P42702_OID20606_v1_Inflammation	LIFR	5	38474668	rs2289779	5	38527126	G	T	0.5	0	0	0.760973	-0.11	0.01	3.71108e-47	0	0	0.761025	0.203264	13	0.935678
	CA3_P07451_OID20271_v1_Cardiometabolic	CA3	8	85373436	rs1472200	8	85461252	T	C	0.9	0	0	0.762748	-0.18	0.01	8.94951e-71	0	0.01	0.762781	0.808081	10	0.935678
	CSF2_P04141_OID30072_v1_Cardiometabolic_II	CSF2	5	132073789	rs77938	5	131986801	T	C	0.8	0	0	0.763506	-0.22	0.01	2.33883e-108	0	0	0.763528	0.0296194	20	0.935678
	VAMP8_Q9BV40_OID30555_v1_Inflammation_II	VAMP8	2	85561562	rs10172544	2	85561147	A	C	0.4	0	0	0.763673	-0.15	0.01	3.16078e-81	0	0.01	0.763702	0.287773	20	0.935678
	FCER2_P06734_OID21133_v1_Neurology	FCER2	19	7688758	rs2277989	19	7696926	G	A	0.5	0	0	0.764017	-0.29	0.01	0	0	0	0.764024	0.0689426	3	0.935678
	SESTD1_Q86VW0_OID20790_v1_Neurology	SESTD1	2	179101678	rs340357	2	179083844	T	G	0.6	0	0	0.764242	0.1	0.01	1.60878e-32	0	0.01	0.764315	0.143866	20	0.935678
	SFTPA2_Q8IWL1_OID21218_v1_Oncology	SFTPA2	10	79555852	rs7902075	10	80020485	C	T	0.9	0	0	0.764951	-0.78	0.02	0	0	0	0.764955	0.42319	20	0.935678
	LACRT_Q9GZZ8_OID31367_v1_Oncology_II	LACRT	12	54630811	rs1157486	12	54603499	C	G	0.7	0	0	0.764943	0.07	0.01	5.4601e-18	0	0.02	0.765079	0.431418	20	0.935678
	TLR1_Q15399_OID30532_v1_Inflammation_II	TLR1	4	38790677	rs4833103	4	38813881	C	A	0.5	0	0	0.765453	0.26	0.01	8.10793e-241	0	0	0.765462	0.216911	20	0.935678
	CALCB_P10092_OID31100_v1_Neurology_II	CALCB	11	14904997	rs4757282	11	15105198	T	G	0.8	0	0	0.765462	-0.13	0.01	9.69838e-47	0	0.01	0.765511	0.505793	5	0.935678
	HPCAL1_P37235_OID20615_v1_Inflammation	HPCAL1	2	10302889	rs4233880	2	10435070	C	T	0.7	0	0	0.765902	-0.08	0.01	2.75678e-20	0	0.02	0.766021	0.508473	20	0.935678
	DCC_P43146_OID30953_v1_Neurology_II	DCC	18	52340197	rs12963619	18	51988669	T	C	0.4	0	0	0.76695	0.19	0.01	2.1184e-130	0	0.01	0.766966	0.391826	20	0.935678
	CHIT1_Q13231_OID20312_v1_Cardiometabolic	CHIT1	1	203212827	rs2486062	1	203206750	C	T	0.5	0	0	0.767094	-0.46	0.01	0	0	0	0.767097	0.771632	9	0.935678
	CGB3_CGB5_CGB8_P0DN86_OID30671_v1_Inflammation_II	CGB3_CGB5_CGB8	19	49043848	rs7252920	19	49001003	C	A	0.5	0	0	0.767517	-0.06	0.01	3.35043e-18	0	0.02	0.767647	0.0499533	19	0.935678
	SLIT2_O94813_OID20862_v1_Neurology	SLIT2	4	20251905	rs532059	4	20191316	T	C	0.7	0	0	0.767584	-0.06	0.01	3.22107e-13	0	0.01	0.767769	0.0347703	20	0.935678
	ECE1_P42892_OID20891_v1_Neurology	ECE1	1	21217247	rs9426748	1	21231997	A	C	0.4	0	0	0.767659	-0.05	0.01	3.19228e-12	0	0.01	0.767862	0.295656	20	0.935678
	FBP1_P09467_OID20227_v1_Cardiometabolic	FBP1	9	94603133	rs499206	9	94597197	G	A	1	0	0	0.768525	0.58	0.01	0	0	0	0.768531	0.0267823	20	0.935678
	TMPRSS15_P98073_OID21364_v1_Oncology	TMPRSS15	21	18269116	rs9981155	21	18303242	A	C	0.4	0	0	0.768986	0.08	0.01	5.59631e-27	0	0.01	0.76907	0.694634	15	0.935678
	DHRS4L2_Q6PKH6_OID31072_v1_Neurology_II	DHRS4L2	14	23969874	rs11623202	14	23932912	C	T	0.8	0	0	0.76926	0.22	0.01	3.49301e-90	0	0.01	0.769284	0.814385	19	0.935678
	BCL2_P10415_OID31454_v1_Oncology_II	BCL2	18	63123346	rs4941187	18	63181983	T	C	0.7	0	0	0.769494	-0.05	0.01	3.72084e-09	0	0.01	0.76977	0.51921	9	0.935678
	POSTN_Q15063_OID30410_v1_Cardiometabolic_II	POSTN	13	37562583	rs7990180	13	37528029	A	G	0.6	0	0	0.770157	-0.23	0.01	1.73772e-198	0	0	0.770168	0.641474	20	0.935678
	C3_P01024_OID30776_v1_Inflammation_II	C3	19	6677704	rs2547436	19	6701666	A	G	0.6	0	0	0.770227	0.06	0.01	3.22181e-14	0	0.02	0.770392	0.413412	10	0.935678
	CPOX_P36551_OID30495_v1_Inflammation_II	CPOX	3	98579446	rs3762654	3	98586716	G	A	0.7	0	0	0.771521	-0.09	0.01	1.37659e-29	0	0.01	0.771594	0.477827	17	0.935884
	ALPP_P05187_OID21383_v1_Oncology	ALPP	2	232378724	rs2741309	2	232370621	C	A	0.7	0	0	0.77276	0.37	0.01	0	0	0	0.772764	0.0227068	20	0.935884
	EPPK1_P58107_OID30250_v1_Cardiometabolic_II	EPPK1	8	143857324	rs12550223	8	143705703	T	C	0.4	0	0	0.773489	-0.28	0.01	2.40426e-267	0	0	0.773496	0.282427	20	0.935884
	ISM1_B1AKI9_OID20538_v1_Inflammation	ISM1	20	13221274	rs1998123	20	13495237	G	A	0.7	0	0	0.773753	-0.19	0.01	2.16274e-119	0	0	0.77377	0.105892	17	0.935884
	PLTP_P55058_OID20238_v1_Cardiometabolic	PLTP	20	45898621	rs4812975	20	45916821	A	G	0.7	0	0	0.773903	0.45	0.01	0	0	0	0.773906	0.0627605	20	0.935884
	CD101_Q93033_OID31480_v1_Oncology_II	CD101	1	117001750	rs2806874	1	117019241	C	A	0.5	0	0	0.774084	-0.34	0.01	0	0	0	0.774089	0.158155	10	0.935884
	ODAM_A1E959_OID20793_v1_Neurology	ODAM	4	70195725	rs4694273	4	70201600	A	C	0.6	0	0	0.776209	0.13	0.01	3.36901e-57	0	0	0.776244	0.968242	20	0.935884
	ACRBP_Q8NEB7_OID31385_v1_Oncology_II	ACRBP	12	6638075	rs4764623	12	6635698	C	G	0.6	0	0	0.776367	-0.14	0.01	3.25304e-79	0	0.01	0.776392	0.300667	11	0.935884
	TIMP3_P35625_OID20684_v1_Inflammation	TIMP3	22	32801705	rs5749504	22	32766845	T	C	0.7	0	0	0.776679	-0.65	0.01	0	0	0	0.77668	0.551158	20	0.935884
	PSG1_P11464_OID20916_v1_Neurology	PSG1	19	42866464	rs2005772	19	42881078	A	G	0.8	0	0	0.777855	0.96	0.01	0	0	0	0.777856	0.788384	20	0.935884
	BRSK2_Q8IWQ3_OID31042_v1_Neurology_II	BRSK2	11	1389899	rs7395567	11	1391826	C	T	0.7	0	0	0.777915	-0.61	0.01	0	0	0	0.777917	0.801146	20	0.935884
	VAV3_Q9UKW4_OID30795_v1_Neurology_II	VAV3	1	107571161	rs345308	1	107916985	A	G	0.8	0	0	0.777821	-0.06	0.01	3.34119e-12	0	0.01	0.777998	0.204216	13	0.935884
	FIS1_Q9Y3D6_OID20722_v1_Inflammation	FIS1	7	101239458	rs6959121	7	101120445	C	T	1	0	0	0.778162	0.16	0.02	1.19399e-15	-0.01	0.02	0.778296	0.546493	4	0.935884
	ADH4_P08319_OID20117_v1_Cardiometabolic	ADH4	4	99123657	rs1800759	4	99144358	G	T	0.6	0	0	0.778403	0.13	0.01	5.38397e-68	0	0	0.778431	0.0276397	20	0.935884
	DDT_P30046_OID30372_v1_Cardiometabolic_II	DDT	22	23970542	rs4820571	22	23900786	G	A	0.6	0	0	0.778667	-0.2	0.01	4.05809e-155	0	0	0.778679	0.631933	20	0.935884
	GIPC2_Q8TF65_OID31153_v1_Neurology_II	GIPC2	1	77979542	rs1968027	1	77726042	C	T	0.8	0	0	0.77874	0.29	0.01	6.06192e-238	0	0	0.778748	0.761176	20	0.935884
	DMP1_Q13316_OID30213_v1_Cardiometabolic_II	DMP1	4	87650280	rs11723700	4	87858932	A	T	0.7	0	0	0.778569	0.05	0.01	3.75924e-10	0.01	0.02	0.778786	0.167442	20	0.935884
	TGOLN2_O43493_OID30691_v1_Inflammation_II	TGOLN2	2	85318027	rs4247303	2	85326957	A	G	0.5	0	0	0.779065	-0.71	0.01	0	0	0	0.779065	0.459193	20	0.935884
	RPA2_P15927_OID30453_v1_Inflammation_II	RPA2	1	27891524	rs10902664	1	27702598	T	C	1	0	0.01	0.780596	-0.15	0.02	3.51237e-11	0.01	0.03	0.780785	0.032304	5	0.935884
	LRRN1_Q6UXK5_OID20438_v1_Inflammation	LRRN1	3	3799431	rs716295	3	3766087	A	G	0.6	0	0	0.781672	-0.78	0.01	0	0	0	0.781673	0.346739	20	0.935884
	ARHGAP45_Q92619_OID30653_v1_Inflammation_II	ARHGAP45	19	1065923	rs34593562	19	1083557	G	A	0.5	0	0	0.782014	-0.07	0.01	3.89047e-21	0	0.01	0.782105	0.514881	14	0.935884
	SOD2_P04179_OID21114_v1_Neurology	SOD2	6	159669069	rs4709369	6	159786538	G	A	0.9	0	0	0.782285	0.19	0.01	3.45701e-83	0	0	0.782307	0.897688	20	0.935884
	CSF1_P09603_OID20719_v1_Inflammation	CSF1	1	109910242	rs11577194	1	109957553	C	T	0.5	0	0	0.782416	-0.19	0.01	7.46449e-138	0	0	0.782429	0.560457	20	0.935884
	F3_P13726_OID21440_v1_Oncology	F3	1	94529173	rs3860340	1	94811135	T	C	0.6	0	0	0.78273	-0.18	0.01	8.43342e-145	0	0	0.782743	0.399096	20	0.935884
	PRND_Q9UKY0_OID31124_v1_Neurology_II	PRND	20	4721909	rs6084855	20	4747602	G	C	0.8	0	0	0.783273	0.25	0.01	5.5482e-175	0	0	0.783284	0.745928	9	0.935884
	FBLN2_P98095_OID30378_v1_Cardiometabolic_II	FBLN2	3	13549125	rs2731338	3	13517555	T	C	0.7	0	0	0.784266	0.19	0.01	7.01461e-134	0	0.01	0.784279	0.397732	19	0.935884
	GLRX_P35754_OID20195_v1_Cardiometabolic	GLRX	5	95751319	rs6866544	5	95806299	T	C	0.6	0	0	0.784412	0.33	0.01	0	0	0	0.784416	0.197439	14	0.935884
	TNR_Q92752_OID20957_v1_Neurology	TNR	1	175315194	rs2235256	1	175599911	G	A	0.4	0	0	0.784582	-0.38	0.01	0	0	0	0.784585	0.0156844	7	0.935884
	PMS1_P54277_OID30943_v1_Neurology_II	PMS1	2	189784085	rs10195109	2	189704465	A	C	0.8	0	0	0.784526	-0.05	0.01	3.27604e-08	-0.01	0.02	0.784783	0.636667	5	0.935884
	AHNAK2_Q8IVF2_OID30244_v1_Cardiometabolic_II	AHNAK2	14	104937244	rs9805957	14	104970720	C	A	0.6	0	0	0.785107	0.22	0.01	1.77535e-163	0	0	0.785117	0.130797	20	0.935884
	DNMBP_Q6XZF7_OID20956_v1_Neurology	DNMBP	10	99875577	rs918117	10	99582824	C	G	1	0	0	0.785058	0.15	0.02	6.32557e-18	0	0.01	0.785163	0.419046	4	0.935884
	FKBP4_Q02790_OID20960_v1_Neurology	FKBP4	12	2794970	rs7309877	12	2732507	T	A	0.8	0	0	0.787309	-0.05	0.01	2.09928e-06	0.01	0.03	0.787644	null	null	0.937262
	CTHRC1_Q96CG8_OID30393_v1_Cardiometabolic_II	CTHRC1	8	103371538	rs827592	8	103352409	G	C	0.5	0	0	0.787799	-0.16	0.01	1.06663e-124	0	0.01	0.787813	0.570666	20	0.937262
	GAS2_O43903_OID31285_v1_Oncology_II	GAS2	11	22625509	rs2279240	11	22675344	C	T	0.7	0	0	0.787912	0.11	0.01	6.61907e-42	0	0	0.787953	0.0883679	4	0.937262
	ENO3_P13929_OID30209_v1_Cardiometabolic_II	ENO3	17	4948092	rs2243090	17	4931922	C	T	0.7	0	0	0.788341	-0.09	0.01	1.41971e-32	0	0.01	0.788394	0.207592	20	0.937262
	CRYZL1_O95825_OID30272_v1_Cardiometabolic_II	CRYZL1	21	33589341	rs9976985	21	33446742	C	T	0.9	0	0	0.788587	0.1	0.01	9.94716e-20	0	0.02	0.788677	0.830452	20	0.937262
	MECR_Q9BV79_OID30274_v1_Cardiometabolic_II	MECR	1	29192657	rs150093	1	28902319	T	C	0.9	0	0	0.790111	-0.09	0.01	1.67302e-16	0	0	0.790218	0.134928	9	0.938395
	LGALS9_O00182_OID20781_v1_Inflammation	LGALS9	17	27629798	rs8079018	17	27635397	C	G	0.5	0	0	0.790572	-0.34	0.01	0	0	0	0.790575	0.52391	20	0.938395
	CD164_Q04900_OID21080_v1_Neurology	CD164	6	109366514	rs9480949	6	109407238	C	T	0.4	0	0	0.791729	-0.12	0.01	6.04089e-54	0	0.01	0.791759	0.452788	20	0.939004
	QPCT_Q16769_OID20320_v1_Cardiometabolic	QPCT	2	37342827	rs12467820	2	37345663	T	G	0.5	0	0	0.792024	-0.2	0.01	4.23022e-155	0	0.01	0.792034	0.414423	20	0.939004
	RNASE1_P07998_OID30672_v1_Inflammation_II	RNASE1	14	20801228	rs17254387	14	20812519	A	G	0.7	0	0	0.794598	0.22	0.01	1.05323e-163	0	0.01	0.794608	0.754816	8	0.941494
	FAP_Q12884_OID20330_v1_Cardiometabolic	FAP	2	162170684	rs11684902	2	162505175	A	G	0.9	0	0	0.795133	-0.09	0.01	6.21985e-10	0	0	0.795309	0.993485	4	0.941763
	LXN_Q9BS40_OID21003_v1_Neurology	LXN	3	158645822	rs6785524	3	158619442	A	C	0.5	0	0	0.796864	-0.17	0.01	2.78618e-109	0	0.01	0.796878	0.000754964	20	0.943059
	CARHSP1_Q9Y2V2_OID20859_v1_Neurology	CARHSP1	16	8852942	rs7192290	16	8794173	G	T	0.5	0	0	0.797944	-0.08	0.01	3.36901e-25	0	0.01	0.798005	0.729217	20	0.943319
	LMNB1_P20700_OID31501_v1_Oncology_II	LMNB1	5	126776623	rs2973593	5	126837968	A	G	0.7	0	0	0.797843	0.04	0.01	1.77996e-08	0	0.01	0.798047	0.878816	15	0.943319
	F11_P03951_OID30773_v1_Inflammation_II	F11	4	186266189	rs2055916	4	186275356	A	G	0.5	0	0	0.798521	0.33	0.01	0	0	0	0.798524	0.516103	20	0.943322
	CRH_P06850_OID21257_v1_Oncology	CRH	8	66176376	rs7005366	8	66442015	T	C	0.5	0	0	0.799253	-0.08	0.01	6.76864e-27	0	0.01	0.799308	0.565207	7	0.943629
	ENTPD2_Q9Y5L3_OID21260_v1_Oncology	ENTPD2	9	137048107	rs1055995	9	136796388	A	G	0.6	0	0	0.799695	-0.1	0.01	1.75631e-37	0	0	0.799734	0.364013	20	0.943629
	GALNT5_Q7Z7M9_OID30295_v1_Cardiometabolic_II	GALNT5	2	157257705	rs12477460	2	157148408	A	G	0.8	0	0	0.800877	0.18	0.01	3.50032e-68	0	0	0.800898	0.202155	14	0.944412
	CELA2A_P08217_OID30411_v1_Cardiometabolic_II	CELA2A	1	15456728	rs3737696	1	15461774	C	A	0.7	0	0	0.801282	0.08	0.01	3.66437e-22	0	0	0.801348	0.65646	6	0.944412
	LY6D_Q14210_OID20708_v1_Inflammation	LY6D	8	142784882	rs10105811	8	142788767	T	A	0.4	0	0	0.802029	-0.44	0.01	0	0	0	0.80203	0.317586	20	0.944486
	KLB_Q86Z14_OID20888_v1_Neurology	KLB	4	39406930	rs6838815	4	39452576	C	T	0.5	0	0	0.802361	-0.58	0.01	0	0	0	0.802362	0.911056	20	0.944486
	GRAP2_O75791_OID20192_v1_Cardiometabolic	GRAP2	22	39901084	rs138016	22	39979699	G	A	0.4	0	0	0.804227	0.05	0.01	6.30202e-09	0	0.01	0.804401	0.16437	9	0.94473
	CLEC12A_Q5QGZ9_OID30552_v1_Inflammation_II	CLEC12A	12	9951316	rs558150	12	9963339	T	C	0.7	0	0	0.805581	-0.4	0.01	0	0	0	0.805584	0.939107	20	0.94473
	SPESP1_Q6UW49_OID30298_v1_Cardiometabolic_II	SPESP1	15	68818221	rs2958398	15	68893232	G	A	0.9	0	0	0.806571	0.19	0.02	1.93152e-32	0	0.01	0.806612	0.758374	18	0.94473
	PTN_P21246_OID20083_v1_Cardiometabolic	PTN	7	137227341	rs1431092	7	137331563	A	T	0.4	0	0	0.806971	0.15	0.01	1.23367e-93	0	0.01	0.806985	0.334648	20	0.94473
	KAZALD1_Q96I82_OID21339_v1_Oncology	KAZALD1	10	101061989	rs10736152	10	101120657	C	G	0.5	0	0	0.807036	-0.28	0.01	0	0	0	0.80704	0.0142562	20	0.94473
	GSTT2B_P0CG30_OID31097_v1_Neurology_II	GSTT2B	22	23957414	rs5751777	22	23924860	T	C	0.6	0	0	0.80753	-1.04	0.01	0	0	0	0.80753	0.384484	20	0.94473
	CPA1_P15085_OID20280_v1_Cardiometabolic	CPA1	7	130380339	rs1126899	7	130381647	C	G	0.5	0	0	0.807927	0.09	0.01	5.44752e-36	0	0.01	0.807963	0.486085	20	0.94473
	HDGFL2_Q7Z4V5_OID31136_v1_Neurology_II	HDGFL2	19	4472297	rs16989695	19	4505433	A	G	0.5	0	0	0.808647	-0.04	0.01	2.47988e-09	-0.01	0.02	0.808801	0.0608006	20	0.94473
	CTRB1_P17538_OID21150_v1_Neurology	CTRB1	16	75218988	rs8051363	16	75221319	G	A	0.7	0	0	0.809012	0.57	0.01	0	0	0	0.809013	0.201044	20	0.94473
	CSF1R_P07333_OID30681_v1_Inflammation_II	CSF1R	5	150053291	rs216124	5	150082446	G	A	0.8	0	0	0.809137	-0.2	0.01	1.64213e-98	0	0	0.80915	0.841127	20	0.94473
	CNTN1_Q12860_OID20307_v1_Cardiometabolic	CNTN1	12	40692439	rs3904168	12	40782520	T	C	0.7	0	0	0.809208	0.21	0.01	1.04379e-166	0	0.01	0.809215	0.137233	13	0.94473
	SIAE_Q9HAT2_OID21503_v1_Oncology	SIAE	11	124633113	rs4245056	11	124659886	G	A	0.7	0	0	0.809485	0.07	0.01	1.08768e-17	0	0.02	0.809559	0.908705	5	0.94473
	PTPRC_P08575_OID30380_v1_Cardiometabolic_II	PTPRC	1	198638457	rs1326273	1	198655170	T	G	0.6	0	0	0.809909	-0.06	0.01	3.7949e-15	0	0.02	0.809997	0.587588	10	0.94473
	INHBC_P55103_OID21093_v1_Neurology	INHBC	12	57434784	rs540730	12	57413331	C	T	0.8	0	0	0.810394	0.65	0.01	0	0	0	0.810395	0.00888024	20	0.94473
	TNF_P01375_OID21237_v1_Oncology	TNF	6	31575565	rs2857710	6	31564776	T	C	0.6	0	0	0.811007	-0.08	0.01	1.46995e-27	0	0.01	0.811052	0.12724	20	0.94473
	APRT_P07741_OID20927_v1_Neurology	APRT	16	88809339	rs8062694	16	88998908	C	T	1	0	0	0.811296	0.19	0.03	8.27178e-09	-0.01	0.03	0.811455	null	null	0.94473
	GFER_P55789_OID21259_v1_Oncology	GFER	16	1984193	rs438339	16	1953424	T	C	0.9	0	0	0.811648	0.07	0.01	1.41739e-08	0	0.02	0.811811	0.538494	4	0.94473
	IL15RA_Q13261_OID20498_v1_Inflammation	IL15RA	10	5943639	rs2228059	10	5960405	G	T	0.5	0	0	0.812621	-0.22	0.01	2.97653e-177	0	0	0.812627	0.921195	10	0.94473
	SV2A_Q7L0J3_OID30965_v1_Neurology_II	SV2A	1	149903318	rs626785	1	149910348	A	G	0.8	0	0	0.812823	0.12	0.01	4.67953e-33	0	0	0.812859	0.882498	6	0.94473
	TRIM24_O15164_OID31271_v1_Oncology_II	TRIM24	7	138460259	rs357408	7	138355019	A	T	0.8	0	0	0.812693	-0.05	0.01	2.56455e-07	0.01	0.02	0.812887	0.235668	16	0.94473
	BOLA1_Q9Y3E2_OID30837_v1_Neurology_II	BOLA1	1	149887890	rs626785	1	149910348	A	G	0.8	0	0	0.812823	0.08	0.01	9.06356e-18	0	0	0.812893	0.683236	4	0.94473
	SLC16A1_P53985_OID20799_v1_Neurology	SLC16A1	1	112911847	rs6681552	1	112891643	A	G	0.6	0	0	0.812948	-0.06	0.01	1.73062e-15	0	0.02	0.813029	0.763651	20	0.94473
	PSMD5_Q16401_OID30918_v1_Neurology_II	PSMD5	9	120815496	rs12684934	9	120830881	T	C	0.6	0	0	0.813401	-0.04	0.01	3.71501e-07	-0.01	0.03	0.813598	0.787106	13	0.944839
	CD34_P28906_OID21025_v1_Neurology	CD34	1	207880972	rs916508	1	207967123	G	T	0.4	0	0	0.815199	-0.05	0.01	3.8212e-12	0	0.01	0.815301	0.804795	16	0.946264
	TIGIT_Q495A1_OID31320_v1_Oncology_II	TIGIT	3	114276913	rs1039524	3	114293427	C	T	0.5	0	0	0.816498	0.07	0.01	1.80426e-20	0	0	0.816554	0.187668	7	0.946323
	LECT2_O14960_OID30320_v1_Cardiometabolic_II	LECT2	5	135922279	rs31517	5	135951340	C	T	0.6	0	0	0.817479	-0.8	0.01	0	0	0	0.817479	0.00898737	18	0.946323
	SMPDL3A_Q92484_OID20676_v1_Inflammation	SMPDL3A	6	122789049	rs6569288	6	122811988	C	T	0.5	0	0	0.818183	-0.34	0.01	0	0	0	0.818186	0.310695	13	0.946323
	EDF1_O60869_OID31010_v1_Neurology_II	EDF1	9	136862119	rs10870140	9	136901967	C	T	0.7	0	0	0.818111	-0.05	0.01	3.82622e-08	-0.01	0.02	0.818267	0.460693	9	0.946323
	PAXX_Q9BUH6_OID30591_v1_Inflammation_II	PAXX	9	136992422	rs7854924	9	136906021	T	C	0.7	0	0	0.818854	-0.1	0.01	1.26619e-30	0	0.01	0.818889	0.378664	14	0.946323
	DOC2B_Q14184_OID30927_v1_Neurology_II	DOC2B	17	142789	rs8069133	17	182520	G	A	0.7	0	0	0.818859	0.07	0.01	8.92484e-16	0	0.02	0.818931	0.999802	19	0.946323
	GOT1_P17174_OID30417_v1_Cardiometabolic_II	GOT1	10	99396870	rs10883451	10	100164661	C	T	0.5	0	0	0.81978	-0.04	0.01	1.79011e-08	0.01	0.03	0.819925	0.262975	20	0.946323
	ASPSCR1_Q9BZE9_OID31055_v1_Neurology_II	ASPSCR1	17	81976807	rs8074498	17	81996668	A	T	0.6	0	0	0.819971	-0.21	0.01	1.13914e-174	0	0	0.819977	0.166308	20	0.946323
	CST1_P01037_OID30581_v1_Inflammation_II	CST1	20	23747562	rs4422222	20	23748863	C	T	0.7	0	0	0.820014	-0.48	0.01	0	0	0	0.820016	0.215569	20	0.946323
	GFRA1_P56159_OID21457_v1_Oncology	GFRA1	10	116056925	rs1419877	10	116265681	G	A	0.7	0	0	0.820107	0.2	0.01	8.12863e-130	0	0.01	0.820115	0.475216	20	0.946323
	MPO_P05164_OID21100_v1_Neurology	MPO	17	58269855	rs12951494	17	58639020	T	C	0.6	0	0	0.821204	0.11	0.01	8.1283e-53	0	0.01	0.821224	0.841495	20	0.946929
	CPE_P16870_OID21392_v1_Oncology	CPE	4	165361194	rs1370684	4	165375483	A	G	0.5	0	0	0.821953	0.16	0.01	9.33248e-102	0	0.01	0.821962	0.486591	12	0.946929
	PDZD2_O15018_OID30151_v1_Cardiometabolic_II	PDZD2	5	31639131	rs183711	5	31638368	G	T	0.9	0	0	0.822269	0.39	0.01	8.73524e-173	0	0	0.822275	0.223149	7	0.946929
	PDGFRB_P09619_OID20268_v1_Cardiometabolic	PDGFRB	5	150113839	rs2304058	5	150128981	G	C	0.6	0	0	0.822682	1.18	0.01	0	0	0	0.822683	0.912367	8	0.946929
	MDH1_P40925_OID30669_v1_Inflammation_II	MDH1	2	63588609	rs262493	2	63617932	A	C	0.7	0	0	0.823349	-0.09	0.01	8.25661e-27	0	0	0.823387	0.0793642	20	0.946929
	CTRC_Q99895_OID20752_v1_Inflammation	CTRC	1	15438442	rs4661629	1	15461200	T	C	0.7	0	0	0.823483	-0.13	0.01	9.43628e-58	0	0.01	0.823499	0.912577	5	0.946929
	LUZP2_Q86TE4_OID31402_v1_Oncology_II	LUZP2	11	24496970	rs12285881	11	24490842	C	T	0.7	0	0	0.825216	0.16	0.01	7.25087e-86	0	0	0.825227	0.00329765	20	0.94809
	TBCC_Q15814_OID20942_v1_Neurology	TBCC	6	42744498	rs2234026	6	42745880	G	A	1	0	0	0.82545	0.58	0.03	7.1316e-69	0	0	0.825464	null	null	0.94809
	SCGB1A1_P11684_OID20688_v1_Inflammation	SCGB1A1	11	62405103	rs10897273	11	62432597	T	C	0.4	0	0	0.826329	0.21	0.01	4.83256e-179	0	0	0.826334	0.865189	17	0.948163
	TNIP1_Q15025_OID31120_v1_Neurology_II	TNIP1	5	151029945	rs4292439	5	151048634	T	C	0.8	0	0	0.826346	0.05	0.01	5.66122e-08	0	0.01	0.826486	0.626905	9	0.948163
	CST6_Q15828_OID20293_v1_Cardiometabolic	CST6	11	66012008	rs685469	11	65925289	A	G	1	0	0	0.826951	-0.52	0.02	3.92642e-119	0	0.01	0.826959	0.607788	5	0.948163
	DNAJB6_O75190_OID30613_v1_Inflammation_II	DNAJB6	7	157335381	rs12668458	7	157352780	C	T	0.5	0	0	0.828054	0.19	0.01	5.10497e-134	0	0.01	0.828061	0.392944	18	0.948249
	SNAP29_O95721_OID21506_v1_Oncology	SNAP29	22	20859007	rs165583	22	20781475	A	C	0.4	0	0	0.828546	0.06	0.01	1.50141e-13	0	0.01	0.828619	0.167068	9	0.948249
	TMEM25_Q86YD3_OID31015_v1_Neurology_II	TMEM25	11	118531041	rs477106	11	118492709	C	A	0.8	0	0	0.828888	0.19	0.01	9.18732e-86	0	0.01	0.828898	0.0104738	20	0.948249
	TPSAB1_Q15661_OID20642_v1_Inflammation	TPSAB1	16	1240379	rs2745084	16	1244024	G	A	0.5	0	0	0.829081	0.79	0.01	0	0	0	0.829082	0.339829	20	0.948249
	TIMM10_P62072_OID30358_v1_Cardiometabolic_II	TIMM10	11	57528464	rs2848626	11	57516515	T	C	0.8	0	0	0.830122	-0.22	0.01	8.16582e-128	0	0.01	0.830129	0.608682	20	0.948249
	CBLIF_P27352_OID20179_v1_Cardiometabolic	CBLIF	11	59829273	rs557309	11	61192664	A	G	0.6	0	0	0.830671	0.12	0.01	1.32344e-65	0	0	0.830684	0.102719	19	0.948249
	PGA4_P0DJD7_OID30699_v1_Inflammation_II	PGA4	11	61222347	rs557309	11	61192664	A	G	0.6	0	0	0.830671	0.04	0.01	4.18957e-06	0	0.01	0.83085	0.0686284	9	0.948249
	HAGH_Q16775_OID21459_v1_Oncology	HAGH	16	1795620	rs2575368	16	1767396	G	T	0.9	0	0	0.830824	0.15	0.01	1.02991e-32	0	0.01	0.830851	0.514852	12	0.948249
	APP_P05067_OID21070_v1_Neurology	APP	21	25880550	rs8131895	21	26131210	A	C	0.6	0	0	0.83262	-0.07	0.01	3.68385e-20	0	0.01	0.832663	0.546296	20	0.949304
	RSPO1_Q2MKA7_OID20938_v1_Neurology	RSPO1	1	37611350	rs215214	1	37509678	T	C	0.9	0	0	0.833219	-0.35	0.01	2.20292e-136	0	0	0.833225	0.000680683	9	0.949304
	HPSE_Q9Y251_OID30409_v1_Cardiometabolic_II	HPSE	4	83292461	rs9991877	4	83295935	G	A	0.7	0	0	0.833855	0.07	0.01	1.23368e-18	0	0	0.833901	0.851332	8	0.949304
	GATD3_P0DPI2_OID30253_v1_Cardiometabolic_II	GATD3	21	44133610	rs2187313	21	44124713	C	T	0.8	0	0	0.834963	-0.12	0.01	3.72564e-36	0	0	0.834986	0.461074	14	0.949304
	GASK1A_Q9UFP1_OID30109_v1_Cardiometabolic_II	GASK1A	3	42979087	rs834189	3	43046768	G	A	0.8	0	0	0.835999	0.88	0.01	0	0	0	0.836	0.0409927	20	0.949304
	CD28_P10747_OID21265_v1_Oncology	CD28	2	203706475	rs7369876	2	203771749	T	C	0.8	0	0	0.836012	0.26	0.01	7.78036e-147	0	0.01	0.836018	0.475979	20	0.949304
	CYTL1_Q9NRR1_OID30374_v1_Cardiometabolic_II	CYTL1	4	5014586	rs4689195	4	5020889	A	G	0.9	0	0	0.83631	-0.53	0.01	0	0	0	0.836311	0.357902	11	0.949304
	PLAUR_Q03405_OID20764_v1_Inflammation	PLAUR	19	43646095	rs400058	19	43636863	C	T	0.7	0	0	0.837165	0.09	0.01	5.56289e-27	0	0	0.837194	0.306283	3	0.949304
	PTGDS_P41222_OID20408_v1_Cardiometabolic	PTGDS	9	136975092	rs10781522	9	136920601	A	G	0.6	0	0	0.837846	-0.07	0.01	1.75791e-22	0	0	0.837881	0.706442	9	0.949304
	TRAF2_Q12933_OID20507_v1_Inflammation	TRAF2	9	136881912	rs10781522	9	136920601	A	G	0.6	0	0	0.837846	-0.06	0.01	4.51648e-14	0	0.01	0.837905	0.384506	11	0.949304
	PALM_O75781_OID31515_v1_Oncology_II	PALM	19	708935	rs12983579	19	717150	G	A	0.6	0	0	0.837922	0.11	0.01	4.22575e-48	0	0.01	0.837937	0.683412	11	0.949304
	GFAP_P14136_OID21247_v1_Oncology	GFAP	17	44903159	rs12942842	17	44821883	T	C	0.5	0	0	0.838002	0.04	0.01	9.80684e-10	0	0.01	0.838092	0.0883995	20	0.949304
	CRTAC1_Q9NQ79_OID20279_v1_Cardiometabolic	CRTAC1	10	97865000	rs11189413	10	97866061	A	G	0.6	0	0	0.839104	-0.34	0.01	0	0	0	0.839105	0.674863	15	0.949304
	TNFSF13B_Q9Y275_OID20272_v1_Cardiometabolic	TNFSF13B	13	108251240	rs1224174	13	108326695	C	T	0.8	0	0	0.839606	-0.12	0.01	8.08899e-43	0	0	0.839623	0.164339	6	0.949304
	MVK_Q03426_OID20459_v1_Inflammation	MVK	12	109573255	rs7294688	12	109616960	C	G	0.5	0	0	0.839989	-0.05	0.01	2.87216e-10	0	0.02	0.84007	0.378181	19	0.949304
	PDGFA_P04085_OID20313_v1_Cardiometabolic	PDGFA	7	497258	rs12720020	7	604781	A	G	0.5	0	0	0.840721	0.03	0.01	9.2839e-06	-0.01	0.03	0.840882	0.705177	5	0.949304
	EBI3_IL27_Q14213_Q8NEV9_OID21389_v1_Oncology	EBI3_IL27	19	4229523	rs353695	19	4242524	C	T	0.5	0	0	0.840959	-0.24	0.01	7.80788e-250	0	0	0.840962	0.042524	14	0.949304
	CHGA_P10645_OID30403_v1_Cardiometabolic_II	CHGA	14	92923150	rs8011546	14	92938765	A	G	0.5	0	0	0.840982	-0.1	0.01	4.03829e-41	0	0	0.840999	0.809945	9	0.949304
	YJU2_Q9BW85_OID31404_v1_Oncology_II	YJU2	19	4247080	rs353695	19	4242524	C	T	0.5	0	0	0.840959	0.04	0.01	5.49426e-07	-0.01	0.03	0.841085	0.138042	10	0.949304
	LONP1_P36776_OID30219_v1_Cardiometabolic_II	LONP1	19	5691834	rs806705	19	5607677	T	C	0.9	0	0	0.841324	0.27	0.01	9.93089e-105	0	0	0.841331	0.0480519	20	0.949304
	SDC4_P31431_OID20216_v1_Cardiometabolic	SDC4	20	45325288	rs2251577	20	45345931	C	G	0.5	0	0	0.842518	-0.22	0.01	8.25054e-198	0	0	0.842521	0.585556	8	0.950107
	CHCHD6_Q9BRQ6_OID31426_v1_Oncology_II	CHCHD6	3	126704240	rs4679302	3	126908938	T	C	0.8	0	0	0.843894	0.21	0.01	3.82734e-95	0	0	0.843901	0.318281	20	0.950117
	ENPP7_Q6UWV6_OID20689_v1_Inflammation	ENPP7	17	79730943	rs9900295	17	79740638	G	A	0.4	0	0	0.843946	0.47	0.01	0	0	0	0.843946	0.821088	4	0.950117
	PCOLCE_Q15113_OID20384_v1_Cardiometabolic	PCOLCE	7	100602363	rs9801017	7	100638579	A	G	0.6	0	0	0.844165	0.17	0.01	6.68343e-47	0	0.01	0.844179	0.0323882	20	0.950117
	CD300LG_Q6UXG3_OID21130_v1_Neurology	CD300LG	17	43847148	rs2341381	17	43804791	C	T	0.8	0	0	0.844806	0.2	0.01	1.71393e-104	0	0.01	0.844812	0.683457	6	0.950117
	FCGR2B_P31994_OID21215_v1_Oncology	FCGR2B	1	161663143	rs1801274	1	161509955	G	A	0.5	0	0	0.844919	-0.45	0.01	0	0	0	0.84492	0.0194661	20	0.950117
	PKD2_Q13563_OID30184_v1_Cardiometabolic_II	PKD2	4	88007635	rs4345141	4	87991969	G	A	0.9	0	0	0.849128	0.13	0.01	3.76877e-24	0	0.01	0.849154	0.628849	13	0.954338
	EPO_P01588_OID20522_v1_Inflammation	EPO	7	100720468	rs7385804	7	100638347	A	C	0.6	0	0	0.851497	0.08	0.01	3.45303e-23	0	0.01	0.851523	0.0670035	14	0.955589
	LRCH4_O75427_OID30191_v1_Cardiometabolic_II	LRCH4	7	100574011	rs7385804	7	100638347	A	C	0.6	0	0	0.851497	-0.04	0.01	1.5635e-08	0	0.02	0.851577	0.477831	8	0.955589
	LTA_P01374_OID20586_v1_Inflammation	LTA	6	31572054	rs2844483	6	31569019	G	T	0.6	0	0	0.851709	-0.34	0.01	0	0	0	0.85171	0.00817404	20	0.955589
	NBL1_P41271_OID21486_v1_Oncology	NBL1	1	19596979	rs4912110	1	19534533	T	C	0.7	0	0	0.852456	0.08	0.01	4.98537e-23	0	0.01	0.852482	0.544045	20	0.955722
	ADGRD1_Q6QNK2_OID30588_v1_Inflammation_II	ADGRD1	12	130953907	rs4759533	12	130971707	A	G	0.9	0	0	0.85279	0.82	0.02	0	0	0	0.852791	0.526759	20	0.955722
	SLITRK6_Q9H5Y7_OID20094_v1_Cardiometabolic	SLITRK6	13	85792790	rs9531773	13	85345741	G	A	0.7	0	0	0.854239	0.22	0.01	2.704e-138	0	0.01	0.854243	0.0908208	20	0.956354
	NELL2_Q99435_OID20706_v1_Inflammation	NELL2	12	44508275	rs382115	12	44936741	C	T	0.6	0	0	0.85451	-0.17	0.01	1.3964e-121	0	0.01	0.854514	0.731371	18	0.956354
	ORM1_P02763_OID30768_v1_Inflammation_II	ORM1	9	114323098	rs1687417	9	114332866	G	T	0.5	0	0	0.855326	-0.25	0.01	2.47043e-223	0	0	0.855329	0.219711	15	0.956354
	NPC2_P61916_OID30418_v1_Cardiometabolic_II	NPC2	14	74476192	rs4899515	14	74489796	C	G	0.6	0	0	0.855361	-0.06	0.01	7.37056e-15	0	0.02	0.8554	0.814399	14	0.956354
	SAMD9L_Q8IVG5_OID20536_v1_Inflammation	SAMD9L	7	93130056	rs10279615	7	93362759	A	G	0.7	0	0	0.855748	0.11	0.01	1.1984e-40	0	0	0.855761	0.50615	8	0.956354
	EPCAM_P16422_OID20743_v1_Inflammation	EPCAM	2	47345158	rs1126497	2	47373967	C	T	0.5	0	0	0.856699	0.03	0.01	1.72779e-06	0	0.01	0.856799	0.409484	7	0.956854
	PHYKPL_Q8IUZ5_OID30634_v1_Inflammation_II	PHYKPL	5	178208471	rs1366223	5	178221487	T	C	0.8	0	0	0.857637	0.11	0.01	4.9534e-35	0	0	0.857651	0.293555	19	0.956854
	ENSA_O43768_OID31355_v1_Oncology_II	ENSA	1	150600851	rs4971041	1	150564881	T	C	0.6	0	0	0.858128	0.04	0.01	1.66925e-06	0	0.01	0.858225	0.0386431	12	0.956854
	PRCP_P42785_OID20337_v1_Cardiometabolic	PRCP	11	82822936	rs2510290	11	82835874	T	A	0.5	0	0	0.858463	0.07	0.01	1.42004e-21	0	0.01	0.858487	0.346448	18	0.956854
	RBP2_P50120_OID21365_v1_Oncology	RBP2	3	139452884	rs6439856	3	139416026	T	A	0.6	0	0	0.858658	0.07	0.01	2.27456e-18	0	0.02	0.858687	0.0751781	19	0.956854
	CLGN_O14967_OID30957_v1_Neurology_II	CLGN	4	140388453	rs2567236	4	140370671	A	T	0.9	0	0	0.859097	-0.75	0.01	0	0	0	0.859098	0.113049	20	0.956854
	GRP_P07492_OID30264_v1_Cardiometabolic_II	GRP	18	59220158	rs12954070	18	59213076	C	T	0.6	0	0	0.859903	0.29	0.01	2.1993e-302	0	0	0.859905	0.460819	7	0.957216
	SIRPA_P78324_OID20304_v1_Cardiometabolic	SIRPA	20	1894167	rs4813329	20	1916744	G	C	0.4	0	0	0.860423	-1.16	0.01	0	0	0	0.860423	0.358498	5	0.957257
	CCN5_O76076_OID21068_v1_Neurology	CCN5	20	44714844	rs61060559	20	44694260	A	G	0.4	0	0	0.862672	-0.2	0.01	4.8998e-179	0	0.01	0.862675	0.922184	13	0.959225
	GIMAP7_Q8NHV1_OID30639_v1_Inflammation_II	GIMAP7	7	150514872	rs7808446	7	150517377	G	T	0.8	0	0	0.863613	0.6	0.01	0	0	0	0.863613	0.0539895	20	0.959731
	EFNA1_P20827_OID21125_v1_Neurology	EFNA1	1	155127876	rs4390169	1	155133578	G	A	0.5	0	0	0.866519	0.32	0.01	0	0	0	0.86652	0.0218091	20	0.961656
	FABP6_P51161_OID20076_v1_Cardiometabolic	FABP6	5	160187367	rs12523547	5	160235717	C	G	0.4	0	0	0.866669	-0.12	0.01	1.94489e-56	0	0.01	0.866676	0.0522688	20	0.961656
	FASLG_P48023_OID20665_v1_Inflammation	FASLG	1	172659103	rs1102729	1	172801649	G	A	0.7	0	0	0.866737	0.04	0.01	2.51739e-08	0	0.03	0.866797	null	null	0.961656
	ROBO2_Q9HCK4_OID21007_v1_Neurology	ROBO2	3	75906695	rs775722	3	77594465	C	T	0.5	0	0	0.868018	-0.1	0.01	2.56568e-47	0	0	0.868026	0.922646	19	0.962091
	LTBP3_Q9NS15_OID21191_v1_Oncology	LTBP3	11	65538559	rs6591182	11	65582285	G	T	0.5	0	0	0.868155	0.18	0.01	5.90196e-131	0	0	0.868158	0.114447	20	0.962091
	TEX101_Q9BY14_OID30971_v1_Neurology_II	TEX101	19	43401496	rs11083707	19	43382469	A	G	0.6	0	0	0.869038	0.05	0.01	7.75535e-23	0	0.02	0.869056	0.32012	4	0.96255
	GGCT_O75223_OID30304_v1_Cardiometabolic_II	GGCT	7	30496621	rs4259	7	30504118	A	G	0.7	0	0	0.87214	-0.12	0.01	2.88272e-45	0	0.01	0.872149	0.671122	20	0.965003
	CPTP_Q5TA50_OID30106_v1_Cardiometabolic_II	CPTP	1	1324756	rs150789461	1	1349110	A	G	0.9	0	0	0.872187	-0.08	0.02	4.62647e-08	0	0.02	0.872242	0.545476	12	0.965003
	ST6GAL1_P15907_OID20302_v1_Cardiometabolic	ST6GAL1	3	186930325	rs4686838	3	187025265	G	A	0.4	0	0	0.87387	-0.1	0.01	2.273e-44	0	0	0.873878	0.0312911	9	0.966158
	TCN2_P20062_OID20341_v1_Cardiometabolic	TCN2	22	30607003	rs740235	22	30617562	A	G	0.4	0	0	0.874818	0.51	0.01	0	0	0	0.874818	0.29708	20	0.966158
	CEP43_O95684_OID20084_v1_Cardiometabolic	CEP43	6	166999317	rs2237276	6	167028627	T	C	0.4	0	0	0.874991	0.07	0.01	7.46277e-18	0	0.02	0.875012	0.178997	20	0.966158
	SLURP1_P55000_OID30404_v1_Cardiometabolic_II	SLURP1	8	142740949	rs2585135	8	142732775	G	A	0.5	0	0	0.875231	0.41	0.01	0	0	0	0.875231	0.540315	20	0.966158
	ASRGL1_Q7L266_OID30283_v1_Cardiometabolic_II	ASRGL1	11	62337448	rs2958532	11	62391452	T	C	0.7	0	0	0.87613	0.36	0.01	0	0	0	0.876131	0.412539	20	0.966614
	CCL16_O15467_OID20334_v1_Cardiometabolic	CCL16	17	35976493	rs917015	17	35978489	A	G	0.7	0	0	0.877652	0.37	0.01	0	0	0	0.877653	0.857053	12	0.96757
	MARCO_Q9UEW3_OID20210_v1_Cardiometabolic	MARCO	2	118942194	rs7599352	2	118982714	T	C	0.6	0	0	0.877968	0.14	0.01	1.00184e-80	0	0	0.877971	0.306616	20	0.96757
	SLAMF1_Q13291_OID20496_v1_Inflammation	SLAMF1	1	160608106	rs9726326	1	160525820	T	C	0.6	0	0	0.880533	-0.1	0.01	4.61958e-35	0	0.01	0.880542	0.263591	16	0.968835
	HSPA2_P54652_OID31424_v1_Oncology_II	HSPA2	14	64535905	rs10498515	14	64578338	T	C	0.8	0	0	0.880538	0.13	0.01	3.64004e-42	0	0	0.880546	0.12269	20	0.968835
	CDC27_P30260_OID21238_v1_Oncology	CDC27	17	47117703	rs3851791	17	46977450	G	A	0.9	0	0	0.880561	-0.1	0.01	6.48038e-16	0	0	0.880581	0.00473115	18	0.968835
	TFF3_Q07654_OID20371_v1_Cardiometabolic	TFF3	21	42311667	rs225416	21	42324252	C	T	0.5	0	0	0.882335	0.07	0.01	2.11445e-24	0	0	0.882348	0.00704249	20	0.970241
	GPC5_P78333_OID20944_v1_Neurology	GPC5	13	91398621	rs9515973	13	91802360	T	C	0.6	0	0	0.88307	0.47	0.01	0	0	0	0.88307	0.00759062	20	0.970382
	VGF_O15240_OID31067_v1_Neurology_II	VGF	7	101162509	rs13245010	7	101196769	C	T	0.4	0	0	0.883704	0.05	0.01	2.97235e-12	0	0.02	0.883729	0.253972	9	0.970382
	EPHA1_P21709_OID20677_v1_Inflammation	EPHA1	7	143390289	rs10952549	7	143396445	A	G	0.8	0	0	0.884374	0.19	0.01	3.44901e-100	0	0	0.884377	0.699612	11	0.970382
	IL17RB_Q9NRM6_OID20585_v1_Inflammation	IL17RB	3	53846568	rs6445607	3	53843122	T	G	0.6	0	0	0.884554	-0.81	0.01	0	0	0	0.884554	0.12871	20	0.970382
	VNN2_O95498_OID21310_v1_Oncology	VNN2	6	132743870	rs6925157	6	132748574	T	C	0.4	0	0	0.884918	-0.49	0.01	0	0	0	0.884918	0.273686	15	0.970382
	CLEC5A_Q9NY25_OID20165_v1_Cardiometabolic	CLEC5A	7	141927357	rs2695135	7	141962594	C	T	0.7	0	0	0.886901	-0.29	0.01	3.15695e-285	0	0	0.886902	0.938036	20	0.970519
	CDH1_P12830_OID20353_v1_Cardiometabolic	CDH1	16	68737292	rs1094284	16	68597689	C	A	0.5	0	0	0.887077	0.04	0.01	2.663e-08	0	0.03	0.887114	0.263578	20	0.970519
	RRM2_P31350_OID21187_v1_Oncology	RRM2	2	10120698	rs6737932	2	10124166	C	T	0.7	0	0	0.887631	-0.05	0.01	7.40066e-09	0	0.02	0.887664	0.537704	7	0.970519
	IL22_Q9GZX6_OID31407_v1_Oncology_II	IL22	12	68248242	rs1026788	12	68257701	C	T	0.5	0	0	0.887851	0.09	0.01	6.52232e-37	0	0.01	0.887858	0.460885	10	0.970519
	S100A12_P80511_OID21374_v1_Oncology	S100A12	1	153373711	rs3125230	1	153452596	G	T	0.7	0	0	0.888039	-0.07	0.01	6.85489e-18	0	0	0.888054	0.535939	5	0.970519
	BMPER_Q8N8U9_OID30615_v1_Inflammation_II	BMPER	7	33904308	rs1421351	7	33756264	G	T	0.9	0	0	0.888946	-0.23	0.01	1.04424e-92	0	0.01	0.888949	0.0942148	20	0.970519
	LRTM2_Q8N967_OID31020_v1_Neurology_II	LRTM2	12	1820267	rs2470415	12	1912367	G	A	0.9	0	0	0.889031	0.1	0.01	7.79292e-13	0	0.02	0.889052	0.170198	5	0.970519
	HRC_P23327_OID30211_v1_Cardiometabolic_II	HRC	19	49151198	rs3760662	19	49157632	G	A	0.4	0	0	0.892701	0.07	0.01	6.38261e-19	0	0.02	0.892713	0.312431	8	0.970519
	IL19_Q9UHD0_OID20158_v1_Cardiometabolic	IL19	1	206770764	rs2243191	1	206842612	C	T	0.8	0	0	0.892772	0.36	0.01	0	0	0	0.892773	0.014376	14	0.970519
	AGT_P01019_OID30709_v1_Inflammation_II	AGT	1	230690776	rs699	1	230710048	G	A	0.4	0	0	0.893302	0.33	0.01	0	0	0	0.893302	0.129239	19	0.970519
	CEACAM8_P31997_OID20102_v1_Cardiometabolic	CEACAM8	19	42580243	rs10418434	19	41763956	C	T	0.4	0	0	0.893439	0.08	0.01	3.73249e-25	0	0.01	0.893448	0.229131	17	0.970519
	F2_P00734_OID30723_v1_Inflammation_II	F2	11	46719196	rs11038982	11	46740869	A	C	0.5	0	0	0.893945	-0.1	0.01	4.71305e-38	0	0.01	0.89395	0.00963197	20	0.970519
	PRSS22_Q9GZN4_OID30483_v1_Inflammation_II	PRSS22	16	2852730	rs9939810	16	2875922	G	A	0.5	0	0	0.894045	-0.19	0.01	4.47712e-135	0	0.01	0.894047	0.969754	20	0.970519
	CD58_P19256_OID20716_v1_Inflammation	CD58	1	116514534	rs472291	1	116556306	C	A	0.5	0	0	0.89448	-0.06	0.01	2.51536e-16	0	0.02	0.894493	0.752627	5	0.970519
	GP2_P55259_OID20090_v1_Cardiometabolic	GP2	16	20309574	rs4430753	16	20320878	G	A	0.5	0	0	0.894663	-0.23	0.01	2.82859e-255	0	0	0.894664	0.667484	17	0.970519
	CD274_Q9NZQ7_OID20966_v1_Neurology	CD274	9	5450503	rs860290	9	5453198	C	A	0.7	0	0	0.895064	0.34	0.01	0	0	0	0.895065	0.585372	15	0.970519
	HSPG2_P98160_OID20383_v1_Cardiometabolic	HSPG2	1	21822244	rs2305562	1	21857246	G	A	0.5	0	0	0.895373	0.15	0.01	9.52359e-91	0	0	0.895375	0.442823	18	0.970519
	SEPTIN9_Q9UHD8_OID21279_v1_Oncology	SEPTIN9	17	77280569	rs4788985	17	77317253	G	A	0.5	0	0	0.895541	0.04	0.01	3.97392e-09	0	0.01	0.895567	0.253349	7	0.970519
	FTCD_O95954_OID31137_v1_Neurology_II	FTCD	21	46136160	rs60525628	21	46138672	G	A	0.5	0	0	0.896165	-0.06	0.01	1.05341e-13	0	0.02	0.896181	0.584735	10	0.970519
	SGSH_P51688_OID30341_v1_Cardiometabolic_II	SGSH	17	80206716	rs6565646	17	80207333	C	T	0.7	0	0	0.896203	0.88	0.01	0	0	0	0.896203	0.390254	20	0.970519
	PVR_P15151_OID21011_v1_Neurology	PVR	19	44643798	rs846866	19	44630810	C	A	0.9	0	0	0.896284	0.71	0.01	0	0	0	0.896284	0.136507	7	0.970519
	BCAM_P50895_OID21076_v1_Neurology	BCAM	19	44809071	rs846866	19	44630810	C	A	0.9	0	0	0.896284	0.1	0.01	7.61909e-23	0	0	0.896293	0.173022	5	0.970519
	S100A16_Q96FQ6_OID20878_v1_Neurology	S100A16	1	153606886	rs9700928	1	153612510	C	A	0.5	0	0	0.896654	-0.1	0.01	2.48427e-40	0	0	0.896659	0.317316	20	0.970519
	BID_P55957_OID20517_v1_Inflammation	BID	22	17734138	rs181407	22	17752522	G	C	0.5	0	0	0.896738	0.04	0.01	1.62061e-08	0	0.02	0.896766	0.481715	18	0.970519
	C2_P06681_OID20410_v1_Cardiometabolic	C2	6	31897785	rs9268149	6	32295322	C	T	0.8	0	0	0.898034	0.27	0.01	4.9627e-163	0	0.01	0.898035	0.627474	20	0.971097
	PYY_P10082_OID30150_v1_Cardiometabolic_II	PYY	17	43952733	rs2341378	17	43963439	T	C	0.7	0	0	0.898276	0.24	0.01	9.78654e-200	0	0	0.898277	0.0781694	20	0.971097
	AAMDC_Q9H7C9_OID30236_v1_Cardiometabolic_II	AAMDC	11	77821109	rs1263505	11	78100944	C	T	0.9	0	0	0.899486	0.38	0.01	4.722e-288	0	0	0.899487	0.0803515	14	0.971785
	LTB_Q06643_OID31383_v1_Oncology_II	LTB	6	31580525	rs9266071	6	31351843	T	C	0.5	0	0	0.899889	-0.16	0.01	3.56953e-92	0	0.01	0.899891	0.44441	20	0.971785
	CLSTN3_Q9BQT9_OID31092_v1_Neurology_II	CLSTN3	12	7129698	rs10774439	12	6622652	A	G	0.8	0	0	0.90039	0.04	0.01	4.91202e-06	0	0.03	0.900427	0.186793	5	0.971835
	ROBO4_Q8WZ75_OID30226_v1_Cardiometabolic_II	ROBO4	11	124883691	rs4078483	11	124896695	G	C	0.7	0	0	0.902122	-0.05	0.01	1.73696e-10	0	0.02	0.90214	0.69972	13	0.972708
	CA9_Q16790_OID21417_v1_Oncology	CA9	9	35673928	rs1998308	9	35683885	T	A	0.6	0	0	0.902211	0.11	0.01	9.99306e-44	0	0.01	0.902215	0.616369	20	0.972708
	AOC3_Q16853_OID20389_v1_Cardiometabolic	AOC3	17	42851184	rs4793090	17	42534324	A	G	0.7	0	0	0.905352	0.26	0.01	2.41478e-262	0	0	0.905353	0.349703	20	0.975562
	COCH_O43405_OID30305_v1_Cardiometabolic_II	COCH	14	30874514	rs35619612	14	30837586	T	A	0.6	0	0	0.906579	-0.29	0.01	0	0	0	0.90658	0.151725	8	0.975839
	GGH_Q92820_OID20416_v1_Cardiometabolic	GGH	8	63014881	rs10105499	8	63111369	C	G	0.6	0	0	0.906904	-0.31	0.01	0	0	0	0.906904	0.0714011	20	0.975839
	NFKBIE_O00221_OID21212_v1_Oncology	NFKBIE	6	44258166	rs651297	6	44292587	T	C	0.7	0	0	0.907075	0.08	0.01	3.79403e-18	0	0	0.907083	0.726839	10	0.975839
	NARS1_O43776_OID31035_v1_Neurology_II	NARS1	18	57600656	rs12954801	18	57597927	G	A	0.5	0	0	0.907594	0.03	0.01	6.9191e-06	0	0.03	0.907625	0.624016	7	0.975893
	ITGAV_P06756_OID21416_v1_Oncology	ITGAV	2	186590056	rs9753297	2	186649083	T	C	0.7	0	0	0.90828	0.15	0.01	5.18683e-79	0	0.01	0.908282	0.317424	20	0.976071
	TXNRD1_Q16881_OID21135_v1_Neurology	TXNRD1	12	104215779	rs10861190	12	104310213	G	A	0.5	0	0	0.908929	-0.04	0.01	9.77259e-08	0	0.03	0.90895	0.156201	6	0.976261
	PTPRB_P23467_OID30324_v1_Cardiometabolic_II	PTPRB	12	70515870	rs2717426	12	70593692	T	C	0.4	0	0	0.909928	0.29	0.01	0	0	0	0.909929	0.153962	4	0.976785
	MEPE_Q9NQ76_OID20753_v1_Inflammation	MEPE	4	87821398	rs10007111	4	87828549	G	A	0.6	0	0	0.911157	-0.08	0.01	1.61696e-27	0	0.01	0.911161	0.914541	20	0.97694
	TNFSF11_O14788_OID20592_v1_Inflammation	TNFSF11	13	42562736	rs2062305	13	42478744	A	G	0.5	0	0	0.911284	-0.11	0.01	7.784e-52	0	0	0.911286	0.807804	15	0.97694
	ANXA1_P04083_OID30617_v1_Inflammation_II	ANXA1	9	73151865	rs7046282	9	73109913	G	A	0.6	0	0	0.91153	0.04	0.01	7.48686e-08	0	0.03	0.911549	0.680433	10	0.97694
	MICB_MICA_Q29980_Q29983_OID20593_v1_Inflammation	MICB_MICA	6	31494881	rs2596531	6	31419780	T	C	0.6	0	0	0.913422	-0.88	0.01	0	0	0	0.913422	0.159401	20	0.978126
	MOG_Q16653_OID21384_v1_Oncology	MOG	6	29657002	rs1736919	6	29729740	G	A	0.7	0	0	0.914098	0.17	0.01	4.4832e-99	0	0.01	0.9141	0.000124217	20	0.978126
	IL20RB_Q6UXL0_OID30461_v1_Inflammation_II	IL20RB	3	136946230	rs1624703	3	136972744	A	T	0.4	0	0	0.914582	0.11	0.01	1.90195e-45	0	0.01	0.914585	0.0612402	20	0.978126
	TRIM58_Q8NG06_OID31429_v1_Oncology_II	TRIM58	1	247857187	rs11204521	1	247853448	A	G	0.7	0	0	0.914958	0.2	0.01	1.4093e-126	0	0.01	0.914959	0.656146	20	0.978126
	ADAMTS15_Q8TE58_OID21275_v1_Oncology	ADAMTS15	11	130448645	rs1368852	11	130898369	T	C	0.6	0	0	0.915972	0.08	0.01	1.65883e-22	0	0.01	0.915977	0.338547	20	0.978126
	BANK1_Q8NDB2_OID20594_v1_Inflammation	BANK1	4	101411286	rs3135465	4	102014745	C	T	0.9	0	0	0.915996	0.2	0.02	5.58341e-24	0	0	0.916	0.228804	8	0.978126
	SCARF2_Q96GP6_OID21048_v1_Neurology	SCARF2	22	20424584	rs5763025	22	20432201	C	A	0.8	0	0	0.9161	0.37	0.01	0	0	0	0.916101	0.446653	20	0.978126
	CD200_P41217_OID20603_v1_Inflammation	CD200	3	112332347	rs2399420	3	112350918	A	C	0.9	0	0	0.919875	0.27	0.01	9.46235e-109	0	0.01	0.919876	0.0766889	15	0.979294
	ULBP2_Q9BZM5_OID20919_v1_Neurology	ULBP2	6	149942014	rs9479328	6	149985747	G	A	0.4	0	0	0.920048	0.32	0.01	0	0	0	0.920048	0.904947	18	0.979294
	COL28A1_Q2UY09_OID30969_v1_Neurology_II	COL28A1	7	7356203	rs6463703	7	7588948	G	A	0.8	0	0	0.920166	-0.75	0.01	0	0	0	0.920166	0.249283	20	0.979294
	AHNAK_Q09666_OID30260_v1_Cardiometabolic_II	AHNAK	11	62433542	rs486903	11	62526476	A	G	0.7	0	0	0.920473	0.07	0.01	5.74116e-16	0	0.02	0.92048	0.390215	4	0.979294
	CD36_P16671_OID30485_v1_Inflammation_II	CD36	7	80369575	rs6961069	7	80589645	T	C	0.4	0	0	0.920664	0.27	0.01	3.64044e-279	0	0	0.920664	0.34025	20	0.979294
	CDSN_Q15517_OID20667_v1_Inflammation	CDSN	6	31115087	rs9263632	6	31108206	G	A	0.6	0	0	0.921142	0.64	0.01	0	0	0	0.921142	0.0193906	20	0.979294
	FKBP5_Q13451_OID20937_v1_Neurology	FKBP5	6	35573585	rs4236047	6	35723863	T	C	0.7	0	0	0.921206	-0.21	0.01	1.14292e-137	0	0.01	0.921207	0.0075259	20	0.979294
	CD200R1_Q8TD46_OID20595_v1_Inflammation	CD200R1	3	112921205	rs2171509	3	112929375	C	T	0.5	0	0	0.921241	0.55	0.01	0	0	0	0.921241	0.544994	20	0.979294
	PGLYRP2_Q96PD5_OID30742_v1_Inflammation_II	PGLYRP2	19	15468645	rs7248655	19	15470442	G	A	0.7	0	0	0.92163	-0.48	0.01	0	0	0	0.92163	0.972734	16	0.979294
	CRTAM_O95727_OID20914_v1_Neurology	CRTAM	11	122838500	rs2887851	11	122843102	G	A	0.6	0	0	0.922187	0.25	0.01	8.31477e-239	0	0	0.922188	0.656871	6	0.979362
	EIF4G3_O43432_OID31022_v1_Neurology_II	EIF4G3	1	20806292	rs6691200	1	20979813	C	T	0.5	0	0	0.923106	-0.07	0.01	1.65045e-21	0	0.01	0.92311	0.0861202	20	0.979447
	FUCA1_P04066_OID20261_v1_Cardiometabolic	FUCA1	1	23845077	rs12123991	1	23839701	A	G	0.4	0	0	0.923253	-0.3	0	0	0	0	0.923253	0.152707	20	0.979447
	NSFL1C_Q9UNZ2_OID21022_v1_Neurology	NSFL1C	20	1442162	rs6074680	20	1477859	G	C	0.5	0	0	0.925315	-0.08	0.01	8.7498e-25	0	0.01	0.925318	0.71194	20	0.980842
	ECHS1_P30084_OID30239_v1_Cardiometabolic_II	ECHS1	10	133362485	rs1049951	10	133370622	A	G	0.9	0	0	0.926074	-0.45	0.02	2.76482e-160	0	0	0.926074	0.653765	20	0.980842
	FABP9_Q0Z7S8_OID20501_v1_Inflammation	FABP9	8	81458253	rs7821748	8	81514177	G	A	0.4	0	0	0.926428	0.08	0.01	1.53073e-27	0	0	0.92643	0.380958	16	0.980842
	PGLYRP1_O75594_OID20338_v1_Cardiometabolic	PGLYRP1	19	46019153	rs11669048	19	46017470	C	G	0.6	0	0	0.926973	0.25	0.01	3.701e-234	0	0	0.926973	0.346239	20	0.980842
	WFDC2_Q14508_OID21505_v1_Oncology	WFDC2	20	45469753	rs6032226	20	45485639	T	C	0.5	0	0	0.927474	-0.07	0.01	4.31124e-21	0	0.02	0.927478	0.137739	20	0.980842
	EGFL7_Q9UHF1_OID21252_v1_Oncology	EGFL7	9	136658856	rs9411259	9	136659271	T	C	0.8	0	0	0.927528	0.13	0.01	1.23426e-41	0	0	0.92753	0.206895	20	0.980842
	MBL2_P11226_OID30759_v1_Inflammation_II	MBL2	10	52765380	rs7899547	10	52777079	G	T	0.6	0	0	0.928138	0.91	0.01	0	0	0	0.928138	0.268792	20	0.980962
	CTSC_P53634_OID20679_v1_Inflammation	CTSC	11	88265069	rs217068	11	88331814	C	A	0.8	0	0	0.928952	0.78	0.01	0	0	0	0.928952	0.135076	20	0.981301
	KLK12_Q9UKR0_OID21201_v1_Oncology	KLK12	19	51029092	rs3745540	19	51031874	G	A	0.6	0	0	0.929988	-1.17	0.01	0	0	0	0.929988	0.878331	7	0.981346
	RASSF2_P50749_OID21194_v1_Oncology	RASSF2	20	4780023	rs2246735	20	4822848	T	C	0.6	0	0	0.931294	0.1	0.01	8.12268e-36	0	0.01	0.931296	0.916594	20	0.981346
	TNFRSF12A_Q9NP84_OID21482_v1_Oncology	TNFRSF12A	16	3018445	rs4786370	16	3063897	C	T	0.4	0	0	0.931854	0.05	0.01	7.59627e-14	0	0.01	0.931858	0.434733	15	0.981346
	CXCL11_O14625_OID21042_v1_Neurology	CXCL11	4	76033682	rs35170645	4	76043803	G	A	0.5	0	0	0.932274	-0.22	0.01	2.83097e-197	0	0	0.932275	0.0104583	20	0.981346
	CXCL10_P02778_OID20697_v1_Inflammation	CXCL10	4	76021118	rs35170645	4	76043803	G	A	0.5	0	0	0.932274	0.07	0.01	7.6683e-20	0	0.02	0.932277	0.0116209	15	0.981346
	IL32_P24001_OID20605_v1_Inflammation	IL32	16	3065297	rs9788910	16	3064471	G	C	0.5	0	0	0.933047	0.2	0.01	1.51661e-155	0	0.01	0.933047	0.391546	14	0.981346
	APOH_P02749_OID21072_v1_Neurology	APOH	17	66212033	rs8064837	17	66246585	C	G	0.5	0	0	0.934496	0.23	0.01	1.27912e-191	0	0	0.934496	0.318931	19	0.981346
	P4HB_P07237_OID21509_v1_Oncology	P4HB	17	81843159	rs73354184	17	81873985	C	G	0.8	0	0	0.934575	-0.08	0.01	7.73393e-17	0	0.02	0.934578	0.453939	4	0.981346
	BST1_Q10588_OID21051_v1_Neurology	BST1	4	15703065	rs4698413	4	15736259	T	C	0.6	0	0	0.934643	0.56	0.01	0	0	0	0.934643	0.145137	20	0.981346
	RNASE6_Q93091_OID30689_v1_Inflammation_II	RNASE6	14	20781268	rs11627265	14	20780637	G	C	0.4	0	0	0.934878	-0.29	0.01	0	0	0	0.934878	0.479652	11	0.981346
	HEXIM1_O94992_OID20589_v1_Inflammation	HEXIM1	17	45148475	rs8064386	17	45158742	C	T	0.5	0	0	0.935557	0.07	0.01	1.16012e-18	0	0.01	0.93556	0.00142795	20	0.981346
	SORBS1_Q9BX66_OID30978_v1_Neurology_II	SORBS1	10	95311771	rs6584004	10	95509101	C	T	0.6	0	0	0.935908	0.05	0.01	2.72001e-10	0	0.01	0.935913	0.228299	20	0.981346
	OMD_Q99983_OID20725_v1_Inflammation	OMD	9	92412380	rs7467899	9	92394766	A	G	0.5	0	0	0.936807	-0.06	0.01	9.94487e-16	0	0.02	0.93681	0.948716	10	0.981346
	DPEP2_Q9H4A9_OID21305_v1_Oncology	DPEP2	16	67987394	rs12325430	16	67819522	C	T	0.5	0	0	0.936933	0.07	0.01	5.56931e-22	0	0.01	0.936935	0.0302352	20	0.981346
	CTRL_P40313_OID31157_v1_Neurology_II	CTRL	16	67927640	rs12325430	16	67819522	C	T	0.5	0	0	0.936933	0.05	0.01	9.049e-11	0	0.02	0.936938	0.078581	15	0.981346
	ENTPD5_O75356_OID20104_v1_Cardiometabolic	ENTPD5	14	73958010	rs6574169	14	74170475	A	G	0.9	0	0	0.93717	0.83	0.02	0	0	0	0.93717	0.820844	20	0.981346
	LRRC38_Q5VT99_OID30924_v1_Neurology_II	LRRC38	1	13474973	rs2990675	1	13507303	C	G	0.7	0	0	0.938045	-0.21	0.01	9.00937e-155	0	0.01	0.938045	0.936168	12	0.981346
	CTBS_Q01459_OID30710_v1_Inflammation_II	CTBS	1	84549611	rs2911611	1	84640225	G	A	0.9	0	0	0.938711	0.34	0.01	8.09902e-227	0	0	0.938712	0.161883	20	0.981346
	PROC_P04070_OID20402_v1_Cardiometabolic	PROC	2	127418427	rs1799810	2	127418464	T	A	0.4	0	0	0.938728	-0.2	0.01	3.06747e-172	0	0.01	0.938728	0.72663	20	0.981346
	COL18A1_P39060_OID20332_v1_Cardiometabolic	COL18A1	21	45405165	rs4819126	21	45501224	G	A	0.5	0	0	0.938871	-0.12	0.01	3.78528e-62	0	0.01	0.938872	0.0608563	15	0.981346
	ANXA4_P09525_OID20123_v1_Cardiometabolic	ANXA4	2	69644425	rs10186725	2	69788359	G	A	0.5	0	0	0.940641	0.04	0.01	2.22905e-08	0	0.02	0.940646	0.0353454	6	0.982095
	TGFBI_Q15582_OID20417_v1_Cardiometabolic	TGFBI	5	136028988	rs13159365	5	136053744	T	C	0.5	0	0	0.942965	-0.55	0.01	0	0	0	0.942965	0.234998	20	0.982095
	CDKN1A_P38936_OID21319_v1_Oncology	CDKN1A	6	36676460	rs3829964	6	36676721	C	T	0.5	0	0	0.943048	-0.08	0.01	1.23566e-27	0	0.01	0.94305	0.952482	16	0.982095
	CPA4_Q9UI42_OID30606_v1_Inflammation_II	CPA4	7	130293134	rs10954267	7	130293641	A	C	0.6	0	0	0.9431	0.53	0.01	0	0	0	0.9431	0.733112	20	0.982095
	EPHA2_P29317_OID21342_v1_Oncology	EPHA2	1	16124337	rs924204	1	16187431	G	A	0.6	0	0	0.94345	-0.13	0.01	3.12318e-72	0	0.01	0.943451	0.724449	20	0.982095
	TNFRSF11B_O00300_OID20735_v1_Inflammation	TNFRSF11B	8	118923557	rs6469812	8	119115831	C	T	0.5	0	0	0.943844	0.19	0.01	1.03529e-160	0	0	0.943844	0.793141	20	0.982095
	SPINK6_Q6UWN8_OID21450_v1_Oncology	SPINK6	5	148202794	rs12717962	5	148186561	G	A	0.6	0	0	0.945065	-0.36	0.01	0	0	0	0.945065	0.68001	12	0.982095
	CFI_P05156_OID30772_v1_Inflammation_II	CFI	4	109731008	rs10033900	4	109737911	C	T	0.5	0	0	0.945482	0.22	0.01	1.32496e-188	0	0	0.945482	0.168411	20	0.982095
	NOMO1_Q15155_OID21106_v1_Neurology	NOMO1	16	14833721	rs9940089	16	16198014	C	G	0.7	0	0	0.94607	0.36	0.01	0	0	0	0.94607	0.927743	17	0.982095
	ELOA_Q14241_OID21337_v1_Oncology	ELOA	1	23743448	rs35863927	1	23725444	C	T	0.6	0	0	0.946759	0.09	0.01	3.85211e-30	0	0.01	0.94676	0.246826	12	0.982095
	TOP2B_Q02880_OID30559_v1_Inflammation_II	TOP2B	3	25597978	rs9833930	3	25621893	G	A	0.5	0	0	0.946769	0.04	0.01	7.17959e-09	0	0.02	0.946772	null	null	0.982095
	GRIK2_Q13002_OID30977_v1_Neurology_II	GRIK2	6	100962701	rs4240588	6	100711074	A	G	1	0	0	0.947289	-0.48	0.02	7.36205e-145	0	0	0.947289	0.0386869	5	0.982095
	ING1_Q9UK53_OID20853_v1_Neurology	ING1	13	110712736	rs4773239	13	110708187	T	A	0.8	0	0	0.947637	0.06	0.01	1.01144e-09	0	0.02	0.94764	0.859074	10	0.982095
	EGF_P01133_OID20698_v1_Inflammation	EGF	4	109912883	rs2298989	4	109970517	C	T	0.4	0	0	0.948142	0.12	0.01	5.30389e-59	0	0	0.948143	0.634277	20	0.982095
	CEACAM20_Q6UY09_OID31308_v1_Oncology_II	CEACAM20	19	44501677	rs8104074	19	44517794	C	T	0.6	0	0	0.94967	0.09	0.01	2.17772e-31	0	0.01	0.94967	0.141224	13	0.982095
	APOD_P05090_OID30746_v1_Inflammation_II	APOD	3	195568705	rs9886978	3	195570236	G	T	0.7	0	0	0.949887	0.14	0.01	1.17411e-71	0	0.01	0.949888	0.161277	20	0.982095
	IGF2R_P11717_OID21146_v1_Neurology	IGF2R	6	159969082	rs622342	6	160151834	A	C	0.6	0	0	0.950569	0.21	0.01	5.74452e-168	0	0	0.950569	0.968599	7	0.982095
	DPP7_Q9UHL4_OID20142_v1_Cardiometabolic	DPP7	9	137110546	rs13301872	9	136913171	C	A	0.7	0	0	0.950932	0.12	0.01	1.11994e-48	0	0.01	0.950932	0.771877	16	0.982095
	SPINK4_O60575_OID20509_v1_Inflammation	SPINK4	9	33218365	rs4879679	9	33234021	T	C	0.8	0	0	0.951241	-1.11	0.01	0	0	0	0.951241	0.0472938	17	0.982095
	SPOCK1_Q08629_OID20924_v1_Neurology	SPOCK1	5	136975298	rs6596388	5	137525113	G	T	0.6	0	0	0.951399	0.13	0.01	5.60015e-66	0	0.01	0.951399	0.0116635	12	0.982095
	ARFIP1_P53367_OID31024_v1_Neurology_II	ARFIP1	4	152779937	rs4619875	4	152779978	T	C	0.4	0	0	0.951432	0.16	0.01	2.35185e-95	0	0	0.951432	0.033329	20	0.982095
	GORASP2_Q9H8Y8_OID31438_v1_Oncology_II	GORASP2	2	170928464	rs1529391	2	170969668	G	A	0.7	0	0	0.952284	-0.05	0.01	4.98769e-11	0	0.01	0.952286	0.464377	19	0.982095
	PFKFB2_O60825_OID21356_v1_Oncology	PFKFB2	1	207034366	rs1560	1	207077286	G	A	0.4	0	0	0.952649	-0.19	0.01	4.13036e-142	0	0.01	0.952649	0.20422	20	0.982095
	APOE_P02649_OID30727_v1_Inflammation_II	APOE	19	44905791	rs405509	19	44905579	G	T	0.5	0	0	0.952897	0.35	0.01	0	0	0	0.952897	0.248914	16	0.982095
	CD300LF_Q8TDQ1_OID21469_v1_Oncology	CD300LF	17	74694311	rs9903991	17	74705815	G	A	0.8	0	0	0.952926	1.29	0.01	0	0	0	0.952926	0.239327	12	0.982095
	NTF4_P34130_OID21208_v1_Oncology	NTF4	19	49061066	rs4802543	19	49051802	T	C	0.4	0	0	0.953211	0.04	0.01	5.56186e-06	0	0.03	0.953215	0.65465	12	0.982095
	ERBB3_P21860_OID20705_v1_Inflammation	ERBB3	12	56076799	rs2292238	12	56100038	C	A	0.4	0	0	0.953256	-0.12	0.01	2.38949e-65	0	0	0.953256	0.0771465	14	0.982095
	DPY30_Q9C005_OID21410_v1_Oncology	DPY30	2	31867809	rs160806	2	31835401	A	T	0.9	0	0	0.953779	-0.08	0.01	1.74784e-11	0	0.02	0.953781	0.377189	20	0.982095
	NOTCH1_P46531_OID20311_v1_Cardiometabolic	NOTCH1	9	136494433	rs7875807	9	136561043	G	A	1	0	0	0.953922	0.15	0.02	1.00578e-18	0	0.03	0.953923	0.578027	18	0.982095
	TRIM25_Q14258_OID31482_v1_Oncology_II	TRIM25	17	56836387	rs2525992	17	56910821	T	C	0.8	0	0	0.954625	-0.1	0.01	5.98962e-33	0	0	0.954625	0.809979	11	0.98231
	VMO1_Q7Z5L0_OID21381_v1_Oncology	VMO1	17	4785285	rs8078118	17	4786743	A	C	0.4	0	0	0.956014	0.76	0.01	0	0	0	0.956014	0.311332	20	0.982827
	COL5A1_P20908_OID30587_v1_Inflammation_II	COL5A1	9	134641803	rs3118557	9	134467843	T	C	0.7	0	0	0.957203	0.17	0.01	8.05946e-93	0	0.01	0.957204	0.727228	12	0.982827
	HGFAC_Q04756_OID30718_v1_Inflammation_II	HGFAC	4	3441968	rs4690097	4	3444018	T	C	0.7	0	0	0.957744	-0.48	0.01	0	0	0	0.957744	0.0979966	16	0.982827
	PRTG_Q2VWP7_OID21443_v1_Oncology	PRTG	15	55611544	rs10851591	15	55711507	G	A	0.7	0	0	0.957991	0.45	0.01	0	0	0	0.957991	0.191934	20	0.982827
	SETMAR_Q53H47_OID20948_v1_Neurology	SETMAR	3	4303332	rs4685744	3	4361853	T	C	0.5	0	0	0.95925	-0.22	0.01	6.97724e-194	0	0	0.95925	0.00906672	20	0.982827
	CA13_Q8N1Q1_OID20225_v1_Cardiometabolic	CA13	8	85220587	rs9329908	8	85286992	C	A	0.7	0	0	0.95975	0.25	0.01	2.71379e-232	0	0	0.95975	0.614445	20	0.982827
	LYZL2_Q7Z4W2_OID31180_v1_Oncology_II	LYZL2	10	30611779	rs300817	10	30605605	T	C	0.5	0	0	0.960289	-0.14	0.01	1.94714e-86	0	0.01	0.960289	0.933774	12	0.982827
	CKMT1A_CKMT1B_P12532_OID20721_v1_Inflammation	CKMT1A_CKMT1B	15	43692886	rs2470134	15	43557688	G	A	0.9	0	0	0.960443	0.24	0.01	6.10661e-80	0	0.01	0.960443	0.0542081	20	0.982827
	GOLM2_Q6P4E1_OID21044_v1_Neurology	GOLM2	15	44288719	rs2470134	15	43557688	G	A	0.9	0	0	0.960443	-0.06	0.01	5.01684e-06	0	0.04	0.960445	null	null	0.982827
	IFI30_P13284_OID31505_v1_Oncology_II	IFI30	19	18173162	rs4808750	19	18139739	A	G	0.8	0	0	0.96077	0.37	0.01	0	0	0	0.96077	0.0457151	20	0.982827
	TNF_P01375_OID20848_v1_Neurology	TNF	6	31575565	rs9266717	6	31381966	G	A	0.7	0	0	0.961236	-0.09	0.01	4.60895e-26	0	0.01	0.961236	0.191718	20	0.982827
	JAM2_P57087_OID21064_v1_Neurology	JAM2	21	25639258	rs9976962	21	25596164	A	C	0.8	0	0	0.961508	-0.07	0.01	1.99527e-14	0	0.02	0.961509	0.778139	19	0.982827
	CA4_P22748_OID20241_v1_Cardiometabolic	CA4	17	60149942	rs10438768	17	60136602	G	C	0.8	0	0	0.961558	0.13	0.01	2.91337e-45	0	0.01	0.961558	0.15909	15	0.982827
	F13B_P05160_OID30781_v1_Inflammation_II	F13B	1	197038741	rs6428382	1	197075628	C	A	0.5	0	0	0.963549	-0.29	0.01	0	0	0	0.963549	0.819647	16	0.984356
	DSCAM_O60469_OID30993_v1_Neurology_II	DSCAM	21	40010999	rs12483457	21	40738911	T	A	0.4	0	0	0.964279	0.17	0.01	1.59586e-119	0	0.01	0.964279	0.757887	14	0.984595
	APOM_O95445_OID20374_v1_Cardiometabolic	APOM	6	31652416	rs760293	6	31644000	C	T	0.8	0	0	0.967285	0.15	0.01	2.11932e-57	0	0.01	0.967285	0.0540926	20	0.986374
	GAS6_Q14393_OID20318_v1_Cardiometabolic	GAS6	13	113820549	rs7399657	13	113824627	G	C	0.4	0	0	0.967351	-0.18	0.01	4.61311e-124	0	0.01	0.967351	0.47333	13	0.986374
	FUOM_A2VDF0_OID30626_v1_Inflammation_II	FUOM	10	133355158	rs1891371	10	133353617	T	C	1	0	0	0.96751	-0.48	0.02	8.39443e-127	0	0	0.96751	0.902883	17	0.986374
	PCSK9_Q8NBP7_OID20235_v1_Cardiometabolic	PCSK9	1	55039447	rs472495	1	55055640	T	G	0.6	0	0	0.970518	0.16	0.01	1.48184e-92	0	0.01	0.970518	0.168375	20	0.987446
	HBZ_P02008_OID30307_v1_Cardiometabolic_II	HBZ	16	142728	rs2461286	16	153255	G	A	0.7	0	0	0.970679	-1.03	0.01	0	0	0	0.970679	0.206936	20	0.987446
	COL15A1_P39059_OID30396_v1_Cardiometabolic_II	COL15A1	9	98943179	rs7874948	9	98864407	C	A	0.7	0	0	0.970887	0.19	0.01	8.81032e-118	0	0.01	0.970887	0.571675	20	0.987446
	ANXA5_P08758_OID20810_v1_Neurology	ANXA5	4	121667946	rs2306413	4	121696338	C	T	0.5	0	0	0.970916	-0.09	0.01	4.35209e-29	0	0.01	0.970917	0.135828	15	0.987446
	CTSL_P07711_OID20228_v1_Cardiometabolic	CTSL	9	87724051	rs868561	9	87734287	C	G	0.5	0	0	0.971047	-0.15	0.01	2.6176e-92	0	0.01	0.971047	0.687835	20	0.987446
	CD244_Q9BZW8_OID20628_v1_Inflammation	CD244	1	160830160	rs6682654	1	160839213	A	G	0.5	0	0	0.972877	-0.29	0.01	0	0	0	0.972877	0.171153	20	0.988446
	OSCAR_Q8IYS5_OID20776_v1_Inflammation	OSCAR	19	54094668	rs4442925	19	54051696	T	C	0.5	0	0	0.973025	0.52	0.01	0	0	0	0.973025	0.0788376	16	0.988446
	BPIFB2_Q8N4F0_OID30311_v1_Cardiometabolic_II	BPIFB2	20	33007704	rs6088051	20	32974911	G	A	0.7	0	0	0.974313	-0.23	0.01	3.94344e-196	0	0	0.974313	0.0333361	20	0.989248
	SERPINA6_P08185_OID30743_v1_Inflammation_II	SERPINA6	14	94304248	rs2749527	14	94360731	T	C	0.5	0	0	0.977701	-0.21	0.01	5.17184e-217	0	0	0.977701	0.360344	20	0.991
	SERPINA1_P01009_OID30750_v1_Inflammation_II	SERPINA1	14	94376747	rs2749527	14	94360731	T	C	0.5	0	0	0.977701	-0.09	0.01	3.4041e-29	0	0	0.977701	0.361985	18	0.991
	ACTA2_P62736_OID20079_v1_Cardiometabolic	ACTA2	10	88935074	rs1324551	10	88991759	T	C	0.5	0	0	0.977916	-0.06	0.01	1.11815e-18	0	0.02	0.977916	0.539078	6	0.991
	TSC22D1_Q15714_OID31016_v1_Neurology_II	TSC22D1	13	44432143	rs4409986	13	44655477	A	G	0.8	0	0	0.978033	-0.06	0.01	6.18458e-08	0	0.03	0.978033	null	null	0.991
	BMP10_O95393_OID30575_v1_Inflammation_II	BMP10	2	68860909	rs2312077	2	68867789	C	G	0.6	0	0	0.980394	0.1	0.01	6.93421e-38	0	0.01	0.980394	0.557361	20	0.992323
	CBS_P35520_OID30200_v1_Cardiometabolic_II	CBS	21	43053191	rs2851391	21	43067294	C	T	0.6	0	0	0.980591	0.09	0.01	3.65593e-31	0	0	0.980591	0.593751	20	0.992323
	SERPINA12_Q8IW75_OID20219_v1_Cardiometabolic	SERPINA12	14	94487274	rs2093265	14	94547990	A	G	0.6	0	0	0.981183	-0.46	0.01	0	0	0	0.981183	0.313517	12	0.992323
	SLC9A3R2_Q15599_OID31445_v1_Oncology_II	SLC9A3R2	16	2025356	rs35784	16	2145197	C	T	0.8	0	0	0.981336	0.09	0.01	1.45512e-21	0	0.01	0.981336	0.517959	12	0.992323
	GART_P22102_OID31004_v1_Neurology_II	GART	21	33503931	rs2007041	21	33521888	C	T	0.8	0	0	0.982943	-0.13	0.01	1.48592e-46	0	0.01	0.982943	0.778993	20	0.993297
	MTHFD2_P13995_OID31078_v1_Neurology_II	MTHFD2	2	74186172	rs3108163	2	74138764	G	A	0.5	0	0	0.983299	-0.05	0.01	2.74252e-09	0	0.02	0.983299	0.594322	13	0.993297
	HIP1R_O75146_OID31141_v1_Neurology_II	HIP1R	12	122834453	rs12817488	12	122811747	A	G	0.4	0	0	0.984673	0.08	0.01	2.7682e-29	0	0.01	0.984673	0.421758	20	0.993881
	IGFBP3_P17936_OID20398_v1_Cardiometabolic	IGFBP3	7	45912245	rs11977526	7	45968511	A	G	0.4	0	0	0.984878	0.43	0.01	0	0	0	0.984878	0.576327	20	0.993881
	CYB5R2_Q6BCY4_OID31512_v1_Oncology_II	CYB5R2	11	7665100	rs3897382	11	7673233	G	A	0.6	0	0	0.986448	0.18	0.01	1.14552e-116	0	0.01	0.986448	0.560729	20	0.994694
	ACP1_P24666_OID30524_v1_Inflammation_II	ACP1	2	264140	rs300750	2	208794	G	T	0.5	0	0	0.986871	-0.29	0.01	0	0	0	0.986871	0.882568	17	0.994694
	IL31RA_Q8NI17_OID30475_v1_Inflammation_II	IL31RA	5	55851357	rs324454	5	55906723	C	T	0.6	0	0	0.988118	-0.29	0.01	5.65985e-301	0	0	0.988118	0.0828991	20	0.994694
	CDH5_P33151_OID20243_v1_Cardiometabolic	CDH5	16	66366622	rs1063438	16	66403228	T	A	0.6	0	0	0.988348	0.11	0.01	1.072e-53	0	0.01	0.988348	0.842083	20	0.994694
	CLSTN2_Q9H4D0_OID20664_v1_Inflammation	CLSTN2	3	139935185	rs6777464	3	139828374	C	T	0.5	0	0	0.98862	-0.26	0.01	4.92944e-270	0	0	0.98862	0.4102	20	0.994694
	DNAJA4_Q8WW22_OID31130_v1_Neurology_II	DNAJA4	15	78264086	rs1519818	15	78249403	A	G	0.6	0	0	0.988812	-0.11	0.01	9.79711e-50	0	0.01	0.988812	0.457216	20	0.994694
	CD6_P30203_OID20649_v1_Inflammation	CD6	11	60971680	rs4939488	11	61019002	C	T	0.4	0	0	0.989188	-0.62	0.01	0	0	0	0.989188	0.248198	20	0.994694
	PADI2_Q9Y2J8_OID20467_v1_Inflammation	PADI2	1	17066761	rs2235913	1	17098582	A	G	0.6	0	0	0.990074	0.12	0.01	9.01149e-54	0	0.01	0.990074	0.627814	20	0.995082
	CLPS_P04118_OID21156_v1_Neurology	CLPS	6	35794982	rs2766588	6	35785450	C	T	0.6	0	0	0.990719	0.55	0.01	0	0	0	0.990719	0.00105507	17	0.995227
	NOTCH3_Q9UM47_OID20253_v1_Cardiometabolic	NOTCH3	19	15159038	rs4494664	19	15127268	A	G	1	0	0.01	0.991326	0.28	0.03	2.48772e-24	0	0.03	0.991326	0.318842	8	0.995333
	ADAM12_O43184_OID30491_v1_Inflammation_II	ADAM12	10	126012381	rs11244909	10	126256024	C	T	0.6	0	0	0.992925	0.13	0.01	9.41886e-62	0	0	0.992925	0.767331	20	0.996436
	NFKB1_P19838_OID30160_v1_Cardiometabolic_II	NFKB1	4	102501330	rs17032705	4	102511817	A	G	0.4	0	0	0.994196	0.11	0.01	1.14446e-50	0	0	0.994196	0.273565	18	0.997152
	ECI2_O75521_OID30142_v1_Cardiometabolic_II	ECI2	6	4115693	rs664299	6	4112007	G	T	0.4	0	0	0.994642	-0.24	0.01	2.50185e-199	0	0	0.994642	0.0648752	20	0.997152
	KITLG_P21583_OID20196_v1_Cardiometabolic	KITLG	12	88492793	rs11105121	12	88970809	T	C	0.7	0	0	0.99723	-0.05	0.01	3.76444e-12	0	0.01	0.99723	0.535236	4	0.999241
	APOF_Q13790_OID30701_v1_Inflammation_II	APOF	12	56360568	rs2695782	12	56329046	T	C	0.9	0	0	0.99844	0.35	0.01	2.67922e-131	0	0	0.99844	0.0385088	8	0.999577
	PTH1R_Q03431_OID20571_v1_Inflammation	PTH1R	3	46877721	rs3731532	3	48170695	C	T	1	0	0	0.998576	-0.23	0.02	1.10586e-26	0	0	0.998576	0.102964	5	0.999577
	KLK10_O43240_OID21523_v1_Oncology	KLK10	19	51012739	rs2569454	19	51019947	C	T	0.6	0	0	0.999548	0.59	0.01	0	0	0	0.999548	0.0476196	12	0.999577
	MIF_P14174_OID21073_v1_Neurology	MIF	22	23894383	rs2330634	22	23908608	G	C	0.6	0	0	0.999577	-0.11	0.01	2.09845e-46	0	0.01	0.999577	0.481694	20	0.999577
														null	null	null	null	null	null	null	null	null
														null	null	null	null	null	null	null	null	null
														null	null	null	null	null	null	null	null	null
														null	null	null	null	null	null	null	null	null
														null	null	null	null	null	null	null	null	null
