# Supplementary material for: Shared latent genetic liability across fibromyalgia and psychiatric traits: Novel insights from genomic structural equation modeling
Source: PLoS Genet. 2026 Jan 23;22(1):e1012034. doi: 10.1371/journal.pgen.1012034 (PMC12867332; doi:10.1371/journal.pgen.1012034)
Supplement: S15 Table — (XLSX) [file pgen.1012034.s015.xlsx]

## Sheet: Munka1
	S15 Table. Associations between Plasma protein levels and mvFibroPsych in the deCODE datasets
	geneID	gene Name	CHR	BP	topSNP	topSNP_chr	topSNP_bp	A1	A2	Freq	b_GWAS	se_GWAS	p_GWAS	b_eQTL	se_eQTL	p_eQTL	b_SMR	se_SMR	p_SMR	p_HEIDI	nsnp_HEIDI
	14151_4_ISG15_UCRP	ISG15	1	1001138	rs13303313	1	1008588	T	C	0.6	0	0	0.21056	-0.32	0.01	0	0	0	0.210727	0.183219	20
	15483_377_AGRN_Agrin	AGRN	1	1020120	rs4970394	1	1027511	T	C	0.6	0	0	0.233282	0.3	0.01	2.00157e-288	0	0	0.233534	0.106334	20
	7981_230_B3GALT6_B3GT6	B3GALT6	1	1232237	rs11489820	1	1378204	C	G	0.8	0	0	0.552675	0.09	0.01	2.77399e-20	0.01	0.01	0.553495	0.21565	9
	10521_10_MXRA8_MXRA8	MXRA8	1	1352689	rs2274262	1	1307327	G	A	0.9	0	0	0.816937	0.13	0.02	1.363e-16	0	0.01	0.817008	0.989681	20
	6385_63_VWA1_VWA1	VWA1	1	1434861	rs2260423	1	1379327	G	A	0.9	0	0	0.995471	0.4	0.02	9.90196e-82	0	0	0.995471	0.926848	20
	13624_17_NADK_NADK	NADK	1	1751232	rs4648629	1	1764023	A	C	0.4	0	0	0.561404	-0.2	0.01	1.10202e-132	0	0.01	0.561514	0.0440848	20
	10015_119_KCNAB2_KCAB2	KCNAB2	1	5990927	rs520969	1	5862248	G	A	0.4	0	0	0.148641	0.08	0.01	3.68498e-22	0.02	0.01	0.153138	0.237816	11
	14025_18_TNFRSF9_4_1BB	TNFRSF9	1	7915871	rs4908727	1	8103062	C	T	0.8	0	0	0.501924	0.05	0.01	6.00899e-07	0.01	0.01	0.50575	0.1302	13
	19523_215_PARK7_PARK7	PARK7	1	7954291	rs226251	1	7964630	C	T	0.6	0	0	0.221261	0.14	0.01	2.799e-67	0	0	0.22241	0.0810925	20
	3352_80_CA6_Carbonic_anhydrase_6	CA6	1	8945867	rs3765963	1	8974539	G	A	0.4	0	0	0.748661	0.59	0.01	0	0	0	0.748662	0.489134	13
	7161_25_H6PD_G6PE	H6PD	1	9234774	rs7555568	1	9232547	A	G	0.4	0	0	0.863667	-0.54	0	0	0	0	0.863667	0.378352	14
	15521_4_CLSTN1_Alcadein_alpha_1	CLSTN1	1	9728926	rs11121536	1	10256703	T	A	1	0	0	0.951906	-0.32	0.02	2.23999e-48	0	0.01	0.951907	null	null
	19338_3_LZIC_LZIC	LZIC	1	9922113	rs6541077	1	10084843	G	A	1	0.01	0	0.080301	0.22	0.03	5.035e-16	0.03	0.01	0.0873314	null	null
	14208_3_RBP7_RET7	RBP7	1	9997206	rs1220400	1	9937021	C	T	0.8	0	0	0.368042	0.17	0.01	1.11897e-72	-0.01	0.01	0.368638	0.203765	13
	4187_49_PGD_6_Phosphogluconate_dehydrogenase	PGD	1	10398592	rs11121555	1	10382798	T	C	0.5	0	0	0.63397	-0.04	0.01	4.19099e-06	0.01	0.03	0.635773	null	null
	8300_82_PEX14_PEX14	PEX14	1	10472288	rs684016	1	10477033	A	C	0.5	0	0	0.233504	0.06	0.01	1.75e-13	0.02	0.02	0.239555	0.424555	20
	5443_62_NPPA_ANP	NPPA	1	11845709	rs11121832	1	11800063	C	T	0.8	0	0	0.229354	0.06	0.01	1.201e-10	0.01	0.01	0.237359	0.432651	4
	7655_11_NPPB_N_terminal_pro_BNP	NPPB	1	11857464	rs198389	1	11859214	G	A	0.4	0	0	0.636596	0.25	0.01	1.5388e-211	0	0	0.636635	0.814303	20
	6538_90_KIAA2013_K2013	KIAA2013	1	11919591	rs11588551	1	11881879	T	C	0.5	0	0	0.851683	0.08	0.01	6.38502e-29	0	0	0.851703	0.905406	14
	8368_102_TNFRSF1B_TNF_sR_II	TNFRSF1B	1	12166991	rs1212890	1	12160312	G	A	0.5	0	0	0.866588	-0.13	0.01	3.92703e-52	0	0.01	0.866596	0.379822	10
	7140_1_CELA2A_ELA2A	CELA2A	1	15456728	rs3737696	1	15461774	C	A	0.7	0	0	0.801282	0.08	0.01	1.709e-17	0	0	0.801367	0.646311	6
	4834_61_EPHA2_Epithelial_cell_kinase	EPHA2	1	16124337	rs924204	1	16187431	G	A	0.6	0	0	0.94345	-0.14	0.01	8.589e-65	0	0.01	0.943451	0.625786	20
	9294_45_MFAP2_MFAP2	MFAP2	1	16974502	rs4920605	1	16988930	A	G	0.5	0	0	0.234095	0.35	0.01	0	0	0	0.234206	0.181596	20
	18173_11_AKR7A3_ARK73	AKR7A3	1	19282573	rs6426774	1	19275759	T	C	0.8	0	0	0.696805	0.25	0.01	3.46594e-143	0	0.01	0.696839	0.540278	18
	4188_1_AKR7A2_Aflatoxin_B1_aldehyde_reductase	AKR7A2	1	19303965	rs214335	1	19351502	A	G	0.5	0	0	0.962089	-0.15	0.01	3.50801e-76	0	0.01	0.962089	0.886413	20
	2944_66_NBL1_DAN	NBL1	1	19596979	rs904965	1	19445640	A	G	0.6	0	0	0.737357	0.06	0.01	3.02201e-13	0	0.01	0.737625	0.462003	13
	2692_74_PLA2G2A_NPS_PLA2	PLA2G2A	1	19975431	rs1774132	1	19982703	G	T	0.7	0	0	0.198672	-0.56	0.01	0	0	0	0.198722	0.0192757	20
	17161_1_DDOST_OST48	DDOST	1	20651767	rs818194	1	20605335	T	A	0.8	0	0	0.748034	0.09	0.01	2.302e-23	0	0.01	0.748161	0.0962581	20
	15626_223_HSPG2_Perlecan	HSPG2	1	21822244	rs2305562	1	21857246	G	A	0.5	0	0	0.895373	0.12	0.01	2.64498e-47	0	0	0.895377	0.389039	16
	14100_63_C1QC_C1QC	C1QC	1	22643014	rs209702	1	22600821	G	A	0.4	0	0	0.510214	0.29	0.01	6.63464e-255	0	0	0.510293	0.127507	13
	8225_86_EPHB2_EPHB2	EPHB2	1	22710839	rs10917287	1	22741902	G	A	0.7	0	0	0.232231	0.19	0.01	1.95804e-100	-0.01	0.01	0.232966	0.0695151	3
	7192_37_IFNLR1_CRF2_12	IFNLR1	1	24154168	rs870549	1	24199506	C	T	0.8	0	0	0.328968	0.11	0.01	2.66299e-33	0	0	0.330557	0.663986	7
	15314_49_CLIC4_CLIC4	CLIC4	1	24745382	rs3122049	1	24730510	C	T	0.6	0	0	0.891301	0.05	0.01	1.556e-09	0	0.02	0.891328	0.699947	14
	18183_3_LDLRAP1_ARH	LDLRAP1	1	25543606	rs11799800	1	25565480	T	C	0.5	0	0	0.0503651	-0.1	0.01	4.75496e-39	0.02	0.01	0.0529552	0.00719596	8
	13427_66_MAN1C1_MA1C1	MAN1C1	1	25616791	rs11247595	1	25682168	C	T	0.5	0	0	0.0305371	-0.24	0.01	1.15494e-194	0	0	0.0309774	0.327863	16
	17490_4_SH3BGRL3_SH3BGRL3_like_protein	SH3BGRL3	1	26280086	rs6702987	1	26225454	G	T	0.9	0	0	0.645293	0.56	0.01	0	0	0	0.645309	0.38535	19
	12329_21_RPS6KA1_KS6A1	RPS6KA1	1	26529761	rs11589734	1	26534508	A	G	0.5	0	0	0.97095	0.12	0.01	5.39896e-58	0	0.01	0.97095	0.219462	20
	5462_62_FCN3_Ficolin_3	FCN3	1	27369110	rs4500341	1	27457141	A	G	0.9	0	0	0.621424	0.68	0.01	0	0	0	0.621438	0.494704	5
	3810_50_FGR_FGR	FGR	1	27612064	rs12049219	1	27622615	C	T	0.9	0	0	0.322413	-0.15	0.02	1.196e-23	0.02	0.02	0.324759	null	null
	10418_36_STX12_STX12	STX12	1	27773219	rs4430355	1	27655858	A	G	1	0	0	0.540028	0.16	0.03	7.352e-10	0.02	0.03	0.542021	null	null
	4706_17_EPB41_41	EPB41	1	28887091	rs12403568	1	29131266	T	G	0.5	0	0	0.0588014	-0.06	0.01	5.44499e-14	-0.03	0.02	0.0668458	0.0532039	15
	8337_65_PTPRU_PTPRU	PTPRU	1	29236516	rs7556162	1	29309634	C	T	0.5	0	0	0.403797	-0.1	0.01	5.773e-35	-0.01	0.01	0.404871	0.604515	5
	11192_168_TINAGL1_TINAL	TINAGL1	1	31576485	rs4949445	1	31560944	A	G	0.5	0	0	0.326833	-0.09	0.01	8.82698e-28	0.01	0.01	0.328773	0.29536	20
	17332_3_ADPRHL2_ARHL2	ADPRHL2	1	36088892	rs504939	1	36839607	A	G	1	0	0	0.436474	0.17	0.02	4.523e-14	-0.01	0.01	0.438898	null	null
	5076_53_EPHA10_EPHAA	EPHA10	1	37713880	rs12049522	1	37779845	G	T	0.6	0	0	0.00239435	-0.08	0.01	2.86902e-23	0.04	0.01	0.00368609	0.0118774	20
	12641_3_INPP5B_I5P2	INPP5B	1	37860697	rs486513	1	37773553	A	G	0.8	0	0	0.653758	0.33	0.01	1.09623e-172	0	0.01	0.6538	0.0330534	20
	5238_26_PPIE_PPIE	PPIE	1	39692182	rs553057	1	39748703	C	G	0.5	0	0	0.124095	-0.35	0.01	0	0	0	0.124266	0.151006	13
	9244_27_PPT1_PPT1	PPT1	1	40072710	rs4660389	1	40094719	G	T	0.8	0	0	0.231783	-0.2	0.01	5.87187e-121	0.01	0.01	0.232393	0.132114	20
	6223_5_GUCA2B_GUC2B	GUCA2B	1	42153410	rs1022231	1	42108510	T	A	0.7	0	0	0.0842655	-0.11	0.01	1.77601e-31	-0.02	0.01	0.0876599	0.111855	20
	17843_30_PPCS_PPCS	PPCS	1	42456117	rs6690354	1	42564374	G	A	0.8	0	0	0.108693	0.11	0.01	3.828e-27	-0.02	0.01	0.11259	0.168063	20
	12449_16_PPIH_PPIH	PPIH	1	42658335	rs7548186	1	42833977	A	G	1	0	0	0.854066	-0.14	0.02	1.051e-09	0	0.03	0.854132	null	null
	2844_53_TIE1_sTie_1	TIE1	1	43300982	rs4660253	1	43295980	T	C	0.6	0	0	0.666294	0.25	0.01	1.27476e-215	0	0	0.666323	0.813939	20
	9595_11_B4GALT2_B4GT2	B4GALT2	1	43978943	rs2477614	1	44014338	G	A	0.8	0	0	0.348811	0.25	0.01	3.024e-79	0.01	0.01	0.349406	0.478605	20
	19289_29_UROD_DCUP	UROD	1	45010950	rs11211067	1	45022954	G	A	0.8	0	0	0.587773	0.32	0.01	0	0	0	0.587802	0.614982	20
	3855_56_PRDX1_Peroxiredoxin_1	PRDX1	1	45510914	rs487174	1	45543864	G	A	0.9	0	0	0.413949	0.18	0.01	3.537e-41	0	0	0.41481	0.818221	8
	4192_10_AKR1A1_AK1A1	AKR1A1	1	45550543	rs6673477	1	45548641	C	T	0.7	0	0	0.088053	0.24	0.01	2.11084e-161	0.01	0	0.0886836	0.189683	20
	18243_9_CMPK1_Cytidylate_kinase	CMPK1	1	47333790	rs765861	1	47243529	A	T	0.5	0	0	0.766702	0.06	0.01	3.548e-13	0.01	0.02	0.76689	0.44248	14
	19334_62_TXNDC12_TXD12	TXNDC12	1	52020131	rs61782556	1	52528190	A	T	0.8	0	0	0.744306	0.1	0.01	4.53299e-21	0	0.01	0.744454	0.150818	9
	8345_27_GPX7_GPX7	GPX7	1	52602371	rs7527068	1	52610953	G	A	0.8	0	0	0.414618	-0.85	0.01	0	0	0	0.414635	0.0252105	20
	3323_37_LRP8_LRP8	LRP8	1	53242364	rs10788952	1	53272428	T	C	0.4	0	0	0.0754956	0.19	0.01	4.98091e-121	-0.01	0.01	0.0763393	0.437047	17
	7856_51_FAM151A_F151A	FAM151A	1	54609181	rs11206402	1	54638644	C	G	0.5	0	0	0.108591	0.24	0.01	4.8188e-170	-0.01	0	0.109179	0.108426	20
	5231_79_PCSK9_PCSK9	PCSK9	1	55039447	rs472495	1	55055640	T	G	0.6	0	0	0.970518	0.18	0.01	2.95799e-95	0	0.01	0.970518	0.208374	20
	2429_27_C8A_C8B_C8G_C8	C8A	1	56854768	rs2284952	1	56904202	T	G	0.4	0	0	0.0895159	-0.1	0.01	2.522e-35	0.02	0.01	0.0925173	0.160513	8
	10391_1_ANGPTL3_ANGL3	ANGPTL3	1	62597520	rs1168098	1	62655623	A	G	0.7	0	0	0.00529216	0.26	0.01	1.06938e-199	-0.01	0	0.00548906	0.00215199	18
	9173_21_PGM1_PGM1	PGM1	1	63593411	rs1506400	1	63655770	A	G	0.4	0	0	0.542823	0.12	0.01	2.30301e-52	0.01	0.01	0.543144	0.828613	11
	2590_69_ROR1_ROR1	ROR1	1	63774017	rs4414076	1	64154331	G	T	0.7	0	0	0.0943201	0.2	0.01	1.63604e-102	0.01	0.01	0.0953171	0.384575	20
	5400_52_LEPR_sLeptin_R	LEPR	1	65420652	rs4420065	1	65695778	C	T	0.6	0	0	0.654473	0.69	0	0	0	0	0.654474	0.336022	20
	10462_14_INSL5_INSL5	INSL5	1	66797740	rs11208960	1	66804252	T	C	0.4	0	0	0.0246665	0.09	0.01	4.58201e-31	-0.03	0.01	0.0274163	0.0314458	20
	5088_175_IL23R_IL_23_R	IL23R	1	67138907	rs11209013	1	67190603	G	A	0.5	0	0	0.603482	-0.04	0.01	1.35e-08	-0.01	0.02	0.604988	0.272994	12
	3815_14_IL12RB2_IL_12_RB2	IL12RB2	1	67307364	rs6685432	1	67352695	C	T	0.6	0	0	0.814787	0.06	0.01	1.521e-15	0	0.02	0.814866	0.0127358	20
	7050_5_NEGR1_NEGR1	NEGR1	1	71395943	rs2126077	1	72246924	T	A	0.5	0	0	0.000594877	0.17	0.01	3.54092e-97	-0.02	0.01	0.000702528	0.0434384	20
	13983_27_CRYZ_QOR	CRYZ	1	74705482	rs28796647	1	74726654	G	C	0.5	0	0	0.701499	-0.81	0	0	0	0	0.7015	0.877371	20
	17333_20_ACADM_ACADM	ACADM	1	75724431	rs448710	1	75650869	C	T	0.7	0	0	0.355647	-0.27	0.01	1.80017e-227	0	0	0.355845	0.293793	20
	18884_22_DNAJB4_DNJB4	DNAJB4	1	77979175	rs1968027	1	77726042	C	T	0.8	0	0	0.77874	0.23	0.01	1.01502e-112	0	0.01	0.778756	0.866444	20
	8768_4_BCL10_Bcl_10	BCL10	1	85265776	rs669173	1	85433745	C	T	0.4	0	0	0.261456	0.04	0.01	4.644e-08	-0.01	0.01	0.271345	0.970065	19
	12682_5_CCBL2_KAT3	CCBL2	1	88935773	rs4656071	1	88975294	A	G	0.5	0	0	0.177123	-0.34	0.01	0	0	0	0.177276	0.663932	20
	15326_64_GBP1_GBP1	GBP1	1	89051882	rs1409150	1	89007492	C	T	0.4	0	0	0.691001	-0.15	0.01	5.16903e-76	0	0	0.691069	0.527048	20
	18891_98_GBP2_GBP2	GBP2	1	89106132	rs1886912	1	89044514	A	G	0.8	0	0	0.0817735	0.13	0.01	5.14201e-37	0.02	0.01	0.0846363	0.53639	20
	3009_3_TGFBR3_TGF_b_R_III	TGFBR3	1	91680343	rs4658233	1	91576845	C	T	0.8	0	0	0.62005	-0.12	0.01	8.89494e-37	0	0.01	0.620317	0.917713	20
	18214_2_GCLM_GSH0	GCLM	1	93885199	rs12563495	1	93919068	A	G	0.5	0	0	0.412671	-0.1	0.01	4.62803e-34	-0.01	0.01	0.413728	0.0180154	11
	2967_8_VCAM1_VCAM_1	VCAM1	1	100719742	rs2282253	1	100628827	G	C	0.5	0	0	0.158775	-0.05	0.01	7.02801e-09	-0.03	0.02	0.170926	0.141897	12
	11143_32_OLFM3_NOE3	OLFM3	1	101802560	rs7552507	1	102133756	T	A	0.7	0	0	0.0426684	-0.09	0.01	5.43098e-21	0.03	0.01	0.0475459	0.106163	20
	15556_49_AMY2B_Alpha_amylase_2B	AMY2B	1	103553815	rs9660372	1	103795546	A	C	0.7	0	0	0.0296722	-0.24	0.01	1.4489e-162	-0.01	0	0.0301961	0.0463219	13
	18917_53_AMY2A_Pancreatic_alpha_amylase	AMY2A	1	103617427	rs9660372	1	103795546	A	C	0.7	0	0	0.0296722	-0.22	0.01	7.92778e-133	-0.01	0.01	0.0303156	0.0272286	13
	7918_114_AMY1A_Amylase__alpha_1A	AMY1A	1	103655760	rs1547111	1	103979276	A	G	1	0	0	0.541489	0.52	0.02	2.17548e-221	0	0	0.541563	0.0725329	8
	5637_81_NTNG1_NTNG1	NTNG1	1	107140007	rs1762496	1	107091606	C	T	0.8	0	0	0.0016908	-0.51	0.01	0	-0.01	0	0.00171104	0.0258997	14
	18178_13_SARS_SYSC	SARS	1	109213918	rs672569	1	109284631	G	A	0.8	0	0	0.806676	-0.06	0.01	2.457e-07	0	0.01	0.806888	null	null
	18403_25_AMPD2_AMPD2	AMPD2	1	109616104	rs503558	1	109558291	C	T	0.6	0	0	0.783416	-0.05	0.01	3.356e-09	-0.01	0.02	0.783644	0.568371	11
	18895_54_GSTM4_GSTM4	GSTM4	1	109656099	rs655315	1	109672556	G	A	0.5	0	0	0.959755	-0.51	0.01	0	0	0	0.959755	0.0328922	14
	15395_15_GSTM1_GST_M1_1	GSTM1	1	109687814	rs2359773	1	109678559	A	T	0.9	0	0	0.0380881	-0.81	0.01	0	0	0	0.0381837	0.165911	15
	9748_31_GSTM3_GSTM3_3	GSTM3	1	109733932	rs1292096	1	109710758	G	A	0.8	0	0	0.37413	-0.72	0.01	0	0	0	0.374151	0.376263	11
	9383_24_CHI3L2_CH3L2	CHI3L2	1	111200771	rs654997	1	111217656	C	A	0.9	0	0	0.965762	-0.14	0.01	3.98599e-33	0	0	0.965762	0.317334	15
	11449_22_CAPZA1_CAZA1	CAPZA1	1	112619805	rs10745330	1	112540817	T	C	0.5	0	0	0.8459	0.04	0.01	1.298e-08	0	0.01	0.845988	0.142208	15
	17764_108_RHOC_RHOC	RHOC	1	112701127	rs12728001	1	112534134	C	T	0.5	0	0	0.489726	0.09	0.01	8.01302e-29	-0.01	0.01	0.490559	0.355365	20
	8660_5_OLFML3_OLFL3	OLFML3	1	113979391	rs6702833	1	113979261	G	C	0.7	0	0	0.632588	0.11	0.01	5.90001e-34	0.01	0.01	0.632852	0.299767	18
	10938_13_CD58_sLFA_3	CD58	1	116514534	rs555980	1	116635680	T	G	0.8	0	0	0.406299	-0.08	0.01	1.405e-20	0	0	0.408161	0.263564	7
	9715_15_IGSF3_IGSF3	IGSF3	1	116574399	rs608752	1	116594748	A	G	0.4	0	0	0.166284	-0.1	0.01	1.252e-32	0.01	0.01	0.169142	0.317627	15
	12727_7_PTGFRN_FPRP	PTGFRN	1	116909916	rs4233450	1	116947639	T	G	0.8	0	0	0.855451	0.79	0.01	0	0	0	0.855451	0.077834	14
	9077_10_MAN1A2_MA1A2	MAN1A2	1	117367449	rs1290550	1	117511565	T	C	0.9	0	0	0.62453	0.43	0.01	5.3553e-234	0	0	0.624569	0.599591	14
	13704_5_HMGCS2_HMCS2	HMGCS2	1	119748002	rs10494231	1	119781696	T	C	0.4	0	0	0.27908	-0.07	0.01	1.943e-19	0.02	0.01	0.282521	0.195884	9
	11102_22_REG4_REG4	REG4	1	119794017	rs3009197	1	119817375	G	A	0.8	0	0	0.586139	-0.13	0.01	5.02801e-43	0	0	0.586432	0.962161	9
	17677_47_CD160_BY55	CD160	1	145719471	rs3753437	1	145716942	G	C	0.5	0	0	0.0136544	-0.15	0.01	1.06798e-77	-0.02	0.01	0.0144867	0.977586	7
	5742_14_ACP6_PPA6	ACP6	1	147629652	rs2275552	1	147659830	C	T	0.7	0	0	0.143315	1	0.01	0	0	0	0.143327	0.378667	11
	3312_64_FCGR1A_FCGR1	FCGR1A	1	149782671	rs626785	1	149910348	G	A	0.2	0	0	0.812823	0.05	0.01	3.589e-06	0	0.01	0.813062	null	null
	15370_5_BOLA1_BOLA1	BOLA1	1	149887890	rs5011221	1	149800941	T	C	0.1	0	0	0.209552	0.64	0.01	0	0	0	0.209607	0.000576467	8
	12880_1_SV2A_SV2A	SV2A	1	149903318	rs5011222	1	149800948	C	T	0.1	0	0	0.225584	-0.06	0.01	7.392e-09	0.04	0.03	0.235605	0.291001	3
	13449_25_SF3B4_SF3B4	SF3B4	1	149923317	rs626785	1	149910348	G	A	0.2	0	0	0.812823	-0.07	0.01	3.585e-11	0	0.01	0.81294	null	null
	3366_51_ECM1_ECM1	ECM1	1	150508062	rs56214461	1	150317248	C	T	0.6	0	0	0.0696409	0.74	0.01	0	0	0	0.0696656	0.00037586	20
	10396_6_MCL1_Mcl_1	MCL1	1	150560895	rs267736	1	150973131	A	T	0.9	0	0	0.865902	0.21	0.02	1.31901e-30	0	0.01	0.865916	0.159653	8
	3181_50_CTSS_Cathepsin_S	CTSS	1	150730079	rs61819176	1	150991034	T	G	0.9	0.01	0	0.000175932	0.72	0.01	0	0.01	0	0.000180516	2.16292e-05	20
	5744_12_MENT_CA056	MENT	1	151047751	rs7521416	1	151173800	C	T	1	0	0	0.221067	0.47	0.03	8.23589e-43	0.01	0.01	0.2229	null	null
	18340_2_PSMB4_Proteasome_beta_chain	PSMB4	1	151399560	rs7546151	1	151433899	C	A	0.9	0	0	0.493365	0.75	0.01	0	0	0	0.493381	0.0540021	19
	15318_75_S100A10_Calpactin_I_light_chain	S100A10	1	151982915	rs3007708	1	151995360	T	G	0.6	0	0	0.23844	-0.05	0.01	7.588e-10	0.01	0.01	0.246931	0.297795	15
	14011_17_S100A11_S100A11	S100A11	1	152032506	rs3811422	1	152037054	C	T	1	-0.01	0	0.0238604	-0.11	0.02	7.19701e-10	0.05	0.02	0.0338999	0.844943	5
	17738_7_CRNN_CRNN	CRNN	1	152409243	rs6667458	1	152174829	A	C	0.8	0	0	0.841314	0.13	0.01	2.06899e-35	0	0	0.841334	0.118675	20
	10561_5_PGLYRP3_PGRP_I_alpha	PGLYRP3	1	153297116	rs3014863	1	153343103	G	A	0.9	0	0	0.997961	-0.14	0.01	1.416e-25	0	0	0.997961	0.238475	9
	5852_6_S100A12_S100A12	S100A12	1	153373711	rs715754	1	153455849	C	T	0.7	0	0	0.497741	-0.09	0.01	5.34602e-22	-0.01	0.01	0.4988	0.346179	11
	7916_10_S100A7_S100A7	S100A7	1	153457744	rs3014837	1	153458930	G	C	1	0	0	0.134329	-1.81	0.01	0	0	0	0.13435	0.0320715	20
	13090_17_S100A6_S100A6	S100A6	1	153534599	rs11548104	1	153614832	T	C	0.5	0	0	0.760903	0.08	0.01	8.94202e-24	0	0	0.76101	0.578054	19
	14116_129_S100A4_S100A4	S100A4	1	153543613	rs2262587	1	153527009	C	T	0.9	0	0	0.852291	-0.16	0.01	7.85097e-28	0	0.01	0.852313	0.170627	6
	11969_5_S100A2_S100A2	S100A2	1	153561108	rs2262587	1	153527009	C	T	0.9	0	0	0.852291	0.16	0.01	5.066e-29	0	0.01	0.852312	0.114519	6
	17836_17_S100A16_S100A16	S100A16	1	153606886	rs9660679	1	153609782	C	T	0.5	0	0	0.32164	0.22	0.01	1.89035e-158	0	0	0.32197	0.536264	20
	17828_3_S100A14_S100A14	S100A14	1	153614255	rs9330298	1	153617778	A	C	0.5	0	0	0.86963	-0.15	0.01	5.00798e-82	0	0	0.869634	0.303402	20
	11308_8_CREB3L4_CR3L4	CREB3L4	1	153967534	rs4845586	1	153970121	G	T	0.5	0	0	0.415591	0.28	0.01	2.7075e-284	0	0	0.41571	0.119112	20
	15602_43_IL6R_IL_6_sRa	IL6R	1	154405193	rs6686750	1	154447367	G	A	0.5	0	0	0.119983	0.96	0	0	0	0	0.119992	0.320053	15
	12450_42_PMVK_PMVK	PMVK	1	154924740	rs1218549	1	154831169	C	A	0.6	0	0	0.0927242	0.07	0.01	1.062e-14	0.01	0.01	0.100422	0.691552	10
	14153_8_EFNA3_Ephrin_A3	EFNA3	1	155078837	rs6427184	1	155150307	A	G	0.9	0	0	0.84989	0.07	0.01	3.98799e-09	0	0	0.849967	0.293033	14
	8982_65_THBS3_TSP3	THBS3	1	155195588	rs6670493	1	155987112	G	C	0.8	0	0	0.0852499	-0.08	0.01	1.414e-17	0.03	0.02	0.0915952	0.19876	18
	15607_56_PKLR_KPYR	PKLR	1	155289293	rs11264369	1	155390039	C	T	0.7	0	0	0.176436	0.11	0.01	3.59001e-34	-0.01	0.01	0.179087	0.26425	20
	7089_42_SYT11_SYT11	SYT11	1	155859567	rs6427278	1	155592792	C	T	0.7	0	0	0.0518594	0.07	0.01	9.14299e-16	-0.03	0.02	0.0587851	0.126446	15
	16915_153_SEMA4A_SEM4A	SEMA4A	1	156147366	rs3738581	1	156177767	T	C	0.4	0	0	0.0504922	0.18	0.01	1.91807e-95	0	0	0.05152	0.621848	11
	16621_77_APOA1BP_AIBP	APOA1BP	1	156591756	rs10796961	1	156586529	A	G	1	0	0	0.252911	0.69	0.03	1.09199e-130	0.01	0.01	0.253434	0.00265339	8
	3461_58_BCAN_PGCB	BCAN	1	156641390	rs6682716	1	156582056	G	A	0.7	0	0	0.00924156	0.12	0.01	2.10699e-38	-0.01	0	0.0107104	0.157951	12
	11696_7_CRABP2_RABP2	CRABP2	1	156699606	rs3806412	1	156706761	T	G	0.6	0	0	0.963609	0.31	0.01	7.989915e-310	0	0	0.963609	0.330848	9
	16758_96_HDGF_HDGF	HDGF	1	156742109	rs7517728	1	156823340	C	G	0.7	0	0	0.803568	0.09	0.01	1.719e-22	0	0.01	0.80363	0.780853	14
	8275_31_PEAR1_PEAR1	PEAR1	1	156893698	rs822438	1	156924214	G	C	0.5	0	0	0.312552	-0.2	0.01	1.10603e-134	-0.01	0.01	0.312956	0.308407	20
	8973_23_FCRL4_FCRL4	FCRL4	1	157573747	rs1998381	1	157615967	G	C	0.4	0	0	0.102622	-0.59	0.01	0	0	0	0.102656	0.0296846	20
	4440_15_FCRL3_FCRL3	FCRL3	1	157674321	rs7528684	1	157701026	G	A	0.5	0	0	0.759476	0.81	0.01	0	0	0	0.759476	0.40923	20
	5728_60_FCRL1_FCRL1	FCRL1	1	157794403	rs4971154	1	157802090	T	C	0.5	0	0	0.155035	-0.36	0.01	0	0	0	0.155149	0.0315065	20
	3293_2_CD5L_CD5L	CD5L	1	157830911	rs12131778	1	157817463	A	T	0.4	0	0	0.321611	0.31	0.01	0	0	0	0.321702	0.239834	20
	13940_19_IFI16_IP16	IFI16	1	158999968	rs2518564	1	159092646	A	G	0.8	0	0	0.199018	0.11	0.01	4.95297e-28	0	0	0.202079	0.1435	19
	2474_54_APCS_SAP	APCS	1	159587826	rs1341664	1	159563862	A	G	0.9	0	0	0.142978	-0.27	0.01	3.04196e-128	0	0	0.143716	0.333887	14
	4337_49_CRP_CRP	CRP	1	159712289	rs2794519	1	159698724	C	T	0.4	0	0	0.981866	-0.11	0.01	2.031e-42	0	0.01	0.981866	0.420136	5
	6617_12_FCRL6_FCRL6	FCRL6	1	159800511	rs4411129	1	159815494	G	C	0.7	0	0	0.698661	-0.11	0.01	5.94602e-39	0	0.01	0.698787	0.636013	4
	11636_33_TAGLN2_Transgelin_2	TAGLN2	1	159918107	rs2789422	1	159922298	A	G	0.4	0	0	0.893405	-0.12	0.01	2.84699e-45	0	0	0.89341	0.727581	13
	6984_6_IGSF8_IGSF8	IGSF8	1	160091340	rs1186675	1	160069294	G	A	0.9	0	0	0.673327	-0.23	0.01	4.42907e-65	0	0	0.673421	0.615788	17
	5128_53_SLAMF6_SLAF6	SLAMF6	1	160485030	rs1249564	1	160466663	G	A	0.8	0	0	0.642139	0.25	0.01	6.68722e-170	0	0	0.642185	0.374594	14
	8770_136_CD84_SLAF5	CD84	1	160541095	rs67167367	1	161624168	T	C	0.9	0	0	0.838452	0.11	0.01	2.11501e-24	0	0.01	0.838484	0.364462	20
	3292_75_CD48_CD48	CD48	1	160678746	rs352684	1	160711985	G	A	0.6	0	0	0.299766	0.16	0.01	2.92198e-82	0.01	0.01	0.300469	0.476172	8
	5487_7_SLAMF7_SLAF7	SLAMF7	1	160739057	rs564883	1	160762994	A	G	0.7	0	0	0.0480437	0.67	0.01	0	0	0	0.0480695	0.0459862	20
	3324_51_LY9_LY9	LY9	1	160796074	rs474918	1	160801407	T	C	0.8	0	0	0.256589	-0.43	0.01	0	0	0	0.256683	0.107074	20
	5063_12_CD244_CD244	CD244	1	160830160	rs3766378	1	160837619	G	A	0.8	0	0	0.136596	-0.07	0.01	5.72902e-12	0.03	0.02	0.145674	0.01707	20
	18830_1_ITLN1_Omentin	ITLN1	1	160876540	rs4656953	1	160876052	T	C	0.7	0	0	0.349138	-0.08	0.01	3.05403e-22	-0.01	0.01	0.351373	0.482491	17
	19277_4_TSTD1_KAT	TSTD1	1	161037631	rs2516841	1	161040984	G	A	0.8	0	0	0.663659	-0.32	0.01	1.91765e-228	0	0	0.663687	0.896399	20
	5734_13_PVRL4_nectin_4	PVRL4	1	161070998	rs532466	1	160778251	C	G	0.7	0	0	0.0126906	0.04	0.01	8.82499e-06	0.08	0.04	0.0297186	0.490471	9
	2809_25_ADAMTS4_ADAMTS_4	ADAMTS4	1	161184302	rs4634925	1	161219554	C	G	0.6	0	0	0.105172	-0.04	0.01	4.704e-07	0.04	0.03	0.122959	0.255462	7
	3309_2_FCGR2A_FCG2A	FCGR2A	1	161505430	rs1801274	1	161509955	G	A	0.5	0	0	0.844919	1.26	0	0	0	0	0.844919	0.0434512	20
	15388_24_FCGR3A_FcRIIIa	FCGR3A	1	161541759	rs61804323	1	161555843	C	T	0.4	0	0	0.838547	-0.72	0	0	0	0	0.838548	0.36986	20
	3311_27_FCGR3B_FCG3B	FCGR3B	1	161623196	rs12117125	1	161522658	C	T	0.4	0	0	0.953125	-0.22	0.01	2.62503e-148	0	0	0.953125	0.460819	20
	3310_62_FCGR2B_FCG2B	FCGR2B	1	161663143	rs61801832	1	161601013	C	A	0.8	0	0	0.467311	-1.15	0	0	0	0	0.467313	0.776642	20
	15583_18_FCRLB_FCRLB	FCRLB	1	161721544	rs905595	1	161715100	C	G	0.8	0	0	0.221295	-0.37	0.01	0	0	0	0.221439	0.234311	20
	11277_23_ATF6_ATF6A	ATF6	1	161766298	rs12117295	1	161804609	A	G	0.4	0	0	0.138836	-0.06	0.01	3.672e-12	0.03	0.02	0.14771	0.321226	11
	13580_2_UAP1_Sperm_associated_antigen_2	UAP1	1	162561722	rs1039868	1	162576005	A	G	0.8	0	0	0.92739	0.09	0.01	1.113e-24	0	0.01	0.927392	0.284372	19
	15381_45_DDR2_Discoidin_domain_receptor_2	DDR2	1	162631373	rs7535850	1	162614485	C	G	0.7	0	0	0.130894	0.05	0.01	4.56e-08	0.04	0.02	0.145382	0.0453298	4
	9357_4_CREG1_CREG1	CREG1	1	167529117	rs7513428	1	167546035	C	T	0.9	0	0	0.243761	-0.28	0.01	3.42096e-142	0	0	0.244257	0.908234	16
	15617_8_XCL2_lymphotactin_beta	XCL2	1	168540768	rs76400946	1	168541917	C	T	0.5	0	0	0.874722	0.08	0.01	2.72901e-25	0	0.01	0.874737	0.286848	7
	4143_74_XCL1_Lymphotactin	XCL1	1	168576605	rs7529824	1	168531220	A	G	0.4	0	0	0.847832	0.08	0.01	3.15702e-22	0	0	0.847861	0.196079	6
	4979_34_DPT_DERM	DPT	1	168695468	rs1018454	1	168728523	C	A	0.6	0	0	0.18952	0.4	0.01	0	0	0	0.189614	0.0211811	18
	4906_35_F5_Coagulation_Factor_V	F5	1	169511951	rs3917775	1	169601838	C	T	0.5	0	0	0.360939	-0.15	0.01	2.50999e-76	0.01	0.01	0.361524	0.953596	5
	4154_57_SELP_P_Selectin	SELP	1	169588849	rs7548857	1	169558707	T	C	0.5	0	0	0.391819	-0.21	0.01	5.16219e-144	0	0	0.392085	0.741814	5
	4831_4_SELL_sL_Selectin	SELL	1	169690665	rs1541160	1	170026661	T	C	0.8	0	0	0.794739	0.34	0.01	0	0	0	0.794741	0.465848	20
	3470_1_SELE_sE_Selectin	SELE	1	169722640	rs7515714	1	169738588	G	A	0.7	0	0	0.122361	-0.13	0.01	4.16503e-56	-0.01	0.01	0.124149	0.0062954	20
	7247_1_GORAB_GORAB	GORAB	1	170531819	rs2183372	1	170534878	A	G	0.6	0	0	0.233539	-0.05	0.01	1.982e-10	0.03	0.02	0.241621	0.148522	11
	16558_2_MYOC_MYOC	MYOC	1	171635417	rs235879	1	171646796	C	T	0.6	0	0	0.611962	0.3	0.01	1.34231e-283	0	0	0.611997	0.829376	20
	5018_68_PRDX6_Peroxiredoxin_6	PRDX6	1	173477330	rs10737301	1	173427543	A	G	0.8	0	0	0.539028	-0.13	0.01	1.014e-31	0	0	0.539585	0.588515	8
	12395_86_DARS2_SYDM	DARS2	1	173824653	rs12141964	1	174004543	C	T	0.9	0	0	0.137313	0.13	0.01	1.473e-25	-0.02	0.01	0.141271	0.00494939	8
	12432_23_CACYBP_CYBP	CACYBP	1	174999163	rs12141964	1	174004543	C	T	0.9	0	0	0.137313	0.24	0.01	1.345e-72	-0.01	0.01	0.138647	0.00485749	18
	11302_237_TNR_TENR	TNR	1	175315194	rs2235256	1	175599911	G	A	0.4	0	0	0.784582	-0.21	0.01	8.09733e-146	0	0	0.784594	0.0492562	7
	9092_33_ANGPTL1_ANGL1	ANGPTL1	1	178849535	rs2811284	1	178729201	G	T	0.7	0	0	0.893285	-0.12	0.01	1.179e-53	0	0	0.893289	0.0706929	12
	7198_197_FAM20B_FA20B	FAM20B	1	179025804	rs6662144	1	179019463	C	G	0.5	0	0	0.550268	-0.14	0.01	4.37809e-62	0	0.01	0.550525	0.19206	20
	19238_12_GLUL_GLNA	GLUL	1	182378098	rs912901	1	182391708	G	C	0.8	0	0	0.53228	0.1	0.01	9.73403e-24	-0.01	0.01	0.533071	0.479762	20
	19496_1_NPL_NPL	NPL	1	182789293	rs10752906	1	183169814	C	T	0.4	0	0	0.184744	-0.04	0.01	3.939e-08	0.03	0.02	0.197312	0.453277	12
	9580_5_LAMC2_Laminin_gamma_2	LAMC2	1	183186238	rs647347	1	183208083	G	A	0.5	0	0	0.397162	0.28	0.01	1.65505e-261	0	0	0.397304	0.171454	20
	13982_33_RGS18_RGS18	RGS18	1	192158462	rs4495675	1	192158507	G	T	0.5	0	0	0.980508	-0.07	0.01	1.95401e-17	0	0.01	0.980508	0.160061	10
	12486_8_GLRX2_GLRX2	GLRX2	1	193090866	rs531623	1	193306927	A	G	0.9	0	0	0.503283	0.34	0.02	1.14399e-64	0	0.01	0.503614	0.593406	4
	4159_130_CFH_Factor_H	CFH	1	196651754	rs6695321	1	196706731	G	A	0.4	0	0	0.465306	-0.27	0.01	5.14204e-249	0	0	0.465411	0.0542739	18
	15468_14_CFHR1_FHR1	CFHR1	1	196819731	rs10754207	1	196855148	G	A	0.9	0	0	0.556255	0.93	0.01	0	0	0	0.55626	0.681627	20
	6471_53_CFHR4_FHR4	CFHR4	1	196888014	rs10801572	1	196851945	A	G	0.8	0	0	0.00936957	0.63	0	0	0	0	0.00938266	0.0725326	18
	15584_9_CFHR2_FHR2	CFHR2	1	196943738	rs4657825	1	196615191	G	A	0.7	0	0	0.0352402	0.98	0	0	0	0	0.0352471	0.302486	20
	16055_3_CFHR5_complement_factor_H_related_5	CFHR5	1	196975010	rs6695321	1	196706731	G	A	0.4	0	0	0.465306	-0.28	0.01	8.62863e-268	0	0	0.465403	0.0145561	20
	5658_64_F13B_coagulation_factor_XIII_B	F13B	1	197038741	rs1412635	1	197053918	A	G	0.5	0	0	0.942364	-0.38	0.01	0	0	0	0.942364	0.753772	19
	12012_33_CRB1_Crumbs_homolog	CRB1	1	197268204	rs10922103	1	196701988	A	G	0.6	0	0	0.18459	-0.13	0.01	6.02393e-61	0.01	0.01	0.186012	0.0133537	19
	12703_6_NEK7_NEK7	NEK7	1	198156994	rs1233839	1	198065439	T	C	0.8	0	0	0.17968	0.07	0.01	6.67899e-10	-0.01	0.01	0.189813	null	null
	15529_33_CSRP1_Cysteine_rich_protein_1	CSRP1	1	201483530	rs927901	1	201490493	T	C	0.6	0	0	0.695134	0.1	0.01	1.433e-31	0	0	0.695297	0.0728947	20
	12504_26_LMOD1_LMOD1	LMOD1	1	201896456	rs2644134	1	201882364	G	A	0.7	0	0	0.0802554	0.05	0.01	1.552e-10	-0.04	0.02	0.0915413	0.175073	12
	12386_11_RNPEP_AMPB	RNPEP	1	201982372	rs9427715	1	202008699	T	G	0.6	0	0	0.0143799	-0.3	0.01	1.17839e-296	0	0	0.0145965	0.590362	14
	14688_6_PTPN7_PTN7	PTPN7	1	202147013	rs3128691	1	202223455	A	C	0.4	0	0	0.333224	-0.05	0.01	1.009e-09	0.02	0.02	0.339213	0.242776	15
	11104_13_CHI3L1_YKL_40	CHI3L1	1	203178931	rs880633	1	203183673	C	T	0.5	0	0	0.629389	-1.03	0	0	0	0	0.62939	0.867658	20
	3600_2_CHIT1_Chitotriosidase_1	CHIT1	1	203212827	rs1417149	1	203215760	C	T	0.5	0	0	0.7237	-0.35	0.01	0	0	0	0.723705	0.952969	8
	11325_8_BTG2_BTG2	BTG2	1	203305491	rs572592	1	201631715	G	T	0.8	0	0	0.512103	-0.05	0.01	1.296e-06	0	0.01	0.515928	null	null
	6367_66_FMOD_fibromodulin	FMOD	1	203340628	rs4971252	1	203351280	C	G	0.9	0	0	0.290565	0.2	0.01	1.41401e-44	-0.01	0.01	0.291934	0.145972	14
	3396_54_REN_Renin	REN	1	204154819	rs3924586	1	204196915	T	C	0.6	0	0	0.621143	0.05	0.01	9.41498e-11	0	0.01	0.622155	null	null
	7179_69_NFASC_NFASC	NFASC	1	204828651	rs2246661	1	204974863	T	C	0.4	0	0	0.600843	-0.21	0.01	1.53798e-144	0	0	0.600919	0.37678	10
	3296_92_CNTN2_CNTN2	CNTN2	1	205042937	rs3753847	1	205045411	C	T	0.8	0	0	0.182668	-0.79	0.01	0	0	0	0.182712	7.23525e-06	20
	13631_1_RBBP5_RB_binding_protein_5	RBBP5	1	205086142	rs10900472	1	205212398	C	T	0.6	0	0	0.778606	0.05	0.01	4.50901e-09	0	0.01	0.778853	0.221448	16
	15376_134_CTSE_CATE	CTSE	1	206008535	rs11240496	1	205496049	T	C	0.5	0	0	0.490733	0.07	0.01	1.55099e-17	0.01	0.01	0.492144	0.472255	14
	3820_68_MAPKAPK2_MAPK2	MAPKAPK2	1	206684905	rs4845131	1	206723531	T	G	0.5	0	0	0.581995	0.12	0.01	1.16501e-52	0	0.01	0.58224	0.370934	19
	6574_11_FAIM3_FAIM3	FAIM3	1	206903317	rs840270	1	206915923	T	C	0.5	0	0	0.403423	0.1	0.01	8.97295e-30	0.01	0.01	0.404696	0.598677	8
	3216_2_PIGR_PIGR	PIGR	1	206928522	rs748140	1	206937018	G	A	0.4	0	0	0.164756	-0.16	0.01	3.99308e-80	0	0	0.165888	0.96541	10
	9449_150_C4BPA_C4b_binding_protein_alpha_chain	C4BPA	1	207104233	rs12031629	1	207115552	C	T	0.6	0	0	0.229807	-0.23	0.01	1.37307e-161	0.01	0	0.230265	0.143715	12
	5069_9_CD55_DAF	CD55	1	207321519	rs12032512	1	207479833	G	C	0.4	0	0	0.30122	0.27	0.01	3.80625e-231	0	0	0.301465	0.776104	20
	15570_99_CR2_Complement_receptor_type_2	CR2	1	207453024	rs7536931	1	207504141	A	G	0.5	0	0	0.802898	-0.14	0.01	1.69198e-61	0	0.01	0.80292	0.884394	20
	19556_12_CR1_Complement_receptor_type_1	CR1	1	207496147	rs6701713	1	207612944	G	A	0.8	0	0	0.924275	-0.59	0.01	0	0	0	0.924275	0.501401	20
	17682_1_CD46_CD46	CD46	1	207752037	rs2724360	1	207769813	T	C	0.8	0	0	0.678128	-0.41	0.01	0	0	0	0.678136	0.815489	20
	13622_16_PPP2R5A_2A5A	PPP2R5A	1	212285410	rs61828523	1	211923453	G	A	0.5	0	0	0.235237	-0.05	0.01	2.444e-09	-0.03	0.02	0.244363	0.255363	18
	12428_2_LYPLAL1_LYPL1	LYPLAL1	1	219173869	rs11118275	1	219323754	C	T	0.8	0	0	0.669523	-0.19	0.01	1.24802e-101	0	0	0.669585	0.921352	20
	17814_8_BPNT1_BPNT1	BPNT1	1	220057482	rs7530481	1	220063279	C	T	0.7	0	0	0.906661	-0.06	0.01	3.45801e-12	0	0.02	0.906674	0.782208	15
	14684_17_CAPN2_CAN2	CAPN2	1	223701593	rs2000319	1	223698141	A	G	0.7	0	0	0.433694	-0.08	0.01	9.93197e-18	0	0	0.4356	0.359532	16
	15503_20_LEFTY2_Lefty_A	LEFTY2	1	225936598	rs360063	1	225848608	G	A	0.6	0	0	0.449449	0.67	0.01	0	0	0	0.449458	0.0929707	20
	10534_40_PARP1_PARP	PARP1	1	226360210	rs752307	1	226363828	G	C	0.8	0	0	7.45179e-05	0.1	0.01	2.23101e-21	-0.05	0.01	0.000256302	0.00053903	20
	17325_10_GUK1_KGUA	GUK1	1	228139962	rs2096052	1	228198188	C	T	1	0	0	0.28092	-0.45	0.02	6.14759e-191	0.01	0	0.281242	0.736281	7
	3484_60_AGT_Angiotensinogen	AGT	1	230690776	rs2478524	1	230700530	C	G	0.8	0	0	0.663989	-0.17	0.01	2.20099e-65	0	0.01	0.664091	0.51639	13
	8035_6_C1orf198_CA198	C1orf198	1	230837119	rs1202600	1	230883590	C	T	0.7	0	0	0.0776943	-0.1	0.01	2.001e-27	0.02	0.01	0.0816218	0.121887	12
	9901_28_EGLN1_EGLN1	EGLN1	1	231363751	rs203745	1	231305678	T	C	0.9	0	0	0.291154	-0.35	0.02	1.34797e-109	0	0	0.291697	0.329866	7
	17786_5_GGPS1_GGPPS	GGPS1	1	235327350	rs6699644	1	235332161	T	G	0.5	0	0	0.652845	0.09	0.01	2.007e-31	0	0	0.653086	0.520849	20
	11211_7_TBCE_TBCE	TBCE	1	235328570	rs903347	1	235423298	T	C	0.6	0	0	0.44831	-0.11	0.01	2.16801e-44	0.01	0.01	0.448977	0.24859	20
	3213_65_NID1_Nidogen	NID1	1	235975830	rs2734807	1	236098248	C	T	0.6	0	0	0.047782	0.22	0.01	1.7998e-159	-0.01	0	0.0483853	0.0648779	16
	7994_41_ERO1LB_ERO1B	ERO1LB	1	236214681	rs1630318	1	236261292	A	G	0.6	0	0	0.398558	-0.2	0.01	8.92227e-139	0	0.01	0.398825	0.0795327	20
	4909_68_LGALS8_Galectin_8	LGALS8	1	236518000	rs1652208	1	236618221	T	C	1	0	0	0.960722	0.21	0.03	2.58401e-14	0	0.02	0.960722	null	null
	5598_3_GREM2_GREM2	GREM2	1	240489573	rs6429216	1	240651051	G	A	0.5	0	0	0.31552	-0.04	0.01	8.88299e-06	0.01	0.01	0.327564	null	null
	13384_110_FH_FUMH	FH	1	241497511	rs12071124	1	241520405	A	C	0.7	0	0	0.580303	0.18	0.01	4.65193e-98	0	0.01	0.580434	0.376045	20
	3858_5_ACP1_PPAC	ACP1	2	264140	rs4430979	2	47208	G	T	0.7	0	0	0.474926	-0.86	0	0	0	0	0.474929	0.759224	20
	13463_1_PXDN_PXDN	PXDN	2	1631887	rs34008669	2	1706007	G	A	0.5	0	0	0.98804	0.15	0.01	4.26901e-78	0	0.01	0.98804	0.157269	20
	12457_10_ADI1_MTND	ADI1	2	3497366	rs10179340	2	3519553	G	A	0.8	0	0	0.0754399	-0.18	0.01	6.47908e-54	-0.01	0.01	0.0773721	0.116434	16
	4430_44_COLEC11_Collectin_Kidney_1	COLEC11	2	3594832	rs6542680	2	3592552	T	C	0.8	0	0	0.196758	-0.92	0.01	0	0	0	0.196781	0.115229	5
	17791_25_HPCAL1_HPCL1	HPCAL1	2	10302889	rs4669574	2	10338921	C	T	0.6	0	0	0.816591	0.1	0.01	5.91895e-37	0	0	0.816622	0.397157	11
	19361_78_MATN3_MATN3	MATN3	2	19992052	rs1147119	2	20049773	C	T	0.6	0	0	0.106091	-0.48	0.01	0	0	0	0.106167	0.153479	20
	16756_30_GDF7_GDF7	GDF7	2	20667144	rs10856801	2	20676976	C	T	0.5	0	0	0.385092	-0.08	0.01	5.02597e-23	0	0	0.38692	0.427746	4
	2797_56_APOB_Apo_B	APOB	2	21001429	rs563290	2	21065354	A	G	0.8	0	0	0.969218	0.09	0.01	2.393e-15	0	0.01	0.969218	0.678854	20
	11568_2_FKBP1B_FKB1B	FKBP1B	2	24049701	rs11125372	2	24034712	T	A	0.8	0	0	0.598943	0.26	0.01	5.0142e-105	0	0.01	0.599049	0.19159	20
	17748_21_TP53I3_QORX	TP53I3	2	24077433	rs7579413	2	23710486	G	A	0.7	0	0	0.0503894	0.25	0.01	1.22815e-161	0	0	0.0509904	0.00445694	19
	12799_65_DNAJC27_DJC27	DNAJC27	2	24943636	rs6722260	2	25019026	G	A	0.9	0	0	0.153983	0.11	0.01	2.89899e-18	0	0	0.159456	0.377796	14
	12616_45_NRBP1_NRBP	NRBP1	2	27427790	rs11127048	2	27529596	A	G	0.6	0	0	0.701897	-0.04	0.01	2.794e-07	0.01	0.02	0.702682	0.632319	6
	5223_59_GCKR_GCKR	GCKR	2	27496839	rs4665972	2	27375230	C	T	0.6	0	0	0.351816	0.31	0.01	0	0	0	0.351934	0.00593529	20
	19467_3_RBKS_RBSK	RBKS	2	27781379	rs6706419	2	28087741	C	T	1	0	0	0.226046	0.11	0.02	1.613e-06	0.03	0.02	0.240475	null	null
	13943_38_DPY30_DPY30	DPY30	2	31867809	rs221205	2	31861868	C	T	0.9	0	0	0.729284	-0.14	0.01	4.53799e-30	0	0	0.729404	0.251785	20
	6234_74_VIT_VITRN	VIT	2	36696690	rs1468810	2	36766797	A	C	0.6	0	0	0.207664	-0.35	0.01	0	0	0	0.207787	0.0985448	20
	7849_3_QPCT_Glutaminyl_cyclase	QPCT	2	37342827	rs12467820	2	37345663	T	G	0.5	0	0	0.792024	-0.21	0.01	1.09298e-140	0	0.01	0.792035	0.381742	20
	8664_36_PKDCC_PKDCC	PKDCC	2	42048021	rs2581124	2	42079582	G	A	0.7	0	0	0.514372	-0.08	0.01	1.058e-17	0	0	0.515586	0.741838	3
	19294_26_CRIPT_CRIPT	CRIPT	2	46616416	rs12104572	2	46635327	G	C	0.4	0	0	0.647755	0.04	0.01	1.427e-08	0.01	0.02	0.648816	0.666563	20
	8957_72_ERLEC1_XTP3B	ERLEC1	2	53787009	rs2542577	2	53822111	A	G	0.4	0	0	0.138958	-0.08	0.01	7.07103e-26	0.02	0.01	0.142851	0.156794	20
	12812_25_ACYP2_ACYP2	ACYP2	2	53970838	rs7559380	2	54129660	T	A	0.5	0	0	0.0999141	-0.28	0.01	1.34353e-284	0.01	0	0.100267	0.138203	20
	8480_29_EFEMP1_FBLN3	EFEMP1	2	55865967	rs7426380	2	55867875	G	A	0.5	0	0	0.36588	0.15	0.01	2.10496e-66	0.01	0.01	0.366541	0.197673	14
	7980_72_B3GNT2_B3GN2	B3GNT2	2	62196115	rs4073090	2	62336639	G	A	0.4	0	0	0.314118	0.2	0.01	5.58105e-138	0.01	0.01	0.31451	0.106204	20
	12813_18_EHBP1_EHBP1	EHBP1	2	62673851	rs11125927	2	62525840	A	G	0.9	0	0	0.0649715	-0.11	0.01	3.10502e-17	-0.03	0.02	0.0714063	0.114802	11
	3853_56_MDH1_MDHC	MDH1	2	63588609	rs3980466	2	63462051	G	A	0.7	0	0	0.050293	-0.09	0.01	1.46101e-23	0.03	0.01	0.0547272	0.00848431	20
	18236_3_HSPC159_LEGL	HSPC159	2	64453969	rs4372888	2	64388453	C	T	0.5	0	0	0.75546	0.04	0.01	7.666e-07	-0.01	0.03	0.755929	0.583566	8
	19223_6_RAB1A_RAB1A	RAB1A	2	65070696	rs2422441	2	65143632	G	A	0.7	0	0	0.907783	0.08	0.01	4.28501e-16	0	0	0.907792	0.902589	6
	18218_48_CNRIP1_CB032	CNRIP1	2	68284171	rs1443651	2	68342184	G	T	0.4	0	0	0.346545	-0.27	0.01	9.42928e-239	0	0	0.346741	0.517962	13
	7875_86_PLEK_PLEK	PLEK	2	68365282	rs1867312	2	68392849	A	C	0.6	0	0	0.532294	0.12	0.01	1.40001e-53	0	0	0.53263	0.512276	20
	11333_82_ARHGAP25_RHG25	ARHGAP25	2	68679601	rs13413887	2	68769536	G	A	0.8	0	0	0.728916	0.18	0.01	3.89193e-86	0	0	0.728957	0.105571	20
	6416_8_GKN2_GKN2	GKN2	2	68945232	rs11126202	2	68913695	T	C	0.4	0	0	0.825815	-0.18	0.01	1.65799e-101	0	0	0.825824	0.774388	10
	7770_25_NFU1_NFU1	NFU1	2	69396113	rs10175692	2	69415838	T	G	0.6	0	0	0.325215	-0.05	0.01	4.76799e-10	-0.01	0.01	0.331179	0.376915	9
	17164_15_ANXA4_annexin_IV	ANXA4	2	69644425	rs877123	2	69717028	G	A	0.8	0	0	0.0281828	0.21	0.01	9.05395e-101	0	0	0.0290222	0.184535	20
	10902_53_ASPRV1_APRV1	ASPRV1	2	69960089	rs6546561	2	69947559	T	C	0.4	0	0	0.178348	0.04	0.01	6.058e-07	0.03	0.03	0.193802	0.0992218	7
	6431_68_PCYOX1_PCYOX	PCYOX1	2	70257386	rs1478643	2	70343212	T	A	0.9	0	0	0.360683	0.83	0.01	0	0	0	0.360725	0.67891	7
	3894_15_NAGK_NAGK	NAGK	2	71064344	rs58388758	2	71154485	T	C	0.4	0	0	0.0280199	0.11	0.01	1.84402e-43	0.02	0.01	0.0300239	0.10059	20
	9388_18_MCEE_MCEE	MCEE	2	71109684	rs11676043	2	71122439	C	T	0.7	0	0	0.832506	0.08	0.01	1.992e-20	0	0.01	0.832549	0.233524	9
	19187_21_STAMBP_STABP	STAMBP	2	73828916	rs744683	2	73876059	G	C	0.4	0	0	0.655432	-0.04	0.01	8.943e-07	-0.01	0.03	0.656753	null	null
	5980_55_BOLA3_BOLA3	BOLA3	2	74135400	rs1723292	2	74141070	T	G	0.4	0	0	0.725671	-0.14	0.01	1.27e-70	0	0.01	0.725722	0.931684	20
	18321_38_MTHFD2_MTDC	MTHFD2	2	74186172	rs10177833	2	74230591	C	A	0.4	0	0	0.532539	-0.06	0.01	4.77201e-13	0	0.01	0.534058	0.973199	20
	15427_35_LOXL3_LOXL3	LOXL3	2	74532258	rs205648	2	74673368	A	G	0.8	0	0	0.49283	0.12	0.01	1.82399e-28	0	0	0.493658	0.379356	14
	13130_150_HK2_HXK2	HK2	2	74834127	rs3771753	2	74884041	G	C	0.6	0	0	0.985817	0.09	0.01	3.90398e-27	0	0.01	0.985817	0.891792	9
	15476_6_REG3G_REG3G	REG3G	2	79025686	rs1522857	2	79083555	G	A	0.8	0	0	0.146917	-0.5	0.01	0	0	0	0.146997	0.0397966	18
	16770_3_REG1B_REG1B	REG1B	2	79085023	rs11126696	2	79096762	G	A	0.6	0	0	0.214958	0.27	0.01	1.16134e-228	0	0	0.215296	0.164487	17
	13095_51_REG1A_PSP	REG1A	2	79120362	rs11126696	2	79096762	G	A	0.6	0	0	0.214958	0.21	0.01	1.72598e-141	0	0	0.215507	0.166967	12
	15304_1_REG3A_PAP1	REG3A	2	79157003	rs12713980	2	79213696	A	G	0.7	0	0	0.0959327	-0.17	0.01	3.60695e-78	-0.01	0.01	0.0972464	0.023941	20
	4968_50_CAPG_CAPG	CAPG	2	85394753	rs6747513	2	85338511	C	T	0.6	0	0	0.955882	-0.25	0.01	2.51815e-206	0	0	0.955882	0.733311	20
	10672_75_SFTPB_SP_B	SFTPB	2	85657314	rs1130866	2	85666618	A	G	0.5	0	0	0.443526	-0.48	0.01	0	0	0	0.44355	null	null
	3195_50_GNLY_Granulysin	GNLY	2	85685175	rs12714151	2	85705087	C	T	0.6	0	0	0.662444	0.38	0.01	0	0	0	0.662451	0.369391	19
	12508_9_VPS24_CHMP3	VPS24	2	86503430	rs2367554	2	86579432	G	A	0.6	0	0	0.0107872	0.07	0.01	1.86099e-16	0.04	0.02	0.0148771	0.00148592	20
	15462_28_CD8A_CD8A	CD8A	2	86784610	rs4832311	2	86751772	T	G	0.7	0	0	0.237533	-0.19	0.01	1.657e-117	0	0	0.238148	0.452435	12
	11516_7_FABP1_FABPL	FABP1	2	88122982	rs12994970	2	88116866	T	C	0.5	0	0	0.072285	-0.12	0.01	6.09796e-52	-0.01	0	0.0742895	0.835887	12
	12333_87_RPIA_RPIA	RPIA	2	88691673	rs6547793	2	88816884	A	C	0.4	0	0	0.673454	0.09	0.01	9.29297e-31	0	0	0.673659	0.00493208	15
	8013_9_LMAN2L_LMA2L	LMAN2L	2	96705929	rs7599598	2	96686103	G	A	0.4	0	0	0.336032	0.08	0.01	3.83302e-27	0	0	0.337945	0.123083	20
	7923_41_SEMA4C_SEM4C	SEMA4C	2	96859718	rs4907262	2	96911117	G	A	0.9	0	0	0.529763	0.16	0.01	7.28604e-30	0.01	0.01	0.530393	0.320992	14
	14133_93_IL1R2_IL_1_sRII	IL1R2	2	101991960	rs7561460	2	102000742	C	T	0.4	0	0	0.736589	-0.48	0.01	0	0	0	0.736591	0.035409	20
	2991_9_IL1R1_IL_1_sRI	IL1R1	2	102064544	rs4851534	2	102037937	A	T	0.6	0	0	0.0615861	0.14	0.01	1.096e-65	-0.02	0.01	0.0631382	0.00461493	20
	2994_71_IL1RL2_IL_1Rrp2	IL1RL2	2	102187006	rs3917265	2	102162001	C	T	0.5	0	0	0.44838	-0.27	0.01	5.42319e-257	0	0	0.448491	0.175873	20
	4234_8_IL1RL1_IL_1_R4	IL1RL1	2	102311502	rs11676124	2	102324878	C	T	0.6	0	0	0.404937	-0.77	0	0	0	0	0.404944	0.0515825	20
	14079_14_IL18R1_IL_18_Ra	IL18R1	2	102311529	rs1568681	2	102398236	T	C	0.8	0	0	0.0157475	-0.75	0.01	0	0	0	0.015775	0.01311	20
	2993_1_IL18RAP_IL_18_Rb	IL18RAP	2	102418689	rs3755266	2	102426252	A	G	0.5	0	0	0.665352	0.12	0.01	1.724e-58	0	0	0.665465	0.194608	10
	8258_22_UXS1_UXS1	UXS1	2	106093308	rs6721037	2	106196363	C	G	0.9	0	0	0.0881558	-0.19	0.01	1.45702e-61	-0.01	0.01	0.0898417	0.31041	20
	17811_78_SULT1C2_ST1C2	SULT1C2	2	108288639	rs2305484	2	108288574	T	C	0.4	0	0	0.390985	0.05	0.01	3.878e-10	-0.01	0.01	0.395388	0.654677	12
	2977_7_EDAR_EDAR	EDAR	2	108894471	rs4676225	2	108993309	A	G	0.8	0	0	0.146222	0.36	0.01	0	0	0	0.146373	0.236043	20
	13973_62_TTL_TTL	TTL	2	112482156	rs12618629	2	112579037	A	G	0.6	0	0	0.9433	-0.04	0.01	3.45801e-08	0	0.02	0.943305	0.282387	5
	5353_89_IL1RN_IL_1Ra	IL1RN	2	113099315	rs55709272	2	113109711	C	T	0.4	0	0	0.13808	-0.26	0.01	4.71416e-244	-0.01	0	0.138469	0.0147447	20
	15670_15_C1QL2_C1QL2	C1QL2	2	119156243	rs6542509	2	119161832	G	A	0.7	0	0	0.00498063	0.06	0.01	2.81e-08	0.06	0.02	0.0122095	0.019696	18
	16919_1_DBI_ACBP	DBI	2	119366924	rs2422464	2	119400431	G	C	0.5	0	0	0.490344	-0.15	0.01	5.37809e-77	0	0.01	0.490643	0.192563	13
	18432_32_RALB_RALB	RALB	2	120240064	rs1137385	2	120294692	T	A	0.7	0	0	0.0134711	-0.29	0.01	6.14571e-242	-0.01	0	0.0137297	0.0264433	20
	9574_11_BIN1_BIN1	BIN1	2	127048027	rs4663105	2	127133851	C	A	0.4	0	0	0.666742	0.16	0.01	8.14191e-84	0	0.01	0.666819	0.300591	7
	5465_32_HS6ST1_H6ST1	HS6ST1	2	128236716	rs2084498	2	128290859	G	A	0.6	0	0	0.369221	-0.21	0.01	4.69418e-138	0	0.01	0.369529	0.246836	14
	9017_58_LCT_LPH	LCT	2	135787850	rs9677760	2	135781369	A	T	0.7	0	0	0.034086	0.93	0.01	0	0	0	0.0341201	0.0332404	20
	12675_14_DARS_SYDC	DARS	2	135905881	rs2304371	2	135803987	A	G	0.7	0	0	0.552298	-0.13	0.01	5.27801e-22	0	0	0.553051	0.0291756	6
	4559_64_KYNU_KYNU	KYNU	2	142877657	rs6741488	2	143036132	A	G	0.7	0	0	0.744755	0.47	0.01	0	0	0	0.744757	0.770738	18
	5036_50_TNFAIP6_TSG_6	TNFAIP6	2	151357592	rs2278089	2	151290158	T	G	0.6	0	0	0.619362	-0.44	0.01	0	0	0	0.61937	0.782689	20
	10908_2_GALNT13_GLT13	GALNT13	2	153871922	rs4664736	2	154401008	A	G	0.5	0	0	0.833322	-0.04	0.01	2.855e-06	0	0.01	0.833487	0.48957	8
	16620_26_LY75_LY75	LY75	2	159803355	rs17231342	2	159870033	G	T	0.4	0	0	0.984122	0.86	0	0	0	0	0.984122	4.14553e-07	20
	10916_44_PLA2R1_PLA2R	PLA2R1	2	159932006	rs17830755	2	160032324	C	T	0.5	0	0	0.0139135	-0.68	0.01	0	0	0	0.0139297	0.00215151	20
	5029_3_FAP_SEPR	FAP	2	162170684	rs9808497	2	161973392	T	C	0.8	0	0	0.445396	-0.07	0.01	1.426e-13	0	0	0.447805	0.0135312	8
	12594_5_GCA_GRAN	GCA	2	162318840	rs13022749	2	162415697	T	A	0.6	0	0	0.907977	-0.1	0.01	2.038e-30	0	0.01	0.907982	0.697939	4
	5227_60_PDK1_PDK1	PDK1	2	172555373	rs836620	2	172643088	A	C	0.8	0	0	0.800684	0.21	0.01	4.648e-117	0	0	0.800696	0.918258	20
	12659_13_OLA1_GTPB9	OLA1	2	174072447	rs999549	2	174062705	C	G	0.8	0	0	0.807485	-0.19	0.01	1.56499e-78	0	0.01	0.807501	0.603914	20
	9288_7_FKBP7_FKBP7	FKBP7	2	178463664	rs728005	2	178386279	T	C	0.4	0	0	0.683946	0.23	0.01	2.52955e-183	0	0	0.683976	0.455863	7
	8297_8_DNAJC10_DJC10	DNAJC10	2	182716255	rs16823785	2	182822595	A	G	0.6	0	0	0.330429	0.07	0.01	2.756e-18	0	0.01	0.333421	0.194193	9
	13740_51_FRZB_sFRP_3	FRZB	2	182833275	rs35285912	2	183062893	C	G	0.7	0	0	0.0826618	0.39	0.01	0	0.01	0	0.0828117	0.304937	20
	18880_81_COL3A1_Collagen_Type_III	COL3A1	2	188974373	rs6739315	2	188901223	A	T	0.5	0	0	0.377269	0.06	0.01	2.312e-13	0.01	0.02	0.380703	0.66498	9
	12396_19_HIBCH_HIBCH	HIBCH	2	190189735	rs291466	2	190319749	G	A	0.6	0	0	0.46715	0.4	0.01	0	0	0	0.467183	0.0402164	20
	4862_63_BMPR2_BMP_RII	BMPR2	2	202376327	rs6435155	2	202556759	T	C	0.5	0	0	0.755007	-0.04	0.01	5.833e-09	-0.01	0.02	0.755347	0.20822	10
	15387_44_NRP2_Neuropilin_2	NRP2	2	205681990	rs7560015	2	205141917	T	C	0.8	0	0	0.11029	0.19	0.01	1.06001e-82	0.01	0.01	0.111513	0.0256286	20
	7049_2_ADAM23_ADAM_23	ADAM23	2	206443532	rs1921673	2	206459558	G	A	0.7	0	0	0.932253	0.39	0.01	0	0	0	0.932253	0.0338905	20
	12366_16_CRYGD_CRGD	CRYGD	2	208121607	rs6435415	2	208121325	A	G	0.5	0	0	0.148966	0.21	0.01	9.96038e-167	0	0	0.149525	0.0469839	20
	18338_26_IDH1_IDH	IDH1	2	208236229	rs6435435	2	208247827	A	G	1	0	0	0.70862	0.4	0.02	6.22286e-131	0	0	0.708653	0.237221	11
	12646_2_RPE_RPE	RPE	2	210002565	rs7570090	2	210016169	T	C	0.4	0	0	0.114694	-0.09	0.01	2.18802e-28	-0.01	0	0.118379	0.279563	14
	13986_6_LANCL1_LANC1	LANCL1	2	210427131	rs3856346	2	210471291	T	C	0.5	0	0	0.498264	0.09	0.01	1.361e-29	-0.01	0.01	0.499034	0.218586	20
	3434_34_FN1_FN1_3	FN1	2	215360440	rs1250258	2	215435462	T	C	0.8	0	0	0.673648	0.18	0.01	3.48396e-108	0	0	0.673704	0.524555	20
	17776_15_PECR_PECR	PECR	2	215996329	rs6736096	2	216093646	C	T	0.6	0	0	0.752319	0.13	0.01	9.11993e-60	0	0	0.752364	0.149707	20
	8469_41_IGFBP2_IGFBP_2	IGFBP2	2	216632828	rs284536	2	216508820	G	C	1	0	0	0.506327	-0.16	0.04	7.792e-06	-0.01	0.02	0.510959	null	null
	19581_15_IGFBP5_IGFBP_5	IGFBP5	2	216672105	rs7598172	2	216813276	T	G	0.5	0	0	0.484403	-0.05	0.01	3.276e-10	0	0.01	0.487086	0.182968	13
	11351_233_NHEJ1_NHEJ1	NHEJ1	2	219069355	rs1521134	2	219130464	T	G	0.6	0	0	0.000439501	-0.12	0.01	1.88999e-48	0.03	0.01	0.000631197	0.000915595	20
	16288_17_EPHA4_EPHA4	EPHA4	2	221418027	rs2680845	2	221570560	A	G	0.6	0	0	0.934001	-0.12	0.01	9.68899e-53	0	0.01	0.934002	0.19053	20
	19154_41_SERPINE2_Protease_nexin_I	SERPINE2	2	223975045	rs10171423	2	223993332	C	G	0.7	0	0	0.143567	0.46	0.01	0	0	0	0.143654	0.121117	10
	11681_8_AGFG1_NUPL	AGFG1	2	227472152	rs11676303	2	227573522	T	C	0.7	0	0	0.171969	-0.12	0.01	7.44002e-46	0	0	0.173943	0.135755	20
	7813_6_ALPP_Alkaline_phosphatase__placental	ALPP	2	232378724	rs2741309	2	232370621	C	A	0.7	0	0	0.77276	0.22	0.01	7.82396e-149	0	0	0.772773	0.0585572	20
	6715_63_ALPPL2_PPBN	ALPPL2	2	232406844	rs2741309	2	232370621	C	A	0.7	0	0	0.77276	0.16	0.01	3.38506e-84	0	0	0.772784	0.0785774	18
	9745_20_EIF4E2_IF4E2	EIF4E2	2	232550659	rs1729245	2	232560181	A	G	0.7	0	0	0.000212975	-0.06	0.01	8.07399e-11	0.07	0.02	0.00129321	0.012785	12
	19616_100_EFHD1_EFHD1	EFHD1	2	232606057	rs4072149	2	232643967	C	T	0.5	0	0	0.171308	0.04	0.01	8.422e-07	-0.01	0.01	0.187465	0.321513	3
	7891_45_UGT1A6_UGT_1A6	UGT1A6	2	233691607	rs7571337	2	233657772	C	T	0.5	0	0	0.0430646	0.18	0.01	4.22103e-107	0	0	0.0439498	0.0418588	9
	17702_53_UGT1A1_UGT_1A1	UGT1A1	2	233760270	rs4399719	2	233757815	G	T	0.4	0	0	0.899314	-0.34	0.01	0	0	0	0.899314	0.458542	18
	11196_31_COL6A3_Collagen_alpha_3_VI_	COL6A3	2	237324003	rs4496284	2	237311587	A	G	0.4	0	0	0.842492	-0.08	0.01	7.08096e-23	0	0.01	0.842523	0.262016	8
	18213_30_UBE2F_UBE2F	UBE2F	2	237966827	rs2326005	2	238008106	A	G	0.5	0	0	0.757941	0.08	0.01	4.83798e-24	0	0.01	0.75805	0.556209	20
	8697_38_GPC1_Glypican_1	GPC1	2	240435663	rs11681793	2	240495682	T	C	0.5	0	0	0.0882142	-0.19	0.01	7.63673e-121	-0.01	0.01	0.08906	0.0923187	20
	9940_35_DUSP28_DUS28	DUSP28	2	240560054	rs10933522	2	240913360	A	G	0.9	0	0	0.183239	0.21	0.01	1.781e-47	0.01	0.01	0.185086	0.111401	20
	19504_22_DTYMK_KTHY	DTYMK	2	241675747	rs35274761	2	241664255	G	A	0.6	0	0	0.586302	-0.07	0.01	9.07898e-21	0.01	0.01	0.586935	0.123054	12
	8958_51_CHL1_CHL1	CHL1	3	196763	rs4685768	3	74957	C	T	0.4	0	0	0.876308	0.22	0.01	6.17187e-154	0	0	0.87631	0.358692	20
	3298_52_CNTN4_Contactin_4	CNTN4	3	2098813	rs2729278	3	2089884	T	G	0.5	0	0	0.278345	-0.22	0.01	8.61181e-141	-0.01	0	0.278787	0.108528	18
	13686_2_IL5RA_IL_5_Ra	IL5RA	3	3066324	rs1695315	3	3111655	A	G	0.6	0	0	0.138876	0.32	0.01	3.83642e-298	0	0	0.139193	0.633991	12
	7628_40_CRELD1_CREL1	CRELD1	3	9933793	rs279545	3	9930809	A	G	0.8	0	0	0.189981	0.99	0	0	0	0	0.189991	0.233318	19
	6462_12_TIMP4_TIMP_4	TIMP4	3	12153068	rs184262	3	12093240	G	A	0.8	0	0	0.00311913	0.5	0.01	0	-0.01	0	0.00315671	0.0454473	20
	15644_1_BTD_Biotinidase	BTD	3	15601341	rs2455797	3	15657840	A	G	0.7	0	0	0.11144	-0.22	0.01	1.43095e-141	0.01	0.01	0.112146	0.0584279	20
	17205_21_RAB5A_RAB5A	RAB5A	3	19947097	rs2087107	3	19910578	C	T	0.4	0	0	0.0179435	-0.05	0.01	9.41499e-10	-0.05	0.02	0.0272853	0.374219	8
	10554_23_GLB1_BGAL	GLB1	3	32996609	rs9858362	3	33088493	C	A	0.8	0	0	0.974836	0.05	0.01	2.287e-09	0	0.01	0.974836	0.125968	20
	18174_79_PDCD6IP_PDC6I	PDCD6IP	3	33798571	rs7626857	3	33884633	A	G	0.5	0	0	0.974524	-0.07	0.01	1.607e-17	0	0.01	0.974524	0.108364	5
	17782_23_ACAA1_THIK	ACAA1	3	38103129	rs9871064	3	38203514	T	A	0.5	0	0	0.51121	-0.12	0.01	5.88805e-45	0.01	0.01	0.51167	0.266881	10
	18933_4_TGM4_TGM4	TGM4	3	44874608	rs1995640	3	44901577	T	C	0.4	0	0	0.540109	-0.07	0.01	1.301e-21	0	0	0.540941	0.0359659	14
	5701_81_CLEC3B_Tetranectin	CLEC3B	3	45001548	rs2056320	3	45050923	G	A	0.8	0	0	0.0552481	0.25	0.01	3.07274e-157	0	0	0.0558756	6.88382e-05	20
	2780_35_LTF_Lactoferrin	LTF	3	46435645	rs7639243	3	46472487	C	A	0.7	0	0	0.745418	-0.12	0.01	3.07304e-41	0	0	0.745489	0.440152	20
	5810_25_TDGF1_Cripto	TDGF1	3	46574534	rs4682823	3	46600515	G	T	0.7	0	0	0.543842	-1.2	0	0	0	0	0.543843	0.702978	20
	15481_45_CAMP_LL_37	CAMP	3	48223347	rs6763236	3	47053121	T	C	0.6	0	0	0.721558	0.04	0.01	1.167e-07	0.01	0.02	0.72216	0.341742	5
	15591_28_GPX1_Glutathione_peroxidase	GPX1	3	49357174	rs9834535	3	49341364	T	A	0.8	-0.01	0	0.000106241	-0.04	0.01	2.91e-06	0.11	0.04	0.00284205	0.278787	5
	4407_10_MST1_MSP	MST1	3	49683947	rs13062429	3	49522052	G	A	0.7	0.01	0	2.85943e-06	1.15	0	0	0	0	2.86563e-06	8.14339e-07	20
	8309_12_HYAL1_HYAL1	HYAL1	3	50299890	rs1076872	3	50292395	G	A	0.7	0	0	0.00674938	-0.08	0.01	2.23999e-18	-0.01	0.01	0.00966361	0.0218428	8
	9223_11_MANF_ARMET	MANF	3	51385291	rs1383251	3	51329409	A	G	0.9	0	0	0.0673572	0.11	0.01	2.295e-19	-0.01	0	0.0730346	8.45219e-06	20
	3343_1_ACY1_Aminoacylase_1	ACY1	3	51983340	rs6784807	3	52129139	T	G	0.9	0	0	0.350279	0.11	0.01	1.403e-18	0.01	0.01	0.352978	null	null
	5628_21_SEMA3G_SEM3G	SEMA3G	3	52433035	rs2016575	3	52443064	C	T	0.8	0	0	0.094329	-0.32	0.01	3.47873e-171	0	0	0.0949214	0.00140423	16
	12738_43_NISCH_NISCH	NISCH	3	52455118	rs82825	3	52437926	A	G	0.8	0	0	0.171045	0.08	0.01	1.532e-12	0.03	0.02	0.178978	0.112229	9
	7955_195_ITIH1_ITI_heavy_chain_H1	ITIH1	3	52777595	rs2239551	3	52784563	A	G	0.4	0	0	0.00647665	-0.69	0.01	0	0	0	0.00648762	7.19262e-07	20
	7145_1_ITIH3_ITIH3	ITIH3	3	52794768	rs2071044	3	52813585	T	C	0.5	0	0	0.00016811	0.55	0.01	0	0	0	0.000169876	3.72116e-06	20
	4811_33_ITIH4_ITI_heavy_chain_H4	ITIH4	3	52812962	rs4687676	3	52856402	T	C	0.9	0	0	0.0167879	-0.19	0.01	1.22702e-59	-0.02	0.01	0.0179837	0.00118597	20
	8885_6_CACNA2D3_CA2D3	CACNA2D3	3	54122552	rs9861287	3	54125191	T	C	0.8	0	0	0.757095	0.15	0.01	3.08401e-51	0	0	0.757144	0.571947	11
	3376_49_IL17RD_IL_17_RD	IL17RD	3	57089982	rs6780995	3	57104391	A	G	0.7	0	0	0.385714	-0.65	0.01	0	0	0	0.385733	0.385569	20
	18408_26_ARF4_ARF4	ARF4	3	57571363	rs1354034	3	56815721	C	T	0.6	0	0	0.238177	0.09	0.01	5.70505e-28	0	0	0.240881	0.325883	18
	7191_32_SLMAP_SLMAP	SLMAP	3	57755450	rs1354034	3	56815721	C	T	0.6	0	0	0.238177	0.05	0.01	1.739e-10	0.01	0.01	0.246083	0.31666	11
	13102_1_FAM3D_FAM3D	FAM3D	3	58633946	rs7433100	3	58665459	C	T	0.9	0	0	0.0164515	0.47	0.01	3.48378e-213	0.01	0	0.0167721	0.0607794	6
	9826_135_FHIT_Fragile_histidine_triad_protein	FHIT	3	59747277	rs13070475	3	59983610	A	G	0.7	0	0	0.0921593	0.09	0.01	5.15301e-31	-0.02	0.01	0.0955968	0.0667422	20
	18831_6_LRIG1_LRIG1	LRIG1	3	66378797	rs9827734	3	66364925	G	A	0.4	0	0	0.787501	-0.65	0.01	0	0	0	0.787502	0.0466196	20
	10754_113_PROK2_Prokineticin_2	PROK2	3	71771655	rs7634474	3	71780316	G	A	0.8	0	0	0.805275	-0.72	0.01	0	0	0	0.805276	0.0514494	11
	5116_62_ROBO2_ROBO2	ROBO2	3	75906695	rs775738	3	77586642	T	C	0.5	0	0	0.932438	-0.09	0.01	1.15899e-24	0	0.01	0.932441	0.94955	12
	5740_17_ROBO1_ROBO1	ROBO1	3	78597239	rs6807536	3	78725526	T	C	0.8	0	0	0.315556	-0.17	0.01	3.51202e-66	-0.01	0.01	0.31638	0.355641	20
	17350_13_CHMP2B_CHM2B	CHMP2B	3	87227271	rs9843162	3	87169347	A	C	0.6	0	0	0.0886616	-0.25	0.01	5.12098e-206	0.01	0	0.0891542	0.0578672	20
	2700_56_PROS1_Protein_S	PROS1	3	93873051	rs9822589	3	94212297	A	G	0.5	0	0	0.0815654	-0.1	0.01	2.01501e-33	-0.02	0.01	0.0847525	0.0596373	20
	18241_18_CPOX_HEM6	CPOX	3	98579446	rs4558798	3	98590071	G	A	0.7	0	0	0.292844	-0.13	0.01	2.71199e-47	0	0	0.294121	0.675999	20
	6947_4_ST3GAL6_SIA10	ST3GAL6	3	98732236	rs2439232	3	98847827	A	T	0.9	0	0	0.151038	-0.67	0.01	0	0	0	0.151111	0.182935	12
	9338_2_DCBLD2_DCBD2	DCBLD2	3	98795941	rs7646469	3	99339588	C	T	0.9	0	0	0.335537	0.26	0.02	7.12105e-65	-0.01	0.01	0.33631	0.0177224	4
	17808_37_NIT2_NIT2	NIT2	3	100334739	rs113019457	3	100477559	T	C	0.5	0	0	0.747231	-0.08	0.01	7.02102e-21	0	0.01	0.747375	0.543463	13
	17769_28_PCNP_PCNP	PCNP	3	101574180	rs13060373	3	101631980	G	A	0.5	0	0	0.00402759	0.1	0.01	1.327e-34	-0.03	0.01	0.00510881	0.0385121	20
	5451_1_ALCAM_ALCAM	ALCAM	3	105366909	rs1017914	3	105519115	T	C	0.6	0	0	0.521691	-0.1	0.01	7.65708e-34	0.01	0.01	0.522271	0.592128	13
	17370_186_ABHD10_ABHDA	ABHD10	3	111979010	rs2015396	3	111924950	C	T	0.5	0	0	0.480513	0.05	0.01	7.37901e-11	-0.01	0.02	0.483069	0.944577	11
	5112_73_CD200_OX2G	CD200	3	112332347	rs6438068	3	112338087	G	A	0.9	0	0	0.409999	0.25	0.02	3.95306e-53	0	0	0.410673	0.182004	17
	3234_23_CCDC80_URB	CCDC80	3	112596797	rs9870933	3	112653470	G	A	0.6	0	0	0.181892	-0.12	0.01	2.31298e-49	0	0	0.183673	0.637989	16
	5103_30_CD200R1_MO2R1	CD200R1	3	112921205	rs6766388	3	112845954	A	T	0.6	0	0	0.890576	-0.21	0.01	2.01893e-150	0	0	0.890578	0.867755	20
	4328_2_BOC_BOC	BOC	3	113211003	rs775214	3	113292103	T	C	0.8	0	0	0.322313	0.08	0.01	3.73101e-19	0	0	0.325257	0.295471	10
	8842_16_GRAMD1C_GRM1C	GRAMD1C	3	113828182	rs55844438	3	113911121	A	T	0.6	0	0	0.205148	0.51	0.01	0	0	0	0.205203	0.205035	11
	9638_2_TIGIT_TIGIT	TIGIT	3	114276913	rs1039524	3	114293427	C	T	0.5	0	0	0.816498	0.07	0.01	1.31e-18	0	0.01	0.81656	0.2031	14
	2999_6_LSAMP_LSAMP	LSAMP	3	115802374	rs1835674	3	116319644	C	T	0.8	0	0	0.00101229	0.22	0.01	1.37501e-96	0.02	0.01	0.00116627	0.000794379	20
	6467_65_POGLUT1_KTEL1	POGLUT1	3	119468963	rs6794833	3	119472551	C	T	0.5	0	0	0.242747	-0.17	0.01	1.543e-95	0.01	0.01	0.243493	0.131191	13
	13112_179_FSTL1_FSTL1	FSTL1	3	120392293	rs1716835	3	120434617	A	G	0.7	0	0	0.109026	-0.15	0.01	7.75409e-57	0	0	0.110825	0.0625114	15
	9832_33_HGD_HGD	HGD	3	120628172	rs2042482	3	120675205	T	A	0.8	0	0	0.323126	0.15	0.01	1.06401e-62	0.01	0.01	0.32397	0.179828	20
	5337_64_CD86_B7_2	CD86	3	122055362	rs2715257	3	122105332	G	C	0.9	0	0	0.153551	-0.09	0.02	2.28e-09	-0.04	0.03	0.165114	0.904397	3
	6531_29_FAM162A_F162A	FAM162A	3	122384161	rs6438737	3	122510127	T	C	0.4	0	0	0.838073	-0.05	0.01	5.691e-10	0	0.01	0.83816	0.409833	10
	11643_73_DTX3L_DTX3L	DTX3L	3	122564338	rs9811581	3	122561899	T	C	0.6	0	0	0.656519	0.06	0.01	5.17302e-16	0	0.01	0.657002	0.80031	10
	5593_11_PDIA5_PDIA5	PDIA5	3	123067025	rs3804749	3	123114156	T	C	0.6	0	0	0.545024	-0.72	0.01	0	0	0	0.54503	0.398535	12
	13713_164_SEC22A_SC22A	SEC22A	3	123201927	rs7642344	3	123228725	G	A	0.4	0	0	0.867146	-0.05	0.01	1.254e-09	0	0.02	0.867195	0.697714	15
	9005_16_PLXNA1_PLXA1	PLXNA1	3	126982693	rs11929053	3	126980366	G	C	0.7	0	0	0.74966	0.22	0.01	1.85802e-144	0	0	0.749679	0.467917	20
	12709_63_H1FX_H1X	H1FX	3	129314771	rs7428883	3	129265010	G	A	0.8	0	0	0.0132186	0.07	0.01	5.81901e-15	-0.05	0.02	0.0181889	0.931299	6
	19561_216_PLXND1_PLXD1	PLXND1	3	129555214	rs2255703	3	129574413	C	T	0.4	0	0	0.332792	-0.27	0.01	1.07105e-245	0	0	0.332994	0.683563	18
	19317_114_ACPP_Prostatic_acid_phosphatase	ACPP	3	132317369	rs16839122	3	132346720	C	T	0.6	0	0	0.385377	-0.05	0.01	1.321e-11	-0.01	0.01	0.389251	0.820314	3
	4162_54_TF_Transferrin	TF	3	133746040	rs6762415	3	133759713	G	T	0.5	0	0	0.576078	0.09	0.01	1.608e-27	-0.01	0.01	0.576582	0.0480431	20
	14271_23_RAB6B_RAB6B	RAB6B	3	133824235	rs2715610	3	133888477	T	A	0.6	0	0	0.0854484	-0.11	0.01	5.29705e-40	-0.02	0.01	0.0880867	0.453718	14
	17680_12_EPHB1_EPHB1	EPHB1	3	134795260	rs185257	3	134953443	A	C	0.5	0	0	0.535946	0.31	0.01	0	0	0	0.535982	0.131255	18
	10835_25_A4GNT_A4GCT	A4GNT	3	138123713	rs2622695	3	138125803	A	G	0.7	0	0	0.0197439	-0.08	0.01	2.699e-21	0.01	0	0.0235953	0.669805	13
	16594_44_FAIM_FAIM1	FAIM	3	138608606	rs2046965	3	139290690	T	C	0.4	0	0	0.691511	0.11	0.01	2.06299e-36	0	0.01	0.691656	0.471202	4
	19279_42_RBP1_CRBP	RBP1	3	139517434	rs10935331	3	139537890	G	C	0.4	0	0	0.555466	0.14	0.01	9.19401e-75	0	0.01	0.555671	0.0686754	20
	18882_7_CLSTN2_CSTN2	CLSTN2	3	139935185	rs11714026	3	139759205	G	A	0.6	0	0	0.859926	-0.25	0.01	5.7354e-184	0	0	0.859929	0.5545	20
	6081_52_PCOLCE2_PCOC2	PCOLCE2	3	142815922	rs7618121	3	142902286	T	C	0.5	0	0	0.897735	0.44	0.01	0	0	0	0.897735	0.629755	20
	6923_1_PLOD2_PLOD2	PLOD2	3	146035139	rs1375584	3	146075258	G	C	0.5	0	0	0.630239	-0.11	0.01	1.203e-43	0	0.01	0.630445	0.620652	20
	15375_49_CPB1_Carboxypeptidase_B1	CPB1	3	148791102	rs2331407	3	148857369	T	C	0.6	0	0	0.737648	-0.12	0.01	1.392e-47	0	0	0.737716	0.919414	10
	8398_277_RARRES1_RAR_responsive_protein_TIG1	RARRES1	3	158696892	rs7616425	3	158785443	T	C	0.4	0	0	0.00860885	0.63	0	0	0	0	0.00861871	0.00042592	19
	10565_19_SLITRK3_SLIK3	SLITRK3	3	165186720	rs6809053	3	165104114	T	C	0.9	0	0	0.68366	0.42	0.02	1.42673e-163	0	0	0.683693	0.238993	14
	15514_26_BCHE_Pseudocholinesterase	BCHE	3	165772904	rs3941625	3	165791089	T	G	0.7	0	0	0.146429	0.56	0.01	0	0	0	0.146471	0.458012	20
	7117_21_SERPINI2_SPI2	SERPINI2	3	167441914	rs7648807	3	165836148	A	C	0.7	0	0	0.0235815	-0.05	0.01	3.385e-07	0.06	0.03	0.0385252	0.134585	12
	15620_4_NLGN1_NLGN1	NLGN1	3	173396284	rs792356	3	173338231	C	G	0.7	0	0	0.0556783	-0.12	0.01	1.123e-44	0.02	0.01	0.0579634	0.00478016	6
	3390_72_PIK3CA_PIK3R1_PIK3CA_PIK3R1	PIK3CA	3	179148114	rs6443618	3	179059602	G	C	0.8	0	0	0.148657	0.18	0.01	2.78094e-92	0.01	0.01	0.149676	0.0862177	20
	7110_2_DNAJB11_DJB11	DNAJB11	3	186567403	rs3856928	3	186595782	A	T	0.7	0	0	0.0805344	-0.09	0.01	6.814e-21	-0.02	0.01	0.0857949	0.0525701	12
	3581_53_AHSG_a2_HS_Glycoprotein	AHSG	3	186613060	rs6788635	3	186610332	G	A	0.8	0	0	0.224078	0.51	0.01	0	0	0	0.224144	0.0574646	20
	3367_8_FETUB_FETUB	FETUB	3	186635969	rs6797321	3	186645795	C	T	0.5	0	0	0.620962	0.15	0.01	3.33601e-70	0	0.01	0.621098	0.876044	14
	4996_66_HRG_HRG	HRG	3	186660216	rs7626301	3	186676096	C	T	0.5	0	0	0.289047	0.58	0.01	0	0	0	0.289072	0.48077	17
	3554_24_ADIPOQ_Adiponectin	ADIPOQ	3	186842704	rs189717	3	186808388	A	G	0.8	0	0	0.376104	-0.2	0.01	1.62002e-74	0.01	0.01	0.376663	0.706968	18
	3605_77_MASP1_MASP3	MASP1	3	187217282	rs3815623	3	187241254	A	G	0.5	0	0	0.496772	-0.15	0.01	1.94899e-73	0	0	0.497074	0.260754	20
	18315_38_RTP4_RTP4	RTP4	3	187368385	rs1878861	3	187375904	A	G	0.6	0	0	0.711635	-0.36	0.01	0	0	0	0.711643	0.544183	13
	5957_30_SST_Somatostatin_28	SST	3	187668912	rs7617554	3	186676762	T	G	0.5	0	0	0.478018	0.05	0.01	7.25001e-12	-0.01	0.02	0.480361	0.902616	10
	14048_7_IL1RAP_IL_1_R_AcP	IL1RAP	3	190514051	rs1024941	3	190628869	A	T	0.8	0	0	0.0694886	-1.46	0.01	0	0	0	0.0694969	0.3032	18
	12399_194_CCDC50_CCD50	CCDC50	3	191329085	rs6769843	3	191928050	A	G	0.7	0	0	0.123384	-0.05	0.01	1.818e-08	-0.03	0.02	0.137265	0.24313	15
	6415_90_CPN2_CPN2	CPN2	3	194339768	rs6809081	3	194339746	C	T	0.5	0	0	0.776052	-0.37	0.01	0	0	0	0.776053	0.129914	6
	6557_50_LRRC15_LRC15	LRRC15	3	194355249	rs9870895	3	194347037	C	T	0.7	0	0	0.195163	0.25	0.01	1.59107e-166	0	0	0.195658	0.301716	9
	7185_29_GP5_GPV	GP5	3	194394821	rs9824292	3	194376601	T	G	0.8	0	0	0.696462	-0.04	0.01	1.364e-06	-0.01	0.03	0.697398	null	null
	6375_75_XXYLT1_XXLT1	XXYLT1	3	195068284	rs12695049	3	195268211	T	C	0.6	0	0	0.530315	0.2	0.01	3.50307e-137	0	0.01	0.530445	0.0101565	20
	12343_14_ACAP2_CENB2	ACAP2	3	195274745	rs10804414	3	195351397	A	G	0.6	0	0	0.195308	0.05	0.01	7.29799e-12	-0.02	0.02	0.203194	0.0337405	9
	8795_48_TFRC_TR	TFRC	3	196012511	rs3827554	3	196082245	C	A	0.7	0	0	0.00969739	0.08	0.01	3.85401e-21	0.04	0.01	0.0126157	0.01662	20
	18332_17_CPLX1_CPLX1	CPLX1	4	784957	rs7376690	4	819938	G	A	0.4	0	0	0.154599	0.07	0.01	9.58702e-20	0.01	0	0.159621	0.303159	20
	3169_70_IDUA_IDUA	IDUA	4	986997	rs11936407	4	993488	C	T	0.6	0	0	0.365739	0.57	0.01	0	0	0	0.365758	0.869345	20
	6237_11_FGFRL1_FGRL1	FGFRL1	4	1009936	rs4647942	4	1012545	A	G	0.5	0	0	0.978867	-0.08	0.01	3.75802e-23	0	0.01	0.978867	0.891981	19
	8099_42_SPON2_SPON2	SPON2	4	1166932	rs11247975	4	1171342	T	G	0.7	0	0	0.838699	-0.29	0.01	6.34416e-256	0	0	0.838702	0.405329	20
	13669_6_FGFR3_FGFR_3	FGFR3	4	1793293	rs4450996	4	1793594	A	C	0.7	0	0	0.755187	-0.13	0.01	1.424e-47	0	0.01	0.755242	0.903794	10
	7769_29_SH3BP2_3BP2	SH3BP2	4	2793071	rs7695151	4	2770803	T	C	0.5	0	0	0.777063	0.32	0.01	0	0	0	0.777067	0.424497	20
	3617_80_HGFAC_HGFA	HGFAC	4	3441968	rs13108218	4	3442204	G	A	0.6	0	0	0.0383406	0.57	0.01	0	0	0	0.0383783	0.179612	20
	3640_14_LRPAP1_RAP	LRPAP1	4	3503612	rs11736835	4	3499715	A	G	0.4	0	0	0.0923885	-0.1	0.01	1.07001e-36	-0.02	0.01	0.095268	0.0740908	12
	8402_22_CYTL1_CYTL1	CYTL1	4	5014586	rs4689195	4	5020889	A	G	0.9	0	0	0.83631	-0.47	0.01	0	0	0	0.836311	0.19652	11
	9251_28_MAN2B2_MA2B2	MAN2B2	4	6575189	rs11943337	4	6600251	G	C	0.4	0	0	0.122588	0.95	0.01	0	0	0	0.122603	0.01066	11
	8814_33_PSAPL1_SAPL1	PSAPL1	4	7430285	rs4484302	4	7435270	T	C	0.8	0	0	0.154731	-0.43	0.01	0	0	0	0.154902	0.348381	20
	6493_9_CPZ_CBPZ	CPZ	4	8592660	rs3796735	4	8597705	T	C	0.7	0	0	0.157797	-0.13	0.01	4.50302e-57	0.01	0.01	0.159429	0.433888	20
	4535_50_BST1_BST1	BST1	4	15703065	rs4389574	4	15728775	G	A	0.6	0	0	0.586931	0.63	0	0	0	0	0.586934	0.112906	20
	15494_11_FGFBP1_FGFP1	FGFBP1	4	15935577	rs2532088	4	15934644	A	C	0.9	0	0	0.834128	-0.21	0.02	3.44699e-21	0	0.02	0.834168	0.800326	3
	11257_1_QDPR_DHPR	QDPR	4	17460261	rs1609903	4	17531705	C	G	0.8	0	0	0.357754	0.42	0.01	0	0	0	0.357822	0.0542359	20
	15610_72_LAP3_LAP	LAP3	4	17577198	rs6856025	4	18722970	C	T	1	0	0	0.151655	0.23	0.02	2.058e-25	0.01	0.01	0.155514	0.313993	13
	18930_28_SLIT2_SLIT2	SLIT2	4	20251905	rs587668	4	20189349	T	C	0.7	0	0	0.805016	-0.09	0.01	2.67902e-25	0	0	0.80507	0.00794856	20
	5660_51_SOD3_SOD3	SOD3	4	24789912	rs2695234	4	24802616	G	A	0.9	0	0	0.819006	-0.54	0.02	3.88369e-261	0	0	0.81901	0.214033	8
	17357_33_SEPSECS_SPCS	SEPSECS	4	25120014	rs4370127	4	25280788	T	C	0.8	0	0	0.980718	0.14	0.01	3.52499e-31	0	0	0.980718	0.68955	20
	18330_7_PGM2_PGM2	PGM2	4	37826660	rs2608303	4	37842251	T	C	0.8	0	0	0.271004	0.16	0.01	8.95796e-68	0.01	0.01	0.271961	0.205904	20
	19557_3_KLB_KLOTB	KLB	4	39406930	rs2687958	4	39458104	C	T	0.7	0	0	0.947002	-0.62	0.01	0	0	0	0.947002	0.869853	20
	17755_5_UGDH_UGDH	UGDH	4	39498755	rs4453941	4	39527356	T	C	0.6	0	0	0.596374	0.36	0.01	0	0	0	0.596391	0.244624	20
	16079_2_TEC_TEC	TEC	4	48135783	rs58762758	4	48215229	A	G	0.5	0	0	0.743244	-0.14	0.01	2.588e-65	0	0.01	0.743289	0.503178	20
	10366_11_PDGFRA_PDGFRA	PDGFRA	4	54229280	rs2412556	4	54279091	A	G	0.9	0	0	0.562452	0.11	0.01	5.04798e-22	-0.01	0.01	0.563155	0.0924011	4
	3651_50_KDR_VEGF_sR2	KDR	4	55078481	rs12331869	4	55145982	G	A	0.8	0	0	0.144635	0.21	0.01	1.20199e-77	0	0	0.145862	0.195396	12
	13405_61_SPINK2_ISK2	SPINK2	4	56809860	rs4865151	4	56758215	G	T	0.5	0	0	0.300046	0.26	0.01	3.56932e-234	0	0	0.300289	0.153004	8
	3320_49_IGFBP7_IGFBP_7	IGFBP7	4	57030773	rs1718860	4	57083351	A	G	0.7	0	0	0.0393418	-0.35	0.01	0	0	0	0.0395107	0.209054	20
	3806_55_EPHA5_EphA5	EPHA5	4	65319563	rs62314464	4	65407510	T	A	0.8	0	0	0.0205755	0.15	0.01	5.02198e-30	-0.03	0.01	0.0232554	0.208355	15
	10603_1_HTN3_HIS3	HTN3	4	70028455	rs970681	4	70260570	T	C	1	0	0	0.331678	0.12	0.02	5.46601e-10	-0.02	0.03	0.337522	0.0254078	7
	17346_61_FDCSP_FDSCP	FDCSP	4	70226124	rs6831351	4	70473366	C	T	0.5	0	0	0.891243	0.04	0.01	6.92e-08	0	0.02	0.891278	0.936375	20
	6530_63_PROL1_PROL1	PROL1	4	70397931	rs7666780	4	70305978	T	A	0.9	0	0	0.437783	0.05	0.01	5.638e-07	0.02	0.02	0.443215	0.831042	14
	15589_1_GC_Gc_Globulin__Mixed_Type	GC	4	71741696	rs7041	4	71752617	C	A	0.6	0	0	0.231978	0.13	0.01	6.90201e-58	0	0	0.233271	0.273085	18
	5792_8_AFP_AFP	AFP	4	73431138	rs10031441	4	73448932	T	C	0.6	0	0	0.338305	0.05	0.01	7.55498e-11	-0.01	0.01	0.343473	0.69192	16
	4763_31_AFM_Afamin	AFM	4	73481745	rs1919480	4	73512022	C	T	1	0	0	0.348674	1.02	0.04	2.16717e-177	0	0	0.348936	0.217873	8
	3447_64_CXCL8_IL_8	CXCL8	4	73740519	rs1261935	4	73684261	A	G	0.9	0	0	0.246659	0.19	0.02	1.059e-22	0	0	0.249938	0.528145	10
	3495_15_CXCL6_GCP_2	CXCL6	4	73836640	rs13110736	4	73844142	T	A	0.6	0	0	0.514769	-0.65	0.01	0	0	0	0.514775	0.543497	20
	5663_18_PF4V1_PF4V	PF4V1	4	73853296	rs941758	4	73853224	A	C	0.7	0	0	0.263405	-0.58	0.01	0	0	0	0.26345	0.347583	20
	2985_35_CXCL1_Gro_a	CXCL1	4	73869393	rs4074	4	73870427	G	A	0.7	0	0	0.136654	-0.53	0.01	0	0	0	0.136708	0.822234	15
	2697_7_PF4_PF_4	PF4	4	73980811	rs960821	4	73862115	G	A	0.9	0	0	0.0639681	0.11	0.02	3.102e-08	0.01	0	0.0789766	null	null
	2979_8_CXCL5_ENA_78	CXCL5	4	73995642	rs352045	4	73998970	G	T	0.9	0	0	0.454823	-0.38	0.01	2.33144e-288	0	0	0.454919	0.25775	20
	3148_49_CXCL3_CXCL2_Gro_b_g	CXCL3	4	74036589	rs9131	4	74097332	T	C	0.6	0	0	0.738059	-0.08	0.01	2.242e-20	0	0	0.738224	0.324316	6
	13088_397_BTC_BTC	BTC	4	74744759	rs1349633	4	74793561	T	A	0.5	0	0	0.44134	-0.22	0.01	6.04503e-168	0	0	0.441518	0.0602322	13
	3173_49_NAAA_ASAHL	NAAA	4	75913660	rs34630680	4	75937118	A	T	0.8	0	0	0.122512	0.67	0.01	0	0	0	0.122554	0.0563925	19
	9188_119_CXCL9_MIG	CXCL9	4	76001275	rs34630680	4	75937118	A	T	0.8	0	0	0.122512	0.12	0.01	1.341e-32	0.02	0.01	0.125658	0.0435535	10
	7970_315_ART3_NAR3	ART3	4	76011184	rs4859610	4	76079288	G	A	0.8	0	0	0.359899	-0.29	0.01	2.01926e-185	0	0	0.360138	0.0035269	10
	4141_79_CXCL10_IP_10	CXCL10	4	76021118	rs7376943	4	76050236	T	C	0.5	0	0	0.778909	0.08	0.01	4.52701e-23	0	0.01	0.778996	0.112195	15
	3038_9_CXCL11_I_TAC	CXCL11	4	76033682	rs4859593	4	76027514	G	A	0.5	0	0	0.605224	-0.4	0.01	0	0	0	0.605235	0.0113191	20
	3487_32_CXCL13_BLC	CXCL13	4	77511753	rs355678	4	77556936	G	A	0.8	0	0	0.0128705	-0.06	0.01	9.70401e-09	-0.06	0.03	0.0224892	0.00383446	9
	15559_5_ANTXR2_ANTR2	ANTXR2	4	79901146	rs4632591	4	79814560	C	T	0.8	0	0	0.23569	-0.19	0.01	2.22296e-84	0	0	0.236558	0.00692803	20
	5604_30_HPSE_HPSE	HPSE	4	83292461	rs11732810	4	83309725	G	T	0.7	0	0	0.489881	0.21	0.01	2.87398e-102	0	0.01	0.490106	0.290031	6
	9482_110_NUDT9_NUDT9	NUDT9	4	87422573	rs6834488	4	87257767	T	C	0.4	0	0	0.809647	-0.11	0.01	2.77699e-38	0	0.01	0.80968	0.936134	20
	4467_49_SPARCL1_SPARCL1	SPARCL1	4	87473335	rs10028069	4	87535386	A	T	0.4	0	0	0.894787	0.52	0.01	0	0	0	0.894787	0.782692	20
	3415_61_IBSP_BSP	IBSP	4	87799554	rs2616262	4	87802058	T	G	0.5	0	0	0.386286	-0.11	0.01	1.43001e-44	0	0	0.387192	0.679426	20
	13113_7_SPP1_Osteopontin	SPP1	4	87975667	rs10007111	4	87828549	G	A	0.6	0	0	0.911157	-0.08	0.01	6.92595e-23	0	0.01	0.911162	0.841945	20
	8458_111_SNCA_a_Synuclein	SNCA	4	89700345	rs3775479	4	89921820	C	A	0.5	0	0	0.0278992	0.07	0.01	4.823e-19	0.01	0.01	0.0327812	0.305402	20
	12549_33_HPGDS_PTGD2	HPGDS	4	94298535	rs28408371	4	94354031	C	T	0.6	0	0	0.210761	0.43	0.01	0	0	0	0.210835	0.196828	20
	5139_32_UNC5C_UNC5H3	UNC5C	4	95162504	rs10000442	4	95533055	C	A	0.7	0	0	0.618397	-0.16	0.01	3.28599e-90	0	0.01	0.618505	0.864809	20
	3210_1_METAP1_METAP1	METAP1	4	98995659	rs7676259	4	99021498	G	A	0.6	0	0	0.108934	-0.06	0.01	4.07398e-15	0.03	0.02	0.116273	0.145525	20
	11369_23_ADH5_ADHX	ADH5	4	99070978	rs4699722	4	99159182	C	T	1	0	0	0.582171	0.27	0.02	1.43601e-64	0	0.01	0.582369	0.0156047	11
	8325_37_ADH4_ADH4	ADH4	4	99123657	rs2602874	4	99118245	T	A	0.6	0	0	0.0292911	0.13	0.01	6.09593e-56	-0.02	0.01	0.0308508	0.0203049	20
	18206_18_ADH6_ADH6	ADH6	4	99202638	rs4699722	4	99159182	C	T	1	0	0	0.582171	0.23	0.02	6.49003e-48	0	0.01	0.582441	0.0201533	11
	17396_23_ADH1A_ADH1A	ADH1A	4	99276369	rs1693439	4	99324332	G	A	1	0	0	0.365304	0.2	0.02	6.36897e-32	0	0	0.366721	0.28556	4
	15525_294_ADH1C_ADH1G	ADH1C	4	99336497	rs283415	4	99349450	T	C	0.6	0	0	0.852472	0.14	0.01	1.58496e-70	0	0	0.85248	0.0128389	14
	11377_19_ADH7_ADH7	ADH7	4	99412261	rs991316	4	99401288	C	T	0.5	0	0	0.599861	0.1	0.01	2.266e-33	0	0	0.600207	0.191053	9
	11615_16_DAPP1_DAPP1	DAPP1	4	99816827	rs3822103	4	99833508	T	G	0.5	0	0	0.506723	-0.1	0.01	2.25902e-33	0	0	0.507369	0.175209	10
	8053_16_DNAJB14_DJB14	DNAJB14	4	99896248	rs2851227	4	99643507	C	G	1	0	0	0.732789	0.14	0.02	1.493e-12	-0.01	0.02	0.733087	null	null
	4903_72_PPP3CA_PPP3R1_Calcineurin	PPP3CA	4	101023409	rs6811141	4	101805084	G	T	0.6	0	0	0.139813	-0.23	0.01	3.21158e-170	-0.01	0	0.140371	0.212836	16
	9869_28_NFKB1_NF_kappa_B_p105	NFKB1	4	102501330	rs230508	4	102558122	G	A	0.7	0	0	0.621853	-0.08	0.01	4.491e-24	0.01	0.01	0.622266	0.217209	19
	6382_17_MANBA_MANBA	MANBA	4	102630770	rs170564	4	102687151	T	C	0.7	0	0	0.20247	-0.52	0.01	0	0	0	0.202516	0.532305	20
	17329_2_BDH2_BDH2	BDH2	4	103077592	rs2623060	4	103126347	A	G	0.4	0	0	0.677601	0.28	0.01	1.29646e-280	0	0	0.677621	0.306738	20
	18307_71_PPA2_PPase_2	PPA2	4	105369077	rs6533182	4	105203428	G	C	0.7	0	0	0.744401	0.06	0.01	4.404e-12	-0.01	0.02	0.744674	0.366357	16
	6342_10_NPNT_Nephronectin	NPNT	4	105894775	rs6856422	4	105920805	T	G	0.5	0	0	0.00786747	0.1	0.01	1.16601e-37	-0.03	0.01	0.00925669	0.0305238	11
	14007_22_PAPSS1_PAPS1	PAPSS1	4	107590276	rs2522432	4	107715617	G	A	0.9	0	0	0.506399	0.12	0.02	1.493e-08	0.01	0.02	0.5093	0.316692	7
	17739_1_HADH_HCDH	HADH	4	107989714	rs7681436	4	108060842	T	C	0.9	0	0	0.297864	-0.08	0.01	3.511e-09	-0.03	0.03	0.30526	0.266932	8
	2567_5_CFI_Factor_I	CFI	4	109731008	rs10033900	4	109737911	C	T	0.5	0	0	0.945482	0.31	0.01	0	0	0	0.945482	0.111577	20
	5509_7_EGF_EGF	EGF	4	109912883	rs2298989	4	109970517	C	T	0.4	0	0	0.948142	0.1	0.01	7.16508e-35	0	0	0.948143	0.721934	20
	15558_63_ENPEP_AMPE	ENPEP	4	110365733	rs522426	4	110529381	T	C	0.7	0	0	0.176056	-0.27	0.01	1.79453e-203	0	0	0.176482	0.867153	17
	3419_49_CAMK2D_CAMK2D	CAMK2D	4	113418054	rs6856915	4	113754771	G	C	0.4	0	0	0.70022	0.05	0.01	8.20901e-11	-0.01	0.02	0.70072	0.40717	12
	15385_116_FABP2_FABP2	FABP2	4	119317250	rs4434234	4	119337075	A	T	0.7	0	0	0.00960306	0.97	0.01	0	0	0	0.00960987	0.0316357	20
	16805_5_PDE5A_PDE5A	PDE5A	4	119494397	rs2389874	4	119633836	G	A	0.6	0	0	0.0973495	-0.21	0.01	1.70851e-153	-0.01	0.01	0.0980097	0.146033	20
	15313_28_MAD2L1_MD2L1	MAD2L1	4	120055623	rs66887589	4	119588124	C	T	0.5	0	0	0.0247366	0.04	0.01	5.48e-08	0.06	0.03	0.037955	0.329844	20
	14158_17_ANXA5_Annexin_V	ANXA5	4	121667946	rs2306413	4	121696338	C	T	0.5	0	0	0.970916	-0.17	0.01	1.14299e-105	0	0.01	0.970916	0.309685	20
	3025_50_FGF2_bFGF	FGF2	4	122826682	rs2122307	4	122767813	A	G	0.7	0	0	0.040968	0.56	0.01	0	0	0	0.0410212	0.140657	20
	9018_38_PCDH10_PCD10	PCDH10	4	133149294	rs72715776	4	133144847	T	G	0.4	0	0	0.250902	-0.12	0.01	1.58499e-49	0.01	0.01	0.252326	0.0640473	11
	10833_64_HHIP_HHIP	HHIP	4	144646156	rs2639576	4	144737277	C	T	0.5	0	0	0.00551282	0.08	0.01	2.41399e-19	0.04	0.01	0.00800171	0.000828743	20
	9838_4_SMAD1_SMAD1	SMAD1	4	145481194	rs13145825	4	145559296	C	T	0.5	0	0	0.332879	-0.06	0.01	1.36e-14	0.02	0.02	0.336671	0.256199	20
	13488_3_ARFIP1_ARFP1	ARFIP1	4	152779937	rs62319870	4	152822857	G	A	0.4	0	0	0.0647951	0.25	0.01	3.09063e-210	-0.01	0	0.0652722	0.00755096	20
	3835_11_TLR2_TLR2	TLR2	4	153684070	rs4696534	4	154155003	T	C	1	0	0	0.799753	0.3	0.04	6.80404e-17	0	0	0.799843	null	null
	4907_56_FGA_FGB_FGG_D_dimer	FGA	4	154583126	rs7690851	4	154512511	C	T	0.6	0	0	0.420962	-0.06	0.01	7.31399e-14	0	0.01	0.423631	0.530554	11
	4989_7_FGG_Fibrinogen_g_chain_dimer	FGG	4	154604134	rs7690851	4	154512511	C	T	0.6	0	0	0.420962	-0.07	0.01	2.64701e-15	0	0.01	0.423353	0.515076	11
	9264_11_CTSO_CATO	CTSO	4	155921580	rs55726763	4	155950855	G	C	0.7	0	0	0.0136891	0.15	0.01	1.36402e-67	-0.02	0.01	0.0146523	0.0381324	20
	5202_4_PPID_PPID	PPID	4	158709127	rs12505475	4	158714092	C	T	0.7	0	0	0.0305588	-0.23	0.01	4.09365e-155	0	0	0.0311133	0.391701	15
	7099_33_FSTL5_FSTL5	FSTL5	4	161383897	rs4334710	4	161341123	A	T	0.5	0	0	0.0155314	0.04	0.01	6.332e-07	-0.07	0.03	0.0295182	0.00170998	11
	6383_90_TLL1_TLL1	TLL1	4	165873237	rs2714818	4	165744336	A	T	0.4	0	0	0.364354	-0.05	0.01	2.16001e-08	-0.02	0.02	0.370561	0.25226	6
	9906_21_SPOCK3_TICN3	SPOCK3	4	166733384	rs6831560	4	167335620	T	C	1	0	0	0.372608	0.64	0.01	0	0	0	0.372668	0.0713201	20
	3132_1_VEGFC_VEGF_C	VEGFC	4	176683538	rs433445	4	176524827	T	A	0.9	0	0	0.52255	-0.1	0.01	2.492e-12	-0.01	0.02	0.524274	0.222865	4
	17756_69_DCTD_DCTD	DCTD	4	182890060	rs4861540	4	183016512	G	C	0.6	0	0	0.539061	-0.09	0.01	9.34997e-27	-0.01	0.01	0.539728	0.0330924	10
	15579_26_ENPP6_ENPP6	ENPP6	4	184088706	rs10011933	4	184206595	T	C	0.5	0	0	0.68931	0.1	0.01	1.30799e-35	0	0	0.689462	0.372027	14
	12801_33_IRF2_IRF2	IRF2	4	184385702	rs3775576	4	184449313	A	C	0.8	0	0	0.728816	-0.1	0.01	6.08802e-18	0.01	0.02	0.729026	0.582626	4
	3593_72_CASP3_Caspase_3	CASP3	4	184627696	rs2696059	4	184653973	T	A	0.9	0	0	0.42195	0.26	0.01	2.47796e-102	0	0.01	0.422274	0.545149	20
	16918_198_TLR3_TLR3	TLR3	4	186068911	rs4608848	4	186088950	T	C	0.6	0	0	0.391884	-0.69	0.01	0	0	0	0.391897	0.49496	20
	4152_58_KLKB1_Prekallikrein	KLKB1	4	186226438	rs2292423	4	186254568	A	T	0.4	0	0	0.0647391	0.56	0.01	0	0	0	0.0647882	0.206062	20
	2190_55_F11_Coagulation_Factor_XI	F11	4	186266189	rs184426	4	186864598	G	T	0.9	0	0	0.187636	0.09	0.01	4.527e-15	-0.02	0.02	0.193813	0.0980521	12
	19488_1_PDCD6_PDCD6	PDCD6	5	271621	rs29681	5	190524	T	C	0.9	0	0	0.0697378	0.18	0.01	7.16801e-56	0	0	0.0715926	0.30198	20
	13132_14_SEMA5A_SEM5A	SEMA5A	5	9035033	rs788321	5	9544717	A	T	0.4	0	0	0.119521	0.39	0.01	0	0	0	0.119624	0.30853	11
	19115_13_CMBL_CMBL	CMBL	5	10275875	rs13180748	5	10286630	T	C	0.8	0	0	0.667659	-0.26	0.01	1.53834e-176	0	0	0.667694	0.71717	20
	19236_24_SUB1_TCP4	SUB1	5	32531633	rs4867452	5	32544401	C	A	0.5	0	0	0.281505	-0.04	0.01	4.791e-08	-0.02	0.02	0.290703	0.47419	5
	12670_15_RAD1_RAD1	RAD1	5	34905260	rs7724979	5	34387022	T	A	1	0	0	0.283163	0.14	0.03	9.91901e-08	-0.01	0.01	0.29275	0.993661	7
	5089_11_IL7R_IL_7_Ra	IL7R	5	35852695	rs903388	5	35827544	G	C	0.6	0	0	0.97646	-0.14	0.01	3.15206e-60	0	0.01	0.97646	0.504092	20
	12338_27_EGFLAM_EGFLA	EGFLAM	5	38258409	rs1896663	5	38341364	C	T	0.7	0	0	0.460628	0.12	0.01	2.03701e-27	-0.01	0.01	0.461662	0.11964	16
	5837_49_LIFR_LIF_sR	LIFR	5	38474668	rs2731959	5	38513459	C	T	0.8	0	0	0.284676	0.09	0.01	6.49202e-19	0	0	0.288146	0.678628	8
	10892_8_OSMR_OSMR	OSMR	5	38845858	rs2887112	5	39052218	T	A	0.6	0	0	0.391055	0.21	0.01	3.97079e-147	0	0.01	0.391316	0.270134	14
	3060_43_C9_C9	C9	5	39284140	rs700233	5	39364452	A	G	0.4	0	0	0.191832	-0.11	0.01	3.21799e-38	0	0	0.19409	0.694666	13
	2888_49_C7_C7	C7	5	40909492	rs445118	5	41262962	A	G	0.4	0	0	0.152309	0.28	0.01	9.66383e-238	-0.01	0	0.152696	0.804453	20
	4127_75_C6_C6	C6	5	41142116	rs325871	5	41052050	A	G	0.9	0	0	0.781275	-0.39	0.02	1.19498e-133	0	0	0.781289	0.522441	20
	2948_58_GHR_Growth_hormone_receptor	GHR	5	42423439	rs12513710	5	42650669	T	C	0.7	0	0	0.597912	0.23	0.01	1.93292e-132	0	0	0.597997	0.206434	20
	2890_59_CCL28_CCL28	CCL28	5	43376645	rs7703662	5	43420061	G	T	0.5	0	0	0.392495	-0.07	0.01	2.691e-16	-0.01	0.02	0.395062	0.875474	19
	12431_13_PELO_PELO	PELO	5	52787916	rs1499280	5	52801055	A	C	0.9	0	0	0.553133	0.12	0.01	1.17301e-17	0	0	0.554084	0.906308	7
	15603_20_ITGA2_Integrin_alpha_2	ITGA2	5	52989340	rs11740823	5	52962881	G	A	0.7	0	0	0.355964	-0.13	0.01	6.98181e-59	-0.01	0.01	0.356745	0.335514	20
	3805_16_ESM1_Endocan	ESM1	5	54977867	rs1816087	5	54957192	A	C	0.6	0	0	0.470031	0.12	0.01	3.35396e-50	0.01	0.01	0.470552	0.300086	5
	9545_156_GZMK_Granzyme_K	GZMK	5	55024256	rs2407827	5	55011593	G	T	0.6	0	0	0.206662	0.17	0.01	4.46912e-90	0	0	0.207555	0.549874	7
	3440_7_GZMA_granzyme_A	GZMA	5	55102646	rs3111652	5	54394839	T	C	1	0	0	0.168264	0.25	0.02	5.28898e-32	0.02	0.01	0.171166	null	null
	2620_4_IL6ST_gp130__soluble	IL6ST	5	55935095	rs3842913	5	55789802	G	A	1	0	0	0.604602	-0.31	0.02	2.47404e-67	0	0	0.604763	0.370657	20
	15470_11_HEXB_Hexosaminidase_B	HEXB	5	74640023	rs820878	5	74685445	C	T	1	0	0	0.64448	0.61	0.02	6.80197e-212	0	0	0.644517	0.57916	14
	3172_28_ARSB_ARSB	ARSB	5	78777209	rs11743362	5	78880898	A	G	0.5	0	0	0.790456	-0.23	0.01	1.08427e-199	0	0	0.790464	0.836176	20
	3340_53_THBS4_TSP4	THBS4	5	79991311	rs265003	5	79878535	A	G	0.6	0	0	0.888589	-0.14	0.01	2.08502e-60	0	0.01	0.888593	0.130827	12
	9886_28_XRCC4_XRCC4	XRCC4	5	83077498	rs1389826	5	83296337	C	G	0.8	0	0	0.00206483	-0.05	0.01	4.02901e-07	0.07	0.03	0.00847688	0.0118023	8
	3196_6_HAPLN1_HPLN1	HAPLN1	5	83637805	rs6886442	5	83677391	A	C	0.7	0	0	0.166116	0.13	0.01	3.57498e-45	0	0	0.168152	0.279555	9
	9360_33_EDIL3_EDIL3	EDIL3	5	83940554	rs9790985	5	83925060	A	G	0.6	0	0	0.488274	0.06	0.01	7.062e-12	0	0.01	0.490482	0.301495	8
	9848_22_CCNH_Cyclin_H	CCNH	5	87318416	rs10065575	5	87419023	A	G	0.4	0	0	0.531749	-0.11	0.01	1.59001e-41	0.01	0.01	0.532189	0.112296	18
	17410_5_CETN3_CETN3	CETN3	5	90392257	rs2366616	5	90367118	G	A	0.7	0	0	0.00157949	0.11	0.01	1.87299e-34	-0.04	0.01	0.00221785	0.0014761	20
	5615_62_FAM172A_F172A	FAM172A	5	93617725	rs2344918	5	93786015	T	C	0.9	0	0	0.00682911	0.09	0.02	4.96599e-09	0.01	0	0.0140824	0.0117715	11
	8269_327_ARSK_ARSK	ARSK	5	95555101	rs2545842	5	95558700	A	G	0.8	0	0	0.372493	0.11	0.01	4.08801e-32	0	0	0.373856	0.239058	17
	18386_36_GLRX_GLRX1	GLRX	5	95751319	rs4561	5	95816609	G	A	0.4	0	0	0.713381	0.12	0.01	9.02408e-53	0	0	0.71346	0.0866082	10
	13388_57_PCSK1_NEC1	PCSK1	5	96390333	rs4869272	5	96203744	T	C	0.7	0	0	0.886417	0.77	0.01	0	0	0	0.886417	0.378502	20
	4964_67_ERAP1_ARTS1	ERAP1	5	96760810	rs26491	5	96798410	G	A	0.8	0	0	0.831691	-1.23	0	0	0	0	0.831691	0.874951	20
	8960_3_ERAP2_LRAP	ERAP2	5	96875986	rs2910686	5	96916885	C	T	0.4	0	0	0.564109	1.15	0	0	0	0	0.564109	0.176598	20
	3331_8_RGMB_RGMB	RGMB	5	98768650	rs3890433	5	98433250	T	A	0.5	0	0	0.740103	0.17	0.01	9.62914e-92	0	0.01	0.740137	0.560915	20
	5620_13_PAM_AMD	PAM	5	102753981	rs26432	5	103030006	A	T	0.7	0	0	0.273707	0.57	0.01	0	0	0	0.273729	0.142368	20
	13947_371_NUDT12_NUD12	NUDT12	5	103548855	rs291844	5	103524297	T	A	0.5	0	0	0.758271	-0.33	0.01	0	0	0	0.758275	0.600449	6
	2615_60_EFNA5_Ephrin_A5	EFNA5	5	107376894	rs6596741	5	107596712	A	G	0.5	0	0	0.51104	-0.1	0.01	1.15799e-33	0.01	0.01	0.511663	0.438987	11
	4220_39_FER_FER	FER	5	108747841	rs13178668	5	108771079	G	A	0.4	0	0	0.0623551	0.08	0.01	4.125e-22	-0.03	0.01	0.0672399	0.446151	14
	18904_23_CAMK4_KCC4	CAMK4	5	111223653	rs12055136	5	111242021	T	C	0.6	0	0	0.759748	0.04	0.01	6.66101e-08	0.01	0.02	0.760121	0.351492	19
	17696_1_TICAM2_TIRP	TICAM2	5	115578496	rs13164381	5	115642867	T	C	0.4	0	0	0.112728	0.04	0.01	1.718e-08	-0.04	0.02	0.126813	0.491437	20
	7945_10_SEMA6A_Semaphorin_6A	SEMA6A	5	116443555	rs33069	5	116437223	C	A	0.7	0	0	0.576368	0.09	0.01	8.77199e-23	0.01	0.01	0.576983	0.544705	15
	12563_2_TNFAIP8_TFIP8	TNFAIP8	5	119268692	rs1035376	5	119312555	A	G	0.9	0	0	0.150197	0.25	0.01	5.09911e-118	0	0	0.150988	0.0542181	20
	18819_21_PPIC_PPIC	PPIC	5	123023250	rs173482	5	122918048	T	C	0.6	0	0	0.00322438	0.5	0.01	0	0.01	0	0.00324111	0.00190145	20
	9816_37_ISOC1_ISOC1	ISOC1	5	129094749	rs2577531	5	128963586	C	T	0.6	0	0	0.87122	0.17	0.01	3.13188e-103	0	0	0.871224	0.148777	20
	5900_11_HINT1_HINT1	HINT1	5	131155383	rs7447211	5	131047258	C	A	0.7	0	0	0.731638	-0.12	0.01	1.83002e-40	0	0.01	0.731723	0.278041	20
	12387_7_PDLIM4_PDLI4	PDLIM4	5	132257696	rs4588594	5	132424758	G	A	0.9	0	0	0.729932	0.17	0.01	5.72798e-40	0	0.01	0.73002	0.0670311	20
	5708_1_LEAP2_LEAP2	LEAP2	5	132873444	rs30177	5	132866719	G	C	0.7	0	0	0.491765	-0.27	0.01	2.75408e-190	0	0	0.491884	0.00791317	16
	9350_3_FSTL4_FSTL4	FSTL4	5	133196455	rs385709	5	133621615	G	C	0.6	0	0	0.3352	0.08	0.01	8.229e-22	-0.01	0.01	0.337624	0.26848	20
	6366_38_TXNDC15_TXD15	TXNDC15	5	134874371	rs319589	5	134919643	A	G	0.6	0	0	0.21797	0.16	0.01	9.46978e-89	0.01	0.01	0.218844	0.507197	19
	6899_37_PCBD2_PHS2	PCBD2	5	134905120	rs319600	5	134899923	C	A	0.4	0	0	0.714575	0.06	0.01	1.09e-14	0	0.01	0.71488	0.684172	17
	5834_18_IL9_IL_9	IL9	5	135892246	rs12520112	5	136114644	G	A	0.7	0	0	0.530691	-0.13	0.01	4.55701e-46	0.01	0.01	0.531088	0.208874	18
	16763_11_LECT2_LECT2	LECT2	5	135922279	rs2428665	5	135977944	A	T	0.4	0	0	0.323725	-0.69	0.01	0	0	0	0.323738	0.10292	9
	3283_21_TGFBI_BGH3	TGFBI	5	136028988	rs17689879	5	136057449	T	C	0.5	0	0	0.957904	-0.52	0.01	0	0	0	0.957904	0.267529	20
	6904_14_LRRTM2_LRRT2	LRRTM2	5	138868921	rs825770	5	138779530	G	T	0.7	0	0	0.00466778	-0.08	0.01	1.242e-21	0.04	0.01	0.00667401	0.00384958	12
	16322_10_PACAP_PACAP	PACAP	5	139387467	rs6596475	5	139383969	C	T	0.7	0	0	0.302633	0.08	0.01	4.73899e-18	0	0	0.306036	0.850978	20
	14094_29_HBEGF_HB_EGF	HBEGF	5	140332843	rs6869910	5	140249865	C	T	0.4	0	0	0.0102969	-0.06	0.01	2.06e-12	0.04	0.02	0.0159434	0.00858156	11
	18220_141_SRA1_SRA1	SRA1	5	140537340	rs717097	5	140361785	A	C	0.5	0	0	0.1205	0.17	0.01	1.60896e-98	0	0	0.121508	0.0379506	20
	8969_49_CD14_CD14	CD14	5	140631728	rs250432	5	140545130	T	C	0.7	0	0	0.934525	-0.15	0.01	6.54416e-68	0	0	0.934526	0.0688139	19
	8909_77_GNPDA1_GNPI1	GNPDA1	5	141991749	rs164498	5	142015473	C	T	0.6	0	0	0.0608542	0.1	0.01	8.70699e-37	0.02	0.01	0.0636868	null	null
	8243_55_SPINK1_TATI	SPINK1	5	147824572	rs7725017	5	147838260	A	C	0.6	0	0	0.0155422	-0.17	0.01	4.179e-106	0.02	0.01	0.0161799	0.0767095	20
	8028_22_SPINK5_SPINK5	SPINK5	5	148025683	rs2400477	5	148131899	G	A	0.6	0	0	0.486808	0.13	0.01	7.18197e-50	0.01	0.01	0.487285	0.480285	19
	5731_1_SPINK6_ISK6	SPINK6	5	148202794	rs12186491	5	148213934	A	C	0.9	0	0	0.829823	1.18	0.01	0	0	0	0.829824	0.498107	16
	10974_20_SPINK7_ISK7	SPINK7	5	148312419	rs1988819	5	148469968	T	C	0.4	0	0	0.965415	0.06	0.01	4.13701e-13	0	0.02	0.965415	0.900363	3
	13578_98_ABLIM3_ABLM3	ABLIM3	5	149141483	rs2963491	5	149215483	C	T	0.4	0	0	0.225845	-0.06	0.01	2.989e-14	-0.02	0.02	0.231683	0.248366	10
	3499_77_IL17B_IL_17B	IL17B	5	149371324	rs375388	5	149404135	C	T	0.5	0	0	0.609411	-0.08	0.01	3.76302e-25	-0.01	0.01	0.609845	0.311058	6
	13682_47_CSF1R_M_CSF_R	CSF1R	5	150053291	rs216140	5	150063735	T	C	0.7	0	0	0.992644	-0.14	0.01	2.70998e-53	0	0	0.992644	0.776368	20
	3459_49_PDGFRB_PDGF_Rb	PDGFRB	5	150113839	rs2304058	5	150128981	G	C	0.6	0	0	0.822682	1.19	0	0	0	0	0.822682	0.804783	7
	6927_7_NDST1_NDST1	NDST1	5	150485818	rs6863373	5	150530369	T	C	0.4	0	0	0.684901	0.16	0.01	1.98497e-83	0	0	0.684966	0.973292	8
	15441_6_GM2A_SAP3	GM2A	5	151212150	rs248464	5	151262835	C	T	0.6	0	0	0.104283	0.27	0.01	8.5749e-222	-0.01	0	0.104735	0.000362986	20
	3043_49_SPARC_ON	SPARC	5	151661096	rs294967	5	152180539	G	T	1	0	0	0.237028	0.19	0.03	4.73201e-08	0.02	0.02	0.247817	0.488067	5
	19233_75_ATOX1_ATOX1	ATOX1	5	151742316	rs6579905	5	151834706	C	T	0.4	0	0	0.00508361	-0.08	0.01	1.69401e-24	0.04	0.01	0.00689425	0.00179741	20
	19266_35_G3BP1_G3BP1	G3BP1	5	151771045	rs2016409	5	151746763	T	G	0.7	0	0	0.00359337	0.08	0.01	4.112e-21	0.04	0.01	0.00539934	0.000122578	20
	7003_4_GALNT10_GLT10	GALNT10	5	154190730	rs34164492	5	154202894	A	G	0.4	0	0	0.00405707	0.05	0.01	7.584e-09	-0.07	0.03	0.0100827	0.00536223	16
	15449_33_TIMD4_TIM_4	TIMD4	5	156919292	rs4704826	5	156965071	A	C	0.6	0	0	0.587915	-0.27	0.01	1.20674e-218	0	0	0.58797	0.167845	20
	9021_1_HAVCR1_TIM_1	HAVCR1	5	157026742	rs6878069	5	157044058	G	A	0.5	0	0	0.00774106	-0.37	0.01	0	0.01	0	0.00780349	0.00474655	20
	18215_5_THG1L_THG1	THG1L	5	157731420	rs6895563	5	157746333	A	G	0.6	0	0	0.130001	0.45	0.01	0	0	0	0.1301	0.0139319	20
	11659_31_CLINT1_EPN4	CLINT1	5	157785743	rs1186998	5	157852752	G	C	0.7	0	0	0.38314	-0.06	0.01	3.06599e-11	0.02	0.02	0.3872	0.191808	7
	19124_9_UBLCP1_UBCP1	UBLCP1	5	159263290	rs2421046	5	159289847	C	G	0.9	0	0	0.190604	0.16	0.01	1.33699e-43	0.01	0.01	0.192579	0.152455	20
	10365_132_IL12B_IL23A_IL_23	IL12B	5	159314780	rs4244437	5	159346109	A	G	0.7	0	0	0.214016	0.41	0.01	0	0	0	0.214107	0.135979	20
	18392_19_MAT2B_MAT2B	MAT2B	5	163503114	rs7728548	5	163510648	C	T	0.8	0	0	0.334049	0.06	0.01	3.214e-09	-0.02	0.02	0.340396	0.0377829	20
	7806_33_B4GALT7_B4GT7	B4GALT7	5	177600132	rs11739986	5	177959312	T	C	0.9	0	0	0.111629	0.37	0.02	3.663e-78	0	0	0.112921	0.287676	6
	8894_80_HNRNPAB_hnRNP_A_B	HNRNPAB	5	178204533	rs13179114	5	178188284	C	T	0.8	0	0	0.583717	-0.06	0.01	2.958e-08	-0.01	0.02	0.585543	0.351818	5
	7141_21_MGAT4B_MGT4B	MGAT4B	5	179797597	rs4700729	5	180238572	G	A	1	0	0	0.443583	0.55	0.02	7.63279e-138	-0.01	0.01	0.443797	0.248065	4
	15604_18_MAPK9_JNK2	MAPK9	5	180233143	rs6872544	5	180285754	T	A	0.6	0	0	0.345795	-0.15	0.01	4.0999e-74	0.01	0.01	0.346441	0.0814817	20
	6252_62_SCGB3A1_Secretoglobin_family_3A_member_1	SCGB3A1	5	180590105	rs382266	5	180620412	C	T	0.9	0	0	0.609921	0.18	0.02	9.30593e-32	0	0	0.610259	0.261298	8
	16035_8_FLT4_VEGF_sR3	FLT4	5	180601506	rs10085109	5	180633804	C	G	0.5	0	0	0.117253	-0.09	0.01	4.31701e-30	-0.02	0.01	0.120705	0.443441	20
	10571_14_MGAT1_MGAT1	MGAT1	5	180784780	rs634501	5	180791668	G	A	0.7	0	0	0.612675	0.09	0.01	4.10703e-26	0	0	0.613082	null	null
	9026_40_BTNL8_BTNL8	BTNL8	5	180899077	rs2387717	5	180938103	G	A	0.5	0	0	0.182295	0.27	0.01	6.69516e-271	0	0	0.182609	0.0959559	20
	7950_142_BTNL9_BTNL9	BTNL9	5	181040225	rs10065377	5	181066399	C	T	0.8	0	0	0.307173	-0.07	0.01	8.64099e-09	-0.02	0.02	0.314671	0.324598	11
	18337_4_GMDS_GMDS	GMDS	6	1623806	rs9392325	6	1718742	G	A	0.7	0	0	0.915679	-0.06	0.01	4.032e-10	0	0.01	0.915691	0.32579	6
	10737_96_SERPINB1_Serpin_B1	SERPINB1	6	2832332	rs2293772	6	2835597	G	A	0.6	0	0	0.701832	0.12	0.01	2.86198e-49	0	0.01	0.701928	0.739687	20
	9754_33_NQO2_Quinone_reductase_2	NQO2	6	2987987	rs2326106	6	2989348	G	T	0.8	0	0	0.654774	0.7	0.01	0	0	0	0.654777	0.45823	20
	17813_21_BPHL_BPHL	BPHL	6	3118374	rs7765391	6	3138265	G	A	0.8	0	0	0.096686	0.24	0.01	2.91003e-98	0.01	0.01	0.0977253	0.544964	20
	12859_33_ECI2_PECI	ECI2	6	4115693	rs611500	6	4126529	G	C	0.4	0	0	0.979186	-0.45	0.01	0	0	0	0.979186	0.0930428	19
	16927_9_F13A1_F13B_Coagulation_factor_XIII	F13A1	6	6144084	rs1742946	6	6314004	A	G	0.6	0	0	0.813793	-0.04	0.01	3.13799e-06	0.01	0.03	0.814026	0.126747	4
	3623_84_LY86_LY86	LY86	6	6588108	rs9328370	6	6585743	G	A	0.8	0	0	0.038634	0.06	0.01	2.379e-10	0.04	0.02	0.0493046	0.0309333	13
	11212_7_TXNDC5_TXND5	TXNDC5	6	7881517	rs2567230	6	7910202	C	T	0.5	0	0	0.0816309	-0.1	0.01	7.17302e-32	-0.02	0.01	0.0849818	0.236427	12
	19254_125_GMPR_GMPR1	GMPR	6	16238587	rs2038037	6	16175064	G	A	0.4	0	0	0.951995	0.5	0	0	0	0	0.951995	0.483699	6
	17675_17_ACOT13_ACO13	ACOT13	6	24667035	rs3212231	6	24657736	G	T	0.5	0	0	0.657282	0.06	0.01	2.79199e-14	0	0.01	0.657826	0.261281	6
	15305_7_SCGN_Secretagogin	SCGN	6	25652201	rs552165	6	25510008	A	G	0.9	0	0	0.277496	0.08	0.01	8.999e-12	-0.02	0.02	0.283515	0.294087	13
	7081_2_BTN3A1_BT3A1	BTN3A1	6	26402237	rs1977200	6	26466164	A	G	0.8	0.01	0	4.15395e-06	0.06	0.01	5.63301e-11	0.1	0.03	0.000165257	0.0160836	19
	17692_2_BTN3A3_BT3A3	BTN3A3	6	26440472	rs9348734	6	26904630	T	C	0.8	0.01	0	6.23705e-05	0.88	0.01	0	0.01	0	6.29249e-05	0.065982	20
	8869_5_BTN2A1_BT2A1	BTN2A1	6	26457904	rs858964	6	27174835	G	C	0.7	0	0	0.0032948	-0.06	0.01	1.416e-11	-0.05	0.02	0.00704096	0.0688899	20
	17772_7_UBD_UBD	UBD	6	29555515	rs2534671	6	31497884	G	T	0.5	0	0	0.000373183	0.06	0.01	4.23497e-16	0.02	0.01	0.00111451	0.0452235	20
	9786_310_IER3_IEX1	IER3	6	30743199	rs686250	6	32617278	G	A	0.6	0	0	0.41966	0.06	0.01	1.772e-14	-0.01	0.02	0.42222	0.588591	20
	7085_81_CDSN_CDSN	CDSN	6	31115087	rs241424	6	32837157	A	G	0.5	0	0	0.734933	0.04	0.01	1.594e-06	0	0.01	0.735565	0.0044563	20
	2730_58_MICA_MICA	MICA	6	31399784	rs2256183	6	31412752	G	A	0.6	0	0	0.911368	-1.05	0	0	0	0	0.911368	0.118154	20
	5102_55_MICB_MICB	MICB	6	31494881	rs2596473	6	31463022	T	G	0.5	0	0	1.31488e-05	0.46	0.01	0	0.01	0	1.34942e-05	0.000128543	20
	3505_6_LTA_LTB_Lymphotoxin_a1_b2	LTA	6	31572054	rs2071590	6	31571991	G	A	0.6	0	0	0.707557	-0.1	0.01	2.03499e-36	0	0.01	0.707681	0.0140898	20
	5936_53_TNF_TNF_a	TNF	6	31575565	rs9269438	6	32574104	T	C	0.8	0	0	0.918624	-0.05	0.01	1.412e-07	0	0.03	0.91864	0.317036	20
	9531_24_LST1_LST1	LST1	6	31586124	rs3093998	6	31517397	A	C	0.7	0	0	0.810788	-0.04	0.01	2.62199e-07	0.01	0.03	0.810989	0.109873	20
	3003_29_NCR3_NKp30	NCR3	6	31588895	rs2855811	6	31504024	G	A	0.7	0	0	0.254058	-0.16	0.01	4.79611e-84	-0.01	0.01	0.254875	0.0105912	20
	2849_49_AIF1_AIF1	AIF1	6	31615217	rs2261033	6	31635814	G	A	0.5	0	0	0.155134	-0.19	0.01	3.62699e-133	0.01	0.01	0.155825	0.00903915	20
	10445_20_APOM_ApoM	APOM	6	31652416	rs760293	6	31644000	C	T	0.8	0	0	0.967285	0.13	0.01	1.66499e-45	0	0.01	0.967285	0.205363	20
	13083_18_VARS_SYVC	VARS	6	31777518	rs9270560	6	32592964	C	T	0.6	0	0	0.0164578	0.07	0.01	3.03802e-19	0.04	0.02	0.020496	0.039094	20
	12041_33_HSPA1L_HS71L	HSPA1L	6	31809619	rs9270560	6	32592964	C	T	0.6	0	0	0.0164578	0.08	0.01	1.38899e-23	0.03	0.01	0.0196712	0.0270365	20
	4124_24_HSPA1A_HSP_70	HSPA1A	6	31815543	rs9271707	6	32625579	T	C	0.5	0	0	0.0719653	0.05	0.01	3.66299e-10	-0.04	0.02	0.0837229	0.483402	20
	15426_5_NEU1_NEUR1	NEU1	6	31857659	rs9378248	6	31358512	A	G	0.4	0	0	0.0956709	0.04	0.01	9.21901e-07	-0.04	0.03	0.114621	0.550086	20
	3186_2_C2_C2	C2	6	31897785	rs9268149	6	32295322	C	T	0.8	0	0	0.898034	0.31	0.01	2.72448e-237	0	0	0.898034	0.723046	20
	4129_72_CFB_Factor_B	CFB	6	31945650	rs429150	6	32107786	C	T	0.5	0	0	0.0090708	0.24	0.01	5.27413e-182	0	0	0.00935757	0.287864	20
	18821_9_C4A_C4B_C4a	C4A	6	31982057	rs537160	6	31948623	G	A	0.8	0	0	0.00438288	0.18	0.01	1.06898e-112	0.01	0	0.00470231	0.00377952	20
	5698_60_TNXB_Tenascin_X	TNXB	6	32041153	rs2856448	6	32046798	G	A	0.6	0	0	0.0125476	0.3	0.01	1.17214e-301	0	0	0.012748	0.0717225	20
	11387_3_ATF6B_ATF6B	ATF6B	6	32115264	rs1738434	6	31976259	T	G	0.5	0	0	0.303699	0.18	0.01	1.14701e-98	-0.01	0.01	0.304273	2.27538e-05	20
	4125_52_AGER_sRAGE	AGER	6	32180968	rs9271431	6	32620254	A	G	0.4	0	0	0.00129505	-0.12	0.01	1.48501e-43	-0.03	0.01	0.00172723	0.591061	20
	15372_43_BRD2_BRD2	BRD2	6	32968594	rs206783	6	32964373	A	C	0.4	0	0	0.620186	0.05	0.01	6.42102e-10	-0.01	0.02	0.621306	0.0915695	20
	11278_4_COL11A2_COL11A2	COL11A2	6	33162681	rs2855434	6	33171885	G	A	0.7	0	0	0.03897	0.22	0.01	5.93406e-146	0	0	0.0396009	0.281724	20
	12378_71_TAPBP_TPSN	TAPBP	6	33299694	rs2013891	6	33308095	G	A	0.5	0	0	1.28196e-05	-0.41	0.01	0	-0.01	0	1.3429e-05	0.000194536	20
	5631_83_MLN_MOTI	MLN	6	33794673	rs1547671	6	33809483	T	C	0.5	0	0	0.349266	-0.46	0.01	0	0	0	0.349296	0.132933	20
	13011_20_RPS10_RS10	RPS10	6	34417454	rs9270560	6	32592964	C	T	0.6	0	0	0.0164578	0.08	0.01	9.34095e-23	0.03	0.01	0.0198017	0.0239039	20
	10012_5_SPDEF_SPDEF	SPDEF	6	34537802	rs686250	6	32617278	G	A	0.6	0	0	0.41966	0.08	0.01	4.32501e-21	-0.01	0.01	0.421358	0.734734	20
	16773_29_SCUBE3_SCUB3	SCUBE3	6	35213956	rs4711404	6	35156703	T	C	0.7	0	0	0.659883	0.29	0.01	1.14141e-211	0	0	0.659915	0.21622	20
	14090_23_DEF6_DEFI6	DEF6	6	35297818	rs820102	6	35081719	T	C	1	0	0	0.979189	0.67	0.03	1.76697e-117	0	0.01	0.979189	0.629954	20
	5749_53_CLPS_COL	CLPS	6	35794982	rs2766588	6	35785450	C	T	0.6	0	0	0.990719	0.41	0.01	0	0	0	0.990719	0.00366452	17
	5006_71_MAPK13_MK13	MAPK13	6	36127809	rs2859141	6	36131983	C	A	0.6	0	0	0.623826	-0.17	0.01	2.98905e-80	0	0	0.623942	0.430412	13
	18291_8_CDKN1A_p21	CDKN1A	6	36676460	rs3829964	6	36676721	C	T	0.5	0	0	0.943048	-0.04	0.01	7.47499e-08	0	0.02	0.943053	0.863522	11
	9884_8_PPIL1_PPIL1	PPIL1	6	36854827	rs236364	6	36827587	T	G	0.8	0	0	0.68396	0.22	0.01	1.00403e-113	0	0.01	0.684008	0.776343	20
	16900_29_MDGA1_MDGA1	MDGA1	6	37630679	rs9349050	6	37695848	C	T	0.5	0	0	0.645543	-1.12	0	0	0	0	0.645543	0.381064	20
	9883_29_GLO1_Glyoxalase_I	GLO1	6	38675925	rs1781717	6	38694694	T	C	0.5	0	0	0.262095	-0.09	0.01	3.342e-29	0.01	0.01	0.264469	0.114698	20
	11147_17_TREML1_TRML1	TREML1	6	41149337	rs4714434	6	41209197	G	A	0.5	0	0	0.0759976	0.04	0.01	9.01899e-06	0.05	0.03	0.099422	null	null
	16300_4_TREM2_TREM2	TREM2	6	41158506	rs2395754	6	41059781	T	C	0.4	0	0	0.0136146	0.09	0.01	4.70304e-30	0.03	0.01	0.0158937	0.0473417	11
	5736_1_TREML2_TRML2	TREML2	6	41189749	rs4711661	6	41209317	T	C	0.5	0	0	0.0759976	-0.37	0.01	0	0	0	0.0761123	0.166421	17
	9266_1_TREM1_sTREM_1	TREM1	6	41267926	rs4424081	6	41308053	G	A	0.7	0	0	0.534797	-0.35	0.01	0	0	0	0.534829	0.295114	20
	17327_3_CNPY3_CNPY3	CNPY3	6	42929480	rs4714634	6	42933382	A	G	0.5	0	0	0.427824	-0.16	0.01	7.35407e-92	0	0	0.428175	0.289757	16
	14006_36_GNMT_GNMT	GNMT	6	42960754	rs2296805	6	42961020	G	T	0.6	0	0	0.43281	-0.4	0.01	0	0	0	0.43285	0.418876	20
	9525_1_PTK7_PTK7	PTK7	6	43076307	rs3828755	6	43147482	G	A	0.5	0	0	0.0195016	0.11	0.01	1.55699e-43	0.01	0	0.0212671	0.28111	18
	17785_11_RCL_RCL	RCL	6	43225629	rs1214705	6	43065136	G	A	1	0	0	0.409003	0.27	0.03	1.01501e-25	-0.01	0.01	0.41045	null	null
	9359_9_DLK2_EGFL9	DLK2	6	43450352	rs2794264	6	43440728	G	C	0.7	0	0	0.502874	-0.1	0.01	9.75e-26	0.01	0.01	0.503743	0.37488	11
	2597_8_VEGFA_VEGF	VEGFA	6	43770184	rs6921438	6	43957870	A	G	0.5	0	0	0.0303159	-0.45	0.01	0	0	0	0.0304013	0.0140996	12
	12475_48_CLIC5_CLIC5	CLIC5	6	45880827	rs7746516	6	45809508	G	A	0.8	0	0	0.0690996	0.08	0.01	2.38501e-15	-0.03	0.02	0.076445	0.417661	6
	6556_5_ENPP5_ENPP5	ENPP5	6	46159185	rs3734208	6	46130021	G	C	0.7	0	0	0.0957227	-0.75	0.01	0	0	0	0.0957435	0.0811319	11
	5015_15_PLA2G7_PAFAH	PLA2G7	6	46704201	rs9472831	6	46722110	A	G	0.4	0	0	0.825139	-0.09	0.01	4.48101e-29	0	0.01	0.825172	0.64828	18
	6409_57_ADGRF5_GP116	ADGRF5	6	46852522	rs665551	6	46868669	C	G	0.9	0	0	0.433568	1.67	0.01	0	0	0	0.433577	0.541515	14
	5404_53_TNFRSF21_DR6	TNFRSF21	6	47231532	rs6458557	6	47325024	G	A	0.4	0	0	0.620412	0.12	0.01	3.52298e-49	0	0.01	0.620609	0.151977	4
	9282_12_CRISP2_CRIS2	CRISP2	6	49692358	rs586874	6	49754253	C	T	0.4	0	0	5.48609e-05	0.58	0	0	-0.01	0	5.5374e-05	0.000159349	20
	17138_8_GSTA1_GST_A1_1	GSTA1	6	52791371	rs6458867	6	52765182	G	A	0.6	0	0	0.0493328	0.52	0.01	0	0	0	0.0494033	0.188471	19
	6920_1_GFRAL_GFRAL	GFRAL	6	55327469	rs6913781	6	55399663	T	C	0.7	0	0	0.386419	-0.22	0.01	9.09685e-135	0	0	0.386711	0.677463	15
	15466_30_COL9A1_CO9A1	COL9A1	6	70216040	rs515975	6	70296450	T	G	0.6	0	0	0.34527	0.07	0.01	3.39098e-18	0.01	0.02	0.348093	0.834702	6
	11649_3_SMAP1_SMAP1	SMAP1	6	70667776	rs12208797	6	70722821	T	C	0.5	0	0	0.454267	0.24	0.01	7.347e-201	0	0	0.454405	0.477854	19
	3290_50_CD109_CD109	CD109	6	73695785	rs4708089	6	73804430	G	A	0.5	0	0	0.80278	0.64	0	0	0	0	0.802781	0.456561	20
	19113_66_SH3BGRL2_SH3L2	SH3BGRL2	6	79631329	rs2812679	6	79616293	T	C	0.6	0	0	0.412796	0.11	0.01	4.45995e-45	0.01	0.01	0.413583	0.214018	20
	15452_5_NT5E_5__Nucleotidase	NT5E	6	85449584	rs9444349	6	85502308	C	T	0.7	0	0	0.00104984	-0.26	0.01	8.71786e-196	-0.01	0	0.00112497	0.00276249	20
	15580_2_EPHA7_EPHA7	EPHA7	6	93240020	rs508511	6	93050265	T	C	0.7	0	0	0.711484	0.04	0.01	3.47e-06	-0.01	0.03	0.712355	0.0558649	5
	8014_359_MANEA_MANEA	MANEA	6	95577485	rs9387890	6	95634708	C	A	0.9	-0.01	0	0.00406576	1.4	0.01	0	0	0	0.00406896	0.104173	20
	14273_19_PREP_PPCE	PREP	6	105273218	rs221652	6	105098577	C	T	0.8	0	0	0.759078	0.1	0.01	4.043e-18	0	0	0.759224	0.10403	20
	18180_58_RTN4IP1_RT4I1	RTN4IP1	6	106570771	rs898896	6	106615287	T	C	0.7	0	0	0.70915	0.07	0.01	2.22e-18	0	0	0.709402	0.420009	20
	11540_37_FOXO3_FOXO3A	FOXO3	6	108559835	rs3813498	6	108622962	T	C	0.8	0	0	0.799747	-0.08	0.01	5.715e-15	0	0	0.79985	0.58743	15
	9470_15_METTL24_MET24	METTL24	6	110243940	rs4945854	6	110357859	G	T	0.9	0	0	0.111008	0.17	0.01	4.444e-34	-0.02	0.01	0.114063	0.0812888	11
	18897_31_HDAC2_HDAC2	HDAC2	6	113933028	rs4367407	6	114005766	T	C	0.5	0	0	0.0941816	0.05	0.01	4.02801e-09	-0.04	0.02	0.107429	0.0688814	15
	15653_9_COL10A1_COAA1	COL10A1	6	116118909	rs564980	6	116103490	T	C	0.6	0	0	0.265077	0.24	0.01	9.06695e-209	0	0	0.265389	0.0754618	20
	18172_71_ASF1A_ASF1A	ASF1A	6	118894152	rs144714889	6	118862912	G	A	0.6	0	0	0.771816	0.16	0.01	5.172e-98	0	0.01	0.771837	0.319878	20
	4771_10_SMPDL3A_ASM3A	SMPDL3A	6	122789049	rs12207717	6	122808784	G	C	0.4	0	0	0.583072	0.13	0.01	5.90088e-54	0	0.01	0.583309	0.464797	15
	13094_75_RSPO3_RSPO3	RSPO3	6	127118671	rs2154167	6	127166661	C	T	0.5	0	0	0.291866	0.31	0.01	0	0	0	0.291994	0.0980285	20
	18347_15_LAMA2_LAMB1_LAMC1_Laminin_2	LAMA2	6	128883138	rs265375	6	129277524	T	C	0.8	0	0	0.141736	0.21	0.01	2.83103e-64	0	0	0.143234	0.004595	14
	5867_60_ARG1_ARGI1	ARG1	6	131470832	rs2781643	6	131534903	G	C	0.4	0	0	0.0642659	-0.07	0.01	3.48899e-18	0.03	0.02	0.0703269	0.275672	9
	8274_64_STX7_Syntaxin_7	STX7	6	132445867	rs3813356	6	132513379	T	C	0.5	0	0	0.640946	-0.13	0.01	3.31702e-60	0	0	0.641081	0.602714	6
	15480_2_VNN2_VNN2	VNN2	6	132743870	rs4897614	6	132729666	T	A	0.5	0	0	0.235467	-0.51	0.01	0	0	0	0.235502	0.0176225	19
	5085_18_IL20RA_IL_20_Ra	IL20RA	6	136999971	rs1167852	6	137017711	T	A	0.7	0	0	0.00882143	-0.09	0.01	8.22703e-23	0.04	0.01	0.011385	0.0447547	8
	5087_5_IL22RA2_IL_22BP	IL22RA2	6	137143820	rs2327802	6	137195453	C	T	0.5	0	0	0.17963	0.09	0.01	2.00101e-24	-0.02	0.01	0.183377	0.0632063	7
	5825_49_IFNGR1_IFN_g_R1	IFNGR1	6	137197483	rs2327802	6	137195453	C	T	0.5	0	0	0.17963	-0.05	0.01	1.548e-10	0.03	0.02	0.189068	0.0385843	4
	14009_65_TNFAIP3_TNFAIP3	TNFAIP3	6	137867214	rs675640	6	137806067	C	A	0.9	0	0	0.823352	-0.18	0.02	8.35401e-31	0	0	0.823385	0.505792	3
	4209_60_VTA1_DRG_1	VTA1	6	142147162	rs225656	6	142166332	A	C	0.4	0	0	0.282411	-0.05	0.01	1.731e-11	0.01	0.01	0.288484	0.539555	15
	8364_74_UST_UST	UST	6	148747030	rs7764228	6	148737672	C	A	0.5	0	0	0.369535	-0.11	0.01	8.29603e-43	0	0	0.370557	0.177194	16
	15472_16_LRP11_LRP11	LRP11	6	149818757	rs1807815	6	149796930	C	T	0.5	0	0	0.0924412	0.57	0.01	0	0	0	0.0924813	0.173848	20
	11134_30_MTRF1L_RF1ML	MTRF1L	6	152987362	rs503366	6	153012415	C	T	0.5	0	0	0.151855	0.25	0.01	2.87529e-235	0	0	0.152246	0.0138606	20
	17341_89_ACAT2_THIC	ACAT2	6	159762045	rs55975365	6	159781767	T	C	0.5	0	0	0.716618	-0.32	0.01	0	0	0	0.716626	0.779533	20
	16057_6_IGF2R_IGF_II_receptor	IGF2R	6	159969082	rs629849	6	160073377	G	A	0.9	0	0	0.996864	0.52	0.01	0	0	0	0.996864	0.926326	10
	13013_41_PARK2_PRKN2	PARK2	6	161347417	rs2849548	6	162720537	A	G	0.8	0	0	0.273883	0.07	0.01	1.315e-14	0.02	0.02	0.278678	0.0132312	19
	16913_8_RNASET2_RNT2	RNASET2	6	166922113	rs2769345	6	166952906	C	T	0.5	0	0	0.987623	0.26	0.01	1.00596e-236	0	0	0.987623	0.37463	20
	15635_4_SMOC2_SMOC2	SMOC2	6	168441151	rs2609312	6	168415803	C	A	0.4	0	0	0.660385	0.32	0.01	0	0	0	0.660397	0.908961	15
	3339_33_THBS2_TSP2	THBS2	6	169215780	rs11751422	6	169235110	G	T	0.7	0	0	0.304832	-0.32	0.01	3.03315e-277	0	0	0.305034	0.352187	16
	5349_69_DLL1_DLL1	DLL1	6	170282206	rs9356631	6	170278382	G	A	0.4	0	0	0.697644	0.15	0.01	2.41295e-69	0	0.01	0.697714	0.571843	20
	12612_37_PSMB1_PSB1	PSMB1	6	170535120	rs12717	6	170553212	C	G	0.4	0	0	0.343835	-0.35	0.01	0	0	0	0.343919	0.182839	20
	4499_21_PDGFA_PDGF_AA	PDGFA	7	497258	rs3924339	7	595102	G	C	0.6	0	0	0.754279	0.05	0.01	4.88399e-11	-0.01	0.02	0.754548	0.867157	16
	13618_15_MAD1L1_MD1L1	MAD1L1	7	1815793	rs1639919	7	2223299	G	C	0.6	0	0	0.564565	0.06	0.01	2.00701e-12	0.01	0.02	0.565865	0.708766	20
	19206_20_NUDT1_8ODP	NUDT1	7	2242226	rs4719486	7	2289862	A	G	0.4	0	0	0.827558	-0.05	0.01	4.98699e-09	0	0.02	0.827676	0.51827	18
	6925_26_SNX8_SNX8	SNX8	7	2251770	rs2398666	7	2313965	G	A	0.8	0	0	0.762743	-0.15	0.01	1.12002e-44	0	0.01	0.762797	0.468723	10
	6626_81_CHST12_CHSTC	CHST12	7	2403588	rs6952433	7	2357003	G	A	0.8	0	0	0.388327	-0.27	0.01	8.03018e-166	0	0.01	0.388561	0.061352	20
	10702_1_COL28A1_COSA1	COL28A1	7	7356203	rs1008897	7	7233809	A	G	0.7	0	0	0.318904	0.06	0.01	2.00299e-14	0.01	0.01	0.322976	0.000358194	20
	8687_26_TMEM106B_T106B	TMEM106B	7	12211270	rs12669919	7	12232371	A	G	0.4	0.01	0	5.94682e-06	-0.22	0.01	1.60233e-175	-0.02	0.01	7.77899e-06	0.000640255	16
	12684_5_SCIN_ADSV	SCIN	7	12570577	rs2240572	7	12570968	G	A	0.4	0	0	0.554906	-0.1	0.01	2.84697e-38	-0.01	0.01	0.555317	0.318962	20
	17342_13_AGR3_AGR3	AGR3	7	16859412	rs819007	7	16798591	A	T	0.8	0	0	0.435879	-0.07	0.01	5.821e-10	0.01	0.02	0.439475	0.0994951	20
	8606_39_GPNMB_GPNMB	GPNMB	7	23235967	rs149821	7	23299841	C	T	0.6	0	0	0.0570065	-0.12	0.01	9.01503e-52	-0.02	0.01	0.0589729	0.093114	13
	6388_21_CCDC126_CC126	CCDC126	7	23597382	rs227934	7	23587668	T	C	0.5	0	0	0.518666	-0.28	0.01	4.57643e-254	0	0	0.518741	0.558338	20
	9340_17_FKBP14_FKB14	FKBP14	7	30010587	rs174987	7	29894062	C	T	0.6	0	0	0.343421	0.05	0.01	3.177e-08	-0.02	0.02	0.350393	0.111584	11
	19615_213_NT5C3A_5NT3	NT5C3A	7	33014130	rs6462443	7	33004445	C	T	0.5	0	0	0.738881	-0.09	0.01	1.248e-30	0	0.01	0.738987	0.242558	20
	15368_3_BMPER_BMPER	BMPER	7	33904308	rs10215695	7	33756822	C	G	0.9	0	0	0.84861	-0.19	0.01	8.61791e-51	0	0.01	0.848622	0.0321947	20
	12764_3_ELMO1_ELMO1	ELMO1	7	36852906	rs10246492	7	37371179	A	G	0.5	0	0	0.462485	0.09	0.01	3.84899e-31	-0.01	0.01	0.46338	0.32838	11
	17447_52_SFRP4_SFRP4	SFRP4	7	37905932	rs2598105	7	37937514	C	T	0.9	0	0	0.408934	-0.29	0.01	1.45544e-151	0	0	0.409166	0.498828	4
	11382_5_BLVRA_BIEA	BLVRA	7	43758680	rs4584058	7	44092741	G	A	0.6	0	0	0.402225	-0.04	0.01	5.845e-06	0.01	0.01	0.410109	0.00599082	12
	4978_54_DBNL_DBNL	DBNL	7	44044640	rs2595693	7	43984645	G	A	0.7	0	0	0.0786546	-0.08	0.01	1.298e-22	0.02	0.01	0.0834838	0.0032336	20
	12851_5_POLM_DPOLM	POLM	7	44072062	rs4049598	7	43994729	C	T	0.5	0	0	0.105807	-0.09	0.01	1.41599e-26	0.02	0.01	0.109807	0.0196243	12
	4254_6_NUDCD3_NUDC3	NUDCD3	7	44379119	rs1473114	7	44402697	C	A	0.7	0	0	0.596304	0.06	0.01	4.66599e-11	-0.01	0.02	0.597489	0.587962	15
	3844_2_PPIA_Cyclophilin_A	PPIA	7	44796680	rs12702088	7	44800660	G	A	0.9	0	0	0.628473	0.08	0.01	1.134e-07	-0.02	0.04	0.629894	0.262742	5
	12347_29_CCM2_CCM2	CCM2	7	44999475	rs2011854	7	45118116	T	C	0.4	0	0	0.483137	0.06	0.01	3.09599e-13	0.01	0.02	0.485149	0.674085	9
	2771_35_IGFBP1_IGFBP_1	IGFBP1	7	45888360	rs28793950	7	45877999	T	C	0.5	0	0	0.551104	-0.06	0.01	4.701e-16	0.01	0.02	0.552174	0.831419	14
	2571_12_IGFBP3_IGFBP_3	IGFBP3	7	45912245	rs924140	7	45923515	T	C	0.5	0	0	0.794235	0.2	0.01	2.38404e-127	0	0	0.794247	0.631202	20
	19448_104_UPP1_UPP1	UPP1	7	48088628	rs35596805	7	48051590	A	G	0.9	0	0	0.964544	-0.18	0.01	5.40397e-51	0	0.01	0.964545	0.473932	20
	15308_108_VWC2_VWC2	VWC2	7	49773638	rs769604	7	49775794	G	C	0.5	0	0	2.8582e-05	-0.24	0.01	3.93489e-203	0.02	0	3.39191e-05	0.00209528	6
	3538_26_DDC_dopa_decarboxylase	DDC	7	50458436	rs930707	7	50551980	G	A	1	0	0	0.424393	0.31	0.03	6.27798e-20	0	0	0.426155	0.966372	3
	11358_15_GRB10_GRB10	GRB10	7	50590063	rs6948768	7	50356568	C	T	0.9	0	0	0.751708	0.05	0.01	3.391e-07	-0.01	0.03	0.752168	0.785883	11
	14618_26_VOPP1_ECOP	VOPP1	7	55436056	rs4339591	7	55543922	A	G	0.7	0	0	4.501e-05	0.05	0.01	2.23e-09	0.09	0.03	0.000750633	0.000423964	9
	15562_24_GUSB_BGLR	GUSB	7	65960684	rs34356500	7	66771620	T	G	0.5	0	0	0.0576767	0.16	0.01	1.19999e-83	-0.01	0.01	0.0588777	0.075132	20
	11241_8_ASL_ARLY	ASL	7	66075800	rs1167408	7	66091121	A	G	0.6	0	0	0.699495	0.13	0.01	2.497e-57	0	0.01	0.699578	0.0172867	16
	7928_183_TPST1_TPST1	TPST1	7	66205317	rs697970	7	66095065	C	G	0.6	0	0	0.484592	0.25	0.01	5.06856e-211	0	0	0.484704	0.000916625	16
	3866_7_SBDS_SBDS	SBDS	7	66987680	rs6460242	7	65365779	A	G	0.8	0	0	0.0181796	0.11	0.01	6.56997e-22	-0.03	0.01	0.0218011	0.0331154	20
	7866_11_DNAJC30_DJC30	DNAJC30	7	73680918	rs10479665	7	73694594	G	A	1	0	0	0.0202808	-0.5	0.02	2.36468e-201	0	0	0.0206501	0.149006	4
	17766_5_NCF1_NCF_1	NCF1	7	74774011	rs10266330	7	75065781	G	A	0.6	0	0	0.00208098	-0.16	0.01	1.47099e-79	0.02	0.01	0.00237894	0.0168653	13
	2731_29_POR_NADPH_P450_Oxidoreductase	POR	7	75899200	rs4728548	7	76025314	T	A	0.7	0	0	0.0237202	-0.13	0.01	1.04399e-45	-0.02	0.01	0.0255197	0.156153	17
	11103_24_HSPB1_HSP_27	HSPB1	7	76302673	rs2009836	7	76301843	C	T	0.7	0	0	0.0712612	0.4	0.01	0	0	0	0.0713883	0.0848831	13
	19635_69_FGL2_FGL2	FGL2	7	77193369	rs3108450	7	77230970	T	C	0.7	0	0	0.550476	0.07	0.01	1.148e-15	0	0.01	0.55158	0.821477	14
	14066_49_MAGI2_MAGI2	MAGI2	7	78017055	rs12534627	7	79494149	A	T	0.5	0	0	0.248886	-0.35	0.01	0	0	0	0.248984	0.299355	15
	2973_15_CD36_CD36_ANTIGEN	CD36	7	80369575	rs6961069	7	80589645	T	C	0.4	0	0	0.920664	0.19	0.01	4.99907e-120	0	0	0.920664	0.268347	20
	6448_36_SEMA3C_Sema_E	SEMA3C	7	80742538	rs917191	7	80941555	C	G	0.6	0	0	0.357162	0.14	0.01	4.32796e-69	-0.01	0.01	0.357821	0.0727239	20
	2681_23_HGF_HGF	HGF	7	81699010	rs2214827	7	81748600	A	G	0.8	0	0	0.919782	0.18	0.01	7.6881e-73	0	0	0.919783	0.153758	20
	5363_51_SEMA3E_Semaphorin_3E	SEMA3E	7	83363238	rs11765320	7	83377874	A	C	0.8	0	0	0.56091	1.04	0.01	0	0	0	0.560912	0.789627	20
	13929_27_CROT_OCTC	CROT	7	87345664	rs31659	7	87411313	T	C	0.9	0	0	0.874593	0.66	0.01	0	0	0	0.874593	0.763942	20
	7933_75_ADAM22_ADA22	ADAM22	7	87934143	rs2279542	7	87935182	G	C	0.5	0	0	0.0146615	-0.26	0.01	1.17463e-219	-0.01	0	0.0149576	0.0134688	20
	12356_65_SRI_Sorcin	SRI	7	88205115	rs6954534	7	88330707	C	A	0.8	0	0	0.138017	-0.15	0.01	9.84203e-52	-0.01	0.01	0.139905	0.0182288	20
	9233_71_TFPI2_TFPI__2	TFPI2	7	93885396	rs721583	7	93957644	T	C	0.4	0	0	0.215187	0.05	0.01	8.00701e-10	-0.03	0.02	0.224381	null	null
	6521_35_NPTX2_NPTX2	NPTX2	7	98617285	rs3901435	7	98658349	T	C	0.7	0	0	0.414491	0.19	0.01	5.567e-99	0	0.01	0.414839	0.0478258	20
	12689_56_ARPC1B_ARC1B	ARPC1B	7	99374249	rs2741872	7	99742153	A	T	0.9	0	0	0.248274	-0.14	0.02	2.08699e-17	-0.02	0.01	0.252616	0.14239	9
	9312_8_AZGP1_AZGP1	AZGP1	7	99966720	rs35656988	7	99955182	T	C	0.5	0	0	0.109723	-0.22	0.01	5.18969e-169	-0.01	0	0.110314	0.0387096	20
	10076_1_AP4M1_AP4M1	AP4M1	7	100100898	rs13309	7	100107173	T	A	0.6	0	0	0.0299044	-0.05	0.01	6.48501e-11	-0.04	0.02	0.0393512	0.0127095	14
	11237_49_PCOLCE_PCOC1	PCOLCE	7	100602363	rs7385804	7	100638347	A	C	0.6	0	0	0.851497	0.2	0.01	2.37698e-126	0	0.01	0.851501	0.00991815	20
	5813_58_EPO_Epo	EPO	7	100720468	rs221795	7	100685638	T	C	0.7	0	0	0.206679	0.08	0.01	4.572e-21	0.01	0	0.210733	0.0231056	20
	15530_33_EPHB4_EphB4	EPHB4	7	100802565	rs314360	7	100814296	G	T	0.5	0	0	0.0248086	0.09	0.01	1.245e-31	0.02	0.01	0.0275106	0.00977034	20
	2925_9_SERPINE1_PAI_1	SERPINE1	7	101127104	rs7790961	7	101111694	A	G	0.9	0	0	0.931731	-0.14	0.02	1.493e-20	0	0.02	0.931733	0.580654	8
	10612_18_PLOD3_PLOD3	PLOD3	7	101205977	rs6974817	7	101251184	G	A	1	0	0	0.331352	0.27	0.03	2.59299e-25	0.01	0.01	0.333453	0.67841	5
	17746_77_FIS1_FIS1	FIS1	7	101239458	rs6959121	7	101120445	C	T	1	0	0	0.778162	0.2	0.02	2.25e-17	0	0.02	0.778281	null	null
	3391_10_PIK3CG_PK3CG	PIK3CG	7	106865278	rs342293	7	106731773	G	C	0.4	0	0	0.230281	-0.06	0.01	8.054e-16	0.02	0.02	0.235407	0.478078	7
	15527_90_DLD_DLDH	DLD	7	107891162	rs12534617	7	107910563	A	G	0.6	0	0	0.612387	0.06	0.01	1.18e-11	0.01	0.02	0.613376	0.250694	18
	5109_24_NRCAM_Nr_CAM	NRCAM	7	108147623	rs1859768	7	108398621	C	T	0.7	0	0	0.155162	0.06	0.01	1.547e-12	-0.01	0.01	0.163425	0.834124	14
	11214_40_DNAJB9_DNJB9	DNAJB9	7	108569867	rs2058127	7	108591369	T	A	0.5	0	0	0.0462871	-0.04	0.01	5.24399e-06	0.05	0.03	0.0678985	0.227856	12
	17419_17_TES_TES	TES	7	116210506	rs2896183	7	116322357	T	C	0.5	0	0	0.0383889	-0.07	0.01	9.33602e-18	0.03	0.02	0.0441239	0.0230263	20
	2837_3_MET_Met	MET	7	116672196	rs2299439	7	116775956	T	G	0.6	0	0	0.179848	0.16	0.01	6.38503e-86	0	0	0.180862	0.111883	20
	8484_24_LEP_Leptin	LEP	7	128241278	rs10487505	7	128220110	C	G	0.5	0	0	0.1433	-0.05	0.01	2.514e-08	-0.03	0.02	0.156894	0.911653	3
	5229_90_IMPDH1_IMDH1	IMPDH1	7	128392277	rs7788579	7	128507571	G	A	0.6	0	0	0.076877	-0.04	0.01	4.97899e-08	-0.04	0.02	0.0924272	0.115803	7
	9267_2_CPA4_CBPA4	CPA4	7	130293134	rs10954267	7	130293641	A	C	0.6	0	0	0.9431	1.14	0	0	0	0	0.9431	0.120955	20
	19560_23_PLXNA4_PLXA4	PLXNA4	7	132123340	rs4731884	7	132619596	C	G	0.7	0	0	0.110796	-0.09	0.01	8.20401e-23	-0.02	0.01	0.115475	0.451991	20
	16606_85_AKR1B1_Aldose_reductase	AKR1B1	7	134442356	rs7802104	7	134868762	A	C	0.8	0	0	0.088099	0.05	0.01	1.627e-06	0.04	0.03	0.108078	0.0761664	6
	12020_39_BPGM_PMGE	BPGM	7	134646811	rs1469165	7	134645415	C	T	0.5	0	0	0.483306	0.06	0.01	6.68102e-13	-0.01	0.02	0.485376	0.31774	8
	3045_72_PTN_PTN	PTN	7	137227341	rs320725	7	137341891	C	A	0.4	0	0	0.666189	0.18	0.01	1.44498e-119	0	0.01	0.666243	0.331982	20
	18398_1_AKR1D1_AK1D1	AKR1D1	7	138002324	rs1038626	7	138112731	T	A	0.8	0	0	0.243939	0.08	0.01	7.727e-14	0.02	0.02	0.249611	0.0719159	11
	5034_79_PRSS2_Trypsin_2	PRSS2	7	142760398	rs1799886	7	142800839	C	T	0.5	0	0	0.563559	0.22	0.01	2.3461e-152	0	0	0.563653	0.516046	16
	5078_82_EPHB6_EphB6	EPHB6	7	142855061	rs2142156	7	142849834	T	C	0.6	0	0	0.216222	0.24	0.01	2.3956e-177	0.01	0	0.216657	0.290087	5
	6060_2_PIP_PIP	PIP	7	143132077	rs10239669	7	143047716	A	C	0.3	0	0	0.298337	-0.12	0.01	2.83598e-40	-0.01	0.01	0.299813	0.457731	7
	13632_10_ZYX_Zyxin	ZYX	7	143381295	rs716026	7	143505962	G	A	0.5	0	0	0.730364	0.07	0.01	1.974e-18	0	0.01	0.730564	0.730449	14
	3431_54_EPHA1_EphA1	EPHA1	7	143390289	rs4725617	7	143400007	G	A	0.9	0	0	0.773948	1.28	0.01	0	0	0	0.773949	0.793908	17
	6965_19_CNTNAP2_CNTP2	CNTNAP2	7	146116002	rs6962254	7	145669426	A	G	0.7	0	0	0.762526	-0.64	0.01	0	0	0	0.762527	0.0273561	20
	3079_62_RARRES2_TIG2	RARRES2	7	150338317	rs4725337	7	150384804	T	C	0.6	0	0	0.317317	-0.17	0.01	1.55601e-95	-0.01	0.01	0.317879	0.38223	9
	15486_126_AOC1_ABP1	AOC1	7	150824627	rs4725367	7	150828791	C	T	0.5	0	0	0.0400835	0.79	0	0	0	0	0.0400996	0.845213	20
	2743_5_SHH_Sonic_Hedgehog	SHH	7	155799980	rs9638081	7	156383160	C	T	0.5	0	0	0.0208005	-0.08	0.01	6.41304e-21	-0.01	0	0.0248017	0.943056	16
	11606_22_DNAJB6_DNJB6	DNAJB6	7	157335381	rs12668458	7	157352780	C	T	0.5	0	0	0.828054	0.08	0.01	7.24697e-24	0	0.01	0.828093	0.329281	15
	13534_20_MYOM2_MYOM2	MYOM2	8	2045046	rs12680413	8	2106152	T	C	0.2	0	0	0.572965	-0.08	0.01	1.338e-14	0	0	0.573989	0.183672	6
	2602_2_ANGPT2_Angiopoietin_2	ANGPT2	8	6499632	rs2515462	8	6526078	G	A	0.7	0	0	0.261545	0.07	0.01	1.78599e-14	-0.01	0.01	0.266614	0.611604	12
	6629_3_DEFB1_HBD_1	DEFB1	8	6870592	rs11362	8	6877877	T	C	0.4	0	0	0.230041	-0.4	0.01	0	0	0	0.230117	0.381923	20
	16785_45_DEFA5_HD_5	DEFA5	8	7055304	rs2702912	8	6966043	G	C	0.8	0	0	0.145385	-0.06	0.01	6.84699e-06	-0.04	0.03	0.16597	null	null
	13397_88_DEFB4A_HBD_2	DEFB4A	8	7414855	rs7009435	8	9087592	C	A	0.5	0	0	0.306007	0.06	0.01	7.13399e-15	0.01	0.01	0.310156	0.767766	20
	5763_67_DEFB104A_HBD_4	DEFB104A	8	7470308	rs111395544	8	7080689	C	T	0.5	0	0	0.338529	0.07	0.01	3.10298e-17	-0.01	0.02	0.341612	0.274298	3
	8007_19_CTSB_Cathepsin_B	CTSB	8	11842524	rs6990033	8	11835869	T	G	0.7	0	0	0.538623	-0.63	0.01	0	0	0	0.53863	0.0209534	20
	15533_97_MSR1_Macrophage_scavenger_receptor	MSR1	8	16107878	rs7002619	8	16208048	G	T	0.9	0	0	0.614714	0.42	0.02	9.10101e-120	0	0.01	0.614797	0.253032	20
	9713_67_PDGFRL_PGFRL	PDGFRL	8	17576433	rs2517164	8	17597754	G	A	1	0	0	0.137626	0.71	0.02	0	-0.01	0	0.137838	0.220733	20
	5581_28_FGL1_FGL1	FGL1	8	17864380	rs2073562	8	17885420	G	A	0.7	0	0	0.484973	0.54	0.01	0	0	0	0.484986	0.186978	20
	2515_14_GFRA2_GFRa_2	GFRA2	8	21690398	rs15881	8	21693256	C	A	0.5	0	0	0.0222635	0.39	0.01	0	0	0	0.0223403	0.00163034	20
	19578_19_DOK2_DOK2	DOK2	8	21908873	rs3847188	8	21897644	A	T	0.9	0	0	0.725546	0.08	0.01	9.50702e-10	-0.01	0.03	0.725979	0.656858	16
	5738_25_SFTPC_SP_C	SFTPC	8	22156913	rs819196	8	23885208	A	T	0.5	0	0	0.163782	0.04	0.01	9.89499e-06	-0.04	0.03	0.184144	0.468607	11
	3348_49_BMP1_BMP_1	BMP1	8	22165140	rs6557780	8	22079930	A	G	0.8	0	0	0.101324	0.09	0.01	9.08198e-16	0.02	0.01	0.108393	0.00496773	8
	14121_24_TNFRSF10D_TRAIL_R4	TNFRSF10D	8	23135588	rs13259585	8	23165407	T	C	0.9	0	0	0.955616	-0.08	0.01	1.054e-10	0	0.02	0.955618	null	null
	4930_21_STC1_Stanniocalcin_1	STC1	8	23841929	rs690881	8	23773483	C	G	0.8	0	0	0.405461	-0.08	0.01	1.252e-18	0.01	0.02	0.407544	0.491382	9
	13567_1_DPYSL2_DPYL2	DPYSL2	8	26514031	rs6998628	8	26576047	G	A	0.5	0	0	0.282736	0.04	0.01	5.722e-08	-0.01	0.01	0.291996	0.0949899	15
	10419_1_SCARA5_SCAR5	SCARA5	8	27869883	rs10866867	8	27951477	G	T	0.7	0	0	0.122969	0.23	0.01	8.01804e-155	0	0	0.123602	0.466032	20
	15434_5_PNOC_PNOC	PNOC	8	28316986	rs2290369	8	28100039	A	G	0.4	0	0	0.734617	-0.06	0.01	1.864e-12	0	0.01	0.734912	0.267419	16
	19273_3_GSR_Glutathione_reductase	GSR	8	30678066	rs4733505	8	30695913	G	A	0.6	0	0	0.830379	0.15	0.01	1.368e-67	0	0.01	0.830391	0.44086	20
	7156_2_FUT10_FUT10	FUT10	8	33370824	rs62510527	8	33469884	T	C	0.6	0	0	0.728723	-0.62	0.01	0	0	0	0.728724	0.400342	20
	16307_22_UNC5D_UNC5H4	UNC5D	8	35235475	rs2950916	8	35279792	A	G	0.4	0	0	0.376387	-0.1	0.01	5.72705e-33	0	0	0.377688	0.536344	17
	5532_53_FGFR1_bFGF_R	FGFR1	8	38400215	rs2468964	8	38475544	G	T	0.6	0	0	0.00303636	-0.09	0.01	7.07198e-25	0.04	0.01	0.00439356	0.222422	14
	9759_13_IDO1_INDO	IDO1	8	39902275	rs2879895	8	39898533	C	T	0.6	0	0	0.515115	0.04	0.01	2.497e-06	-0.01	0.01	0.519081	0.45661	4
	3221_54_SFRP1_SARP_2	SFRP1	8	41261962	rs1562420	8	41315889	G	A	0.4	0	0	0.909366	-0.18	0.01	5.37594e-102	0	0.01	0.909367	0.847211	16
	2212_69_PLAT_tPA	PLAT	8	42174718	rs2272733	8	42300384	C	T	0.9	0	0	0.317692	0.13	0.01	9.73807e-27	0	0	0.319791	0.44378	10
	9076_25_PENK_PENK	PENK	8	56436674	rs2576575	8	56448734	T	C	0.5	0	0	0.227577	-0.47	0.01	0	0	0	0.227635	0.0391745	18
	9231_23_IMPAD1_IMPA3	IMPAD1	8	56957931	rs12550392	8	56957892	T	G	0.7	0	0	0.628563	0.14	0.01	3.73805e-54	0	0.01	0.62873	0.272077	10
	18435_40_UBXN2B_UBX2B	UBXN2B	8	58411359	rs10957029	8	58013641	G	C	0.4	0	0	0.168479	-0.08	0.01	2.07201e-22	0.02	0.01	0.172712	0.34605	7
	11390_24_CA8_Carbonic_Anhydrase_VIII	CA8	8	60185412	rs10109487	8	60285324	A	C	0.4	0	0	0.0292168	0.52	0.01	0	0	0	0.0292722	0.362707	19
	6998_106_ASPH_HAAH	ASPH	8	61500556	rs2350578	8	61748019	A	G	0.6	0	0	0.795151	0.14	0.01	2.11697e-60	0	0.01	0.795176	0.175548	16
	9370_69_GGH_GGH	GGH	8	63014881	rs4534127	8	63012353	T	C	0.5	0	0	0.329133	-0.33	0.01	0	0	0	0.329204	0.271538	20
	17796_15_IMPA1_IMPA1	IMPA1	8	81656914	rs3735700	8	81722173	C	T	0.6	0	0	0.125759	0.05	0.01	7.74499e-12	0.03	0.02	0.135149	0.44595	20
	19173_5_ZFAND1_ZFAN1	ZFAND1	8	81701334	rs3735700	8	81722173	C	T	0.6	0	0	0.125759	-0.11	0.01	2.693e-42	-0.01	0.01	0.128142	0.179732	20
	3420_21_CA13_Carbonic_anhydrase_XIII	CA13	8	85220587	rs4739698	8	85259557	C	T	0.7	0	0	0.85575	0.36	0.01	0	0	0	0.85575	0.522581	20
	4969_2_CA1_Carbonic_anhydrase_I	CA1	8	85327608	rs1472360	8	85392969	C	T	0.6	0	0	0.562509	-0.11	0.01	1.40499e-41	0.01	0.01	0.562868	0.0897598	20
	3799_11_CA3_Carbonic_anhydrase_III	CA3	8	85373436	rs67573812	8	85219234	T	A	0.7	0	0	0.786547	0.16	0.01	4.04907e-67	0	0.01	0.786572	0.738354	20
	7096_30_RMDN1_RMD1	RMDN1	8	86468257	rs7820697	8	86490626	C	A	0.6	0	0	0.530387	-0.34	0.01	0	0	0	0.530417	0.0474544	16
	9719_145_MMP16_MMP_16	MMP16	8	88032011	rs4275260	8	88366452	A	G	0.7	0	0	0.0426789	-0.19	0.01	2.012e-106	0.01	0.01	0.0435681	0.00629791	20
	12687_2_DECR1_DECR	DECR1	8	90001405	rs7817302	8	90163834	A	G	0.8	0	0	0.000428759	0.08	0.01	3.03501e-18	-0.06	0.02	0.00109486	0.00416876	16
	16613_3_CDH17_CAD17	CDH17	8	94127162	rs7833351	8	94169950	A	G	0.7	0	0	0.748062	-0.29	0.01	3.63385e-253	0	0	0.748073	0.290926	20
	9394_19_CPQ_Aminopeptidase	CPQ	8	96645242	rs7813310	8	96792913	G	A	0.9	0	0	0.365344	0.53	0.02	2.18274e-239	0	0	0.365524	0.207999	18
	3325_2_MATN2_MATN2	MATN2	8	97868840	rs2444884	8	98054803	C	T	0.9	0	0	0.400116	0.2	0.01	9.05107e-45	0.01	0.01	0.40096	0.124186	11
	14636_25_HRSP12_Ribonuclease_UK114	HRSP12	8	98102344	rs2447505	8	98114511	A	T	0.4	0	0	0.132465	0.3	0.01	3.90527e-292	0.01	0	0.132793	0.724351	11
	8925_25_RRM2B_RIR2B	RRM2B	8	102204502	rs7004734	8	102425335	A	G	0.5	0	0	0.0598017	-0.07	0.01	8.91998e-21	0.03	0.01	0.0650056	0.0600944	8
	15506_34_LRP12_LRP12	LRP12	8	104489231	rs2959026	8	104470424	G	A	0.6	0	0	0.647771	0.1	0.01	5.27795e-34	-0.01	0.01	0.648003	0.168386	20
	2811_27_ANGPT1_Angiopoietin_1	ANGPT1	8	107249482	rs6993696	8	105569056	A	G	0.4	0	0	0.280213	-0.08	0.01	4.59001e-21	0	0	0.283355	0.459856	12
	8304_50_TNFRSF11B_OPG	TNFRSF11B	8	118923557	rs1485293	8	119079760	T	C	0.6	0	0	0.955932	0.14	0.01	1.081e-69	0	0.01	0.955932	0.748605	20
	6558_5_COLEC10_COL10	COLEC10	8	118995452	rs1385493	8	119075202	C	T	0.5	0	0	0.691817	-0.09	0.01	7.03496e-28	0	0	0.692009	0.72537	17
	2737_22_NOV_NovH	NOV	8	119416446	rs2447162	8	119361261	A	G	0.8	0	0	0.945518	-0.14	0.01	3.32096e-52	0	0.01	0.945518	0.464903	20
	16892_23_ENPP2_ENPP2	ENPP2	8	119557086	rs1865291	8	119664668	G	A	0.5	0	0	0.00926116	0.19	0.01	8.16722e-124	-0.01	0.01	0.00969086	0.0135256	20
	19176_27_FAM49B_FA49B	FAM49B	8	129839593	rs6470800	8	130088714	T	G	0.5	0	0	0.362882	-0.07	0.01	3.16499e-17	0	0.01	0.365654	0.565505	20
	18839_24_TG_Thyroglobulin	TG	8	132866958	rs2069569	8	133096302	C	T	0.5	0	0	0.51824	0.08	0.01	1.16999e-23	0.01	0.01	0.519106	0.855912	19
	5657_28_ST3GAL1_SIA4A	ST3GAL1	8	133454848	rs9643300	8	133490905	T	C	0.6	0	0	0.478514	-0.24	0.01	1.69918e-196	0	0	0.478637	0.823503	20
	12657_2_TSTA3_FCL	TSTA3	8	143612618	rs6420192	8	143894828	G	A	0.8	0	0	0.886851	0.06	0.01	1.89899e-11	0	0.01	0.886877	0.649627	5
	11616_9_HSF1_HSF1	HSF1	8	144291591	rs35576789	8	144296477	G	T	0.5	0	0	0.692385	-0.1	0.01	4.41405e-35	0	0.01	0.692534	0.575866	20
	16015_19_GPT_ALT	GPT	8	144502973	rs4251691	8	144512433	T	C	0.5	0	0	0.0114116	-0.06	0.01	5.29099e-16	-0.04	0.02	0.0157386	0.0249274	20
	5060_62_CD274_B7_H1	CD274	9	5450503	rs822341	9	5453396	C	T	0.7	0	0	0.617493	0.29	0.01	4.22365e-237	0	0	0.617533	0.751079	16
	3004_67_PDCD1LG2_PD_L2	PDCD1LG2	9	5510531	rs2381282	9	5514839	C	T	0.5	0	0	0.346951	0.38	0.01	0	0	0	0.347008	0.662469	19
	16890_37_ADAMTSL1_ATL1	ADAMTSL1	9	17906563	rs1889008	9	18606770	A	C	0.4	0	0	0.953186	-0.11	0.01	6.54404e-43	0	0.01	0.953186	0.758254	15
	3773_15_TEK_sTie_2	TEK	9	27109141	rs682632	9	27183465	C	A	1	0	0	0.32106	-0.47	0.02	5.27797e-167	0	0	0.321374	0.153345	20
	12382_2_DDX58_DDX58	DDX58	9	32455302	rs11795343	9	32523739	C	T	0.4	0	0	0.839405	-0.21	0.01	1.0989e-158	0	0	0.83941	0.039996	20
	13381_49_B4GALT1_B4GT1	B4GALT1	9	33104082	rs4879665	9	33118113	C	T	0.5	0	0	0.682909	-0.16	0.01	2.98093e-82	0	0.01	0.682977	0.182083	20
	19213_1_SPINK4_ISK4	SPINK4	9	33218365	rs891671	9	33232273	A	C	0.8	0	0	0.960788	-0.45	0.01	0	0	0	0.960788	0.0442151	16
	18864_7_PRSS3_TRY3	PRSS3	9	33750679	rs4584235	9	34013177	A	G	0.6	0	0	0.0608938	0.5	0.01	0	0	0	0.0609447	0.0147487	20
	16583_8_NUDT2_AP4A	NUDT2	9	34329506	rs10814104	9	34360289	C	T	0.8	0	0	0.0110412	0.36	0.01	0	-0.01	0	0.0111663	0.0056379	20
	8068_43_KIAA1161_K1161	KIAA1161	9	34366666	rs4879780	9	34367518	G	A	0.6	0	0	0.182827	0.25	0.01	8.39398e-229	-0.01	0	0.183199	0.110348	20
	14101_2_CNTFR_CNTFR_alpha	CNTFR	9	34551432	rs4472605	9	34566192	G	A	0.9	0	0	0.0268198	0.2	0.01	4.15594e-76	0	0	0.0279222	0.012075	13
	18216_22_IL11RA_IL_11_RA	IL11RA	9	34652162	rs7047619	9	34570356	T	C	1	0	0	0.884827	-0.51	0.02	4.65098e-110	0	0	0.884829	0.0081178	10
	2192_63_CCL27_CTACK	CCL27	9	34661880	rs867811	9	34663801	C	T	0.7	0	0	0.141521	-0.07	0.01	1.213e-16	-0.01	0.01	0.147752	0.0810707	8
	4922_13_CCL19_MIP_3b	CCL19	9	34689570	rs951005	9	34743684	A	G	0.8	0	0	0.53019	-0.09	0.01	1.496e-15	0	0	0.531458	0.0117071	20
	2516_57_CCL21_6Ckine	CCL21	9	34709005	rs2812378	9	34710263	A	G	0.7	0	0	0.565676	0.12	0.01	5.73403e-47	-0.01	0.01	0.565985	0.543025	19
	7009_8_CD72_CD72	CD72	9	35609982	rs10814262	9	35639124	G	A	0.9	0	0	0.813838	-0.38	0.02	1.99405e-84	0	0	0.813852	0.597022	9
	8080_24_MSMP_PSMP	MSMP	9	35752990	rs10758322	9	35776193	T	C	0.4	0	0	0.982249	0.06	0.01	1.045e-12	0	0.01	0.982249	0.396977	20
	15522_2_GLIPR2_GAPR1	GLIPR2	9	36136536	rs1571268	9	36141638	A	G	0.5	0	0	0.702997	-0.17	0.01	4.44311e-98	0	0	0.703043	0.754811	20
	18295_102_GRHPR_GRHPR	GRHPR	9	37422666	rs7872720	9	37421420	C	T	0.4	0	0	0.537964	0.28	0.01	1.38902e-258	0	0	0.538029	0.00706231	15
	7815_49_IGFBPL1_IBPL1	IGFBPL1	9	38406528	rs7873652	9	38381794	G	A	0.6	0	0	0.185196	0.06	0.01	3.06301e-14	-0.02	0.02	0.191819	0.638206	3
	8992_1_TMEM2_TMEM2	TMEM2	9	71683366	rs10781033	9	71649289	C	T	0.7	0	0	0.749872	0.23	0.01	3.35106e-153	0	0	0.749889	0.57225	20
	11265_8_ALDH1A1_Retinal_dehydrogenase_1	ALDH1A1	9	72900671	rs2995128	9	73008098	C	A	0.7	0	0	0.270847	-0.1	0.01	4.87099e-32	0	0	0.272931	0.303532	20
	4960_72_ANXA1_annexin_I	ANXA1	9	73151865	rs7854415	9	73174814	G	T	1	0	0	0.289536	-0.32	0.03	3.21601e-38	-0.01	0.01	0.29115	0.212695	3
	16853_5_NRK1_NRK1	NRK1	9	75060573	rs11144217	9	75081761	C	T	0.8	0	0	0.181106	-0.19	0.01	6.42515e-91	0	0	0.182059	0.1147	16
	19118_47_OSTF1_OSTF1	OSTF1	9	75088514	rs1009282	9	75138051	G	A	0.6	0	0	0.652738	0.04	0.01	3.72599e-07	0	0.01	0.654003	null	null
	13059_33_RFK_RIFK	RFK	9	76385526	rs618145	9	76704644	C	A	0.8	0	0	0.109432	0.19	0.01	1.40397e-98	0	0	0.110454	0.890426	20
	18342_2_PSAT1_SERC	PSAT1	9	78297125	rs2277148	9	78297199	C	G	0.8	0	0	0.694251	0.16	0.01	6.628e-63	0	0.01	0.694331	0.878654	20
	4866_59_NTRK2_TrkB	NTRK2	9	84668375	rs1624327	9	84814375	G	A	0.7	0	0	0.0123229	0.05	0.01	7.70402e-09	0.02	0.01	0.0216547	0.107975	13
	8983_7_GOLM1_GOLM1	GOLM1	9	86026146	rs7041227	9	86106603	G	A	0.7	0	0	0.366282	0.13	0.01	5.64312e-52	-0.01	0.01	0.36713	0.102939	16
	5463_22_GAS1_GAS1	GAS1	9	86944362	rs10868450	9	86585256	C	G	0.5	0	0	0.992206	-0.07	0.01	1.70101e-19	0	0.01	0.992206	0.644788	10
	5737_61_SEMA4D_SEM4D	SEMA4D	9	89360787	rs4877087	9	89422121	G	T	0.8	0	0	0.70642	0.37	0.01	0	0	0	0.706427	0.669056	20
	10722_13_SYK_KSYK	SYK	9	90801787	rs290991	9	90799168	T	G	0.5	0	0	0.856122	-0.08	0.01	6.433e-26	0	0	0.856143	0.416701	18
	7861_9_ROR2_ROR2	ROR2	9	91563091	rs7031729	9	91744648	A	C	0.6	0	0	0.84331	-0.12	0.01	1.456e-51	0	0	0.843323	0.0583726	19
	17224_12_OGN_MIME	OGN	9	92383268	rs9409667	9	92332764	C	T	0.5	0	0	0.9412	0.36	0.01	0	0	0	0.9412	0.726321	20
	5358_3_OMD_OMD	OMD	9	92412380	rs12686606	9	92800846	G	A	0.6	0	0	0.868804	-0.05	0.01	6.95098e-11	0	0.02	0.868846	0.582556	20
	6451_64_ASPN_ASPN	ASPN	9	92456205	rs10992471	9	92797223	A	G	0.4	0	0	0.605169	-0.41	0.01	0	0	0	0.605179	0.473477	20
	9867_23_FBP2_F16P2	FBP2	9	94558720	rs573212	9	94587384	G	C	0.9	0	0	0.189445	0.3	0.01	1.76802e-130	-0.01	0.01	0.190089	0.0555045	20
	7206_20_FBP1_F16P1	FBP1	9	94603133	rs2460137	9	94579214	C	T	1	0	0	0.921891	0.19	0.02	2.06701e-35	0	0.01	0.921893	0.561931	20
	10815_2_HABP4_HABP4	HABP4	9	96450169	rs10990702	9	96363127	A	G	0.4	0	0	0.660672	0.31	0.01	0	0	0	0.660686	0.0093146	11
	3364_76_CTSV_Cathepsin_V	CTSV	9	97029677	rs10759526	9	97229855	G	A	0.6	0	0	0.546569	0.14	0.01	4.12495e-63	0	0.01	0.546828	0.0174821	20
	17802_4_NANS_SIAS	NANS	9	98056732	rs3199064	9	98056788	G	T	0.4	0	0	0.193742	0.08	0.01	1.92399e-21	-0.01	0	0.197879	0.0332963	15
	8974_172_COL15A1_COFA1	COL15A1	9	98943179	rs7870461	9	98870425	G	A	0.6	0	0	0.947829	0.18	0.01	1.71498e-104	0	0.01	0.94783	0.207269	20
	15641_20_TMEFF1_TEFF1	TMEFF1	9	100473149	rs10989104	9	100476287	A	G	0.5	0	0	0.926556	0.05	0.01	1.46e-11	0	0.02	0.926563	0.424929	5
	12522_6_RAD23B_RD23B	RAD23B	9	107283137	rs4978785	9	107266648	C	T	0.7	0	0	0.675815	-0.06	0.01	7.97798e-14	-0.01	0.02	0.676293	0.579633	17
	11178_21_SVEP1_SVEP1	SVEP1	9	110365248	rs1889322	9	110447224	T	C	0.4	0	0	0.618992	0.21	0.01	6.20119e-145	0	0	0.619058	0.254283	15
	11547_84_MUSK_MUSK	MUSK	9	110668779	rs3001143	9	110646945	A	C	0.6	0	0	0.942413	0.07	0.01	8.98497e-17	0	0.02	0.942415	0.78265	20
	19617_5_PTGR1_LTB4DH	PTGR1	9	111549722	rs10121084	9	111630126	A	G	0.5	0	0	0.00111568	0.29	0.01	5.34853e-291	0.01	0	0.00116771	0.00431584	20
	19482_11_HDHD3_HDHD3	HDHD3	9	113373419	rs818708	9	113387829	A	G	0.4	0	0	0.246298	-0.07	0.01	2.48999e-17	-0.01	0.01	0.250691	null	null
	15523_9_ALAD_HEM2	ALAD	9	113386312	rs2792823	9	113390161	G	A	0.4	0	0	0.506674	-0.24	0.01	4.20215e-196	0	0	0.506779	0.00893962	8
	15453_3_AMBP_a1_Microglobulin	AMBP	9	114060127	rs6478064	9	114104677	C	A	0.5	0	0	0.034461	0.08	0.01	6.20703e-24	0.03	0.01	0.0384842	0.0595124	14
	2968_61_TNFSF15_TNFSF15	TNFSF15	9	114784652	rs4246905	9	114790969	C	T	0.7	0	0	0.610004	-0.06	0.01	2.4e-11	0	0.01	0.611042	0.41786	12
	3421_54_TNFSF8_CD30_Ligand	TNFSF8	9	114893343	rs1006026	9	114928990	G	A	0.4	0	0	0.891307	-0.22	0.01	2.40711e-158	0	0	0.891309	0.198932	20
	4155_3_TNC_Tenascin	TNC	9	115019575	rs10115354	9	114992546	C	T	0.7	0	0	0.698834	-0.58	0.01	0	0	0	0.698836	0.185822	20
	3647_49_TLR4_LY96_TLR4_MD_2_complex	TLR4	9	117704175	rs10465133	9	117735680	T	G	0.6	0	0	0.0740161	0.18	0.01	6.20707e-112	0	0	0.0749288	0.00584049	20
	2381_52_C5_C5	C5	9	120932987	rs1035029	9	120980540	A	G	0.6	0	0	0.696249	0.19	0.01	6.71323e-113	0	0	0.696292	0.491633	20
	16607_78_GSN_Gelsolin	GSN	9	121207794	rs7025103	9	121484382	T	C	0.9	0	0	0.0832211	0.14	0.01	1.74501e-21	-0.02	0.01	0.0883243	0.197444	20
	13599_15_RABEPK_RABEK	RABEPK	9	125200542	rs4510960	9	124831638	A	G	0.9	0	0	0.0208645	-0.09	0.02	2.87e-06	-0.04	0.02	0.0382924	0.00555042	4
	4908_6_ENG_Endoglin	ENG	9	127815013	rs11794565	9	127838998	T	C	0.5	0	0	0.320302	0.15	0.01	1.33599e-70	-0.01	0.01	0.321058	0.340359	12
	5012_67_AK1_Myokinase__human	AK1	9	127866486	rs13302053	9	127879827	A	C	0.7	0	0	0.123971	0.05	0.01	4.297e-09	-0.04	0.02	0.136723	0.00130854	7
	7228_2_ST6GALNAC6_SIA7F	ST6GALNAC6	9	127885321	rs7027357	9	127897127	A	G	0.9	0	0	0.60255	-0.14	0.01	2.36402e-25	0	0	0.603004	0.0697609	15
	18458_4_PTGES2_PGES2	PTGES2	9	128120693	rs2248822	9	127497339	C	A	0.8	0	0	0.0507978	0.04	0.01	1.193e-06	-0.02	0.01	0.0699651	0.0507173	10
	2836_68_LCN2_Lipocalin_2	LCN2	9	128149071	rs11789453	9	128173803	G	A	0.7	0	0	0.204723	-0.04	0.01	4.973e-06	0.03	0.03	0.221727	0.283197	3
	18222_34_SH3GLB2_SHLB2	SH3GLB2	9	129007036	rs17455517	9	129023090	T	G	0.5	0	0	0.488682	-0.41	0.01	0	0	0	0.488709	0.161724	20
	12637_7_CRAT_CACP	CRAT	9	129094142	rs10988197	9	129078980	A	G	0.7	0	0	0.0203944	0.11	0.01	1.008e-34	-0.03	0.01	0.0226785	0.00233323	20
	18871_24_AIF1L_AIF1L	AIF1L	9	131096476	rs113409341	9	131059144	T	C	0.7	0	0	0.106424	-0.64	0.01	0	0	0	0.106472	0.0771232	20
	9796_4_CEL_CEL	CEL	9	133061981	rs2773821	9	133032812	A	G	1	0	0.01	0.349656	-0.77	0.02	3.01528e-297	-0.01	0.01	0.349811	0.174356	4
	5680_54_OBP2B_OBP2B	OBP2B	9	133205277	rs4454354	9	133214142	C	T	0.8	0	0	0.200775	0.39	0.01	2.16994e-262	0	0	0.201082	0.539077	20
	9253_52_ABO_BGAT	ABO	9	133233278	rs633862	9	133279871	C	T	0.4	0	0	0.777432	-0.75	0	0	0	0	0.777432	0.60719	20
	3175_51_ADAMTS13_ATS13	ADAMTS13	9	133414358	rs2028003	9	133438003	G	C	0.4	0	0	0.227327	-0.37	0.01	0	0	0	0.227404	0.604066	20
	6379_62_ADAMTSL2_ATL2	ADAMTSL2	9	133532164	rs9802273	9	133520331	G	A	0.7	0	0	0.376993	-0.1	0.01	1.37201e-29	-0.01	0.01	0.378447	0.879794	6
	13717_15_FCN2_FCN2	FCN2	9	134880810	rs7041446	9	134884208	A	G	0.5	0	0	0.280202	-0.48	0.01	0	0	0	0.280245	0.0964343	20
	15582_25_FCN1_FCN1	FCN1	9	134903232	rs1041498	9	134964179	T	C	0.7	0	0	0.00226047	-0.31	0.01	4.9279e-267	0.01	0	0.00234955	0.00585902	20
	5703_26_OLFM1_NOE1	OLFM1	9	135075422	rs660701	9	135090775	G	A	0.4	0	0	0.262988	0.09	0.01	5.73198e-30	0	0	0.265291	0.595002	11
	11708_2_LCN1_LCN1	LCN1	9	135521438	rs56239374	9	135523355	G	C	0.4	0	0	0.245225	-0.06	0.01	4.87502e-15	-0.02	0.02	0.250376	0.738841	7
	8397_147_QSOX2_QSOX2	QSOX2	9	136206333	rs10858248	9	136216478	G	A	0.5	0	0	7.77244e-05	-0.37	0.01	0	0.01	0	7.99648e-05	0.000191335	14
	11405_150_CARD9_CARD9	CARD9	9	136363956	rs35670379	9	136376154	C	T	0.4	0	0	0.418861	0.08	0.01	5.88802e-27	0.01	0.01	0.420172	0.548834	20
	5107_7_NOTCH1_Notch_1	NOTCH1	9	136494433	rs4077029	9	136517621	C	T	0.5	0	0	0.0926788	0.09	0.01	9.8611e-30	0.02	0.01	0.0962721	0.307467	20
	16882_27_PHPT1_PHP14	PHPT1	9	136848724	rs4880154	9	136883586	A	G	0.7	0	0	0.712724	-0.25	0.01	1.94083e-176	0	0	0.712747	0.224397	20
	14708_59_C8G_CO8G	C8G	9	136945185	rs7862602	9	136946019	T	G	0.5	0	0	0.344719	-0.44	0.01	0	0	0	0.34476	0.633506	20
	10514_5_PTGDS_PGD2_synthase	PTGDS	9	136975092	rs7040970	9	136964561	C	T	0.5	0	0	0.427936	0.16	0.01	8.44817e-88	-0.01	0.01	0.428304	0.369993	20
	10424_31_NPDC1_NPDC1	NPDC1	9	137039463	rs9411302	9	137059703	C	T	0.9	0	0	0.593879	0.14	0.01	4.14401e-26	0.01	0.01	0.594348	0.311725	7
	8346_9_DPP7_DPP2	DPP7	9	137110542	rs10747049	9	137114298	C	G	0.8	0	0	0.400212	0.6	0.01	0	0	0	0.400236	0.0796394	20
	13459_30_TOR4A_CI167	TOR4A	9	137277726	rs9802915	9	137270237	T	C	0.7	0	0	0.229783	0.06	0.01	1.992e-11	-0.02	0.02	0.23716	0.0559397	5
	17832_12_IDI2_IDI2	IDI2	10	1018910	rs4880469	10	1018400	A	G	0.5	0	0	0.357873	-0.21	0.01	7.52533e-168	0	0	0.358139	0.393827	20
	17712_7_IDI1_IDI1	IDI1	10	1039152	rs7093383	10	1061757	T	G	0.9	-0.01	0	0.119815	0.18	0.02	3.84702e-22	-0.04	0.02	0.124581	0.0471083	13
	12618_50_AKR1C1_Aldo_keto_reductase_1C1	AKR1C1	10	4963253	rs7921514	10	4934509	A	G	0.5	0	0	0.0653033	0.05	0.01	4.93e-11	-0.01	0.01	0.075944	0.960914	18
	17377_1_AKR1C3_Aldose_reductase_like_C3	AKR1C3	10	5035354	rs7917796	10	5110909	C	G	0.7	0	0	0.314451	-0.21	0.01	1.11801e-126	0.01	0.01	0.314877	0.469019	20
	18397_5_AKR1C4_AK1C4	AKR1C4	10	5195462	rs6601924	10	5205339	C	T	0.9	0	0	0.506512	0.7	0.01	0	0	0	0.506522	0.310865	20
	2647_66_GDI2_Rab_GDP_dissociation_inhibitor_beta	GDI2	10	5765223	rs6602278	10	5826398	T	C	0.6	0	0	0.00493561	0.11	0.01	1.415e-44	-0.01	0	0.00584697	0.919806	20
	14054_17_IL15RA_IL_15_Ra	IL15RA	10	5943639	rs3136611	10	5979584	G	A	0.4	0	0	0.611735	-0.35	0.01	0	0	0	0.611752	0.881307	9
	3151_6_IL2RA_IL_2_sRa	IL2RA	10	6010689	rs2182410	10	6080706	C	T	0.7	0	0	0.732508	0.09	0.01	1.237e-32	0	0.01	0.732614	0.395727	20
	17391_10_RBM17_SPF45	RBM17	10	6089034	rs7096838	10	6095120	T	C	1	0	0	0.668396	0.54	0.02	2.2011e-162	0	0	0.668434	0.787417	11
	8233_2_ITIH5_ITIH5	ITIH5	10	7559270	rs10795561	10	7668252	A	T	0.6	0	0	0.971286	0.32	0.01	1.19901e-275	0	0	0.971286	0.471975	20
	9326_33_ITIH2_ITI_heavy_chain_H2	ITIH2	10	7703316	rs1244464	10	7820036	T	C	0.8	0	0	0.850771	-0.31	0.01	4.4928e-154	0	0	0.850775	0.872043	17
	17761_2_NUDT5_NUDT5	NUDT5	10	12165330	rs7099650	10	12159177	T	C	0.5	0	0	0.206578	-0.09	0.01	7.9019e-30	-0.01	0.01	0.209379	0.45964	20
	10977_55_UCMA_UCMA	UCMA	10	13221766	rs10906329	10	13239576	C	T	0.7	0	0	0.431997	0.28	0.01	2.78513e-173	0	0	0.432177	0.665156	6
	4962_52_CDNF_ARMEL	CDNF	10	14819245	rs11259412	10	14973067	T	C	0.6	0	0	0.169814	0.11	0.01	1.667e-32	0.01	0.01	0.172658	0.371322	16
	13563_259_ACBD7_ACBD7	ACBD7	10	15075475	rs10752350	10	15062216	G	A	0.4	0	0	0.291262	-0.1	0.01	2.917e-35	0	0	0.293006	0.0665484	20
	17821_20_NMT2_NMT2	NMT2	10	15102584	rs11259539	10	15197030	C	T	0.4	0	0	0.527327	-0.06	0.01	2.105e-13	0.01	0.02	0.52885	0.889175	3
	12635_9_TRDMT1_TRDMT	TRDMT1	10	17137336	rs2356829	10	17181626	C	T	0.5	0	0	0.107703	0.42	0.01	0	0	0	0.107819	0.238629	17
	15540_6_VIM_Vimentin	VIM	10	17228241	rs796667	10	16904820	T	G	0.7	0	0	0.24294	-0.1	0.01	1.326e-34	0	0	0.245066	0.412558	20
	6930_95_ST8SIA6_SIA8F	ST8SIA6	10	17315421	rs4747306	10	17426050	G	A	0.5	0	0	0.560974	0.08	0.01	5.53804e-22	0	0	0.561685	0.136952	9
	2637_77_MRC1_Macrophage_mannose_receptor	MRC1	10	17809348	rs7358275	10	17619779	C	T	0.7	0	0	0.639568	-0.12	0.01	2.79701e-38	0	0	0.639787	0.771027	14
	12697_30_PIP4K2A_PI42A	PIP4K2A	10	22534854	rs10741009	10	22839689	G	A	0.4	0	0	0.202888	-0.11	0.01	1.78301e-41	-0.01	0.01	0.204893	0.0875759	20
	8811_24_BAMBI_BAMBI	BAMBI	10	28677510	rs624032	10	28669447	C	T	0.7	0	0	0.541262	-0.04	0.01	7.856e-07	0.01	0.01	0.544325	0.124254	7
	9028_5_MTPAP_PAPD1	MTPAP	10	30309801	rs10740815	10	30287388	A	G	0.6	0	0	0.570604	0.04	0.01	4.897e-08	0.01	0.02	0.572671	0.192051	9
	5542_22_NRP1_NRP1	NRP1	10	33177492	rs2247015	10	33196550	T	G	0.4	0	0	0.294372	-0.3	0.01	2.96044e-292	0	0	0.294571	0.659959	15
	3220_40_RET_RET	RET	10	43077064	rs752977	10	43092933	C	T	0.7	0	0	0.0864248	0.4	0.01	0	0	0	0.0865704	0.388885	20
	10772_21_CSGALNACT2_CGAT2	CSGALNACT2	10	43138445	rs2435374	10	43142166	A	T	0.6	0	0	0.814908	-0.12	0.01	1.057e-51	0	0.01	0.81493	0.401942	15
	3516_60_CXCL12_SDF_1	CXCL12	10	44370165	rs1023264	10	44398308	T	C	0.7	0	0	0.59421	-0.15	0.01	4.48302e-56	0	0	0.59442	0.424837	5
	10620_21_MSMB_PSP_94	MSMB	10	46033307	rs4935162	10	46070123	G	C	0.4	0	0	0.260544	0.88	0	0	0	0	0.260553	0.224089	5
	3825_18_MAPK8_MK08	MAPK8	10	48306639	rs1997365	10	48299932	A	C	0.7	0	0	0.401013	0.06	0.01	2.179e-11	-0.01	0.01	0.404687	0.698918	18
	3212_30_ASAH2_ASAH2	ASAH2	10	50182778	rs10740617	10	50267849	C	A	0.8	0	0	0.0411581	0.61	0.01	0	0	0	0.0412258	0.546664	20
	3535_84_DKK1_DKK1	DKK1	10	52314281	rs7097068	10	52360120	G	T	0.5	0	0	0.24424	-0.16	0.01	7.24912e-77	0.01	0.01	0.245167	0.142785	15
	3000_66_MBL2_MBL	MBL2	10	52765380	rs7899547	10	52777079	G	T	0.6	0	0	0.928138	0.92	0	0	0	0	0.928138	0.283549	20
	12956_40_KIAA1279_KBP	KIAA1279	10	68988803	rs77379383	10	68999413	A	T	0.5	0	0	0.0180674	0.05	0.01	4.30901e-11	-0.05	0.02	0.0260495	0.00908916	20
	19251_56_SRGN_Platelet_proteoglycan	SRGN	10	69088103	rs2229498	10	69097096	A	G	0.8	0	0	0.0756485	0.27	0.01	3.86606e-142	0.01	0.01	0.0763651	0.128332	20
	19293_6_VPS26A_VP26A	VPS26A	10	69123512	rs12218465	10	69205149	C	T	0.6	0	0	0.748961	0.15	0.01	9.16491e-72	0	0	0.749	0.28883	20
	17726_3_SAR1A_SAR1A	SAR1A	10	70147289	rs2311404	10	70160461	C	T	0.4	0	0	0.746753	0.16	0.01	1.38903e-86	0	0.01	0.746785	0.316656	20
	5021_13_PPA1_PPase	PPA1	10	70202835	rs10823500	10	70245434	G	A	0.4	0	0	0.74304	0.22	0.01	8.78039e-169	0	0	0.743058	0.586971	20
	11313_100_PCBD1_PHS	PCBD1	10	70882280	rs2243793	10	70781453	A	C	0.7	0	0	0.612732	-0.13	0.01	1.16799e-48	0	0.01	0.612944	0.269537	8
	11531_24_C10orf54_GI24	C10orf54	10	71747556	rs4747187	10	71769584	C	A	0.6	0	0	0.587998	0.24	0.01	2.0634e-198	0	0	0.588059	0.581065	20
	6207_10_PSAP_prosaposin	PSAP	10	71816298	rs1867981	10	71835464	T	C	0.5	0	0	0.992075	-0.33	0.01	0	0	0	0.992075	0.186952	20
	5491_12_SPOCK2_Testican_2	SPOCK2	10	72059034	rs1245553	10	72083700	C	T	0.4	0	0	0.39079	0.17	0.01	8.49025e-100	0.01	0.01	0.391178	0.297975	20
	8006_12_DNAJB12_DJB12	DNAJB12	10	72332830	rs9415061	10	72321425	T	G	0.6	0	0	0.521388	-0.08	0.01	6.00805e-22	0.01	0.01	0.522309	0.939625	20
	9380_2_PLA2G12B_sPLA_2__XIII	PLA2G12B	10	72934762	rs2394862	10	72244984	A	G	0.5	0	0	0.792124	0.05	0.01	8.832e-10	0	0.01	0.792311	0.730842	20
	4158_54_PLAU_uPA	PLAU	10	73909177	rs2227552	10	73909561	T	C	0.8	0	0	0.314865	-0.31	0.01	1.12546e-243	0	0	0.315084	0.14521	20
	19207_119_ADK_ADK	ADK	10	74151202	rs10762577	10	74157673	G	A	0.8	0	0	0.684517	0.08	0.01	1.95901e-17	-0.01	0.01	0.684858	0.320738	16
	6525_17_DUSP13_DUSP13	DUSP13	10	75094434	rs6480771	10	75101922	C	T	0.4	0	0	0.0259655	-0.19	0.01	4.62703e-115	0	0	0.026679	0.455385	20
	19590_46_SFTPD_SP_D	SFTPD	10	79937467	rs10887288	10	79985349	G	C	0.4	0	0	0.460213	0.51	0.01	0	0	0	0.460225	0.165788	20
	17513_11_ANXA11_ANX11	ANXA11	10	80150889	rs2152546	10	80146628	T	G	0.5	0	0	0.8237	-0.16	0.01	2.27201e-95	0	0.01	0.823711	0.171769	20
	13423_94_FAM213A_CJ058	FAM213A	10	80407829	rs1870143	10	80422572	A	G	0.4	0	0	0.565774	-0.14	0.01	6.36796e-73	0	0	0.565971	0.0147155	20
	5586_66_MINPP1_MINP1	MINPP1	10	87504875	rs59980852	10	87515989	T	C	0.5	0	0	0.352863	-0.13	0.01	4.77904e-54	0.01	0.01	0.353729	0.126954	20
	8097_77_LIPN_LIPN	LIPN	10	88759982	rs303475	10	88784547	T	C	0.6	0	0	0.168073	-0.66	0.01	0	0	0	0.168101	0.601833	20
	12401_3_STAMBPL1_STALP	STAMBPL1	10	88879734	rs1147604	10	88860435	A	G	0.5	0	0	0.434138	0.18	0.01	2.09906e-110	0	0.01	0.43442	0.664644	15
	5392_73_FAS_Fas__soluble	FAS	10	88953813	rs10887882	10	89023165	A	T	0.6	0	0	0.177543	-0.19	0.01	1.29596e-116	-0.01	0.01	0.17829	0.471747	15
	13642_90_IFIT3_CIG49	IFIT3	10	89327307	rs303193	10	89505741	C	T	0.4	0	0	0.299365	-0.06	0.01	2.11201e-15	-0.02	0.02	0.303464	0.650655	14
	11219_95_FGFBP3_FGFP3	FGFBP3	10	91906584	rs10786023	10	91897130	A	T	0.6	0	0	0.0828068	0.24	0.01	3.0653e-192	0.01	0	0.0833355	0.2087	19
	3197_70_IDE_IDE	IDE	10	92451684	rs1832197	10	92538574	A	G	0.4	0	0	0.261419	-0.06	0.01	1.888e-12	-0.01	0.01	0.267417	0.124491	11
	11428_31_PDLIM1_PDLI1	PDLIM1	10	95237572	rs1328599	10	95294018	T	G	0.9	0	0	0.867101	-0.15	0.02	3.82499e-17	0	0	0.867128	null	null
	7999_23_ENTPD1_CD39	ENTPD1	10	95711779	rs7077566	10	95858186	A	G	0.5	0	0	0.168378	0.14	0.01	7.30684e-71	-0.01	0.01	0.169651	0.240285	18
	5632_6_CRTAC1_CRAC1	CRTAC1	10	97865000	rs684225	10	97882605	A	C	0.4	0	0	0.318441	-0.37	0.01	0	0	0	0.318501	0.35962	10
	12571_14_ARL3_ARL3	ARL3	10	102673731	rs9665626	10	102540881	G	C	0.9	0	0	0.505379	0.28	0.01	1.82496e-90	0	0.01	0.505611	0.0589886	14
	18417_3_AS3MT_AS3MT	AS3MT	10	102869470	rs10748828	10	102697037	T	C	0.7	0	0	0.376537	0.08	0.01	5.02499e-20	-0.01	0.01	0.378748	0.516702	19
	11288_26_NT5C2_5NTC	NT5C2	10	103087185	rs10883848	10	103213304	G	A	0.7	0	0	0.225264	0.11	0.01	5.60399e-38	0.01	0.01	0.227311	0.193129	20
	12436_84_GSTO1_GST_omega_1	GSTO1	10	104235356	rs966645	10	104250781	A	G	0.5	0	0	0.00881083	-0.72	0.01	0	0	0	0.00882289	0.696411	18
	15636_49_SORCS1_SORC1	SORCS1	10	106573663	rs7906175	10	107232131	A	G	0.6	0	0	0.58272	-0.09	0.01	1.94199e-28	0	0	0.583184	0.760451	20
	3481_87_XPNPEP1_XPNPEP1	XPNPEP1	10	109864766	rs1349348	10	110034796	C	T	0.8	0	0	0.708951	-0.09	0.01	4.88899e-15	0	0	0.709266	0.0828975	20
	7128_9_VWA2_VWA2	VWA2	10	114239254	rs1010462	10	114281518	A	G	0.8	0	0	0.520138	0.23	0.01	2.52101e-98	0	0	0.520333	0.0961272	12
	3314_74_GFRA1_GFRa_1	GFRA1	10	116056925	rs7920266	10	116262564	C	A	0.7	0	0	0.0740206	-0.15	0.01	2.06399e-66	0	0	0.0755776	0.518591	20
	15613_16_PNLIP_LIPP	PNLIP	10	116545931	rs1529614	10	116446400	C	T	1	0	0	0.544169	0.17	0.03	1.155e-10	0	0	0.545941	0.189651	7
	6627_25_PNLIPRP1_LIPR1	PNLIPRP1	10	116590385	rs2915766	10	116593741	T	C	0.5	0	0	0.32086	0.15	0.01	1.48203e-75	-0.01	0.01	0.321564	0.623824	10
	15471_29_PNLIPRP2_LIPR2	PNLIPRP2	10	116620953	rs7910135	10	116638535	A	C	0.5	0	0	0.11889	1.04	0	0	0	0	0.1189	0.608614	18
	8358_30_PRDX3_Peroxiredoxin_3	PRDX3	10	119167720	rs11198741	10	119029218	A	G	0.4	0	0	0.126172	-0.04	0.01	5.73201e-07	0.04	0.03	0.143607	0.226487	17
	10078_5_BAG3_BAG3	BAG3	10	119651380	rs196325	10	119669316	G	A	0.6	0	0	0.0634307	-0.04	0.01	7.428e-08	0.02	0.01	0.0793138	0.248163	10
	12459_13_PLEKHA1_PKHA1	PLEKHA1	10	122374696	rs10788274	10	122301287	A	G	0.5	0	0	0.467087	-0.39	0.01	0	0	0	0.467123	0.196835	20
	15594_47_HTRA1_HTRA1	HTRA1	10	122458551	rs7905027	10	122354916	A	G	0.6	0	0	0.681966	-0.09	0.01	1.20601e-26	0	0	0.682187	0.534108	19
	17403_14_ACADSB_acyl_Coenzyme_A_dehydrogenase	ACADSB	10	123008979	rs6599644	10	123039648	G	C	0.9	0	0	0.13651	0.18	0.01	2.30599e-53	0.01	0.01	0.138345	null	null
	4469_78_CHST15_ST4S6	CHST15	10	124007668	rs6588740	10	124095824	T	C	0.7	0	0	0.0894318	0.12	0.01	3.13099e-38	-0.01	0	0.0921946	0.377308	13
	11248_43_UROS_HEM4	UROS	10	125784980	rs1935451	10	125816857	A	G	0.9	0	0	0.268591	-0.39	0.01	6.68634e-203	-0.01	0	0.268908	0.512847	19
	16596_25_GLRX3_GLRX3	GLRX3	10	130136391	rs12248841	10	130146988	C	T	0.4	0	0	0.361839	-0.09	0.01	1.59201e-29	0	0	0.363401	0.780489	9
	17787_1_ECHS1_Enoyl_CoA_hydratase	ECHS1	10	133362485	rs10466126	10	133373302	G	A	0.8	0	0	0.550852	-0.07	0.01	2.963e-13	0.01	0.02	0.552177	0.683642	20
	10959_125_BET1L_BET1L	BET1L	11	167784	rs4980320	11	198986	C	T	0.4	0	0	0.244052	0.16	0.01	4.09692e-102	-0.01	0.01	0.244747	0.430569	20
	9962_1_CDHR5_MUCDL	CDHR5	11	616577	rs12360820	11	620927	C	A	0.8	0	0	0.31591	0.11	0.01	3.544e-28	0	0	0.317911	0.378485	13
	11347_9_TALDO1_Transaldolase	TALDO1	11	747415	rs11824983	11	1780593	C	T	1	0	0	0.699627	-0.23	0.03	1.906e-18	0	0.01	0.699904	null	null
	9802_27_PNPLA2_PLPL2	PNPLA2	11	818914	rs28404903	11	841763	C	G	0.7	0	0	0.302997	0.05	0.01	8.80802e-10	-0.02	0.02	0.309732	0.121306	20
	13621_31_AP2A2_AP2A2	AP2A2	11	924881	rs7482118	11	972603	G	A	0.7	0	0	0.0508705	-0.08	0.01	8.55004e-21	-0.03	0.01	0.0559583	0.117126	10
	9790_28_BRSK2_BR_serine_threonine_kinase_2	BRSK2	11	1389899	rs4255564	11	1384495	T	C	0.7	0	0	0.708225	-0.31	0.01	8.32368e-223	0	0	0.708244	0.823492	20
	5508_62_CTSD_Cathepsin_D	CTSD	11	1752752	rs4752777	11	1669754	G	C	0.6	0	0	0.00843934	0.15	0.01	9.98613e-65	0.02	0.01	0.00924472	0.0930495	20
	19188_21_NAP1L4_NAP2L	NAP1L4	11	2944431	rs7946134	11	2975459	G	A	0.8	0	0	0.679106	0.21	0.01	9.15897e-95	0	0.01	0.679167	0.844491	20
	14098_28_CARS_SYCC	CARS	11	3000922	rs420127	11	3056760	T	C	0.4	0	0	0.965365	0.05	0.01	2.124e-09	0	0.02	0.965366	0.762123	11
	8916_32_STIM1_STIM1	STIM1	11	3854527	rs7932404	11	3867004	A	G	0.6	0	0	0.548001	0.09	0.01	4.63101e-31	0	0	0.548538	0.129826	20
	10818_36_SMPD1_ASM	SMPD1	11	6390440	rs2723661	11	6389449	C	G	0.4	0	0	0.568771	-0.27	0.01	4.83798e-233	0	0	0.568831	0.621612	10
	12573_80_TRIM3_TRIM3	TRIM3	11	6448613	rs7930022	11	6526485	T	C	0.6	0	0	0.00365486	-0.06	0.01	3.95e-14	0.05	0.02	0.00666687	0.00177948	10
	17691_1_TPP1_TPP1	TPP1	11	6612768	rs1800738	11	6617275	T	A	0.6	0	0	0.137767	-0.19	0.01	3.93495e-119	-0.01	0.01	0.138571	0.0685395	10
	8066_38_SYT9_SYT9	SYT9	11	7238778	rs10839753	11	7265191	T	C	0.7	0	0	0.0317334	0.06	0.01	5.72501e-14	-0.01	0.01	0.0389177	0.374324	17
	19143_38_CYB5R2_NB5R2	CYB5R2	11	7665100	rs75250135	11	7661019	G	C	0.6	0	0	0.662214	0.26	0.01	7.88895e-199	0	0	0.662247	0.742263	20
	13552_7_SWAP70_SWP70	SWAP70	11	9664077	rs415895	11	9748015	G	C	0.7	0	0	0.536765	-0.56	0.01	0	0	0	0.536774	0.849302	20
	3206_4_LYVE1_LYVE1	LYVE1	11	10556966	rs3741037	11	10500450	T	C	0.5	0	0	0.49108	-0.16	0.01	2.05601e-73	0	0.01	0.491392	0.356088	19
	8255_34_MRVI1_MRVI1	MRVI1	11	10573091	rs4909945	11	10652192	C	T	0.7	0	0	0.527763	-0.12	0.01	7.62311e-51	0	0	0.528129	0.409524	17
	3607_71_DKK3_DKK3	DKK3	11	11956207	rs7122901	11	12045391	A	G	0.5	0	0	0.404069	0.2	0.01	1.20503e-118	0	0.01	0.404373	0.0692842	6
	13434_172_PARVA_PARVA	PARVA	11	12377563	rs4536191	11	12324409	A	G	0.9	0	0	0.371616	-0.12	0.01	3.139e-28	-0.01	0.02	0.373183	0.580927	20
	4297_62_SPON1_Spondin_1	SPON1	11	13962723	rs10832164	11	14026933	T	C	0.5	0	0	0.587212	-0.34	0.01	0	0	0	0.587231	0.326301	19
	12361_102_RRAS2_RRAS2	RRAS2	11	14277922	rs1919302	11	14111747	A	G	0.7	0	0	0.659269	0.05	0.01	1.265e-09	0	0.01	0.660108	0.529437	7
	17170_15_CALCB_CALCB	CALCB	11	14904997	rs10766205	11	15070774	A	G	0.8	0	0	0.37602	0.3	0.01	1.26811e-268	0	0	0.376173	0.837413	12
	12731_12_PLEKHA7_PKHA7	PLEKHA7	11	16777297	rs1860024	11	16947269	G	T	0.9	0	0	0.818519	-0.53	0.01	0	0	0	0.818521	0.353014	12
	15516_12_SAA4_SAA_4	SAA4	11	18231355	rs2956634	11	18226152	C	T	1	0	0	0.591515	-2.06	0.02	0	0	0	0.591519	null	null
	18832_65_SAA2_SAA2	SAA2	11	18239223	rs1829575	11	18266203	C	G	0.7	0	0	0.00763597	0.3	0.01	3.22173e-193	-0.01	0	0.00788339	0.0218582	14
	15515_2_SAA1_SAA	SAA1	11	18266260	rs1829575	11	18266203	C	G	0.7	0	0	0.00763597	0.35	0.01	1.08889e-257	-0.01	0	0.00782059	0.119229	12
	15414_316_LDHA_LDHA	LDHA	11	18394560	rs10832960	11	18630405	A	G	0.5	0	0	0.0590594	-0.04	0.01	2.624e-07	0.05	0.03	0.0763326	0.675615	6
	9828_86_LDHC_LDHC	LDHC	11	18412318	rs2698561	11	18422352	C	T	0.9	0	0	0.106003	-0.13	0.01	9.56399e-27	0.02	0.01	0.109975	0.565281	12
	13044_5_TSG101_TS101	TSG101	11	18468336	rs2698567	11	18488946	G	C	0.5	0	0	0.148789	-0.13	0.01	1.22699e-63	0.01	0.01	0.15028	0.47638	20
	10630_5_HTATIP2_HTAI2	HTATIP2	11	20363685	rs10437608	11	20364060	A	G	0.5	0	0	0.0186888	0.72	0.01	0	0	0	0.0187102	0.0747569	20
	12696_166_PRMT3_ANM3	PRMT3	11	20387558	rs10833321	11	20406378	A	G	0.6	0	0	0.0659629	-0.06	0.01	2.42999e-14	-0.03	0.02	0.0738649	0.0199945	20
	6544_33_NELL1_NELL1	NELL1	11	20669551	rs4923177	11	20936797	A	G	0.8	0	0	0.282763	-0.38	0.01	5.45043e-271	0	0	0.282988	0.958256	7
	16304_6_LGR4_LGR4	LGR4	11	27365961	rs1531557	11	27371027	C	T	0.7	0	0	0.853711	0.11	0.01	2.96902e-37	0	0	0.853726	0.397349	12
	14047_78_BDNF_BDNF	BDNF	11	27654893	rs6484318	11	27632053	T	C	0.7	0	0	0.000139945	-0.05	0.01	5.84199e-07	0.1	0.03	0.00245548	null	null
	19153_53_MPPED2_MPPD2	MPPED2	11	30384493	rs188394	11	30586465	T	C	0.7	0	0	0.151235	0.25	0.01	2.76815e-161	-0.01	0	0.15181	0.00293184	10
	9322_15_RCN1_RCN1	RCN1	11	32091074	rs7938229	11	32046995	C	T	0.7	0	0	0.497351	0.1	0.01	4.20899e-31	0	0	0.498086	0.301665	10
	11145_72_KIAA1549L_K154L	KIAA1549L	11	33376108	rs2753408	11	33378145	A	G	0.5	0	0	0.477638	-0.61	0.01	0	0	0	0.477649	0.35122	20
	11514_196_CD59_CD59	CD59	11	33703010	rs11032367	11	33751235	T	G	0.7	0	0	0.921552	-0.15	0.01	1.61501e-68	0	0.01	0.921554	0.628376	20
	3488_64_CAT_Catalase	CAT	11	34438934	rs4755375	11	34486581	C	T	0.7	0	0	0.291724	-0.15	0.01	2.85305e-63	0.01	0.01	0.292674	0.854538	20
	18319_7_PDHX_ODPX	PDHX	11	34915829	rs2163377	11	34875927	C	A	0.4	0	0	0.133203	0.09	0.01	5.39097e-28	0.02	0.01	0.136826	0.0606344	15
	7921_65_FJX1_FJX1	FJX1	11	35618460	rs10768174	11	36057706	A	G	0.6	0	0	0.772461	-0.19	0.01	7.23924e-120	0	0.01	0.772478	0.12995	16
	9369_174_LRRC4C_NGL1	LRRC4C	11	40114203	rs998446	11	40289173	T	A	0.4	0	0	0.557237	0.15	0.01	4.212e-81	0	0.01	0.557423	0.254589	20
	18401_18_ALKBH3_ALKB3	ALKBH3	11	43880811	rs6485475	11	43874580	T	C	0.6	0	0	0.287279	-0.3	0.01	3.01098e-266	0	0	0.287503	0.00936276	8
	7803_4_CHST1_CHST1	CHST1	11	45647689	rs4755331	11	45638907	C	T	0.8	0	0	0.428158	0.1	0.01	2.12301e-22	0	0	0.429682	0.000556959	15
	2911_27_MDK_Midkine	MDK	11	46380756	rs6485682	11	46424714	A	C	0.8	0	0	0.722098	0.12	0.01	2.343e-29	0	0.01	0.722231	0.306588	11
	5316_54_F2_Prothrombin	F2	11	46719196	rs3136516	11	46739206	A	G	0.5	0	0	0.963305	-0.09	0.01	3.40301e-33	0	0	0.963305	0.0069479	20
	19558_10_LRP4_LRP4	LRP4	11	46856717	rs2306029	11	46871557	C	T	0.5	0	0	0.50271	-0.42	0.01	0	0	0	0.502732	0.00169286	20
	14674_63_PACSIN3_PACN3	PACSIN3	11	47177522	rs10742805	11	47433150	G	A	0.7	0	0	0.852577	-0.04	0.01	2.76499e-07	0	0.01	0.852672	0.00491065	11
	8250_2_PTPRJ_PTPRJ	PTPRJ	11	47980425	rs6486029	11	49826658	C	T	1	0	0	0.733735	0.21	0.03	1.025e-16	0.01	0.02	0.73395	0.546872	11
	5478_50_FOLH1_PSMA	FOLH1	11	49145092	rs4085346	11	48707817	C	T	0.9	0	0	0.26795	-0.35	0.02	6.06899e-68	-0.01	0.01	0.268916	0.0119472	20
	9015_1_PRG3_PRG3	PRG3	11	57376769	rs639509	11	57399974	A	G	0.7	0	0	0.387407	-0.09	0.01	5.86498e-25	0	0	0.389066	0.068121	15
	4479_14_SERPING1_C1_Esterase_Inhibitor	SERPING1	11	57597387	rs2847308	11	57730760	T	C	0.7	0	0	1.1157e-05	0.47	0.01	0	0	0	1.15467e-05	0.00972474	20
	17672_184_GIF_Gastric_intrinsic_factor	GIF	11	59829273	rs542231	11	61175734	C	T	0.6	0	0	0.10755	0.11	0.01	4.52405e-45	-0.02	0.01	0.109842	0.0291865	17
	19614_8_TCN1_Holo_TC_I	TCN1	11	59852800	rs526934	11	59866020	A	G	0.7	0	0	0.413619	0.24	0.01	7.14505e-150	0	0	0.413849	0.257298	6
	7871_16_TMEM132A_T132A	TMEM132A	11	60924460	rs555835	11	60921973	C	T	0.6	0	0	0.769941	0.57	0.01	0	0	0	0.769942	0.258815	20
	18313_4_ASRGL1_Asparaginase_like_protein_1	ASRGL1	11	62337448	rs2958532	11	62391452	T	C	0.7	0	0	0.87613	0.36	0.01	0	0	0	0.876131	0.584838	20
	6897_38_B3GAT3_B3GA3	B3GAT3	11	62615296	rs13941	11	62672097	A	G	0.7	0	0	0.482061	0.39	0.01	0	0	0	0.482095	0.173435	15
	7822_11_HRASLS2_HRSL2	HRASLS2	11	63552770	rs11602111	11	63572373	A	C	0.4	0	0	0.434169	-0.05	0.01	1.553e-11	-0.01	0.01	0.437236	0.0801368	5
	12599_10_FERMT3_URP2	FERMT3	11	64205926	rs2236647	11	64197133	T	C	0.4	0	0	0.88616	-0.05	0.01	2.057e-08	0	0.01	0.886197	0.300475	13
	9453_12_VEGFB_VEGF_B	VEGFB	11	64234584	rs4980525	11	64180882	A	G	0.5	0	0	0.15251	0.05	0.01	4.106e-09	-0.03	0.02	0.16448	0.101631	15
	9339_204_FKBP2_FKBP2	FKBP2	11	64241003	rs2429455	11	64227830	G	C	0.7	0	0	0.488556	0.04	0.01	5.019e-06	-0.02	0.03	0.493491	0.259864	7
	2668_70_CAPN1_CAPNS1_Calpain_I	CAPN1	11	65180566	rs566908	11	65069898	T	C	0.5	0	0	0.203072	-0.16	0.01	1.10202e-87	0	0	0.204	0.162703	20
	13545_97_EIF1AD_EIF1A	EIF1AD	11	65996545	rs685469	11	65925289	A	G	1	0	0	0.826951	-0.71	0.03	9.64644e-163	0	0	0.826956	0.976382	3
	14711_27_CST6_Cystatin_M	CST6	11	66012008	rs685469	11	65925289	A	G	1	0	0	0.826951	-0.35	0.03	1.89402e-39	0	0.01	0.826974	0.941722	3
	15491_20_CD248_CD248	CD248	11	66314494	rs3741367	11	66315658	C	T	0.4	0	0	0.542017	-0.04	0.01	1.968e-06	0.01	0.01	0.545301	0.48671	5
	9212_22_CTSF_CATF	CTSF	11	66563464	rs551708	11	66718672	C	T	0.7	0	0	0.27211	-0.19	0.01	1.38602e-111	0	0	0.272683	0.0307133	20
	13068_139_CCS_CCS	CCS	11	66593153	rs692892	11	66581032	T	C	0.5	0	0	0.0139531	0.19	0.01	1.25903e-127	0	0	0.0144569	0.0352173	20
	4911_49_GSTP1_Glutathione_S_transferase_Pi	GSTP1	11	67583742	rs1254123	11	67567341	C	T	0.5	0	0	0.612574	-0.15	0.01	2.06295e-84	0	0.01	0.612694	0.00119101	20
	12940_35_ALDH3B1_AL3B1	ALDH3B1	11	68008578	rs572574	11	68011018	A	C	0.5	0	0	0.809962	0.18	0.01	2.21004e-108	0	0.01	0.809973	0.747907	20
	13975_56_PPFIA1_LIPA1	PPFIA1	11	70270690	rs2509838	11	70491011	C	T	0.4	0	0	0.540476	0.04	0.01	3.98999e-08	0.01	0.02	0.542971	0.52989	4
	15495_9_FOLR3_FOLR3	FOLR3	11	72114869	rs7949807	11	72149487	G	C	0.9	0	0	0.279116	-0.98	0.01	0	0	0	0.279133	0.111935	7
	15587_20_FOLR2_FOLR2	FOLR2	11	72216601	rs7942001	11	72256820	G	A	0.5	0	0	0.765778	-0.06	0.01	2.48e-14	0	0.02	0.765951	0.436957	14
	14112_40_RELT_RELT	RELT	11	73376399	rs4944845	11	73600678	C	G	0.7	0	0	0.160342	-0.09	0.01	2.401e-28	0.02	0.01	0.163708	0.197065	6
	6086_15_CHRDL2_CRDL2	CHRDL2	11	74696429	rs7127935	11	74675962	C	T	0.5	0	0	0.344335	0.15	0.01	1.46401e-77	0.01	0.01	0.344955	0.877877	20
	12643_4_ARRB1_ARRB1	ARRB1	11	75260122	rs527106	11	75343392	C	G	0.5	0	0	0.788936	0.06	0.01	5.17799e-14	0	0.02	0.789066	0.273529	16
	10800_15_SERPINH1_Collagen_binding_protein	SERPINH1	11	75562056	rs514887	11	75581004	A	G	0.5	0	0	0.408079	0.15	0.01	5.50502e-78	-0.01	0.01	0.408537	0.569402	17
	7551_33_LRRC32_LRC32	LRRC32	11	76657524	rs1320646	11	76659003	C	T	0.7	0	0	0.978969	-0.06	0.01	2.514e-11	0	0.01	0.97897	null	null
	11365_17_TENM4_TEN4	TENM4	11	78652829	rs11821312	11	79350640	A	G	0.5	0	0	0.0224185	0.04	0.01	1.495e-07	-0.06	0.03	0.0362626	0.0724635	6
	5722_78_PRCP_Prolylcarboxypeptidase	PRCP	11	82822936	rs7104980	11	82864153	G	C	0.5	0	0	0.717015	0.17	0.01	3.21798e-92	0	0.01	0.717058	0.694252	20
	11319_106_MRE11A_MRE11	MRE11A	11	94415570	rs2509943	11	94498091	G	C	0.6	0	0	0.758	-0.05	0.01	1.641e-09	-0.01	0.02	0.758306	0.494572	7
	3299_29_CNTN5_Contactin_5	CNTN5	11	99020949	rs4528296	11	99222947	T	C	0.9	0	0	0.314256	-0.64	0.01	0	0	0	0.314344	0.00314247	20
	2789_26_MMP7_MMP_7	MMP7	11	102520508	rs7128808	11	102537474	C	G	0.6	0	0	0.564021	0.17	0.01	3.63203e-90	0	0.01	0.564181	0.187546	8
	9172_69_MMP8_MMP_8	MMP8	11	102711796	rs948218	11	102722311	A	T	0.6	0	0	0.0102183	-0.12	0.01	2.69101e-50	-0.02	0.01	0.0113708	0.0369432	20
	8479_4_MMP10_MMP_10	MMP10	11	102770502	rs1320633	11	102754154	C	T	0.4	0	0	0.870127	0.25	0.01	7.35774e-198	0	0	0.870128	0.0516094	20
	4924_32_MMP1_MMP_1	MMP1	11	102789401	rs534191	11	102800966	T	C	0.4	0	0	0.0270428	0.5	0.01	0	0	0	0.0270894	0.00738467	20
	4496_60_MMP12_MMP_12	MMP12	11	102862736	rs473238	11	102829629	C	T	0.9	0	0	0.784343	0.59	0.01	0	0	0	0.784346	0.00819427	16
	4925_54_MMP13_MMP_13	MMP13	11	102942995	rs655316	11	102961635	C	T	0.7	0	0	0.436919	-0.11	0.01	2.52398e-40	0	0	0.437701	0.0119012	20
	17140_57_PDGFD_PDGFD	PDGFD	11	103907189	rs2515082	11	104097896	C	T	0.7	0	0	0.102169	0.2	0.01	2.68802e-111	0.01	0.01	0.10308	0.19432	7
	19197_95_ACAT1_THIL	ACAT1	11	108116695	rs683312	11	108198227	C	T	0.8	0	0	0.155847	-0.09	0.01	2.209e-29	0.01	0	0.159123	0.126583	20
	8296_117_KDELC2_KDEL2	KDELC2	11	108472112	rs10890849	11	108493028	T	C	0.6	0	0	0.0584974	-0.12	0.01	1.68702e-52	0.02	0.01	0.0604421	0.0497868	18
	2635_61_LAYN_Layilin	LAYN	11	111540280	rs682239	11	111554380	T	C	0.6	0	0	0.12889	0.09	0.01	1.134e-28	0.01	0	0.132452	0.156486	18
	4498_62_NCAM1_NCAM_120	NCAM1	11	112961275	rs2005086	11	113121728	G	A	0.8	0	0	0.0137532	0.26	0.01	1.85794e-141	0	0	0.0142038	0.000455194	18
	8002_27_TMPRSS5_Spinesin	TMPRSS5	11	113687547	rs906846	11	113789271	C	A	0.4	0	0	0.143227	0.04	0.01	2.713e-06	0.04	0.03	0.162285	0.336717	9
	19376_74_NNMT_NNMT	NNMT	11	114257787	rs2847492	11	114293049	C	T	0.8	0	0	0.65687	0.07	0.01	3.33601e-14	0	0.01	0.65742	0.175081	12
	13590_1_REXO2_ORN	REXO2	11	114439435	rs528747	11	114432078	G	A	0.5	0	0	0.455396	-0.1	0.01	1.644e-35	0	0	0.456206	0.865632	15
	3326_58_CADM1_Nectin_like_protein_2	CADM1	11	115169218	rs11215382	11	115151754	C	A	0.7	0	0	0.349162	-0.14	0.01	3.58e-60	0	0	0.34995	0.0104327	20
	15363_32_APOA5_Apo_A_V	APOA5	11	116789367	rs1838757	11	116914367	C	G	0.8	0	0	0.0576702	-0.38	0.01	1.36511e-213	0.01	0	0.0581333	0.154097	20
	17685_9_APOA4_Apo_A_IV	APOA4	11	116820700	rs61907566	11	116878189	G	C	0.4	0	0	0.266368	0.07	0.01	6.10202e-17	-0.02	0.02	0.270558	0.0612445	20
	6461_54_APOC3_Apo_C_III	APOC3	11	116829706	rs964184	11	116778201	C	G	0.8	0	0	0.614284	-0.22	0.01	2.05495e-69	0	0.01	0.614429	0.439772	20
	2750_3_APOA1_Apo_A_I	APOA1	11	116835751	rs6589695	11	118773614	G	C	1	0	0	0.895082	0.31	0.02	5.13899e-51	0	0.01	0.895086	0.0162523	10
	15640_54_TAGLN_TAGL	TAGLN	11	117199370	rs2727784	11	116840425	T	C	0.6	0	0	0.45573	-0.06	0.01	2.344e-12	0.01	0.02	0.458262	0.110891	20
	4459_68_PCSK7_PCSK7	PCSK7	11	117204337	rs664971	11	117200141	A	G	0.7	0	0	0.0707279	0.96	0.01	0	0	0	0.0707411	0.00465668	20
	18886_28_DSCAML1_DSCL1	DSCAML1	11	117427772	rs12790243	11	117807828	A	G	0.5	0	0	0.251809	0.05	0.01	2.235e-10	0.01	0.01	0.259439	0.0388549	9
	9014_18_TMEM25_TMM25	TMEM25	11	118531041	rs7111618	11	117978211	G	T	0.4	0	0	0.379395	0.04	0.01	2.023e-06	0.02	0.03	0.3874	0.768798	4
	12016_60_CBL_CBL	CBL	11	119206298	rs6589734	11	119315693	C	T	0.9	0	0	0.957258	0.21	0.02	2.08599e-36	0	0.01	0.957259	0.649294	8
	7810_20_C1QTNF5_C1QTNF5	C1QTNF5	11	119338942	rs11217245	11	119348601	A	G	0.6	0	0	0.523948	-0.13	0.01	2.769e-48	0.01	0.01	0.524342	0.105758	18
	6414_8_OAF_OAF	OAF	11	120211032	rs2508490	11	120228970	A	G	0.8	0	0	0.120329	-0.66	0.01	0	0	0	0.120392	0.175676	20
	12558_3_UBASH3B_UBS3B	UBASH3B	11	122655722	rs10736524	11	122619165	C	T	0.8	0	0	0.361858	-0.09	0.01	1.50301e-20	0.01	0.01	0.364157	0.399215	6
	7968_15_CRTAM_CRTAM	CRTAM	11	122838500	rs2887851	11	122843102	G	A	0.6	0	0	0.922187	0.21	0.01	9.29592e-152	0	0	0.922188	0.72744	7
	9263_57_SIAE_SIAE	SIAE	11	124633113	rs4245056	11	124659886	G	A	0.7	0	0	0.809485	0.07	0.01	4.95397e-18	0	0.01	0.809558	0.934849	6
	7841_84_ESAM_ESAM	ESAM	11	124752583	rs654411	11	124708386	G	A	0.5	0	0	0.583054	-0.13	0.01	2.27897e-57	0	0	0.583277	0.917129	5
	8065_245_PATE4_PATE4	PATE4	11	125833316	rs4937063	11	125862048	T	C	0.7	0	0	0.658607	-0.21	0.01	1.13601e-125	0	0.01	0.658662	0.253948	20
	4541_49_CDON_CDON	CDON	11	125955796	rs7935479	11	126026400	A	T	0.6	0	0	0.678949	-0.17	0.01	6.59802e-86	0	0.01	0.679017	0.799816	20
	9839_148_TIRAP_Tirap	TIRAP	11	126282497	rs7949566	11	126415406	A	G	0.4	0	0	0.821935	-0.15	0.01	6.20204e-73	0	0.01	0.821948	0.396659	20
	4557_61_KIRREL3_KIRR3	KIRREL3	11	126423358	rs583865	11	126982897	C	T	0.5	0	0	0.536315	0.05	0.01	1.085e-09	0	0.01	0.538397	0.168041	3
	10627_87_APLP2_APLP2	APLP2	11	130068147	rs1816173	11	128068244	G	A	0.7	0	0	0.968067	0	0	null	0	0	null	0.474206	8
	10907_116_NTM_NTRI	NTM	11	131370478	rs2511504	11	131326501	C	T	0.4	0	0	0.508005	0.28	0.01	1.26609e-246	0	0	0.508087	0.0101579	10
	15622_13_OPCML_OBCAM	OPCML	11	132414977	rs2511781	11	131328850	T	C	0.4	0	0	0.279831	0.22	0.01	3.33471e-158	0	0	0.280222	0.017378	10
	17722_5_FKBP4_FKBP52_protein	FKBP4	12	2794970	rs7309877	12	2732507	T	A	0.8	0	0	0.787309	-0.07	0.01	3.142e-16	0.01	0.02	0.787423	null	null
	12476_50_TIGAR_TIGAR	TIGAR	12	4307763	rs4766232	12	4320852	A	G	0.4	0	0	0.692664	-0.06	0.01	6.35598e-14	0	0.01	0.693068	0.0597282	8
	3807_1_FGF23_FGF23	FGF23	12	4368227	rs12815443	12	4386698	C	T	0.5	0	0	0.836276	0.05	0.01	1.498e-12	0	0.02	0.836345	0.319017	11
	4145_58_NTF3_Neurotrophin_3	NTF3	12	5432108	rs10774327	12	5441899	G	A	0.8	0	0	0.241272	0.1	0.01	6.29397e-25	0	0	0.244295	0.259785	5
	3050_7_VWF_vWF	VWF	12	5948877	rs542993	12	6011265	T	C	0.5	0	0	0.228798	-0.09	0.01	4.59699e-27	0	0	0.231688	0.138079	14
	2654_19_TNFRSF1A_TNF_sR_I	TNFRSF1A	12	6328757	rs1800693	12	6330843	C	T	0.4	0	0	0.482568	-0.07	0.01	5.97701e-16	0	0.01	0.48421	0.0323107	10
	6364_7_TAPBPL_TPSNR	TAPBPL	12	6451690	rs10849468	12	6487529	G	A	0.7	0	0	0.569039	-1.16	0	0	0	0	0.56904	0.714923	20
	3848_14_GAPDH_GAPDH__liver	GAPDH	12	6534512	rs740851	12	6529184	T	C	0.4	0	0	0.811595	0.05	0.01	6.61601e-11	0	0.01	0.811718	0.390086	10
	9599_6_PIANP_PIANP	PIANP	12	6693791	rs7485433	12	6707118	T	G	0.8	0	0	0.070927	-0.13	0.01	2.067e-49	0.02	0.01	0.0730359	0.461158	7
	9950_229_LAG3_LAG_3	LAG3	12	6772512	rs3782735	12	6775910	A	G	0.6	0	0	0.0494481	0.15	0.01	4.28493e-73	0	0	0.0507942	0.635317	8
	3143_3_CD4_sCD4	CD4	12	6786858	rs2707210	12	6792836	T	G	0.5	0	0	0.435031	0.08	0.01	5.07601e-22	0	0	0.436529	0.22814	6
	4309_59_TPI1_Triosephosphate_isomerase	TPI1	12	6867119	rs1047776	12	6839528	G	A	0.6	0	0	0.513107	-0.04	0.01	2.074e-07	0.01	0.01	0.516415	null	null
	10339_48_ENO2_NSE	ENO2	12	6913745	rs1047776	12	6839528	G	A	0.6	0	0	0.513107	0.06	0.01	3.38601e-13	0	0.01	0.514799	null	null
	8840_61_C1S_C1s	C1S	12	6988259	rs1922452	12	6787028	G	A	0.6	0	0	0.771462	-0.09	0.01	1.85899e-22	0	0	0.771561	0.16591	5
	3285_23_C1R_C1r	C1R	12	7080214	rs7966328	12	6786624	C	T	0.6	0	0	0.92793	-0.05	0.01	3.38099e-08	0	0.02	0.92794	0.370918	4
	9348_1_C1RL_C1RL1	C1RL	12	7089587	rs1047776	12	6839528	G	A	0.6	0	0	0.513107	-0.07	0.01	6.45596e-16	0	0.01	0.514481	null	null
	19241_31_RBP5_RBP_III	RBP5	12	7115736	rs1882545	12	6776244	A	G	0.6	0	0	0.0442006	0.04	0.01	7.745e-06	0.02	0.01	0.0665065	0.859518	5
	9094_5_CLEC4C_CLC4C	CLEC4C	12	7729383	rs7956804	12	6789294	A	G	0.8	0	0	0.780228	0.1	0.01	2.12498e-22	0	0	0.780316	0.326854	6
	15482_12_A2ML1_A2ML1	A2ML1	12	8822621	rs7958778	12	10178203	T	G	0.6	0	0	0.699856	0.04	0.01	2.013e-07	0	0.01	0.700639	0.484365	6
	6580_29_PZP_Pregnancy_zone_protein	PZP	12	9148840	rs253156	12	9853821	A	G	0.4	0	0	0.104414	0.11	0.01	2.09901e-42	-0.01	0	0.106865	0.076365	5
	10809_14_KLRB1_KLRB1	KLRB1	12	9594551	rs6488265	12	10163198	G	A	0.6	0	0	0.985673	0.05	0.01	8.11099e-12	0	0.01	0.985673	0.457971	11
	11187_11_CLEC12A_CL12A	CLEC12A	12	9951316	rs588272	12	9985046	G	T	0.6	0	0	0.919642	-1.25	0	0	0	0	0.919642	0.778439	20
	4332_6_CLEC1B_CLC1B	CLEC1B	12	9985642	rs4763395	12	9957242	C	A	0.6	0	0	0.79594	-0.15	0.01	3.22801e-76	0	0.01	0.79596	0.65036	20
	16049_43_OLR1_OLR1	OLR1	12	10158301	rs10772241	12	10205498	C	T	0.8	0	0	0.134992	0.06	0.01	2.239e-09	-0.03	0.02	0.147036	0.270533	9
	16875_13_MAGOHB_MGN2	MAGOHB	12	10604193	rs2243823	12	10598977	A	T	0.8	0	0	0.560957	-0.06	0.01	1.658e-09	-0.01	0.02	0.562768	0.139505	9
	9557_5_MANSC1_MANS1	MANSC1	12	12326056	rs34020700	12	12331957	T	C	0.9	0	0	0.501908	-0.44	0.01	4.68654e-205	0	0	0.502012	0.132305	20
	3719_2_CDKN1B_p27Kip1	CDKN1B	12	12685498	rs2417224	12	12713898	C	T	0.9	0	0	0.753317	-0.15	0.01	7.08499e-30	0	0.01	0.753409	0.591403	9
	18225_13_HEBP1_HEBP1	HEBP1	12	12974870	rs12815728	12	12993563	C	T	0.5	0	0	0.459027	0.3	0.01	1.97811e-287	0	0	0.459121	0.0263827	20
	6576_1_ART4_ART4	ART4	12	14825569	rs1985583	12	14882575	A	G	0.6	0	0	0.409958	-0.98	0	0	0	0	0.409961	0.00368552	14
	6520_87_MGP_MGP	MGP	12	14880864	rs1985583	12	14882575	A	G	0.6	0	0	0.409958	0.3	0.01	8.8772e-299	0	0	0.410074	0.0258376	14
	11431_235_RECQL_RECQ1	RECQL	12	21468910	rs3809202	12	22336216	G	A	0.9	0	0	0.72444	-0.26	0.02	1.942e-54	0	0.01	0.724508	0.485109	5
	3890_8_LDHB_LDH_H_1	LDHB	12	21635342	rs7138731	12	21569969	C	T	0.8	0	0	0.114496	-0.07	0.01	6.324e-13	0.01	0	0.123163	0.575796	20
	9578_263_MANSC4_MANS4	MANSC4	12	27762427	rs4931479	12	27795682	C	T	0.7	0	0	0.41201	-0.45	0.01	0	0	0	0.412047	0.506716	20
	2962_50_PTHLH_PTHrP	PTHLH	12	27958084	rs3741760	12	28391531	A	G	0.7	0	0	0.753439	-0.2	0.01	6.30518e-109	0	0	0.753463	0.0913317	20
	14067_6_PKP2_PKP2	PKP2	12	32790745	rs7296570	12	32783902	T	C	0.8	0	0	0.588516	-0.1	0.01	3.29101e-19	0	0	0.589195	0.235604	20
	2974_61_CNTN1_contactin_1	CNTN1	12	40692439	rs1838343	12	40802428	T	C	0.4	0	0	0.919228	-0.21	0.01	5.51096e-141	0	0	0.919229	0.23676	16
	8229_1_GXYLT1_GXLT1	GXYLT1	12	42081845	rs7297464	12	42109992	A	C	0.6	0	0	0.761523	-0.26	0.01	5.10258e-232	0	0	0.761533	0.26367	20
	14134_49_AMIGO2_AMGO2	AMIGO2	12	47075707	rs7964534	12	47085131	G	A	0.7	0	0	0.899459	-0.14	0.01	8.46413e-53	0	0.01	0.899463	0.876386	11
	5656_53_ENDOU_PP11	ENDOU	12	47709734	rs658567	12	47621365	G	A	0.6	0	0	0.412833	-0.08	0.01	3.258e-22	0.01	0.01	0.414494	0.218159	20
	17384_110_PFKM_K6PF	PFKM	12	48105139	rs4760682	12	48118502	A	C	0.8	0	0	0.387148	0.26	0.01	4.991e-146	0	0.01	0.387416	0.625477	20
	11543_84_LIMA1_LIMA1	LIMA1	12	50175788	rs4459386	12	50201164	G	A	0.6	0	0	0.413881	0.1	0.01	3.62801e-34	0	0	0.414928	0.465001	20
	16318_12_ACVRL1_ALK_1	ACVRL1	12	51906908	rs4761835	12	51897570	C	T	0.5	0	0	0.0871181	0.12	0.01	4.10804e-47	0.02	0.01	0.0893421	0.0471446	12
	11177_16_KRT5_K2C5	KRT5	12	52514575	rs429561	12	52441537	G	C	0.5	0	0	0.792611	-0.07	0.01	3.574e-18	0	0.01	0.792703	0.680421	12
	9931_20_KRT1_Keratin_1	KRT1	12	52674736	rs651111	12	52512741	G	A	0.6	0	0	0.855611	-0.06	0.01	4.96701e-15	0	0.02	0.855649	0.668543	5
	14675_20_EIF4B_IF4B	EIF4B	12	53006282	rs4759076	12	54336088	C	T	0.5	0	0	0.0183571	0.05	0.01	6.31402e-11	-0.02	0.01	0.026531	0.0114789	11
	14088_38_IGFBP6_IGFBP_6	IGFBP6	12	53097436	rs12424778	12	53344056	T	A	0.7	0	0	0.0309666	-0.06	0.01	2.362e-10	0.04	0.02	0.0411183	0.0125	14
	17706_4_PPP1R1A_PPR1A	PPP1R1A	12	54575387	rs1716336	12	54603317	G	C	0.7	0	0	0.644551	0.05	0.01	1.004e-08	-0.01	0.02	0.645618	0.746534	17
	7163_26_LACRT_lacritin	LACRT	12	54630811	rs979523	12	54853059	A	T	0.4	0	0	0.592021	0.06	0.01	1.964e-11	-0.01	0.02	0.593198	0.293129	20
	6425_87_MMP19_MMP19	MMP19	12	55835433	rs7296597	12	55848171	G	A	0.9	0	0	0.115876	0.28	0.02	1.15101e-44	-0.01	0.01	0.118163	0.546498	4
	6472_40_PMEL_GP100	PMEL	12	55954105	rs4759239	12	56026611	C	T	0.9	0	0	0.723701	-0.28	0.01	1.62801e-81	0	0.01	0.723746	0.238004	14
	2617_56_ERBB3_ERBB3	ERBB3	12	56076799	rs2292238	12	56100038	C	A	0.4	0	0	0.953256	-0.09	0.01	3.76303e-27	0	0	0.953257	0.134616	13
	12370_30_APOF_Apo_F	APOF	12	56360568	rs10876882	12	56305839	G	A	0.9	0	0	0.981913	0.32	0.01	1.68701e-108	0	0	0.981913	0.0203779	7
	10372_18_STAT6_STAT6	STAT6	12	57095408	rs7964902	12	56438625	A	G	0.9	0	0	0.178648	0.29	0.03	2.054e-28	-0.01	0.01	0.181847	0.228195	7
	15686_49_INHBC_INHBC	INHBC	12	57434784	rs540730	12	57413331	C	T	0.8	0	0	0.810394	1.24	0	0	0	0	0.810394	0.0085872	20
	13519_112_ARHGEF25_ARHGP	ARHGEF25	12	57610180	rs10437954	12	57610139	A	G	0.9	0	0	0.0945693	-0.33	0.01	6.32106e-157	0	0	0.0952162	0.236177	4
	14291_53_AGAP2_AGAP2	AGAP2	12	57723761	rs12371356	12	57741637	C	T	0.5	0	0	0.00697362	-0.05	0.01	1.04e-09	-0.02	0.01	0.0135979	0.606872	19
	3322_52_LRIG3_LRIG3	LRIG3	12	58872149	rs1148531	12	58803441	G	A	1	0	0	0.373869	0.42	0.02	1.21602e-132	-0.01	0.01	0.374184	0.0537698	4
	19161_1_USP15_UBP15	USP15	12	62260338	rs7962354	12	62429545	C	T	0.5	0	0	0.774079	-0.12	0.01	4.75806e-50	0	0.01	0.77412	0.21526	10
	3616_3_GNS_GNS	GNS	12	64713445	rs1690278	12	64739864	G	C	0.5	0	0	0.86794	-0.06	0.01	1.208e-13	0	0.02	0.867973	0.158371	7
	16070_7_WIF1_WIF_1	WIF1	12	65050626	rs462010	12	64944365	A	G	0.5	0	0	0.350508	-0.09	0.01	2.948e-29	0	0	0.352167	0.452519	20
	2778_10_IL22_IL_22	IL22	12	68248242	rs2227491	12	68252741	C	T	0.6	0	0	0.265771	0.05	0.01	2.401e-09	0.01	0.01	0.273956	0.371906	7
	7898_29_MDM1_MDM1	MDM1	12	68272443	rs7131697	12	68364059	G	A	0.5	0	0	0.790347	-0.04	0.01	1.611e-08	0	0.01	0.790573	0.170236	10
	9416_77_CPM_CBPM	CPM	12	68842197	rs10748118	12	69030720	T	C	0.8	0	0	0.479949	0.13	0.01	8.10003e-34	0	0	0.480693	0.100818	18
	4920_10_LYZ_Lysozyme	LYZ	12	69348381	rs4761234	12	69338325	C	T	0.5	0	0	0.794225	-0.56	0.01	0	0	0	0.794226	0.178764	20
	17474_106_YEATS4_YETS4	YEATS4	12	69359710	rs11177615	12	69360409	A	G	0.4	0	0	0.909335	-0.08	0.01	1.058e-24	0	0.01	0.909341	0.505776	17
	16296_43_LGR5_LGR5	LGR5	12	71439798	rs4760791	12	71297868	G	A	0.4	0	0	0.302626	0.09	0.01	3.50298e-28	0	0	0.304737	0.805737	6
	17514_48_RAB21_RAB21	RAB21	12	71754863	rs1280833	12	71545556	C	T	0.9	0	0	0.878672	0.07	0.01	2.258e-07	0	0.03	0.878724	null	null
	9265_10_GLIPR1_GLIP1	GLIPR1	12	75480753	rs2242435	12	75481133	A	G	0.4	0	0	0.00157134	-0.09	0.01	1.191e-30	-0.01	0	0.00230159	0.270175	20
	7208_60_MGAT4C_MGT4C	MGAT4C	12	85955666	rs866893	12	86141495	T	G	0.7	0	0	0.873279	-0.09	0.01	2.821e-23	0	0.01	0.873295	0.541792	20
	13114_50_LUM_Lumican	LUM	12	91102629	rs7958062	12	91430681	C	A	0.9	0	0	0.0499396	0.19	0.02	3.658e-34	-0.02	0.01	0.0529173	0.0116377	12
	3905_62_UBE2N_UBE2N	UBE2N	12	93405673	rs7137922	12	93307786	A	C	0.7	0	0	0.948364	0.04	0.01	3.23901e-06	0	0.03	0.948369	0.880615	9
	15322_35_CRADD_CRADD	CRADD	12	93677375	rs10859603	12	93859257	A	T	0.5	0	0	0.72583	0.04	0.01	2.087e-06	0.01	0.03	0.726545	0.361548	11
	4564_2_PLXNC1_PLXC1	PLXNC1	12	94148577	rs11107458	12	94222209	T	C	0.4	0	0	0.314744	0.18	0.01	6.83325e-102	0	0	0.315276	0.72192	20
	3327_27_NTN4_NET4	NTN4	12	95657807	rs10777730	12	95768090	C	G	0.5	0	0	0.933928	-0.15	0.01	1.08701e-74	0	0.01	0.933928	0.604908	20
	3204_2_LTA4H_LKHA4	LTA4H	12	96000753	rs4762659	12	95978116	T	C	0.8	0	0	0.196216	-0.05	0.01	1.16e-07	-0.03	0.03	0.209258	0.153064	9
	7648_9_MYBPC1_MYPC1	MYBPC1	12	101568353	rs2373480	12	101655787	A	T	0.7	0	0	0.0751027	0.08	0.01	5.59702e-17	0.03	0.01	0.0816937	0.193185	9
	9126_171_NT5DC3_NT5D3	NT5DC3	12	103770453	rs11111764	12	103776573	A	G	0.5	0	0	0.562701	0.16	0.01	7.62517e-92	0	0	0.56286	0.726107	18
	6393_63_HSP90B1_Endoplasmin	HSP90B1	12	103930107	rs1165685	12	103940088	A	T	0.4	0	0	0.936679	0.73	0.01	0	0	0	0.936679	0.346678	20
	7779_86_CHST11_CHSTB	CHST11	12	104455295	rs1650133	12	104587816	C	T	0.5	0	0	0.886863	-0.37	0.01	0	0	0	0.886863	0.568219	14
	7201_5_ISCU_ISCU	ISCU	12	108562582	rs10778648	12	108562642	G	T	0.9	0	0	0.0117765	-0.09	0.01	4.05301e-12	-0.04	0.02	0.01791	0.0366015	6
	11266_8_SELPLG_SELPL	SELPLG	12	108621895	rs765267	12	108632125	G	A	0.5	0	0	0.712334	0.15	0.01	5.82799e-68	0	0.01	0.712396	0.592017	10
	17783_9_MMAB_MMAB	MMAB	12	109553715	rs3742015	12	109579320	C	T	0.5	0	0	0.0649155	-0.29	0.01	0	-0.01	0	0.065149	0.18456	20
	18381_16_ALDH2_ALDH_E2	ALDH2	12	111766887	rs11065967	12	111586580	T	G	0.8	0	0	0.0631798	0.08	0.01	9.68997e-20	0.03	0.02	0.0687119	0.0923243	14
	10361_25_OAS1_OAS1	OAS1	12	112905856	rs2285934	12	112913715	G	T	0.7	0	0	0.497154	-0.09	0.01	9.57897e-27	0	0	0.498017	0.530247	20
	17777_31_SDSL_SDSL	SDSL	12	113422380	rs6490291	12	111739971	A	T	1	0	0	0.617771	0.21	0.02	8.61098e-20	-0.01	0.01	0.618298	null	null
	12831_21_TESC_TESC	TESC	12	117038923	rs4766825	12	117045062	T	C	0.6	0	0	0.480479	0.7	0.01	0	0	0	0.480487	0.298288	20
	4276_10_PEBP1_prostatic_binding_protein	PEBP1	12	118136124	rs10850959	12	118093942	A	G	0.9	0	0	0.356966	0.19	0.01	1.2e-68	0.01	0.01	0.35763	0.311901	14
	13931_22_PSMD9_PSMD9	PSMD9	12	121888732	rs10770186	12	121923506	G	A	0.6	0	0	0.376848	0.14	0.01	4.63496e-67	0	0	0.37747	0.163316	20
	10761_5_TMED2_TMED2	TMED2	12	123584533	rs10773029	12	123734453	A	G	0.6	0	0	0.424796	0.04	0.01	3.447e-07	0.02	0.03	0.430392	0.688242	13
	8890_9_TMEM132B_T132B	TMEM132B	12	125186386	rs740327	12	125658252	C	T	0.6	0	0	0.509266	0.12	0.01	1.585e-44	0	0	0.509736	0.112072	20
	13416_8_TMEM132D_T132D	TMEM132D	12	129071725	rs264500	12	129672871	C	T	0.7	0	0	0.620976	-0.1	0.01	3.19799e-30	-0.01	0.01	0.621303	0.554334	11
	11201_19_PUS1_TRUA	PUS1	12	131929200	rs12307678	12	131929174	T	C	0.7	0	0	0.571669	0.07	0.01	3.856e-16	0	0.01	0.572593	0.277689	17
	19584_33_FGF9_FGF9	FGF9	13	21671073	rs9580199	13	21769804	T	C	0.7	0	0	0.996628	-0.05	0.01	1.038e-09	0	0.02	0.996628	0.915647	11
	5131_15_TNFRSF19_TAJ	TNFRSF19	13	23570370	rs7337765	13	23569774	T	C	0.4	0	0	0.192656	0.11	0.01	8.55698e-43	0	0	0.194658	0.0432915	20
	16605_2_C1QTNF9_C1T9A	C1QTNF9	13	24307166	rs1961993	13	24316879	A	C	0.7	0	0	0.26746	0.48	0.01	0	0	0	0.267549	0.943632	20
	12536_46_MTMR6_MTMR6	MTMR6	13	25246222	rs9553570	13	25250768	A	G	0.8	0	0	0.93501	-0.07	0.01	1.946e-10	0	0.01	0.935015	0.453928	10
	17704_74_HSPH1_HS105	HSPH1	13	31134973	rs9539510	13	31168095	A	G	0.7	0	0	0.00688224	-0.08	0.01	1.747e-21	0.01	0	0.00932919	0.301045	14
	5727_35_B3GALTL_B3GLT	B3GALTL	13	31199975	rs4943306	13	31320378	T	C	0.8	0	0	0.000130685	0.42	0.01	0	0	0	0.000136451	0.249933	20
	15384_15_KL_KLOTHO	KL	13	33016423	rs211233	13	32942064	C	T	0.9	0	0	0.0685772	0.13	0.01	5.88397e-25	-0.01	0	0.072898	0.19025	14
	17156_72_DCLK1_DCAK1	DCLK1	13	35768652	rs4941828	13	36041172	C	T	0.8	0	0	0.700845	-0.23	0.01	5.92112e-104	0	0.01	0.70089	0.805761	16
	3457_57_POSTN_Periostin	POSTN	13	37562583	rs9315498	13	37525784	A	C	0.5	0	0	0.670562	0.14	0.01	9.71396e-69	0	0	0.670653	0.571196	20
	3518_54_CPB2_TAFI	CPB2	13	46053186	rs8002088	13	46110166	G	A	0.6	0	0	0.000616671	0.61	0.01	0	-0.01	0	0.000620853	0.000274857	20
	17231_1_LCP1_L_plastin	LCP1	13	46125920	rs9526149	13	46120294	T	A	0.7	0	0	0.625966	0.13	0.01	7.00206e-50	0	0.01	0.626152	0.154049	10
	4984_83_ESD_Esterase_D	ESD	13	46771256	rs3889066	13	46819646	A	T	0.7	0	0	0.262378	-0.17	0.01	5.561e-97	-0.01	0.01	0.263063	0.296968	15
	5621_64_THSD1_THSD1	THSD1	13	52377167	rs191768	13	52578569	C	T	1	0	0	0.278087	-0.81	0.01	0	0	0	0.278162	0.139483	20
	10558_26_PCDH9_PCDH9	PCDH9	13	66302834	rs9317652	13	67211944	C	T	0.9	0.01	0	4.05789e-05	-0.24	0.01	1.26797e-99	-0.02	0.01	5.59537e-05	0.00302085	15
	8874_53_CLN5_CLN5	CLN5	13	76990660	rs4885444	13	77176766	C	T	1	0	0	0.0817097	0.43	0.02	4.30104e-99	0	0	0.0827457	0.23747	6
	16916_19_SLITRK6_SLIK6	SLITRK6	13	85792790	rs9531773	13	85345741	G	A	0.7	0	0	0.854239	0.21	0.01	4.78102e-112	0	0.01	0.854244	0.0899176	20
	4568_17_SLITRK5_SLIK5	SLITRK5	13	87671371	rs4502088	13	88602637	A	T	0.6	0	0	0.671868	0.11	0.01	1.97301e-43	0	0.01	0.672013	0.533635	20
	4991_12_GPC5_GPC5	GPC5	13	91398621	rs1394888	13	91811972	C	T	0.6	0	0	0.957869	0.39	0.01	0	0	0	0.957869	0.162927	20
	5350_14_GPC6_GPC6	GPC6	13	93226807	rs397011	13	93191523	T	C	0.5	0	0	0.322155	-0.06	0.01	3.79801e-14	-0.02	0.02	0.326261	0.213942	9
	18896_23_HS6ST3_H6ST3	HS6ST3	13	96090107	rs1117183	13	96140622	G	T	0.5	0	0	0.000123731	0.11	0.01	1.48199e-37	0.04	0.01	0.000235974	0.0056369	20
	14131_37_EFNB2_EFNB2	EFNB2	13	106489745	rs9520255	13	106969271	T	C	0.6	0	0	0.651422	-0.06	0.01	9.73099e-12	0	0.01	0.652136	0.161913	14
	3059_50_TNFSF13B_BAFF	TNFSF13B	13	108251240	rs1326406	13	108339325	G	A	0.6	0	0	0.65418	-0.08	0.01	1.825e-19	0.01	0.01	0.654577	0.0778445	4
	13934_3_MCF2L_MCF2L	MCF2L	13	112894378	rs3011487	13	112924107	C	T	0.4	0	0	0.338584	0.3	0.01	0	0	0	0.338708	0.0936642	20
	3184_25_F7_Coagulation_Factor_VII	F7	13	113105788	rs2026160	13	113138579	A	C	0.7	0	0	0.426874	0.5	0.01	0	0	0	0.426903	0.874881	9
	4878_3_F10_Coagulation_Factor_X	F10	13	113122799	rs547138	13	113137856	A	T	0.6	0	0	0.714952	0.22	0.01	1.21295e-150	0	0	0.714979	0.0826086	9
	15391_114_GAS6_GAS_6	GAS6	13	113820549	rs6602908	13	113849066	C	T	0.4	0	0	0.25771	-0.26	0.01	4.87718e-209	0	0	0.25803	0.0509955	7
	9849_13_APEX1_APEX1	APEX1	14	20455191	rs4981211	14	20489897	A	G	0.6	0	0	0.172123	-0.05	0.01	8.52002e-09	-0.03	0.02	0.18399	0.0627583	3
	15435_4_PNP_PNP	PNP	14	20461992	rs1760933	14	20477329	C	T	1	0	0	0.266595	-0.2	0.02	1.406e-26	0.01	0.01	0.269175	null	null
	4874_3_ANG_Angiogenin	ANG	14	20684177	rs7144257	14	20669846	G	C	0.6	0	0	0.556314	0.36	0.01	0	0	0	0.556333	0.926352	8
	5644_60_RNASE4_RNAS4	RNASE4	14	20684560	rs1888562	14	20696377	T	C	0.5	0	0	0.0959457	-0.3	0.01	3.10608e-287	0	0	0.0962966	0.848102	10
	9536_16_EDDM3A_EP3A	EDDM3A	14	20745887	rs2180996	14	20750619	C	T	0.6	0	0	0.844471	0.04	0.01	1.203e-06	0.01	0.03	0.844596	0.447689	3
	5646_20_RNASE6_RNAS6	RNASE6	14	20781268	rs11156671	14	20791692	T	C	0.7	0	0	0.757332	-0.79	0.01	0	0	0	0.757333	0.641646	19
	7211_2_RNASE1_RNase_1	RNASE1	14	20801228	rs12897030	14	20814883	T	C	0.7	0	0	0.916047	0.24	0.01	3.07207e-161	0	0	0.916047	0.776423	8
	15576_158_RNASE3_ECP	RNASE3	14	20891385	rs1763559	14	20881449	G	A	0.7	0	0	0.495054	-0.29	0.01	3.70779e-218	0	0	0.495155	0.187008	16
	8394_56_RNASE2_RNase_2	RNASE2	14	20955487	rs7142386	14	20966893	G	A	0.4	0	0	0.00369155	0.26	0.01	4.04579e-253	0.01	0	0.00381771	0.0340461	15
	19253_82_RAB2B_RAB2B	RAB2B	14	21459020	rs7157640	14	21471143	G	A	0.8	0	0	0.62784	0.05	0.01	1.714e-08	-0.01	0.02	0.629105	0.433811	4
	16610_13_LRP10_LRP10	LRP10	14	22871740	rs1242631	14	22902571	C	T	1	0	0	0.112182	-0.16	0.02	5.29401e-19	0	0	0.117868	0.840705	3
	12580_7_PSMB5_PSB5	PSMB5	14	23016543	rs8010955	14	23024932	A	G	0.5	0	0	0.275477	0.04	0.01	3.98399e-08	0.03	0.02	0.284777	0.821232	5
	12714_38_AP1G2_AP1G2	AP1G2	14	23559565	rs223122	14	23521896	A	G	0.7	0	0	0.439807	0.08	0.01	2.68501e-19	0	0	0.441491	null	null
	17694_32_PSME2_PSME2	PSME2	14	24143362	rs1810792	14	23835657	G	A	1	0	0	0.779729	0.2	0.02	1.917e-25	0	0	0.779807	null	null
	19446_1_GMPR2_GMPR2	GMPR2	14	24232422	rs4981503	14	24317087	G	T	0.8	0	0	0.49192	0.14	0.01	2.97402e-44	-0.01	0.01	0.492444	0.0312911	20
	4133_54_GZMB_Granzyme_B	GZMB	14	24630954	rs12887898	14	24657384	C	A	0.8	0	0	0.550811	-0.14	0.01	3.401e-37	0	0	0.551246	0.197208	10
	7227_75_COCH_COCH	COCH	14	30874514	rs4981792	14	30836263	T	C	0.7	0	0	0.893933	-0.32	0.01	2.45318e-246	0	0	0.893933	0.443068	8
	18280_29_DTD2_DTD2	DTD2	14	31446036	rs12435833	14	31061941	A	G	0.8	0	0	0.115051	0.08	0.01	1.77199e-14	-0.03	0.02	0.122682	0.108506	12
	15339_32_CFL2_COF2	CFL2	14	34709113	rs8005490	14	34715335	C	T	0.6	0	0	0.0659272	-0.09	0.01	1.61301e-28	0.02	0.01	0.0696635	1.01819e-05	10
	8039_41_FAM177A1_F177A	FAM177A1	14	35045117	rs799473	14	35047007	T	G	0.8	0	0	0.0946779	-0.88	0.01	0	0	0	0.094715	0.0104779	20
	19372_7_MDGA2_MDGA2	MDGA2	14	46840092	rs1956336	14	47841576	T	C	0.9	0	0	0.0650828	-0.5	0.01	0	-0.01	0	0.0652317	0.0479056	20
	6909_40_MGAT2_MGAT2	MGAT2	14	49620799	rs2209416	14	49630182	A	G	0.5	0	0	0.533345	0.2	0.01	2.00798e-139	0	0.01	0.533471	0.383456	20
	11441_11_PYGL_PYGL	PYGL	14	50857891	rs2297890	14	50944761	C	T	0.4	0	0	0.696098	-0.11	0.01	8.598e-41	0	0.01	0.696222	null	null
	16060_99_NID2_NID2	NID2	14	52004809	rs2516600	14	52021048	C	T	0.6	0	0	0.117226	0.64	0.01	0	0	0	0.117262	0.055993	20
	13954_9_GNPNAT1_GNA1	GNPNAT1	14	52775193	rs2295825	14	52707610	G	C	0.6	0	0	0.239755	0.07	0.01	6.866e-16	-0.02	0.02	0.244696	0.511764	9
	3066_12_LGALS3_Galectin_3	LGALS3	14	55124110	rs66871576	14	55162332	T	C	0.4	0	0	0.189819	-0.32	0.01	0	0	0	0.189955	0.104987	20
	12702_13_PELI2_PELI2	PELI2	14	56117814	rs10134875	14	56129718	G	A	0.5	0	0	0.134696	0.05	0.01	4.499e-12	0.03	0.02	0.143721	0.0377927	11
	12575_30_MTHFD1_C1TC	MTHFD1	14	64388031	rs11158538	14	64392473	T	C	0.5	0	0	0.615178	-0.12	0.01	5.31507e-47	0	0	0.615393	0.129612	20
	12411_60_MAX_MAX	MAX	14	65006174	rs2151755	14	65112156	C	T	0.6	0	0	0.00522842	0.21	0.01	3.16612e-155	-0.01	0	0.00548154	0.00546424	20
	8244_16_FUT8_FUT8	FUT8	14	65410592	rs11158588	14	65333158	A	G	0.7	0	0	0.00952005	-1.17	0.01	0	0	0	0.00952693	0.000413844	20
	8923_94_GALNT16_GLTL1	GALNT16	14	69259277	rs12100668	14	69326758	A	G	0.6	0	0	0.173097	0.17	0.01	8.42068e-100	0	0	0.173983	0.191616	11
	13118_5_SMOC1_SMOC1	SMOC1	14	69854131	rs1958078	14	69888141	C	A	0.8	0	0	0.687567	0.39	0.01	3.12505e-239	0	0	0.687589	0.792097	20
	4437_56_ENTPD5_ENTP5	ENTPD5	14	73958010	rs6574169	14	74170475	A	G	0.9	0	0	0.93717	0.87	0.01	0	0	0	0.93717	0.867954	20
	19136_22_ALDH6A1_MMSA	ALDH6A1	14	74056847	rs7140189	14	74220026	C	T	0.8	0	0	0.486533	-0.1	0.01	1.56001e-26	0	0	0.487459	0.799429	16
	3078_1_PGF_PlGF	PGF	14	74941834	rs12882111	14	74994038	T	G	0.5	0	0	0.020461	-0.1	0.01	7.64904e-35	0.02	0.01	0.0227393	0.000179295	20
	3520_58_TGFB3_TGF_b3	TGFB3	14	75958097	rs4636842	14	75921707	C	T	0.7	0	0	0.296434	0.08	0.01	9.35499e-17	-0.02	0.02	0.300216	0.12641	20
	16872_248_GSTZ1_MAAI	GSTZ1	14	77320996	rs8022676	14	77359403	C	A	0.7	0	0	0.840054	-0.98	0	0	0	0	0.840054	0.190601	20
	11633_89_AHSA1_AHSA1	AHSA1	14	77457870	rs11621440	14	77556672	A	G	0.5	0	0	0.772277	-0.04	0.01	1.511e-08	0.01	0.02	0.772566	0.0062121	6
	13122_19_FLRT2_FLRT2	FLRT2	14	85530144	rs1885316	14	85388811	G	A	0.5	0	0	0.889321	-0.13	0.01	7.78217e-56	0	0	0.889325	0.00452049	15
	15585_304_FBLN5_fibulin_5	FBLN5	14	91869411	rs2402088	14	91922370	G	A	0.6	0	0	0.991804	-0.09	0.01	1.82301e-29	0	0.01	0.991804	0.422476	15
	16825_20_ATXN3_ATX3	ATXN3	14	92044496	rs72705373	14	91943917	C	G	0.4	0	0	0.0171305	-0.24	0.01	1.93949e-192	-0.01	0	0.0174922	0.00914709	20
	3622_33_LGMN_LGMN	LGMN	14	92703807	rs6575282	14	92707515	G	C	0.6	0	0	0.735951	-0.15	0.01	2.50701e-62	0	0.01	0.736003	0.677968	16
	8476_11_CHGA_CgA	CHGA	14	92923150	rs2402224	14	92925942	T	C	0.5	0	0	0.653755	-0.08	0.01	2.851e-25	0.01	0.01	0.654056	0.909912	8
	13119_26_SERPINA10_protein_Z_inhibitor	SERPINA10	14	94280460	rs1956455	14	94175530	T	G	0.8	0	0	0.149715	-0.89	0.01	0	0	0	0.149734	0.633472	20
	3580_25_SERPINA1_a1_Antitrypsin	SERPINA1	14	94376747	rs4905192	14	94362725	C	T	0.8	0	0	0.652771	-0.44	0.01	0	0	0	0.652779	0.469714	20
	9002_36_SERPINA11_SPA11	SERPINA11	14	94442464	rs1956713	14	94466582	A	G	0.9	0	0	0.235811	-0.26	0.01	4.67208e-123	0	0	0.236402	0.634289	11
	7266_4_SERPINA9_SPA9	SERPINA9	14	94462717	rs8020984	14	94464679	G	T	0.9	0	0	0.244802	-0.19	0.01	2.307e-69	0	0	0.24583	0.52378	9
	6551_94_SERPINA12_Vaspin	SERPINA12	14	94487274	rs9671989	14	94547244	G	A	0.6	0	0	0.0918327	-0.39	0.01	0	0	0	0.0919598	0.074344	9
	3449_58_SERPINA4_Kallistatin	SERPINA4	14	94561442	rs7147611	14	94558594	A	G	0.6	0	0	0.358795	-0.32	0.01	5.44458e-302	0	0	0.358942	0.188427	12
	3389_7_SERPINA5_PCI	SERPINA5	14	94561442	rs1955658	14	94606364	G	A	0.7	0	0	0.239086	0.22	0.01	1.03398e-142	0.01	0.01	0.239589	0.633868	10
	2879_9_SERPINA3_a1_Antichymotrypsin	SERPINA3	14	94612384	rs7150987	14	94662710	G	A	0.7	0	0	0.182561	0.16	0.01	5.18711e-71	0	0	0.183783	0.531966	15
	17210_2_TCL1A_TCL1A	TCL1A	14	95709947	rs1748951	14	95682872	G	T	0.9	0	0	0.803293	0.42	0.02	9.38498e-122	0	0	0.803304	0.666455	4
	11656_110_EVL_EVL	EVL	14	99971449	rs57927478	14	99951505	G	A	0.5	0	0	0.906852	-0.16	0.01	2.63499e-95	0	0.01	0.906854	0.584632	18
	9870_17_WARS_SYWC	WARS	14	100333790	rs4905957	14	100370893	T	C	0.8	0	0	0.268221	0.36	0.01	0	0	0	0.268365	0.229718	18
	6496_60_DLK1_DLK1	DLK1	14	100725705	rs12881545	14	100709875	C	G	0.7	0	0	0.0636834	0.48	0.01	0	0	0	0.0637587	0.343685	20
	19383_131_CINP_CINP	CINP	14	102341102	rs10142890	14	102484083	C	T	0.5	0	0	0.84708	-0.06	0.01	4.835e-13	0	0.02	0.847134	0.608767	7
	9747_48_MARK3_MARK3	MARK3	14	103385377	rs7155749	14	103358981	C	T	0.9	0	0	0.801065	0.14	0.02	7.48303e-17	0	0.01	0.801154	0.00555523	8
	12656_1_KLC1_KLC1	KLC1	14	103561896	rs6576008	14	103857846	G	A	0.7	0	0	7.39093e-06	-0.08	0.01	7.405e-21	0.06	0.02	5.27373e-05	0.000361857	20
	13998_26_ADSSL1_PURA1	ADSSL1	14	104724174	rs2494732	14	104772855	C	T	0.4	0	0	0.124175	-0.28	0.01	6.47627e-245	0.01	0	0.124573	0.0105574	11
	11089_7_IGHA1_IGHA2_IgA	IGHA1	14	105703995	rs8011291	14	105631574	C	T	0.4	0	0	0.5203	0.07	0.01	7.11699e-17	-0.01	0.02	0.521533	0.105013	9
	2744_57_IGHG1_IGHG2_IGHG3_IGHG4_IGK_IGL_IgG	IGHG1	14	105736343	rs10444776	14	105647030	A	G	0.4	0	0	0.563313	0.19	0.01	1.445e-117	0	0.01	0.563436	0.381976	20
	4916_2_IGHD_IGK_IGL_IgD	IGHD	14	105836765	rs709589	14	105840505	C	T	0.5	0	0	0.0472191	0.21	0.01	1.52297e-137	0.01	0.01	0.0479185	0.508922	20
	3069_52_IGHM_IGJ_IGK_IGL_IgM	IGHM	14	105851705	rs8011291	14	105631574	C	T	0.4	0	0	0.5203	0.07	0.01	1.183e-16	-0.01	0.02	0.521551	0.15322	9
	18878_15_GREM1_GREM1	GREM1	15	32718004	rs1554865	15	32707605	T	C	0.8	0	0	0.640727	-0.85	0.01	0	0	0	0.64073	0.783432	20
	3474_19_THBS1_Thrombospondin_1	THBS1	15	39581079	rs4924365	15	39500691	C	T	0.8	0	0	0.680445	-0.07	0.01	1.366e-10	-0.01	0.02	0.681065	0.200813	11
	17737_7_IVD_IVD	IVD	15	40405485	rs7165012	15	40361837	G	A	0.5	0	0	0.275521	0.11	0.01	2.64099e-42	0	0	0.277052	0.00134753	15
	14655_1_DNAJC17_DJC17	DNAJC17	15	40765161	rs4923889	15	40942734	A	G	0.4	0	0	0.00761997	-0.09	0.01	1.80999e-26	-0.01	0	0.0096424	0.0126386	16
	2828_82_SPINT1_HAI_1	SPINT1	15	40844018	rs689626	15	40857567	G	A	0.8	0	0	0.910076	-0.1	0.01	9.60301e-22	0	0	0.910082	0.194486	20
	13473_55_ITPKA_IP3KA	ITPKA	15	41493393	rs12440045	15	41490486	C	A	0.5	0	0	0.118458	0.13	0.01	1.60602e-64	0	0	0.120016	0.435474	20
	2611_72_TYRO3_Dtk	TYRO3	15	41557675	rs2588323	15	41549880	G	C	0.7	0	0	0.135961	-0.16	0.01	3.28204e-86	0.01	0.01	0.137083	0.356375	20
	15542_19_CKMT1A_KCRU	CKMT1A	15	43593054	rs2470134	15	43557688	G	A	0.9	0	0	0.960443	0.21	0.01	9.26698e-47	0	0.01	0.960443	0.0254649	18
	8838_10_CASC4_CASC4	CASC4	15	44288719	rs12050604	15	43065208	C	A	0.7	0	0	0.71991	-0.04	0.01	4.241e-06	0	0.01	0.720722	0.143653	5
	15447_45_SORD_Sorbitol_dehydrogenase	SORD	15	45023147	rs1648281	15	45129560	A	G	0.8	0	0	0.553886	-0.23	0.01	1.96402e-122	0	0	0.554011	0.471561	17
	18188_12_GATM_GATM	GATM	15	45361124	rs1706785	15	45301126	T	C	0.8	0	0	0.65352	0.2	0.01	7.64622e-103	0	0.01	0.65359	0.819758	20
	9995_6_DUT_DUT	DUT	15	48331011	rs919129	15	48383030	A	G	0.8	0	0	0.681762	0.09	0.01	9.92597e-16	0	0	0.682153	0.826995	20
	13450_49_USP8_UBP8	USP8	15	50424380	rs56398519	15	50481235	G	A	0.6	0	0	0.414477	-0.04	0.01	2.513e-07	0.02	0.03	0.420236	0.199446	10
	7957_2_SCG3_SCG3	SCG3	15	51681492	rs2607116	15	51682236	G	A	0.8	0	0	0.387047	0.52	0.01	0	0	0	0.387086	0.171167	20
	4963_19_ARPP19_ARP19	ARPP19	15	52547045	rs6493552	15	52303415	C	A	0.9	0	0	0.577678	0.08	0.01	4.599e-08	0	0	0.579638	0.224771	7
	13700_10_ANXA2_annexin_II	ANXA2	15	60347134	rs8033800	15	60396980	A	T	0.6	0	0	0.100492	-0.65	0.01	0	0	0	0.10053	0.232621	20
	19347_37_CA12_Carbonic_Anhydrase_XII	CA12	15	63321378	rs4984241	15	63331264	G	A	0.6	0	0	0.913112	0.07	0.01	2.635e-19	0	0.01	0.913118	0.430705	20
	4355_13_DAPK2_DAPK2	DAPK2	15	63907036	rs34772505	15	63984573	T	C	0.4	0	0	0.0709284	0.33	0.01	0	-0.01	0	0.0711306	0.0371569	20
	6955_68_SNX1_SNX1	SNX1	15	64094123	rs1018301	15	64305069	A	T	0.9	0	0	0.990286	-0.26	0.02	6.18503e-54	0	0.01	0.990286	0.572903	8
	11122_97_SPG21_SPG21	SPG21	15	64963022	rs34299851	15	65000067	A	G	0.4	0	0	0.36866	-0.04	0.01	3.596e-08	0.02	0.02	0.374942	0.117097	15
	9793_145_IGDCC4_IGDC4	IGDCC4	15	65381484	rs2456015	15	65538180	T	C	0.8	0	0	0.785288	0.17	0.01	1.95198e-74	0	0	0.785311	0.450911	6
	2864_2_MAP2K1_MEK1	MAP2K1	15	66386837	rs6494568	15	66360560	A	T	0.9	0	0	0.165212	-0.14	0.02	7.38901e-18	0.02	0.01	0.170666	0.259916	5
	7808_5_GLCE_GLCE	GLCE	15	69160584	rs3205721	15	69269749	T	A	0.8	0	0	0.368479	0.83	0.01	0	0	0	0.368488	0.0520887	20
	8900_28_NEO1_NEO1	NEO1	15	73051710	rs1564345	15	73205533	C	T	0.4	0	0	0.707215	-0.17	0.01	6.4578e-101	0	0	0.707259	0.0533085	20
	13124_20_ISLR2_ISLR2	ISLR2	15	74100311	rs351242	15	74180375	A	G	0.8	0	0	0.00400181	-0.21	0.01	6.28588e-117	0.02	0.01	0.00429389	0.275928	20
	3363_31_CSK_CSK	CSK	15	74782080	rs4886619	15	74813797	T	C	0.7	0	0	0.860717	-0.07	0.01	1.649e-16	0	0	0.860748	0.240119	20
	12437_18_ULK3_ULK3	ULK3	15	74836118	rs2290574	15	74843106	C	T	0.7	0	0	0.508769	-0.2	0.01	5.66179e-111	0	0.01	0.508953	0.562145	20
	12633_3_PTPN9_PTN9	PTPN9	15	75463251	rs28708554	15	75564465	A	G	0.5	0	0	0.735613	-0.09	0.01	1.35899e-28	0	0.01	0.735731	0.425665	20
	17765_3_SNUPN_SPN1	SNUPN	15	75598083	rs10220738	15	75374205	T	A	0.7	0	0	0.663167	-0.17	0.01	1.26801e-65	0	0.01	0.663269	0.638391	8
	14139_16_NRG4_NRG4	NRG4	15	75935969	rs4886755	15	76005791	G	A	0.5	0	0	0.926977	-0.06	0.01	5.97702e-16	0	0.01	0.926982	0.959204	8
	17435_43_ETFA_ETFA	ETFA	15	76188555	rs6495200	15	76319593	C	T	0.9	0	0	0.715376	-0.13	0.01	1.23299e-25	0	0.01	0.715542	0.926077	20
	19168_71_PSTPIP1_PPIP1	PSTPIP1	15	76993359	rs17466257	15	77083841	A	C	0.4	0	0	0.333665	0.06	0.01	7.61201e-13	0.02	0.02	0.338021	0.580302	20
	6620_82_LINGO1_LIGO1	LINGO1	15	77613027	rs4886901	15	77724930	A	G	0.4	0	0	0.113616	0.08	0.01	5.55299e-24	-0.02	0.01	0.118033	0.0124947	14
	9744_139_DNAJA4_DNJA4	DNAJA4	15	78264086	rs11638511	15	78259585	G	A	0.6	0	0	0.645671	0.09	0.01	7.681e-28	0.01	0.01	0.645963	0.760387	20
	8465_52_CTSH_Cathepsin_H	CTSH	15	78921058	rs12592898	15	78936857	G	A	0.9	0	0	0.571367	1.16	0.01	0	0	0	0.571369	0.172888	20
	14107_1_MTHFS_MTHFS	MTHFS	15	79833585	rs770144	15	79808375	A	G	0.8	0	0	0.698041	0.42	0.01	0	0	0	0.698048	0.198912	20
	11424_4_FAH_FAAA	FAH	15	80152490	rs28561542	15	80155569	T	C	0.5	0	0	0.538404	0.15	0.01	2.59204e-69	0	0.01	0.538652	0.59013	20
	15299_102_MESDC2_MESD2	MESDC2	15	80946289	rs11629917	15	81047030	G	A	0.6	0	0	0.97888	0.05	0.01	7.12302e-10	0	0.01	0.97888	0.307125	16
	2774_10_IL16_IL_16	IL16	15	81159575	rs3848180	15	81304249	G	T	0.5	0	0	0.773094	-0.24	0.01	2.68547e-173	0	0	0.773106	0.0962979	7
	17383_4_STARD5_STAR5	STARD5	15	81309053	rs7182512	15	81267634	C	T	0.4	0	0	0.10406	-0.16	0.01	1.27499e-90	-0.01	0.01	0.105181	0.237008	13
	12685_57_HOMER2_HOME2	HOMER2	15	82836946	rs2061948	15	82895405	A	G	0.8	0	0	0.107227	0.09	0.01	8.84601e-17	-0.03	0.02	0.113784	0.15152	20
	18899_82_HDGFRP3_HDGR3	HDGFRP3	15	83112738	rs28538218	15	83084960	G	A	0.4	0	0	0.363592	0.06	0.01	8.43499e-13	0.02	0.02	0.367427	0.0847225	20
	9321_400_NMB_NMB	NMB	15	84655129	rs11631443	15	84637157	C	T	0.8	0	0	0.888177	-0.18	0.01	2.80302e-68	0	0.01	0.888181	0.373934	20
	2658_27_NTRK3_TrkC	NTRK3	15	87859751	rs28521337	15	87978049	G	C	0.5	0	0	0.0254964	0.1	0.01	2.75302e-33	0.02	0.01	0.0280775	0.00476351	14
	3280_49_ACAN_Aggrecan	ACAN	15	88803436	rs4497664	15	88717903	C	T	0.7	0	0	0.139904	-0.07	0.01	1.43199e-16	0.01	0.01	0.146186	0.00400252	14
	4455_89_MFGE8_MFGM	MFGE8	15	88898683	rs17202544	15	88900949	T	C	0.4	0	0	0.228444	-0.15	0.01	1.26201e-71	0	0	0.229496	0.00823536	8
	15457_14_ANPEP_Aminopeptidase_N	ANPEP	15	89784895	rs25653	15	89806327	T	C	0.5	0	0	0.863667	-0.05	0.01	4.57101e-09	0	0.01	0.863725	0.230775	3
	5483_1_RGMA_RGMA	RGMA	15	93035271	rs3752102	15	93072785	A	C	0.5	0	0	0.428746	-0.22	0.01	5.79559e-151	0	0	0.428957	0.910216	17
	4232_19_IGF1R_IGF_I_sR	IGF1R	15	98648539	rs7162314	15	98946687	A	G	0.8	0	0	0.289016	-0.11	0.01	1.04201e-32	0	0	0.290919	0.690154	20
	12438_127_MPG_3MG	MPG	16	77007	rs2541635	16	75343	G	C	0.8	0	0	0.411405	-0.09	0.01	9.98599e-15	-0.01	0.01	0.414023	0.726328	9
	6919_3_HBZ_HBAZ	HBZ	16	142728	rs2461286	16	153255	G	A	0.7	0	0	0.970679	-0.91	0.01	0	0	0	0.970679	0.176714	20
	18198_51_HBQ1_HBAT	HBQ1	16	180459	rs3760047	16	231300	A	G	0.8	0	0	0.642377	0.16	0.01	5.40494e-57	0	0.01	0.642518	0.27156	20
	16809_1_NME4_NDKM	NME4	16	396725	rs4399536	16	395418	C	T	0.4	0	0	0.197358	0.13	0.01	5.39607e-64	0.01	0.01	0.19866	0.0395868	20
	18343_10_DECR2_DECR2	DECR2	16	401858	rs1204500	16	415612	T	A	0.5	0	0	0.00506401	0.59	0.01	0	0	0	0.0050836	0.0569551	20
	3191_50_WFIKKN1_WFKN1	WFIKKN1	16	629239	rs4984903	16	630695	G	A	0.4	0	0	0.398542	0.09	0.01	9.48099e-27	0	0	0.400004	0.527996	7
	3403_1_TPSB2_TPSB2	TPSB2	16	1227272	rs143547788	16	1230086	C	G	0.5	0	0	0.403593	-1.07	0	0	0	0	0.403595	0.857496	20
	9409_11_TPSAB1_TRYB1	TPSAB1	16	1239266	rs35116045	16	1257403	T	C	0.4	0	0	0.22744	0.51	0.01	0	0	0	0.227482	0.123655	15
	10666_7_GNPTG_GNPTG	GNPTG	16	1351931	rs4984820	16	1357808	C	T	0.9	0	0	0.309311	-0.77	0.01	0	0	0	0.309368	0.329405	20
	6605_17_IGFALS_IGFALS	IGFALS	16	1790413	rs2437731	16	1819425	G	A	0.9	0	0	0.565094	-0.31	0.02	5.77815e-74	0	0.01	0.565288	0.567297	12
	19267_14_HAGH_GLO2	HAGH	16	1795620	rs238678	16	1822721	G	A	0.8	0	0	0.694378	-0.22	0.01	2.33999e-87	0	0	0.694435	0.47443	20
	17819_30_FAHD1_FAHD1	FAHD1	16	1826967	rs380846	16	1862138	C	T	0.8	0	0	0.783626	-0.26	0.01	5.81825e-118	0	0	0.783641	0.298891	20
	15398_2_GFER_HERV1	GFER	16	1984193	rs78468043	16	1988473	G	A	0.5	0	0	0.130502	0.05	0.01	6.35001e-09	-0.03	0.02	0.143376	null	null
	9986_14_NPW_Neuropeptide_W	NPW	16	2009926	rs438339	16	1953424	T	C	0.9	0	0	0.811648	0.27	0.01	7.67911e-92	0	0	0.811661	0.35345	8
	18235_16_PGP_PGP	PGP	16	2211593	rs258280	16	2140692	C	G	0.9	0	0	0.750102	-0.31	0.02	6.72112e-62	0	0.01	0.750147	0.852203	6
	19367_34_DCI_D3D2	DCI	16	2239402	rs154654	16	2247466	C	T	0.6	0	0	0.484635	-0.08	0.01	3.83999e-24	0.01	0.01	0.48567	0.157266	18
	15535_3_PRSS27_Marapsin	PRSS27	16	2712419	rs3094481	16	2729235	T	C	0.9	0	0	0.0125676	-0.21	0.01	3.19196e-69	0	0	0.0134725	0.687883	6
	8310_6_ZG16B_U773	ZG16B	16	2830253	rs9925556	16	2830104	T	C	0.7	0	0	0.462526	0.15	0.01	5.69194e-67	0	0	0.46293	0.191934	13
	4534_10_PRSS22_BSSP4	PRSS22	16	2852730	rs9939810	16	2875922	G	A	0.5	0	0	0.894045	-0.21	0.01	9.12041e-147	0	0	0.894047	0.960532	20
	10940_25_SRL_SRCA	SRL	16	4189374	rs11640587	16	4214222	G	C	0.6	0	0	0.0140992	-0.16	0.01	7.33798e-88	-0.02	0.01	0.0148422	0.0153762	12
	5682_13_VASN_VASN	VASN	16	4371848	rs757593	16	4391616	C	A	0.7	0	0	0.0114062	0.1	0.01	1.35199e-26	0.03	0.01	0.0138245	0.0924673	20
	13988_67_NMRAL1_NMRL1	NMRAL1	16	4461691	rs1291695	16	4378883	A	G	0.7	0	0	0.410471	0.35	0.01	0	0	0	0.410528	0.316629	19
	11208_15_NAGPA_NAGPA	NAGPA	16	5024844	rs887854	16	5025541	A	G	0.7	0	0	0.00530986	-0.23	0.01	2.41736e-168	0	0	0.00554476	0.472532	20
	17794_6_PMM2_Phosphomannomutase_2	PMM2	16	8788823	rs1677484	16	8859843	C	T	0.8	0	0	0.596517	-0.2	0.01	5.04402e-87	0	0.01	0.596649	0.55553	20
	12808_103_CARHSP1_CHSP1	CARHSP1	16	8852942	rs34242778	16	8860201	A	C	0.5	0	0	0.947235	-0.06	0.01	3.429e-14	0	0.02	0.947237	0.494223	20
	2665_26_TNFRSF17_BCMA	TNFRSF17	16	11965210	rs387871	16	11958626	A	G	0.5	0	0	0.30995	-0.13	0.01	2.20003e-55	-0.01	0.01	0.310962	0.630074	20
	9765_4_NDE1_NDE1	NDE1	16	15643267	rs34793	16	15491779	G	T	0.7	0	0	0.000553832	-0.08	0.01	1.367e-18	0.02	0	0.00130616	0.0382579	14
	5475_10_PRKCB_PKC_B_II	PRKCB	16	23835983	rs2023671	16	23838518	T	G	0.8	0	0	0.101083	-0.1	0.01	4.475e-26	-0.02	0.01	0.105185	0.282821	20
	2829_19_IL27_EBI3_IL_27	IL27	16	28499362	rs9931989	16	28894763	C	G	0.7	0	0	0.0291872	0.07	0.01	4.39201e-17	0.03	0.02	0.0347733	0.0606314	17
	2855_49_MAPK3_ERK_1	MAPK3	16	30114105	rs11865086	16	30119172	A	C	0.5	0	0	0.0370305	0.3	0.01	0	0	0	0.0373225	1.0594e-06	20
	13944_3_SULT1A3_SULT_1A3	SULT1A3	16	30199228	rs4433823	16	30422409	G	A	0.9	0	0	0.693916	-0.23	0.01	1.85998e-85	0	0.01	0.693974	0.14026	20
	4314_12_DCTPP1_XTP3A	DCTPP1	16	30423615	rs77948921	16	30328432	A	G	0.4	0	0	0.0929131	-0.05	0.01	2.168e-09	0.04	0.02	0.105731	0.00380227	13
	2889_37_CTF1_Cardiotrophin_1	CTF1	16	30896614	rs12934900	16	30912281	T	A	0.6	0	0	0.261559	0.07	0.01	2.157e-15	-0.02	0.02	0.266296	0.0121992	15
	15513_108_PRSS8_Prostasin	PRSS8	16	31131433	rs1549299	16	31142825	A	G	0.7	0	0	0.426866	-0.09	0.01	6.79997e-22	-0.01	0.01	0.428438	0.398095	17
	9313_27_CBLN1_CBLN1	CBLN1	16	49277917	rs3944007	16	48970373	A	G	0.8	0	0	0.151953	1.25	0.01	0	0	0	0.151966	0.00738862	11
	4160_49_MMP2_MMP_2	MMP2	16	55389700	rs243847	16	55490086	C	T	0.4	0	0	0.38996	-0.08	0.01	7.08401e-20	0	0	0.392052	0.648905	19
	15487_164_CES1_carboxylesterase__liver	CES1	16	55802851	rs34428341	16	55834169	T	C	0.5	0	0	0.600798	0.06	0.01	3.637e-16	-0.01	0.02	0.601546	0.54464	10
	3508_78_CCL22_MDC	CCL22	16	57358783	rs8323	16	57384770	T	C	0.8	0	0	0.515996	0.23	0.01	6.86595e-137	0	0	0.516139	0.837262	20
	2827_23_CX3CL1_Fractalkine_CX3CL_1	CX3CL1	16	57372477	rs670211	16	57380089	A	G	0.6	0	0	0.431249	-0.06	0.01	7.014e-13	-0.01	0.02	0.433998	0.446187	20
	3519_3_CCL17_TARC	CCL17	16	57404767	rs223896	16	57409234	A	G	0.6	0	0	0.199896	-0.21	0.01	5.05725e-144	-0.01	0	0.200461	0.229276	20
	18893_26_GPR56_GPR56	GPR56	16	57610652	rs1801257	16	57655473	G	C	0.5	0	0	0.10059	0.12	0.01	2.675e-54	-0.01	0.01	0.102494	0.117012	20
	2819_23_CDH5_Cadherin_5	CDH5	16	66366690	rs11649312	16	66395395	A	G	0.7	0	0	0.843986	0.18	0.01	8.98784e-101	0	0.01	0.843993	0.714104	20
	2813_11_AGRP_ART	AGRP	16	67482571	rs7200919	16	67282697	A	G	0.4	0	0	0.0718247	0.07	0.01	2.98902e-17	-0.01	0.01	0.0782916	0.168059	20
	8327_26_DPEP2_DPEP2	DPEP2	16	67987394	rs9933029	16	68269507	G	A	0.6	0	0	0.18674	-0.08	0.01	8.19297e-20	-0.01	0	0.191337	0.0541578	20
	9837_60_NQO1_NAD_P_H_dehydrogenase	NQO1	16	69706996	rs12926035	16	69776658	G	C	0.7	0	0	0.201509	0.73	0.01	0	0	0	0.201534	0.0375915	20
	12340_17_AARS_SYAC	AARS	16	70251983	rs4985530	16	69779745	T	C	0.9	0	0	0.988448	-0.09	0.02	2.685e-06	0	0.02	0.988448	0.109049	7
	16803_4_CALB2_CALB2	CALB2	16	71358713	rs12445308	16	71377543	T	G	0.9	0	0	0.0968955	0.06	0.01	6.12399e-10	0.04	0.03	0.10885	0.0489686	19
	18876_77_CHST4_CHST4	CHST4	16	71525233	rs7199026	16	71507323	C	A	0.4	0	0	0.966195	0.08	0.01	6.10198e-22	0	0	0.966195	0.00177391	10
	15316_262_TXNL4B_TXN4B	TXNL4B	16	72044289	rs12919803	16	71964873	G	A	0.7	0	0	0.501489	-0.1	0.01	1.71398e-30	-0.01	0.01	0.502221	0.000256064	20
	7905_30_HP_HPT	HP	16	72054505	rs186286	16	72119619	A	G	0.9	0	0	0.00321688	-0.66	0.01	0	-0.01	0	0.00323837	0.000238054	19
	5648_28_CTRB2_CTRB2	CTRB2	16	75204103	rs8048956	16	75221068	C	G	0.8	0	0	0.40688	-0.87	0.01	0	0	0	0.406888	0.0375961	20
	5671_1_CTRB1_Chymotrypsin	CTRB1	16	75218988	rs8051363	16	75221319	G	A	0.7	0	0	0.809012	0.49	0.01	0	0	0	0.809013	0.212462	20
	12494_99_GABARAPL2_GBRL2	GABARAPL2	16	75566375	rs2738804	16	75498171	G	T	0.6	0	0	0.766979	-0.06	0.01	1.247e-12	-0.01	0.02	0.767176	0.117283	11
	17724_3_WWOX_WWOX	WWOX	16	78099400	rs4888798	16	78376737	T	C	0.6	0	0	0.268748	-0.12	0.01	2.40699e-50	0.01	0.01	0.27006	0.453514	20
	10070_22_PLCG2_PLCG2	PLCG2	16	81779279	rs8047437	16	81830916	G	C	0.9	-0.01	0	0.000658211	-0.19	0.01	7.53005e-53	0.03	0.01	0.000884133	0.019725	20
	11538_216_MLYCD_DCMC	MLYCD	16	83899115	rs880088	16	83898746	C	G	0.6	0	0	0.341732	0.06	0.01	3.62601e-15	-0.02	0.02	0.34523	0.19297	4
	9316_67_WFDC1_WFDC1	WFDC1	16	84294846	rs11645108	16	84289043	G	A	0.5	0	0	0.715958	0.28	0.01	2.21454e-232	0	0	0.715975	0.824356	17
	5691_2_CRISPLD2_CRLD2	CRISPLD2	16	84819985	rs8057431	16	84806348	A	C	0.7	0	0	0.993276	0.23	0.01	2.90901e-143	0	0	0.993276	0.657957	7
	19129_15_MTHFSD_MTHFSD	MTHFSD	16	86530178	rs11644719	16	86534795	A	G	0.6	0	0	0.671139	0.4	0.01	0	0	0	0.671147	0.230408	20
	11608_5_MAP1LC3B_MLP3B	MAP1LC3B	16	87383953	rs76082995	16	87392701	C	T	0.5	0	0	0.55657	-0.05	0.01	1.761e-08	0.01	0.02	0.558704	0.528535	18
	18422_41_MVD_ERG19	MVD	16	88651935	rs4782396	16	88662495	C	G	0.8	0	0	0.135255	0.09	0.01	1.344e-17	0.03	0.02	0.141194	0.319141	16
	10088_37_APRT_APT	APRT	16	88809339	rs17666981	16	88760801	T	C	0.5	0	0	0.0562464	-0.07	0.01	3.47298e-16	0.03	0.02	0.0630454	0.0190324	20
	8794_13_DPEP1_DPEP1	DPEP1	16	89613308	rs258341	16	89624734	C	T	0.6	0	0	0.0103294	0.51	0.01	0	0.01	0	0.010368	0.138953	20
	7997_118_DOC2B_DOC2B	DOC2B	17	142789	rs3764458	17	182788	C	T	0.7	0	0	0.860255	0.07	0.01	4.13001e-15	0	0.02	0.86029	0.997289	20
	4976_57_CRK_CRK	CRK	17	1420689	rs9303175	17	1469693	G	T	0.6	0	0	0.504606	-0.05	0.01	1.238e-09	0.01	0.02	0.507156	0.0151962	20
	9934_29_PITPNA_PIPNA	PITPNA	17	1517718	rs28881014	17	1567113	G	T	0.7	0	0	0.866777	-0.04	0.01	6.03e-06	0	0.03	0.866868	0.237786	5
	5129_12_SCARF1_SREC_I	SCARF1	17	1633858	rs2272011	17	1638896	A	G	0.6	0	0	0.242419	-0.53	0.01	0	0	0	0.242466	0.0863908	15
	3024_18_SERPINF2_a2_Antiplasmin	SERPINF2	17	1742836	rs754492	17	1736691	C	T	0.5	0	0	0.755625	-0.22	0.01	2.67031e-157	0	0	0.755641	0.257493	9
	9211_19_SERPINF1_PEDF	SERPINF1	17	1762029	rs1136287	17	1769982	T	C	0.7	0	0	0.665219	0.39	0.01	0	0	0	0.665229	0.124192	16
	12498_12_TAX1BP3_TX1B3	TAX1BP3	17	3662895	rs150851	17	3678435	G	C	0.5	0	0	0.0156714	-0.11	0.01	1.35799e-47	-0.02	0.01	0.0171456	0.00227115	20
	10924_258_CYB5D2_NEUFC	CYB5D2	17	4143168	rs12935850	17	4152709	A	G	0.8	0	0	0.0818861	-0.27	0.01	1.68351e-184	-0.01	0	0.0824373	0.301626	20
	2436_49_CXCL16_CXCL16__soluble	CXCL16	17	4733533	rs9913156	17	4721671	T	C	0.8	0	0	0.565679	0.25	0.01	3.0933e-151	0	0.01	0.565773	0.193811	17
	7948_129_GLTPD2_GLTD2	GLTPD2	17	4788964	rs735004	17	4778396	G	C	0.5	0	0	0.280894	0.17	0.01	1.47399e-94	0.01	0.01	0.28155	0.614154	20
	4990_87_GP1BA_GP1BA	GP1BA	17	4932277	rs2661697	17	4904700	T	C	0.8	0	0	0.253481	-0.22	0.01	8.43713e-71	-0.01	0.01	0.254458	0.261608	7
	16616_137_ENO3_ENOB	ENO3	17	4948092	rs238238	17	4953081	G	A	0.7	0	0	0.271103	-0.36	0.01	0	0	0	0.271216	0.224472	20
	5452_71_ASGR1_ASGR1	ASGR1	17	7173431	rs80324685	17	7181612	T	G	0.5	0	0	0.0555266	0.1	0.01	3.10803e-32	0.02	0.01	0.0587459	0.147757	4
	19262_219_ACADVL_ACADV	ACADVL	17	7217125	rs507506	17	7215003	G	A	0.6	0	0	0.411958	-0.06	0.01	1.062e-12	-0.02	0.02	0.415036	0.0773063	19
	5939_42_TNFSF12_TWEAK	TNFSF12	17	7548508	rs4968222	17	7541730	G	A	0.7	0	0	0.631746	-0.49	0.01	0	0	0	0.631754	0.273713	20
	18922_27_CD68_CD68	CD68	17	7579491	rs1641511	17	7656359	A	G	0.8	0	0	0.0846107	-0.08	0.01	6.22498e-15	0.01	0	0.0922075	0.224844	19
	4929_55_SHBG_SHBG	SHBG	17	7613946	rs858519	17	7628647	C	T	0.6	0	0	0.024664	0.17	0.01	3.15699e-94	-0.01	0.01	0.0255243	0.0109007	20
	12524_18_SAT2_SAT2	SAT2	17	7626234	rs2909417	17	7619375	A	G	0.6	0	0	0.346442	-0.39	0.01	0	0	0	0.346504	0.140786	20
	7218_87_ATP1B2_AT1B2	ATP1B2	17	7646627	rs1642762	17	7651454	T	C	0.6	0	0	0.00907058	-0.24	0.01	1.32307e-186	0.01	0	0.00935015	0.00928901	20
	2514_65_EFNB3_Ephrin_B3	EFNB3	17	7705202	rs1042522	17	7676154	C	G	0.7	0	0	0.579527	0.05	0.01	1.085e-08	-0.01	0.02	0.581296	0.324603	5
	12422_143_ALOX15B_LX15B	ALOX15B	17	8039034	rs4792145	17	8044010	A	C	0.5	0	0	0.513354	-0.08	0.01	2.637e-22	0.01	0.01	0.514305	0.703538	15
	6649_51_NTN1_NET1	NTN1	17	9021510	rs4791790	17	9110329	G	A	0.7	0	0	0.258401	0.29	0.01	1.32906e-254	0	0	0.258663	0.0205015	20
	10903_50_STX8_STX8	STX8	17	9250471	rs9904482	17	9444226	T	C	0.5	0	0	0.000767105	0.04	0.01	7.95201e-07	0.09	0.03	0.00543368	0.00211552	4
	6986_17_HS3ST3B1_HS3SB	HS3ST3B1	17	14301081	rs7225627	17	13938785	G	T	0.4	0	0	0.248325	0.07	0.01	7.37006e-19	0.02	0.02	0.252304	0.239868	20
	17856_23_NT5M_NT5M	NT5M	17	17303335	rs1736205	17	17243751	T	C	0.8	0	0	0.623359	-0.08	0.01	1.929e-21	-0.01	0.02	0.623822	0.591466	20
	12677_164_FLII_FLII	FLII	17	18244815	rs664958	17	18384524	T	G	0.5	0	0	0.813594	-0.03	0.01	8.194e-06	0.01	0.03	0.813849	0.491259	14
	12334_25_SHMT1_cSHMT	SHMT1	17	18327873	rs652093	17	18365785	G	C	0.6	0	0	0.586287	0.76	0.01	0	0	0	0.58629	0.730174	20
	19150_20_PRPSAP2_KPRB	PRPSAP2	17	18840085	rs11078421	17	18901072	C	T	0.5	0	0	0.290521	0.06	0.01	4.22702e-15	-0.01	0.01	0.294859	0.734454	20
	12820_1_GRAP_GRAP	GRAP	17	19020656	rs12602286	17	19333641	T	G	0.9	0	0	0.378127	0.09	0.01	4.41e-13	0	0	0.381629	0.598506	20
	5636_10_MFAP4_MFAP4	MFAP4	17	19383442	rs894680	17	19537225	A	G	0.4	0	0	0.480994	-0.1	0.01	4.067e-30	0	0	0.48183	0.309826	11
	11480_1_ALDH3A1_Aldehyde_dehydrogenase__class_3	ALDH3A1	17	19737984	rs887241	17	19742625	C	A	0.6	0	0	0.468008	0.21	0.01	1.97492e-145	0	0	0.468186	0.144892	20
	9197_4_LGALS9_LEG9	LGALS9	17	27629798	rs8079018	17	27635397	C	G	0.5	0	0	0.790572	-0.14	0.01	2.34099e-69	0	0.01	0.790596	0.423694	20
	13125_45_VTN_Vitronectin	VTN	17	28367284	rs704	17	28367840	A	G	0.4	0	0	0.221679	1.36	0	0	0	0	0.221681	0.18977	20
	9876_20_ALDOC_aldolase_C	ALDOC	17	28573115	rs8075441	17	29621031	G	A	0.5	0	0	0.0379241	0.04	0.01	1.722e-06	0.05	0.03	0.0568918	0.0685603	15
	15333_11_SDF2_SDF2	SDF2	17	28648346	rs704	17	28367840	A	G	0.4	0	0	0.221679	0.4	0.01	0	0	0	0.221763	0.027172	20
	7917_17_CPD_CBPD	CPD	17	30378927	rs9406	17	30467002	G	A	0.5	0	0	0.351683	0.07	0.01	5.21199e-19	0	0.01	0.3543	0.362631	19
	16908_5_OMG_OMGP	OMG	17	31272013	rs6505239	17	31411053	G	A	0.9	0	0	0.540254	0.07	0.01	5.82301e-11	-0.01	0.02	0.542016	0.467528	17
	4886_3_CCL7_MCP_3	CCL7	17	34270221	rs2215183	17	34232623	C	T	0.4	0	0	0.0582004	-0.42	0.01	0	0	0	0.0582904	0.0533773	15
	5301_7_CCL11_Eotaxin	CCL11	17	34285742	rs2215183	17	34232623	C	T	0.4	0	0	0.0582004	-0.11	0.01	1.77299e-45	-0.02	0.01	0.0604569	0.0435755	18
	13748_4_CCL8_MCP_2	CCL8	17	34319435	rs2215183	17	34232623	C	T	0.4	0	0	0.0582004	-0.5	0.01	0	0	0	0.0582524	0.0248916	17
	12554_10_RAD51L3_RA51D	RAD51L3	17	35092221	rs56955467	17	35108071	T	C	0.4	0	0	0.67131	-0.05	0.01	2.888e-10	0.01	0.02	0.672008	0.798191	11
	5480_49_CCL5_RANTES	CCL5	17	35871491	rs11656322	17	35832885	G	A	0.4	0	0	0.0502526	-0.13	0.01	2.59198e-57	0.01	0	0.0519879	0.497836	8
	4913_78_CCL16_HCC_4	CCL16	17	35976493	rs917015	17	35978489	G	A	0.3	0	0	0.877652	-0.46	0.01	0	0	0	0.877653	0.84677	11
	2900_53_CCL14_HCC_1	CCL14	17	35983288	rs854627	17	36002511	T	C	0.2	0	0	0.0799936	-0.68	0.01	0	0	0	0.0800815	0.0671787	14
	18289_16_CCL15_MIP_5	CCL15	17	35996440	rs854628	17	36002776	C	A	0.1	0	0	0.586827	1.79	0.01	0	0	0	0.58683	0.143717	9
	2913_1_CCL23_MPIF_1	CCL23	17	36013056	rs712046	17	36031260	T	C	0.5	0	0	0.217836	-0.27	0.01	5.42931e-227	0	0	0.218174	0.215024	8
	3044_3_CCL18_PARC	CCL18	17	36064272	rs1102934	17	36062554	G	A	0.1	0	0	0.663772	0.98	0.01	0	0	0	0.663774	0.201575	8
	3040_59_CCL3_MIP_1a	CCL3	17	36088256	rs854469	17	36062001	G	A	0.1	0	0	0.660705	0.64	0.01	0	0	0	0.660713	0.186533	8
	2783_18_CCL3L1_LD78_beta	CCL3L1	17	36194869	rs712042	17	36065520	G	A	0.1	0	0	0.664138	0.14	0.01	2.99201e-31	0	0	0.664358	0.171233	7
	2781_63_CCL4L1_LAG_1	CCL4L1	17	36210924	rs12453700	17	36107499	G	T	0.3	0	0	0.660918	0.12	0.01	2.781e-38	0	0.01	0.6611	0.478854	6
	2950_57_IGFBP4_IGFBP_4	IGFBP4	17	40443450	rs507671	17	40377218	C	G	0.6	0	0	0.0279935	-0.05	0.01	2.857e-08	-0.05	0.02	0.0410454	0.0785974	6
	12975_11_KRT20_Keratin_20	KRT20	17	40875889	rs4796667	17	41522464	C	T	0.6	0	0	0.556963	-0.07	0.01	1.417e-17	0	0.01	0.557894	0.696703	8
	19135_5_NT5C3L_Cytosolic_5__nucleotidase_III_like_protein	NT5C3L	17	41825057	rs11657944	17	41834105	C	T	0.7	0	0	0.21234	-0.79	0.01	0	0	0	0.212361	0.0944291	20
	6609_22_CNP_CN37	CNP	17	41966763	rs4432296	17	41966789	T	C	0.7	0	0	0.189286	0.1	0.01	4.15199e-32	-0.01	0.01	0.192016	0.264966	20
	14012_17_DHX58_LGP2	DHX58	17	42101404	rs7502710	17	42098727	C	A	0.8	0	0	0.605279	0.25	0.01	4.46382e-145	0	0	0.605352	0.655576	5
	10346_5_STAT3_STAT3	STAT3	17	42313324	rs4796647	17	42391974	A	G	0.6	0	0	0.0543951	0.17	0.01	4.52582e-95	0.01	0.01	0.0554398	0.0569335	20
	15509_2_NAGLU_NAG	NAGLU	17	42536241	rs683344	17	42544732	A	G	1	0	0	0.815771	-0.98	0.01	0	0	0	0.815772	0.825623	9
	18175_65_VAT1_VAT1	VAT1	17	43014607	rs35014595	17	43187680	C	T	0.6	0	0	0.58009	0.07	0.01	2.957e-16	-0.01	0.01	0.580955	0.893312	11
	10499_1_TMEM106A_T106A	TMEM106A	17	43211835	rs35014595	17	43187680	C	T	0.6	0	0	0.58009	0.08	0.01	2.56198e-20	-0.01	0.01	0.580768	0.622772	12
	18413_24_ARL4D_ARL4D	ARL4D	17	43398993	rs4239151	17	43445612	T	A	0.5	0	0	0.604698	-0.06	0.01	7.57001e-17	-0.01	0.02	0.605393	0.591477	17
	13101_60_SOST_SOST	SOST	17	43753738	rs6503468	17	43695445	C	T	0.4	0	0	0.235253	-0.04	0.01	1.657e-06	0.01	0.01	0.249276	0.185627	3
	3727_35_PYY_PYY	PYY	17	43952733	rs2700831	17	43964243	G	T	0.7	0	0	0.425822	0.08	0.01	4.27003e-21	0	0	0.427467	0.215543	20
	4992_49_GRN_GRN	GRN	17	44345246	rs850731	17	44376902	C	T	0.4	0	0	0.997036	-0.15	0.01	8.2402e-83	0	0.01	0.997036	0.00415784	15
	5196_7_NMT1_NMT1	NMT1	17	44957992	rs1053733	17	45105660	A	G	0.5	0	0	0.0127678	0.07	0.01	2.13601e-17	-0.01	0.01	0.0168745	0.00190048	17
	6404_20_C1QL1_C1QRF	C1QL1	17	44959693	rs7225162	17	44958892	T	C	0.5	0	0	0.577202	-0.26	0.01	1.54982e-237	0	0	0.577257	0.00229932	20
	15596_7_HEXIM1_HEXI1	HEXIM1	17	45148475	rs8070437	17	45179903	T	C	0.7	-0.01	0	2.04919e-05	-0.1	0.01	2.81898e-29	0.05	0.01	6.81287e-05	2.5058e-05	20
	14205_6_HEXIM2_HEXI2	HEXIM2	17	45160700	rs8070437	17	45179903	T	C	0.7	-0.01	0	2.04919e-05	-0.1	0.01	2.055e-34	0.05	0.01	5.75562e-05	2.49927e-05	20
	13992_12_NSF_NSF	NSF	17	46590669	rs4510068	17	46107462	T	G	0.4	0	0	0.309433	0.16	0.01	3.7719e-83	-0.01	0.01	0.310102	0.131644	20
	12534_10_CALCOCO2_CACO2	CALCOCO2	17	48831018	rs488223	17	48830996	T	A	0.4	0	0	0.386618	-0.11	0.01	3.74798e-46	0.01	0.01	0.387491	0.0610356	16
	10917_40_GNGT2_GBGT2	GNGT2	17	49202791	rs4794029	17	49202939	C	T	0.7	0	0	0.275458	-0.05	0.01	2.059e-10	0.01	0.01	0.28243	0.0182039	10
	17466_72_ACSF2_ACSF2	ACSF2	17	50426158	rs9903959	17	50424296	A	G	0.5	0	0	0.73868	-0.04	0.01	4.572e-06	0	0.01	0.739344	0.0619576	8
	13460_4_CHAD_CHAD	CHAD	17	50464496	rs4794152	17	50479268	T	C	0.4	0	0	0.704902	-0.04	0.01	4.872e-07	0	0.01	0.705696	0.0437345	3
	11117_2_SPATA20_SPT20	SPATA20	17	50543058	rs198535	17	50557691	G	A	0.4	0	0	0.0205064	-0.49	0.01	0	0	0	0.0205691	0.0381495	17
	3235_50_WFIKKN2_WFKN2	WFIKKN2	17	50834650	rs11079936	17	50830473	C	T	0.6	0	0	0.441498	-0.5	0.01	0	0	0	0.441522	0.10841	20
	4249_64_NME2_NDP_kinase_B	NME2	17	51165435	rs35289073	17	51199352	T	C	0.4	0	0	0.16463	-0.12	0.01	6.94494e-52	0.01	0.01	0.166401	0.109058	20
	13666_222_CA10_Carbonic_Anhydrase_X	CA10	17	51630313	rs2938140	17	52099141	T	C	0.5	0	0	0.548154	-0.14	0.01	2.27997e-64	0	0	0.548405	0.070934	20
	8778_3_NOG_Noggin	NOG	17	56593699	rs4794665	17	56772968	G	A	0.5	0	0	0.582225	-0.16	0.01	1.02098e-82	0	0	0.582379	0.275674	8
	11493_169_DYNLL2_DYL2	DYNLL2	17	58083419	rs9902118	17	58093234	T	C	0.7	0	0	0.474748	0.06	0.01	1.733e-13	-0.01	0.02	0.476815	0.253769	6
	4801_13_LPO_PERL	LPO	17	58218548	rs3826300	17	58212973	C	T	0.4	0	0	0.362015	-0.18	0.01	1.604e-103	0	0	0.362442	0.81376	6
	2580_83_MPO_Myeloperoxidase	MPO	17	58269855	rs2013182	17	58560409	A	G	0.6	0	0	0.0799187	-0.19	0.01	6.05499e-90	0	0	0.0810622	0.316385	20
	3041_55_MRC2_MRC2	MRC2	17	62627670	rs2460300	17	62681986	G	A	1	0	0	0.229875	-0.34	0.03	3.37403e-33	0	0	0.232196	0.535463	8
	10714_7_ACE_ACE	ACE	17	63477061	rs4353	17	63493061	G	A	0.4	0	0	0.29409	-0.7	0.01	0	0	0	0.294106	0.00125048	20
	12990_39_MAP3K3_MAP3K3	MAP3K3	17	63622415	rs2854184	17	63920633	A	T	0.4	0	0	0.540785	0.04	0.01	8.10901e-06	-0.02	0.03	0.544541	0.174703	4
	8288_27_APOH_b2_Glycoprotein_I	APOH	17	66212033	rs7218372	17	66270106	A	G	0.8	0	0	0.379718	0.15	0.01	6.15898e-50	0.01	0.01	0.380549	0.166776	20
	2644_11_PRKCA_PKC_A	PRKCA	17	66302613	rs61762372	17	66302564	A	G	0.4	0	0	0.49326	0.11	0.01	8.31299e-37	0.01	0.01	0.49389	0.41745	20
	2860_19_KPNA2_Karyopherin_a2	KPNA2	17	68035636	rs7212641	17	68834779	A	G	0.4	0	0	0.685557	-0.05	0.01	1.785e-09	0.01	0.02	0.686229	0.708832	8
	6433_57_FAM20A_FA20A	FAM20A	17	68535113	rs8073313	17	68667088	C	T	0.9	0	0	0.286028	0.19	0.01	2.48999e-52	-0.01	0.01	0.287209	0.298925	12
	5630_48_CD300A_CM35H	CD300A	17	74466399	rs4789062	17	74456564	A	G	0.7	0	0	0.0560721	0.44	0.01	0	0	0	0.0561659	0.118435	20
	5066_134_CD300C_CLM6	CD300C	17	74541073	rs60896143	17	74467365	G	A	0.4	0	0	0.16936	-0.11	0.01	6.50398e-41	-0.01	0.01	0.171598	0.103434	20
	12560_9_NT5C_NT5C	NT5C	17	75130225	rs12952038	17	75577066	G	A	0.6	0	0	0.784614	0.12	0.01	1.559e-48	0	0.01	0.78465	0.375082	6
	17698_15_WBP2_WBP2	WBP2	17	75845699	rs11077798	17	75957323	C	T	0.8	0	0	0.888529	0.07	0.01	7.99496e-17	0	0.02	0.888545	0.260877	19
	9478_69_PRPSAP1_KPRA	PRPSAP1	17	76309478	rs447123	17	76321922	C	A	0.8	0	0	0.225729	-0.12	0.01	2.91901e-35	0.01	0.01	0.227939	0.172031	17
	4294_16_SPHK1_Sphingosine_kinase_1	SPHK1	17	76376584	rs12939873	17	76464066	C	T	0.7	0	0	0.273897	0.07	0.01	1.37e-15	-0.02	0.02	0.27836	0.302964	13
	8005_1_MXRA7_MXRA7	MXRA7	17	76672551	rs7219390	17	76688776	C	T	0.5	0	0	0.0129853	-0.29	0.01	2.85836e-287	-0.01	0	0.0131991	0.0663851	20
	18322_15_JMJD6_JMJD6	JMJD6	17	76712832	rs2005827	17	76724795	A	C	0.6	0	0	0.0247535	-0.05	0.01	9.99998e-09	-0.05	0.02	0.0365721	0.109645	20
	2278_61_TIMP2_TIMP_2	TIMP2	17	78852977	rs11077399	17	78868093	G	A	0.7	0	0	0.761776	0.07	0.01	1.061e-15	0	0	0.761941	0.060268	20
	5000_52_LGALS3BP_LG3BP	LGALS3BP	17	78971238	rs11655977	17	78979476	T	C	0.8	0	0	0.00994024	-0.17	0.01	2.85905e-62	-0.02	0.01	0.0108479	0.00981353	11
	16781_2_ENGASE_ENASE	ENGASE	17	79074824	rs10073	17	79088192	T	C	0.6	0	0	0.436762	0.31	0.01	5.33299e-283	0	0	0.436869	null	null
	4435_66_ENPP7_ENPP7	ENPP7	17	79730943	rs9900295	17	79740638	G	A	0.4	0	0	0.843946	0.38	0.01	0	0	0	0.843946	0.828679	4
	9385_4_GAA_GAA	GAA	17	80101533	rs4889830	17	80140729	A	G	0.6	0	0	0.965962	-0.26	0.01	3.5239e-213	0	0	0.965962	0.532718	20
	4997_19_EIF4A3_IF4A3	EIF4A3	17	80134369	rs35613574	17	80153493	C	A	0.6	0	0	0.837439	-0.04	0.01	1.388e-07	0	0.02	0.83756	0.757127	16
	9256_78_NPTX1_NPTX1	NPTX1	17	80466834	rs8068425	17	80498501	T	C	0.6	0	0	0.760268	-0.29	0.01	2.00796e-266	0	0	0.760277	0.335083	20
	7947_19_ENTHD2_AP4AT	ENTHD2	17	81228277	rs4969257	17	81144296	G	A	0.8	0	0	0.33566	0.07	0.01	9.96102e-14	0.02	0.02	0.33967	0.676821	18
	4278_14_P4HB_Protein_disulfide_isomerase	P4HB	17	81843159	rs7503848	17	82384143	A	C	0.5	0	0	0.0530188	0.19	0.01	1.08996e-133	-0.01	0.01	0.0537539	0.0152876	13
	8252_2_NOTUM_NOTUM	NOTUM	17	81952507	rs112269913	17	81961484	G	C	0.6	0	0	0.419537	-0.08	0.01	5.561e-21	-0.01	0.01	0.421245	0.288063	15
	17758_79_DCXR_DCXR	DCXR	17	82035136	rs12948284	17	82040555	G	A	0.5	0	0	0.0374308	-0.11	0.01	6.17098e-39	0.02	0.01	0.0398716	0.00346559	10
	7203_125_RFNG_RFNG	RFNG	17	82047902	rs9893491	17	82050142	G	A	0.6	0	0	0.116922	0.06	0.01	2.34501e-11	0.01	0.01	0.126915	0.0473552	20
	8403_18_FASN_Fatty_acid_synthase	FASN	17	82078338	rs62078747	17	82097330	G	C	0.5	0	0	0.0057463	-0.17	0.01	4.14608e-101	-0.02	0.01	0.006161	0.0160611	20
	12008_3_CD7_CD7	CD7	17	82314868	rs1132115	17	82321536	A	T	0.5	0	0	0.428565	0.06	0.01	3.65201e-14	-0.01	0.02	0.431072	null	null
	13093_6_SECTM1_SECTM1	SECTM1	17	82321024	rs4789763	17	82331408	G	A	0.5	0	0	0.300105	0.31	0.01	0	0	0	0.300226	0.272274	8
	5457_5_COLEC12_COLEC12	COLEC12	18	316737	rs2621204	18	453451	G	C	0.6	0	0	0.45258	0.1	0.01	1.36101e-34	0.01	0.01	0.453425	0.706815	20
	9234_8_TWSG1_TWSG1	TWSG1	18	9334767	rs4148965	18	9109486	G	T	0.7	0	0	0.217235	0.15	0.01	7.97388e-65	0	0	0.218444	0.049891	20
	13597_20_RAB31_RAB31	RAB31	18	9708275	rs12456635	18	9689890	G	A	0.6	0	0	0.486147	-0.09	0.01	1.72201e-30	-0.01	0.01	0.486948	0.318775	14
	6599_5_APCDD1_APCD1	APCDD1	18	10454635	rs559308	18	10475557	C	T	0.5	0	0	0.545663	-0.07	0.01	2.87e-20	0	0	0.546523	0.938828	13
	17773_26_NAPG_SNAG	NAPG	18	10525905	rs544553	18	10524456	T	A	0.5	0	0	0.627247	-0.1	0.01	5.61696e-38	0	0.01	0.627491	0.655722	14
	11646_4_CHST9_Carbohydrate_sulfotransferase_9	CHST9	18	26906481	rs9965961	18	27166844	T	C	0.4	0	0	0.00236484	0.25	0.01	2.56211e-217	-0.01	0	0.00247789	0.00176155	11
	4981_6_DSC3_DSC3	DSC3	18	30989365	rs276934	18	31037081	A	G	0.6	0	0	0.698638	0.06	0.01	2.761e-13	0.01	0.02	0.69904	0.477081	12
	13126_52_DSC2_DSC2	DSC2	18	31058840	rs1790687	18	31117107	T	A	0.9	0	0	0.066864	-0.27	0.01	2.68507e-99	-0.01	0.01	0.0678884	0.0761588	7
	9484_75_DSG2_Desmoglein_2	DSG2	18	31498177	rs9945031	18	31503925	A	G	0.5	0	0	0.0239041	-0.2	0.01	6.45078e-137	-0.01	0.01	0.0244848	0.306753	20
	10832_24_B4GALT6_B4GT6	B4GALT6	18	31622246	rs1791228	18	31599077	T	C	0.5	0	0	0.176383	-0.13	0.01	1.09e-54	-0.01	0.01	0.178009	0.345435	16
	16856_79_MAPRE2_MARE2	MAPRE2	18	34976928	rs1443641	18	35110792	T	A	0.4	0	0	0.00192086	-0.17	0.01	1.30801e-104	0.02	0.01	0.00213315	0.0163185	20
	7090_17_GALNT1_GALT1	GALNT1	18	35581117	rs355308	18	35527481	G	A	0.9	0	0	0.572503	0.06	0.01	3.806e-08	0	0.01	0.574511	0.222396	3
	10847_1_SIGLEC15_SIG15	SIGLEC15	18	45825675	rs515373	18	45826966	A	G	0.5	0	0	0.111287	0.06	0.01	1.063e-12	0.03	0.02	0.120169	0.0878355	20
	13472_35_HDHD2_HDHD2	HDHD2	18	47107408	rs36095873	18	47076828	G	T	0.6	0	0	0.732963	0.1	0.01	9.84586e-35	0	0.01	0.733062	0.886777	20
	10364_6_SMAD2_SMAD2	SMAD2	18	47808957	rs1787180	18	47825272	C	G	0.5	0	0	0.217212	-0.05	0.01	9.44503e-11	-0.02	0.02	0.22545	0.849946	10
	13536_56_POLI_POLI	POLI	18	54269517	rs34162186	18	54299403	G	C	0.4	0	0	0.186856	-0.08	0.01	1.13099e-25	-0.02	0.01	0.190338	0.290823	20
	12668_7_VPS4B_VPS4B	VPS4B	18	63389190	rs11874585	18	63429340	G	A	0.4	0	0	0.403046	0.05	0.01	3.07e-09	-0.02	0.02	0.407672	0.011696	3
	15417_3_SERPINB5_Maspin	SERPINB5	18	63476958	rs7244879	18	63484141	G	A	0.7	0	0	0.174296	0.18	0.01	2.05709e-109	0	0	0.175101	0.525439	20
	18841_1_SERPINB13_SPB13	SERPINB13	18	63586989	rs4462702	18	63539267	T	C	0.9	0	0	0.711769	0.13	0.01	1.375e-24	0	0	0.711948	0.187441	13
	15444_45_SERPINB4_SCCA2	SERPINB4	18	63637259	rs2032224	18	63509033	A	C	0.7	0	0	0.66014	-0.06	0.01	5.42101e-16	0	0.01	0.660608	0.387176	15
	19130_81_SERPINB8_SPB8	SERPINB8	18	63970029	rs3826616	18	63987229	G	A	0.5	0	0	0.325891	-0.28	0.01	5.09532e-254	0	0	0.326092	null	null
	5062_60_CD226_CD226	CD226	18	69831158	rs3937015	18	69932280	C	T	1	0	0	0.172006	-0.16	0.03	5.51401e-08	0	0	0.185308	0.850409	10
	11287_14_CYB5A_Cytochrome_b5	CYB5A	18	74250846	rs2032263	18	74263523	A	G	0.7	0	0	0.627634	0.11	0.01	3.40101e-41	0	0	0.627858	0.596362	19
	3192_3_CNDP2_Glutamate_carboxypeptidase	CNDP2	18	74495816	rs8084058	18	74510230	G	A	0.6	0	0	0.293161	0.04	0.01	6.375e-07	0.01	0.01	0.303694	0.728448	9
	5456_59_CNDP1_CNDP1	CNDP1	18	74534500	rs8096427	18	74532118	T	C	0.7	0	0	0.725012	-0.26	0.01	9.63288e-178	0	0	0.725032	0.404801	11
	17345_12_ZADH2_ZADH2	ZADH2	18	75195113	rs9240	18	75198732	C	T	0.5	0	0	0.708887	-0.11	0.01	2.06299e-47	0	0	0.708979	0.402714	15
	5704_74_GZMM_Granzyme_M	GZMM	19	544034	rs16989724	19	531115	T	C	0.9	0	0	0.0355534	0.25	0.02	3.278e-33	0.02	0.01	0.0384048	0.0366413	20
	3438_10_FSTL3_FSTL3	FSTL3	19	676392	rs7250835	19	670234	C	T	0.9	0	0	0.3259	0.13	0.01	1.87301e-30	-0.01	0.01	0.327668	0.214942	14
	8351_17_PRSS57_PRS57	PRSS57	19	685546	rs9304936	19	689590	G	C	0.7	0	0	0.0430666	0.6	0.01	0	0	0	0.0431161	0.194201	20
	13720_95_PRTN3_Proteinase_3	PRTN3	19	840999	rs6510982	19	845535	G	C	0.8	0	0	0.641757	0.56	0.01	0	0	0	0.641763	0.988105	18
	13671_40_ELANE_Elastase	ELANE	19	851014	rs74176357	19	857772	T	C	0.7	0	0	0.523584	-0.26	0.01	1.05838e-171	0	0	0.523692	0.950124	11
	2946_52_CFD_Factor_D	CFD	19	859453	rs10469327	19	858376	T	C	1	0	0	0.768878	-0.27	0.02	2.75098e-62	0	0.01	0.768913	null	null
	13544_9_HMHA1_HMHA1	HMHA1	19	1065923	rs34593562	19	1083557	G	A	0.5	0	0	0.782014	-0.11	0.01	2.14398e-42	0	0.01	0.782057	0.389997	20
	10827_67_LINGO3_LIGO3	LINGO3	19	2287164	rs12977404	19	2360962	G	T	0.6	0	0	0.346606	0.05	0.01	3.40399e-10	0.02	0.02	0.35196	0.830961	10
	3868_8_SGTA_SGTA	SGTA	19	2754715	rs6510701	19	2775725	T	C	0.7	0	0	0.356125	0.06	0.01	2.88e-11	0.01	0.01	0.360705	null	null
	18396_10_AES_AES	AES	19	3052910	rs10410242	19	3072359	C	T	0.6	0	0	0.584964	-0.07	0.01	2.154e-15	-0.01	0.02	0.585851	0.362656	18
	11551_16_HMG20B_HM20B	HMG20B	19	3572777	rs9304905	19	3658035	G	C	0.6	0	0	0.0886983	0.05	0.01	3.949e-10	0.04	0.02	0.10047	0.0152436	5
	10851_77_EBI3_IL27B	EBI3	19	4229523	rs353694	19	4243795	A	G	0.5	0	0	0.578023	-0.72	0.01	0	0	0	0.578026	0.0609336	14
	5121_3_SEMA6B_SEM6B	SEMA6B	19	4542593	rs10404223	19	4549634	G	A	0.6	0	0	0.0684996	0.11	0.01	7.24506e-43	-0.02	0.01	0.0709391	0.189359	9
	6049_64_PTPRS_PTPRS	PTPRS	19	5158495	rs892139	19	5355320	C	T	0.7	0	0	0.3421	-0.07	0.01	3.04801e-13	0.02	0.02	0.34616	0.665292	14
	4548_4_FUT3_Fucosyltransferase_3	FUT3	19	5842888	rs2608894	19	5847989	C	T	0.7	0	0	0.146676	0.87	0.01	0	0	0	0.146716	0.0140834	18
	4549_78_FUT5_FUT5	FUT5	19	5865826	rs8101625	19	5866062	C	A	0.4	0	0	0.501719	0.31	0.01	4.43142e-268	0	0	0.501798	0.283278	13
	5355_69_TNFSF14_LIGHT	TNFSF14	19	6661253	rs413141	19	6675978	G	A	0.8	0	0	0.0225342	-0.28	0.01	1.39899e-129	0.01	0	0.0231356	0.00684348	11
	4480_59_C3_C3b	C3	19	6677704	rs11569393	19	6721629	C	A	0.5	0	0	0.138092	-0.06	0.01	4.90198e-16	-0.02	0.02	0.144628	null	null
	3448_13_INSR_IR	INSR	19	7112255	rs10853999	19	7191540	T	C	0.7	0	0	0.142367	0.08	0.01	6.64802e-21	0.02	0.01	0.147223	0.378411	13
	3046_31_RETN_resistin	RETN	19	7669049	rs10401670	19	7677916	C	T	0.6	0	0	0.306837	-0.19	0.01	8.96424e-110	0.01	0.01	0.307346	0.458124	4
	6283_60_MCEMP1_MCEM1	MCEMP1	19	7677088	rs11569393	19	6721629	C	A	0.5	0	0	0.138092	-0.05	0.01	1.286e-11	-0.03	0.02	0.147452	0.129373	5
	8671_378_TRAPPC5_TPPC5	TRAPPC5	19	7680833	rs11569393	19	6721629	C	A	0.5	0	0	0.138092	-0.04	0.01	5.388e-06	-0.04	0.03	0.158565	0.129903	7
	3291_30_FCER2_CD23	FCER2	19	7688758	rs2277989	19	7696926	G	A	0.5	0	0	0.764017	-0.31	0.01	6.26671e-287	0	0	0.764025	0.0690951	3
	10781_19_CLEC4G_CLC4G	CLEC4G	19	7728957	rs7248637	19	7742141	G	A	0.9	0	0	0.512085	-0.2	0.01	3.44199e-39	0	0	0.512613	0.85557	7
	3029_52_CD209_DC_SIGN	CD209	19	7739993	rs62126592	19	7721292	A	G	0.7	0	0	0.36247	0.34	0.01	1.34928e-304	0	0	0.362613	0.33967	17
	2705_5_CCL25_TECK	CCL25	19	8052318	rs12610269	19	8030768	C	T	0.5	0	0	0.250649	-0.3	0.01	4.50812e-279	0	0	0.250894	0.897002	12
	3796_79_ANGPTL4_ANGL4	ANGPTL4	19	8363289	rs7351103	19	8387053	A	G	0.5	0	0	0.0693016	0.05	0.01	1.348e-11	0.03	0.02	0.0793823	0.0322577	3
	15565_102_MUC16_CA125	MUC16	19	8848844	rs2972587	19	8831369	T	C	0.7	0	0	0.0508255	-0.09	0.01	2.84e-25	0.02	0.01	0.0549438	0.105692	16
	19377_14_OLFM2_NOE2	OLFM2	19	9853718	rs918542	19	9960958	C	T	0.6	0	0	0.01698	-0.59	0.01	0	0	0	0.0170156	0.0405723	11
	4342_10_ICAM1_sICAM_1	ICAM1	19	10271093	rs5498	19	10285007	G	A	0.5	0	0	0.0323845	-1.2	0	0	0	0	0.0323883	0.605946	20
	6550_4_ICAM4_ICAM4	ICAM4	19	10286955	rs5030377	19	10282558	G	A	0.4	0	0	0.658441	-0.11	0.01	8.28898e-44	0	0.01	0.658603	0.17285	10
	8245_27_ICAM5_sICAM_5	ICAM5	19	10289952	rs281439	19	10289434	C	G	0.8	0	0	0.080494	0.86	0.01	0	0	0	0.0805221	0.237521	14
	18918_86_PDE4A_PDE4A	PDE4A	19	10416773	rs280524	19	10366937	G	C	0.9	0	0	0.589659	-0.12	0.01	3.86301e-21	-0.01	0.01	0.590265	0.0502987	11
	5687_5_PRKCSH_GLU2B	PRKCSH	19	11435284	rs313624	19	11442095	G	A	0.6	0	0	0.309296	0.06	0.01	2.04299e-16	0.01	0.01	0.312969	0.0305584	4
	15566_10_CNN1_Calponin_1	CNN1	19	11538767	rs4804167	19	11485091	A	C	0.5	0	0	0.117599	0.1	0.01	7.46797e-32	-0.02	0.01	0.120848	0.405474	6
	3232_28_ACP5_TrATPase	ACP5	19	11574653	rs12985274	19	11609452	T	G	0.4	0	0	0.2327	0.22	0.01	7.01199e-162	0	0	0.233152	0.152457	18
	19258_24_GCDH_GCDH	GCDH	19	12891160	rs2965216	19	12960268	A	G	0.5	0	0	0.235964	-0.04	0.01	2.728e-08	0.01	0.01	0.246424	null	null
	5132_71_IL27RA_TCCR	IL27RA	19	14031762	rs2306190	19	14051864	C	A	0.4	0	0	0.791657	0.24	0.01	9.06483e-159	0	0	0.791667	0.571372	5
	18881_7_CD97_CD97	CD97	19	14380501	rs10424042	19	14482338	G	A	0.5	0	0	0.445695	-0.05	0.01	1.183e-09	-0.01	0.01	0.449237	0.551999	7
	3852_19_DNAJB1_HSP_40	DNAJB1	19	14514769	rs11085896	19	14541074	C	A	0.6	0	0	0.204853	-0.07	0.01	1.851e-17	-0.02	0.02	0.209849	0.506642	6
	4546_27_ADGRE2_EMR2	ADGRE2	19	14732392	rs10412108	19	14397411	G	A	0.7	0	0	0.61217	0.28	0.01	3.2727e-185	0	0	0.612224	0.265031	10
	5108_72_NOTCH3_Notch_3	NOTCH3	19	15159038	rs2074621	19	15179601	A	G	0.7	0	0	0.172488	-0.07	0.01	1.384e-11	0.01	0.01	0.181129	0.450647	4
	5601_2_PGLYRP2_PGRP_L	PGLYRP2	19	15468645	rs11882108	19	15462844	G	A	0.5	0	0	0.842447	-0.19	0.01	6.10781e-128	0	0.01	0.842452	0.706425	14
	17799_9_PGLS_6PGL	PGLS	19	17511636	rs145226688	19	17516781	A	G	0.5	0	0	0.078064	0.09	0.01	1.90399e-31	-0.02	0.01	0.0814613	0.174352	13
	5638_23_COLGALT1_GT251	COLGALT1	19	17555649	rs4808666	19	17557324	T	C	0.5	0	0	0.301041	-0.18	0.01	4.7538e-112	0	0	0.301552	0.359637	20
	5723_4_INSL3_INSL3	INSL3	19	17816512	rs6523	19	17821329	C	T	0.6	0	0	0.024554	-0.05	0.01	3.028e-09	0.05	0.03	0.0355256	0.0552787	5
	2632_5_IL12RB1_IL_12_Rb1	IL12RB1	19	18058995	rs7255688	19	18064418	C	T	0.5	0	0	0.0415414	-0.13	0.01	2.27696e-61	-0.02	0.01	0.0430973	0.0312695	11
	19602_36_JUND_jun_D	JUND	19	18279694	rs11666808	19	18272696	C	T	0.6	0	0	0.02303	-0.08	0.01	7.72402e-23	-0.03	0.01	0.0267876	0.127437	16
	4374_45_GDF15_MIC_1	GDF15	19	18374731	rs1227733	19	18388970	G	A	0.8	0	0	0.317354	0.34	0.01	2.73681e-243	0	0	0.317572	0.0438291	7
	8043_153_COMP_COMP	COMP	19	18782773	rs2240013	19	18772973	A	G	0.5	0	0	0.3913	0.08	0.01	3.94499e-23	0	0	0.393066	0.613387	11
	15573_110_NCAN_CSPG3	NCAN	19	19211958	rs8100140	19	19203717	G	A	0.6	0	0	0.0626093	0.1	0.01	1.33499e-31	0.02	0.01	0.0659444	0.0850963	3
	6455_52_HAPLN4_HPLN4	HAPLN4	19	19254756	rs2965190	19	19340782	G	A	0.8	0	0	0.403138	-0.2	0.01	4.40899e-78	0	0	0.403607	0.136665	12
	8841_65_CILP2_CILP2	CILP2	19	19538248	rs2315282	19	19369729	G	A	0.8	0	0	0.433852	-0.1	0.01	5.89997e-21	-0.01	0.02	0.435441	0.0118224	8
	12517_52_PDCD5_TFAR19	PDCD5	19	32581190	rs2868150	19	32607969	C	T	0.7	0	0	0.00672268	-0.31	0.01	3.15168e-292	0.01	0	0.00687475	0.00345146	20
	12445_50_ANKRD27_ANR27	ANKRD27	19	32597006	rs6510273	19	32626978	C	T	0.6	0	0	0.00351502	0.09	0.01	3.53696e-30	-0.03	0.01	0.00468814	0.0294959	20
	8535_102_DMKN_Dermokine	DMKN	19	35497220	rs11666387	19	35492929	T	C	0.4	0	0	0.860008	-0.04	0.01	5.051e-08	0	0.02	0.860081	0.17517	6
	7244_16_IGFLR1_TM149	IGFLR1	19	35738801	rs231238	19	35757765	G	A	0.5	0	0	0.661561	-0.16	0.01	8.26898e-90	0	0	0.661636	0.731605	16
	16609_106_KIRREL2_KIRR2	KIRREL2	19	35855861	rs4806165	19	35517342	T	C	0.8	0	0	0.884201	0.17	0.01	5.97307e-70	0	0.01	0.884205	0.609134	8
	2843_13_SPINT2_SPINT2	SPINT2	19	38244035	rs10048529	19	38272365	A	G	0.4	0	0	0.625598	-0.48	0.01	0	0	0	0.625604	0.44543	11
	19117_3_PPP1R14A_PP14A	PPP1R14A	19	38251237	rs10048529	19	38272365	A	G	0.4	0	0	0.625598	-0.19	0.01	4.99709e-127	0	0	0.625669	0.212787	19
	2982_82_LGALS4_Galectin_4	LGALS4	19	38801671	rs10407371	19	38758666	C	T	0.4	0	0	0.797349	-0.08	0.01	2.42e-24	0	0.01	0.797412	0.579924	20
	12662_82_ECH1_ECH1	ECH1	19	38815422	rs862456	19	38848023	A	G	0.9	0	0	0.962763	-0.38	0.01	2.48504e-222	0	0	0.962763	0.37137	20
	12348_46_SARS2_SYSM	SARS2	19	38915266	rs10425217	19	38927012	C	T	0.7	0	0	0.877784	-0.14	0.01	3.51606e-66	0	0.01	0.877789	0.414133	20
	13719_19_PAK4_PAK4	PAK4	19	39125770	rs1529712	19	39176327	T	C	0.6	0	0	0.734178	0.04	0.01	9.407e-08	0	0.01	0.734694	0.773411	3
	10948_14_PLD3_PLD3	PLD3	19	40348456	rs7253975	19	40365883	G	C	1	0	0	0.532398	0.16	0.02	1.89e-16	-0.01	0.02	0.533574	0.516759	18
	17148_7_BLVRB_BLVRB	BLVRB	19	40447765	rs268664	19	40415189	G	A	0.5	0	0	0.124766	0.06	0.01	1.53501e-15	-0.03	0.02	0.13171	0.742967	10
	2687_2_MIA_MIA	MIA	19	40771648	rs8107978	19	40776370	T	C	0.9	0	0	0.674268	-1.41	0.01	0	0	0	0.67427	0.850476	10
	9297_12_B3GNT8_B3GN8	B3GNT8	19	41425359	rs284662	19	41426370	C	T	0.6	0	0	0.152363	0.75	0.01	0	0	0	0.152384	0.478429	14
	18873_8_CEACAM8_CEAM8	CEACAM8	19	42580243	rs2701	19	41771194	A	G	0.6	0	0	0.372529	-0.05	0.01	1.435e-10	-0.01	0.01	0.377104	0.0698584	11
	6444_15_PSG3_PSG3	PSG3	19	42721638	rs8107429	19	43288527	C	T	0.5	0	0	0.879125	-0.63	0.01	0	0	0	0.879126	0.0967345	20
	15631_18_PSG1_PSG1	PSG1	19	42866464	rs2005772	19	42881078	A	G	0.8	0	0	0.777855	0.07	0.01	1.519e-12	-0.01	0.02	0.778027	0.902566	7
	5651_50_PSG7_PSG7	PSG7	19	42924132	rs1195297	19	42175690	G	C	0.9	0	0	0.241099	-0.06	0.01	3.173e-07	0.03	0.03	0.253206	0.378706	6
	9314_9_PSG5_PSG5	PSG5	19	43166256	rs7256311	19	43289104	C	A	0.5	0	0	0.975727	-0.34	0.01	0	0	0	0.975727	0.189025	20
	5649_83_PSG4_PSG4	PSG4	19	43192702	rs7250907	19	43194212	G	T	0.6	0	0	0.325328	-0.78	0.01	0	0	0	0.325339	0.259492	20
	9335_28_PSG9_PSG9	PSG9	19	43211791	rs2007528	19	43306700	G	C	0.5	0	0	0.853147	0.21	0.01	5.44274e-169	0	0	0.85315	0.30294	20
	13116_25_CD177_CD177	CD177	19	43353686	rs2355980	19	43369224	A	G	0.4	0	0	0.392633	0.37	0	0	0	0	0.39266	0.910382	3
	13107_9_LYPD3_LYPD3	LYPD3	19	43460787	rs35729287	19	43488383	T	G	0.4	0	0	0.485604	0.15	0.01	9.64288e-76	0	0.01	0.485917	0.644553	13
	3847_56_ETHE1_ETHE1	ETHE1	19	43506719	rs184239	19	43580003	A	G	0.8	0	0	0.112645	0.07	0.01	5.462e-13	0.01	0.01	0.121289	0.32006	8
	2652_15_PLAUR_suPAR	PLAUR	19	43646095	rs400058	19	43636863	C	T	0.7	0	0	0.837165	0.11	0.01	1.134e-36	0	0	0.837186	0.311334	3
	2816_50_BCAM_BCAM	BCAM	19	44809071	rs7256761	19	44560653	C	T	0.3	0	0	0.626583	0.1	0.01	4.402e-32	0.01	0.01	0.626876	0.474881	8
	6245_4_PVRL2_Nectin_2	PVRL2	19	44846175	rs2436474	19	44859012	T	G	0.4	0	0	0.585979	-0.06	0.01	9.183e-14	0.01	0.02	0.586977	0.25268	9
	2418_55_APOE_Apo_E	APOE	19	44905791	rs7246100	19	44932990	C	T	0.4	0	0	0.40966	0.26	0.01	1.04435e-230	0	0	0.409812	0.161547	14
	15364_101_APOC1_Apo_C_I	APOC1	19	44914247	rs5112	19	44927023	G	C	0.6	0	0	0.70987	0.3	0.01	1.18448e-302	0	0	0.709884	0.0998758	15
	6350_43_APOC2_Apo_C_II	APOC2	19	44946035	rs2007528	19	43306700	G	C	0.5	0	0	0.853147	0.11	0.01	5.00698e-50	0	0.01	0.853158	0.331127	20
	11464_9_RELB_RELB	RELB	19	45001461	rs2965169	19	44747899	C	A	0.4	0	0	0.840107	-0.04	0.01	9.261e-06	0	0.01	0.84027	0.716737	4
	8866_53_QPCTL_QPCTL	QPCTL	19	45692403	rs2110574	19	45694163	T	C	0.7	0	0	0.148743	0.27	0.01	5.68313e-199	-0.01	0	0.14921	0.108739	20
	3329_14_PGLYRP1_PGRP_S	PGLYRP1	19	46019153	rs11669048	19	46017470	C	G	0.6	0	0	0.926973	0.17	0.01	1.56801e-92	0	0.01	0.926974	0.69783	20
	18310_26_SEPW1_SELW	SEPW1	19	47778677	rs56399462	19	47769606	G	C	0.5	0	0	0.489149	0.16	0.01	1.60403e-93	0	0.01	0.489396	0.329072	20
	9829_91_SULT2A1_SULT_2A1	SULT2A1	19	47870467	rs212100	19	47873738	C	T	0.8	0	0	0.686399	0.25	0.01	7.12904e-122	0	0.01	0.686442	0.376795	20
	4468_21_SPHK2_SPHK2	SPHK2	19	48619291	rs4365394	19	48642256	T	C	0.7	0	0	0.408466	-0.13	0.01	3.67705e-46	-0.01	0.01	0.409252	0.624308	10
	8859_51_CA11_CAH11	CA11	19	48637946	rs3848543	19	48638275	C	T	0.9	0	0	0.496696	-0.18	0.01	2.12702e-65	0	0	0.497037	0.341647	10
	19365_11_BCAT2_BCAT2	BCAT2	19	48795062	rs545587	19	48816407	C	A	0.5	0	0	0.0030243	0.15	0.01	2.30796e-78	-0.01	0	0.00340249	0.197874	6
	13972_4_HSD17B14_DHB14	HSD17B14	19	48813018	rs473464	19	48830991	C	T	0.5	0	0	0.553407	-0.08	0.01	1.42e-22	0	0	0.554134	0.350041	14
	10451_11_NUCB1_NUCB1	NUCB1	19	48900050	rs681343	19	48703205	T	C	0.4	0	0	0.00443562	-0.09	0.01	1.33101e-26	-0.01	0	0.00597036	0.0740511	20
	15324_58_FTL_Ferritin_light_chain	FTL	19	48965309	rs12976795	19	48928962	A	T	0.9	-0.01	0	0.0320491	-0.11	0.02	1.22e-10	0.07	0.03	0.0419559	0.132408	13
	8376_25_LHB_LSHB	LHB	19	49015980	rs4645903	19	48962212	G	T	0.9	0	0	0.112686	0.39	0.01	6.01423e-203	0.01	0.01	0.113175	0.305848	20
	15612_5_LIN7B_LIN7B	LIN7B	19	49114324	rs12611410	19	49094473	T	G	0.5	0	0	0.757869	0.04	0.01	5.13101e-07	0.01	0.03	0.75831	0.394624	5
	16309_30_DKKL1_Soggy_1	DKKL1	19	49361783	rs3786562	19	49370022	G	A	0.5	0	0	0.242962	-0.08	0.01	1.18301e-24	0.01	0.01	0.246003	0.00650469	10
	17151_84_IRF3_IRF_3	IRF3	19	49659569	rs10423580	19	49692514	G	T	0.4	0	0	0.713726	-0.07	0.01	3.599e-20	0.01	0.01	0.713944	0.260851	7
	13657_2_PNKP_PNKP	PNKP	19	49859882	rs3760709	19	49868142	A	G	0.4	0	0	0.066719	-0.12	0.01	1.80801e-49	-0.02	0.01	0.0688162	0.275369	20
	9916_146_LRRC4B_LRC4B	LRRC4B	19	50516892	rs11880112	19	50548932	C	T	0.5	0	0	0.490457	-0.06	0.01	7.89798e-14	-0.01	0.02	0.492294	0.145878	4
	2966_65_CLEC11A_SCGF_beta	CLEC11A	19	50723364	rs6509496	19	50744242	C	T	0.9	0	0	0.163166	-0.22	0.01	7.14896e-66	0	0	0.164555	0.24206	7
	6491_59_KLK15_kallikrein_15	KLK15	19	50825289	rs266850	19	50832941	A	G	0.8	0	0	0.0663625	-0.05	0.01	4.185e-06	-0.01	0.01	0.0881443	0.0187526	4
	8468_19_KLK3_PSA	KLK3	19	50854915	rs2659051	19	50842312	G	C	0.8	0	0	0.101546	0.06	0.01	1.052e-08	-0.04	0.03	0.115436	0.076507	14
	3378_49_KLK7_Kallikrein_7	KLK7	19	50976468	rs1624358	19	50983919	G	T	0.9	0	0	0.00712246	0.55	0.02	2.12574e-281	-0.01	0	0.00728533	0.108182	6
	2834_54_KLK8_kallikrein_8	KLK8	19	50996007	rs2739413	19	50953800	G	A	1	0	0	0.220857	0.23	0.03	4.08399e-18	-0.02	0.02	0.225419	null	null
	6227_1_KLK10_kallikrein_10	KLK10	19	51012739	rs2569454	19	51019947	C	T	0.6	0	0	0.999548	0.56	0.01	0	0	0	0.999548	0.0468126	11
	2831_29_KLK11_Kallikrein_11	KLK11	19	51022216	rs2075687	19	51016195	C	T	0.6	0	0	0.305546	-0.18	0.01	6.70999e-90	0.01	0.01	0.306173	0.415465	11
	3199_54_KLK12_kallikrein_12	KLK12	19	51029092	rs3745540	19	51031874	G	A	0.6	0	0	0.929988	-0.18	0.01	1.50702e-119	0	0	0.929989	0.877776	7
	11152_46_KLK13_kallikrein_13	KLK13	19	51055626	rs3760741	19	51036161	A	G	0.4	0	0	0.512936	-0.32	0.01	4.27387e-295	0	0	0.513003	0.187487	10
	15544_25_KLK14_kallikrein_14	KLK14	19	51077495	rs11666870	19	51095412	G	A	0.5	0	0	0.995066	0.16	0.01	3.54209e-85	0	0	0.995066	0.407003	10
	3007_7_SIGLEC9_Siglec_9	SIGLEC9	19	51124906	rs2075803	19	51125272	G	A	0.6	0	0	0.310066	-1.24	0	0	0	0	0.310069	0.232278	20
	2742_68_SIGLEC7_Siglec_7	SIGLEC7	19	51142299	rs1710380	19	51136378	G	A	0.9	0	0	0.679456	0.44	0.02	1.19604e-113	0	0	0.679507	null	null
	3166_92_CD33_Siglec_3	CD33	19	51225064	rs2459141	19	51224937	C	T	0.4	0	0	0.297185	0.68	0.01	0	0	0	0.297202	0.0478922	9
	6478_2_IGLON5_IGLO5	IGLON5	19	51311644	rs7246422	19	51309159	C	T	0.5	0	0	0.336242	0.07	0.01	2.011e-19	0.01	0.01	0.338977	0.481405	14
	10037_98_SIGLEC12_SIG12	SIGLEC12	19	51491227	rs4801871	19	51499063	C	G	0.9	0	0	0.303885	-1.33	0.01	0	0	0	0.303894	0.236018	20
	2741_22_SIGLEC6_Siglec_6	SIGLEC6	19	51517819	rs4146202	19	51529414	C	T	0.6	0	0	0.890823	-0.67	0.01	0	0	0	0.890824	0.970574	20
	16792_4_SIGLEC5_Siglec_5	SIGLEC5	19	51610960	rs12459503	19	51657782	C	T	0.7	0	0	0.120414	0.52	0.01	0	0	0	0.12046	0.406278	18
	8248_222_SIGLEC14_SIG14	SIGLEC14	19	51639478	rs35782908	19	51656136	G	A	0.4	0	0	0.0133031	-0.45	0.01	0	0.01	0	0.0133426	0.142382	20
	15615_8_LILRB3_LIRB3	LILRB3	19	54216278	rs11668526	19	54245208	T	C	0.6	0	0	0.455863	-0.65	0.01	0	0	0	0.455872	0.838626	5
	7059_14_LILRA6_LIRA6	LILRA6	19	54236590	rs429539	19	54248765	T	C	0.3	0	0	0.310114	0.81	0.01	0	0	0	0.310124	0.0355793	11
	7015_8_LILRB5_LIRB5	LILRB5	19	54249421	rs12975366	19	54255498	C	T	0.4	0	0	0.308914	-1.19	0	0	0	0	0.308918	0.327409	20
	5091_28_LILRB2_ILT_4	LILRB2	19	54273812	rs586206	19	54278734	C	T	0.6	0	0	0.0409909	0.76	0.01	0	0	0	0.041012	0.0129184	18
	8766_29_LILRA5_LIRA5	LILRA5	19	54307070	rs1761452	19	54304091	T	C	0.5	0	0	0.0106764	0.31	0.01	1.05168e-288	0.01	0	0.0108707	0.246682	13
	8299_66_LILRA4_LIRA4	LILRA4	19	54333185	rs1205318	19	54330126	T	C	0.3	0	0	0.817094	0.2	0.01	1.63698e-94	0	0	0.817105	0.686118	5
	15614_168_LILRA2_LIRA2	LILRA2	19	54572920	rs272408	19	54592138	C	T	0.2	0	0	0.5882	-0.36	0.01	5.64545e-284	0	0	0.588242	0.92874	20
	5090_49_LILRB1_ILT_2	LILRB1	19	54617158	rs272408	19	54592138	C	T	0.2	0	0	0.5882	-0.54	0.01	0	0	0	0.588207	0.943035	15
	17153_46_KIR2DL3_KI2L3	KIR2DL3	19	54738513	rs8105809	19	54611998	A	T	0.6	0	0	0.70406	-0.16	0.01	2.93798e-78	0	0.01	0.704118	0.87868	12
	5095_21_KIR2DL4_KI2L4	KIR2DL4	19	54803610	rs3745900	19	54866128	C	T	0.8	0	0	0.734984	-0.37	0.01	9.64607e-265	0	0	0.734996	0.243819	14
	8360_169_NCR1_NKp46	NCR1	19	54906148	rs60310910	19	54896849	A	G	0.5	0	0	0.0115701	0.15	0.01	1.40901e-79	-0.02	0.01	0.0123239	0.0207656	14
	3194_36_GP6_GPVI	GP6	19	55013705	rs892090	19	55027704	G	T	0.9	0	0	0.304603	0.44	0.01	0	0	0	0.304712	0.530387	20
	10442_1_TMEM190_TM190	TMEM190	19	55376826	rs4806666	19	55376727	T	C	0.4	0	0	0.424819	-1.07	0	0	0	0	0.424822	0.185837	20
	9398_30_GALP_GALP	GALP	19	56176008	rs274171	19	56180543	C	G	0.8	0	0	0.393919	-0.07	0.01	1.58e-12	-0.01	0.02	0.397332	null	null
	16561_9_A1BG_Alpha_1B_glycoprotein	A1BG	19	58345178	rs893184	19	58353113	C	T	0.9	0	0	0.543616	1.07	0.01	0	0	0	0.54363	0.0623582	20
	8464_31_RSPO4_RSPO4	RSPO4	20	958452	rs2207321	20	1021399	A	C	0.6	0	0	0.2189	-0.12	0.01	1.00201e-50	0.01	0.01	0.220448	0.0675556	20
	17343_6_SNPH_SNPH	SNPH	20	1266280	rs2254458	20	1570839	T	C	0.7	0	0	0.272753	-0.08	0.01	2.00302e-25	0.01	0.01	0.275396	0.431503	18
	19261_12_SDCBP2_SDCB2	SDCBP2	20	1309909	rs6041577	20	1343291	A	T	0.4	0	0	0.23864	0.07	0.01	6.263e-18	0.02	0.02	0.242987	0.513598	20
	4250_23_NSFL1C_NSF1C	NSFL1C	20	1442162	rs6079304	20	1483155	G	C	0.7	0	0	0.69581	-0.07	0.01	2.054e-14	-0.01	0.02	0.696187	0.95821	20
	6247_9_SIRPB1_SIRB1	SIRPB1	20	1561385	rs2253431	20	1562333	A	G	0.5	0	0	0.313622	-0.71	0	0	0	0	0.313633	0.704827	20
	9241_40_SIRPG_SIRPG	SIRPG	20	1629152	rs6043409	20	1635560	G	A	0.7	0	0	0.0145031	0.34	0.01	0	0.01	0	0.0146399	0.0777118	19
	5430_66_SIRPA_SHPS1	SIRPA	20	1894167	rs4813329	20	1916744	G	C	0.4	0	0	0.860423	-1.14	0	0	0	0	0.860423	0.351703	5
	4471_50_TGM3_TGM3	TGM3	20	2296001	rs214830	20	2340459	C	G	0.7	0	0	0.376478	0.33	0.01	0	0	0	0.376572	0.338649	13
	6255_74_CPXM1_CPXM1	CPXM1	20	2794074	rs215545	20	2801369	C	T	0.8	0	0	0.758475	0.39	0.01	0	0	0	0.758479	0.429052	9
	10708_3_GNRH2_GON2	GNRH2	20	3043622	rs3818226	20	2964642	T	G	0.4	0	0	0.926857	-0.17	0.01	1.153e-104	0	0	0.926858	0.0658433	20
	8356_88_OXT_NEU1	OXT	20	3071620	rs6139000	20	3067687	A	G	0.4	0	0	0.122983	0.44	0.01	0	0	0	0.123083	0.640311	13
	18916_25_ITPA_Inosine_triphosphatase	ITPA	20	3208868	rs2144771	20	3233374	T	G	0.5	0	0	0.118607	-0.35	0.01	0	0	0	0.118727	0.136135	20
	15499_11_ATRN_Attractin	ATRN	20	3471018	rs6037606	20	3472639	A	G	0.9	0	0	0.546022	0.61	0.02	2.55069e-305	0	0	0.546075	0.029543	14
	4464_10_SIGLEC1_Sialoadhesin	SIGLEC1	20	3686970	rs13043452	20	3725467	A	G	0.6	0	0	0.366959	0.07	0.01	6.93696e-17	-0.01	0.02	0.36974	0.0757223	15
	12786_61_GPCPD1_GDE5	GPCPD1	20	5544439	rs6133228	20	5571430	G	A	0.6	0	0	0.755997	-0.09	0.01	2.797e-28	0	0	0.75609	0.0804074	17
	8235_48_CHGB_SCG1	CHGB	20	5911510	rs388540	20	5828126	G	A	0.9	0	0	0.310275	-0.06	0.01	1.831e-06	-0.02	0.02	0.320977	0.0184409	8
	5092_51_JAG1_JAG1	JAG1	20	10637684	rs1051412	20	10673915	C	A	0.5	0	0	0.600402	0.06	0.01	8.62501e-15	-0.01	0.02	0.60123	0.0770323	9
	15440_57_PCSK2_NEC2	PCSK2	20	17226107	rs1340934	20	17267822	C	G	0.5	0	0	0.212999	-0.2	0.01	1.82794e-138	0.01	0.01	0.213564	0.0631003	14
	19194_9_DTD1_Histidyl_tRNA_synthetase_related	DTD1	20	18587942	rs6081299	20	18685614	G	A	0.4	0	0	0.0152827	-0.23	0.01	7.08205e-186	0	0	0.0156399	0.142561	20
	2609_59_CST3_Cystatin_C	CST3	20	23626706	rs2016161	20	23640537	T	G	0.8	0	0	0.244333	0.35	0.01	1.23241e-257	0	0	0.244605	0.283474	20
	14076_74_CST4_Cystatin_S	CST4	20	23685640	rs4568016	20	23728620	A	G	0.5	0	0	0.562391	0.23	0.01	8.74186e-182	0	0	0.56247	0.165874	20
	5459_33_CST1_CYTN	CST1	20	23747562	rs4990306	20	23748849	G	T	0.7	0	0	0.809345	-0.41	0.01	0	0	0	0.809346	0.367139	20
	4324_33_CST2_CYTT	CST2	20	23823769	rs13045804	20	23751016	T	C	0.6	0	0	0.629131	-0.41	0.01	0	0	0	0.62914	0.418411	20
	3803_10_CST5_CYTD	CST5	20	23875934	rs4239744	20	23878382	G	A	0.4	0	0	0.0824591	0.61	0.01	0	0	0	0.0824976	0.177887	17
	3302_58_CST7_CYTF	CST7	20	24949269	rs4462848	20	24922814	A	C	0.8	0	0	0.405286	0.85	0.01	0	0	0	0.405294	0.565878	13
	10605_22_APMAP_APMAP	APMAP	20	24962925	rs6050131	20	24919899	G	A	0.9	0	0	0.537641	-0.26	0.01	1.79003e-111	-0.01	0.01	0.537795	0.188009	20
	8932_1_ENTPD6_ENTP6	ENTPD6	20	25195693	rs4815394	20	25217346	C	T	1	0.01	0	0.0795513	0.71	0.02	4.96792e-204	0.01	0	0.080049	0.0173889	20
	5634_39_POFUT1_OFUT1	POFUT1	20	32207855	rs6058523	20	32062500	A	G	0.7	0	0	7.89462e-05	0.17	0.01	2.76597e-79	0.03	0.01	0.000111643	0.00100315	14
	12469_19_MAPRE1_MARE1	MAPRE1	20	32819954	rs6058915	20	32861384	G	A	0.7	0	0	0.0185727	0.07	0.01	1.608e-17	-0.04	0.02	0.0232702	0.0938759	20
	16302_11_BPIFA2_SPLC2	BPIFA2	20	33161768	rs3818222	20	33225117	A	G	0.5	0	0	0.182589	-0.1	0.01	7.52197e-35	0	0	0.185142	null	null
	15367_38_BPIFB1_LPLC1	BPIFB1	20	33273480	rs11699448	20	33106766	C	T	0.6	0	0	0.64563	-0.38	0.01	0	0	0	0.645639	0.643315	20
	5676_54_ASIP_ASIP	ASIP	20	34194569	rs1205312	20	34261610	G	A	1	0.01	0	0.0458172	-0.97	0.01	0	-0.01	0	0.0458764	0.0614499	20
	17781_191_MAP1LC3A_MLP3A	MAP1LC3A	20	34546854	rs1884669	20	34583483	A	G	0.5	0	0	0.423779	0.05	0.01	1.343e-11	0.01	0.02	0.426993	0.396731	20
	15526_33_GSS_GSHB	GSS	20	34928432	rs8117491	20	34922317	C	T	0.6	0	0	0.083859	0.24	0.01	5.06056e-187	0.01	0	0.0844026	0.162667	20
	5346_24_CPNE1_CPNE1	CPNE1	20	35626031	rs6060597	20	35782178	A	G	0.9	0	0	0.0418696	1.13	0.01	0	0	0	0.0419001	0.061415	15
	18312_68_NDRG3_NDRG3	NDRG3	20	36651766	rs6129459	20	36686764	C	T	0.4	0	0	0.374935	0.09	0.01	2.02599e-31	0	0	0.376313	0.139135	20
	18934_50_TGM2_Tissue_transglutaminase	TGM2	20	38127385	rs2076381	20	38165492	A	T	0.6	0	0	0.225976	0.18	0.01	2.98606e-113	0.01	0.01	0.226641	0.293926	14
	4126_22_BPI_BPI	BPI	20	38304150	rs2346066	20	38290163	G	A	0.7	0	0	0.00720335	-0.4	0.01	0	-0.01	0	0.00726147	0.0287995	9
	3074_6_LBP_LBP	LBP	20	38346482	rs1739638	20	38365654	G	A	0.6	0	0	0.93401	0.33	0.01	0	0	0	0.93401	0.596194	18
	4563_61_PLCG1_PLCG1	PLCG1	20	41136960	rs753381	20	41168825	C	T	0.5	0	0	0.0638797	0.1	0.01	1.303e-38	0.01	0	0.0665854	0.0113177	13
	6392_7_WISP2_WISP_2	WISP2	20	44714844	rs6031758	20	44713408	C	T	0.6	0	0	0.264952	0.2	0.01	1.49601e-116	0.01	0.01	0.265515	0.476815	10
	6969_14_WFDC5_WFDC5	WFDC5	20	45109452	rs6031992	20	45102311	T	C	0.5	0	0	0.0677564	-0.03	0.01	5.908e-06	0.05	0.03	0.0902526	0.0321913	9
	4982_54_PI3_Elafin	PI3	20	45174902	rs6104027	20	45131820	G	A	0.4	0	0	0.149559	0.21	0.01	7.30246e-153	-0.01	0	0.150168	0.122623	17
	4413_3_SLPI_SLPI	SLPI	20	45252239	rs6130775	20	45144527	C	T	0.5	0	0	0.485193	0.15	0.01	4.23691e-78	0	0	0.485496	0.169577	20
	7083_74_MATN4_MATN4	MATN4	20	45293445	rs2743283	20	45302456	A	G	0.5	0	0	0.938808	-0.13	0.01	6.45894e-56	0	0	0.938808	0.161427	7
	11388_75_WFDC2_HE4	WFDC2	20	45469753	rs6032226	20	45485639	T	C	0.5	0	0	0.927474	-0.05	0.01	1.844e-11	0	0.02	0.927481	0.280359	16
	7926_13_SPINT3_SPIT3	SPINT3	20	45512461	rs6032259	20	45512691	G	A	0.5	0	0	0.578564	0.33	0.01	0	0	0	0.578589	0.0668936	20
	12556_7_UBE2C_UBE2C	UBE2C	20	45812576	rs36051332	20	45789372	A	G	0.6	0	0	0.563965	-0.26	0.01	2.8493e-233	0	0	0.564026	0.0526597	20
	3179_51_CTSA_Cathepsin_A	CTSA	20	45890144	rs6514065	20	45868180	G	C	0.6	0	0	0.154615	-0.06	0.01	1.521e-11	0.03	0.02	0.163695	0.155635	20
	15475_4_PLTP_PLTP	PLTP	20	45898621	rs2868346	20	45919331	T	C	0.7	0	0	0.746538	0.62	0.01	0	0	0	0.746539	0.0741771	20
	2579_17_MMP9_MMP_9	MMP9	20	46008908	rs2250889	20	46013767	C	G	1	0	0	0.388126	-0.18	0.02	1.59499e-19	-0.01	0.01	0.390278	0.0742642	11
	12471_47_STAU1_STAU1	STAU1	20	49113339	rs6019671	20	49198690	G	A	0.7	0	0	0.0587704	0.06	0.01	1.545e-11	-0.04	0.02	0.0687905	0.0482076	11
	5688_65_CBLN4_CBLN4	CBLN4	20	55997357	rs2870718	20	56179321	G	A	0.7	0	0	0.494182	0.17	0.01	4.61306e-72	0	0	0.494495	0.0113173	10
	12855_16_CASS4_CT032	CASS4	20	56412112	rs732282	20	56493901	C	T	0.9	0	0	0.0549112	0.08	0.01	2.99399e-13	0.04	0.02	0.0633994	0.195784	10
	18182_24_PCK1_PCKGC	PCK1	20	57561080	rs2206851	20	57570298	A	G	0.8	0	0	0.0557767	0.06	0.01	8.36498e-13	-0.04	0.02	0.064619	0.0323362	20
	12408_333_RAB22A_RB22A	RAB22A	20	58309715	rs2268921	20	58404360	T	G	0.5	0	0	0.835053	-0.05	0.01	1.164e-09	0	0.01	0.835148	0.740357	3
	4971_1_CTSZ_CATZ	CTSZ	20	58985686	rs13831	20	58900136	G	A	0.7	0	0	0.0126049	0.12	0.01	1.05801e-39	-0.01	0	0.014236	0.207816	17
	5070_76_TNFRSF6B_DcR3	TNFRSF6B	20	63696652	rs4809325	20	63709883	C	T	0.9	0	0	0.201899	-0.17	0.02	5.83095e-29	-0.02	0.01	0.20483	0.456945	20
	13481_24_TCEA2_TCEA2	TCEA2	20	64049836	rs6062342	20	64064525	A	C	0.7	0	0	0.33524	0.3	0.01	2.38987e-241	0	0	0.335443	0.0556351	19
	17515_6_HSPA13_STCH	HSPA13	21	14371115	rs2822638	21	14372785	T	C	0.8	0	0	0.914303	-0.12	0.01	1.66399e-34	0	0	0.914306	0.335902	20
	3171_57_APP_amyloid_precursor_protein	APP	21	25880535	rs439826	21	26156328	G	T	0.6	0	0	0.909494	-0.09	0.01	8.55794e-25	0	0.01	0.9095	0.539996	18
	3168_8_ADAMTS5_ADAMTS_5	ADAMTS5	21	26917922	rs151058	21	26939253	C	T	0.8	0	0	0.301874	0.9	0.01	0	0	0	0.301902	0.0111121	20
	8877_22_EVA1C_F176C	EVA1C	21	32412006	rs1003952	21	32520060	G	T	0.4	0	0	0.068798	0.13	0.01	5.534e-56	0.01	0.01	0.0706472	0.565402	20
	2631_50_IL10RB_IL_10_Rb	IL10RB	21	33266367	rs2855250	21	33285501	G	A	0.4	0	0	0.481896	0.14	0.01	1.53702e-73	0	0	0.482225	0.869342	9
	9183_7_IFNAR1_IFN_a_b_R1	IFNAR1	21	33324387	rs2843972	21	33342624	A	C	0.4	0	0	0.712564	-0.19	0.01	6.33707e-104	0	0.01	0.712604	0.963616	13
	9180_6_IFNGR2_INGR2	IFNGR2	21	33403413	rs2284553	21	33404389	G	A	0.6	0	0	0.214079	0.06	0.01	4.97e-13	-0.01	0.01	0.220779	0.054465	10
	13465_5_RCAN1_CCP1	RCAN1	21	34513142	rs2834549	21	34632240	A	G	0.5	0	0	0.194789	0.04	0.01	1.293e-06	-0.01	0.01	0.210424	0.386805	12
	12381_26_CBR1_CBR1	CBR1	21	36069941	rs59397717	21	36079427	T	C	0.5	0	0	0.2577	0.13	0.01	4.59093e-59	0.01	0.01	0.258858	0.620807	20
	14091_42_CBR3_Carbonyl_reductase_3	CBR3	21	36135079	rs13046907	21	36153864	T	G	0.4	0	0	0.731077	-0.45	0.01	0	0	0	0.73108	0.0431685	20
	9175_48_DSCAM_DSCAM	DSCAM	21	40010999	rs12483457	21	40738911	T	A	0.4	0	0	0.964279	0.11	0.01	2.09502e-45	0	0.01	0.964279	0.837686	11
	5618_50_FAM3B_FAM3B	FAM3B	21	41304212	rs8128164	21	41305816	T	C	0.5	0	0	0.211825	0.1	0.01	4.80903e-33	-0.01	0.01	0.214299	0.12364	4
	17460_51_MX1_Mx1	MX1	21	41420020	rs462687	21	41425130	A	G	0.4	0	0	0.408526	-0.41	0.01	0	0	0	0.408566	0.155295	20
	4721_54_TFF3_TFF3	TFF3	21	42311667	rs1078272	21	42376804	A	T	0.4	0	0	0.403546	-0.06	0.01	4.123e-13	-0.01	0.02	0.406642	0.417634	4
	9191_8_TFF2_Trefoil_factor_2	TFF2	21	42346357	rs225343	21	42355671	C	A	0.7	0	0	0.0281357	0.1	0.01	2.177e-26	-0.02	0.01	0.0315545	0.0353758	6
	9185_15_TFF1_TFF1	TFF1	21	42362282	rs225358	21	42366403	T	C	0.7	0	0	0.331739	0.27	0.01	5.40644e-205	0	0	0.331983	0.0535186	20
	11098_1_PDXK_PDXK	PDXK	21	43719094	rs4818855	21	43619070	T	C	0.6	0	0	0.0116122	-0.17	0.01	6.49114e-97	-0.02	0.01	0.0122279	0.114623	14
	5061_27_ICOSLG_B7_H2	ICOSLG	21	44215382	rs2838537	21	44263692	T	G	0.6	0	0	0.562475	-0.05	0.01	2.627e-09	0.01	0.02	0.564312	0.591198	3
	14623_26_SUMO3_SUMO3	SUMO3	21	44805617	rs7282882	21	44817494	T	G	0.4	0	0	0.574757	-0.07	0.01	1.62e-19	0.01	0.01	0.575492	0.262818	9
	12750_9_ITGB2_LFA_1_beta_2	ITGB2	21	44885953	rs760462	21	44908184	C	T	0.8	0	0	0.599235	0.05	0.01	5.399e-09	0	0.01	0.600708	0.0614039	11
	2201_17_COL18A1_Endostatin	COL18A1	21	45405165	rs4819107	21	45439505	C	A	0.4	0	0	0.473427	-0.14	0.01	2.03504e-67	-0.01	0.01	0.473804	0.131445	8
	16828_8_COL6A1_Collagen_a1_VI_	COL6A1	21	45981770	rs2236488	21	46002798	T	C	0.5	0	0	0.918982	-0.88	0	0	0	0	0.918982	0.598009	20
	9213_24_FTCD_FTCD	FTCD	21	46136160	rs1005609	21	46454418	T	C	1	0	0	0.855246	-0.25	0.02	7.75302e-29	0	0.02	0.855265	0.666945	3
	2992_59_IL17RA_IL_17_sR	IL17RA	22	17084954	rs4819959	22	17105741	A	G	0.5	0	0	0.0303122	0.94	0	0	0	0	0.0303223	0.307829	18
	6077_63_CECR1_CECR1	CECR1	22	17178790	rs1544504	22	17189366	T	C	0.5	0	0	0.132813	0.36	0.01	0	0	0	0.132939	0.91017	9
	5798_3_BID_BID	BID	22	17734138	rs181409	22	17753269	G	C	0.5	0	0	0.776379	0.05	0.01	1.439e-10	-0.01	0.02	0.776592	0.314006	9
	11356_19_DGCR14_DGC14	DGCR14	22	19130279	rs8137246	22	19032065	C	G	0.8	0	0	0.00654441	0.06	0.01	8.17701e-08	0.06	0.03	0.015297	0.0608381	3
	18382_109_COMT_Catechol_O_methyltransferase	COMT	22	19941371	rs4680	22	19963748	A	G	0.5	0	0	0.629957	-0.13	0.01	5.68589e-55	0	0	0.63012	0.236385	20
	5105_2_RTN4R_Nogo_Receptor	RTN4R	22	20241415	rs701447	22	20184790	T	C	0.5	0	0	0.163313	-0.31	0.01	1.244e-282	0	0	0.16363	0.160296	20
	8956_96_SCARF2_SREC_II	SCARF2	22	20424584	rs5763025	22	20432201	C	A	0.8	0	0	0.9161	0.23	0.01	1.07599e-112	0	0.01	0.916101	0.40489	20
	3316_58_SERPIND1_Heparin_cofactor_II	SERPIND1	22	20774113	rs178250	22	20956047	T	C	0.8	0	0	0.290371	0.07	0.01	3.553e-08	-0.02	0.02	0.299095	0.118533	7
	12357_41_SNAP29_SNP29	SNAP29	22	20859007	rs5751736	22	20690560	T	A	0.6	0	0	0.257103	-0.11	0.01	6.13693e-37	0.01	0.01	0.258992	0.220355	12
	9877_28_CRKL_CRKL	CRKL	22	20917407	rs617767	22	20663632	T	A	0.5	0	0	0.119736	-0.04	0.01	6.52199e-06	-0.05	0.03	0.141352	0.243011	8
	6485_59_IGLL1_IGLL1	IGLL1	22	23573125	rs131419	22	23574126	A	G	0.7	0	0	0.71796	0.15	0.01	6.69294e-51	0	0.01	0.718039	0.0405975	3
	11270_17_CHCHD10_CHC10	CHCHD10	22	23765834	rs5759953	22	23671993	G	A	0.5	0	0	0.331508	-0.08	0.01	1.54699e-22	0.01	0.01	0.333886	0.376096	13
	8221_19_MIF_MIF	MIF	22	23894383	rs5742303	22	23956960	T	C	0.6	0	0	0.68355	-0.07	0.01	4.98201e-21	0	0	0.683831	0.447173	20
	11273_176_GSTT2B_GSTT2	GSTT2B	22	23957414	rs5751777	22	23924860	T	C	0.6	0	0	0.80753	-0.49	0.01	0	0	0	0.807531	0.254898	20
	19237_17_DDT_D_dopachrome_decarboxylase	DDT	22	23970542	rs4820571	22	23900786	G	A	0.6	0	0	0.778667	-0.15	0.01	2.86394e-74	0	0	0.778693	0.554032	20
	19563_3_SEZ6L_SEZ6L	SEZ6L	22	26169462	rs590671	22	26355557	G	C	0.6	0	0	0.774223	-0.1	0.01	4.75196e-35	0	0.01	0.774282	0.405194	5
	8024_64_TPST2_TPST2	TPST2	22	26521996	rs4275	22	26525759	G	A	0.5	0	0	0.891868	0.24	0.01	1.12268e-172	0	0	0.891869	0.882034	20
	17751_68_CRYBB1_CRBB1	CRYBB1	22	26599278	rs4822754	22	26616930	G	A	0.5	0	0	0.112599	-0.22	0.01	1.32968e-152	0.01	0	0.113253	0.306899	20
	17331_138_KREMEN1_KREM1	KREMEN1	22	29073035	rs34688383	22	29121690	A	G	0.4	0	0	0.044359	-0.13	0.01	2.78402e-49	0.02	0.01	0.046341	0.0215369	20
	5584_21_TCN2_Holo_TC_II	TCN2	22	30607003	rs4820023	22	30634794	T	C	0.6	0	0	0.176334	-0.59	0.01	0	0	0	0.17637	0.31827	20
	2480_58_TIMP3_TIMP_3	TIMP3	22	32801705	rs2899194	22	32771865	C	T	0.7	0	0	0.778532	-0.9	0.01	0	0	0	0.778532	0.498072	20
	7935_26_LARGE_LARGE	LARGE	22	33162226	rs2267318	22	33913076	T	C	0.5	0	0	0.160525	0.09	0.01	3.51999e-27	0.02	0.01	0.164042	0.501243	15
	17398_55_HMOX1_HO_1	HMOX1	22	35380361	rs3761439	22	35379896	G	A	0.5	0	0	0.54914	-0.06	0.01	3.071e-12	-0.01	0.02	0.550606	0.630835	10
	16823_75_APOL3_APOL3	APOL3	22	36140329	rs132631	22	36146146	C	A	0.9	0	0	0.0335472	1.11	0.01	0	0	0	0.0335643	0.00596854	20
	12686_15_MPST_THTM	MPST	22	37019635	rs5756432	22	36975068	A	G	0.8	0	0	0.215379	0.08	0.01	1.202e-17	0.02	0.01	0.220156	0.327999	10
	9343_16_IL2RB_IL_2_sRb	IL2RB	22	37118666	rs228953	22	37135396	A	G	0.4	0	0	0.447853	0.09	0.01	1.36101e-28	0	0	0.448913	0.367333	3
	5605_77_MFNG_MFNG	MFNG	22	37469063	rs11089839	22	37391285	G	A	0.4	0	0	0.180175	0.04	0.01	1.82e-07	0.01	0.01	0.194265	null	null
	3033_57_LGALS2_Galectin_2	LGALS2	22	37570248	rs5756737	22	37574291	A	G	0.6	0	0	0.924527	-0.3	0.01	0	0	0	0.924528	0.295028	11
	15511_37_NPTXR_NPTXR	NPTXR	22	38818452	rs2075915	22	38858551	A	G	0.7	0	0	0.524814	-0.12	0.01	6.33105e-37	-0.01	0.01	0.525333	0.0345282	18
	13930_3_APOBEC3G_ABC3G	APOBEC3G	22	39077067	rs6519166	22	39076172	A	C	0.6	0	0	0.829438	-0.13	0.01	5.74306e-56	0	0.01	0.829453	0.764699	20
	13027_20_CBX7_CBX7	CBX7	22	39120167	rs11703122	22	38835533	C	T	0.4	0	0	0.556166	-0.04	0.01	2.806e-06	-0.02	0.03	0.559251	0.0697415	11
	16074_12_GRAP2_GRB2_related_adapter_protein_2	GRAP2	22	39901084	rs1569451	22	41836287	A	G	0.7	0	0	0.0762806	-0.04	0.01	3.126e-07	-0.01	0.01	0.0939392	0.00488942	11
	9808_41_TNRC6B_TNR6B	TNRC6B	22	40044817	rs763072	22	40272070	A	G	0.8	0	0	0.0366721	0.04	0.01	3.596e-06	0.06	0.03	0.0568194	0.113358	4
	18387_7_ST13_suppression_of_tumorigenicity_13	ST13	22	40824535	rs2899341	22	40929064	A	G	0.5	0	0	0.000756688	-0.05	0.01	2.523e-10	0.03	0.01	0.00294923	0.130173	20
	17408_2_PMM1_PMM1	PMM1	22	41576900	rs132770	22	41621260	G	A	0.8	0	0	0.164254	0.09	0.01	1.309e-16	-0.01	0	0.170171	7.06256e-05	17
	15300_66_CCDC134_CC134	CCDC134	22	41800679	rs28384790	22	41664913	C	G	0.4	0	0	0.000985721	-0.13	0.01	2.146e-65	0.03	0.01	0.00121673	0.00294892	20
	8759_29_A4GALT_a1_4_Galactosyltransferase	A4GALT	22	42692121	rs8138197	22	42718545	A	G	0.5	0	0	0.329215	-0.27	0.01	1.22674e-255	0	0	0.329412	0.339529	20
	8989_40_SCUBE1_SCUB1	SCUBE1	22	43197280	rs695786	22	43373437	T	C	0.5	0	0	0.688088	-0.13	0.01	1.12902e-57	0	0.01	0.688181	0.0970398	20
	6470_19_FBLN1_fibulin_1	FBLN1	22	45502238	rs998705	22	45339860	C	T	0.5	0	0	0.998911	0.11	0.01	8.74292e-38	0	0.01	0.998911	0.151273	18
	5609_92_FAM19A5_F19A5	FAM19A5	22	48489553	rs79072	22	48371374	T	G	0.7	0	0	0.330108	0.09	0.01	1.68201e-26	0	0	0.33212	0.159556	6
	5005_4_MAPK12_MK12	MAPK12	22	50245450	rs3817818	22	50260902	G	C	0.5	0	0	0.357648	-0.31	0.01	0	0	0	0.357747	0.153445	20
	9216_100_PLXNB2_PLXB2	PLXNB2	22	50274979	rs28412679	22	50291891	C	T	0.5	0	0	0.0361465	0.4	0.01	0	0.01	0	0.0362358	0.00664903	20
	8100_15_ADM2_ADM2	ADM2	22	50481543	rs4824153	22	50473892	T	C	0.5	0	0	0.52959	-0.07	0.01	9.99206e-17	-0.01	0.02	0.530765	0.146687	20
	16851_50_SCO2_SCO2	SCO2	22	50523568	rs6009975	22	50503556	C	T	0.9	0	0	0.486077	0.18	0.01	7.14808e-36	-0.01	0.01	0.486753	0.46711	5
	11361_73_TYMP_TP	TYMP	22	50525752	rs28685681	22	49527915	T	G	0.6	0	0	0.4976	0	0	null	0	0	null	0.136861	20
	7761_125_CHKB_CHKB	CHKB	22	50578959	rs134774	22	50642332	G	A	0.9	0	0	0.456597	0.19	0.01	4.16803e-42	0	0	0.45727	0.761853	12
	3583_54_ARSA_Arylsulfatase_A	ARSA	22	50622754	rs6010035	22	50640793	A	G	0.7	0	0	0.737939	0.06	0.01	6.332e-12	0.01	0.02	0.738238	0.939581	7
	13242_134_SHANK3_SHAN3	SHANK3	22	50674415	rs9616906	22	50666252	A	G	0.4	0	0	0.877491	-0.43	0.01	0	0	0	0.877492	0.540959	20
