# Supplementary material for: Shared latent genetic liability across fibromyalgia and psychiatric traits: Novel insights from genomic structural equation modeling
Source: PLoS Genet. 2026 Jan 23;22(1):e1012034. doi: 10.1371/journal.pgen.1012034 (PMC12867332; doi:10.1371/journal.pgen.1012034)
Supplement: S16 Table — (XLSX) [file pgen.1012034.s016.xlsx]

## Sheet: Munka1
	S16 Table. Associations between Plasma protein levels and mvFibroPsych in the FENLAND datasets
	Protein	qtl_name	probeID	ProbeChr	Probe_bp	topSNP	topSNP_chr	topSNP_bp	A1	A2	Freq	b_GWAS	se_GWAS	p_GWAS	b_eQTL	se_eQTL	p_eQTL	b_SMR	se_SMR	p_SMR	p_SMR_multi	p_HEIDI	nsnp_HEIDI
	A1BG	pQTL_FENLAND	X16561_9_A1BG	19	58345178	rs893184	19	58353113	T	C	0.047225	-0.000238891	0.000393331	0.543616	-1.0714	0.0279	0	0.000222971	0.000367165	0.543667	0.0297786	0.31501	11
	A2M	pQTL_FENLAND	X3708_62_A2M	12	9067664	rs1805661	12	9074365	A	G	0.557599	-0.000636083	0.000357815	0.0754554	-0.0893	0.012246	3.05001e-13	0.00712299	0.00412423	0.0841484	0.0920425	0.351357	10
	A2ML1	pQTL_FENLAND	X15482_12_A2ML1	12	8822621	rs10771153	12	8877685	T	G	0.454351	-1.45129e-05	0.00102913	0.988749	0.2049	0.0136972	1.35601e-50	-7.08291e-05	0.00502258	0.988749	0.796846	0.0592623	11
	A4GALT	pQTL_FENLAND	X8759_29_A4GALT	22	42692121	rs8138197	22	42718545	A	G	0.472465	-0.000995149	0.00101994	0.329215	-0.2642	0.0131073	2.34998e-90	0.00376665	0.00386499	0.329781	0.454091	0.374012	20
	ABHD10	pQTL_FENLAND	X17370_186_ABHD10	3	111979010	rs774863	3	111964952	T	C	0.44258	-0.00118039	0.00102611	0.25	0.087	0.0124144	2.418e-12	-0.0135677	0.0119523	0.256309	0.256309	0.754569	17
	ABLIM3	pQTL_FENLAND	X13578_98_ABLIM3	5	149141483	rs1370975	5	149266719	T	G	0.504	0.000410227	0.00035502	0.247884	-0.0775	0.0127986	1.401e-09	-0.00529325	0.00466355	0.256365	0.256365	0.710872	10
	ABO	pQTL_FENLAND	X9253_52_ABO	9	133233278	rs630014	9	133274306	A	G	0.482107	-3.79829e-05	0.000353216	0.914365	-0.7965	0.011	0	4.76873e-05	0.00044346	0.914365	0.478822	0.401746	18
	ACAA1	pQTL_FENLAND	X17782_23_ACAA1	3	38103129	rs9871064	3	38203514	A	T	0.580234	0.000668975	0.0010183	0.51121	0.1034	0.0133314	8.75802e-15	0.00646977	0.0098834	0.512719	0.323418	0.0251584	4
	ACADM	pQTL_FENLAND	X17333_20_ACADM	1	75724431	rs448710	1	75650869	T	C	0.308081	0.00106153	0.00114922	0.355647	0.508	0.0128	0	0.00208963	0.00226287	0.355777	0.126282	0.269274	20
	ACADSB	pQTL_FENLAND	X17403_14_ACADSB	10	123008979	rs4323807	10	123046288	T	C	0.869367	0.00275432	0.0017988	0.12572	0.4231	0.0185725	7.07019e-115	0.00650986	0.00426107	0.126574	0.410057	0.0308912	9
	ACADVL	pQTL_FENLAND	X19262_219_ACADVL	17	7217125	rs446994	17	7213534	A	C	0.588912	-0.000231196	0.000353424	0.513008	-0.0993	0.0129097	1.45e-14	0.00232826	0.00357201	0.514525	0.514525	0.142954	16
	ACAN	pQTL_FENLAND	X3280_49_ACAN	15	88803436	rs4932197	15	88728165	A	T	0.336653	0.00412368	0.00113039	0.000264263	0.081	0.0142821	1.416e-08	0.0509097	0.0165931	0.00215407	0.00215407	0.000837311	8
	ACAT1	pQTL_FENLAND	X19197_95_ACAT1	11	108116695	rs624888	11	108261049	T	C	0.555678	-0.00215355	0.00105668	0.0415468	-0.3137	0.0129508	1.29005e-129	0.00686499	0.00338034	0.0422697	0.0644508	0.132084	15
	ACAT2	pQTL_FENLAND	X17341_89_ACAT2	6	159762045	rs13194896	6	159773752	A	G	0.571765	-0.000413194	0.00102229	0.686075	-0.4368	0.0118	6.11296e-300	0.000945957	0.00234054	0.686093	0.979372	0.722725	20
	ACBD7	pQTL_FENLAND	X13563_259_ACBD7	10	15075475	rs10796256	10	15078039	T	C	0.580619	-0.0016517	0.00104216	0.112994	0.0865	0.0139974	6.42201e-10	-0.0190948	0.0124381	0.124736	0.124736	0.154612	7
	ACE	pQTL_FENLAND	X10714_7_ACE	17	63477061	rs4353	17	63493061	A	G	0.525747	0.000372023	0.00035458	0.29409	0.6965	0.0119	0	0.000534131	0.00050917	0.294168	0.00935138	0.166103	20
	ACOT8	pQTL_FENLAND	X17400_71_ACOT8	20	45841721	rs55931834	20	45843524	T	C	0.429241	0.00111656	0.00102039	0.273848	0.1056	0.0130252	5.17201e-16	0.0105735	0.00975043	0.278182	0.278182	0.00895567	20
	ACP1	pQTL_FENLAND	X3858_5_ACP1	2	264140	rs4430979	2	47208	T	G	0.3561	-0.000778881	0.00109013	0.474926	0.878	0.0112	0	-0.000887109	0.00124165	0.474944	0.689664	0.803648	20
	ACP5	pQTL_FENLAND	X3232_28_ACP5	19	11574653	rs12985274	19	11609452	T	G	0.473471	-0.000450084	0.000377134	0.2327	0.1968	0.0125368	1.567e-55	-0.00228701	0.00192186	0.234047	0.212375	0.262069	14
	ACP6	pQTL_FENLAND	X5742_14_ACP6	1	147629652	rs6674938	1	147659350	T	C	0.295755	0.000525253	0.000357993	0.142317	-0.9542	0.0117	0	-0.000550465	0.000375236	0.142381	0.313486	0.322562	11
	ACVRL1	pQTL_FENLAND	X16318_12_ACVRL1	12	51906908	rs706819	12	51922139	T	C	0.25855	0.000591434	0.000357882	0.0984138	-0.0964	0.014576	3.75e-11	-0.00613521	0.00382662	0.108869	0.108869	0.1948	6
	ACYP2	pQTL_FENLAND	X12812_25_ACYP2	2	53970838	rs7559380	2	54129660	A	T	0.533996	0.00170828	0.0010383	0.0999141	0.3606	0.0121	3.71867e-195	0.00473733	0.00288375	0.100431	0.107903	0.168541	20
	ADAM22	pQTL_FENLAND	X7933_75_ADAM22	7	87934143	rs2279542	7	87935182	C	G	0.491	-0.00252416	0.00103422	0.0146615	0.2308	0.0130323	3.51796e-70	-0.0109365	0.00452338	0.0156154	0.051689	0.0049613	20
	ADAM23	pQTL_FENLAND	X7049_2_ADAM23	2	206443532	rs1207146	2	206448479	C	G	0.686115	0.00228573	0.00106126	0.0312563	0.3781	0.0134	3.67768e-175	0.00604531	0.00281498	0.0317497	0.167849	0.0025021	20
	ADAMTS13	pQTL_FENLAND	X3175_51_ADAMTS13	9	133414358	rs3758349	9	133427946	T	C	0.562657	0.00130179	0.00101358	0.199022	0.3969	0.0129	7.14701e-208	0.00327988	0.00255597	0.199413	0.449199	0.489664	20
	ADAMTS5	pQTL_FENLAND	X3168_8_ADAMTS5	21	26917922	rs151058	21	26939253	T	C	0.158644	0.000369891	0.000358275	0.301874	-0.7258	0.0158	0	-0.000509632	0.000493752	0.301996	0.151137	0.0174401	20
	ADAMTSL1	pQTL_FENLAND	X16890_37_ADAMTSL1	9	17906563	rs10963675	9	18619046	A	G	0.480655	-0.000336798	0.000354336	0.341856	-0.1003	0.012467	8.606e-16	0.0033579	0.00355733	0.345201	0.340846	0.304377	20
	ADAMTSL2	pQTL_FENLAND	X6379_62_ADAMTSL2	9	133532164	rs2510240	9	133719377	T	C	0.406799	0.00163237	0.00105737	0.122636	0.0896	0.0138354	9.41001e-11	0.0182184	0.0121317	0.133168	0.133168	0.276456	15
	ADH1A	pQTL_FENLAND	X17396_23_ADH1A	4	99276369	rs3114046	4	99336275	T	C	0.0705782	-0.00032105	0.000376229	0.393473	-0.1753	0.0251906	3.428e-12	0.00183143	0.00216228	0.397	0.397	0.104031	5
	ADH1C	pQTL_FENLAND	X15525_294_ADH1C	4	99336497	rs1229984	4	99318162	T	C	0.0256	-0.0169791	0.0067975	0.0124951	-0.2071	0.0369674	2.116e-08	0.081985	0.035937	0.0225275	0.0225275	null	null
	ADH4	pQTL_FENLAND	X8325_37_ADH4	4	99123657	rs1800759	4	99144358	T	G	0.383916	9.93884e-05	0.000353191	0.778403	-0.1052	0.012849	2.669e-16	-0.000944757	0.00335931	0.77853	0.77853	0.0285917	20
	ADH5	pQTL_FENLAND	X11369_23_ADH5	4	99070978	rs2032347	4	99154885	T	C	0.941453	-0.000969058	0.00174626	0.57894	0.3027	0.0257995	8.65695e-32	-0.00320138	0.0057754	0.579364	0.809415	0.189849	10
	ADH6	pQTL_FENLAND	X18206_18_ADH6	4	99202638	rs2032347	4	99154885	T	C	0.941453	-0.000969058	0.00174626	0.57894	0.2055	0.0251829	3.34199e-16	-0.00471561	0.00851725	0.579815	0.579815	0.14188	9
	ADH7	pQTL_FENLAND	X11377_19_ADH7	4	99412261	rs2584448	4	99470858	T	G	0.435872	0.00037947	0.000354785	0.284809	-0.1139	0.0133989	1.885e-17	-0.00333161	0.00313944	0.288594	0.512595	0.648281	9
	ADI1	pQTL_FENLAND	X12457_10_ADI1	2	3497366	rs35852722	2	3513602	T	C	0.360286	-0.00213327	0.00107112	0.0464118	0.1621	0.0142797	7.26502e-30	-0.0131602	0.00670869	0.0498014	0.0498014	0.217522	11
	ADIPOQ	pQTL_FENLAND	X3554_24_ADIPOQ	3	186842704	rs189717	3	186808388	A	G	0.7545	-0.00124585	0.00140758	0.376104	-0.1505	0.0140145	6.68301e-27	0.00827806	0.00938441	0.377719	0.502971	0.807871	14
	AFM	pQTL_FENLAND	X4763_31_AFM	4	73481745	rs13132712	4	73480179	T	C	0.0235807	-0.00398732	0.00434718	0.359027	-1.073	0.0458653	4.85019e-121	0.00371605	0.00405454	0.359396	0.442495	0.13949	15
	AGAP2	pQTL_FENLAND	X14291_53_AGAP2	12	57723761	rs12371356	12	57741637	T	C	0.521397	-0.000985496	0.000365255	0.00697362	0.1125	0.0127236	9.413e-19	-0.00875996	0.00339451	0.00986215	0.00986215	0.0618269	20
	AGFG1	pQTL_FENLAND	X11681_8_AGFG1	2	227472152	rs11679534	2	227575661	T	C	0.702761	0.001011	0.00109032	0.353798	-0.1771	0.0139065	3.77599e-37	-0.00570863	0.00617283	0.35507	0.35507	0.0849297	20
	AGRN	pQTL_FENLAND	X15483_377_AGRN	1	1020120	rs4970394	1	1027511	T	C	0.581108	-0.00122179	0.00102504	0.233282	0.3094	0.0140654	3.06005e-107	-0.0039489	0.00331784	0.233967	0.206798	0.124118	20
	AGT	pQTL_FENLAND	X3484_60_AGT	1	230690776	rs2478524	1	230700530	C	G	0.782648	-0.000565054	0.00130073	0.663989	-0.2394	0.0158484	1.486e-51	0.00236029	0.00543554	0.664119	0.972159	0.638613	19
	AHSG	pQTL_FENLAND	X3581_53_AHSG	3	186613060	rs10937255	3	186607472	T	C	0.720028	-0.000698382	0.00106632	0.512502	0.5578	0.014	0	-0.00125203	0.00191191	0.512559	0.342369	0.0347481	20
	AIF1L	pQTL_FENLAND	X18871_24_AIF1L	9	131096476	rs2315073	9	131061388	T	C	0.687231	0.00193152	0.00114509	0.091644	-0.9598	0.0112	0	-0.00201242	0.00119328	0.0917069	0.15102	0.0252135	20
	AKR1A1	pQTL_FENLAND	X4192_10_AKR1A1	1	45550543	rs6688424	1	45520044	A	G	0.660366	0.0020697	0.00108116	0.0555772	0.2479	0.012913	3.871e-82	0.00834895	0.0043829	0.0567945	0.0509174	0.173326	20
	AKR1C3	pQTL_FENLAND	X17377_1_AKR1C3	10	5035354	rs3209896	10	5107511	A	G	0.605606	-6.54617e-05	0.000353222	0.852972	-0.2454	0.013279	2.974e-76	0.000266755	0.00143945	0.85298	0.667717	0.317157	14
	AKR1C4	pQTL_FENLAND	X18397_5_AKR1C4	10	5195462	rs6601924	10	5205339	T	C	0.155224	0.00096064	0.00144614	0.506512	-0.7004	0.0162	0	-0.00137156	0.00206498	0.506562	0.682259	0.532887	20
	AKR7A2	pQTL_FENLAND	X4188_1_AKR7A2	1	19303965	rs6686979	1	19423182	A	G	0.30472	0.00189053	0.00112055	0.0915748	-0.2371	0.0140488	6.65801e-64	-0.00797357	0.00474962	0.0931948	0.279177	0.126899	20
	AKR7A3	pQTL_FENLAND	X18173_11_AKR7A3	1	19282573	rs710870	1	19223265	A	G	0.4276	-0.000218007	0.000353768	0.537735	-0.2627	0.0130381	2.77006e-90	0.00082987	0.00134729	0.537925	0.820621	0.387827	20
	ALAD	pQTL_FENLAND	X15523_9_ALAD	9	113386312	rs2761016	9	113391072	T	C	0.4618	6.2378e-05	0.000353267	0.859842	0.1923	0.0139044	1.67698e-43	0.000324379	0.00183721	0.859854	0.0582595	0.0078662	3
	ALCAM	pQTL_FENLAND	X5451_1_ALCAM	3	105366909	rs587467	3	105548697	A	C	0.665928	6.10054e-05	0.000352959	0.862777	0.0762	0.0129282	3.767e-09	0.000800595	0.00463399	0.862836	0.862836	0.849443	7
	ALDH1A1	pQTL_FENLAND	X11265_8_ALDH1A1	9	72900671	rs2551516	9	73006965	A	C	0.304208	0.000513672	0.0011351	0.650883	0.1431	0.0135124	3.30601e-26	0.0035896	0.00793942	0.65118	0.65118	0.696329	20
	ALDH2	pQTL_FENLAND	X18381_16_ALDH2	12	111766887	rs695872	12	111599125	A	G	0.785605	0.00247444	0.00130271	0.0575044	0.1666	0.0158499	7.68002e-26	0.0148526	0.00794603	0.0615975	0.0615975	0.124675	20
	ALDH3A1	pQTL_FENLAND	X11480_1_ALDH3A1	17	19737984	rs887241	17	19742625	A	C	0.3469	0.000257106	0.000354275	0.468008	-0.1897	0.0141604	6.33994e-41	-0.00135533	0.00187029	0.46866	0.46866	0.0566506	14
	ALDH3B1	pQTL_FENLAND	X12940_35_ALDH3B1	11	68008578	rs4646809	11	68017505	C	G	0.536198	0.000217953	0.00101678	0.830269	-0.0817	0.0128644	2.141e-10	-0.00266773	0.0124524	0.830365	0.65158	0.558663	6
	ALDH6A1	pQTL_FENLAND	X19136_22_ALDH6A1	14	74056847	rs10145171	14	74198840	A	G	0.653367	-0.000578425	0.000357114	0.105292	-0.1135	0.0132132	8.70299e-18	0.00509626	0.00320183	0.111459	0.111459	0.588071	20
	ALKBH3	pQTL_FENLAND	X18401_18_ALKBH3	11	43880811	rs7103602	11	43927961	A	G	0.7222	-0.000281941	0.000355623	0.427889	0.3504	0.0140189	6.95987e-138	-0.000804627	0.00101542	0.428122	0.193705	0.0157912	6
	ALOX15B	pQTL_FENLAND	X12422_143_ALOX15B	17	8039034	rs4792145	17	8044010	A	C	0.502198	-0.000665505	0.00101818	0.513354	-0.1845	0.0137067	2.67002e-41	0.00360707	0.00552508	0.51385	0.255321	0.243609	20
	ALPP	pQTL_FENLAND	X7813_6_ALPP	2	232378724	rs2741309	2	232370621	A	C	0.316711	0.000102034	0.000353343	0.77276	-0.2446	0.0147317	6.56296e-62	-0.000417146	0.00144479	0.772793	0.0835409	0.0883129	12
	AMIGO2	pQTL_FENLAND	X14134_49_AMIGO2	12	47075707	rs7964534	12	47085131	A	G	0.289497	0.000137936	0.00109174	0.899459	0.1043	0.0148124	1.903e-12	0.00132249	0.010469	0.899475	0.899475	0.98481	6
	AMY2A	pQTL_FENLAND	X18917_53_AMY2A	1	103617427	rs493383	1	104027945	A	G	0.48119	0.0021112	0.00101757	0.0380095	0.1726	0.013387	4.92299e-38	0.0122317	0.00597137	0.0405208	0.0256927	0.00614706	20
	AMY2B	pQTL_FENLAND	X15556_49_AMY2B	1	103553815	rs493383	1	104027945	A	G	0.48119	0.0021112	0.00101757	0.0380095	0.1839	0.0133777	5.32799e-43	0.0114801	0.00559593	0.0402165	0.00284863	0.00397317	20
	ANG	pQTL_FENLAND	X4874_3_ANG	14	20684177	rs7144257	14	20669846	C	G	0.346131	0.000632019	0.00107427	0.556314	-0.367	0.0133	1.31386e-167	-0.00172212	0.00292783	0.556403	0.66433	0.669733	5
	ANGPT1	pQTL_FENLAND	X2811_27_ANGPT1	8	107249482	rs7830388	8	105524455	T	G	0.551971	-0.00113695	0.00104661	0.277338	0.1054	0.0131043	8.75297e-16	-0.010787	0.01002	0.281684	0.281684	0.123366	11
	ANGPTL1	pQTL_FENLAND	X11142_11_ANGPTL1	1	178849535	rs6681354	1	178557144	A	G	0.467366	-0.000508632	0.00103305	0.622467	0.4028	0.0126	3.013e-224	-0.00126274	0.00256499	0.622508	0.163263	0.309709	20
	ANGPTL3	pQTL_FENLAND	X10391_1_ANGPTL3	1	62597520	rs1183260	1	62479747	A	G	0.355054	0.00316911	0.00116051	0.00631806	-0.2797	0.0134661	7.96989e-96	-0.0113304	0.00418481	0.00677919	0.0329951	0.00177307	20
	ANKRD27	pQTL_FENLAND	X12445_50_ANKRD27	19	32597006	rs12151311	19	32621801	T	C	0.356596	0.00373284	0.00108672	0.000592654	-0.1618	0.0137281	4.60603e-32	-0.0230707	0.00699589	0.000974611	0.000974611	0.00573943	20
	ANTXR2	pQTL_FENLAND	X15559_5_ANTXR2	4	79901146	rs9996178	4	79820544	C	G	0.211485	0.000736809	0.00134065	0.582599	0.242	0.0162481	3.60502e-50	0.00304466	0.00554364	0.582856	0.62497	0.0351052	20
	ANXA1	pQTL_FENLAND	X4960_72_ANXA1	9	73151865	rs7357731	9	73175019	A	G	0.964012	0.000176298	0.000393334	0.653998	-0.479	0.0327037	1.41499e-48	-0.000368055	0.000821542	0.65415	0.809444	null	null
	ANXA11	pQTL_FENLAND	X17513_11_ANXA11	10	80150889	rs2819946	10	80191879	A	G	0.579309	0.000804658	0.00101859	0.429542	0.2394	0.0131891	1.25301e-73	0.00336114	0.00425878	0.429979	0.783557	0.471375	20
	ANXA2	pQTL_FENLAND	X13700_10_ANXA2	15	60347134	rs8033800	15	60396980	A	T	0.60605	-0.00180006	0.00109594	0.100492	-0.781	0.0116	0	0.00230481	0.00140368	0.100593	0.215932	0.134254	17
	ANXA4	pQTL_FENLAND	X17164_15_ANXA4	2	69644425	rs877123	2	69717028	A	G	0.172579	0.000832965	0.000379529	0.0281828	-0.2256	0.016623	5.90692e-42	-0.00369222	0.00170417	0.0302665	0.0288112	0.207012	20
	ANXA5	pQTL_FENLAND	X14158_17_ANXA5	4	121667946	rs2306413	4	121696338	T	C	0.546315	-3.75278e-05	0.00102932	0.970916	0.2069	0.0134958	4.768e-53	-0.000181381	0.00497496	0.970916	0.786478	0.286565	19
	AOC1	pQTL_FENLAND	X15486_126_AOC1	7	150824627	rs10452848	7	150826456	A	G	0.545291	-0.000753423	0.000360072	0.0364006	-0.7949	0.0108	0	0.00094782	0.00045316	0.0364762	0.370589	0.75404	20
	AP2A2	pQTL_FENLAND	X13621_31_AP2A2	11	924881	rs10902256	11	973542	T	C	0.425649	0.000251164	0.00102191	0.805854	-0.1178	0.0131195	2.73301e-19	-0.00213212	0.00867822	0.805925	0.805925	0.176207	11
	APCDD1	pQTL_FENLAND	X6599_5_APCDD1	18	10454635	rs1786682	18	10481944	A	G	0.454591	-0.000596179	0.00103049	0.562899	-0.0968	0.0135708	9.824e-13	0.00615887	0.0106805	0.564178	0.564178	0.846325	12
	APCS	pQTL_FENLAND	X2474_54_APCS	1	159587826	rs6427484	1	159570624	T	C	0.125113	-0.00278368	0.00142114	0.05014	0.17	0.0177883	1.21399e-21	-0.0163746	0.00853341	0.0549998	0.0549998	0.226956	11
	APLP2	pQTL_FENLAND	X10627_87_APLP2	11	130068147	rs982125	11	130062431	T	C	0.61465	-0.000366554	0.000354733	0.301452	-0.1243	0.0128701	4.54598e-22	0.00294895	0.00287013	0.304203	0.304203	null	null
	APMAP	pQTL_FENLAND	X10605_22_APMAP	20	24962925	rs2387365	20	24921483	A	T	0.878286	0.00134042	0.0021825	0.539104	-0.263	0.0202751	1.77399e-38	-0.00509667	0.00830778	0.539558	0.262982	0.522578	13
	APOA1	pQTL_FENLAND	X2750_3_APOA1	11	116835751	rs613808	11	116840252	A	G	0.278553	0.000355056	0.00104683	0.734479	0.0825	0.0144349	1.095e-08	0.00430371	0.0127112	0.734928	0.734928	0.426245	20
	APOA4	pQTL_FENLAND	X17685_9_APOA4	11	116820700	rs1729407	11	116806654	C	G	0.453676	-0.000730009	0.00101786	0.473252	-0.0881	0.0136359	1.041e-10	0.00828614	0.0116244	0.475957	0.475957	0.232218	20
	APOA5	pQTL_FENLAND	X15363_32_APOA5	11	116789367	rs964184	11	116778201	C	G	0.8664	-0.000722593	0.00143381	0.614284	-0.5541	0.0182	1.39288e-203	0.00130408	0.00258799	0.614332	0.175723	0.738017	20
	APOB	pQTL_FENLAND	X2797_56_APOB	2	21001429	rs541041	2	21072103	A	G	0.82455	-0.000323258	0.000373734	0.387071	0.1332	0.0179154	1.046e-13	-0.00242686	0.00282473	0.390259	0.390259	0.368025	17
	APOBEC3G	pQTL_FENLAND	X13930_3_APOBEC3G	22	39077067	rs6519166	22	39076172	A	C	0.679539	0.000220195	0.00102215	0.829438	-0.1833	0.0133276	4.856e-43	-0.00120128	0.00557708	0.829458	0.829458	0.516571	20
	APOC1	pQTL_FENLAND	X15364_101_APOC1	19	44914247	rs439401	19	44911194	T	C	0.35585	-0.000835952	0.00036295	0.0212666	-0.2197	0.014178	3.698e-54	0.00380497	0.00167017	0.0227152	0.0227152	0.148825	12
	APOC3	pQTL_FENLAND	X6461_54_APOC3	11	116829706	rs964184	11	116778201	C	G	0.8664	-0.000722593	0.00143381	0.614284	-0.2103	0.0196213	8.387e-27	0.00343601	0.00682545	0.614675	0.643426	0.396587	20
	APOE	pQTL_FENLAND	X2418_55_APOE	19	44905791	rs1305062	19	44902264	C	G	0.398099	-0.000561918	0.00101197	0.57871	0.2099	0.0138876	1.30599e-51	-0.00267707	0.00482446	0.578966	0.831744	0.276837	12
	APOF	pQTL_FENLAND	X12370_30_APOF	12	56360568	rs2695782	12	56329046	T	C	0.932486	7.67541e-07	0.000392586	0.99844	0.3184	0.0263905	1.61801e-33	2.41062e-06	0.001233	0.99844	0.99844	0.0956626	8
	APOH	pQTL_FENLAND	X8288_27_APOH	17	66212033	rs7218372	17	66270106	A	G	0.79401	0.00108137	0.00123104	0.379718	0.2423	0.0169053	1.365e-46	0.00446294	0.00509019	0.380611	0.457251	0.138641	20
	APOL1	pQTL_FENLAND	X11510_31_APOL1	22	36253071	rs10854688	22	36257808	T	C	0.692184	0.000596582	0.00110904	0.590627	0.4626	0.0141	4.45278e-236	0.00128963	0.00239773	0.590677	0.444062	0.94004	8
	APOL3	pQTL_FENLAND	X16823_75_APOL3	22	36140329	rs132642	22	36149089	A	T	0.1708	0.0031375	0.00153181	0.0405376	-1.0239	0.0152	0	-0.00306426	0.00149675	0.0406303	0.0520609	0.0471115	20
	APP	pQTL_FENLAND	X3171_57_APP	21	25880535	rs455047	21	26151670	C	G	0.457075	0.000105303	0.00100865	0.916852	0.1046	0.0124864	5.42401e-17	0.00100672	0.00964371	0.916859	0.264421	0.615259	13
	ARF4	pQTL_FENLAND	X18408_26_ARF4	3	57571363	rs1354034	3	56815721	T	C	0.39875	-0.000419847	0.000355937	0.238177	-0.1203	0.0131189	4.73098e-20	0.00349	0.00298312	0.242034	0.242034	0.479774	14
	ARFIP1	pQTL_FENLAND	X13488_3_ARFIP1	4	152779937	rs4619875	4	152779978	T	C	0.39815	2.14795e-05	0.000352652	0.951432	0.3368	0.0125	6.70674e-160	6.37752e-05	0.00104707	0.951432	0.297386	0.0717454	20
	ARHGAP25	pQTL_FENLAND	X11333_82_ARHGAP25	2	68679601	rs13413887	2	68769536	A	G	0.24169	-0.00012288	0.000354562	0.728916	-0.2748	0.0145697	2.38598e-79	0.000447161	0.00129047	0.72896	0.894945	0.173493	20
	ARHGEF25	pQTL_FENLAND	X13519_112_ARHGEF25	12	57610180	rs10437954	12	57610139	A	G	0.909478	0.000632908	0.000378585	0.0945693	-0.3032	0.0231749	4.111e-39	-0.00208743	0.00125879	0.0972593	0.126599	0.253924	3
	ARL3	pQTL_FENLAND	X12571_14_ARL3	10	102673731	rs10748828	10	102697037	T	C	0.686863	-0.000923676	0.00104454	0.376537	-0.2094	0.0132875	5.94202e-56	0.00441106	0.00499608	0.377287	0.665855	0.45447	18
	ARPC1B	pQTL_FENLAND	X12689_56_ARPC1B	7	99374249	rs2948343	7	99699396	A	G	0.916727	0.0023286	0.00187713	0.214786	-0.1289	0.0232909	3.124e-08	-0.0180652	0.014924	0.226096	0.226096	0.321175	9
	ARRB1	pQTL_FENLAND	X12643_4_ARRB1	11	75260122	rs2510894	11	75351134	T	G	0.47285	8.23307e-06	0.000352708	0.981377	-0.0882	0.0121985	4.81599e-13	-9.33455e-05	0.00399898	0.981377	0.704237	0.416976	20
	ARSA	pQTL_FENLAND	X3583_54_ARSA	22	50622754	rs5770814	22	50687485	A	G	0.06975	-0.00220756	0.00237573	0.352778	-0.2737	0.0261493	1.227e-25	0.00806563	0.00871418	0.354667	0.876768	0.666714	19
	ARSB	pQTL_FENLAND	X3172_28_ARSB	5	78777209	rs337835	5	78884659	T	C	0.640577	-0.000437603	0.000356042	0.219043	-0.2572	0.013805	1.805e-77	0.00170141	0.00138731	0.220044	0.356532	0.721802	20
	ARSK	pQTL_FENLAND	X8269_327_ARSK	5	95555101	rs2545843	5	95561924	T	C	0.754774	0.000600116	0.00149611	0.688333	0.0981	0.0155737	2.994e-10	0.00611739	0.0152817	0.68893	0.68893	0.43197	9
	ART3	pQTL_FENLAND	X7970_315_ART3	4	76011184	rs4859610	4	76079288	A	G	0.229966	0.00110611	0.00120813	0.359899	0.2798	0.0147274	1.75101e-80	0.00395323	0.00432285	0.360456	0.734609	0.278189	9
	ART4	pQTL_FENLAND	X6576_1_ART4	12	14825569	rs1985583	12	14882575	A	G	0.604165	-0.000892708	0.00108343	0.409958	-0.8882	0.0104	0	0.00100508	0.00121986	0.409979	0.0347262	0.00345316	12
	ASAH2	pQTL_FENLAND	X3212_30_ASAH2	10	50182778	rs2842126	10	50258722	A	G	0.199159	-0.00241767	0.00126758	0.0564794	-0.6184	0.0152	0	0.00390956	0.00205202	0.0567508	0.190941	0.292688	13
	ASF1A	pQTL_FENLAND	X18172_71_ASF1A	6	118894152	rs79855181	6	118951860	A	G	0.587852	0.00112271	0.00113286	0.321666	0.1912	0.0128951	9.75804e-50	0.0058719	0.00593821	0.322744	0.0924671	0.461103	20
	ASGR1	pQTL_FENLAND	X5452_71_ASGR1	17	7173431	rs1222786	17	7180327	A	G	0.556947	-0.00195722	0.00105351	0.0631959	-0.0801	0.0132294	1.407e-09	0.0244347	0.0137576	0.0757194	0.0757194	null	null
	ASIP	pQTL_FENLAND	X5676_54_ASIP	20	34194569	rs6059655	20	34077942	A	G	0.100051	-0.00585173	0.003152	0.0633806	0.9532	0.0219	0	-0.00613904	0.00330976	0.0636212	0.00251379	0.139626	20
	ASL	pQTL_FENLAND	X11241_8_ASL	7	66075800	rs4368860	7	66143495	C	G	0.366587	0.000408691	0.00104236	0.694997	-0.1504	0.0130505	9.92906e-31	-0.00271736	0.00693458	0.695164	0.0629904	0.00493311	20
	ASPH	pQTL_FENLAND	X6998_106_ASPH	8	61500556	rs2350578	8	61748019	A	G	0.638755	0.000270747	0.00104283	0.795151	0.1982	0.0135123	1.03099e-48	0.00136603	0.00526232	0.795182	0.745729	0.420325	12
	ASPN	pQTL_FENLAND	X6451_64_ASPN	9	92456205	rs10992471	9	92797223	A	G	0.3967	0.00018267	0.000353339	0.605169	-0.3828	0.0124	2.93088e-209	-0.000477194	0.000923167	0.60522	0.0299393	0.269254	20
	ASRGL1	pQTL_FENLAND	X18313_4_ASRGL1	11	62337448	rs2958532	11	62391452	T	C	0.711378	5.50975e-05	0.000353468	0.87613	0.339	0.0138134	5.35008e-133	0.00016253	0.0010427	0.876132	0.543957	0.447742	20
	ATOX1	pQTL_FENLAND	X19233_75_ATOX1	5	151742316	rs1433041	5	151811670	A	G	0.410339	-0.000302033	0.000355057	0.394957	-0.0952	0.0134603	1.52e-12	0.00317262	0.00375647	0.398348	0.398348	0.0134868	17
	ATP1B2	pQTL_FENLAND	X7218_87_ATP1B2	17	7646627	rs1641523	17	7646363	T	C	0.56197	-0.000292903	0.000354691	0.408919	-0.1825	0.0127433	1.61099e-46	0.00160495	0.00194674	0.409696	0.24019	0.355857	20
	ATRN	pQTL_FENLAND	X15499_11_ATRN	20	3471018	rs6051885	20	3472545	A	G	0.0591301	0.00216322	0.00194512	0.266083	-0.6065	0.0275967	4.74987e-107	-0.00356673	0.00321122	0.266695	0.490102	0.0817545	7
	ATXN3	pQTL_FENLAND	X16825_20_ATXN3	14	92044496	rs2498852	14	91950020	A	G	0.518437	-4.06067e-05	0.000352833	0.908376	0.1637	0.0129765	1.744e-36	-0.000248056	0.00215546	0.90838	0.785806	0.118836	20
	AZGP1	pQTL_FENLAND	X9312_8_AZGP1	7	99966720	rs4729561	7	99985663	T	C	0.33155	0.000278436	0.000354122	0.431708	-0.2917	0.0136913	1.01e-100	-0.000954528	0.00121482	0.432022	0.0340728	4.52012e-05	20
	B3GALT6	pQTL_FENLAND	X7981_230_B3GALT6	1	1232237	rs34841888	1	1358384	C	G	0.81345	0.000604494	0.00116808	0.604801	0.1137	0.0176157	1.086e-10	0.00531657	0.0103064	0.605957	0.605957	0.6179	4
	B3GAT3	pQTL_FENLAND	X6897_38_B3GAT3	11	62615296	rs644616	11	62677326	T	G	0.311502	0.000612786	0.000357671	0.0866632	-0.3373	0.0136455	6.71009e-135	-0.00181674	0.00106294	0.0874199	0.212003	0.140307	16
	B3GNT2	pQTL_FENLAND	X7980_72_B3GNT2	2	62196115	rs4073090	2	62336639	A	G	0.570474	-0.00102721	0.00102045	0.314118	-0.2091	0.0133476	2.59403e-55	0.00491251	0.00489028	0.315115	0.506259	0.156917	20
	B3GNT8	pQTL_FENLAND	X9297_12_B3GNT8	19	41425359	rs284662	19	41426370	T	C	0.38305	0.000509876	0.000356249	0.152363	-0.6752	0.0117	0	-0.000755148	0.000527782	0.152489	0.00611238	0.194303	11
	B4GALT1	pQTL_FENLAND	X13381_49_B4GALT1	9	33104082	rs10758194	9	33157421	T	G	0.424347	-0.000100024	0.000353213	0.777035	0.194	0.0134264	2.54e-47	-0.00051559	0.00182104	0.777077	0.614938	0.274393	16
	B4GALT2	pQTL_FENLAND	X9595_11_B4GALT2	1	43978943	rs12403036	1	43991633	A	G	0.77223	-0.000249956	0.000372283	0.501957	0.2458	0.0154175	3.19001e-57	-0.00101691	0.00151592	0.502335	0.157683	0.246199	20
	B4GALT6	pQTL_FENLAND	X10832_24_B4GALT6	18	31622246	rs1667294	18	31705884	C	G	0.862399	0.00121671	0.00150329	0.418305	0.208	0.017958	5.04998e-31	0.00584956	0.00724497	0.419438	0.746862	0.184091	17
	B4GALT7	pQTL_FENLAND	X7806_33_B4GALT7	5	177600132	rs6601066	5	177699377	T	C	0.0446564	0.00124531	0.00295346	0.673285	0.2474	0.0334738	1.459e-13	0.00503358	0.0119574	0.673785	0.673785	0.67765	3
	BCAN	pQTL_FENLAND	X3461_58_BCAN	1	156641390	rs6682716	1	156582056	A	G	0.26075	0.00100386	0.000385657	0.00924156	-0.0952	0.0151119	2.983e-10	-0.0105447	0.00438321	0.016141	0.0374142	0.155701	13
	BCAT2	pQTL_FENLAND	X19365_11_BCAT2	19	48795062	rs545587	19	48816407	A	C	0.486525	0.0010928	0.000368535	0.0030243	-0.1077	0.0126506	1.689e-17	-0.0101467	0.00362349	0.00510614	0.00510614	0.511572	4
	BCHE	pQTL_FENLAND	X15514_26_BCHE	3	165772904	rs2668202	3	165772680	A	G	0.356134	0.00171043	0.00116763	0.142956	-0.5395	0.0125	0	-0.00317039	0.00216552	0.143186	0.266675	0.41419	20
	BCL10	pQTL_FENLAND	X8768_4_BCL10	1	85265776	rs962409	1	85267258	A	C	0.52235	0.000501984	0.000356537	0.159147	-0.0828	0.0126707	6.37099e-11	-0.00606261	0.00440481	0.16871	0.16871	0.814061	12
	BDH2	pQTL_FENLAND	X17329_2_BDH2	4	103077592	rs2866635	4	103200419	A	G	0.394809	0.000667565	0.00101787	0.511924	0.2465	0.012963	1.26599e-80	0.00270817	0.00413175	0.512175	0.453419	0.213634	20
	BET1L	pQTL_FENLAND	X10959_125_BET1L	11	167784	rs4980320	11	198986	T	C	0.543413	0.00119582	0.00102653	0.244052	-0.3513	0.013	7.91708e-161	-0.003404	0.00292481	0.24449	0.655069	0.273921	14
	BID	pQTL_FENLAND	X5798_3_BID	22	17734138	rs181408	22	17752539	T	C	0.4796	-5.81052e-05	0.000352753	0.869165	-0.0755	0.0128899	4.70401e-09	0.000769606	0.00467407	0.869216	0.869216	0.284158	9
	BIN1	pQTL_FENLAND	X9574_11_BIN1	2	127048027	rs11694743	2	127085031	A	G	0.608305	-2.19738e-05	0.00101646	0.982753	-0.2141	0.0130876	3.753e-60	0.000102633	0.00474759	0.982753	0.0984556	0.21331	12
	BMPER	pQTL_FENLAND	X15368_3_BMPER	7	33904308	rs1421351	7	33756264	T	G	0.12768	0.000175594	0.00125749	0.888946	0.1483	0.0189907	5.76097e-15	0.00118404	0.00848074	0.888964	0.360334	0.243921	9
	BOC	pQTL_FENLAND	X4328_2_BOC	3	113211003	rs9842173	3	113232761	A	G	0.614453	-0.000318524	0.000353703	0.367833	-0.0999	0.0130767	2.18e-14	0.00318843	0.00356508	0.371136	0.371136	0.0579125	11
	BOLA1	pQTL_FENLAND	X15370_5_BOLA1	1	149887890	rs626785	1	149910348	A	G	0.81855	8.4185e-05	0.000355532	0.812823	-0.5305	0.0165	8.41185e-227	-0.00015869	0.000670201	0.812828	0.708642	7.01925e-05	10
	BOLA3	pQTL_FENLAND	X5980_55_BOLA3	2	74135400	rs828889	2	74144868	A	G	0.424212	-0.000406592	0.000354714	0.25169	-0.1856	0.0125113	8.75307e-50	0.00219069	0.00191687	0.253102	0.329072	0.956962	16
	BPHL	pQTL_FENLAND	X17813_21_BPHL	6	3118374	rs3799216	6	3150281	T	C	0.7421	9.85594e-05	0.000354557	0.781028	0.1877	0.0149272	2.92199e-36	0.00052509	0.00188942	0.78108	0.866126	0.945657	15
	BPI	pQTL_FENLAND	X4126_22_BPI	20	38304150	rs1891032	20	38310785	T	C	0.0618546	-0.000634039	0.00244395	0.795302	-0.6153	0.0256888	8.78994e-127	0.00103045	0.0039722	0.795314	0.376933	null	null
	BPIFB1	pQTL_FENLAND	X15367_38_BPIFB1	20	33273480	rs761931	20	33101062	C	G	0.587834	-0.00114006	0.00102138	0.264338	-0.4341	0.0128	4.13341e-252	0.00262626	0.00235414	0.264596	0.810093	0.595382	16
	BRSK2	pQTL_FENLAND	X9790_28_BRSK2	11	1389899	rs7932863	11	1391618	A	G	0.265039	-0.000280007	0.00105271	0.790249	0.329	0.014265	1.08001e-117	-0.000851085	0.00319994	0.790263	0.97982	0.892464	20
	BST1	pQTL_FENLAND	X4535_50_BST1	4	15703065	rs4389574	4	15728775	A	G	0.445248	-0.000552141	0.00101629	0.586931	-0.5437	0.012	0	0.00101553	0.00186935	0.586958	0.00532489	0.171895	20
	BTC	pQTL_FENLAND	X13088_397_BTC	4	74744759	rs11733938	4	74796484	T	C	0.541903	0.000797671	0.0010183	0.433431	0.2955	0.01307	3.52996e-113	0.00269939	0.0034481	0.433707	0.845703	0.411903	14
	BTD	pQTL_FENLAND	X15644_1_BTD	3	15601341	rs2455799	3	15659677	T	G	0.667847	0.00041029	0.000355161	0.247999	-0.2254	0.0139635	1.29099e-58	-0.00182028	0.00157972	0.249207	0.79897	0.0224791	18
	BTN3A3	pQTL_FENLAND	X17692_2_BTN3A3	6	26440472	rs9348734	6	26904630	T	C	0.769586	0.00600184	0.00149909	6.23705e-05	0.7687	0.0148	0	0.00780778	0.00195595	6.55692e-05	0.00130353	0.0221703	20
	BTNL8	pQTL_FENLAND	X9026_40_BTNL8	5	180899077	rs2619738	5	180899571	A	T	0.396135	-0.00190866	0.00102763	0.0632619	0.075	0.0135805	3.34e-08	-0.0254488	0.0144559	0.0783313	0.0783313	null	null
	C1QC	pQTL_FENLAND	X14100_63_C1QC	1	22643014	rs209702	1	22600821	A	G	0.608563	-0.000679784	0.00103231	0.510214	-0.2196	0.0135523	4.73192e-59	0.00309556	0.00470477	0.510563	0.162943	0.137285	12
	C1QL1	pQTL_FENLAND	X6404_20_C1QL1	17	44959693	rs1055646	17	44959823	C	G	0.518804	0.00163547	0.00102244	0.109691	-0.2117	0.0121568	6.45498e-68	-0.00772542	0.00484998	0.111188	0.0498152	0.0263766	20
	C1QTNF3	pQTL_FENLAND	X7251_64_C1QTNF3	5	34017858	rs919309	5	34040857	A	C	0.146007	1.69924e-05	0.000355612	0.961889	-0.2285	0.0176246	1.937e-38	-7.43652e-05	0.0015563	0.961889	0.998643	0.250608	6
	C1QTNF5	pQTL_FENLAND	X7810_20_C1QTNF5	11	119338942	rs4936460	11	119041497	T	C	0.0871281	0.000553296	0.00157319	0.725062	0.1585	0.0226264	2.468e-12	0.00349082	0.00993801	0.725393	0.811488	0.630708	7
	C1QTNF9	pQTL_FENLAND	X16605_2_C1QTNF9	13	24307166	rs1961993	13	24316879	A	C	0.806763	0.00039612	0.000357209	0.26746	0.4651	0.0166	9.7877e-173	0.000851688	0.000768627	0.267834	0.506799	0.943068	20
	C1R	pQTL_FENLAND	X3285_23_C1R	12	7080209	rs1990477	12	7056109	T	C	0.162456	-0.00050759	0.00125666	0.686271	-0.3409	0.0182453	6.64802e-78	0.00148897	0.00368716	0.686341	0.60399	0.388053	10
	C1RL	pQTL_FENLAND	X9348_1_C1RL	12	7089587	rs7956150	12	7097641	A	G	0.43555	-4.07638e-05	0.0010569	0.969234	0.3158	0.0128453	1.82999e-133	-0.000129081	0.00334673	0.969234	0.446713	0.147673	18
	C1S	pQTL_FENLAND	X8840_61_C1S	12	6988259	rs7311672	12	7057810	A	G	0.162343	0.000147579	0.000355156	0.677751	-0.8801	0.0165	0	-0.000167685	0.000403553	0.67776	0.307281	0.300705	13
	C1orf198	pQTL_FENLAND	X8035_6_C1orf198	1	230837119	rs1202597	1	230881353	T	C	0.711252	-0.00169703	0.0011207	0.129961	-0.1515	0.0147766	1.15099e-24	0.0112015	0.0074776	0.134131	0.134131	0.127826	10
	C3	pQTL_FENLAND	X5803_24_C3	19	6677704	rs235774	19	6723113	A	T	0.436305	-0.000142368	0.00106907	0.894059	0.1182	0.0139322	2.17701e-17	-0.00120447	0.0090457	0.894072	0.188821	0.973102	4
	C4BPA	pQTL_FENLAND	X9449_150_C4BPA	1	207104233	rs4142866	1	207082558	T	C	0.509459	-0.0019591	0.00101795	0.0542845	-0.0993	0.013341	9.82403e-14	0.0197291	0.0105884	0.0624227	0.0624227	0.0611005	8
	C5	pQTL_FENLAND	X2851_63_C5	9	120932987	rs2416820	9	121205136	C	G	0.589003	0.00085708	0.0010402	0.409966	-0.15	0.0133896	3.95397e-29	-0.00571387	0.00695343	0.411228	0.697568	0.365671	20
	C6	pQTL_FENLAND	X4127_75_C6	5	41142116	rs325871	5	41052050	A	G	0.90012	-0.000465963	0.00167819	0.781275	-0.3975	0.0216156	1.59398e-75	0.00117223	0.00422235	0.7813	0.934729	0.594932	20
	C7	pQTL_FENLAND	X2888_49_C7	5	40909492	rs391781	5	41264141	A	G	0.450845	-0.000259263	0.000353846	0.463741	0.2683	0.0130135	1.93001e-94	-0.000966316	0.00131968	0.464023	0.08357	0.522059	20
	C8G	pQTL_FENLAND	X14708_59_C8G	9	136945185	rs10781522	9	136920601	A	G	0.601177	7.2259e-05	0.000353087	0.837846	-0.3378	0.013408	4.66998e-140	-0.000213911	0.00104529	0.837851	0.711523	0.598744	11
	C9	pQTL_FENLAND	X3060_43_C9	5	39284140	rs696766	5	39356024	A	G	0.0612163	-0.000861313	0.00234524	0.713425	0.2959	0.0282279	1.039e-25	-0.00291082	0.00793065	0.713593	0.457987	0.351623	9
	CA10	pQTL_FENLAND	X13666_222_CA10	17	51630313	rs17607202	17	52093823	T	C	0.481024	0.00051656	0.00101715	0.611557	-0.1397	0.0128363	1.38601e-27	-0.00369764	0.00728886	0.611944	0.00541617	0.0256205	20
	CA11	pQTL_FENLAND	X8859_51_CA11	19	48637946	rs2303147	19	48639768	T	C	0.135067	-0.000250993	0.000373609	0.501707	0.1701	0.0182379	1.09199e-20	-0.00147556	0.0022021	0.502813	0.502813	0.343724	11
	CA13	pQTL_FENLAND	X3420_21_CA13	8	85220587	rs6605610	8	85248622	A	G	0.368669	6.97286e-05	0.00114652	0.951504	-0.3743	0.0126	6.35746e-194	-0.000186291	0.0030631	0.951504	0.48547	0.645431	20
	CA3	pQTL_FENLAND	X3799_11_CA3	8	85373436	rs2645053	8	85395823	A	G	0.759494	-0.00164039	0.00135734	0.226843	0.1744	0.0154034	1.019e-29	-0.00940589	0.00782712	0.229478	0.481065	0.153727	20
	CA6	pQTL_FENLAND	X3352_80_CA6	1	8945867	rs3765963	1	8974539	A	G	0.589388	-0.000360894	0.00112637	0.748661	-0.6211	0.0121	0	0.000581057	0.00181354	0.748666	0.0372136	0.253576	13
	CA8	pQTL_FENLAND	X11390_24_CA8	8	60185412	rs28532174	8	60277292	A	G	0.405823	0.00221623	0.0010268	0.0308973	0.2892	0.0133359	2.78992e-104	0.00766332	0.00356802	0.0317311	0.0754168	0.0405223	20
	CABLES2	pQTL_FENLAND	X7105_7_CABLES2	20	62388634	rs6061519	20	62410665	T	C	0.529825	0.000215313	0.000353862	0.542878	-0.0913	0.0130546	2.677e-12	-0.00235831	0.00389046	0.544398	0.544398	0.824543	18
	CACNA2D3	pQTL_FENLAND	X8885_6_CACNA2D3	3	54122547	rs9881544	3	54125390	T	C	0.579046	-0.000169761	0.0003533	0.630871	-0.1762	0.0132712	3.15199e-40	0.000963456	0.00200642	0.631095	0.631095	0.296087	16
	CACYBP	pQTL_FENLAND	X12432_23_CACYBP	1	174999163	rs12141964	1	174004543	T	C	0.116593	0.00253458	0.00170579	0.137313	-0.3356	0.0192956	9.38722e-68	-0.0075524	0.00510131	0.138745	0.138745	0.00646005	20
	CADM1	pQTL_FENLAND	X3326_58_CADM1	11	115169218	rs11607626	11	115161163	A	G	0.296185	-0.00170568	0.00110606	0.123044	0.1717	0.0139266	6.32599e-35	-0.0099341	0.00649204	0.125968	0.125968	0.205733	20
	CALCB	pQTL_FENLAND	X17170_15_CALCB	11	14904997	rs7131184	11	15070295	A	T	0.276026	-0.00113959	0.0012873	0.37602	-0.2687	0.0147204	1.937e-74	0.00424112	0.00479648	0.376581	0.655623	0.684156	12
	CALCOCO2	pQTL_FENLAND	X12534_10_CALCOCO2	17	48831018	rs534840	17	48819280	A	T	0.568964	0.00184501	0.00102716	0.0724578	0.1012	0.0134944	6.41201e-14	0.0182313	0.0104368	0.080668	0.080668	0.0183278	7
	CAMK2D	pQTL_FENLAND	X3419_49_CAMK2D	4	113418054	rs6856915	4	113754771	C	G	0.570202	0.000391497	0.00101681	0.70022	-0.0874	0.0127799	7.982e-12	-0.00447937	0.0116525	0.700671	0.700671	0.251696	9
	CAPG	pQTL_FENLAND	X4968_50_CAPG	2	85394753	rs4474882	2	85346892	A	G	0.627209	3.45211e-05	0.00035286	0.922066	-0.3066	0.0134546	6.06985e-115	-0.000112593	0.00115089	0.922066	0.231376	0.642051	20
	CARD9	pQTL_FENLAND	X11405_150_CARD9	9	136363956	rs4077515	9	136372044	T	C	0.42265	6.11077e-05	0.000352944	0.862544	0.1667	0.0134046	1.66599e-35	0.000366573	0.00211745	0.862557	0.949016	0.297736	20
	CARHSP1	pQTL_FENLAND	X12808_103_CARHSP1	16	8852942	rs3743804	16	8859880	A	G	0.517086	0.000152486	0.00101657	0.880764	-0.0912	0.0136666	2.503e-11	-0.001672	0.0111494	0.880794	0.825626	0.516528	20
	CASP3	pQTL_FENLAND	X3593_72_CASP3	4	184627696	rs13136635	4	184653653	T	C	0.881452	0.00116663	0.00148807	0.433046	0.3071	0.0191769	1.019e-57	0.00379887	0.00485136	0.433596	0.0970001	0.575265	20
	CASS4	pQTL_FENLAND	X12855_16_CASS4	20	56412112	rs6014751	20	56493675	T	C	0.938376	0.00353053	0.00197826	0.0743161	0.2325	0.0266247	2.491e-18	0.0151851	0.00868453	0.0803739	0.0803739	0.432101	9
	CAT	pQTL_FENLAND	X3488_64_CAT	11	34438934	rs10836249	11	34484791	T	G	0.480945	-0.000820782	0.00105785	0.437811	0.2202	0.0129972	2.20001e-64	-0.00372744	0.00480908	0.438291	0.451484	0.388827	19
	CBL	pQTL_FENLAND	X12016_60_CBL	11	119206298	rs6589734	11	119315693	T	C	0.0794685	-0.000139	0.00259356	0.957258	-0.3512	0.023407	6.9059e-51	0.000395785	0.00738489	0.957259	0.390465	0.644523	14
	CBLN1	pQTL_FENLAND	X9313_27_CBLN1	16	49277917	rs3944007	16	48970373	A	G	0.858211	-0.00214058	0.00149412	0.151953	1.1045	0.0158	0	-0.00193805	0.00135304	0.152039	0.165095	0.0117372	13
	CBLN4	pQTL_FENLAND	X5688_65_CBLN4	20	55997357	rs6014442	20	55686279	T	C	0.708675	-0.00168507	0.00121165	0.164309	-0.18	0.0143915	6.79997e-36	0.00936147	0.00677285	0.166908	0.0551693	0.0811837	7
	CBR1	pQTL_FENLAND	X12381_26_CBR1	21	36069941	rs59397717	21	36079427	T	C	0.507827	0.00115563	0.00102102	0.2577	0.1083	0.0134826	9.54698e-16	0.0106707	0.00952082	0.262385	0.262385	0.761899	18
	CBR3	pQTL_FENLAND	X14091_42_CBR3	21	36135079	rs13046907	21	36153864	T	G	0.424787	0.000353651	0.00102897	0.731077	-0.486	0.0124	0	-0.000727677	0.00211731	0.731087	0.088331	0.283701	20
	CCDC126	pQTL_FENLAND	X6388_21_CCDC126	7	23597382	rs227934	7	23587668	T	C	0.483027	-0.000665743	0.00103152	0.518666	-0.2846	0.0131048	1.41004e-104	0.00233922	0.00362604	0.518851	0.264671	0.412502	20
	CCDC134	pQTL_FENLAND	X15300_66_CCDC134	22	41800679	rs11703145	22	41678226	T	C	0.425171	-0.0037366	0.00107587	0.000514492	-0.152	0.0127468	8.81803e-33	0.0245829	0.0073722	0.000854408	0.00149785	0.00497634	20
	CCDC80	pQTL_FENLAND	X3234_23_CCDC80	3	112596797	rs9870933	3	112653470	A	G	0.372652	0.000475026	0.000355837	0.181892	0.1212	0.0137529	1.222e-18	0.00391935	0.00296944	0.18687	0.512602	0.965827	10
	CCL11	pQTL_FENLAND	X5301_7_CCL11	17	34285742	rs7213460	17	34195594	A	G	0.4237	7.5468e-05	0.000352953	0.830688	-0.1174	0.0131758	5.09101e-19	-0.000642828	0.00300728	0.830736	0.180868	0.520949	15
	CCL14	pQTL_FENLAND	X2900_53_CCL14	17	35983288	rs1719175	17	36006345	T	C	0.177231	-0.00345027	0.00171138	0.0437925	-0.5652	0.0158	2.99416e-280	0.00610451	0.00303273	0.0441276	0.136246	0.0574473	7
	CCL15	pQTL_FENLAND	X18289_16_CCL15	17	35996440	rs854628	17	36002776	A	C	0.929945	0.000896004	0.00164876	0.586827	-1.6552	0.0204	0	-0.000541327	0.000996134	0.586835	0.127311	0.289192	6
	CCL16	pQTL_FENLAND	X4913_78_CCL16	17	35976493	rs917015	17	35978489	A	G	0.7209	-0.000185405	0.00120435	0.877652	0.3968	0.0136	3.85687e-187	-0.000467251	0.00303521	0.877654	0.15811	0.739458	8
	CCL17	pQTL_FENLAND	X3519_3_CCL17	16	57404767	rs223896	16	57409234	A	G	0.613715	0.00130867	0.00102092	0.199896	-0.2173	0.0134007	3.91798e-59	-0.0060224	0.00471287	0.201298	0.419009	0.224497	20
	CCL18	pQTL_FENLAND	X3044_3_CCL18	17	36064272	rs854469	17	36062001	A	G	0.870629	0.00016407	0.000373787	0.660705	-0.9059	0.0169	0	-0.000181113	0.000412627	0.660715	0.26257	0.224782	6
	CCL21	pQTL_FENLAND	X2516_57_CCL21	9	34709005	rs2812378	9	34710263	A	G	0.6543	-0.00064457	0.0011221	0.565676	0.0872	0.0140447	5.341e-10	-0.00739185	0.0129231	0.56733	0.706828	0.471375	7
	CCL22	pQTL_FENLAND	X3508_78_CCL22	16	57358783	rs170364	16	57376022	T	G	0.253737	0.000253025	0.000356045	0.477299	-0.199	0.015353	2.02e-38	-0.00127148	0.00179186	0.477959	0.8896	0.674734	20
	CCL23	pQTL_FENLAND	X3028_36_CCL23	17	36013056	rs712048	17	35999179	A	C	0.127507	-0.00159889	0.00154212	0.299824	-0.7023	0.0182	0	0.00227665	0.00219661	0.299998	0.443358	0.149326	7
	CCL25	pQTL_FENLAND	X2705_5_CCL25	19	8052318	rs10405588	19	8038663	A	G	0.503894	0.00125166	0.00102207	0.220716	-0.3087	0.013209	8.55009e-121	-0.00405461	0.00331543	0.221349	0.262585	0.895426	10
	CCL3	pQTL_FENLAND	X3040_59_CCL3	17	36088256	rs854469	17	36062001	A	G	0.870629	0.00016407	0.000373787	0.660705	-0.6906	0.0183	0	-0.000237576	0.000541286	0.660726	0.118135	0.224758	6
	CCL5	pQTL_FENLAND	X5480_49_CCL5	17	35871491	rs11656322	17	35832885	A	G	0.593904	0.000703892	0.000359531	0.0502526	0.1423	0.0130235	8.61806e-28	0.00494653	0.00256681	0.0539651	0.0539651	null	null
	CCL7	pQTL_FENLAND	X4886_3_CCL7	17	34270221	rs2215183	17	34232623	T	C	0.561256	-0.00194601	0.00102736	0.0582004	0.4151	0.0129	3.55183e-227	-0.00468806	0.00247926	0.0586361	0.239723	0.0792384	17
	CCL8	pQTL_FENLAND	X13748_4_CCL8	17	34319435	rs2041190	17	34307522	A	G	0.605645	-0.00017113	0.000352765	0.627598	-0.4707	0.0131	9.91801e-283	0.000363566	0.000749516	0.627629	0.791176	0.0951836	18
	CCM2	pQTL_FENLAND	X12347_29_CCM2	7	44999475	rs6964406	7	44984814	A	G	0.571702	-0.000875768	0.00105834	0.407957	-0.0874	0.0128732	1.127e-11	0.0100202	0.0121987	0.41141	0.41141	0.633074	13
	CCNH	pQTL_FENLAND	X9848_22_CCNH	5	87318416	rs3093816	5	87401570	A	G	0.586786	-0.000183015	0.000352841	0.603978	0.0886	0.0134699	4.78e-11	-0.00206563	0.00399477	0.605098	0.605098	0.340386	12
	CCS	pQTL_FENLAND	X13068_139_CCS	11	66593153	rs498045	11	66595526	A	G	0.47675	-0.000873786	0.000361648	0.0156868	-0.1703	0.0134677	1.19099e-36	0.00513086	0.00216201	0.0176352	0.0176352	0.0756134	20
	CD109	pQTL_FENLAND	X3290_50_CD109	6	73695785	rs1973482	6	73802431	A	T	0.511665	-0.00103958	0.00102047	0.308331	0.7004	0.0114	0	-0.00148427	0.00145718	0.308398	0.310709	0.0884269	20
	CD14	pQTL_FENLAND	X8969_49_CD14	5	140631728	rs6872579	5	140396254	A	G	0.816657	-0.000505367	0.000358172	0.158256	-0.1748	0.017134	1.943e-24	0.00289111	0.00206854	0.162216	0.0735681	0.17852	11
	CD163	pQTL_FENLAND	X5028_59_CD163	12	7470811	rs7305678	12	7528585	T	G	0.133327	0.00129807	0.00151575	0.391785	-0.1124	0.0197635	1.291e-08	-0.0115486	0.0136373	0.397085	0.614977	0.589566	19
	CD177	pQTL_FENLAND	X13116_25_CD177	19	43353686	rs4803617	19	43363506	A	G	0.676452	-0.000501453	0.00108256	0.643212	0.3699	0.0145994	1.26004e-141	-0.00135564	0.0029271	0.643268	0.503445	0.311287	3
	CD200	pQTL_FENLAND	X5112_73_CD200	3	112332347	rs6774405	3	112346181	T	C	0.09976	0.000160225	0.00146871	0.91313	-0.2107	0.0229288	3.954e-20	-0.00076044	0.00697112	0.913136	0.760471	0.128563	10
	CD200R1	pQTL_FENLAND	X5103_30_CD200R1	3	112921205	rs9847365	3	112835746	T	C	0.354162	0.000117703	0.00102179	0.908292	0.233	0.0140465	8.542e-62	0.000505163	0.00438546	0.908294	0.831727	0.86744	20
	CD209	pQTL_FENLAND	X3029_52_CD209	19	7739993	rs2335524	19	7720812	T	C	0.246423	0.000717795	0.000375973	0.0562406	-0.3862	0.0153438	8.59993e-140	-0.00185861	0.000976315	0.0569495	0.0379463	0.0851818	15
	CD274	pQTL_FENLAND	X5060_62_CD274	9	5450503	rs822341	9	5453396	T	C	0.259104	0.000565134	0.00113161	0.617493	-0.2839	0.0153258	1.31501e-76	-0.00199061	0.0039874	0.617621	0.477694	0.424466	18
	CD300A	pQTL_FENLAND	X5630_48_CD300A	17	74466399	rs4789062	17	74456564	A	G	0.649102	-0.00205036	0.00107322	0.0560721	0.4005	0.0133	3.29616e-199	-0.0051195	0.00268509	0.056567	0.433291	0.0466534	20
	CD300C	pQTL_FENLAND	X5066_134_CD300C	17	74541073	rs2670829	17	74463155	A	G	0.579094	-0.00160285	0.0010367	0.12208	0.0948	0.0137132	4.74399e-12	-0.0169077	0.0112058	0.131343	0.0596774	0.147043	16
	CD33	pQTL_FENLAND	X3166_92_CD33	19	51225064	rs2459141	19	51224937	T	C	0.580278	0.0010789	0.00103493	0.297185	-0.5868	0.0122	0	-0.00183861	0.00176409	0.297298	0.269004	0.0382858	6
	CD36	pQTL_FENLAND	X2973_15_CD36	7	80369575	rs6961069	7	80589645	T	C	0.400715	3.5145e-05	0.000352869	0.920664	0.2893	0.0135322	2.11e-101	0.000121483	0.00121975	0.920664	0.965164	0.225527	20
	CD46	pQTL_FENLAND	X17682_1_CD46	1	207752037	rs2796276	1	207778168	A	G	0.59975	-0.000217726	0.00101644	0.830388	-0.4017	0.0132	2.08476e-203	0.000542011	0.00253041	0.830392	0.681262	0.728854	20
	CD48	pQTL_FENLAND	X3292_75_CD48	1	160678746	rs352684	1	160711985	A	G	0.433	-0.00109553	0.00105651	0.299766	-0.1884	0.0131385	1.238e-46	0.00581494	0.00562245	0.301026	0.281714	0.085918	6
	CD55	pQTL_FENLAND	X5069_9_CD55	1	207321519	rs4844597	1	207497924	T	C	0.818909	-0.00181007	0.00124571	0.14621	0.3636	0.017	1.72001e-101	-0.0049782	0.00343393	0.14714	0.362391	0.197753	20
	CD59	pQTL_FENLAND	X11514_196_CD59	11	33703010	rs1096561	11	33727638	T	C	0.391364	0.000118967	0.0010428	0.909171	0.1502	0.0130354	1.017e-30	0.000792058	0.00694308	0.909175	0.909175	0.479028	17
	CD5L	pQTL_FENLAND	X3293_2_CD5L	1	157830911	rs2765501	1	157834858	A	G	0.404691	1.88041e-06	0.000352524	0.995744	0.3734	0.0136	5.91031e-166	5.03591e-06	0.000944092	0.995744	0.320639	0.322754	20
	CD72	pQTL_FENLAND	X7009_8_CD72	9	35609982	rs10814262	9	35639124	A	G	0.0476668	9.25349e-05	0.000392968	0.813838	0.2937	0.0312024	4.834e-21	0.000315066	0.00133841	0.813895	0.88768	0.92144	13
	CD8A	pQTL_FENLAND	X15462_28_CD8A	2	86784610	rs12988718	2	86696311	A	T	0.674007	-0.000617153	0.0010971	0.573756	-0.1283	0.0137018	7.696e-21	0.00481023	0.0085665	0.574446	0.751672	0.62849	13
	CDCP1	pQTL_FENLAND	X16818_200_CDCP1	3	45082277	rs1073814	3	45172367	A	T	0.226318	-0.00107076	0.00116111	0.356432	-0.1942	0.0145669	1.517e-40	0.00551368	0.00599321	0.35758	0.767652	0.415952	18
	CDH17	pQTL_FENLAND	X16613_3_CDH17	8	94127162	rs10956904	8	94192889	T	G	0.4736	-0.000714071	0.000358882	0.0466225	-0.3542	0.013	1.84574e-163	0.00201601	0.00101592	0.047208	0.0605766	0.230302	20
	CDH5	pQTL_FENLAND	X2819_23_CDH5	16	66366622	rs1972838	16	66394323	A	C	0.318361	0.000257854	0.00108235	0.811698	-0.1872	0.014289	3.25003e-39	-0.00137743	0.00578273	0.811729	0.811729	0.623414	20
	CDKN1B	pQTL_FENLAND	X3719_2_CDKN1B	12	12685498	rs2417224	12	12713898	T	C	0.115716	-0.000495689	0.00157728	0.753317	0.1999	0.0206366	3.435e-22	-0.00247968	0.00789449	0.753443	0.753443	0.643602	6
	CDNF	pQTL_FENLAND	X4962_52_CDNF	10	14819245	rs3107789	10	14809784	A	C	0.543881	-0.000826583	0.00101836	0.416977	0.1099	0.0136278	7.35899e-16	-0.00752123	0.0093131	0.419323	0.296343	0.3566	4
	CDON	pQTL_FENLAND	X4541_49_CDON	11	125955796	rs7945668	11	126016845	T	C	0.540609	0.000192675	0.000353023	0.585214	0.186	0.0129531	9.29688e-47	0.00103588	0.00189934	0.585485	0.844461	0.188321	20
	CEL	pQTL_FENLAND	X9796_4_CEL	9	133061981	rs2773821	9	133032812	A	G	0.964747	0.00468113	0.00500517	0.349656	-0.6286	0.0347852	5.40101e-73	-0.00744691	0.00797307	0.3503	0.606337	null	null
	CELA2A	pQTL_FENLAND	X7140_1_CELA2A	1	15456728	rs4661629	1	15461200	T	C	0.755708	-0.000268661	0.00120439	0.823483	0.0935	0.0159593	4.666e-09	-0.00287338	0.0128905	0.823608	0.823608	0.398299	6
	CETN3	pQTL_FENLAND	X17410_5_CETN3	5	90392257	rs2366616	5	90367118	A	G	0.278931	0.00454446	0.00143827	0.00157949	-0.1531	0.0145651	7.65401e-26	-0.0296829	0.00980956	0.0024788	0.0024788	0.000966112	20
	CFH	pQTL_FENLAND	X4159_130_CFH	1	196651754	rs2274700	1	196713817	A	G	0.39932	-0.00313463	0.00105323	0.00291829	0.2394	0.0135411	6.03005e-70	-0.0130937	0.00446135	0.00333633	0.0296294	0.00552345	13
	CFHR1	pQTL_FENLAND	X15468_14_CFHR1	1	196819731	rs1329427	1	196735429	T	C	0.39959	-0.00309381	0.00105177	0.00326591	-0.5347	0.0125	0	0.00578607	0.00197167	0.00333974	0.057521	0.00218771	18
	CFHR2	pQTL_FENLAND	X15584_9_CFHR2	1	196943738	rs10801572	1	196851945	A	G	0.790552	0.00304375	0.00117145	0.00936957	0.963	0.0138	0	0.00316069	0.00121731	0.00941878	0.101804	0.0752456	20
	CFHR4	pQTL_FENLAND	X6471_53_CFHR4	1	196888014	rs10922143	1	196852041	A	G	0.671128	0.00173994	0.00109608	0.11242	0.6751	0.013	0	0.0025773	0.00162435	0.112587	0.0414719	0.0898262	20
	CFHR5	pQTL_FENLAND	X16055_3_CFHR5	1	196975010	rs12140116	1	196852739	T	C	0.332134	-0.00152441	0.00107335	0.155539	-0.2862	0.0142175	4.02012e-90	0.00532637	0.00375967	0.156567	0.495336	0.070827	20
	CFI	pQTL_FENLAND	X2567_5_CFI	4	109731008	rs7439493	4	109735574	A	G	0.415992	0.000115933	0.000352687	0.742372	0.2646	0.0135534	7.04096e-85	0.000438145	0.0013331	0.742407	0.738946	0.0386862	20
	CHCHD10	pQTL_FENLAND	X11270_17_CHCHD10	22	23765834	rs2096519	22	23663107	C	G	0.51071	0.00101509	0.00101988	0.319589	0.1233	0.013373	2.97001e-20	0.00823265	0.00831956	0.322392	0.322392	0.463841	8
	CHGA	pQTL_FENLAND	X8476_11_CHGA	14	92923150	rs2402224	14	92925942	T	C	0.474503	-0.000461746	0.00102941	0.653755	-0.1014	0.0129853	5.771e-15	0.00455371	0.0101687	0.654287	0.654287	0.732318	6
	CHI3L1	pQTL_FENLAND	X11104_13_CHI3L1	1	203178931	rs12141494	1	203182297	A	G	0.524125	0.000905811	0.00101941	0.374238	-0.9865	0.0098	0	-0.000918206	0.0010334	0.374257	0.810187	0.904408	20
	CHIT1	pQTL_FENLAND	X3600_2_CHIT1	1	203212827	rs2486955	1	203210639	T	C	0.52175	-0.000221789	0.00101654	0.827288	0.3348	0.0128822	6.52987e-149	-0.000662452	0.00303636	0.827294	0.481582	0.871041	6
	CHKB	pQTL_FENLAND	X7761_125_CHKB	22	50578959	rs131776	22	50553668	T	C	0.482989	-0.000909194	0.00101764	0.371624	0.0882	0.0130298	1.296e-11	-0.0103083	0.0116379	0.37575	0.37575	0.428232	20
	CHL1	pQTL_FENLAND	X8958_51_CHL1	3	196763	rs3872650	3	229408	A	C	0.878876	-0.00103187	0.00190816	0.588667	-0.42	0.0203018	4.46012e-95	0.00245684	0.00454479	0.588794	0.603273	0.0349492	20
	CHMP2B	pQTL_FENLAND	X17350_13_CHMP2B	3	87227271	rs9822911	3	87269608	T	C	0.58913	-0.000149859	0.00035316	0.671319	-0.3458	0.0124	3.82564e-171	0.00043337	0.0010214	0.671354	0.144904	0.149544	20
	CHMP3	pQTL_FENLAND	X12508_9_CHMP3	2	86503430	rs4832296	2	86530537	A	G	0.376863	-0.0026564	0.00104994	0.0114046	-0.1089	0.0129533	4.20298e-17	0.024393	0.0100684	0.0154048	0.0154048	0.00492671	17
	CHRDL2	pQTL_FENLAND	X6086_15_CHRDL2	11	74696429	rs6592590	11	74669984	T	C	0.408173	0.000479143	0.000355724	0.177995	0.1333	0.0132887	1.11299e-23	0.00359447	0.00269254	0.181885	0.372664	0.750521	20
	CHST11	pQTL_FENLAND	X7779_86_CHST11	12	104455295	rs1650132	12	104587879	A	G	0.525842	7.83845e-05	0.00100862	0.938055	0.3712	0.0128	6.5795e-185	0.000211165	0.00271721	0.938056	0.79808	0.550126	20
	CHST12	pQTL_FENLAND	X6626_81_CHST12	7	2403588	rs6952433	7	2357003	A	G	0.205676	-0.00118226	0.00137049	0.388327	0.2051	0.0158003	1.57301e-38	-0.00576431	0.00669679	0.389372	0.422267	0.0721337	16
	CHST15	pQTL_FENLAND	X4469_78_CHST15	10	124007668	rs9422302	10	124106261	T	G	0.26446	-0.000373225	0.00114486	0.744424	-0.1584	0.015457	1.211e-24	0.00235622	0.0072313	0.744548	0.770713	0.00467181	11
	CHST4	pQTL_FENLAND	X18876_77_CHST4	16	71525233	rs7199026	16	71507323	A	C	0.601561	-1.49483e-05	0.000352714	0.966195	-0.1089	0.0136499	1.486e-15	0.000137267	0.00323893	0.966196	0.0222824	0.00107636	9
	CHST9	pQTL_FENLAND	X11646_4_CHST9	18	26906481	rs7240658	18	27107383	A	T	0.472013	0.00148209	0.00102426	0.147901	-0.2641	0.0125976	1.39003e-97	-0.00561187	0.00388754	0.148865	0.356584	0.142693	17
	CLEC11A	pQTL_FENLAND	X4500_50_CLEC11A	19	50723364	rs6509496	19	50744242	T	C	0.105452	0.000501366	0.00035953	0.163166	0.3093	0.0209101	1.65298e-49	0.00162097	0.00116755	0.165031	0.615	0.480523	4
	CLEC12A	pQTL_FENLAND	X11187_11_CLEC12A	12	9951316	rs588272	12	9985046	T	G	0.362518	3.55992e-05	0.00035287	0.919642	1.2184	0.0075	0	2.9218e-05	0.000289618	0.919642	0.0386175	0.680838	20
	CLEC1B	pQTL_FENLAND	X4332_6_CLEC1B	12	9985642	rs4763395	12	9957242	A	C	0.386279	-0.000273197	0.00105643	0.79594	0.1872	0.0129223	1.47302e-47	-0.00145939	0.00564421	0.795972	0.915066	0.698751	20
	CLEC3B	pQTL_FENLAND	X5701_81_CLEC3B	3	45001548	rs2056320	3	45050923	A	G	0.22205	-0.000694472	0.000362285	0.0552481	-0.2726	0.0160878	2.11102e-64	0.00254758	0.00133748	0.05681	0.00247198	6.74971e-05	20
	CLEC4C	pQTL_FENLAND	X9094_5_CLEC4C	12	7729383	rs7302014	12	7748398	T	C	0.597123	0.00175249	0.00114779	0.126802	-0.5841	0.012	0	-0.00300033	0.00196603	0.126989	0.664548	0.268347	19
	CLIC5	pQTL_FENLAND	X12475_48_CLIC5	6	45880827	rs1010893	6	45963158	C	G	0.6267	-0.0012189	0.00116409	0.295063	0.0914	0.012837	1.079e-12	-0.0133359	0.0128732	0.300231	0.524223	0.318793	3
	CLMP	pQTL_FENLAND	X10440_26_CLMP	11	123069872	rs2155572	11	123196947	T	G	0.588058	0.000638392	0.0010695	0.550571	0.215	0.0123325	4.58495e-68	0.00296926	0.00497735	0.550805	0.890378	0.332305	15
	CLN5	pQTL_FENLAND	X8874_53_CLN5	13	76990660	rs9530617	13	76978474	T	C	0.661973	-0.000195853	0.000353932	0.580015	0.1744	0.0143429	5.11599e-34	-0.00112301	0.00203153	0.580407	0.286065	0.638376	20
	CLPS	pQTL_FENLAND	X5749_53_CLPS	6	35794982	rs2766582	6	35784118	A	G	0.66153	0.000238041	0.000353908	0.501198	0.4103	0.0136	6.02263e-200	0.000580163	0.000862775	0.501305	0.227025	0.0188234	19
	CLSTN1	pQTL_FENLAND	X15521_4_CLSTN1	1	9728926	rs11121536	1	10256703	A	T	0.0358948	-0.000155243	0.00257395	0.951906	0.293	0.0365957	1.18099e-15	-0.000529838	0.00878507	0.951908	0.697138	null	null
	CLSTN2	pQTL_FENLAND	X18882_7_CLSTN2	3	139935185	rs6777464	3	139828374	T	C	0.494881	1.43893e-05	0.00100882	0.98862	0.227	0.0134742	1.104e-63	6.3389e-05	0.00444414	0.98862	0.820346	0.462425	20
	CMBL	pQTL_FENLAND	X19115_13_CMBL	5	10275875	rs11738492	5	10306910	T	C	0.64313	-3.48936e-05	0.000352867	0.921229	0.1646	0.0142268	5.86699e-31	-0.00021199	0.00214386	0.921232	0.988341	0.514949	15
	CNDP1	pQTL_FENLAND	X5456_59_CNDP1	18	74534500	rs12605490	18	74559220	A	T	0.204275	-0.00232265	0.00140557	0.0984414	0.2824	0.0165623	3.45191e-65	-0.00822468	0.00500056	0.100021	0.274012	0.945867	4
	CNN1	pQTL_FENLAND	X15566_10_CNN1	19	11538767	rs8606	19	11553253	A	G	0.141784	0.000134496	0.000355071	0.704847	0.1097	0.0172625	2.087e-10	0.00122603	0.00324249	0.705345	0.722983	null	null
	CNP	pQTL_FENLAND	X6609_22_CNP	17	41966763	rs11079027	17	41971503	A	G	0.262619	0.00152081	0.00107225	0.156094	-0.1055	0.014646	5.87501e-13	-0.0144153	0.0103587	0.16404	0.16404	0.223263	18
	CNPY3	pQTL_FENLAND	X17327_3_CNPY3	6	42929480	rs4714634	6	42933382	A	G	0.46529	0.000280523	0.000353785	0.427824	-0.3083	0.0130563	2.82008e-123	-0.000909904	0.00114818	0.428085	0.0617675	0.394702	17
	CNRIP1	pQTL_FENLAND	X18218_48_CNRIP1	2	68284171	rs1867312	2	68392849	A	C	0.564078	0.000220809	0.000353573	0.532294	0.2157	0.0134431	6.15904e-58	0.00102369	0.00164043	0.532604	0.60797	0.554277	20
	CNTFR	pQTL_FENLAND	X14101_2_CNTFR	9	34551432	rs4472605	9	34566192	A	G	0.130597	-0.000848272	0.000383117	0.0268198	-0.1876	0.0199571	5.449e-21	0.00452171	0.00209809	0.0311498	0.00805913	0.0357505	9
	CNTN1	pQTL_FENLAND	X2974_61_CNTN1	12	40692439	rs1838343	12	40802428	T	C	0.44097	0.000103084	0.00101654	0.919228	-0.1756	0.0125039	8.42292e-45	-0.000587039	0.00578912	0.91923	0.118552	0.456547	20
	CNTN2	pQTL_FENLAND	X3296_92_CNTN2	1	205042937	rs3753847	1	205045411	T	C	0.148294	-0.00170442	0.00127904	0.182668	0.8354	0.0167	0	-0.00204025	0.00153159	0.182824	0.0819822	1.18128e-06	20
	CNTN4	pQTL_FENLAND	X3298_52_CNTN4	3	2098813	rs163352	3	3056357	C	G	0.81375	0.0024978	0.0011645	0.0319557	-0.3469	0.0174489	5.9531e-88	-0.00720035	0.00337634	0.0329585	0.0676816	0.274955	13
	CNTN5	pQTL_FENLAND	X3299_29_CNTN5	11	99020949	rs1381332	11	99197410	T	C	0.0778236	-0.00178494	0.0016823	0.288685	0.6821	0.0242	8.69388e-175	-0.00261683	0.0024681	0.289026	2.68211e-05	0.00400154	20
	CNTNAP2	pQTL_FENLAND	X6965_19_CNTNAP2	7	146116002	rs6969311	7	145663567	C	G	0.291892	0.000419925	0.00113153	0.710554	0.556	0.0131	0	0.00075526	0.0020352	0.710565	0.0150936	0.0822947	20
	COCH	pQTL_FENLAND	X7227_75_COCH	14	30874514	rs4981792	14	30836263	T	C	0.715001	4.72726e-05	0.000354554	0.893933	-0.2693	0.0143819	3.10296e-78	-0.000175539	0.00131661	0.893935	0.321601	0.592767	7
	COL10A1	pQTL_FENLAND	X15653_9_COL10A1	6	116118909	rs563176	6	116110263	A	C	0.587592	0.000261011	0.000354186	0.461164	0.2524	0.013473	2.62696e-78	0.00103412	0.00140436	0.461511	0.0690377	0.32865	20
	COL15A1	pQTL_FENLAND	X8974_172_COL15A1	9	98943179	rs7874287	9	98870938	T	C	0.307453	0.000205784	0.000354495	0.561577	-0.2232	0.0141103	2.329e-56	-0.000921972	0.00158931	0.561841	0.805133	0.341542	20
	COL18A1	pQTL_FENLAND	X2201_17_COL18A1	21	45405165	rs4819126	21	45501224	A	G	0.510029	-7.91868e-05	0.00103258	0.938871	0.1826	0.0133175	8.6969e-43	-0.000433663	0.00565496	0.938872	0.365416	0.40696	19
	COL28A1	pQTL_FENLAND	X10702_1_COL28A1	7	7356203	rs10251492	7	7244915	A	G	0.638142	0.00324545	0.00107588	0.00255679	0.0919	0.0139262	4.138e-11	0.035315	0.0128723	0.00607896	0.00607896	0.0154126	14
	COL2A1	pQTL_FENLAND	X18875_125_COL2A1	12	47972967	rs6580659	12	48194252	T	C	0.62371	0.0011062	0.00100742	0.272183	0.7777	0.0115	0	0.0014224	0.00129556	0.272246	0.147229	0.0279265	20
	COL6A1	pQTL_FENLAND	X16828_8_COL6A1	21	45981770	rs2236488	21	46002798	T	C	0.553516	-0.000103383	0.00101639	0.918982	-0.8027	0.0113	0	0.000128795	0.00126622	0.918982	0.483882	0.521956	20
	COL6A2	pQTL_FENLAND	X16753_46_COL6A2	21	46098112	rs8134628	21	46139466	T	C	0.941015	0.000849212	0.00203927	0.677095	0.467	0.0285669	4.52401e-60	0.00181844	0.00436815	0.677194	0.256005	0.743021	18
	COL6A3	pQTL_FENLAND	X11196_31_COL6A3	2	237324003	rs4496284	2	237311587	A	G	0.430621	0.000202009	0.00101661	0.842492	-0.1047	0.0132875	3.285e-15	-0.00192941	0.00971288	0.842541	0.420263	0.382055	5
	COL9A1	pQTL_FENLAND	X15466_30_COL9A1	6	70216040	rs495823	6	70286887	A	G	0.492247	0.000529951	0.000357434	0.138166	0.0995	0.0135939	2.49e-13	0.00532614	0.00366526	0.146184	0.146184	0.700941	7
	COLEC10	pQTL_FENLAND	X6558_5_COLEC10	8	118995452	rs1385493	8	119075202	T	C	0.527908	0.000139881	0.000352887	0.691817	0.0921	0.0135653	1.126e-11	0.00151879	0.00383808	0.692315	0.692315	0.366081	10
	COLEC11	pQTL_FENLAND	X4430_44_COLEC11	2	3594832	rs6542680	2	3592552	T	C	0.826266	0.00139982	0.00108442	0.196758	-0.8658	0.0156	0	-0.00161679	0.00125285	0.196879	0.18461	0.114305	3
	COLEC12	pQTL_FENLAND	X5457_5_COLEC12	18	316737	rs7243583	18	400766	T	C	0.270001	-7.66282e-05	0.000353531	0.828403	-0.1231	0.0144126	1.329e-17	0.000622487	0.00287283	0.828457	0.146472	0.18849	20
	COLGALT1	pQTL_FENLAND	X5638_23_COLGALT1	19	17555649	rs4808666	19	17557324	T	C	0.4666	-0.000366394	0.000354277	0.301041	-0.1832	0.0127458	7.60194e-47	0.00199997	0.00193882	0.302289	0.338058	0.38099	19
	COMT	pQTL_FENLAND	X18382_109_COMT	22	19941371	rs4680	22	19963748	A	G	0.5177	0.000170144	0.000353151	0.629957	-0.1215	0.0135576	3.195e-19	-0.00140036	0.00291079	0.630451	0.630451	0.0390797	20
	CPA4	pQTL_FENLAND	X9267_2_CPA4	7	130293134	rs6467294	7	130303287	T	C	0.570689	-0.0015988	0.00103702	0.123141	1.0565	0.0092	0	-0.0015133	0.000981651	0.123175	0.566149	0.054164	20
	CPB1	pQTL_FENLAND	X15375_49_CPB1	3	148791102	rs1850288	3	148854166	A	G	0.369913	0.000561828	0.00035661	0.115148	0.1504	0.0139524	4.30202e-27	0.00373556	0.00239626	0.119018	0.183473	0.0824749	11
	CPB2	pQTL_FENLAND	X3518_54_CPB2	13	46053186	rs7139616	13	46101160	T	G	0.381336	0.00386225	0.0011222	0.000578137	-0.6321	0.0126	0	-0.00611018	0.00177953	0.000595626	0.00162414	0.00130756	19
	CPM	pQTL_FENLAND	X9416_77_CPM	12	68842197	rs10748118	12	69030720	T	C	0.80855	-0.000251592	0.000356168	0.479949	0.1476	0.016591	5.77001e-19	-0.00170455	0.00242066	0.481328	0.481328	0.136964	7
	CPN2	pQTL_FENLAND	X6415_90_CPN2	3	194339768	rs3732476	3	194341836	T	C	0.673765	0.000203608	0.000353995	0.565175	-0.306	0.014082	1.07002e-104	-0.000665387	0.00115725	0.565311	0.513624	0.314406	9
	CPNE1	pQTL_FENLAND	X5346_24_CPNE1	20	35626031	rs6060597	20	35782178	A	G	0.896976	-0.00374874	0.0018423	0.0418696	1.1782	0.0183	0	-0.00318175	0.00156444	0.0419719	0.219373	0.0914116	15
	CPOX	pQTL_FENLAND	X18241_18_CPOX	3	98579446	rs78478767	3	98585944	A	C	0.328682	-0.000193863	0.00111645	0.862146	0.1268	0.0142651	6.177e-19	-0.00152889	0.00880648	0.862172	0.693106	0.856871	11
	CPQ	pQTL_FENLAND	X9394_19_CPQ	8	96645242	rs4145698	8	96839350	A	T	0.655032	0.00171129	0.0010187	0.0929825	0.1752	0.0138452	1.05999e-36	0.00976764	0.00586553	0.0958607	0.428624	0.465954	20
	CPXM1	pQTL_FENLAND	X6255_74_CPXM1	20	2794074	rs215545	20	2801369	T	C	0.237709	-0.000358212	0.00116498	0.758475	-0.4393	0.0148	1.2944e-193	0.000815415	0.00265204	0.758488	0.592386	0.107916	16
	CPZ	pQTL_FENLAND	X6493_9_CPZ	4	8592660	rs13107395	4	8600119	T	C	0.565079	0.00113063	0.00103316	0.273805	0.123	0.013906	9.14299e-19	0.00919215	0.00846375	0.277452	0.122963	0.514781	20
	CR1	pQTL_FENLAND	X19556_12_CR1	1	207496147	rs679515	1	207577223	T	C	0.179954	0.00119391	0.00128469	0.352716	0.5857	0.0167	1.81096e-269	0.00203843	0.0021942	0.352885	0.694988	0.831653	20
	CR2	pQTL_FENLAND	X15570_99_CR2	1	207453024	rs17617	1	207480050	A	C	0.84675	-0.0020438	0.00148733	0.169399	-0.1789	0.0180279	3.28899e-23	0.0114243	0.00839309	0.173466	0.0484624	0.78901	20
	CRABP2	pQTL_FENLAND	X11696_7_CRABP2	1	156699606	rs3806412	1	156706761	T	G	0.610372	1.6145e-05	0.000353864	0.963609	0.3102	0.0133881	9.17998e-119	5.20472e-05	0.00114076	0.963609	0.912725	0.428025	4
	CRADD	pQTL_FENLAND	X15322_35_CRADD	12	93677375	rs2028204	12	93864506	A	G	0.56115	0.00170196	0.00102383	0.0964418	-0.0761	0.0133565	1.215e-08	-0.0223648	0.0140147	0.110529	0.110529	0.192639	16
	CRAT	pQTL_FENLAND	X12637_7_CRAT	9	129094142	rs7849270	9	129112362	A	G	0.305327	0.000176793	0.000355136	0.618613	-0.1515	0.0135085	3.434e-29	-0.00116695	0.00234644	0.618958	0.618958	0.0298625	20
	CREB3L4	pQTL_FENLAND	X11308_8_CREB3L4	1	153967534	rs11264736	1	153966654	T	C	0.47995	-0.00047577	0.000354046	0.179011	0.3099	0.0130904	6.70005e-124	-0.00153524	0.00114429	0.17971	0.822282	0.461271	20
	CREG1	pQTL_FENLAND	X9357_4_CREG1	1	167529117	rs4657668	1	167545468	A	G	0.636499	-0.000137863	0.000353582	0.696607	-0.2491	0.0138508	2.57599e-72	0.000553446	0.00141977	0.696675	0.696675	0.622127	15
	CRELD1	pQTL_FENLAND	X7628_40_CRELD1	3	9933793	rs279545	3	9930809	A	G	0.784524	-0.000492365	0.000375669	0.189981	0.9226	0.014	0	-0.000533671	0.000407266	0.190069	0.618879	0.456719	12
	CRHBP	pQTL_FENLAND	X6039_24_CRHBP	5	76953045	rs1700658	5	76915034	A	G	0.643244	0.000889133	0.00105913	0.401191	-0.6606	0.0128	0	-0.00134595	0.00160349	0.401253	0.114535	0.0294881	20
	CRISP2	pQTL_FENLAND	X9282_12_CRISP2	6	49692358	rs555247	6	49742392	A	G	0.448762	-0.00438928	0.00107178	4.21576e-05	0.4988	0.011	0	-0.00879969	0.00215746	4.52834e-05	0.000386554	8.25393e-06	20
	CRISPLD2	pQTL_FENLAND	X5691_2_CRISPLD2	16	84819985	rs4783075	16	84814587	A	G	0.171153	0.000720103	0.00128113	0.574058	-0.1555	0.0173874	3.77902e-19	-0.00463089	0.00825502	0.574812	0.277486	0.72829	7
	CRLF1	pQTL_FENLAND	X14747_9_CRLF1	19	18572220	rs10423852	19	18654337	A	G	0.596756	-0.00107824	0.00101285	0.287074	-0.1406	0.0136614	7.67504e-25	0.00766885	0.0072422	0.28964	0.418246	0.827602	20
	CRNN	pQTL_FENLAND	X17738_7_CRNN	1	152409243	rs2146115	1	152471019	T	C	0.18999	0.000319925	0.000356513	0.369519	0.1976	0.017119	8.03301e-31	0.00161905	0.00180966	0.370961	0.803512	0.366167	20
	CROT	pQTL_FENLAND	X13929_27_CROT	7	87345664	rs31659	7	87411313	T	C	0.888933	5.62129e-05	0.000356167	0.874593	0.76	0.0194	0	7.39644e-05	0.000468644	0.874594	0.0166923	0.554772	20
	CRP	pQTL_FENLAND	X4337_49_CRP	1	159712289	rs2794519	1	159698724	T	C	0.558002	2.30974e-05	0.00101618	0.981866	0.1044	0.0135655	1.404e-14	0.00022124	0.00973356	0.981866	0.510937	0.359836	3
	CRTAC1	pQTL_FENLAND	X5632_6_CRTAC1	10	97865000	rs684225	10	97882605	A	C	0.4262	0.000352955	0.00035378	0.318441	-0.3991	0.0125	1.09159e-223	-0.000884376	0.000886877	0.318677	0.410224	0.51005	5
	CRTAM	pQTL_FENLAND	X7968_15_CRTAM	11	122838500	rs2887851	11	122843102	A	G	0.430194	-3.44721e-05	0.000352912	0.922187	-0.2074	0.0132218	1.88e-55	0.000166211	0.00170163	0.922189	0.970219	0.561611	5
	CRYBB1	pQTL_FENLAND	X17751_68_CRYBB1	22	26599278	rs4822754	22	26616930	A	G	0.474752	0.00164502	0.00103681	0.112599	0.256	0.0130008	2.57093e-86	0.00642586	0.00406316	0.113766	0.1946	0.353563	20
	CRYGD	pQTL_FENLAND	X12366_16_CRYGD	2	208121607	rs7355261	2	208114804	A	G	0.468791	-0.000569388	0.000357956	0.111686	-0.2481	0.0133618	5.84605e-77	0.00229499	0.00144808	0.112999	0.325778	0.0298219	20
	CRYZ	pQTL_FENLAND	X13983_27_CRYZ	1	74705482	rs28602706	1	74734289	T	C	0.447218	-0.000354466	0.00101695	0.727421	0.954	0.0096	0	-0.000371557	0.00106599	0.727423	0.156771	0.89121	20
	CSF1R	pQTL_FENLAND	X13682_47_CSF1R	5	150053291	rs216123	5	150080990	A	G	0.439826	3.76472e-05	0.000353585	0.915207	0.102	0.0138046	1.481e-13	0.00036909	0.00346688	0.915216	0.980934	0.739245	20
	CSF2RB	pQTL_FENLAND	X10512_13_CSF2RB	22	36913628	rs5756415	22	36934769	C	G	0.545081	0.00205623	0.00106505	0.0535262	0.7246	0.0116	0	0.00283775	0.00147054	0.0536403	0.157358	0.0373878	18
	CSGALNACT2	pQTL_FENLAND	X10772_21_CSGALNACT2	10	43138445	rs2505548	10	43234036	A	G	0.513721	0.00174831	0.00102661	0.0885695	0.1093	0.013353	2.71399e-16	0.0159956	0.00959375	0.0954569	0.241083	0.1406	12
	CSRP1	pQTL_FENLAND	X15529_33_CSRP1	1	201483530	rs12729389	1	201487671	T	G	0.6406	2.71265e-05	0.000352661	0.938688	0.1005	0.0137138	2.32899e-13	0.000269916	0.00350926	0.938691	0.938691	0.140795	20
	CST1	pQTL_FENLAND	X5459_33_CST1	20	23747562	rs4990306	20	23748849	T	G	0.311596	-0.000248529	0.00103008	0.809345	0.4106	0.014	4.48407e-189	-0.000605282	0.00250881	0.809351	0.0376249	0.255304	20
	CST2	pQTL_FENLAND	X4324_33_CST2	20	23823769	rs4422222	20	23748863	T	C	0.311029	-0.00023436	0.00103003	0.820014	0.3929	0.0138	2.67759e-178	-0.000596488	0.0026217	0.82002	0.0257832	0.173271	20
	CST3	pQTL_FENLAND	X2609_59_CST3	20	23626706	rs911119	20	23632100	T	C	0.783198	0.00136903	0.00120716	0.256754	0.4002	0.0152	8.9431e-153	0.00342088	0.00301918	0.257194	0.189008	0.164164	20
	CST4	pQTL_FENLAND	X14076_74_CST4	20	23685640	rs1538909	20	23697830	T	C	0.50797	-0.000375113	0.00102481	0.71434	0.2485	0.013459	4.06398e-76	-0.00150951	0.00412477	0.714394	0.876306	0.374589	20
	CST5	pQTL_FENLAND	X3803_10_CST5	20	23875934	rs4239743	20	23878380	A	C	0.560289	-0.00178312	0.00102679	0.0824591	-0.5405	0.0123	0	0.00329903	0.00190119	0.0826986	0.02724	0.0431637	17
	CST7	pQTL_FENLAND	X3302_58_CST7	20	24949269	rs2094935	20	24921760	A	C	0.228715	-0.00113589	0.00163176	0.486358	-0.7856	0.0144	0	0.00144588	0.00207725	0.486394	0.276612	0.602293	15
	CTF1	pQTL_FENLAND	X2889_37_CTF1	16	30896614	rs4889685	16	30918123	T	C	0.641424	-0.00123435	0.00106013	0.244289	0.0912	0.0139579	6.406e-11	-0.0135345	0.0118074	0.251681	0.251681	0.0264381	14
	CTRB1	pQTL_FENLAND	X5671_1_CTRB1	16	75218988	rs8051363	16	75221319	A	G	0.275679	8.57941e-05	0.000354959	0.809012	-0.4899	0.0144	1.0962e-253	-0.000175126	0.000724573	0.809017	0.0683196	0.111349	20
	CTRB2	pQTL_FENLAND	X5648_28_CTRB2	16	75204103	rs889515	16	75217401	T	C	0.20264	2.75618e-05	0.00035619	0.938322	1.0035	0.014	0	2.74657e-05	0.000354948	0.938322	0.0485851	0.0702383	20
	CTSB	pQTL_FENLAND	X8007_19_CTSB	8	11842524	rs6990033	8	11835869	T	G	0.726187	0.000765427	0.00124481	0.538623	-0.5843	0.0141	0	-0.00130999	0.00213066	0.538667	0.0745135	0.01515	20
	CTSD	pQTL_FENLAND	X5508_62_CTSD	11	1752752	rs28631755	11	1669681	A	C	0.0655293	-0.00186518	0.00241758	0.440407	-0.1956	0.0268401	3.15499e-13	0.00953568	0.0124289	0.442951	0.580237	0.412311	12
	CTSF	pQTL_FENLAND	X9212_22_CTSF	11	66563464	rs2511224	11	66495135	T	C	0.358822	0.000145028	0.000354042	0.682073	0.2093	0.0139754	1.049e-50	0.000692921	0.00169218	0.682185	0.682185	0.00557893	20
	CTSH	pQTL_FENLAND	X8465_52_CTSH	15	78921058	rs12592898	15	78936857	A	G	0.127388	-0.000822682	0.0014534	0.571367	-1.0764	0.0173	0	0.000764291	0.0013503	0.571383	0.579464	0.0688225	20
	CTSO	pQTL_FENLAND	X9264_11_CTSO	4	155921580	rs6833967	4	155950944	A	T	0.725588	-0.00329784	0.00127472	0.00967878	0.1222	0.0142975	1.264e-17	-0.0269872	0.0108989	0.0132808	0.0132808	0.0234751	20
	CTSS	pQTL_FENLAND	X3181_50_CTSS	1	150730079	rs61819176	1	150991034	T	G	0.929995	0.00824471	0.00219784	0.000175932	0.6151	0.0242506	6.24976e-142	0.0134038	0.003612	0.000206509	0.00612613	0.000100513	20
	CTSV	pQTL_FENLAND	X3364_76_CTSV	9	97029677	rs10759658	9	97399242	A	G	0.759326	-0.000258109	0.000353758	0.465621	-0.1763	0.0148564	1.75799e-32	0.00146404	0.00201036	0.466463	0.168575	0.0767976	20
	CX3CL1	pQTL_FENLAND	X2827_23_CX3CL1	16	57372477	rs659616	16	57396891	C	G	0.58274	0.00166346	0.00102362	0.104145	-0.0849	0.0133135	1.806e-10	-0.0195932	0.0124421	0.115313	0.115313	0.268381	20
	CXCL1	pQTL_FENLAND	X2985_35_CXCL1	4	73869393	rs4074	4	73870427	A	G	0.345027	-0.000530999	0.000356766	0.136654	0.6766	0.0123	0	-0.000784805	0.000527485	0.136797	0.646733	0.587453	17
	CXCL11	pQTL_FENLAND	X3038_9_CXCL11	4	76033682	rs35170645	4	76043803	A	G	0.485253	8.68531e-05	0.001022	0.932274	0.5104	0.0121	0	0.000170167	0.00200235	0.932274	0.0102311	0.0125235	20
	CXCL12	pQTL_FENLAND	X3516_60_CXCL12	10	44370165	rs1023264	10	44398308	T	C	0.6696	0.000188847	0.000354479	0.59421	-0.133	0.0139961	2.046e-21	-0.00141991	0.00266944	0.594788	0.485904	0.450434	6
	CXCL16	pQTL_FENLAND	X2436_49_CXCL16	17	4733533	rs1876444	17	4735189	T	C	0.437838	-0.00105092	0.00101838	0.302095	-0.1815	0.013326	3.04698e-42	0.00579019	0.005627	0.303479	0.0833467	0.314355	20
	CXCL5	pQTL_FENLAND	X2979_8_CXCL5	4	73995642	rs352045	4	73998970	T	G	0.112958	-0.00120122	0.0016072	0.454823	0.6692	0.0191	6.22729e-269	-0.00179501	0.00240222	0.454926	0.667324	0.373147	20
	CXCL6	pQTL_FENLAND	X3495_15_CXCL6	4	73836640	rs7689435	4	73770292	A	G	0.579425	-7.16134e-05	0.000353065	0.839265	-0.697	0.0115	0	0.000102745	0.000506552	0.839266	0.316297	0.0519496	18
	CXCL9	pQTL_FENLAND	X9188_119_CXCL9	4	76001275	rs34630680	4	75937118	A	T	0.774247	0.00177365	0.0011485	0.122512	0.1237	0.0156432	2.62399e-15	0.0143383	0.00945999	0.1296	0.1296	0.192336	6
	CYB5A	pQTL_FENLAND	X11287_14_CYB5A	18	74250846	rs6566789	18	74266264	A	G	0.290961	-9.71337e-05	0.0003537	0.783607	-0.1418	0.0146267	3.179e-22	0.000685005	0.00249536	0.783691	0.783691	0.672153	12
	CYB5D2	pQTL_FENLAND	X10924_258_CYB5D2	17	4143168	rs17176322	17	4153082	A	G	0.610018	0.000891296	0.000364073	0.0143601	-0.2214	0.0134048	2.79504e-61	-0.00402573	0.00166238	0.0154494	0.145105	0.099194	20
	CYB5R2	pQTL_FENLAND	X19143_38_CYB5R2	11	7665100	rs7942293	11	7656420	C	G	0.647121	0.000480986	0.00108248	0.656799	0.2896	0.0134087	1.87995e-103	0.00166086	0.00373864	0.656867	0.483181	0.83402	20
	CYTL1	pQTL_FENLAND	X8402_22_CYTL1	4	5014586	rs4689196	4	5020896	A	G	0.845506	-0.000364613	0.00156014	0.815214	-0.2715	0.0183163	1.042e-49	0.00134296	0.00574709	0.815237	0.293746	0.306473	10
	DAPK2	pQTL_FENLAND	X4355_13_DAPK2	15	63907036	rs4436737	15	63990877	A	G	0.434285	-0.00195254	0.0010533	0.0637774	0.3351	0.0128318	2.48004e-150	-0.00582674	0.00315116	0.0644462	0.0137669	0.0549119	20
	DAPP1	pQTL_FENLAND	X11615_16_DAPP1	4	99816827	rs2162386	4	99831995	A	C	0.543116	-0.000206519	0.000352945	0.558459	0.0954	0.0132369	5.714e-13	-0.00216477	0.0037118	0.55975	0.55975	0.258535	9
	DARS2	pQTL_FENLAND	X12395_86_DARS2	1	173824653	rs12141964	1	174004543	T	C	0.116593	0.00253458	0.00170579	0.137313	-0.1941	0.019391	1.38e-23	-0.0130581	0.00888449	0.141625	0.141625	0.00517768	14
	DBI	pQTL_FENLAND	X16919_1_DBI	2	119366924	rs7598576	2	119347284	A	G	0.4911	0.000582088	0.000357186	0.103175	-0.2027	0.0121835	3.73994e-62	-0.00287167	0.00177057	0.104827	0.602255	0.409564	20
	DBNL	pQTL_FENLAND	X4978_54_DBNL	7	44044640	rs2527815	7	43956642	A	C	0.507348	-0.00214251	0.00102287	0.0362066	-0.0887	0.0124375	9.91801e-13	0.0241545	0.0120189	0.0444619	0.0444619	0.0310534	20
	DCLK1	pQTL_FENLAND	X17156_72_DCLK1	13	35768652	rs4941828	13	36041172	T	C	0.189233	0.000475012	0.00123643	0.700845	0.2032	0.0167892	1.01799e-33	0.00233766	0.00608786	0.700988	0.779932	0.476359	18
	DCTD	pQTL_FENLAND	X17756_69_DCTD	4	182890060	rs7682268	4	183020906	T	C	0.393089	-8.51939e-05	0.000352783	0.809175	0.1087	0.0131831	1.646e-16	-0.000783753	0.00324687	0.809255	0.809255	0.00761681	6
	DDC	pQTL_FENLAND	X3538_26_DDC	7	50458436	rs6956737	7	50553083	T	C	0.0167184	-0.0022906	0.00508546	0.652407	-0.4523	0.055978	6.47899e-16	0.00506434	0.011261	0.65291	0.828742	0.799991	4
	DDT	pQTL_FENLAND	X19237_17_DDT	22	23970542	rs4820571	22	23900786	A	G	0.386564	-9.93388e-05	0.000353448	0.778667	0.1173	0.0139756	4.73102e-17	-0.000846878	0.00301488	0.778788	0.778788	0.554487	11
	DECR2	pQTL_FENLAND	X18343_10_DECR2	16	401858	rs3743890	16	406416	T	G	0.500954	0.000754084	0.000360417	0.0364156	0.7342	0.0112	0	0.00102708	0.000491147	0.0365109	0.00916921	0.0405034	20
	DEF6	pQTL_FENLAND	X14090_23_DEF6	6	35297818	rs820102	6	35081719	T	C	0.979824	-0.000126146	0.00483585	0.979189	0.7661	0.0438879	3.10701e-68	-0.00016466	0.00631231	0.979189	0.0358014	0.186461	20
	DEFB1	pQTL_FENLAND	X6629_3_DEFB1	8	6870592	rs2741117	8	6868447	T	G	0.51506	-0.00170892	0.00103863	0.099895	0.4168	0.0131	3.79225e-222	-0.00410009	0.00249523	0.100348	0.00376208	0.927734	20
	DHX58	pQTL_FENLAND	X14012_17_DHX58	17	42101404	rs9895297	17	42260147	T	G	0.479762	-0.000217458	0.000353191	0.538095	-0.1603	0.0136046	4.78801e-32	0.00135657	0.00220632	0.538649	0.23346	0.301008	17
	DKK1	pQTL_FENLAND	X3535_84_DKK1	10	52314281	rs7097068	10	52360120	T	G	0.572873	0.00118781	0.00102005	0.24424	0.1616	0.012661	2.61703e-37	0.00735029	0.00633843	0.246196	0.670681	0.244805	20
	DKK3	pQTL_FENLAND	X3607_71_DKK3	11	11956207	rs4910032	11	12019219	T	G	0.83265	0.000509469	0.00155131	0.7426	0.1771	0.0185592	1.39499e-21	0.00287673	0.00876468	0.742747	0.0227808	0.399505	4
	DLD	pQTL_FENLAND	X15527_90_DLD	7	107891162	rs10227605	7	107891645	T	C	0.423466	0.000299678	0.000353663	0.396797	-0.0908	0.0130915	4.04e-12	-0.00330042	0.00392392	0.400291	0.400291	0.544582	18
	DLK1	pQTL_FENLAND	X6496_60_DLK1	14	100725705	rs12881545	14	100709875	C	G	0.674223	-0.00190951	0.00102973	0.0636834	0.5327	0.0131	0	-0.00358459	0.00193504	0.0639591	0.0164988	0.316211	20
	DLK2	pQTL_FENLAND	X9359_9_DLK2	6	43450352	rs2794264	6	43440728	C	G	0.217786	0.000781657	0.0011667	0.502874	0.102	0.0155262	5.04701e-11	0.0076633	0.0114975	0.50508	0.50508	0.35684	7
	DNAJB11	pQTL_FENLAND	X7110_2_DNAJB11	3	186567403	rs3856928	3	186595782	A	T	0.795185	0.00192633	0.00110228	0.0805344	-0.1166	0.0155836	7.307e-14	-0.0165209	0.00970793	0.0887945	0.0887945	0.109755	11
	DNAJB12	pQTL_FENLAND	X8006_12_DNAJB12	10	72332830	rs9416015	10	72330859	T	G	0.622736	-0.000546692	0.00101688	0.590842	-0.1064	0.013567	4.41401e-15	0.00513808	0.00957958	0.591711	0.591711	0.938759	20
	DNAJB4	pQTL_FENLAND	X18884_22_DNAJB4	1	77979175	rs1001103	1	78054205	T	C	0.0796527	-0.00278028	0.00150433	0.064576	0.3612	0.0239262	1.71e-51	-0.00769735	0.00419592	0.0665819	0.704561	0.237633	20
	DNAJB6	pQTL_FENLAND	X11606_22_DNAJB6	7	157335381	rs12670017	7	157352769	A	G	0.508517	9.08732e-06	0.00102197	0.992905	0.1734	0.0124342	3.35498e-44	5.24067e-05	0.0058937	0.992905	0.992905	0.265745	17
	DNAJC17	pQTL_FENLAND	X14655_1_DNAJC17	15	40765161	rs1967368	15	40578649	A	G	0.605374	0.00368778	0.0010605	0.000506284	0.1002	0.0124983	1.083e-15	0.0368042	0.0115365	0.00142159	0.00198513	0.00125823	20
	DNAJC27	pQTL_FENLAND	X12799_65_DNAJC27	2	24943636	rs12623103	2	24974170	A	T	0.121068	0.00169897	0.00144959	0.241182	-0.1302	0.0213213	1.018e-09	-0.013049	0.0113368	0.249721	0.504285	0.827505	3
	DNER	pQTL_FENLAND	X9769_48_DNER	2	229357629	rs517261	2	229819388	T	C	0.309369	0.000350018	0.00109548	0.749338	-0.1643	0.0140358	1.19101e-31	-0.00213036	0.00667001	0.749428	0.911676	0.666821	18
	DOK2	pQTL_FENLAND	X19578_19_DOK2	8	21908873	rs2291317	8	21969651	T	C	0.441407	-0.000366053	0.000354171	0.301347	0.082	0.0131486	4.47799e-10	-0.00446406	0.00437807	0.307898	0.307898	0.980787	10
	DPEP1	pQTL_FENLAND	X8794_13_DPEP1	16	89613308	rs409170	16	89615942	A	G	0.397861	-0.00292235	0.00104818	0.00530305	-0.5277	0.0129	0	0.0055379	0.00199092	0.00540964	0.00839588	0.234254	20
	DPEP2	pQTL_FENLAND	X8327_26_DPEP2	16	67987394	rs3743733	16	67829548	T	C	0.5571	0.000623706	0.00035615	0.0799037	-0.0816	0.0131192	4.975e-10	-0.00764346	0.00453429	0.0918529	0.0918529	0.04939	20
	DPP7	pQTL_FENLAND	X8346_9_DPP7	9	137110542	rs4880152	9	136877801	A	G	0.73665	0.000438567	0.001119	0.695112	0.1393	0.014738	3.332e-21	0.00314836	0.00803993	0.695361	0.272961	0.862128	10
	DPT	pQTL_FENLAND	X4979_34_DPT	1	168695468	rs1018454	1	168728523	A	C	0.416115	0.00134325	0.00102382	0.18952	-0.398	0.0128	2.92571e-212	-0.00337499	0.00257469	0.189914	0.0954962	0.10393	19
	DPY30	pQTL_FENLAND	X13943_38_DPY30	2	31867809	rs160799	2	31906932	A	T	0.878171	-0.000421941	0.00175958	0.810488	-0.1415	0.0194993	3.967e-13	0.00298192	0.012442	0.810589	0.810589	0.217461	16
	DSC2	pQTL_FENLAND	X13126_52_DSC2	18	31058840	rs4799305	18	31109181	A	G	0.879165	0.000420739	0.000376713	0.264051	-0.3103	0.020034	4.13798e-54	-0.00135591	0.00121718	0.26529	0.459915	0.275046	8
	DSCAM	pQTL_FENLAND	X9175_48_DSCAM	21	40010999	rs2837940	21	41096772	T	C	0.440464	-0.000338424	0.00035444	0.339672	0.1219	0.0133738	7.87701e-20	-0.00277624	0.00292354	0.342306	0.636685	0.303773	18
	DSG2	pQTL_FENLAND	X9484_75_DSG2	18	31498177	rs7227984	18	31498664	A	G	0.525488	-0.000600894	0.000357546	0.0928391	0.1879	0.0126072	3.09498e-50	-0.00319795	0.00191491	0.0949146	0.0949146	0.149098	15
	DTD1	pQTL_FENLAND	X19194_9_DTD1	20	18587942	rs59832377	20	18590689	T	C	0.555617	-0.00255395	0.00103909	0.0139762	0.2995	0.0126298	2.60003e-124	-0.00852737	0.00348799	0.0144942	0.0796402	0.371199	20
	DTD2	pQTL_FENLAND	X18280_29_DTD2	14	31446036	rs1999346	14	31509662	T	C	0.325602	-0.00178036	0.00105655	0.0919772	0.0878	0.0132834	3.84899e-11	-0.0202774	0.0124185	0.102504	0.102504	0.652926	19
	DTYMK	pQTL_FENLAND	X19504_22_DTYMK	2	241675747	rs62193472	2	241640242	T	C	0.511714	0.00111491	0.00101911	0.273954	0.0755	0.0129968	6.28001e-09	0.0147671	0.0137355	0.282329	0.282329	null	null
	DUSP13	pQTL_FENLAND	X6525_17_DUSP13	10	75094432	rs6480770	10	75098799	A	G	0.61485	-0.00150193	0.00102119	0.141355	0.1446	0.0135249	1.11699e-26	-0.0103868	0.00712868	0.145105	0.145105	0.833266	20
	DUSP28	pQTL_FENLAND	X9940_35_DUSP28	2	240560054	rs2017989	2	241160546	T	C	0.97239	-0.00118085	0.00481269	0.806177	0.2678	0.041018	6.62799e-11	-0.00440943	0.0179839	0.806311	0.412504	0.132926	7
	EBI3	pQTL_FENLAND	X10851_77_EBI3	19	4229523	rs353694	19	4243795	A	G	0.458178	-0.000196515	0.00035327	0.578023	-0.6424	0.0121	0	0.000305908	0.000549953	0.578044	0.226105	0.0478036	6
	ECH1	pQTL_FENLAND	X12662_82_ECH1	19	38815422	rs7246278	19	38835931	T	C	0.127565	0.00036047	0.00165061	0.827129	0.563	0.0189	5.52793e-195	0.000640266	0.00293189	0.827133	0.549408	0.542031	20
	ECI1	pQTL_FENLAND	X19367_34_ECI1	16	2239402	rs6600187	16	2300997	A	G	0.786375	-0.00165741	0.00124473	0.183009	0.1826	0.0156184	1.411e-31	-0.00907673	0.00686075	0.185837	0.315329	0.0478114	9
	ECI2	pQTL_FENLAND	X12859_33_ECI2	6	4115693	rs2326408	6	4119282	A	G	0.587196	-4.93538e-08	0.00104273	0.999962	0.5565	0.0119	0	-8.86861e-08	0.00187372	0.999962	0.904124	0.148465	20
	ECM1	pQTL_FENLAND	X3366_51_ECM1	1	150508062	rs471464	1	150308609	A	C	0.608134	-0.00172253	0.00103713	0.0967424	0.6917	0.0122	0	-0.00249028	0.00150004	0.0968855	0.019466	0.00195947	20
	EDAR	pQTL_FENLAND	X2977_7_EDAR	2	108894471	rs260675	2	108983663	C	G	0.98614	-0.00442136	0.00569031	0.43716	-1.7327	0.0523	1.09875e-240	0.00255172	0.00328497	0.437286	0.479502	0.418633	5
	EFEMP1	pQTL_FENLAND	X8480_29_EFEMP1	2	55865967	rs1367228	2	55885305	A	C	0.430086	0.00019173	0.000353659	0.587728	0.1834	0.0131551	3.551e-44	0.00104542	0.00192981	0.58801	0.454265	0.301432	20
	EFNA5	pQTL_FENLAND	X2615_60_EFNA5	5	107376894	rs6879546	5	107591551	A	G	0.505492	0.00085723	0.00101904	0.400227	0.0972	0.0126304	1.407e-14	0.00881924	0.0105464	0.403023	0.691918	0.109698	11
	EGF	pQTL_FENLAND	X5509_7_EGF	4	109912883	rs11568904	4	109944309	A	G	0.588677	0.00211435	0.00105482	0.0450192	-0.0823	0.0122788	2.047e-11	-0.0256908	0.0133776	0.0548028	0.0548028	0.00111781	4
	EGFLAM	pQTL_FENLAND	X12338_27_EGFLAM	5	38258409	rs1896663	5	38341364	T	C	0.237477	0.000967366	0.00131113	0.460628	-0.103	0.015028	7.188e-12	-0.00939191	0.0128029	0.463208	0.463208	0.105141	11
	EGFR	pQTL_FENLAND	X2677_1_EGFR	7	55019017	rs6947531	7	55121497	T	C	0.542126	-0.00030876	0.0010165	0.76132	-0.0915	0.0130457	2.319e-12	0.00337443	0.0111197	0.761537	0.897628	0.786866	11
	EGLN1	pQTL_FENLAND	X9901_28_EGLN1	1	231363751	rs1765781	1	231575666	T	C	0.3683	0.000893222	0.00110987	0.420937	0.1219	0.0137788	8.99602e-19	0.0073275	0.00914237	0.422849	0.422849	0.0892251	20
	EHBP1	pQTL_FENLAND	X12813_18_EHBP1	2	62673851	rs6745280	2	62503087	T	C	0.891924	0.00348891	0.00179318	0.0516953	-0.1574	0.0207488	3.3e-14	-0.0221659	0.0117612	0.0594757	0.0594757	0.0928406	7
	EIF1AD	pQTL_FENLAND	X13545_97_EIF1AD	11	65996545	rs685469	11	65925289	A	G	0.973476	0.000741597	0.00339227	0.826951	-0.6313	0.0397467	8.29814e-57	-0.00117471	0.00537398	0.826967	0.952136	0.0840427	10
	ELANE	pQTL_FENLAND	X13671_40_ELANE	19	851014	rs2965294	19	884782	C	G	0.565285	-0.00092829	0.00106164	0.381904	-0.109	0.0136778	1.598e-15	0.00851642	0.00979826	0.38475	0.817692	0.705696	5
	ELMO1	pQTL_FENLAND	X12764_3_ELMO1	7	36852906	rs6960995	7	37372155	T	C	0.5216	-0.000517625	0.00035605	0.146003	0.1441	0.0136132	3.48602e-26	-0.00359212	0.00249405	0.149789	0.059923	0.291368	12
	EMILIN3	pQTL_FENLAND	X8773_172_EMILIN3	20	41359962	rs4812496	20	41341904	C	G	0.58058	-0.00186138	0.00102829	0.0702699	-0.1036	0.0129716	1.386e-15	0.017967	0.0101773	0.077498	0.00981624	0.724781	6
	ENDOU	pQTL_FENLAND	X5656_53_ENDOU	12	47709734	rs623894	12	47624651	C	G	0.611525	-0.000937886	0.00107075	0.381077	-0.1144	0.0139242	2.106e-16	0.0081983	0.00941276	0.383767	0.64163	0.229614	16
	ENG	pQTL_FENLAND	X4908_6_ENG	9	127815013	rs7865146	9	127857358	T	C	0.6175	-0.000361558	0.000355229	0.308765	0.0896	0.0132557	1.386e-11	-0.00403524	0.0040093	0.31419	0.150054	0.411359	13
	ENGASE	pQTL_FENLAND	X16781_2_ENGASE	17	79074824	rs10073	17	79088192	T	C	0.62445	0.000275751	0.000354584	0.436762	0.3179	0.0137926	1.52e-117	0.000867413	0.00111603	0.437022	0.998603	null	null
	ENO2	pQTL_FENLAND	X10339_48_ENO2	12	6913745	rs7310161	12	6947971	A	T	0.508905	0.00106527	0.00103272	0.302299	-0.0959	0.0139743	6.76101e-12	-0.0111081	0.0108897	0.307701	0.307701	0.908896	4
	ENO3	pQTL_FENLAND	X16616_137_ENO3	17	4948092	rs238238	17	4953081	A	G	0.29635	-0.00039105	0.00035533	0.271103	0.3212	0.0129446	6.40988e-136	-0.00121747	0.00110735	0.271574	0.0395532	0.409882	20
	ENPEP	pQTL_FENLAND	X15558_63_ENPEP	4	110365733	rs639194	4	110529167	T	C	0.670457	0.000466302	0.000356965	0.191452	-0.3471	0.0135424	6.94003e-145	-0.00134342	0.00102976	0.192028	0.447571	0.76545	19
	ENPP2	pQTL_FENLAND	X16892_23_ENPP2	8	119557086	rs2082587	8	119679845	C	G	0.373824	0.00179543	0.00106488	0.0917895	-0.2105	0.0115753	6.74402e-74	-0.00852935	0.00508053	0.0931846	0.622195	0.198363	20
	ENPP5	pQTL_FENLAND	X6556_5_ENPP5	6	46159185	rs9472703	6	46150227	A	G	0.357615	-0.00188429	0.00112415	0.0937005	0.7277	0.011	0	-0.00258938	0.00154529	0.0938059	0.829945	0.142821	9
	ENPP6	pQTL_FENLAND	X15579_26_ENPP6	4	184088706	rs34398078	4	184205112	A	T	0.478215	0.00131397	0.00102134	0.198264	-0.1111	0.0134857	1.746e-16	-0.0118269	0.0093044	0.203691	0.203691	0.154395	14
	ENTPD1	pQTL_FENLAND	X7999_23_ENTPD1	10	95711779	rs4412693	10	95836293	T	G	0.51092	-0.000977979	0.00100652	0.331227	0.1117	0.0127485	1.921e-18	-0.00875541	0.00906615	0.334181	0.442928	0.28743	20
	ENTPD5	pQTL_FENLAND	X4437_56_ENTPD5	14	73958010	rs11159064	14	74148040	A	G	0.0611561	8.46683e-05	0.00186819	0.963851	-1.0092	0.0247	0	-8.38965e-05	0.00185116	0.963851	0.56361	0.950952	20
	ENTPD6	pQTL_FENLAND	X8932_1_ENTPD6	20	25195693	rs6050446	20	25214873	A	G	0.0316233	-0.000454466	0.000359893	0.206668	-0.6378	0.0386237	2.94906e-61	0.000712553	0.000565921	0.207993	0.17611	0.152785	20
	EPHA10	pQTL_FENLAND	X5076_53_EPHA10	1	37713880	rs12049522	1	37779845	T	G	0.406244	0.00341062	0.00112325	0.00239435	0.0805	0.0137126	4.344e-09	0.042368	0.0157094	0.006997	0.0138174	0.0265727	13
	EPHA2	pQTL_FENLAND	X4834_61_EPHA2	1	16124337	rs1497406	1	16178825	A	G	0.4162	0.000547619	0.00108249	0.612936	0.1267	0.0129707	1.542e-22	0.00432217	0.00855521	0.613412	0.613412	0.468196	20
	EPHA4	pQTL_FENLAND	X16288_17_EPHA4	2	221418027	rs10932916	2	221525251	A	G	0.506777	-0.00221409	0.00103262	0.0320205	0.1309	0.013107	1.737e-23	-0.0169143	0.00806834	0.0360481	0.257016	0.059832	20
	EPHA5	pQTL_FENLAND	X3806_55_EPHA5	4	65319563	rs1584640	4	65396784	A	G	0.790194	0.00195776	0.00121752	0.107837	-0.1154	0.0161488	8.93298e-13	-0.016965	0.0108142	0.116702	0.0271315	0.673799	20
	EPHB1	pQTL_FENLAND	X17680_12_EPHB1	3	134795260	rs10935143	3	134946317	A	G	0.444282	0.000168278	0.000353472	0.634024	0.282	0.0129493	3.81998e-105	0.00059673	0.00125375	0.634105	0.257157	0.325061	14
	EPHB2	pQTL_FENLAND	X8225_86_EPHB2	1	22710839	rs2165332	1	22815858	T	C	0.796336	-0.000900446	0.000383239	0.0187952	-0.1427	0.0156684	8.43197e-20	0.00631006	0.00277356	0.0229013	0.0344506	0.341754	11
	EPHB6	pQTL_FENLAND	X5078_82_EPHB6	7	142855061	rs3134906	7	142807470	A	G	0.5042	0.00014918	0.000352564	0.672201	-0.1942	0.0123834	1.99802e-55	-0.000768178	0.00181613	0.672314	0.406457	0.461815	10
	EPO	pQTL_FENLAND	X5813_58_EPO	7	100720468	rs9801017	7	100638579	A	G	0.623948	0.000199726	0.00101606	0.844165	0.0772	0.0135839	1.322e-08	0.00258712	0.0131693	0.844257	0.844257	0.7323	5
	ERAP1	pQTL_FENLAND	X4964_67_ERAP1	5	96760810	rs467735	5	96787457	T	C	0.213012	-0.000220042	0.00119511	0.853921	1.2034	0.0115	0	-0.00018285	0.000993113	0.853921	0.926188	0.83823	20
	ERAP2	pQTL_FENLAND	X8960_3_ERAP2	5	96875986	rs2910686	5	96916885	T	C	0.554422	0.000586848	0.00101751	0.564109	-1.1635	0.0077	0	-0.000504381	0.000874531	0.564112	0.753445	0.219229	20
	ERBB3	pQTL_FENLAND	X2617_56_ERBB3	12	56076799	rs2292238	12	56100038	A	C	0.592665	2.06845e-05	0.000352869	0.953256	0.1228	0.0129326	2.194e-21	0.000168441	0.00287358	0.953257	0.943345	0.211839	9
	ERN1	pQTL_FENLAND	X11229_16_ERN1	17	64039080	rs196912	17	64044120	T	C	0.23905	-0.000298719	0.00037236	0.422419	-0.1241	0.0148653	6.92601e-17	0.00240708	0.00301431	0.42455	0.42455	0.0920026	3
	ESAM	pQTL_FENLAND	X7841_84_ESAM	11	124752583	rs634005	11	124715696	A	G	0.521327	0.000187126	0.00100319	0.852029	0.1532	0.0135141	8.66899e-30	0.00122145	0.00654915	0.852049	0.852049	0.706288	3
	ESD	pQTL_FENLAND	X4984_83_ESD	13	46771256	rs6561333	13	46846177	T	C	0.47628	-0.00180493	0.00105541	0.0872347	0.1067	0.0132543	8.26299e-16	-0.0169159	0.0101121	0.0943592	0.0943592	0.036229	11
	ESM1	pQTL_FENLAND	X3805_16_ESM1	5	54977867	rs4242051	5	54902947	T	C	0.255617	0.000250063	0.000354954	0.481124	-0.1467	0.015544	3.80902e-21	-0.00170459	0.00242632	0.482342	0.607655	0.310419	7
	ETFA	pQTL_FENLAND	X17435_43_ETFA	15	76188555	rs6495200	15	76319593	T	C	0.105023	-0.00055312	0.00151687	0.715376	0.4585	0.0212627	3.94999e-103	-0.00120637	0.00330881	0.715415	0.63131	0.954986	20
	EVA1C	pQTL_FENLAND	X8877_22_EVA1C	21	32412006	rs4816437	21	32508030	T	C	0.420734	0.00207739	0.0010339	0.044507	0.1657	0.0134584	7.80398e-35	0.0125371	0.00632212	0.0473618	0.0473618	0.556963	20
	EVL	pQTL_FENLAND	X11656_110_EVL	14	99971449	rs57927478	14	99951505	A	G	0.4927	-0.000124194	0.0010614	0.906852	0.3062	0.0130568	1.27998e-121	-0.000405597	0.00346639	0.906853	0.405633	0.29278	20
	F10	pQTL_FENLAND	X4878_3_F10	13	113122799	rs7335409	13	113155872	T	C	0.165058	-0.000375662	0.000373235	0.314174	-0.2375	0.018363	2.90799e-38	0.00158173	0.00157627	0.315635	0.592538	0.19978	6
	F11	pQTL_FENLAND	X2190_55_F11	4	186266189	rs4253417	4	186277851	T	C	0.588684	0.000113304	0.000352857	0.748131	-0.4619	0.0132	2.93349e-268	-0.0002453	0.000763958	0.748142	0.228346	0.49489	20
	F13B	pQTL_FENLAND	X5658_64_F13B	1	197038741	rs2298882	1	197065696	T	G	0.532298	5.81858e-05	0.00101617	0.954338	0.3978	0.0124	8.21001e-226	0.000146269	0.00255448	0.954338	0.234185	0.899846	14
	F2	pQTL_FENLAND	X5316_54_F2	11	46719196	rs11038982	11	46740869	A	C	0.516341	0.000135481	0.00101625	0.893945	-0.1021	0.0135957	5.925e-14	-0.00132694	0.00995504	0.893961	0.893961	0.0691709	20
	F5	pQTL_FENLAND	X4906_35_F5	1	169511951	rs6678795	1	169564028	A	G	0.477022	-0.000312451	0.000354116	0.377593	-0.1514	0.0134086	1.45e-29	0.00206374	0.00234607	0.379044	0.771991	0.107723	5
	F7	pQTL_FENLAND	X3184_25_F7	13	113105788	rs503176	13	113090560	A	G	0.101935	0.000162863	0.00182413	0.928857	-0.8025	0.0197	0	-0.000202944	0.00227306	0.928858	0.387141	0.204395	15
	FABP1	pQTL_FENLAND	X11516_7_FABP1	2	88122982	rs12994970	2	88116866	T	C	0.435052	0.000643628	0.000358104	0.072285	-0.1296	0.0132506	1.363e-22	-0.00496626	0.00280942	0.0771077	0.288829	0.892599	17
	FABP2	pQTL_FENLAND	X15385_116_FABP2	4	119317250	rs9994354	4	119342003	C	G	0.260728	0.00322773	0.0011746	0.00599698	-1.0267	0.0117	0	-0.00314379	0.00114461	0.00602165	0.402904	0.0371077	20
	FAH	pQTL_FENLAND	X11424_4_FAH	15	80152490	rs1533858	15	79992774	C	G	0.984713	-0.00395185	0.00422222	0.349291	0.9053	0.0543207	2.322e-62	-0.00436524	0.00467124	0.35005	0.943999	null	null
	FAHD1	pQTL_FENLAND	X17819_30_FAHD1	16	1826967	rs449530	16	1858667	A	G	0.150891	5.47057e-05	0.00117751	0.962944	0.766	0.0164	0	7.14174e-05	0.00153722	0.962945	0.419827	0.627959	20
	FAIM	pQTL_FENLAND	X16594_44_FAIM	3	138608606	rs1679178	3	138437434	T	C	0.850286	-0.000255483	0.000356793	0.473959	-0.1854	0.0190447	2.138e-22	0.00137801	0.00192965	0.47515	0.358756	0.112366	20
	FAM151A	pQTL_FENLAND	X7856_51_FAM151A	1	54609181	rs11206402	1	54638644	C	G	0.38059	-0.00164813	0.00102715	0.108591	0.2058	0.0127629	1.70802e-58	-0.00800839	0.00501567	0.110339	0.48169	0.213357	17
	FAM162A	pQTL_FENLAND	X6531_29_FAM162A	3	122384161	rs6438724	3	122364841	A	G	0.416759	0.000656879	0.00101065	0.515722	-0.1185	0.0125208	2.956e-21	-0.00554328	0.00854882	0.516709	0.709052	0.676027	16
	FAM171B	pQTL_FENLAND	X8786_6_FAM171B	2	186694060	rs10201133	2	186784692	A	C	0.318988	-0.000557818	0.00109613	0.610823	-0.166	0.0142616	2.59202e-31	0.00336035	0.00660948	0.611163	0.666164	0.574719	20
	FAM172A	pQTL_FENLAND	X5615_62_FAM172A	5	93617725	rs6860390	5	94159026	T	G	0.782666	0.0011351	0.000370495	0.00218599	-0.0873	0.0159336	4.27799e-08	-0.0130022	0.00486237	0.00749401	0.00749401	0.097195	9
	FAM177A1	pQTL_FENLAND	X8039_41_FAM177A1	14	35045117	rs799473	14	35047007	T	G	0.844653	0.00244301	0.00146181	0.0946779	-0.7237	0.0164	0	-0.00337573	0.00202136	0.0949146	0.177379	0.00569151	20
	FAM20A	pQTL_FENLAND	X6433_57_FAM20A	17	68535113	rs8073313	17	68667088	T	C	0.131373	0.00150492	0.00141059	0.286028	-0.1397	0.0186501	6.858e-14	-0.0107725	0.0101992	0.29087	0.29087	0.402624	6
	FAM20B	pQTL_FENLAND	X7198_197_FAM20B	1	179025804	rs4652355	1	179083916	C	G	0.590291	-0.000441966	0.00101669	0.663773	-0.0948	0.013434	1.705e-12	0.00466209	0.0107449	0.66437	0.209363	0.167463	14
	FAM3B	pQTL_FENLAND	X5618_50_FAM3B	21	41304212	rs2838003	21	41277430	T	C	0.733085	0.00128154	0.00109121	0.240226	0.0949	0.0151693	3.948e-10	0.0135041	0.0116994	0.248394	0.248394	0.205625	12
	FAM3D	pQTL_FENLAND	X13102_1_FAM3D	3	58633946	rs7433100	3	58665459	T	C	0.0963771	-0.00375116	0.0015638	0.0164515	-0.388	0.0216813	1.27599e-71	0.00966794	0.00406647	0.0174315	0.0322588	0.0939358	6
	FAS	pQTL_FENLAND	X5392_73_FAS	10	88990657	rs10887883	10	89023216	A	G	0.409397	-0.00139732	0.00102926	0.174594	0.1837	0.0127913	9.04503e-47	-0.00760651	0.00562793	0.176515	0.10218	0.435249	13
	FBLN1	pQTL_FENLAND	X6470_19_FBLN1	22	45502238	rs7290139	22	45322862	A	G	0.3809	-0.00050774	0.000356053	0.153862	-0.11	0.0132336	9.39698e-17	0.00461582	0.00328414	0.159876	0.37398	0.345761	12
	FBLN5	pQTL_FENLAND	X15585_304_FBLN5	14	91869411	rs2402088	14	91922370	A	G	0.430666	-1.05764e-05	0.00102958	0.991804	0.1043	0.0136879	2.539e-14	-0.000101403	0.00987139	0.991804	0.991804	0.888199	11
	FBP2	pQTL_FENLAND	X9867_23_FBP2	9	94558720	rs2679604	9	94588388	A	G	0.144468	0.0024986	0.0016634	0.13307	-0.2731	0.018861	1.63102e-47	-0.00914905	0.0061235	0.135153	0.004988	0.0498271	20
	FCER2	pQTL_FENLAND	X3291_30_FCER2	19	7688758	rs11260014	19	7694829	C	G	0.491688	0.000593834	0.00101769	0.559547	-0.3296	0.0135132	2.12999e-131	-0.00180168	0.00308852	0.55966	0.532554	0.479523	3
	FCGR2A	pQTL_FENLAND	X3309_2_FCGR2A	1	161505430	rs4657041	1	161509069	T	C	0.467483	-0.00187132	0.00101429	0.0650435	-1.2187	0.0071	0	0.0015355	0.000832317	0.065059	0.0156845	0.00039992	18
	FCGR2B	pQTL_FENLAND	X3310_62_FCGR2B	1	161663143	rs1801274	1	161509955	A	G	0.4683	-6.89971e-05	0.000352736	0.844919	-0.8553	0.011	0	8.06701e-05	0.000412414	0.84492	0.493046	0.0188462	18
	FCGR3A	pQTL_FENLAND	X15388_24_FCGR3A	1	161541759	rs7526944	1	161546162	A	C	0.442347	0.000220393	0.00102229	0.829309	-0.7333	0.0126	0	-0.00030055	0.0013941	0.82931	0.536574	0.194985	14
	FCGR3B	pQTL_FENLAND	X3311_27_FCGR3B	1	161623196	rs7526944	1	161546162	A	C	0.442347	0.000220393	0.00102229	0.829309	-0.2524	0.0143456	2.72895e-69	-0.00087319	0.00405058	0.829322	0.514381	0.479156	11
	FCN1	pQTL_FENLAND	X15582_25_FCN1	9	134903232	rs7041633	9	134884367	C	G	0.43359	-0.000193156	0.00101639	0.849277	0.4101	0.0128	3.11773e-225	-0.000470997	0.00247845	0.84928	0.0682433	0.532857	11
	FCN2	pQTL_FENLAND	X13717_15_FCN2	9	134880810	rs7041446	9	134884208	A	G	0.456847	0.000383263	0.000354917	0.280202	-0.3981	0.013	6.03482e-206	-0.000962731	0.000892083	0.280501	0.0679163	0.104453	20
	FCN3	pQTL_FENLAND	X5462_62_FCN3	1	27369110	rs3118947	1	27457878	T	C	0.914111	0.000600173	0.00145841	0.680688	0.6132	0.0215	6.44537e-179	0.000978755	0.00237861	0.680719	0.880537	0.549115	3
	FCRL1	pQTL_FENLAND	X5728_60_FCRL1	1	157794403	rs6427403	1	157805107	T	C	0.50651	-0.00145367	0.00102472	0.156016	-0.346	0.0126	5.23195e-166	0.00420136	0.00296557	0.156568	0.144172	0.0406516	20
	FCRL3	pQTL_FENLAND	X4440_15_FCRL3	1	157674321	rs7522061	1	157698600	T	C	0.5234	0.000266069	0.000353218	0.451288	-0.8073	0.0112	0	-0.000329579	0.000437555	0.451313	0.428472	0.179569	20
	FCRL4	pQTL_FENLAND	X8973_23_FCRL4	1	157573747	rs1998381	1	157615967	C	G	0.592116	0.00165643	0.0010148	0.102622	0.5918	0.0124	0	0.00279897	0.00171577	0.102823	0.255486	0.0415925	20
	FCRL6	pQTL_FENLAND	X6617_12_FCRL6	1	159800511	rs4411129	1	159815494	C	G	0.28905	0.000433387	0.00111949	0.698661	0.1084	0.0150891	6.77e-13	0.00399803	0.0103424	0.699076	0.389298	0.762603	3
	FCRLB	pQTL_FENLAND	X15583_18_FCRLB	1	161721544	rs905595	1	161715100	C	G	0.761308	-0.00157545	0.00128808	0.221295	-0.2472	0.0159033	1.74902e-54	0.00637316	0.0052268	0.222721	0.13648	0.399601	20
	FER	pQTL_FENLAND	X4220_39_FER	5	108747841	rs6892439	5	108740038	A	C	0.445652	0.00143657	0.00101866	0.158464	-0.0788	0.0128602	8.92999e-10	-0.0182306	0.0132651	0.16934	0.16934	0.60891	7
	FETUB	pQTL_FENLAND	X3367_8_FETUB	3	186635969	rs114232169	3	186671980	T	G	0.326037	0.000266988	0.0011422	0.815179	0.1712	0.0138202	3.04698e-35	0.00155951	0.0066729	0.815212	0.185574	0.295271	10
	FGF2	pQTL_FENLAND	X3025_50_FGF2	4	122826682	rs2122307	4	122767813	A	G	0.713126	0.00248059	0.00121368	0.040968	0.6138	0.0139	0	0.00404137	0.00197945	0.0411844	0.236557	0.0526362	9
	FGFBP1	pQTL_FENLAND	X15494_11_FGFBP1	4	15935577	rs1541458	4	15965217	T	C	0.0893182	-0.000215723	0.000375035	0.565152	0.1374	0.0232633	3.499e-09	-0.00157003	0.00274243	0.566985	0.251751	0.672819	9
	FGFBP3	pQTL_FENLAND	X11219_95_FGFBP3	10	91906584	rs10786023	10	91897130	A	T	0.593634	0.00184378	0.00106292	0.0828068	0.2539	0.0134842	4.328e-79	0.00726183	0.00420412	0.0841113	0.280351	0.0110756	20
	FGFR1	pQTL_FENLAND	X5532_53_FGFR1	8	38400215	rs930828	8	38468886	T	C	0.589695	-0.0030558	0.00105161	0.00366287	-0.1037	0.0136599	3.161e-14	0.0294677	0.0108584	0.0066514	0.0213334	0.356839	10
	FGFR3	pQTL_FENLAND	X13669_6_FGFR3	4	1793293	rs798763	4	1729894	T	C	0.385252	4.4139e-06	0.00109465	0.996783	0.1104	0.0132005	6.098e-17	3.9981e-05	0.00991535	0.996783	0.996783	0.857935	10
	FGG	pQTL_FENLAND	X4989_7_FGG	4	154604134	rs1049636	4	154604818	A	G	0.69812	-4.13624e-05	0.000353037	0.906732	0.0846	0.0152851	3.116e-08	-0.000488917	0.00417394	0.906753	0.906753	0.898993	6
	FGL1	pQTL_FENLAND	X5581_28_FGL1	8	17864380	rs7815429	8	17879848	T	C	0.307665	-0.000748109	0.00108339	0.489863	-0.5344	0.0122	0	0.0013999	0.00202755	0.489916	0.533546	0.24843	20
	FGR	pQTL_FENLAND	X3810_50_FGR	1	27612064	rs9438569	1	27457034	T	G	0.913936	0.000631124	0.00146395	0.666389	0.2319	0.0226166	1.141e-24	0.00272154	0.00631845	0.666666	0.295887	0.395547	5
	FH	pQTL_FENLAND	X13384_110_FH	1	241497511	rs12071124	1	241520405	A	C	0.726259	-0.000652503	0.00118006	0.580303	0.1683	0.014713	2.673e-30	-0.00387702	0.00701981	0.580745	0.580745	0.30005	17
	FHIT	pQTL_FENLAND	X9826_135_FHIT	3	59747277	rs13070475	3	59983610	A	G	0.645118	-0.00181869	0.00107991	0.0921593	0.1314	0.0131115	1.223e-23	-0.0138409	0.00833373	0.0967478	0.393948	0.0529225	20
	FIS1	pQTL_FENLAND	X17746_77_FIS1	7	101239458	rs6959121	7	101120445	T	C	0.03975	0.000905814	0.00321536	0.778162	-0.2043	0.0316175	1.036e-10	-0.00443374	0.0157534	0.778367	0.778367	0.313569	3
	FJX1	pQTL_FENLAND	X7921_65_FJX1	11	35618460	rs11033388	11	36052668	A	T	0.58226	-0.000556376	0.00104446	0.594245	-0.2157	0.0133019	3.90497e-59	0.0025794	0.00484479	0.594444	0.747894	0.0804631	19
	FKBP1B	pQTL_FENLAND	X11568_2_FKBP1B	2	24049701	rs10194817	2	24034181	A	G	0.134224	-0.00122502	0.00176298	0.487146	-0.291	0.0187566	2.76699e-54	0.00420968	0.00606443	0.487583	0.3	0.300093	20
	FKBP7	pQTL_FENLAND	X9288_7_FKBP7	2	178463664	rs6757186	2	178394992	C	G	0.400506	-0.000437798	0.00104327	0.67475	0.2329	0.0127295	8.88098e-75	-0.00187977	0.00448067	0.67483	0.371973	0.414894	12
	FLRT2	pQTL_FENLAND	X13122_19_FLRT2	14	85530144	rs2069144	14	85318254	T	C	0.458098	0.000316965	0.000353378	0.369742	-0.1321	0.0126764	1.99e-25	-0.00239943	0.00268497	0.371507	0.384346	0.00963028	15
	FLRT3	pQTL_FENLAND	X13123_3_FLRT3	20	14322985	rs6110346	20	14592018	T	G	0.31455	0.000213259	0.000353788	0.54665	0.5719	0.013	0	0.000372896	0.000618677	0.546687	0.112706	0.298318	20
	FMOD	pQTL_FENLAND	X6367_66_FMOD	1	203340628	rs4971252	1	203351280	C	G	0.871616	-0.0017561	0.00166159	0.290565	0.2159	0.0190657	9.98397e-30	-0.00813388	0.00772955	0.292657	0.292657	0.153358	9
	FN1	pQTL_FENLAND	X3434_34_FN1	2	215360440	rs1250247	2	215434906	C	G	0.271637	0.00155772	0.00125595	0.214876	-0.1074	0.0150751	1.046e-12	-0.0145039	0.01187	0.221749	0.421096	0.446107	6
	FOLH1	pQTL_FENLAND	X5478_50_FOLH1	11	49145092	rs4085346	11	48707817	T	C	0.0557116	-0.00285979	0.00258151	0.26795	0.4256	0.0280184	4.11904e-52	-0.00671943	0.0060817	0.26922	0.681322	0.0221445	17
	FOLR3	pQTL_FENLAND	X15495_9_FOLR3	11	72114869	rs7123197	11	72148307	A	G	0.885797	-0.00169884	0.00149893	0.257059	-0.9089	0.0193	0	0.00186912	0.00164965	0.257196	0.392475	0.0477697	5
	FOXJ2	pQTL_FENLAND	X14204_55_FOXJ2	12	8032716	rs12831827	12	8014122	C	G	0.57965	0.000670609	0.00108477	0.53644	-0.1678	0.013585	4.75802e-35	-0.00399648	0.00647275	0.53695	0.53695	0.0464593	7
	FOXO3	pQTL_FENLAND	X11540_37_FOXO3	6	108559835	rs768023	6	108554799	A	G	0.628872	-0.000238217	0.001022	0.815692	-0.0877	0.0131276	2.38e-11	0.00271627	0.0116604	0.815802	0.815802	0.702366	6
	FRZB	pQTL_FENLAND	X13740_51_FRZB	2	182833275	rs12611837	2	182839356	A	G	0.47958	0.00141248	0.00101562	0.164298	0.2788	0.0133169	2.52993e-97	0.00506629	0.00365085	0.165228	0.218736	0.128864	15
	FSTL1	pQTL_FENLAND	X13112_179_FSTL1	3	120392293	rs1259329	3	120441030	C	G	0.268638	9.11975e-05	0.00123803	0.941278	0.2374	0.0148425	1.394e-57	0.000384151	0.00521501	0.941279	0.024571	0.463445	12
	FSTL3	pQTL_FENLAND	X3438_10_FSTL3	19	676392	rs12975383	19	666846	T	C	0.846654	-0.00140297	0.00130165	0.281109	0.1261	0.018511	9.61399e-12	-0.0111258	0.0104508	0.287062	0.287062	0.133545	10
	FSTL4	pQTL_FENLAND	X9350_3_FSTL4	5	133196455	rs385709	5	133621615	C	G	0.340553	0.000994652	0.00103213	0.3352	-0.1529	0.014272	8.816e-27	-0.00650525	0.00677759	0.337147	0.210532	0.203843	20
	FTCD	pQTL_FENLAND	X9213_24_FTCD	21	46136160	rs7276358	21	46102934	A	G	0.0501857	-0.00187879	0.00225282	0.404298	0.1916	0.0311862	8.06001e-10	-0.00980578	0.0118658	0.408583	0.153336	0.781411	4
	FUT10	pQTL_FENLAND	X7156_2_FUT10	8	33370824	rs62510527	8	33469884	T	C	0.596871	-0.00035696	0.00102922	0.728723	-0.5246	0.0121	0	0.000680443	0.00196198	0.728731	0.0482283	0.181038	20
	FUT3	pQTL_FENLAND	X4548_4_FUT3	19	5842888	rs2608894	19	5847989	T	C	0.227674	-0.00172551	0.00118888	0.146676	-0.7738	0.0145	0	0.00222992	0.00153699	0.146825	0.22604	0.0111255	14
	FUT5	pQTL_FENLAND	X4549_78_FUT5	19	5865826	rs1674149	19	5875159	T	C	0.463578	0.000628324	0.00103106	0.542261	-0.2729	0.012918	4.63014e-99	-0.0023024	0.00377972	0.542429	0.0949437	0.958207	20
	FUT8	pQTL_FENLAND	X8244_16_FUT8	14	65410592	rs2127870	14	65330128	C	G	0.786909	-0.00314487	0.00131719	0.0169603	-1.1531	0.0116	0	0.00272732	0.00114263	0.0169921	0.000513076	0.00919151	20
	GAA	pQTL_FENLAND	X9385_4_GAA	17	80101556	rs8069324	17	80134520	A	C	0.548756	-0.000120992	0.00101616	0.905222	0.3797	0.0132	5.85526e-182	-0.000318651	0.00267625	0.905223	0.364832	0.778652	20
	GALNT16	pQTL_FENLAND	X8923_94_GALNT16	14	69259277	rs12100668	14	69326758	A	G	0.60315	-0.000485134	0.000356109	0.173097	0.1853	0.01329	3.48001e-44	-0.0026181	0.00193095	0.175143	0.0144773	0.0522179	20
	GALNT3	pQTL_FENLAND	X6593_5_GALNT3	2	165747588	rs3791848	2	165756733	T	G	0.500714	0.0011012	0.00100654	0.273935	-0.0814	0.0131263	5.59999e-10	-0.0135283	0.0125563	0.281298	0.281298	0.0759514	20
	GAPDH	pQTL_FENLAND	X3848_14_GAPDH	12	6534512	rs7975184	12	6518723	A	G	0.283883	-0.000448211	0.00116522	0.70049	-0.0764	0.0138402	3.38701e-08	0.00586664	0.0152885	0.701179	0.701179	0.929526	7
	GAS6	pQTL_FENLAND	X15391_114_GAS6	13	113820549	rs7399637	13	113824799	T	C	0.379954	-0.000557364	0.000356345	0.11779	-0.178	0.0133797	2.20098e-40	0.00313126	0.00201572	0.120324	0.120324	0.42187	10
	GATM	pQTL_FENLAND	X18188_12_GATM	15	45361124	rs35909486	15	45283917	A	G	0.67989	-0.00048204	0.00103039	0.639912	0.4033	0.013	2.63345e-211	-0.00119524	0.00255519	0.63995	0.931011	0.98762	20
	GBP1	pQTL_FENLAND	X15326_64_GBP1	1	89051882	rs6658235	1	89141803	T	C	0.312431	-1.07555e-06	0.000354757	0.997581	-0.1461	0.0142945	1.602e-24	7.36175e-06	0.00242818	0.997581	0.997581	0.448296	18
	GBP2	pQTL_FENLAND	X18891_98_GBP2	1	89106132	rs2104638	1	89071801	T	C	0.209312	-0.00250755	0.00117962	0.0335256	-0.173	0.0157941	6.39803e-28	0.0144945	0.00694583	0.0369065	0.0568277	0.165128	20
	GC	pQTL_FENLAND	X15589_1_GC	4	71741696	rs222058	4	71734718	A	C	0.643783	0.000443764	0.00116825	0.704055	0.1598	0.0136253	9.13903e-32	0.002777	0.00731456	0.704203	0.437097	0.133912	19
	GCA	pQTL_FENLAND	X12594_5_GCA	2	162318840	rs13022749	2	162415697	A	T	0.356147	0.00011813	0.00102197	0.907977	0.14	0.0140786	2.674e-23	0.000843787	0.00730029	0.907983	0.89276	0.651854	8
	GCDH	pQTL_FENLAND	X19258_24_GCDH	19	12891160	rs8012	19	12899706	A	G	0.4514	-0.000476027	0.000354947	0.179881	-0.1465	0.012675	6.71397e-31	0.00324933	0.0024391	0.1828	0.1828	0.0706339	16
	GCKR	pQTL_FENLAND	X5223_59_GCKR	2	27496839	rs4665972	2	27375230	T	C	0.395384	0.000973458	0.00104552	0.351816	-0.3153	0.0134851	6.62006e-121	-0.0030874	0.0033186	0.352198	7.23967e-05	0.00167871	20
	GCLM	pQTL_FENLAND	X18214_2_GCLM	1	93885199	rs12563495	1	93919068	A	G	0.506554	0.000822343	0.00100383	0.412671	-0.1017	0.0121951	7.46698e-17	-0.00808597	0.00991806	0.414913	0.34554	0.0334295	16
	GDF15	pQTL_FENLAND	X4374_45_GDF15	19	18374731	rs1363120	19	18371494	C	G	0.18796	-0.00131421	0.00145426	0.366158	-0.3224	0.015535	1.14999e-95	0.00407633	0.00451502	0.366612	0.132141	0.404263	5
	GDF7	pQTL_FENLAND	X16756_30_GDF7	2	20667144	rs11678116	2	20677000	T	G	0.5527	-0.000441143	0.000356102	0.215416	0.0788	0.014161	2.628e-08	-0.00559826	0.0046297	0.226584	0.226584	null	null
	GDI2	pQTL_FENLAND	X2647_66_GDI2	10	5765223	rs2380203	10	5768934	A	G	0.367382	0.00116683	0.00102157	0.253372	-0.1028	0.0125863	3.146e-16	-0.0113505	0.0100341	0.257976	0.257976	0.959527	20
	GFRA1	pQTL_FENLAND	X3314_74_GFRA1	10	116056925	rs7907314	10	116236638	A	G	0.597131	0.000289739	0.000354149	0.413284	-0.1551	0.0130957	2.32199e-32	-0.00186808	0.0022888	0.414396	0.593798	0.523567	18
	GFRA2	pQTL_FENLAND	X2515_14_GFRA2	8	21690398	rs15881	8	21693256	A	C	0.537593	-0.000831396	0.000363716	0.0222635	-0.3449	0.013627	2.47998e-141	0.00241054	0.00105885	0.0228116	0.072349	0.00131143	18
	GFRAL	pQTL_FENLAND	X6920_1_GFRAL	6	55327469	rs79872778	6	55345722	T	C	0.0851885	0.00288329	0.00171285	0.0923108	0.3727	0.0230224	6.07403e-59	0.00773623	0.00462057	0.0940707	0.327354	0.128349	18
	GGH	pQTL_FENLAND	X9370_69_GGH	8	63014881	rs7835051	8	62954934	T	G	0.516814	0.000172601	0.000353118	0.62499	0.3412	0.013	7.90825e-152	0.000505865	0.00103511	0.62505	0.379006	0.130556	20
	GGPS1	pQTL_FENLAND	X17786_5_GGPS1	1	235327350	rs2803850	1	235339602	A	T	0.475714	-1.2234e-05	0.00101621	0.990395	0.1119	0.0126668	1.009e-18	-0.00010933	0.00908142	0.990395	0.990395	0.713875	18
	GHR	pQTL_FENLAND	X2948_58_GHR	5	42423439	rs4612114	5	42659999	A	C	0.729662	0.000617222	0.00115217	0.592164	0.2487	0.0149033	1.61501e-62	0.00248179	0.00463517	0.592355	0.610982	0.164728	20
	GKN2	pQTL_FENLAND	X6416_8_GKN2	2	68945232	rs4629190	2	68915026	T	C	0.526891	6.16193e-05	0.000352845	0.861366	-0.1327	0.0134312	5.086e-23	-0.000464351	0.00265938	0.861387	0.78107	0.578112	9
	GLCE	pQTL_FENLAND	X7808_5_GLCE	15	69160584	rs4776437	15	69250629	A	G	0.774865	0.00107151	0.00119312	0.369144	0.7781	0.0138	0	0.00137709	0.00153357	0.369204	0.821718	0.0296468	20
	GLIPR2	pQTL_FENLAND	X15522_2_GLIPR2	9	36136536	rs4878641	9	36134348	A	T	0.607124	0.000147414	0.00105598	0.888977	0.1866	0.0137783	8.71204e-42	0.000790001	0.00565938	0.888983	0.599397	0.743297	20
	GLO1	pQTL_FENLAND	X9883_29_GLO1	6	38675925	rs1781719	6	38690751	T	C	0.4826	-0.00118298	0.00103429	0.252723	-0.1086	0.0131615	1.56601e-16	0.010893	0.00961495	0.257245	0.0259424	0.0963662	10
	GLRX	pQTL_FENLAND	X18386_36_GLRX	5	95751319	rs4561	5	95816609	A	G	0.584038	-0.000129696	0.000353088	0.713381	-0.1859	0.0135267	5.599e-43	0.000697665	0.00190002	0.713479	0.0161905	0.663916	12
	GLRX2	pQTL_FENLAND	X12486_8_GLRX2	1	193090866	rs817137	1	193305899	A	G	0.956071	-0.000123535	0.000375144	0.741928	0.2739	0.0301916	1.168e-19	-0.000451023	0.00137054	0.742092	0.599112	0.57874	4
	GLRX3	pQTL_FENLAND	X16596_25_GLRX3	10	130136391	rs12248841	10	130146988	T	C	0.576989	-0.00032291	0.00035412	0.361839	0.1123	0.0126374	6.31501e-19	-0.00287542	0.00316989	0.364352	0.457953	0.798862	8
	GLTPD2	pQTL_FENLAND	X7948_129_GLTPD2	17	4788964	rs8068141	17	4787001	T	C	0.579327	-1.76058e-05	0.000352733	0.960192	-0.2309	0.0131734	8.8069e-69	7.62487e-05	0.00152765	0.960192	0.268529	0.208891	20
	GLUL	pQTL_FENLAND	X19238_12_GLUL	1	182378098	rs3001272	1	182300260	T	C	0.211461	8.4721e-05	0.00123489	0.945303	-0.1407	0.0156923	3.07e-19	-0.000602139	0.00877702	0.945305	0.994955	0.681235	9
	GLYAT	pQTL_FENLAND	X19506_6_GLYAT	11	58640426	rs2186414	11	58763291	A	C	0.171536	0.000280996	0.000355168	0.428848	-0.1878	0.0175039	7.43593e-27	-0.00149625	0.00189634	0.430099	0.430099	0.515956	9
	GM2A	pQTL_FENLAND	X15441_6_GM2A	5	151212150	rs248464	5	151262835	T	C	0.395507	0.00169551	0.00104375	0.104283	-0.3226	0.0134971	2.95994e-126	-0.00525577	0.00324291	0.105083	0.132637	0.000422762	20
	GMPR	pQTL_FENLAND	X19254_125_GMPR	6	16238587	rs2038037	6	16175064	A	G	0.566439	-2.12433e-05	0.000352866	0.951995	-0.4584	0.0131	2.93937e-268	4.63424e-05	0.000769779	0.951995	0.124583	0.497055	6
	GMPR2	pQTL_FENLAND	X19446_1_GMPR2	14	24232422	rs2332324	14	24345073	A	G	0.14579	-0.0022708	0.00164766	0.168143	-0.1796	0.018423	1.86899e-22	0.0126436	0.00926528	0.172371	0.337583	0.15774	17
	GNLY	pQTL_FENLAND	X3195_50_GNLY	2	85685175	rs34218330	2	85713651	T	C	0.573985	-0.00164545	0.00103643	0.112373	0.4069	0.0133	1.47158e-205	-0.00404386	0.00255055	0.112856	0.292539	0.0260682	20
	GNMT	pQTL_FENLAND	X14006_36_GNMT	6	42960754	rs6458314	6	42954477	A	C	0.59546	0.000824432	0.00101801	0.418028	-0.4001	0.0133	8.15773e-199	-0.00206057	0.00254531	0.418197	0.755136	0.50035	20
	GNPDA1	pQTL_FENLAND	X8909_77_GNPDA1	5	141991749	rs164498	5	142015473	T	C	0.392054	-0.00197647	0.00105437	0.0608542	-0.1237	0.0143155	5.573e-18	0.0159779	0.00872186	0.0669601	0.117685	null	null
	GNPNAT1	pQTL_FENLAND	X13954_9_GNPNAT1	14	52775193	rs12895137	14	52826589	T	G	0.893492	2.9968e-05	0.00142884	0.983267	-0.1167	0.0201068	6.47499e-09	-0.000256795	0.0122438	0.983267	0.983267	0.898339	4
	GNPTG	pQTL_FENLAND	X10666_7_GNPTG	16	1351931	rs4984820	16	1357808	T	C	0.0894541	-0.000364318	0.000358345	0.309311	0.7971	0.0232	1.07861e-258	-0.000457055	0.000449758	0.309523	0.782529	0.371961	20
	GNRH2	pQTL_FENLAND	X10708_3_GNRH2	20	3043622	rs12480069	20	3000742	A	G	0.388033	9.12004e-05	0.000352672	0.795945	-0.1704	0.0135814	4.15001e-36	-0.000535213	0.00207011	0.795987	0.681602	0.0173312	15
	GOLM1	pQTL_FENLAND	X17456_53_GOLM1	9	86026146	rs7036509	9	86082444	A	G	0.308542	0.000547156	0.00105696	0.604688	-0.1126	0.0143564	4.39201e-15	-0.00485929	0.00940726	0.605473	0.605473	0.162057	9
	GORAB	pQTL_FENLAND	X7247_1_GORAB	1	170531819	rs913257	1	170552235	A	G	0.458	2.447e-05	0.00035265	0.94468	-0.0832	0.0134857	6.851e-10	-0.00029411	0.00423885	0.944684	0.944684	0.0372047	9
	GP1BA	pQTL_FENLAND	X4990_87_GP1BA	17	4932277	rs2661697	17	4904700	T	C	0.8575	0.0016062	0.00140656	0.253481	-0.1723	0.0185519	1.58001e-20	-0.00932213	0.00822493	0.257047	0.225918	0.531359	12
	GP6	pQTL_FENLAND	X3194_36_GP6	19	55013705	rs892090	19	55027704	T	G	0.159623	-0.00036744	0.000357915	0.304603	-0.4045	0.0162141	2.27993e-137	0.000908381	0.000885583	0.305013	0.145442	0.554822	20
	GPC1	pQTL_FENLAND	X8697_38_GPC1	2	240435663	rs11681793	2	240495682	T	C	0.501754	0.00179143	0.00105076	0.0882142	-0.1849	0.0130657	1.826e-45	-0.00968863	0.00572392	0.0905212	0.0508415	0.370773	15
	GPC5	pQTL_FENLAND	X4991_12_GPC5	13	91398621	rs9515973	13	91802360	T	C	0.570437	0.000149469	0.00101625	0.88307	0.4514	0.0129	2.95166e-268	0.000331124	0.00225135	0.883071	0.107097	0.0241979	20
	GPC6	pQTL_FENLAND	X5350_14_GPC6	13	93226807	rs1323625	13	94395274	T	G	0.637387	0.0022674	0.00103674	0.0287394	0.0822	0.0138826	3.198e-09	0.0275839	0.0134453	0.0402116	0.123096	0.202768	8
	GPCPD1	pQTL_FENLAND	X12786_61_GPCPD1	20	5544439	rs6133228	20	5571430	A	G	0.373738	0.000109547	0.000352533	0.755997	0.1158	0.0131436	1.247e-18	0.000946	0.00304622	0.756144	0.776437	0.0855507	9
	GPN1	pQTL_FENLAND	X16599_38_GPN1	2	27628247	rs4666005	2	27632372	A	G	0.5313	0.000196749	0.000353486	0.577803	-0.0835	0.0128751	8.85101e-11	-0.00235627	0.00424892	0.579197	0.579197	0.0234473	10
	GPNMB	pQTL_FENLAND	X8289_8_GPNMB	7	23235967	rs10256996	7	23105676	T	G	0.561906	0.000502916	0.00035716	0.159102	0.2441	0.0134387	9.95396e-74	0.00206029	0.00146756	0.160353	0.449914	0.109412	20
	GPX7	pQTL_FENLAND	X8345_27_GPX7	1	52602371	rs1416094	1	52601411	T	C	0.175754	-0.000433752	0.000357635	0.225193	1.0012	0.0139	0	-0.000433232	0.000357257	0.225259	0.0444691	0.104108	20
	GRAMD1C	pQTL_FENLAND	X8842_16_GRAMD1C	3	113828182	rs55844438	3	113911121	A	T	0.628086	0.00136251	0.00107537	0.205148	0.4794	0.0136	3.43092e-272	0.00284212	0.0022446	0.205441	0.0811017	0.317527	8
	GREM1	pQTL_FENLAND	X18878_15_GREM1	15	32718004	rs1554865	15	32707605	T	C	0.798711	-0.000523866	0.00112253	0.640727	-0.9633	0.0139	0	0.000543824	0.00116532	0.640735	0.707804	0.762695	20
	GRHPR	pQTL_FENLAND	X18295_102_GRHPR	9	37422666	rs7853540	9	37420944	A	G	0.60696	0.000748417	0.00101855	0.462467	-0.3714	0.013	1.62082e-179	-0.00201513	0.00274335	0.462615	0.0117766	0.0702343	10
	GRN	pQTL_FENLAND	X4992_49_GRN	17	44345246	rs850738	17	44357262	A	G	0.599158	0.00342545	0.00105489	0.00116544	0.1749	0.0136625	1.608e-37	0.0195852	0.0062224	0.00164659	0.0158542	5.41725e-05	12
	GRPEL1	pQTL_FENLAND	X7113_1_GRPEL1	4	7058671	rs3822269	4	7068174	T	C	0.196786	0.000627581	0.00124137	0.61317	-0.1719	0.0158385	1.923e-27	-0.00365085	0.00722931	0.613555	0.613555	0.441254	20
	GSN	pQTL_FENLAND	X4775_34_GSN	9	121207794	rs167395	9	121365296	C	G	0.222436	-0.000942481	0.00123791	0.446447	-0.1392	0.0154911	2.56899e-19	0.0067707	0.00892487	0.448072	0.727245	0.238191	20
	GSR	pQTL_FENLAND	X19273_3_GSR	8	30678066	rs2978667	8	30693696	T	C	0.807003	0.00108882	0.00167894	0.51665	0.1544	0.0169806	9.65998e-20	0.00705195	0.0109016	0.517713	0.83911	0.715967	16
	GSTA1	pQTL_FENLAND	X17138_8_GSTA1	6	52791371	rs6458869	6	52765471	A	C	0.641483	0.00210518	0.00105556	0.046112	0.4435	0.013	4.36256e-255	0.00474674	0.00238414	0.0464845	0.00190168	0.0491356	18
	GSTM1	pQTL_FENLAND	X15395_15_GSTM1	1	109687814	rs1292096	1	109710758	A	G	0.196682	0.00116969	0.00131608	0.37413	0.5332	0.0165	4.28508e-229	0.00219372	0.00246921	0.37431	0.577511	0.338856	9
	GSTM3	pQTL_FENLAND	X9748_31_GSTM3	1	109733932	rs1292096	1	109710758	A	G	0.196682	0.00116969	0.00131608	0.37413	0.8091	0.0155	0	0.00144567	0.00162684	0.374199	0.144301	0.200189	9
	GSTM4	pQTL_FENLAND	X18895_54_GSTM4	1	109656099	rs1149178	1	109670378	A	T	0.492665	0.00121004	0.00102146	0.236167	-0.5636	0.0128	0	-0.00214699	0.00181304	0.236336	0.451625	0.0788114	13
	GSTO1	pQTL_FENLAND	X12436_84_GSTO1	10	104235356	rs966645	10	104250781	A	G	0.452551	-0.000956715	0.000365255	0.00881083	-0.6505	0.0119	0	0.00147074	0.000562143	0.00888867	0.000114131	0.649993	11
	GSTP1	pQTL_FENLAND	X4911_49_GSTP1	11	67583742	rs1254123	11	67567341	T	C	0.520881	0.000511305	0.00100968	0.612574	0.1922	0.0132841	1.91798e-47	0.00266028	0.0052565	0.612792	0.0010772	0.000158196	18
	GSTT2B	pQTL_FENLAND	X11273_176_GSTT2B	22	23957414	rs5751777	22	23924860	T	C	0.59355	-0.000254086	0.00104299	0.80753	-0.5794	0.0128	0	0.000438533	0.00180014	0.807533	0.852764	0.312033	20
	GSTZ1	pQTL_FENLAND	X16872_248_GSTZ1	14	77320996	rs2287398	14	77342976	A	G	0.33755	0.000110786	0.000353218	0.753789	1.0406	0.0102	0	0.000106463	0.000339439	0.75379	0.0115014	0.350325	20
	GUCA2B	pQTL_FENLAND	X6223_5_GUCA2B	1	42153410	rs1022231	1	42108510	A	T	0.218322	-0.00200613	0.001162	0.0842655	0.1299	0.0159293	3.49801e-16	-0.0154437	0.00914358	0.0912159	0.0912159	0.171408	20
	GUK1	pQTL_FENLAND	X17325_10_GUK1	1	228139962	rs6685150	1	228193806	T	C	0.0379455	0.00178006	0.00207749	0.391539	0.671	0.0335992	9.90785e-89	0.00265284	0.00309897	0.391975	0.515977	0.37272	5
	GUSB	pQTL_FENLAND	X15562_24_GUSB	7	65960684	rs9530	7	65960907	A	G	0.4471	0.00101926	0.000366638	0.00543581	-0.1466	0.0124704	6.58905e-32	-0.00695263	0.00256992	0.00682245	0.028503	0.0550107	20
	GXYLT1	pQTL_FENLAND	X8229_1_GXYLT1	12	42081845	rs11181330	12	42111309	T	C	0.555634	-0.000985405	0.00101924	0.333641	-0.2808	0.0133001	6.07993e-99	0.00350928	0.00363357	0.334147	0.289605	0.194373	19
	GZMB	pQTL_FENLAND	X4133_54_GZMB	14	24630954	rs12887898	14	24657384	A	C	0.174778	-0.000223401	0.000374491	0.550811	0.1127	0.0170981	4.358e-11	-0.00198226	0.00333648	0.552433	0.552433	0.226712	5
	GZMK	pQTL_FENLAND	X9545_156_GZMK	5	55024256	rs2194206	5	55009420	T	C	0.41619	0.00103301	0.00103249	0.317065	-0.1191	0.0131309	1.188e-19	-0.00867349	0.00872168	0.319991	0.319991	0.909132	5
	GZMM	pQTL_FENLAND	X5704_74_GZMM	19	544034	rs16989724	19	531115	T	C	0.933162	0.00487699	0.00232017	0.0355534	0.2732	0.02804	1.972e-22	0.0178513	0.00868795	0.0399056	0.00251606	0.0858894	17
	H6PD	pQTL_FENLAND	X7161_25_H6PD	1	9234774	rs11121349	1	9235735	C	G	0.405683	-0.00010022	0.00106338	0.924913	-0.5044	0.0132	0	0.000198691	0.00210821	0.924914	0.824958	0.29259	14
	HABP4	pQTL_FENLAND	X10815_2_HABP4	9	96450169	rs10990624	9	96339180	A	G	0.547664	-0.000403671	0.00101634	0.691233	-0.3992	0.0128	1.57414e-213	0.0010112	0.00254614	0.691257	0.0487303	0.0224317	13
	HADH	pQTL_FENLAND	X17739_1_HADH	4	107989714	rs6816061	4	108015626	T	C	0.92145	0.000696936	0.000380793	0.0672166	-0.1383	0.0239576	7.801e-09	-0.00503931	0.00288846	0.081048	0.081048	0.292191	6
	HAGH	pQTL_FENLAND	X19267_14_HAGH	16	1795620	rs238678	16	1822721	A	G	0.146261	-0.000139898	0.000356047	0.694378	0.2555	0.018759	3.04103e-42	-0.000547548	0.00139411	0.694499	0.903461	0.345774	20
	HAPLN1	pQTL_FENLAND	X3196_6_HAPLN1	5	83637805	rs975595	5	83714276	A	G	0.761986	0.000474567	0.000356812	0.183512	0.1724	0.0156911	4.40798e-28	0.00275271	0.00208478	0.186708	0.186708	0.183585	7
	HAPLN4	pQTL_FENLAND	X6455_52_HAPLN4	19	19254756	rs4239639	19	19325067	A	G	0.83515	0.00135602	0.0015959	0.395498	-0.1502	0.018044	8.49703e-17	-0.00902809	0.0106804	0.397945	0.397945	0.0264456	7
	HAVCR1	pQTL_FENLAND	X9021_1_HAVCR1	5	157026742	rs6878069	5	157044058	A	G	0.522129	0.00277622	0.00104245	0.00774106	0.3489	0.0124	3.44734e-174	0.00795707	0.00300119	0.00801801	0.04339	0.0586301	18
	HAVCR2	pQTL_FENLAND	X5134_52_HAVCR2	5	157085422	rs7442742	5	157105225	T	C	0.182506	0.000993822	0.00138973	0.474534	0.75	0.0154	0	0.0013251	0.00185317	0.474582	0.482799	0.0355221	20
	HBZ	pQTL_FENLAND	X6919_3_HBZ	16	142728	rs2461286	16	153255	A	G	0.34787	-1.29879e-05	0.000353349	0.970679	0.6955	0.0124	0	-1.86742e-05	0.00050805	0.970679	0.214886	0.135589	20
	HDGF	pQTL_FENLAND	X16758_96_HDGF	1	156742109	rs3765787	1	156784673	T	C	0.250451	0.000417333	0.000355998	0.24108	-0.1132	0.0137414	1.753e-16	-0.00368669	0.00317654	0.245805	0.245805	0.851982	20
	HDHD2	pQTL_FENLAND	X13472_35_HDHD2	18	47107408	rs4408626	18	46731369	A	G	0.125497	-3.2646e-05	0.000356476	0.927032	0.1305	0.0185065	1.76899e-12	-0.000250161	0.00273185	0.927038	0.792534	0.330705	15
	HDHD3	pQTL_FENLAND	X19482_11_HDHD3	9	113373419	rs6478005	9	113346402	T	G	0.411167	-0.00162139	0.00102259	0.112835	0.1511	0.0124933	1.129e-33	-0.0107306	0.00682554	0.115921	0.153939	0.190257	20
	HEBP1	pQTL_FENLAND	X18225_13_HEBP1	12	12974870	rs1386002	12	12994033	A	C	0.541418	-0.000687429	0.00100985	0.496048	0.3054	0.013349	7.65972e-116	-0.00225091	0.00330812	0.496239	0.46506	0.159536	20
	HEXB	pQTL_FENLAND	X15470_11_HEXB	5	74640023	rs820878	5	74685445	T	C	0.0481	0.000164914	0.000357387	0.64448	-0.617	0.032908	1.96402e-78	-0.000267284	0.000579408	0.64458	0.0773912	0.346081	16
	HEXIM1	pQTL_FENLAND	X15596_7_HEXIM1	17	45148475	rs4632173	17	45183416	A	G	0.492229	0.00282224	0.00104678	0.00701526	0.1309	0.0124845	1.012e-25	0.0215603	0.00825693	0.00902319	0.00902319	0.00012401	20
	HEXIM2	pQTL_FENLAND	X14205_6_HEXIM2	17	45160700	rs8070437	17	45179903	T	C	0.702995	-0.00502768	0.00118036	2.04919e-05	-0.1249	0.0132858	5.40499e-21	0.0402536	0.0103752	0.000104542	0.00100604	2.52218e-05	20
	HGD	pQTL_FENLAND	X9832_33_HGD	3	120628172	rs2042482	3	120675205	A	T	0.253443	-0.00113005	0.00114371	0.323126	-0.2037	0.0146277	4.423e-44	0.0055476	0.00562878	0.32434	0.401095	0.108127	12
	HGF	pQTL_FENLAND	X2681_23_HGF	7	81699010	rs2040968	7	81732874	T	C	0.759133	-5.66808e-05	0.000354295	0.872895	0.1903	0.0156624	5.73095e-34	-0.00029785	0.00186193	0.872906	0.872906	0.125995	20
	HGFAC	pQTL_FENLAND	X3617_80_HGFAC	4	3441968	rs10007119	4	3471339	A	G	0.57481	-0.000899719	0.00105722	0.394756	0.568	0.0126	0	-0.00158401	0.00186163	0.39484	0.227108	0.07628	20
	HHIP	pQTL_FENLAND	X10833_64_HHIP	4	144646156	rs13106160	4	144684869	T	C	0.56675	-0.00162884	0.00103802	0.116604	-0.1031	0.0134204	1.562e-14	0.0157987	0.0102759	0.124185	0.124185	0.272839	20
	HIBCH	pQTL_FENLAND	X12396_19_HIBCH	2	190189735	rs291466	2	190319749	A	G	0.415	0.000749624	0.00103094	0.46715	-0.2418	0.0125609	1.40702e-82	-0.00310018	0.00426666	0.467467	0.0789248	0.0730719	20
	HINT1	pQTL_FENLAND	X5900_11_HINT1	5	131155383	rs7447211	5	131047258	A	C	0.248923	-0.000388122	0.00113172	0.731638	0.105	0.0149339	2.051e-12	-0.0036964	0.0107911	0.731944	0.731944	0.270569	20
	HK2	pQTL_FENLAND	X13130_150_HK2	2	74834127	rs687506	2	74812970	C	G	0.726166	0.000718022	0.00110159	0.514525	-0.1088	0.0149202	3.05099e-13	-0.00659946	0.0101652	0.516197	0.809178	0.238733	5
	HNRNPAB	pQTL_FENLAND	X8894_80_HNRNPAB	5	178204533	rs13179114	5	178188284	T	C	0.174017	-0.00065166	0.00118924	0.583717	0.1031	0.016823	8.87099e-10	-0.00632066	0.0115808	0.585213	0.585213	0.377254	4
	HP	pQTL_FENLAND	X7905_30_HP	16	72054505	rs12708918	16	71951042	C	G	0.529108	0.00314491	0.00104499	0.00261664	0.4007	0.0131	1.77918e-205	0.00784855	0.0026205	0.00274396	7.08896e-06	9.22636e-08	20
	HPCAL1	pQTL_FENLAND	X17791_25_HPCAL1	2	10302889	rs4669574	2	10338921	T	C	0.346774	8.18948e-05	0.0003531	0.816591	-0.1129	0.013627	1.181e-16	-0.000725375	0.00312877	0.816662	0.415341	0.0729949	10
	HPGDS	pQTL_FENLAND	X12549_33_HPGDS	4	94298535	rs6532479	4	94338084	A	C	0.62201	-0.000356163	0.00035496	0.315673	0.4252	0.0127	9.32383e-246	-0.000837637	0.000835182	0.31589	0.0852807	0.3664	20
	HPSE	pQTL_FENLAND	X5604_30_HPSE	4	83292461	rs11732810	4	83309725	T	G	0.219247	-0.000815562	0.00118112	0.489881	-0.1814	0.0152723	1.54499e-32	0.00449593	0.00652214	0.490613	0.444872	0.155913	5
	HRG	pQTL_FENLAND	X4996_66_HRG	3	186660216	rs114232169	3	186671980	T	G	0.326037	0.000266988	0.0011422	0.815179	1.0629	0.0104	0	0.000251188	0.00107461	0.81518	0.885213	0.333252	11
	HS3ST3B1	pQTL_FENLAND	X6986_17_HS3ST3B1	17	14301081	rs62053895	17	13933638	A	G	0.410088	2.33875e-05	0.00106896	0.982545	0.0917	0.0132212	4.039e-12	0.000255043	0.0116572	0.982545	0.982545	0.742774	15
	HS6ST1	pQTL_FENLAND	X5465_32_HS6ST1	2	128236716	rs6761320	2	128292780	T	C	0.43267	0.00208092	0.00104228	0.0458797	-0.2088	0.013114	4.46201e-57	-0.00996609	0.00503087	0.0475929	0.222321	0.0419501	19
	HS6ST3	pQTL_FENLAND	X18896_23_HS6ST3	13	96090107	rs816122	13	96077340	C	G	0.108748	-0.00221997	0.00178758	0.21428	-0.1638	0.0211059	8.43598e-15	0.0135529	0.0110521	0.220093	0.00263165	0.0449705	20
	HSD17B7	pQTL_FENLAND	X8272_22_HSD17B7	1	162790702	rs1780019	1	162796686	T	C	0.792193	0.000334409	0.000373689	0.370849	-0.1608	0.0166633	4.91703e-22	-0.00207966	0.00233391	0.372897	0.372897	0.172916	20
	HSF1	pQTL_FENLAND	X11616_9_HSF1	8	144291591	rs7388446	8	144301721	T	C	0.477797	-0.000243974	0.00102246	0.811404	-0.1052	0.0126973	1.179e-16	0.00231914	0.00972322	0.811481	0.811481	0.876452	12
	HSP90B1	pQTL_FENLAND	X6393_63_HSP90B1	12	103930107	rs1165685	12	103940088	A	T	0.411436	8.17975e-05	0.00102961	0.936679	0.3294	0.0121	3.45723e-163	0.000248323	0.00312573	0.936679	0.677758	0.604546	20
	HSPA13	pQTL_FENLAND	X17515_6_HSPA13	21	14371115	rs2822653	21	14391990	T	C	0.263432	-1.8389e-05	0.00035393	0.958563	0.0916	0.0148499	6.899e-10	-0.000200753	0.003864	0.958565	0.958565	0.493313	20
	HSPB1	pQTL_FENLAND	X11103_24_HSPB1	7	76302673	rs2009836	7	76301843	T	C	0.319583	0.00197175	0.0010931	0.0712612	-0.5191	0.0133	0	-0.0037984	0.00210801	0.0715634	0.0852068	0.0820246	14
	HSPG2	pQTL_FENLAND	X15626_223_HSPG2	1	21822244	rs2305562	1	21857246	A	G	0.46407	4.63927e-05	0.000352772	0.895373	-0.1005	0.0136762	2.004e-13	-0.000461619	0.00351073	0.895389	0.246703	0.425893	6
	HTATIP2	pQTL_FENLAND	X10630_5_HTATIP2	11	20363685	rs10437608	11	20364060	A	G	0.549859	0.00243807	0.00103674	0.0186888	0.8508	0.0109	0	0.00286562	0.0012191	0.0187425	0.0157942	0.017502	20
	HTRA1	pQTL_FENLAND	X15594_47_HTRA1	10	122458551	rs7905027	10	122354916	A	G	0.60698	0.000144586	0.000352837	0.681966	-0.078	0.0132669	4.12e-09	-0.00185367	0.00453452	0.682694	0.857977	0.537757	8
	IBSP	pQTL_FENLAND	X3415_61_IBSP	4	87799554	rs2616262	4	87802058	T	G	0.514269	0.000306405	0.000353664	0.386286	-0.1251	0.0134569	1.454e-20	-0.00244928	0.0028393	0.388338	0.388338	0.531614	20
	ICAM1	pQTL_FENLAND	X4342_10_ICAM1	19	10271093	rs5498	19	10285007	A	G	0.5694	-0.000770005	0.000359877	0.0323845	1.1941	0.0075	0	-0.000644841	0.000301406	0.0324001	0.043221	0.399001	14
	ICAM4	pQTL_FENLAND	X6550_4_ICAM4	19	10286955	rs5030377	19	10282558	A	G	0.6161	0.000455235	0.00102979	0.658441	0.1152	0.0139996	1.891e-16	0.00395169	0.00895202	0.658902	0.658902	0.518482	6
	ICAM5	pQTL_FENLAND	X5124_69_ICAM5	19	10289952	rs281439	19	10289434	C	G	0.785354	0.00210023	0.00120163	0.080494	0.6908	0.0145	0	0.00304029	0.00174064	0.0806978	0.0413559	0.110314	13
	ICOSLG	pQTL_FENLAND	X5061_27_ICOSLG	21	44215382	rs2026880	21	44245447	T	G	0.58535	-0.000224401	0.000375238	0.549825	-0.0834	0.014324	5.801e-09	0.00269066	0.00452293	0.551915	0.551915	0.489158	8
	IDE	pQTL_FENLAND	X3197_70_IDE	10	92451684	rs10786049	10	92548126	A	G	0.589978	0.00173109	0.00102258	0.0904824	0.0796	0.0134162	2.97201e-09	0.0217473	0.0133592	0.103548	0.103548	0.35816	8
	IDH1	pQTL_FENLAND	X18338_26_IDH1	2	208236229	rs7565247	2	208239506	A	G	0.0666366	0.00067399	0.00268654	0.801909	-0.1678	0.0241141	3.437e-12	-0.00401663	0.0160208	0.802035	0.802035	0.0774217	7
	IDI1	pQTL_FENLAND	X17712_7_IDI1	10	1039152	rs11250238	10	1043676	T	C	0.0925554	-0.000279689	0.000375884	0.456826	-0.155	0.0209627	1.424e-13	0.00180445	0.0024373	0.459091	0.637123	0.338085	12
	IDI2	pQTL_FENLAND	X17832_12_IDI2	10	1018910	rs2242271	10	997529	T	C	0.503059	0.000409077	0.000354771	0.248879	-0.1939	0.0130943	1.30199e-49	-0.00210973	0.0018352	0.25031	0.290136	0.637553	20
	IDUA	pQTL_FENLAND	X3169_70_IDUA	4	986997	rs3796622	4	989272	T	C	0.3569	0.000513846	0.000356569	0.149561	-0.5793	0.013	0	-0.000887011	0.000615839	0.149774	0.134486	0.790397	20
	IFIT3	pQTL_FENLAND	X13642_90_IFIT3	10	89327307	rs2250398	10	89250400	A	G	0.484841	-0.000311788	0.00101668	0.759092	-0.0833	0.0131768	2.587e-10	0.00374295	0.0122194	0.759366	0.67808	0.926932	8
	IFNAR1	pQTL_FENLAND	X9183_7_IFNAR1	21	33324387	rs8132386	21	33363806	T	C	0.27504	-1.46468e-05	0.00110501	0.989424	0.2502	0.0146765	3.63996e-65	-5.85405e-05	0.00441651	0.989424	0.73578	0.861256	15
	IFNGR2	pQTL_FENLAND	X9180_6_IFNGR2	21	33403413	rs2284553	21	33404389	A	G	0.415172	0.000440589	0.00035462	0.214079	-0.1224	0.0137195	4.59599e-19	-0.00359958	0.00292518	0.218491	0.218491	0.310133	9
	IFNLR1	pQTL_FENLAND	X7192_37_IFNLR1	1	24154168	rs870549	1	24199506	T	C	0.226043	0.000364987	0.000373888	0.328968	-0.0982	0.0161457	1.186e-09	-0.00371677	0.00385614	0.335117	0.335117	null	null
	IGDCC4	pQTL_FENLAND	X9793_145_IGDCC4	15	65381484	rs2456015	15	65538180	T	C	0.761594	-0.000101454	0.000372398	0.785288	0.1919	0.0145071	6.04598e-40	-0.000528682	0.00194099	0.785332	0.0414431	0.367328	7
	IGF2R	pQTL_FENLAND	X16057_6_IGF2R	6	159969082	rs629849	6	160073377	A	G	0.1357	-1.40128e-06	0.000356504	0.996864	-0.5392	0.0193	9.26834e-172	2.59881e-06	0.000661172	0.996864	0.0834294	0.339938	11
	IGFALS	pQTL_FENLAND	X6605_17_IGFALS	16	1790413	rs2256923	16	1794780	A	G	0.299617	-0.000909051	0.00103234	0.378547	-0.2074	0.0137035	9.5371e-52	0.00438308	0.00498594	0.379353	0.571444	0.763703	20
	IGFBP1	pQTL_FENLAND	X2771_35_IGFBP1	7	45888360	rs12702179	7	45874314	T	C	0.48235	0.00063926	0.00101757	0.529858	0.0887	0.0126109	2.01301e-12	0.00720699	0.0115177	0.531491	0.531491	0.709393	4
	IGFBP3	pQTL_FENLAND	X2571_12_IGFBP3	7	45912245	rs11977526	7	45968511	A	G	0.3995	6.69704e-06	0.000353333	0.984878	0.2188	0.0123806	6.79608e-70	3.0608e-05	0.00161487	0.984878	0.671973	0.56583	20
	IGFBP7	pQTL_FENLAND	X3320_49_IGFBP7	4	57030773	rs6827768	4	57085836	A	T	0.792699	0.00146976	0.00118864	0.216271	-0.43	0.0162	3.07628e-155	-0.00341806	0.00276728	0.216769	0.888776	0.196629	20
	IGFLR1	pQTL_FENLAND	X7244_16_IGFLR1	19	35738801	rs231238	19	35757765	A	G	0.531022	-0.000154518	0.000352975	0.661561	0.1647	0.0127216	2.459e-38	-0.000938178	0.00214436	0.661742	0.214499	0.755517	14
	IGSF3	pQTL_FENLAND	X9715_15_IGSF3	1	116574399	rs580936	1	116589556	T	C	0.390777	-0.00147341	0.00102	0.148595	-0.0834	0.0131442	2.224e-10	0.0176668	0.0125432	0.158991	0.158991	0.761372	7
	IGSF8	pQTL_FENLAND	X6984_6_IGSF8	1	160091340	rs1186675	1	160069294	A	G	0.12331	0.000150052	0.000355921	0.673327	0.2052	0.0203019	5.11999e-24	0.000731246	0.00173602	0.673594	0.420241	0.541254	20
	IL10RB	pQTL_FENLAND	X2631_50_IL10RB	21	33266367	rs2843717	21	33287563	T	C	0.451543	-0.000409376	0.0010034	0.683282	0.1301	0.0137098	2.32e-21	-0.00314663	0.00771966	0.683558	0.817549	0.756224	6
	IL11RA	pQTL_FENLAND	X18216_22_IL11RA	9	34652162	rs3802428	9	34567202	A	C	0.0343324	0.000542191	0.000378162	0.151643	0.4478	0.0367345	3.507e-34	0.00121079	0.00085031	0.154465	0.0816821	0.0389461	10
	IL12B	pQTL_FENLAND	X13733_5_IL12B	5	159314780	rs4244437	5	159346109	A	G	0.685054	0.00144907	0.00116616	0.214016	0.4884	0.0135	1.36143e-286	0.00296697	0.00238912	0.214286	0.446185	0.114959	20
	IL12RB1	pQTL_FENLAND	X2632_5_IL12RB1	19	18058995	rs273505	19	18106337	T	C	0.580056	0.000722056	0.00101057	0.474914	0.0909	0.0137221	3.48801e-11	0.00794342	0.0111818	0.477465	0.124951	0.102519	15
	IL15RA	pQTL_FENLAND	X14054_17_IL15RA	10	5943639	rs36055263	10	5977007	A	G	0.5576	0.000542926	0.00108272	0.616057	0.2807	0.0126003	6.1301e-110	0.00193419	0.00385819	0.616147	0.948191	0.892597	9
	IL16	pQTL_FENLAND	X2774_10_IL16	15	81159575	rs11072996	15	81237069	T	C	0.92005	0.0058765	0.00288645	0.0417612	0.4871	0.0250263	2.23801e-84	0.0120643	0.00595812	0.0428833	0.128783	0.825458	4
	IL17B	pQTL_FENLAND	X3499_77_IL17B	5	149371324	rs375388	5	149404135	T	C	0.460473	-0.00053592	0.00104894	0.609411	0.0932	0.0136564	8.816e-12	-0.00575021	0.0112862	0.61041	0.61041	0.572527	4
	IL17RA	pQTL_FENLAND	X2992_59_IL17RA	22	17084954	rs4819959	22	17105741	A	G	0.49658	-0.00223925	0.00103382	0.0303122	0.8061	0.011	0	-0.00277788	0.00128306	0.0303845	0.202921	0.234521	15
	IL17RD	pQTL_FENLAND	X3376_49_IL17RD	3	57089982	rs13086176	3	57100218	T	C	0.706189	-8.48842e-05	0.00113883	0.940584	-0.576	0.0133	0	0.000147368	0.00197714	0.940584	0.814996	0.448696	20
	IL18R1	pQTL_FENLAND	X14079_14_IL18R1	2	102311529	rs3771170	2	102369520	A	T	0.780435	-0.00296628	0.00130401	0.0229218	-0.6408	0.014	0	0.00462903	0.00203749	0.0230907	0.00344508	0.00372288	20
	IL18RAP	pQTL_FENLAND	X2993_1_IL18RAP	2	102418689	rs1468788	2	102476054	T	C	0.572569	-0.00281645	0.00105508	0.00759848	0.0924	0.0133923	5.219e-12	-0.030481	0.0122435	0.0127897	0.0237641	0.0508318	16
	IL1R1	pQTL_FENLAND	X2991_9_IL1R1	2	102064544	rs3917243	2	102158528	A	G	0.464901	-0.0011625	0.00101931	0.25409	0.0997	0.0131147	2.91301e-14	-0.01166	0.0103382	0.259383	0.501903	0.235905	11
	IL1R2	pQTL_FENLAND	X14133_93_IL1R2	2	101991960	rs2310170	2	101999692	T	G	0.609579	-0.000816513	0.00101894	0.422938	0.4365	0.0128	6.99265e-255	-0.00187059	0.00233499	0.423066	0.853957	0.0715965	20
	IL1RAP	pQTL_FENLAND	X14048_7_IL1RAP	3	190514051	rs724609	3	190631289	A	G	0.846004	0.00255652	0.00145675	0.0792688	-1.3925	0.0126	0	-0.00183592	0.00104627	0.0793067	0.0485569	0.207592	17
	IL1RL1	pQTL_FENLAND	X4234_8_IL1RL1	2	102311502	rs10179654	2	102305323	T	G	0.46945	-0.000624661	0.00100434	0.533965	0.7333	0.0102	0	-0.00085185	0.00136966	0.53398	0.00670939	0.0052135	20
	IL1RL2	pQTL_FENLAND	X2994_71_IL1RL2	2	102187006	rs3917265	2	102162001	T	C	0.455915	0.000267849	0.000353308	0.44838	0.256	0.0133653	8.95275e-82	0.00104629	0.00138119	0.448735	0.510474	0.305579	20
	IL1RN	pQTL_FENLAND	X5353_89_IL1RN	2	113099315	rs55709272	2	113109711	T	C	0.563781	-0.00160817	0.00108442	0.13808	0.212	0.0134963	1.33201e-55	-0.0075857	0.00513792	0.139832	0.272524	0.0201495	20
	IL20RA	pQTL_FENLAND	X5085_18_IL20RA	6	136999971	rs1775296	6	137005667	T	G	0.290402	0.00275682	0.00126006	0.0286805	0.0912	0.0149753	1.129e-09	0.0302283	0.014681	0.0394932	0.0394932	0.0462857	8
	IL22	pQTL_FENLAND	X2778_10_IL22	12	68248242	rs2227491	12	68252741	T	C	0.404064	-0.00039422	0.000354242	0.265771	-0.0863	0.0136377	2.483e-10	0.00456802	0.00416777	0.273063	0.273063	0.427988	8
	IL22RA2	pQTL_FENLAND	X5087_5_IL22RA2	6	137143820	rs4896244	6	137208635	T	C	0.595696	0.0019995	0.00105518	0.0581001	-0.1172	0.013458	3.078e-18	-0.0170606	0.00921391	0.0640813	0.121484	0.0418949	6
	IL27RA	pQTL_FENLAND	X5132_71_IL27RA	19	14031762	rs10410336	19	14007705	T	G	0.560589	-0.000143142	0.00102215	0.888628	-0.1233	0.0136067	1.284e-19	0.00116093	0.00829092	0.888641	0.504139	0.626702	4
	IL2RB	pQTL_FENLAND	X9343_16_IL2RB	22	37118666	rs228953	22	37135396	A	G	0.436422	0.000268647	0.000353949	0.447853	0.0966	0.0131486	2.03e-13	0.00278102	0.00368357	0.45026	0.45026	0.417667	3
	IL5RA	pQTL_FENLAND	X13686_2_IL5RA	3	3066324	rs1695315	3	3111655	A	G	0.608774	-0.00158169	0.00106871	0.138876	0.2774	0.0134816	4.49005e-94	-0.00570183	0.00386256	0.139897	0.339315	0.624001	9
	IL6R	pQTL_FENLAND	X15602_43_IL6R	1	154405193	rs4845372	1	154442920	A	C	0.425939	-0.000400988	0.00107628	0.709468	1.0608	0.0091	0	-0.000378006	0.00101459	0.70947	0.456495	0.319816	9
	IL6ST	pQTL_FENLAND	X2620_4_IL6ST	5	55935095	rs6450360	5	55999618	A	G	0.415056	0.0014772	0.00102454	0.149356	0.1422	0.0135399	8.42904e-26	0.0103882	0.00727253	0.153173	0.562274	0.137245	8
	IL7R	pQTL_FENLAND	X5089_11_IL7R	5	35852695	rs6451229	5	35866116	A	G	0.597786	-0.000352111	0.000354411	0.320461	-0.1647	0.0135399	4.83298e-34	0.00213789	0.00215902	0.32207	0.521627	0.446847	20
	IL9	pQTL_FENLAND	X5834_18_IL9	5	135892246	rs12520112	5	136114644	A	G	0.3083	0.000696424	0.00111081	0.530691	0.1355	0.0148055	5.589e-20	0.00513966	0.00821707	0.531652	0.531652	0.481945	15
	IMPA1	pQTL_FENLAND	X17796_15_IMPA1	8	81656914	rs2400594	8	81616086	A	G	0.415475	-0.00215773	0.00102425	0.0351495	-0.0795	0.0136974	6.47401e-09	0.0271412	0.0137061	0.0476778	0.0476778	0.212897	20
	INHBB	pQTL_FENLAND	X13676_46_INHBB	2	120346136	rs17050272	2	120548864	A	G	0.40845	-0.00147487	0.00102416	0.149845	0.3017	0.0132301	4.18008e-115	-0.00488853	0.00340139	0.150657	0.0793526	0.0507179	12
	INHBC	pQTL_FENLAND	X15686_49_INHBC	12	57434784	rs540730	12	57413331	T	C	0.245747	-8.49605e-05	0.000354124	0.810394	-1.2807	0.0101	0	6.63391e-05	0.000276509	0.810395	0.00017498	0.0110322	18
	INPP5B	pQTL_FENLAND	X12641_3_INPP5B	1	37860697	rs486513	1	37773553	A	G	0.868278	-0.000896205	0.00199802	0.653758	0.4005	0.017952	2.99001e-110	-0.00223772	0.00498981	0.653824	0.0112539	0.0362211	20
	INSL5	pQTL_FENLAND	X10462_14_INSL5	1	66797740	rs11809759	1	66804222	A	G	0.604032	0.000264625	0.000354313	0.455144	-0.1065	0.0140096	2.917e-14	-0.00248474	0.0033429	0.457307	0.457307	0.258313	5
	IRF3	pQTL_FENLAND	X17151_84_IRF3	19	49659569	rs10423580	19	49692514	T	G	0.57248	0.000379872	0.00103548	0.713726	0.1045	0.0130476	1.155e-15	0.00363513	0.00991927	0.714013	0.714013	0.540403	4
	ISCU	pQTL_FENLAND	X7201_5_ISCU	12	108562582	rs10778648	12	108562642	T	G	0.124	-0.00368266	0.00146208	0.0117765	0.1819	0.018652	1.803e-22	-0.0202455	0.00830161	0.0147383	0.0147383	0.015604	6
	ISG15	pQTL_FENLAND	X14151_4_ISG15	1	1001138	rs4615788	1	1013490	C	G	0.0353318	-0.00101857	0.00293435	0.728502	-1.2085	0.0339	2.44462e-278	0.000842834	0.0024282	0.728515	0.597545	0.119725	18
	ISLR2	pQTL_FENLAND	X13124_20_ISLR2	15	74100311	rs4887134	15	74317938	A	T	0.384651	0.000453983	0.00108209	0.674821	0.1615	0.0132202	2.54799e-34	0.00281104	0.00670422	0.675002	0.0208128	0.0850017	20
	ISOC1	pQTL_FENLAND	X9816_37_ISOC1	5	129094749	rs2526256	5	128919363	T	C	0.585201	0.000219431	0.000354101	0.535465	-0.2678	0.0129049	1.17998e-95	-0.000819383	0.00132285	0.535647	0.222314	0.561756	20
	ITGA2	pQTL_FENLAND	X15603_20_ITGA2	5	52989340	rs7035	5	52956361	T	C	0.322817	-0.000110185	0.0003537	0.755404	0.1361	0.0152342	4.11402e-19	-0.000809591	0.00260041	0.755548	0.755548	0.448912	14
	ITIH1	pQTL_FENLAND	X7955_195_ITIH1	3	52777595	rs2019065	3	52775509	T	C	0.617758	0.00113432	0.000371565	0.00226698	0.6977	0.012	0	0.00162581	0.000533291	0.00229891	0.000241377	1.50194e-06	20
	ITIH2	pQTL_FENLAND	X9326_33_ITIH2	10	7703316	rs1244464	10	7820036	T	C	0.850794	-0.000231607	0.00123107	0.850771	-0.2611	0.0184493	1.80699e-45	0.000887042	0.00471535	0.850784	0.896712	0.611338	19
	ITIH3	pQTL_FENLAND	X7145_1_ITIH3	3	52794768	rs2535627	3	52811089	T	C	0.538843	0.00144054	0.000383501	0.000172453	-0.5261	0.0115	0	-0.00273815	0.000731404	0.000181338	0.000190295	6.85853e-06	20
	ITIH4	pQTL_FENLAND	X4811_33_ITIH4	3	52812962	rs6778735	3	52531084	T	C	0.448333	0.00116638	0.000373369	0.0017845	-0.1475	0.0127495	5.91404e-31	-0.00790767	0.00262198	0.00256202	0.00135497	0.000235288	20
	ITIH5	pQTL_FENLAND	X8233_2_ITIH5	10	7559270	rs6602258	10	7656775	A	G	0.757968	0.00106649	0.00117443	0.363832	0.2926	0.0152872	1.16798e-81	0.00364486	0.00401829	0.364371	0.317598	0.361083	15
	ITLN1	pQTL_FENLAND	X18830_1_ITLN1	1	160876540	rs7532133	1	160881744	A	G	0.319628	-0.0010216	0.0010843	0.346105	0.1516	0.0136368	1.03699e-28	-0.00673879	0.00717804	0.34783	0.34783	0.155817	16
	ITPA	pQTL_FENLAND	X18916_25_ITPA	20	3208868	rs59521155	20	3368582	A	G	0.468009	-0.00140905	0.00102237	0.168136	-0.3245	0.012977	5.28003e-138	0.00434223	0.00315539	0.168781	0.142695	0.133222	20
	ITPKA	pQTL_FENLAND	X13473_55_ITPKA	15	41493393	rs1655558	15	41495387	T	G	0.448376	-0.000141493	0.00101659	0.889305	-0.1892	0.0128898	8.87795e-49	0.00074785	0.00537334	0.889309	0.667583	0.418374	20
	IVD	pQTL_FENLAND	X17737_7_IVD	15	40405485	rs7165012	15	40361837	A	G	0.4699	-0.000387395	0.000355266	0.275521	-0.198	0.0127042	9.15705e-55	0.00195654	0.00179866	0.276693	0.237025	0.00299626	8
	KCNAB2	pQTL_FENLAND	X10015_119_KCNAB2	1	5990927	rs806109	1	5992521	A	G	0.763393	0.00250294	0.00124895	0.0450657	0.1924	0.0142967	2.77502e-41	0.013009	0.00656298	0.0474588	0.137064	0.0182303	10
	KDR	pQTL_FENLAND	X3651_50_KDR	4	55078481	rs1380069	4	55136615	C	G	0.531033	0.000983223	0.00102077	0.335439	0.1737	0.013247	2.79698e-39	0.00566046	0.00589246	0.336739	0.364994	0.118445	10
	KIAA1549L	pQTL_FENLAND	X11145_72_KIAA1549L	11	33376108	rs34828249	11	33380149	T	C	0.510044	-0.000647993	0.00101767	0.524294	-0.471	0.0129	7.25199e-292	0.00137578	0.00216099	0.524357	0.693304	0.315877	20
	KIAA2013	pQTL_FENLAND	X6538_90_KIAA2013	1	11919591	rs926270	1	11909729	T	G	0.503874	-0.000511938	0.00103723	0.621616	-0.1301	0.0135335	7.03302e-22	0.00393496	0.00798308	0.622074	0.622074	0.297461	20
	KIR2DL3	pQTL_FENLAND	X17153_46_KIR2DL3	19	54738513	rs11084366	19	54698818	T	G	0.65164	0.000450845	0.000354961	0.20404	-0.1323	0.0144408	5.11498e-20	-0.00340774	0.00270866	0.208359	0.528469	0.256079	12
	KIR2DL4	pQTL_FENLAND	X5095_21_KIR2DL4	19	54803610	rs6509904	19	54872900	A	G	0.188005	-0.000217171	0.00146998	0.88255	0.2848	0.0167476	7.48113e-65	-0.000762539	0.00516164	0.882554	0.935747	0.178209	10
	KL	pQTL_FENLAND	X15384_15_KL	13	33016423	rs537196	13	33024700	T	G	0.30962	8.88774e-05	0.00109483	0.935299	0.0797	0.0142755	2.364e-08	0.00111515	0.0137384	0.935306	0.935306	0.277683	4
	KLB	pQTL_FENLAND	X19557_3_KLB	4	39406930	rs2608817	4	39425581	T	C	0.608343	-0.000178618	0.00106876	0.867271	-0.6123	0.0123	0	0.000291717	0.0017455	0.867271	0.18163	0.756401	20
	KLC1	pQTL_FENLAND	X12656_1_KLC1	14	103561896	rs3861678	14	103855689	A	G	0.344285	0.00486196	0.00110142	1.01351e-05	0.1249	0.0133904	1.083e-20	0.0389268	0.00975606	6.60688e-05	6.60688e-05	0.00199123	20
	KLK10	pQTL_FENLAND	X6227_1_KLK10	19	51012739	rs7255930	19	51018662	T	C	0.357121	0.000437035	0.001043	0.675204	-0.4589	0.0135	2.86645e-253	-0.000952353	0.00227301	0.675228	0.235711	0.0235463	8
	KLK11	pQTL_FENLAND	X2831_29_KLK11	19	51022216	rs10420303	19	51004785	T	C	0.543105	0.000152367	0.000352837	0.665862	-0.2003	0.0137417	3.98906e-48	-0.000760695	0.00176232	0.666	0.358459	0.0317995	8
	KLK12	pQTL_FENLAND	X3199_54_KLK12	19	51029092	rs3745540	19	51031874	A	G	0.4158	3.09909e-05	0.000352733	0.929988	0.1198	0.0136452	1.64e-18	0.000258688	0.00294449	0.929992	0.929992	null	null
	KLK13	pQTL_FENLAND	X11152_46_KLK13	19	51055626	rs3760741	19	51036161	A	G	0.467344	-0.000666397	0.00101853	0.512936	-0.3142	0.0131178	8.77994e-127	0.00212093	0.00324287	0.513093	0.18556	0.168041	5
	KLK14	pQTL_FENLAND	X15544_25_KLK14	19	51077495	rs11666870	19	51095412	A	G	0.469605	-2.18116e-06	0.000352703	0.995066	-0.164	0.0131014	5.96794e-36	1.32998e-05	0.00215063	0.995066	0.259622	0.525146	6
	KLK3	pQTL_FENLAND	X8468_19_KLK3	19	50854915	rs266849	19	50845834	A	G	0.80285	-4.8299e-05	0.000373614	0.89714	0.0806	0.0107011	5.00001e-14	-0.000599243	0.00463609	0.897155	0.455626	0.0384995	17
	KLK7	pQTL_FENLAND	X3378_49_KLK7	19	50976468	rs2659067	19	50982366	A	G	0.0865	0.00441773	0.00168532	0.00875942	-0.6029	0.0228	4.39389e-154	-0.00732746	0.00280905	0.00909351	0.088518	0.114938	8
	KLK8	pQTL_FENLAND	X2834_54_KLK8	19	50996007	rs2075802	19	51003764	T	G	0.545525	5.21699e-05	0.000352784	0.882437	0.1183	0.0134694	1.594e-18	0.000440996	0.00298253	0.882454	0.300228	0.0302716	6
	KLKB1	pQTL_FENLAND	X4152_58_KLKB1	4	186226438	rs2304595	4	186251126	A	G	0.408193	-0.000166774	0.000353078	0.636683	0.5506	0.0125	0	-0.000302894	0.000641298	0.636702	0.514582	0.310181	20
	KLRB1	pQTL_FENLAND	X10809_14_KLRB1	12	9594551	rs2241006	12	9595613	A	T	0.407855	0.000550766	0.00103083	0.593137	-0.3146	0.0131812	6.68011e-126	-0.00175069	0.00327745	0.59323	0.278477	0.594043	20
	KNG1	pQTL_FENLAND	X7784_1_KNG1	3	186717348	rs4686794	3	186680901	A	G	0.565749	0.000268439	0.00035361	0.447769	-0.246	0.0139064	5.03395e-70	-0.00109122	0.00143876	0.448186	0.836084	0.779263	12
	KREMEN1	pQTL_FENLAND	X17331_138_KREMEN1	22	29073035	rs134683	22	29113793	A	G	0.544748	0.000182115	0.00100868	0.856722	-0.1638	0.0131428	1.187e-35	-0.00111181	0.00615863	0.856737	0.244852	0.0116388	11
	KRT5	pQTL_FENLAND	X11177_16_KRT5	12	52514575	rs657187	12	52505201	A	G	0.593703	0.000661152	0.00104426	0.526649	0.1052	0.0132111	1.679e-15	0.00628472	0.00995776	0.527951	0.768839	0.687293	13
	KYNU	pQTL_FENLAND	X4559_64_KYNU	2	142877657	rs3845642	2	143041434	A	G	0.73777	0.000355966	0.00109941	0.746105	0.442	0.0149	2.20968e-193	0.000805352	0.0024875	0.74612	0.374487	0.886197	15
	LAG3	pQTL_FENLAND	X9950_229_LAG3	12	6772512	rs1882545	12	6776244	A	G	0.6636	0.000725405	0.000360506	0.0442006	0.1523	0.0146571	2.728e-25	0.004763	0.00241105	0.0482132	0.106356	0.245774	4
	LAMC2	pQTL_FENLAND	X9580_5_LAMC2	1	183186238	rs507246	1	183201231	A	G	0.388536	-0.00122912	0.0010219	0.229064	0.3889	0.0128	9.26576e-203	-0.00316051	0.00262974	0.229428	0.204337	0.134113	20
	LANCL1	pQTL_FENLAND	X13986_6_LANCL1	2	210427131	rs3856349	2	210481327	T	C	0.4848	0.000946426	0.00100521	0.34644	-0.1212	0.0125613	4.97798e-22	-0.0078088	0.00833324	0.348724	0.348724	0.174902	20
	LAP3	pQTL_FENLAND	X15610_72_LAP3	4	17577198	rs7678654	4	17573753	T	G	0.38724	-8.29628e-05	0.00109503	0.939608	-0.1025	0.0133088	1.343e-14	0.000809393	0.0106837	0.939611	0.939611	0.359041	15
	LAYN	pQTL_FENLAND	X2635_61_LAYN	11	111540280	rs679032	11	111552561	T	G	0.606435	0.00053851	0.00035652	0.130925	0.0829	0.0138635	2.235e-09	0.0064959	0.00443568	0.143067	0.143067	0.127721	15
	LBP	pQTL_FENLAND	X3074_6_LBP	20	38346482	rs1780628	20	38372765	A	T	0.548125	-0.000426248	0.00103067	0.679193	0.2794	0.0134074	1.91004e-96	-0.00152558	0.00368959	0.679252	0.260046	0.766282	14
	LCN1	pQTL_FENLAND	X11708_2_LCN1	9	135521438	rs56239374	9	135523355	C	G	0.57095	-0.00120538	0.00103731	0.245225	0.0779	0.0138978	2.08e-08	-0.0154734	0.0135991	0.255191	0.255191	null	null
	LCP1	pQTL_FENLAND	X17231_1_LCP1	13	46125920	rs17601737	13	46150031	T	C	0.43865	0.000373109	0.000355352	0.293732	0.1294	0.0133812	4.032e-22	0.00288338	0.00276229	0.296561	0.296561	0.00110619	8
	LCT	pQTL_FENLAND	X9017_58_LCT	2	135787850	rs4954493	2	135852405	T	C	0.208697	-0.00262554	0.00114285	0.021598	-0.8359	0.0124	0	0.00314097	0.001368	0.0216741	0.0331133	0.0130893	20
	LDHC	pQTL_FENLAND	X9828_86_LDHC	11	18412318	rs2643858	11	18440947	A	T	0.88948	-0.00259887	0.00171472	0.129615	-0.2204	0.0208504	4.081e-26	0.0117916	0.0078596	0.133542	0.133542	0.371369	10
	LDLRAP1	pQTL_FENLAND	X18183_3_LDLRAP1	1	25543606	rs9438867	1	25239714	T	G	0.0404508	0.000565407	0.000360845	0.117139	0.2985	0.0351815	2.16499e-17	0.00189416	0.0012293	0.123355	0.0469589	0.0352425	8
	LEAP2	pQTL_FENLAND	X5708_1_LEAP2	5	132873444	rs803221	5	132874744	T	C	0.258153	0.000542943	0.000356285	0.127534	0.2394	0.0146816	8.93606e-60	0.00226793	0.00149473	0.129194	0.265448	0.0107398	9
	LECT2	pQTL_FENLAND	X16763_11_LECT2	5	135922279	rs2428665	5	135977944	A	T	0.42802	0.000998491	0.00101182	0.323725	-0.7276	0.0117	0	-0.00137231	0.0013908	0.323786	0.0385506	0.0579342	9
	LEFTY2	pQTL_FENLAND	X15503_15_LEFTY2	1	225936598	rs360055	1	225892682	C	G	0.604755	0.00153983	0.00102692	0.133754	0.184	0.0123452	3.077e-50	0.00836864	0.00560927	0.135717	0.0927911	0.0915523	15
	LEPR	pQTL_FENLAND	X5400_52_LEPR	1	65420652	rs6663226	1	65699065	A	T	0.646964	-0.00142241	0.00102379	0.164724	0.6962	0.0124	0	-0.0020431	0.00147099	0.164853	0.311246	0.193366	20
	LGALS2	pQTL_FENLAND	X3033_57_LGALS2	22	37570248	rs12484334	22	37569431	A	C	0.61845	-0.000152148	0.00106894	0.886815	-0.2826	0.013644	2.6801e-95	0.000538386	0.0037826	0.886818	0.792955	0.459484	8
	LGALS3	pQTL_FENLAND	X3066_12_LGALS3	14	55124110	rs8011834	14	55159259	A	C	0.571064	0.000194019	0.000353374	0.582974	0.3445	0.0127	4.86281e-162	0.000563189	0.00102597	0.583051	0.624413	0.30062	20
	LGALS3BP	pQTL_FENLAND	X5000_52_LGALS3BP	17	78971238	rs6501274	17	78981814	A	T	0.81995	0.00357945	0.00140405	0.0107918	-0.1706	0.0172657	5.04098e-23	-0.0209815	0.00849961	0.013567	0.104647	0.0377859	15
	LGALS4	pQTL_FENLAND	X2982_82_LGALS4	19	38801671	rs883394	19	38714973	T	C	0.484298	-0.000726577	0.00101754	0.475194	-0.0985	0.0127469	1.098e-14	0.00737641	0.0103743	0.477069	0.252398	0.42694	17
	LGALS8	pQTL_FENLAND	X4909_68_LGALS8	1	236518000	rs1041937	1	236538910	A	G	0.2674	-0.00117612	0.00116872	0.314253	0.0973	0.0150099	9.029e-11	-0.0120876	0.0121553	0.320015	0.607932	0.328742	11
	LGALS9	pQTL_FENLAND	X9197_4_LGALS9	17	27629798	rs7207443	17	27677939	A	T	0.550071	-0.000300014	0.00101691	0.767975	0.1106	0.0133539	1.209e-16	-0.0027126	0.00920034	0.768118	0.768118	0.501003	20
	LGALSL	pQTL_FENLAND	X18236_3_LGALSL	2	64453969	rs10164841	2	64342358	T	C	0.241211	-0.000588269	0.001218	0.629111	0.089	0.015094	3.716e-09	-0.00660976	0.0137312	0.630256	0.630256	0.463026	10
	LGMN	pQTL_FENLAND	X3622_33_LGMN	14	92703807	rs1015033	14	92728841	T	C	0.50925	0.00225069	0.00103289	0.0293308	-0.1352	0.0131757	1.05301e-24	-0.0166471	0.00781011	0.0330493	0.18775	0.144118	5
	LGR4	pQTL_FENLAND	X16304_6_LGR4	11	27365961	rs1531557	11	27371027	T	C	0.367564	-6.52172e-05	0.000353699	0.853711	-0.1077	0.0139206	1.02e-14	0.000605545	0.00328505	0.853752	0.881957	0.233336	11
	LGR5	pQTL_FENLAND	X16296_43_LGR5	12	71439798	rs1297184	12	71543653	T	C	0.964014	0.000364755	0.000394573	0.355263	0.2004	0.0349246	9.57601e-09	0.00182013	0.00199431	0.361421	0.543556	null	null
	LHB	pQTL_FENLAND	X8376_25_LHB	19	49015980	rs1559154	19	49012030	A	G	0.474803	-0.000348552	0.000354293	0.325215	-0.1099	0.0123272	4.86801e-19	0.00317154	0.00324334	0.328143	0.183209	0.93372	4
	LIFR	pQTL_FENLAND	X5837_49_LIFR	5	38474668	rs3110964	5	38604412	T	C	0.6025	4.01183e-05	0.00102962	0.968919	-0.0833	0.0135026	6.86399e-10	-0.000481613	0.0123607	0.96892	0.96892	0.194826	4
	LILRA2	pQTL_FENLAND	X15614_168_LILRA2	19	54572920	rs272408	19	54592138	T	C	0.818689	-0.000202174	0.000373396	0.5882	0.2967	0.0172222	1.64297e-66	-0.000681408	0.00125912	0.588384	0.724811	0.877012	7
	LILRA4	pQTL_FENLAND	X8299_66_LILRA4	19	54333185	rs10418607	19	54346074	A	C	0.556413	0.000243745	0.00035374	0.490792	0.2149	0.013787	8.902e-55	0.00113422	0.00164768	0.491215	0.722021	0.0774416	4
	LILRA5	pQTL_FENLAND	X7787_25_LILRA5	19	54307070	rs1761453	19	54304006	T	C	0.495371	0.00263804	0.00103326	0.0106764	0.3079	0.0132243	6.6099e-120	0.00856784	0.00337595	0.0111519	0.0904934	0.203765	7
	LILRA6	pQTL_FENLAND	X7059_14_LILRA6	19	54216868	rs429539	19	54248765	T	C	0.280443	-0.00115226	0.00113525	0.310114	0.6964	0.0142	0	-0.00165459	0.00163051	0.310218	0.207655	0.0874437	6
	LILRB1	pQTL_FENLAND	X5090_49_LILRB1	19	54617158	rs272408	19	54592138	T	C	0.818689	-0.000202174	0.000373396	0.5882	0.5244	0.017	6.13459e-209	-0.000385533	0.000712153	0.588257	0.247642	0.681937	9
	LILRB2	pQTL_FENLAND	X5091_28_LILRB2	19	54273812	rs586206	19	54278734	T	C	0.40191	-0.00209188	0.00102362	0.0409909	-0.6635	0.0123	0	0.0031528	0.00154386	0.0411359	0.413221	0.0230012	15
	LILRB3	pQTL_FENLAND	X15615_8_LILRB3	19	54216278	rs11668526	19	54245208	T	C	0.58665	-0.000769251	0.00103162	0.455863	-0.6009	0.013	0	0.00128017	0.00171701	0.455921	0.930193	0.741343	4
	LILRB5	pQTL_FENLAND	X7015_8_LILRB5	19	54249421	rs12975366	19	54255498	T	C	0.6055	0.00106974	0.00105134	0.308914	1.1468	0.0088	0	0.000932803	0.000916785	0.308929	0.399136	0.255038	16
	LIMA1	pQTL_FENLAND	X11543_84_LIMA1	12	50175788	rs10783342	12	50234683	T	C	0.420968	0.000284031	0.000354172	0.422578	-0.1777	0.013319	1.322e-40	-0.00159837	0.00199669	0.423414	0.423414	0.208754	20
	LINGO1	pQTL_FENLAND	X6620_82_LINGO1	15	77613027	rs62007780	15	77733122	T	G	0.426313	-0.00273608	0.00104958	0.00913838	0.0934	0.0132729	1.966e-12	-0.0292942	0.0119838	0.0145058	0.0145058	0.0329341	11
	LIPN	pQTL_FENLAND	X8097_77_LIPN	10	88759982	rs367605	10	88770407	T	C	0.690874	0.000175023	0.00113387	0.877326	-0.6413	0.0127	0	-0.00027292	0.00176808	0.877327	0.976902	0.50377	20
	LMAN2	pQTL_FENLAND	X9468_8_LMAN2	5	177315805	rs28419182	5	177301399	A	G	0.779412	0.000575084	0.00114497	0.615477	0.1422	0.0163445	3.31302e-18	0.00404419	0.00806522	0.616064	0.794332	0.702824	14
	LMAN2L	pQTL_FENLAND	X8013_9_LMAN2L	2	96705929	rs148849801	2	97170733	A	G	0.22572	0.00383671	0.0014163	0.00674945	-0.0897	0.0149623	2.034e-09	-0.0427727	0.0173265	0.013563	0.0306134	0.00596776	14
	LPO	pQTL_FENLAND	X4801_13_LPO	17	58218548	rs9892223	17	58200905	A	G	0.568972	0.000517103	0.00100387	0.606478	0.1442	0.013487	1.112e-26	0.00358601	0.00696976	0.606895	0.803638	0.391454	5
	LRIG1	pQTL_FENLAND	X18831_6_LRIG1	3	66378797	rs332388	3	66361431	T	C	0.609948	0.00170513	0.00101749	0.093773	0.5274	0.0123	0	0.00323309	0.00193073	0.0940237	0.142548	0.0823927	20
	LRIG3	pQTL_FENLAND	X3322_52_LRIG3	12	58872149	rs1148531	12	58803441	A	G	0.0469829	0.00233104	0.00262135	0.373869	-0.3977	0.0300958	7.241e-40	-0.00586129	0.00660619	0.374949	0.382957	0.166693	6
	LRP11	pQTL_FENLAND	X6713_4_LRP11	6	149818757	rs9322225	6	149863746	C	G	0.384245	0.00199227	0.00103386	0.0539758	0.8699	0.0108	0	0.00229023	0.00118882	0.0540445	0.370639	0.12885	15
	LRP12	pQTL_FENLAND	X15506_34_LRP12	8	104489231	rs2942570	8	104469477	T	C	0.409533	-0.000368708	0.0003545	0.298302	-0.1043	0.0139923	9.04901e-14	0.00353508	0.00343177	0.302962	0.302962	0.107356	15
	LRP4	pQTL_FENLAND	X19558_10_LRP4	11	46856717	rs2306029	11	46871557	T	C	0.459595	-0.00023667	0.000353116	0.50271	0.3914	0.0125	3.20369e-215	-0.000604675	0.000902394	0.502807	0.12685	0.00166391	20
	LRP8	pQTL_FENLAND	X3323_37_LRP8	1	53242364	rs2297663	1	53257080	A	C	0.592867	0.000805692	0.000361514	0.0258365	-0.1971	0.0135345	4.84599e-48	-0.00408773	0.00185552	0.0275939	0.0810016	0.394503	12
	LRPAP1	pQTL_FENLAND	X3640_14_LRPAP1	4	3503612	rs11736835	4	3499715	A	G	0.433509	0.00172352	0.00102412	0.0923885	-0.0918	0.013371	6.62201e-12	-0.0187748	0.0114863	0.102146	0.102146	0.0372443	4
	LRRC15	pQTL_FENLAND	X6557_50_LRRC15	3	194355249	rs68170003	3	194347506	T	C	0.277156	-0.000218045	0.00116511	0.851547	-0.2391	0.014708	2.01203e-59	0.000911939	0.00487321	0.851556	0.0828891	0.335437	8
	LRRC4C	pQTL_FENLAND	X9369_174_LRRC4C	11	40114203	rs1377104	11	40284931	A	G	0.5138	-0.00047041	0.000355449	0.185694	-0.1341	0.0127523	7.30799e-26	0.0035079	0.00267153	0.18916	0.517264	0.146651	17
	LRRTM4	pQTL_FENLAND	X6572_10_LRRTM4	2	76747685	rs2204915	2	77484054	A	C	0.391433	-0.000972718	0.00103713	0.348299	0.0774	0.0138915	2.522e-08	-0.0125674	0.0135881	0.355027	0.355027	0.187121	15
	LSAMP	pQTL_FENLAND	X2999_6_LSAMP	3	115802363	rs7627104	3	116389318	T	G	0.167993	-0.000588621	0.000359886	0.101928	-0.1652	0.0153844	6.74001e-27	0.00356308	0.00220361	0.105894	0.105894	0.000661806	20
	LTF	pQTL_FENLAND	X2780_35_LTF	3	46435645	rs9990343	3	46298321	A	G	0.47855	0.000335229	0.000354327	0.344097	-0.1152	0.013506	1.469e-17	-0.00290998	0.00309462	0.347046	0.641792	0.510114	20
	LUM	pQTL_FENLAND	X13114_50_LUM	12	91102629	rs4444147	12	91073333	A	T	0.101831	-0.00324025	0.00189237	0.0868473	0.192	0.0209476	4.922e-20	-0.0168763	0.0100266	0.0923461	0.152305	0.099315	20
	LY75	pQTL_FENLAND	X16620_26_LY75	2	159803355	rs17231342	2	159870033	T	G	0.542216	-7.01918e-06	0.000352695	0.984122	-0.788	0.011	0	8.90759e-06	0.000447582	0.984122	0.0195044	0.0149396	20
	LY9	pQTL_FENLAND	X3324_51_LY9	1	160796074	rs474918	1	160801407	T	C	0.784967	-0.00128232	0.00113031	0.256589	-0.4004	0.015	5.62485e-157	0.0032026	0.00282549	0.257018	0.489997	0.165292	20
	LYN	pQTL_FENLAND	X3453_87_LYN	8	55879835	rs333613	8	55873126	T	C	0.610567	-0.000833157	0.00036223	0.0214439	-0.0926	0.0129756	9.57397e-13	0.00899737	0.00410992	0.0285836	0.0285836	0.477349	20
	LYPD3	pQTL_FENLAND	X13107_9_LYPD3	19	43460787	rs35729287	19	43488383	T	G	0.417516	-0.000704857	0.00101081	0.485604	0.1337	0.0134432	2.637e-23	-0.00527193	0.00757887	0.486673	0.22804	0.853719	5
	LYPLAL1	pQTL_FENLAND	X12428_2_LYPLAL1	1	219173869	rs1938586	1	219294883	A	T	0.78407	0.000485611	0.00126162	0.700303	-0.2194	0.0155324	2.65098e-45	-0.00221336	0.00575245	0.700409	0.861439	0.799602	20
	LYVE1	pQTL_FENLAND	X3206_4_LYVE1	11	10556966	rs10840445	11	10604070	A	G	0.550887	-0.00125301	0.00101372	0.21644	0.1265	0.0127058	2.37201e-23	-0.0099052	0.00807511	0.219961	0.219961	0.0929394	20
	LYZ	pQTL_FENLAND	X4920_10_LYZ	12	69348381	rs4761234	12	69338325	T	C	0.522947	-0.000268489	0.00102937	0.794225	0.6087	0.0122	0	-0.000441086	0.00169112	0.794228	0.346761	0.0990703	20
	MAD1L1	pQTL_FENLAND	X13618_15_MAD1L1	7	1815793	rs1639916	7	2219264	A	G	0.6484	0.0006823	0.0010174	0.502456	0.1249	0.0139922	4.402e-19	0.00546277	0.00816867	0.503657	0.502836	0.815567	20
	MAGI2	pQTL_FENLAND	X14066_49_MAGI2	7	78017055	rs4730870	7	79461986	C	G	0.142091	-0.00166905	0.00141506	0.238202	-0.4814	0.0181	7.41478e-156	0.00346708	0.00294236	0.238663	0.506709	0.0796482	20
	MAN1A2	pQTL_FENLAND	X9077_10_MAN1A2	1	117367449	rs2622361	1	117546467	A	G	0.113176	0.00042739	0.000375851	0.255485	-0.455	0.0205975	3.94e-108	-0.00093932	0.000827139	0.256114	0.591169	0.392651	18
	MAN1C1	pQTL_FENLAND	X13427_66_MAN1C1	1	25616791	rs2072748	1	25771240	T	C	0.517689	-0.00066921	0.000358804	0.0621659	-0.251	0.0134355	6.95308e-78	0.00266617	0.00143661	0.06347	0.122094	0.283516	17
	MAN2B2	pQTL_FENLAND	X9251_28_MAN2B2	4	6575189	rs2301791	4	6597957	A	T	0.481378	0.00164444	0.00103731	0.112902	0.8257	0.0107	0	0.00199157	0.00125655	0.112978	0.201099	0.112246	10
	MANBA	pQTL_FENLAND	X6382_17_MANBA	4	102630770	rs227373	4	102692109	A	G	0.340424	-0.00138641	0.00107461	0.196997	0.4333	0.0136	9.48025e-223	-0.00319965	0.00248208	0.197364	0.507284	0.354136	20
	MANEA	pQTL_FENLAND	X8014_359_MANEA	6	95577485	rs9387890	6	95634708	A	C	0.11095	0.00550638	0.00191659	0.00406576	-1.2735	0.018	0	-0.00432382	0.00150622	0.00409631	0.130694	0.0780266	20
	MANF	pQTL_FENLAND	X9223_11_MANF	3	51385291	rs1552074	3	51370620	T	C	0.85395	-0.000742379	0.000364379	0.0416118	0.1434	0.0173123	1.2e-16	-0.00517698	0.00261673	0.0478821	0.0478821	4.57965e-05	18
	MANSC1	pQTL_FENLAND	X9557_5_MANSC1	12	12326056	rs34020700	12	12331957	T	C	0.879613	0.00106607	0.00158762	0.501908	-0.5105	0.019898	3.63993e-145	-0.00208829	0.00311099	0.502055	0.730672	0.418621	20
	MANSC4	pQTL_FENLAND	X9578_263_MANSC4	12	27762427	rs4931479	12	27795682	T	C	0.312411	-0.000904696	0.0011028	0.41201	0.436	0.0139	5.72253e-216	-0.00207499	0.00253023	0.41217	0.0200012	0.530325	20
	MAP1LC3A	pQTL_FENLAND	X17781_191_MAP1LC3A	20	34546854	rs6059913	20	34555484	A	G	0.482788	0.000639277	0.00100927	0.52647	0.0738	0.0134184	3.8e-08	0.00866228	0.0137662	0.529189	0.529189	0.391027	20
	MAP2K1	pQTL_FENLAND	X2864_2_MAP2K1	15	66386837	rs6494568	15	66360560	A	T	0.925878	-0.00259648	0.001871	0.165212	-0.1687	0.02545	3.38701e-11	0.0153911	0.0113311	0.174366	0.404571	0.283403	3
	MAPK12	pQTL_FENLAND	X5005_4_MAPK12	22	50245450	rs9617128	22	50265838	T	C	0.76585	-0.00141249	0.00126703	0.264933	-0.4298	0.0145	4.38026e-193	0.0032864	0.00295004	0.265271	0.269789	0.440604	20
	MAPK13	pQTL_FENLAND	X5006_71_MAPK13	6	36127809	rs2859141	6	36131983	A	C	0.350808	0.000173818	0.000354415	0.623826	0.1494	0.0139879	1.25401e-26	0.00116344	0.00237476	0.624191	0.638219	0.349983	9
	MAPK3	pQTL_FENLAND	X2855_49_MAPK3	16	30114105	rs7542	16	30114519	C	G	0.4491	0.00363468	0.00105772	0.000589633	0.3873	0.0124	3.69705e-214	0.00938465	0.00274748	0.000636116	0.00169088	0.000112938	20
	MAPK8	pQTL_FENLAND	X3825_18_MAPK8	10	48306639	rs3910910	10	48634610	T	C	0.510459	0.000950818	0.00101864	0.350603	0.0797	0.0127173	3.679e-10	0.01193	0.0129219	0.355884	0.482065	0.190737	7
	MAPK9	pQTL_FENLAND	X15604_18_MAPK9	5	180233143	rs6872544	5	180285754	A	T	0.396218	0.00100971	0.001071	0.345795	0.1946	0.012963	6.13302e-51	0.00518866	0.00551444	0.346745	0.196779	0.0771981	20
	MAPKAPK2	pQTL_FENLAND	X3820_68_MAPKAPK2	1	206684905	rs4845131	1	206723531	T	G	0.496522	0.000560222	0.00101771	0.581995	0.1854	0.0123076	2.80102e-51	0.0030217	0.00549294	0.582247	0.0107688	0.0907149	16
	MAPRE1	pQTL_FENLAND	X12469_19_MAPRE1	20	32819954	rs242531	20	32857585	A	T	0.42402	-0.000908693	0.00103597	0.38041	0.0803	0.0124323	1.054e-10	-0.0113162	0.0130197	0.384758	0.384758	0.531348	20
	MAPRE2	pQTL_FENLAND	X16856_79_MAPRE2	18	34976928	rs1443641	18	35110792	A	T	0.544601	0.00329151	0.00106102	0.00192086	0.2134	0.0127672	1.024e-62	0.0154241	0.0050569	0.00228753	0.00228753	0.006203	20
	MARK3	pQTL_FENLAND	X9747_48_MARK3	14	103385377	rs8006994	14	103374959	T	C	0.739481	0.0020537	0.00105176	0.0508637	0.0869	0.0147237	3.59e-09	0.0236329	0.0127483	0.0637666	0.0637666	0.065662	19
	MASP1	pQTL_FENLAND	X3605_77_MASP1	3	187217282	rs698085	3	187279635	A	G	0.661738	-0.000138895	0.000353462	0.694352	0.1281	0.0143046	3.39201e-19	-0.00108427	0.00276192	0.694631	0.434162	0.340145	19
	MATN2	pQTL_FENLAND	X3325_2_MATN2	8	97868840	rs2444895	8	98008721	T	C	0.7043	-7.53026e-05	0.000354462	0.831762	-0.1425	0.0138414	7.40901e-25	0.00052844	0.00248799	0.831798	0.190633	0.0596054	9
	MATN3	pQTL_FENLAND	X19361_78_MATN3	2	19992052	rs11694716	2	20007858	A	G	0.635498	0.000238392	0.000354574	0.501372	-0.5085	0.0128	0	-0.000468814	0.000697394	0.501433	0.907911	0.472015	20
	MATN4	pQTL_FENLAND	X7083_74_MATN4	20	45293445	rs11086956	20	45295466	T	C	0.521023	0.000707249	0.00101739	0.486955	0.1214	0.0131455	2.581e-20	0.00582578	0.00840418	0.488184	0.774433	0.158131	9
	MAX	pQTL_FENLAND	X12411_60_MAX	14	65006174	rs2781375	14	65102879	A	G	0.579773	-0.00288273	0.0010449	0.00580048	0.2221	0.0125379	3.24895e-70	-0.0129794	0.00476136	0.00641089	0.00563248	0.0435053	20
	MBL2	pQTL_FENLAND	X3000_66_MBL2	10	52765380	rs7899547	10	52777079	T	G	0.346873	3.18662e-05	0.00035333	0.928138	-0.9006	0.0117	0	-3.53833e-05	0.000392327	0.928138	0.487166	0.421968	20
	MCEE	pQTL_FENLAND	X9388_18_MCEE	2	71109684	rs11676043	2	71122439	T	C	0.322319	0.000223278	0.00105574	0.832506	-0.138	0.0133506	4.81201e-25	-0.00161795	0.00765191	0.83254	0.0246478	0.0913948	10
	MCF2L	pQTL_FENLAND	X13934_3_MCF2L	13	112894378	rs3011487	13	112924107	T	C	0.586074	0.000976806	0.00102073	0.338584	-0.3999	0.0126	4.63525e-221	-0.00244263	0.00255363	0.338804	0.516763	0.142371	15
	MCL1	pQTL_FENLAND	X10396_6_MCL1	1	150560895	rs267736	1	150973131	A	T	0.921177	0.000296138	0.00175368	0.865902	0.2668	0.0243156	5.18905e-28	0.00110996	0.00657381	0.865918	0.881729	0.28043	6
	MDGA1	pQTL_FENLAND	X16900_29_MDGA1	6	37630679	rs9349050	6	37695848	T	C	0.491114	0.000473832	0.00103015	0.645543	1.0703	0.0085	0	0.000442709	0.000962496	0.645545	0.0309458	0.345632	20
	MET	pQTL_FENLAND	X2837_3_MET	7	116672196	rs437	7	116656842	T	C	0.708396	-6.3688e-05	0.0003539	0.857184	-0.1256	0.0150432	6.86702e-17	0.00050707	0.00281833	0.857217	0.0362342	0.0237328	5
	METTL24	pQTL_FENLAND	X9470_15_METTL24	6	110243940	rs7767851	6	110356906	T	G	0.0822632	0.00298742	0.00169036	0.077173	-0.186	0.0234304	2.048e-15	-0.0160614	0.00931045	0.0845103	0.0845103	0.0479885	11
	MFAP2	pQTL_FENLAND	X9294_45_MFAP2	1	16974502	rs4920605	1	16988930	A	G	0.566146	-0.00120643	0.00101391	0.234095	0.3776	0.0132	5.648e-180	-0.00319499	0.00268746	0.234499	0.723704	0.209102	20
	MFGE8	pQTL_FENLAND	X4455_89_MFGE8	15	88898683	rs35488492	15	88923367	A	C	0.403115	-0.000869586	0.00103162	0.399268	-0.2734	0.0130849	6.02994e-97	0.00318064	0.00377639	0.399652	0.143925	0.0466957	11
	MGAT2	pQTL_FENLAND	X6909_40_MGAT2	14	49620799	rs7141096	14	49559129	A	G	0.542572	-0.000322046	0.00101631	0.751336	0.2122	0.0127323	2.30698e-62	-0.00151765	0.00479025	0.751379	0.938661	0.848791	18
	MGAT4B	pQTL_FENLAND	X7141_21_MGAT4B	5	179797597	rs11742873	5	179817302	T	C	0.839818	-0.000225825	0.00138972	0.870915	0.2169	0.0175267	3.54998e-35	-0.00104115	0.00640774	0.870926	0.270475	0.311512	18
	MGAT4C	pQTL_FENLAND	X7208_60_MGAT4C	12	85955666	rs4919774	12	85943781	T	G	0.394396	0.000325763	0.00104241	0.754654	0.1083	0.0137201	2.93799e-15	0.00300797	0.00963278	0.75484	0.811965	0.291248	20
	MGP	pQTL_FENLAND	X6520_87_MGP	12	14880864	rs12811790	12	14898308	A	G	0.395178	0.00102633	0.00108422	0.343842	-0.4041	0.0132	8.05953e-206	-0.00253979	0.00268434	0.344072	0.109943	0.00458351	12
	MIA	pQTL_FENLAND	X2687_2_MIA	19	40771648	rs2233159	19	40777460	C	G	0.0719572	-0.000647834	0.00153391	0.672775	1.3981	0.0222	0	-0.000463367	0.00109716	0.672782	0.702853	0.496299	14
	MIF	pQTL_FENLAND	X8221_19_MIF	22	23894383	rs4822455	22	23913109	T	C	0.58545	-0.000141667	0.00104251	0.891908	-0.0898	0.0133584	1.788e-11	0.00157758	0.0116116	0.89193	0.89193	0.348941	20
	MINPP1	pQTL_FENLAND	X5586_66_MINPP1	10	87504875	rs12356259	10	87515300	A	T	0.472865	-0.000551608	0.00103037	0.592407	-0.1211	0.013138	3.04099e-20	0.00455498	0.00852273	0.59303	0.59303	0.189331	16
	MLN	pQTL_FENLAND	X5631_83_MLN	6	33794673	rs9357165	6	33810842	A	G	0.449707	0.000976354	0.00106303	0.358377	0.4198	0.012	4.03293e-268	0.00232576	0.0025331	0.358542	0.0534076	0.0150298	20
	MLYCD	pQTL_FENLAND	X11538_216_MLYCD	16	83899115	rs880087	16	83898913	A	G	0.638584	-0.000998164	0.00102576	0.330505	0.1376	0.0131666	1.45499e-25	-0.0072541	0.0074869	0.332592	0.332592	null	null
	MMAB	pQTL_FENLAND	X17783_9_MMAB	12	109553715	rs888194	12	109549113	C	G	0.560692	-0.00191229	0.00104103	0.0662207	0.3962	0.0126	4.9998e-217	-0.00482658	0.00263201	0.0666836	0.142582	0.0286684	20
	MMP1	pQTL_FENLAND	X4924_32_MMP1	11	102789401	rs502174	11	102811772	A	C	0.50068	0.00188549	0.00104151	0.0702418	-0.4678	0.0127	5.15133e-297	-0.00403055	0.00222908	0.0705807	0.0273718	0.00363668	20
	MMP10	pQTL_FENLAND	X8479_4_MMP10	11	102770502	rs2846364	11	102702097	A	G	0.0878195	-0.000161717	0.000357536	0.651045	0.2794	0.0225954	4.02402e-35	-0.000578802	0.00128051	0.651263	0.153506	0.0243803	18
	MMP12	pQTL_FENLAND	X4496_60_MMP12	11	102862736	rs525119	11	102831415	T	G	0.871188	-0.00310162	0.00122182	0.0111324	0.5669	0.0182	5.33961e-213	-0.00547119	0.00216242	0.0114022	0.0883078	0.0118712	20
	MMP13	pQTL_FENLAND	X4925_54_MMP13	11	102942995	rs478927	11	102954097	T	C	0.315132	-0.000248697	0.000353131	0.481268	0.1122	0.0144613	8.58501e-15	-0.00221655	0.00316028	0.483066	0.483066	0.015598	8
	MMP16	pQTL_FENLAND	X9719_145_MMP16	8	88032011	rs4961089	8	88335787	T	C	0.691563	-0.00221529	0.00111833	0.0476037	-0.2692	0.0144181	8.52802e-78	0.00822916	0.00417759	0.0488574	0.0340334	0.0153757	20
	MMP19	pQTL_FENLAND	X6425_87_MMP19	12	55835433	rs7296597	12	55848171	A	G	0.0566794	0.00319316	0.00203085	0.115876	-0.2829	0.0289489	1.479e-22	-0.0112872	0.00727103	0.120577	0.120577	0.979966	3
	MMP7	pQTL_FENLAND	X2789_26_MMP7	11	102520508	rs938595	11	102545128	A	G	0.561885	-6.38256e-06	0.000352874	0.985569	0.1871	0.0130863	2.27201e-46	-3.41131e-05	0.00188602	0.985569	0.0753032	0.300343	10
	MMP8	pQTL_FENLAND	X9172_69_MMP8	11	102711796	rs948218	11	102722311	A	T	0.545718	0.00270046	0.00105144	0.0102183	-0.1788	0.0135506	9.37994e-40	-0.0151032	0.00599088	0.0117009	0.0062239	0.132913	20
	MMP9	pQTL_FENLAND	X2579_17_MMP9	20	46008908	rs6094237	20	46000651	A	T	0.607775	0.00159702	0.00102267	0.118377	-0.1069	0.0134862	2.252e-15	-0.0149393	0.00975044	0.12548	0.12548	0.0869255	20
	MPO	pQTL_FENLAND	X2580_83_MPO	17	58269855	rs4793948	17	58484701	A	G	0.783513	0.001336	0.00131008	0.30783	-0.204	0.0165233	5.10499e-35	-0.00654904	0.00644384	0.309474	0.288567	0.513806	20
	MPPED2	pQTL_FENLAND	X19153_53_MPPED2	11	30384493	rs294382	11	30585968	A	C	0.28205	0.00182602	0.00122106	0.134801	-0.2519	0.0145756	6.3891e-67	-0.007249	0.00486553	0.136259	0.165132	0.0124007	9
	MRC1	pQTL_FENLAND	X2637_77_MRC1	10	17809363	rs7358275	10	17619779	T	C	0.2815	0.000165763	0.000353965	0.639568	0.1005	0.0151999	3.79499e-11	0.00164938	0.00353086	0.640405	0.89567	0.933297	9
	MRC2	pQTL_FENLAND	X3041_55_MRC2	17	62627670	rs2460300	17	62681986	A	G	0.0150075	0.000603913	0.000502975	0.229875	0.3877	0.0527287	1.942e-13	0.00155768	0.00131451	0.236023	0.264059	0.513658	5
	MSMB	pQTL_FENLAND	X10620_21_MSMB	10	46048178	rs7077830	10	46073546	C	G	0.549935	-0.00115126	0.00104616	0.27113	0.7748	0.0102	0	-0.00148588	0.00135037	0.271181	0.545896	0.110138	4
	MSMP	pQTL_FENLAND	X8080_24_MSMP	9	35752990	rs4879937	9	35879582	T	C	0.552437	-0.000787533	0.00101813	0.439219	0.0798	0.0133266	2.124e-09	-0.00986884	0.0128645	0.442999	0.442999	0.306236	12
	MSR1	pQTL_FENLAND	X15533_97_MSR1	8	16107878	rs4831806	8	16207271	A	G	0.0712706	0.00117357	0.00256459	0.647236	-0.3875	0.0236456	2.33602e-60	-0.00302857	0.00662088	0.647364	0.961095	0.341577	17
	MST1	pQTL_FENLAND	X4407_10_MST1	3	49683947	rs13062429	3	49522052	A	G	0.30348	-0.00517992	0.00110666	2.85943e-06	-1.1504	0.0096	0	0.00450271	0.000962715	2.90959e-06	4.70059e-10	4.79327e-06	20
	MTFR1	pQTL_FENLAND	X9095_5_MTFR1	8	65644734	rs7842162	8	65644057	T	G	0.391555	-0.000296444	0.000354555	0.403098	-0.1	0.0140072	9.38898e-13	0.00296444	0.00356978	0.406298	0.700581	0.2172	14
	MTHFD1	pQTL_FENLAND	X12575_30_MTHFD1	14	64388031	rs11158538	14	64392473	T	C	0.441007	0.0001777	0.000353494	0.615178	-0.1263	0.0127749	4.75898e-23	-0.00140697	0.00280246	0.615634	0.615634	0.421755	20
	MTHFD2	pQTL_FENLAND	X18321_38_MTHFD2	2	74186172	rs12469365	2	74189113	A	G	0.492561	-0.000980117	0.0010195	0.336365	-0.1272	0.0126766	1.078e-23	0.00770533	0.00805163	0.338572	0.514419	0.364752	14
	MTHFS	pQTL_FENLAND	X14107_1_MTHFS	15	79833585	rs12898642	15	79889708	T	C	0.515425	0.00047452	0.000355051	0.181391	0.3757	0.0125	1.82275e-198	0.00126303	0.000945972	0.181822	0.232588	0.384929	9
	MTHFSD	pQTL_FENLAND	X19129_15_MTHFSD	16	86530178	rs11642368	16	86535095	A	T	0.607554	0.000455843	0.00105613	0.66602	0.527	0.0122	0	0.000864977	0.00200414	0.666036	0.140017	0.154318	16
	MTIF3	pQTL_FENLAND	X7852_9_MTIF3	13	27435643	rs1218825	13	27435783	C	G	0.95645	0.00563036	0.00208938	0.00704396	0.2302	0.0290789	2.44501e-15	0.0244586	0.0095878	0.0107411	0.0107411	0.900388	4
	MTMR6	pQTL_FENLAND	X12536_46_MTMR6	13	25246222	rs7999040	13	25249069	A	T	0.8344	0.00105808	0.00139208	0.447212	-0.1425	0.0180689	3.108e-15	-0.00742515	0.00981428	0.44931	0.44931	0.439461	5
	MTPAP	pQTL_FENLAND	X9028_5_MTPAP	10	30309801	rs790759	10	30312008	A	T	0.726373	-0.00134454	0.00122193	0.271184	0.1631	0.0151088	3.63399e-27	-0.00824366	0.00753075	0.273662	0.273662	0.146399	10
	MTRF1L	pQTL_FENLAND	X11134_30_MTRF1L	6	152987362	rs503366	6	153012415	T	C	0.497647	-0.000512258	0.00035747	0.151855	-0.4815	0.0117	0	0.00106388	0.000742858	0.152103	0.0399858	0.0284341	20
	MUC16	pQTL_FENLAND	X15565_102_MUC16	19	8848844	rs8110763	19	9020790	T	G	0.479696	-0.000549489	0.00104938	0.600535	-0.0752	0.0134036	2.018e-08	0.00730704	0.0140152	0.602112	0.187871	0.463242	5
	MVD	pQTL_FENLAND	X18422_41_MVD	16	88651935	rs4287555	16	88688917	C	G	0.534472	-0.000178252	0.00100906	0.859783	-0.0798	0.0136858	5.51399e-09	0.00223374	0.0126507	0.859846	0.859846	0.702694	14
	MX1	pQTL_FENLAND	X17460_51_MX1	21	41420020	rs459482	21	41421864	C	G	0.57935	-0.000144379	0.00101634	0.887034	0.4496	0.0133	1.69295e-250	-0.000321129	0.00226057	0.887035	0.176053	0.153905	14
	MXRA7	pQTL_FENLAND	X8005_1_MXRA7	17	76672551	rs4789346	17	76698364	C	G	0.506657	-0.00250884	0.00105582	0.0174919	0.3858	0.0126	6.82781e-206	-0.00650296	0.00274493	0.0178325	0.0760654	0.0488553	20
	MXRA8	pQTL_FENLAND	X10521_10_MXRA8	1	1352689	rs307348	1	1326444	C	G	0.936014	-0.000154021	0.00155198	0.920946	0.2502	0.0268945	1.365e-20	-0.000615591	0.0062033	0.920951	0.920951	0.659087	17
	MYO6	pQTL_FENLAND	X9894_13_MYO6	6	75749201	rs9447538	6	75738166	T	C	0.838736	-0.00145794	0.00134175	0.277215	-0.0993	0.0175393	1.5e-08	0.0146822	0.0137587	0.285917	0.285917	0.906196	11
	MYOC	pQTL_FENLAND	X16558_2_MYOC	1	171635417	rs235879	1	171646796	T	C	0.410347	0.000522706	0.00103042	0.611962	-0.3565	0.0125	6.61885e-179	-0.00146622	0.00289083	0.612018	0.685851	0.652262	20
	MYZAP	pQTL_FENLAND	X9964_10_MYZAP	15	57591904	rs4774268	15	57564050	A	G	0.423323	-0.000162176	0.00104246	0.876371	0.1926	0.0137236	9.62801e-45	-0.000842034	0.00541288	0.876379	0.358049	0.833853	20
	MZB1	pQTL_FENLAND	X16322_10_MZB1	5	139387467	rs6596475	5	139383969	T	C	0.291019	0.00036593	0.000354995	0.302633	-0.0949	0.0142959	3.17401e-11	-0.00385595	0.00378556	0.308395	0.308395	0.842525	14
	NAAA	pQTL_FENLAND	X3173_49_NAAA	4	75913660	rs34630680	4	75937118	A	T	0.774247	0.00177365	0.0011485	0.122512	0.7311	0.0144	0	0.002426	0.00157165	0.122685	0.0485092	0.140466	20
	NADK	pQTL_FENLAND	X13624_17_NADK	1	1751232	rs4648629	1	1764023	A	C	0.430539	0.000598952	0.00103133	0.561404	-0.2075	0.0135319	4.52603e-53	-0.00288651	0.00497383	0.561685	0.834005	0.0171274	20
	NAGK	pQTL_FENLAND	X3894_15_NAGK	2	71064344	rs6546667	2	71086132	A	G	0.584289	-8.97668e-05	0.000352685	0.799091	-0.1182	0.0123009	7.32004e-22	0.000759449	0.00298485	0.79916	0.025782	0.0325003	16
	NAGLU	pQTL_FENLAND	X15509_2_NAGLU	17	42536241	rs677960	17	42545038	T	C	0.946883	-0.000318569	0.00171139	0.85233	-1.1514	0.0276	0	0.000276679	0.00148637	0.852331	0.753532	0.376885	11
	NAGPA	pQTL_FENLAND	X11208_15_NAGPA	16	5024844	rs887854	16	5025541	A	G	0.65067	-0.00101658	0.000364677	0.00530986	-0.2037	0.0133972	3.29195e-52	0.00499055	0.0018201	0.00610835	0.0439645	0.540172	19
	NANS	pQTL_FENLAND	X17802_4_NANS	9	98056732	rs3199064	9	98056788	T	G	0.553733	0.000463427	0.000356595	0.193742	-0.1002	0.0131997	3.173e-14	-0.00462502	0.00361061	0.200211	0.200211	0.0372686	13
	NAP1L4	pQTL_FENLAND	X19188_21_NAP1L4	11	2944431	rs1519	11	2945937	C	G	0.226922	0.000591932	0.00117185	0.613469	-0.2196	0.0145332	1.38599e-51	-0.0026955	0.00533925	0.613667	0.613667	0.876109	20
	NAPG	pQTL_FENLAND	X17773_26_NAPG	18	10525905	rs489837	18	10485360	T	C	0.562689	0.000532212	0.00103046	0.60552	0.1026	0.0129067	1.875e-15	0.00518725	0.0100647	0.606279	0.606279	0.895397	12
	NCAM1	pQTL_FENLAND	X4498_62_NCAM1	11	112961247	rs1273044	11	113123126	T	C	0.203177	0.00132693	0.000378805	0.000460182	-0.2932	0.016261	1.11501e-72	-0.00452567	0.00131612	0.000584659	0.00143121	0.00139696	13
	NCAM2	pQTL_FENLAND	X6507_16_NCAM2	21	20998409	rs1476219	21	21485331	T	C	0.543082	0.00223039	0.00102941	0.0302597	0.2646	0.0130723	4.23998e-91	0.00842928	0.00391265	0.0312115	0.204583	0.0116117	8
	NCR1	pQTL_FENLAND	X8360_169_NCR1	19	54906148	rs6509908	19	54899160	A	G	0.489529	-0.00290291	0.00104745	0.00558164	0.0991	0.0139808	1.358e-12	-0.0292927	0.0113488	0.00984792	0.030957	0.0189869	6
	NDRG3	pQTL_FENLAND	X18312_68_NDRG3	20	36651766	rs6102336	20	36813896	A	C	0.577029	-0.000143938	0.000353118	0.683553	-0.1298	0.0138217	5.94098e-21	0.00110892	0.00272304	0.683834	0.487549	0.116692	16
	NDST1	pQTL_FENLAND	X6927_7_NDST1	5	150485818	rs11994	5	150558177	A	G	0.423987	-7.06258e-05	0.000352581	0.841238	0.1851	0.0133578	1.15199e-43	-0.000381555	0.00190501	0.841254	0.841254	0.914741	8
	NEGR1	pQTL_FENLAND	X7050_5_NEGR1	1	71395943	rs1194282	1	72247876	T	C	0.497214	0.00371511	0.00105856	0.000448787	-0.1589	0.0134375	2.89501e-32	-0.0233802	0.00694899	0.000766712	0.000233929	0.0324204	16
	NEK7	pQTL_FENLAND	X12703_6_NEK7	1	198156994	rs1329424	1	196677046	T	G	0.38845	0.00136776	0.00102145	0.180561	-0.0822	0.0133822	8.12301e-10	-0.0166394	0.0127183	0.19077	0.19077	0.0601127	9
	NELL1	pQTL_FENLAND	X6544_33_NELL1	11	20669551	rs4923177	11	20936797	A	G	0.814215	0.000383425	0.000356962	0.282763	-0.29	0.016962	1.56103e-65	-0.00132215	0.00123333	0.283712	0.519491	0.900688	4
	NEO1	pQTL_FENLAND	X8900_28_NEO1	15	73051710	rs62016795	15	73054207	C	G	0.581463	5.63044e-05	0.00105582	0.957471	0.2072	0.013277	6.63699e-55	0.000271739	0.0050957	0.957471	0.470135	0.124359	20
	NETO1	pQTL_FENLAND	X15298_199_NETO1	18	72742314	rs12961224	18	72809002	T	C	0.595459	0.000547522	0.000355813	0.123855	-0.0799	0.0136991	5.46e-09	-0.00685259	0.00460561	0.136782	0.136782	0.270554	8
	NFASC	pQTL_FENLAND	X7179_69_NFASC	1	204828651	rs2794868	1	204982898	A	G	0.0284028	0.00227611	0.00413471	0.581985	0.9536	0.038202	1.57996e-137	0.00238686	0.00433695	0.582076	0.835724	0.559767	5
	NFKB1	pQTL_FENLAND	X9869_28_NFKB1	4	102501330	rs6811263	4	102494656	T	C	0.588495	-0.00163561	0.00102523	0.110631	-0.142	0.0129487	5.54697e-28	0.0115184	0.00729591	0.114395	0.114395	0.161461	18
	NFU1	pQTL_FENLAND	X7770_25_NFU1	2	69396113	rs4353693	2	69373559	T	C	0.418424	-0.00129869	0.00101868	0.202353	0.1198	0.0126439	2.66899e-21	-0.0108405	0.00857978	0.206413	0.0618897	0.414315	20
	NHEJ1	pQTL_FENLAND	X11351_233_NHEJ1	2	219069355	rs6713887	2	219161647	T	G	0.645838	-0.00108863	0.000369337	0.00320323	-0.1817	0.0135289	4.00397e-41	0.00599137	0.00208105	0.00398922	0.0162443	0.000629029	12
	NID1	pQTL_FENLAND	X3213_65_NID1	1	235975830	rs6658832	1	236118155	T	C	0.561387	0.00020932	0.000353664	0.553942	-0.0816	0.012877	2.345e-10	-0.0025652	0.00435298	0.555661	0.704199	0.427551	13
	NID2	pQTL_FENLAND	X16060_99_NID2	14	52004809	rs2516600	14	52021048	T	C	0.45409	-0.00160175	0.00102249	0.117226	-0.791	0.0107	0	0.00202497	0.00129294	0.117309	0.451952	0.0362775	20
	NISCH	pQTL_FENLAND	X12738_43_NISCH	3	52455118	rs2159607	3	52467435	T	G	0.808628	0.000620805	0.000361873	0.0862475	0.1379	0.0171437	8.71204e-16	0.00450185	0.00268319	0.0933863	0.227922	0.00251618	20
	NIT2	pQTL_FENLAND	X17808_37_NIT2	3	100334739	rs4928073	3	100469076	A	G	0.437804	-0.000513895	0.00101805	0.613711	-0.1096	0.0127973	1.087e-17	0.00468882	0.00930488	0.614325	0.875015	0.628779	20
	NLGN1	pQTL_FENLAND	X15620_4_NLGN1	3	173396284	rs529200	3	173396515	A	G	0.474741	-0.0045735	0.00108087	2.32322e-05	-0.1135	0.0127253	4.69501e-19	0.0402951	0.0105404	0.000131869	0.000131869	0.00125725	5
	NLGN2	pQTL_FENLAND	X9772_153_NLGN2	17	7404874	rs4968200	17	7545140	C	G	0.14545	-0.000800567	0.00164421	0.626328	-0.1079	0.0192502	2.081e-08	0.00741953	0.0152956	0.627623	0.627623	0.321427	14
	NMB	pQTL_FENLAND	X9321_400_NMB	15	84655129	rs379031	15	84845438	C	G	0.488882	0.000916204	0.00103519	0.376123	0.1182	0.0118641	2.217e-23	0.0077513	0.00879241	0.377998	0.584671	0.533596	20
	NME4	pQTL_FENLAND	X16809_1_NME4	16	396725	rs7199359	16	394505	T	C	0.58348	-0.000417018	0.00103333	0.686531	-0.2692	0.0127371	3.78005e-99	0.0015491	0.00383921	0.686585	0.012376	0.00288937	20
	NMRAL1	pQTL_FENLAND	X13988_67_NMRAL1	16	4461691	rs1291695	16	4378883	A	G	0.65535	0.000291195	0.000353794	0.410471	0.3009	0.0133405	1.18998e-112	0.000967747	0.00117657	0.410783	0.0221126	0.419133	14
	NMRK1	pQTL_FENLAND	X16853_5_NMRK1	9	75060573	rs1570284	9	75091327	T	C	0.542113	-0.000492319	0.00104328	0.637002	0.2658	0.0130107	9.17995e-93	-0.00185222	0.00392611	0.637092	0.476414	0.386864	19
	NMT1	pQTL_FENLAND	X5196_7_NMT1	17	44957992	rs9899380	17	45095763	C	G	0.431084	-0.00115194	0.00101807	0.257848	0.0745	0.0128496	6.71699e-09	-0.0154623	0.0139232	0.266766	0.266766	0.00130275	12
	NOG	pQTL_FENLAND	X8778_3_NOG	17	56593699	rs1401796	17	56762398	A	C	0.515289	-0.00108949	0.0010496	0.299266	-0.1591	0.0130573	3.74803e-34	0.00684783	0.00662098	0.301014	0.301014	0.161698	8
	NOTCH1	pQTL_FENLAND	X5107_7_NOTCH1	9	136494433	rs7030068	9	136525574	A	G	0.460786	0.0018739	0.00105538	0.0758056	0.0735	0.0131512	2.286e-08	0.0254952	0.0150662	0.0906054	0.0906054	0.492389	6
	NPL	pQTL_FENLAND	X19496_1_NPL	1	182789293	rs507246	1	183201231	A	G	0.388536	-0.00122912	0.0010219	0.229064	-0.0729	0.0132635	3.879e-08	0.0168604	0.0143496	0.240007	0.240007	0.572901	8
	NPPB	pQTL_FENLAND	X7655_11_NPPB	1	11857464	rs198379	1	11855410	T	C	0.5875	-0.000389051	0.00104306	0.709155	-0.2368	0.0125196	8.69693e-80	0.00164295	0.00440566	0.709209	0.824581	0.323153	20
	NPTX1	pQTL_FENLAND	X9256_78_NPTX1	17	80466834	rs8073414	17	80642099	A	G	0.640072	0.00192126	0.00104189	0.0651803	-0.2197	0.0135267	2.54502e-59	-0.00874493	0.00477278	0.0669144	0.357231	0.0276877	20
	NPTX2	pQTL_FENLAND	X6521_35_NPTX2	7	98617285	rs3901435	7	98658349	T	C	0.725219	0.000887894	0.00108808	0.414491	0.1943	0.0141706	8.67099e-43	0.00456971	0.00560993	0.415316	0.47268	0.0389495	17
	NPTXR	pQTL_FENLAND	X15511_37_NPTXR	22	38818452	rs2075915	22	38858551	A	G	0.750389	0.000691735	0.00108773	0.524814	-0.0951	0.0149381	1.937e-10	-0.00727376	0.0114947	0.526869	0.132675	0.10684	9
	NPW	pQTL_FENLAND	X9986_14_NPW	16	2009926	rs438339	16	1953424	T	C	0.907579	-0.000315037	0.00132201	0.811648	0.2559	0.0221801	8.55001e-31	-0.00123109	0.00516724	0.811687	0.749467	0.282524	3
	NQO1	pQTL_FENLAND	X9837_60_NQO1	16	69706996	rs2917666	16	69730057	C	G	0.30787	-0.00126378	0.00108649	0.244758	-0.6895	0.013	0	0.00183289	0.00157614	0.244872	0.0200973	0.0833314	20
	NQO2	pQTL_FENLAND	X9754_33_NQO2	6	2987987	rs6913474	6	2996087	C	G	0.425823	0.000760488	0.0010173	0.45473	0.5982	0.0124	0	0.00127129	0.00170081	0.454784	0.68305	0.329003	20
	NRP1	pQTL_FENLAND	X5542_22_NRP1	10	33177492	rs2247015	10	33196550	T	G	0.419115	0.00106968	0.00102013	0.294372	-0.2926	0.0132988	2.75993e-107	-0.00365579	0.00349038	0.29492	0.728454	0.517089	8
	NRP2	pQTL_FENLAND	X15387_44_NRP2	2	205681990	rs849107	2	205144542	T	C	0.229238	-0.000156091	0.000354447	0.659662	-0.198	0.0151241	3.67501e-39	0.000788339	0.00179115	0.659842	0.985344	0.0464274	20
	NRXN3	pQTL_FENLAND	X16323_8_NRXN3	14	78170373	rs2202184	14	79104004	A	G	0.621482	-0.000625508	0.00113435	0.581344	0.1415	0.0131702	6.32704e-27	-0.00442055	0.00802717	0.58184	0.158773	0.84905	12
	NSF	pQTL_FENLAND	X13992_12_NSF	17	46590669	rs4510068	17	46107462	T	G	0.393914	-0.00108266	0.00106518	0.309433	0.1046	0.0126592	1.423e-16	-0.0103505	0.0102601	0.313067	0.313067	0.339086	20
	NSFL1C	pQTL_FENLAND	X4250_23_NSFL1C	20	1442162	rs3829698	20	1449905	T	C	0.413776	0.000239822	0.000353391	0.497373	0.0872	0.0130938	2.745e-11	0.00275025	0.00407364	0.499591	0.499591	0.401802	17
	NT5C	pQTL_FENLAND	X12560_9_NT5C	17	75130225	rs4789172	17	75345631	T	C	0.549508	-0.000568104	0.000357537	0.112075	-0.1621	0.0132723	2.63599e-34	0.00350465	0.00222425	0.115105	0.362974	0.761017	20
	NT5C2	pQTL_FENLAND	X11288_26_NT5C2	10	103087185	rs10883848	10	103213304	A	G	0.310161	-0.0012619	0.00104062	0.225264	-0.152	0.0133605	5.45301e-30	0.00830201	0.00688495	0.227887	0.186985	0.822094	20
	NT5C3A	pQTL_FENLAND	X19615_213_NT5C3A	7	33014130	rs7798538	7	33031433	A	C	0.707862	-0.000759231	0.00116719	0.515382	-0.1031	0.0139493	1.457e-13	0.00736403	0.0113647	0.517001	0.517001	0.59866	10
	NT5C3B	pQTL_FENLAND	X19135_5_NT5C3B	17	41825057	rs1865841	17	41835736	A	G	0.74322	-0.0013533	0.00107848	0.209544	-0.9007	0.0125	0	0.0015025	0.00119756	0.209613	0.326684	0.122912	20
	NT5DC3	pQTL_FENLAND	X9126_171_NT5DC3	12	103770453	rs11111751	12	103761936	T	C	0.452658	0.000222498	0.000353467	0.52904	0.4793	0.0126	0	0.000464214	0.000737567	0.529097	0.212652	0.777564	18
	NT5E	pQTL_FENLAND	X15452_5_NT5E	6	85449584	rs6903114	6	85696953	T	C	0.321212	-0.00336133	0.0010919	0.00208089	0.247	0.0133508	2.035e-76	-0.0136086	0.00448141	0.00239195	0.00231336	0.0728356	20
	NT5M	pQTL_FENLAND	X17856_23_NT5M	17	17303335	rs12951176	17	17307389	T	C	0.664997	0.000605175	0.0011216	0.589499	0.1013	0.0133505	3.255e-14	0.00597408	0.0111001	0.590437	0.46288	0.795184	6
	NTM	pQTL_FENLAND	X8428_102_NTM	11	131370478	rs2511504	11	131326501	T	C	0.565239	-0.000690797	0.00104358	0.508005	-0.3836	0.0115	5.85949e-244	0.00180083	0.00272103	0.508088	0.404431	0.0429443	10
	NTN1	pQTL_FENLAND	X6649_51_NTN1	17	9021510	rs7222071	17	9108706	T	C	0.715796	-0.00128931	0.00113344	0.255321	0.2407	0.0141491	6.72595e-65	-0.00535652	0.00471945	0.256381	0.328022	0.0116673	20
	NTN4	pQTL_FENLAND	X3327_27_NTN4	12	95657807	rs10777730	12	95768090	C	G	0.525492	8.42533e-05	0.00101627	0.933928	-0.1639	0.0131858	1.79599e-35	-0.000514053	0.00620068	0.933929	0.762251	0.293508	20
	NTNG1	pQTL_FENLAND	X5637_81_NTNG1	1	107140007	rs1762500	1	107106745	A	T	0.80151	0.00281299	0.00132138	0.0332687	-0.3896	0.0160598	5.27e-130	-0.0072202	0.00340467	0.0339491	0.123702	0.0721434	17
	NTRK3	pQTL_FENLAND	X2658_27_NTRK3	15	87859751	rs4887202	15	87979802	T	G	0.533803	0.00213768	0.00103184	0.0382924	0.0862	0.0130979	4.667e-11	0.024799	0.0125494	0.048142	0.0117501	0.0965652	6
	NUDCD3	pQTL_FENLAND	X4254_6_NUDCD3	7	44379119	rs307005	7	44491944	T	C	0.706739	-0.000323594	0.00115215	0.778817	0.1175	0.014269	1.801e-16	-0.00275399	0.00981122	0.778942	0.143041	0.562526	18
	NUDT12	pQTL_FENLAND	X13947_371_NUDT12	5	103548855	rs463176	5	103491968	A	C	0.87152	-0.00202245	0.00166612	0.224798	0.7187	0.0189	0	-0.00281404	0.00231942	0.225034	0.203397	0.27776	10
	NUDT2	pQTL_FENLAND	X16583_8_NUDT2	9	34329506	rs4879779	9	34366136	A	C	0.205938	0.00301818	0.00119621	0.0116321	-0.4111	0.0147	4.21392e-172	-0.00734173	0.00292161	0.0119741	0.0384098	0.0109109	20
	NUDT5	pQTL_FENLAND	X17761_2_NUDT5	10	12165330	rs2399796	10	12214560	A	G	0.407958	-0.00125483	0.00102068	0.21892	0.0832	0.0135185	7.531e-10	-0.0150821	0.0125101	0.227976	0.448448	0.204093	17
	NUDT9	pQTL_FENLAND	X9482_110_NUDT9	4	87422573	rs4364226	4	87465386	A	G	0.479632	0.000708786	0.00101756	0.486081	0.0785	0.0123016	1.756e-10	0.00902912	0.0130395	0.488659	0.488659	0.222848	11
	OAF	pQTL_FENLAND	X6414_8_OAF	11	120211032	rs2845705	11	120230383	A	T	0.19921	0.00159647	0.00124066	0.198167	0.6202	0.0148	0	0.00257412	0.00200136	0.198378	0.00473432	0.224967	16
	OAS1	pQTL_FENLAND	X10361_25_OAS1	12	112905856	rs6489868	12	112925887	C	G	0.629932	0.000620375	0.00112816	0.582388	-0.078	0.0134059	5.943e-09	-0.00795353	0.014528	0.584063	0.584063	0.680595	11
	OLA1	pQTL_FENLAND	X12659_13_OLA1	2	174072447	rs73037873	2	174243088	A	T	0.42984	0.000659188	0.0010296	0.522017	0.0923	0.0122952	6.05102e-14	0.00714179	0.0111954	0.523524	0.523524	0.503224	16
	OLFM1	pQTL_FENLAND	X5703_26_OLFM1	9	135075422	rs660701	9	135090775	A	G	0.59835	-0.000397788	0.000355372	0.262988	-0.096	0.0132956	5.18299e-13	0.00414362	0.00374601	0.268665	0.0127038	0.548162	8
	OLFM2	pQTL_FENLAND	X19377_14_OLFM2	19	9853718	rs918542	19	9960958	T	C	0.3911	-0.00258103	0.00108122	0.01698	0.6969	0.0123	0	-0.00370359	0.00155285	0.0170779	0.0104749	0.0245447	10
	OLFM3	pQTL_FENLAND	X11143_32_OLFM3	1	101802560	rs6660424	1	102200090	T	C	0.282416	0.00195918	0.00116288	0.0920329	0.1242	0.0149967	1.213e-16	0.0157744	0.00955473	0.0987477	0.190422	0.186888	19
	OLFML3	pQTL_FENLAND	X8660_5_OLFML3	1	113979391	rs7522987	1	113970866	T	G	0.680181	0.000491447	0.00110866	0.657562	0.158	0.0144914	1.115e-27	0.00311043	0.00702262	0.657827	0.657827	0.181541	10
	OPCML	pQTL_FENLAND	X15622_13_OPCML	11	132414977	rs2511504	11	131326501	T	C	0.565239	-0.000690797	0.00104358	0.508005	-0.2183	0.0122297	2.89299e-71	0.00316444	0.00478378	0.508296	0.891296	0.0347141	10
	OSMR	pQTL_FENLAND	X10892_8_OSMR	5	38845858	rs9292729	5	39025484	T	C	0.597386	0.000198662	0.000353469	0.574092	0.2679	0.0134705	5.18304e-88	0.000741554	0.00131993	0.574245	0.846467	0.0125041	16
	OXT	pQTL_FENLAND	X8356_88_OXT	20	3071620	rs12481535	20	3000708	A	T	0.388033	-0.00107803	0.00102058	0.290831	0.1256	0.0137237	5.58602e-20	-0.00858308	0.00817955	0.294024	0.379696	0.0637697	11
	PAM	pQTL_FENLAND	X5620_13_PAM	5	102753981	rs26430	5	103030228	A	G	0.675771	-0.00117278	0.00107145	0.273707	0.5466	0.0133	0	-0.00214558	0.00196091	0.273877	0.0178555	0.074712	20
	PARK7	pQTL_FENLAND	X19523_215_PARK7	1	7954291	rs226251	1	7964630	T	C	0.417722	0.000435742	0.000356236	0.221261	-0.1317	0.0123347	1.30101e-26	-0.00330859	0.0027226	0.224277	0.224277	0.0453309	20
	PARVA	pQTL_FENLAND	X13434_172_PARVA	11	12377563	rs4757389	11	12355513	C	G	0.879563	-0.000545945	0.00151249	0.718131	-0.1737	0.0199918	3.66999e-18	0.00314303	0.008715	0.718364	0.733313	0.514203	20
	PATE4	pQTL_FENLAND	X8065_245_PATE4	11	125833316	rs875500	11	125828759	A	T	0.718	-0.000473616	0.00107876	0.660634	-0.2715	0.0146257	6.3761e-77	0.00174444	0.00397444	0.660723	0.340229	0.293332	20
	PC	pQTL_FENLAND	X13990_1_PC	11	66848417	rs508443	11	66741898	T	C	0.609518	0.00139761	0.00101564	0.168794	0.0933	0.0136555	8.351e-12	0.0149798	0.0111044	0.177337	0.177337	0.125201	20
	PCBD1	pQTL_FENLAND	X11313_100_PCBD1	10	70882280	rs1538677	10	70783823	A	G	0.555753	-0.000165242	0.000353419	0.640104	0.0842	0.0133552	2.88799e-10	-0.0019625	0.00420891	0.64102	0.64102	0.235719	4
	PCBD2	pQTL_FENLAND	X6899_37_PCBD2	5	134905120	rs319589	5	134919643	A	G	0.5833	0.00130513	0.00105941	0.21797	0.0736	0.0133813	3.793e-08	0.0177327	0.0147507	0.229302	0.229302	0.0760531	5
	PCDH9	pQTL_FENLAND	X10558_26_PCDH9	13	66302834	rs4884716	13	67144352	A	G	0.461863	0.00102776	0.000365356	0.00490738	-0.1468	0.0134488	9.72305e-28	-0.00700112	0.00257012	0.00644876	0.00234479	0.705768	5
	PCNP	pQTL_FENLAND	X17769_28_PCNP	3	101574180	rs10936715	3	101627121	A	G	0.501925	0.00130116	0.000372711	0.000481108	-0.1526	0.0126351	1.38899e-33	-0.00852659	0.00254239	0.000797209	0.000797209	0.388871	20
	PCOLCE2	pQTL_FENLAND	X6081_52_PCOLCE2	3	142815922	rs7618121	3	142902286	T	C	0.437957	0.00013058	0.00101601	0.897735	0.3008	0.013028	6.02e-118	0.00043411	0.00337773	0.897736	0.262548	0.499862	19
	PCSK1	pQTL_FENLAND	X13388_57_PCSK1	5	96390333	rs4869272	5	96203744	T	C	0.6852	5.04632e-05	0.000353285	0.886417	0.8174	0.0121	0	6.17363e-05	0.000432206	0.886417	0.687528	0.291545	20
	PCSK2	pQTL_FENLAND	X15440_57_PCSK2	20	17226107	rs6044697	20	17249380	A	G	0.497023	-0.00134458	0.00101293	0.184368	-0.1965	0.0135173	7.06499e-48	0.00684266	0.00517628	0.186193	0.571592	0.098554	17
	PCSK7	pQTL_FENLAND	X4459_68_PCSK7	11	117204337	rs664971	11	117200141	A	G	0.773242	0.00202799	0.00112216	0.0707279	1.0241	0.0122	0	0.00198026	0.001096	0.0707932	0.00795655	0.0373549	20
	PCSK9	pQTL_FENLAND	X5231_79_PCSK9	1	55039447	rs693668	1	55055436	A	G	0.652705	-0.000387563	0.00035436	0.274087	0.1044	0.0137707	3.421e-14	-0.00371229	0.00342939	0.279033	0.548267	0.637947	13
	PCYOX1	pQTL_FENLAND	X6431_68_PCYOX1	2	70257386	rs7609126	2	70196703	T	C	0.582987	-0.00193179	0.00103318	0.061518	-0.3666	0.0133	3.01473e-167	0.00526949	0.00282475	0.0621159	0.0283668	0.255057	18
	PDCD1LG2	pQTL_FENLAND	X3004_67_PDCD1LG2	9	5510531	rs2381282	9	5514839	T	C	0.551168	0.000971984	0.00103345	0.346951	-0.4247	0.0133	9.5048e-224	-0.00228864	0.00243443	0.34716	0.805936	0.723068	11
	PDCD5	pQTL_FENLAND	X12517_52_PDCD5	19	32581190	rs7246618	19	32608993	A	G	0.309033	0.00283024	0.00108606	0.00916172	0.2962	0.0138964	8.2598e-101	0.00955515	0.00369396	0.00969001	0.0109729	0.00973052	20
	PDCD6	pQTL_FENLAND	X19488_1_PDCD6	5	271621	rs39788	5	187187	A	G	0.95389	-0.000138062	0.000393007	0.725366	-0.2253	0.0319984	1.909e-12	0.000612791	0.00174654	0.725693	0.935685	0.518103	8
	PDCD6IP	pQTL_FENLAND	X18174_79_PDCD6IP	3	33798571	rs36085376	3	33804220	C	G	0.451931	6.05303e-05	0.00102958	0.953118	-0.0788	0.0123226	1.608e-10	-0.000768151	0.0130663	0.95312	0.95312	0.174037	4
	PDE3A	pQTL_FENLAND	X5254_69_PDE3A	12	20368537	rs7138018	12	20682245	C	G	0.665475	-0.000787112	0.00109727	0.473166	-0.1449	0.0135951	1.59601e-26	0.00543211	0.00758973	0.474166	0.474166	0.615429	10
	PDE4A	pQTL_FENLAND	X18918_86_PDE4A	19	10416773	rs280524	19	10366937	C	G	0.0970019	-0.000875376	0.00162308	0.589659	0.3007	0.0234091	9.12699e-38	-0.00291113	0.00540243	0.589986	0.0827145	0.0389627	13
	PDE5A	pQTL_FENLAND	X5256_86_PDE5A	4	119494397	rs59867181	4	119635312	T	C	0.632871	0.00186709	0.00106638	0.0799691	-0.3448	0.0127	2.55926e-162	-0.00541499	0.00309918	0.0805964	0.224326	0.276604	20
	PDGFC	pQTL_FENLAND	X13658_31_PDGFC	4	156760454	rs4382083	4	157003906	A	C	0.783761	-0.000232108	0.00128711	0.856892	-0.123	0.0158758	9.36297e-15	0.00188705	0.0104671	0.85693	0.85693	0.975982	13
	PDGFD	pQTL_FENLAND	X17140_57_PDGFD	11	103907189	rs7123807	11	104150120	A	T	0.509176	-0.000983883	0.00101915	0.334348	-0.2174	0.0130279	1.62199e-62	0.00452568	0.00469575	0.335155	0.0035388	0.614448	16
	PDGFRA	pQTL_FENLAND	X10366_11_PDGFRA	4	54229280	rs4864872	4	54286117	T	G	0.14597	0.000669289	0.000379034	0.077433	-0.1365	0.0185522	1.872e-13	-0.00490322	0.00285565	0.0859749	0.0859749	0.743731	3
	PDGFRB	pQTL_FENLAND	X3459_49_PDGFRB	5	150113839	rs2304058	5	150128981	C	G	0.444044	-0.000230828	0.00103004	0.822682	-1.1426	0.008	0	0.00020202	0.000901489	0.822683	0.452254	0.535896	8
	PDGFRL	pQTL_FENLAND	X9713_67_PDGFRL	8	17576433	rs2517164	8	17597754	A	G	0.0308829	0.00378868	0.00255183	0.137626	-0.661	0.0372713	2.25799e-70	-0.00573175	0.00387407	0.139003	0.0678894	0.176509	15
	PDHX	pQTL_FENLAND	X18319_7_PDHX	11	34915829	rs7118017	11	34879576	A	G	0.5362	-0.000165432	0.00035352	0.639815	-0.1207	0.0123613	1.602e-22	0.00137061	0.00293227	0.640198	0.936585	0.260982	6
	PDIA5	pQTL_FENLAND	X5593_11_PDIA5	3	123067025	rs3804749	3	123114156	T	C	0.592625	-0.000214098	0.000353744	0.545024	-0.8741	0.0107	0	0.000244935	0.000404707	0.545035	0.547849	0.73438	11
	PDK1	pQTL_FENLAND	X5227_60_PDK1	2	172555373	rs836629	2	172635497	A	G	0.235983	-0.000294204	0.00115766	0.799391	-0.5332	0.0139	0	0.00055177	0.00217121	0.799395	0.741707	0.449584	20
	PDK2	pQTL_FENLAND	X12651_21_PDK2	17	50094737	rs4794106	17	50160933	T	C	0.478922	-0.000657437	0.0010578	0.534261	0.0766	0.013491	1.364e-08	-0.00858273	0.0138919	0.536691	0.536691	0.750635	5
	PDLIM1	pQTL_FENLAND	X11428_31_PDLIM1	10	95237572	rs1328599	10	95294018	T	G	0.925911	-5.97429e-05	0.000357013	0.867101	-0.2004	0.0248988	8.37601e-16	0.000298118	0.00178189	0.86713	0.86713	null	null
	PDLIM4	pQTL_FENLAND	X12387_7_PDLIM4	5	132257696	rs11958162	5	132436224	A	T	0.123449	-0.00028874	0.00164131	0.860356	-0.2936	0.0205132	1.822e-46	0.000983447	0.0055907	0.860367	0.320412	0.130154	20
	PDXK	pQTL_FENLAND	X11098_1_PDXK	21	43719094	rs7279968	21	43657517	C	G	0.449899	-0.00262878	0.00108591	0.0154863	0.2628	0.0134097	1.61596e-85	-0.010003	0.00416349	0.0162815	0.0468979	0.00114926	20
	PEAR1	pQTL_FENLAND	X8275_31_PEAR1	1	156893698	rs865239	1	156926372	A	G	0.483561	-0.00032717	0.000354312	0.355801	0.2148	0.0129572	1.01099e-61	-0.00152314	0.00165205	0.356546	0.418433	0.186098	19
	PECR	pQTL_FENLAND	X17776_15_PECR	2	215996329	rs828911	2	216112600	A	G	0.483897	-0.000203608	0.000353574	0.564712	-0.2086	0.0127756	6.235e-60	0.00097607	0.00169604	0.564953	0.24893	0.276489	20
	PENK	pQTL_FENLAND	X9076_25_PENK	8	56436674	rs2576575	8	56448734	T	C	0.465575	-0.000428719	0.000355305	0.227577	-0.4106	0.0125	1.21643e-236	0.00104413	0.000865914	0.227891	0.0403336	0.0111401	20
	PF4V1	pQTL_FENLAND	X5663_18_PF4V1	4	73853296	rs2367288	4	73848381	A	G	0.715162	0.000421641	0.000372606	0.257804	-0.8677	0.0122	0	-0.000485929	0.000429473	0.257864	0.172497	0.283436	20
	PFKM	pQTL_FENLAND	X17384_110_PFKM	12	48105139	rs4760682	12	48118502	A	C	0.8112	0.00118856	0.00137437	0.387148	0.159	0.015688	3.85804e-24	0.00747521	0.00867525	0.388869	0.388869	0.636748	20
	PGLS	pQTL_FENLAND	X17799_9_PGLS	19	17511636	rs7250977	19	17513642	A	G	0.458746	-0.00232792	0.00103016	0.0238354	0.0807	0.0123801	7.1e-11	-0.0288466	0.0135106	0.0327518	0.0327518	0.0376805	13
	PGLYRP1	pQTL_FENLAND	X3329_14_PGLYRP1	19	46019153	rs11669048	19	46017470	C	G	0.588217	9.366e-05	0.00102189	0.926973	0.1521	0.0142336	1.184e-26	0.000615779	0.00671876	0.926976	0.926976	0.542903	18
	PGLYRP2	pQTL_FENLAND	X5601_2_PGLYRP2	19	15468645	rs959117	19	15478517	T	C	0.54225	-0.000606336	0.000357482	0.0898611	0.2906	0.0134822	4.82002e-103	-0.0020865	0.00123395	0.0908552	0.198784	0.610985	3
	PGLYRP3	pQTL_FENLAND	X10561_5_PGLYRP3	1	153297116	rs1865234	1	153343308	T	C	0.0864846	-1.64004e-06	0.000356648	0.996331	0.1738	0.0240461	4.90899e-13	-9.43638e-06	0.00205206	0.996331	0.996331	0.624703	6
	PGM1	pQTL_FENLAND	X9173_21_PGM1	1	63593411	rs1506400	1	63655770	A	G	0.41383	0.000619169	0.00101745	0.542823	0.087	0.0137889	2.801e-10	0.00711688	0.0117491	0.544688	0.544688	0.943904	10
	PGM2	pQTL_FENLAND	X18330_7_PGM2	4	37826660	rs6845951	4	37849210	A	G	0.820537	0.00124834	0.00116496	0.283912	0.1667	0.0164784	4.678e-24	0.00748855	0.00702747	0.2866	0.2866	0.512242	20
	PGP	pQTL_FENLAND	X18235_16_PGP	16	2211593	rs258280	16	2140692	C	G	0.929244	-0.000523515	0.00164367	0.750102	-0.3719	0.0258383	5.69702e-47	0.00140768	0.00442073	0.750161	0.185486	0.981603	4
	PHPT1	pQTL_FENLAND	X16882_27_PHPT1	9	136848724	rs10123375	9	136852540	A	G	0.73908	0.000535445	0.000357575	0.134281	-0.2635	0.0151849	1.88099e-67	-0.00203205	0.00136207	0.135729	0.135729	0.949617	17
	PI3	pQTL_FENLAND	X4982_54_PI3	20	45174902	rs6032016	20	45139892	T	C	0.569869	0.001475	0.00102123	0.148643	-0.1888	0.0133189	1.30199e-45	-0.00781251	0.00543705	0.150746	0.717076	0.079424	16
	PIANP	pQTL_FENLAND	X14114_18_PIANP	12	6693791	rs4764623	12	6635698	C	G	0.564809	0.000292504	0.00102974	0.776367	-0.0939	0.0133401	1.937e-12	-0.00311506	0.0109753	0.776544	0.776544	0.313592	7
	PIGR	pQTL_FENLAND	X3216_2_PIGR	1	206928522	rs908702	1	206932296	T	C	0.449175	0.000672558	0.00101778	0.508735	-0.1686	0.013248	4.21501e-37	-0.00398907	0.00604479	0.509306	0.509306	0.933807	9
	PIK3CG	pQTL_FENLAND	X3391_10_PIK3CG	7	106865278	rs342288	7	106725575	A	G	0.554965	0.000788879	0.00101811	0.438431	0.0912	0.0136245	2.174e-11	0.00864998	0.0112381	0.441475	0.441475	0.351373	9
	PILRA	pQTL_FENLAND	X6402_8_PILRA	7	100367530	rs1859788	7	100374211	A	G	0.317953	0.00443632	0.00113957	9.90268e-05	1.2588	0.0081	0	0.00352424	0.000905569	9.95265e-05	0.00258371	0.00015917	20
	PIP	pQTL_FENLAND	X6060_2_PIP	7	143132077	rs7800971	7	143320867	C	G	0.600104	0.000600526	0.00111198	0.589163	0.0828	0.0136841	1.441e-09	0.00725273	0.0134831	0.590638	0.465933	null	null
	PIP4K2A	pQTL_FENLAND	X12697_30_PIP4K2A	10	22534854	rs7899129	10	22840909	A	T	0.574152	-0.00120849	0.00105935	0.253956	0.1736	0.0128504	1.379e-41	-0.00696137	0.00612394	0.255644	0.255644	0.281678	20
	PKP2	pQTL_FENLAND	X14067_6_PKP2	12	32790745	rs10844348	12	32784413	A	G	0.128016	-0.00185444	0.00123867	0.134363	0.123	0.0186094	3.855e-11	-0.0150767	0.0103256	0.144255	0.144255	0.208384	14
	PLA2G2A	pQTL_FENLAND	X2692_74_PLA2G2A	1	19975431	rs6672057	1	19967298	T	C	0.443477	-9.07185e-05	0.000352837	0.797093	0.414	0.0124	2.11026e-244	-0.000219127	0.000852289	0.797099	0.38002	0.275834	20
	PLA2G7	pQTL_FENLAND	X5015_15_PLA2G7	6	46704201	rs9472831	6	46722110	A	G	0.502597	0.000224491	0.00101607	0.825139	-0.1422	0.013463	4.45602e-26	-0.0015787	0.00714693	0.825176	0.825176	0.441842	13
	PLA2R1	pQTL_FENLAND	X10916_44_PLA2R1	2	159932006	rs4665138	2	160033916	T	C	0.506052	0.000871733	0.000361933	0.0160162	-0.6205	0.0117	0	-0.00140489	0.000583894	0.0161253	0.0218671	0.0959587	20
	PLAU	pQTL_FENLAND	X4158_54_PLAU	10	73909177	rs2227552	10	73909561	T	C	0.729165	0.0010684	0.00106301	0.314865	-0.3301	0.014379	1.25e-116	-0.00323659	0.00322335	0.315328	0.396555	0.0584198	16
	PLAUR	pQTL_FENLAND	X2652_15_PLAUR	19	43646095	rs400058	19	43636863	T	C	0.2755	-7.2763e-05	0.000354041	0.837165	-0.1191	0.0138416	7.667e-18	0.00061094	0.00297348	0.83721	0.83721	0.435646	3
	PLCG1	pQTL_FENLAND	X4563_61_PLCG1	20	41136960	rs6029561	20	41187140	A	G	0.521896	-0.00212664	0.00103165	0.0392646	-0.0872	0.0135109	1.089e-10	0.0243881	0.0124196	0.0495679	0.0495679	0.613811	6
	PLCG2	pQTL_FENLAND	X10070_22_PLCG2	16	81779279	rs4547325	16	81831414	T	C	0.138936	0.00519196	0.00154947	0.000805783	0.3368	0.0184567	2.14201e-74	0.0154156	0.00467748	0.000981771	0.00913955	0.0116656	20
	PLD3	pQTL_FENLAND	X10948_14_PLD3	19	40348456	rs10407266	19	40393348	A	G	0.437789	0.00141435	0.00102264	0.166656	-0.0833	0.0128152	8.02598e-11	-0.0169789	0.0125514	0.176136	0.176136	0.734275	11
	PLEK	pQTL_FENLAND	X7875_86_PLEK	2	68365282	rs1867312	2	68392849	A	C	0.564078	0.000220809	0.000353573	0.532294	0.1251	0.0132319	3.24899e-21	0.00176506	0.00283248	0.533186	0.533186	0.619836	18
	PLEKHA1	pQTL_FENLAND	X12459_13_PLEKHA1	10	122374696	rs10788274	10	122301287	A	G	0.526198	0.00075039	0.00103185	0.467087	-0.5247	0.0124	0	-0.00143013	0.00196684	0.467152	0.284767	0.199	20
	PLEKHA7	pQTL_FENLAND	X12731_12_PLEKHA7	11	16777297	rs177562	11	16936120	T	C	0.109863	0.000174748	0.000356474	0.623984	0.6697	0.0205	4.40656e-234	0.000260934	0.00053235	0.624023	0.785069	0.351318	12
	PLG	pQTL_FENLAND	X4151_6_PLG	6	160702194	rs783150	6	160805907	T	C	0.127792	-0.000217372	0.000356082	0.541561	-0.4526	0.0199583	7.50001e-114	0.000480273	0.000787033	0.541708	0.939194	0.619455	20
	PLOD2	pQTL_FENLAND	X6923_1_PLOD2	3	146035139	rs9289716	3	146106691	A	G	0.54856	0.000295245	0.000354088	0.404383	0.2467	0.0129738	1.27398e-80	0.00119678	0.00143668	0.404834	0.857379	0.760056	20
	PLTP	pQTL_FENLAND	X15475_4_PLTP	20	45898621	rs2868346	20	45919331	T	C	0.758262	-0.000376778	0.00116575	0.746538	0.6694	0.0144	0	-0.00056286	0.00174152	0.746544	0.000208941	0.0968327	20
	PLXDC2	pQTL_FENLAND	X11342_59_PLXDC2	10	19816239	rs2778973	10	20253102	T	C	0.0963252	-0.00348135	0.00136138	0.0105509	-0.1714	0.0209658	2.953e-16	0.0203113	0.00832219	0.0146623	0.0146623	0.022742	13
	PLXNA1	pQTL_FENLAND	X9005_16_PLXNA1	3	126982693	rs4679317	3	126969428	A	G	0.692467	0.000268053	0.000354484	0.449542	0.2051	0.0136743	7.46202e-51	0.00130694	0.00173054	0.450118	0.6757	0.821052	19
	PLXNA4	pQTL_FENLAND	X19560_23_PLXNA4	7	132123340	rs679868	7	132643411	A	C	0.160458	-0.000596688	0.000359667	0.0971157	0.117	0.0178695	5.85201e-11	-0.0050999	0.00317122	0.107796	0.107796	0.262923	7
	PLXNB2	pQTL_FENLAND	X9216_100_PLXNB2	22	50274979	rs4076566	22	50285045	A	G	0.428646	0.00103622	0.00103825	0.318258	-0.4538	0.0128	2.59622e-275	-0.00228343	0.00228881	0.31845	0.277615	0.0119912	20
	PLXNC1	pQTL_FENLAND	X4564_2_PLXNC1	12	94148577	rs7971522	12	94229309	T	C	0.412059	-0.00159668	0.00103669	0.123519	-0.2918	0.0128788	1.18002e-113	0.00547183	0.00356095	0.124385	0.309931	0.223225	11
	PLXND1	pQTL_FENLAND	X19561_216_PLXND1	3	129555214	rs1108584	3	129601458	A	G	0.892872	0.00205672	0.00157269	0.190951	0.3525	0.0206352	2.00501e-65	0.00583467	0.00447459	0.192249	0.345879	0.293448	20
	PMEL	pQTL_FENLAND	X6472_40_PMEL	12	55954105	rs1702876	12	56014785	A	C	0.086776	-0.00020738	0.00165949	0.90055	0.1901	0.023293	3.31599e-16	-0.0010909	0.00873059	0.900562	0.32022	0.226009	13
	PMM1	pQTL_FENLAND	X17408_2_PMM1	22	41576900	rs132787	22	41662945	A	G	0.818671	-0.00433698	0.00128752	0.000755817	0.1223	0.0173744	1.935e-12	-0.0354618	0.0116708	0.00237761	0.00237761	0.0345341	12
	PMM2	pQTL_FENLAND	X17794_6_PMM2	16	8788823	rs1677484	16	8859843	T	C	0.2084	-0.000657487	0.00124191	0.596517	0.255	0.0152477	8.7931e-63	-0.00257838	0.00487267	0.596701	0.53836	0.561701	20
	PNKP	pQTL_FENLAND	X13657_2_PNKP	19	49859882	rs2305922	19	49866849	T	G	0.576284	-0.000286279	0.000354017	0.418711	0.1322	0.0127612	3.78798e-25	-0.0021655	0.00268604	0.420124	0.420124	0.0505335	16
	PNLIPRP1	pQTL_FENLAND	X6627_25_PNLIPRP1	10	116590385	rs2915762	10	116599147	T	C	0.507148	-0.00121095	0.0010207	0.235466	0.1307	0.0135433	4.89096e-22	-0.00926511	0.00786825	0.238984	0.238984	0.756575	5
	PNP	pQTL_FENLAND	X15435_4_PNP	14	20461992	rs1760944	14	20454990	T	G	0.398782	0.000200374	0.000353843	0.571205	0.0722	0.0126303	1.088e-08	0.00277526	0.00492486	0.573081	0.573081	0.0481913	6
	POFUT1	pQTL_FENLAND	X5634_39_POFUT1	20	32207855	rs6119758	20	32061858	A	G	0.263062	-0.00490099	0.00124147	7.88946e-05	-0.2194	0.0151931	2.86499e-47	0.0223382	0.00586611	0.000140093	0.00572255	0.000201177	13
	POGLUT1	pQTL_FENLAND	X6467_65_POGLUT1	3	119468963	rs6794833	3	119472551	T	C	0.472881	0.00122258	0.00104659	0.242747	0.2329	0.0123617	3.52107e-79	0.00524937	0.00450238	0.243651	0.540788	0.0839715	11
	POLI	pQTL_FENLAND	X13536_56_POLI	18	54269517	rs34162186	18	54299403	C	G	0.592137	-0.00134854	0.00102167	0.186856	0.1676	0.0134376	1.05499e-35	-0.0080462	0.00612994	0.189316	0.22258	0.0306712	20
	POMGNT2	pQTL_FENLAND	X6359_50_POMGNT2	3	43079229	rs4683355	3	43104179	T	C	0.482	-0.00192535	0.00104014	0.0641629	-0.4338	0.0127	1.03541e-255	0.00443833	0.00240126	0.0645541	3.24528e-05	0.00461402	20
	POR	pQTL_FENLAND	X2731_29_POR	7	75899200	rs6467958	7	75992963	T	C	0.267626	-0.00238155	0.00105721	0.0242805	0.4028	0.0147	2.64209e-165	-0.00591248	0.00263352	0.0247625	0.0431441	0.268919	17
	POSTN	pQTL_FENLAND	X3457_57_POSTN	13	37562583	rs7990180	13	37528029	A	G	0.590735	-0.000103066	0.000352763	0.770157	-0.1067	0.0134039	1.71499e-15	0.000965945	0.00330834	0.770308	0.0855084	0.623358	14
	PPA1	pQTL_FENLAND	X5021_13_PPA1	10	70202835	rs9415007	10	70212808	T	C	0.597604	-0.000894569	0.00101119	0.376337	-0.262	0.012677	6.81014e-95	0.00341438	0.00386305	0.376774	0.776914	0.55348	20
	PPCS	pQTL_FENLAND	X17843_30_PPCS	1	42456117	rs6690354	1	42564374	A	G	0.203281	0.00230539	0.00143719	0.108693	-0.1611	0.0157398	1.379e-24	-0.0143103	0.00902999	0.113023	0.113023	0.184589	20
	PPIC	pQTL_FENLAND	X18819_21_PPIC	5	123023250	rs30048	5	122934698	A	G	0.331864	-0.00370947	0.00121871	0.00233637	-0.6185	0.0127	0	0.00599753	0.00197428	0.00238281	0.00387802	0.000271194	20
	PPID	pQTL_FENLAND	X5202_4_PPID	4	158709127	rs4234924	4	158789019	T	C	0.9567	0.00374207	0.0034149	0.273162	0.8016	0.030835	5.4401e-149	0.00466826	0.00426388	0.273588	0.212054	0.154455	12
	PPIE	pQTL_FENLAND	X5238_26_PPIE	1	39692182	rs514868	1	39738256	T	G	0.545799	0.00156431	0.0010217	0.125749	-0.4072	0.0123	2.46099e-240	-0.00384162	0.00251177	0.126153	0.0732717	0.127574	12
	PPIL1	pQTL_FENLAND	X9884_8_PPIL1	6	36854827	rs6900068	6	36911688	A	G	0.40795	-0.000402532	0.000355019	0.256865	-0.1936	0.0128308	1.92201e-51	0.0020792	0.00183895	0.258205	0.486855	0.112504	12
	PPP1R14A	pQTL_FENLAND	X19117_3_PPP1R14A	19	38251237	rs8105067	19	38287439	T	C	0.589636	0.0008196	0.00101743	0.420495	0.3261	0.0128614	7.9301e-142	0.00251334	0.00312156	0.42073	0.292303	0.460955	14
	PPT1	pQTL_FENLAND	X9244_27_PPT1	1	40072710	rs4660388	1	40094648	A	G	0.28505	0.00139133	0.00115672	0.229043	0.1873	0.0134598	5.09802e-44	0.00742837	0.00619878	0.230777	0.230777	0.080578	20
	PRCP	pQTL_FENLAND	X5722_78_PRCP	11	82822936	rs7104980	11	82864153	C	G	0.524481	0.000368531	0.00101677	0.717015	-0.1519	0.0128133	2.03102e-32	-0.00242614	0.00669684	0.717142	0.717142	0.43527	16
	PRDX1	pQTL_FENLAND	X3855_56_PRDX1	1	45510914	rs2356552	1	45543644	T	C	0.104581	-0.00250899	0.00206841	0.225129	-0.3221	0.0220058	1.62998e-48	0.00778947	0.00644366	0.226718	0.31651	0.0638385	8
	PRDX3	pQTL_FENLAND	X8358_30_PRDX3	10	119167720	rs10510055	10	119211952	C	G	0.47837	-0.000844571	0.00101803	0.406757	0.0712	0.0128947	3.358e-08	-0.011862	0.0144586	0.411985	0.411985	0.47623	8
	PRG3	pQTL_FENLAND	X9015_1_PRG3	11	57376769	rs2846396	11	57382168	T	C	0.882586	-0.000616098	0.00183161	0.736591	0.1478	0.0209584	1.763e-12	-0.00416846	0.0124066	0.73688	0.650416	0.236455	6
	PRKCA	pQTL_FENLAND	X2644_11_PRKCA	17	66302613	rs12601850	17	66306534	A	G	0.39758	-0.000397773	0.00035441	0.261712	0.1014	0.0132717	2.167e-14	-0.00392281	0.00353267	0.266811	0.266811	0.260096	20
	PRMT3	pQTL_FENLAND	X12696_166_PRMT3	11	20387558	rs10833330	11	20460553	C	G	0.432091	-0.00171327	0.00102691	0.0952421	0.0912	0.0132967	6.94199e-12	-0.0187858	0.0115883	0.104996	0.104996	0.0396337	20
	PROC	pQTL_FENLAND	X2961_1_PROC	2	127418427	rs1799810	2	127418464	A	T	0.5662	-8.0707e-05	0.00104993	0.938728	0.1574	0.013404	7.69302e-32	-0.000512751	0.00667061	0.938729	0.938729	0.761564	20
	PROK2	pQTL_FENLAND	X10754_113_PROK2	3	71771655	rs7644362	3	71780091	A	G	0.82745	-7.59914e-05	0.000371938	0.83811	-1.0805	0.0142	0	7.03298e-05	0.000344229	0.83811	0.0145157	0.00563247	12
	PROS1	pQTL_FENLAND	X2700_56_PROS1	3	93873051	rs9822589	3	94212297	A	G	0.466217	0.00178935	0.00102737	0.0815654	-0.1005	0.0133842	5.964e-14	-0.0178045	0.010494	0.0897661	0.0897661	0.0296416	20
	PRPSAP1	pQTL_FENLAND	X9478_69_PRPSAP1	17	76309478	rs388283	17	76338988	A	G	0.199906	0.000774436	0.00124269	0.533158	0.1413	0.0160382	1.249e-18	0.00548079	0.00881668	0.534179	0.534179	0.554653	11
	PRPSAP2	pQTL_FENLAND	X19150_20_PRPSAP2	17	18840085	rs11078421	17	18901072	T	C	0.540808	0.000374899	0.000354689	0.290521	-0.1376	0.012821	7.17398e-27	-0.00272456	0.00259015	0.29285	0.29285	0.602807	20
	PRSS22	pQTL_FENLAND	X4534_10_PRSS22	16	2852730	rs9939810	16	2875922	A	G	0.549824	-0.000135399	0.0010166	0.894045	0.1973	0.0132415	3.287e-50	-0.000686257	0.00515278	0.894049	0.982151	0.911815	15
	PRSS27	pQTL_FENLAND	X15535_3_PRSS27	16	2712419	rs3094481	16	2729235	T	C	0.8936	0.000959078	0.000384278	0.0125676	-0.2143	0.0221339	3.597e-22	-0.0044754	0.0018518	0.0156582	0.0156582	0.976336	4
	PRSS3	pQTL_FENLAND	X18864_7_PRSS3	9	33750679	rs83921	9	33797058	A	T	0.37316	0.00184227	0.00102778	0.0730558	-0.5547	0.0126	0	-0.0033212	0.00185439	0.0732936	0.170629	0.00257202	20
	PRSS57	pQTL_FENLAND	X8351_17_PRSS57	19	685546	rs9304936	19	689590	C	G	0.29365	0.00227995	0.00112698	0.0430666	-0.5547	0.0141	0	-0.00411024	0.00203437	0.0433426	0.0215682	0.107711	14
	PRSS8	pQTL_FENLAND	X15513_108_PRSS8	16	31131433	rs1549299	16	31142825	A	G	0.707234	0.000856163	0.00107752	0.426866	-0.0904	0.0143422	2.918e-10	-0.00947083	0.0120138	0.430505	0.430505	0.682998	4
	PRTN3	pQTL_FENLAND	X13720_95_PRTN3	19	840999	rs3786991	19	839642	A	G	0.753532	-0.000873975	0.00124013	0.480968	0.6865	0.0156	0	-0.00127309	0.00180668	0.481025	0.92634	0.624959	6
	PSAP	pQTL_FENLAND	X6207_10_PSAP	10	71816298	rs2394843	10	71838434	A	G	0.551415	0.000194562	0.00102481	0.849425	-0.3568	0.013	7.72252e-166	-0.000545297	0.00287228	0.849428	0.199212	0.459637	20
	PSAPL1	pQTL_FENLAND	X8814_33_PSAPL1	4	7430285	rs4484302	4	7435270	T	C	0.836442	0.00188419	0.00132408	0.154731	-0.55	0.0171	5.67501e-227	-0.0034258	0.00240978	0.155135	0.0974245	0.268479	19
	PSAT1	pQTL_FENLAND	X18342_2_PSAT1	9	78297125	rs7874282	9	78249596	T	C	0.214546	-0.000502542	0.00131406	0.702139	-0.1445	0.0153713	5.422e-21	0.0034778	0.00910138	0.702374	0.702374	0.846537	17
	PSG3	pQTL_FENLAND	X6444_15_PSG3	19	42721638	rs1058285	19	43175899	T	C	0.6004	0.0014945	0.00105731	0.15751	-0.583	0.0126	0	-0.00256347	0.00181442	0.157704	0.326319	0.134173	6
	PSG4	pQTL_FENLAND	X5649_83_PSG4	19	43192702	rs1058285	19	43175899	T	C	0.6004	0.0014945	0.00105731	0.15751	-0.6698	0.0122	0	-0.00223127	0.00157907	0.157648	0.296733	0.130381	6
	PSG5	pQTL_FENLAND	X9314_9_PSG5	19	43166256	rs10426006	19	43118941	T	C	0.456433	-0.00115884	0.00103575	0.263209	0.2814	0.0134237	1.43001e-97	-0.00411813	0.00368595	0.263888	0.360248	null	null
	PSG9	pQTL_FENLAND	X9335_28_PSG9	19	43211791	rs8113589	19	43136550	A	T	0.593216	0.00140205	0.00106211	0.186814	0.1216	0.013545	2.77099e-19	0.01153	0.00882838	0.191546	0.191546	0.104306	4
	PSMB1	pQTL_FENLAND	X12612_37_PSMB1	6	170535120	rs12717	6	170553212	C	G	0.40895	0.000966244	0.00102074	0.343835	-0.3329	0.0127876	2.09002e-149	-0.0029025	0.00306822	0.344154	0.847364	0.0561163	20
	PSMB4	pQTL_FENLAND	X18340_2_PSMB4	1	151399560	rs1887544	1	151402069	T	C	0.82925	0.00267606	0.00140358	0.0565732	0.4927	0.0169	7.46654e-187	0.00543143	0.00285484	0.0571019	0.0328666	0.0148901	15
	PSMD9	pQTL_FENLAND	X13931_22_PSMD9	12	121888732	rs7971607	12	121892574	A	G	0.580674	-5.96116e-05	0.00101622	0.953223	0.1098	0.0137041	1.127e-15	-0.000542911	0.00925543	0.953224	0.953224	0.0926537	16
	PTGDS	pQTL_FENLAND	X10514_5_PTGDS	9	136975092	rs10283820	9	136922558	A	G	0.395889	2.70822e-05	0.00102932	0.979009	0.089	0.0142654	4.40699e-10	0.000304294	0.0115655	0.97901	0.97901	0.769285	3
	PTGFRN	pQTL_FENLAND	X12727_7_PTGFRN	1	116909916	rs4233450	1	116947639	T	G	0.83697	6.45459e-05	0.00035432	0.855451	0.7066	0.0159	0	9.13472e-05	0.000501448	0.855452	0.970056	0.098041	18
	PTGR1	pQTL_FENLAND	X19617_5_PTGR1	9	111549722	rs10817191	9	111586580	C	G	0.442545	-0.00251018	0.00103613	0.015408	0.2854	0.0133276	9.85997e-102	-0.00879531	0.00365362	0.0160715	0.0250371	0.00958704	17
	PTHLH	pQTL_FENLAND	X2962_50_PTHLH	12	27958084	rs150260458	12	28503554	A	T	0.792381	-0.000807349	0.00112725	0.473861	-0.1772	0.0160297	2.08599e-28	0.00455614	0.00637478	0.474786	0.127804	0.146564	20
	PTK7	pQTL_FENLAND	X9525_1_PTK7	6	43076307	rs1214705	6	43065136	A	G	0.03845	0.00242778	0.00294045	0.409003	0.3799	0.0343727	2.13498e-28	0.00639057	0.00776162	0.410306	0.0560166	null	null
	PTN	pQTL_FENLAND	X3045_72_PTN	7	137227341	rs10250267	7	137327035	A	G	0.427652	0.000261471	0.00101633	0.796971	0.1694	0.0113707	3.40096e-50	0.00154351	0.00600051	0.797001	0.797001	0.268525	19
	PTPN9	pQTL_FENLAND	X12633_3_PTPN9	15	75463251	rs12915221	15	75403168	A	G	0.513354	0.000277821	0.001009	0.783052	-0.0965	0.0132864	3.78399e-13	-0.00287898	0.0104634	0.783204	0.783204	0.265201	19
	PTPRJ	pQTL_FENLAND	X8250_2_PTPRJ	11	47980425	rs6486029	11	49826658	T	C	0.0194825	-0.00129408	0.00380432	0.733735	-0.3	0.0466519	1.271e-10	0.00431361	0.0126988	0.734093	0.734093	0.391358	4
	PXDN	pQTL_FENLAND	X13463_1_PXDN	2	1631887	rs34008669	2	1706007	A	G	0.482779	1.54291e-05	0.00102929	0.98804	-0.1395	0.0129768	5.93099e-27	-0.000110603	0.00737842	0.98804	0.813613	0.183388	20
	PYGL	pQTL_FENLAND	X11441_11_PYGL	14	50857891	rs8006359	14	50923190	T	C	0.6029	0.000393828	0.00101613	0.698329	0.1067	0.0126437	3.20099e-17	0.00369099	0.00953326	0.698631	0.698631	null	null
	PZP	pQTL_FENLAND	X6580_29_PZP	12	9148840	rs1035849	12	9209572	T	C	0.320292	0.000337446	0.0010847	0.755728	-0.3679	0.009	0	-0.000917221	0.00294844	0.755735	0.520661	0.117185	20
	QDPR	pQTL_FENLAND	X11257_1_QDPR	4	17460261	rs1609903	4	17531705	C	G	0.766923	-0.00118326	0.00128663	0.357754	0.452	0.0143	2.83127e-219	-0.00261782	0.00284774	0.357958	0.120657	0.0404174	16
	QPCT	pQTL_FENLAND	X7849_3_QPCT	2	37342827	rs12467820	2	37345663	T	G	0.49839	0.00027354	0.00103738	0.792024	-0.1961	0.0126139	1.68401e-54	-0.0013949	0.00529082	0.792053	0.237717	0.323675	20
	QPCTL	pQTL_FENLAND	X8866_53_QPCTL	19	45692403	rs7256197	19	45699564	A	G	0.32481	0.00159704	0.00114376	0.162624	-0.2415	0.0135744	8.32689e-71	-0.00661298	0.00475064	0.163916	0.258222	0.0985878	20
	QSOX2	pQTL_FENLAND	X8397_147_QSOX2	9	136206333	rs10858248	9	136216478	A	G	0.496286	0.00421853	0.00106763	7.77244e-05	0.3491	0.0129	2.7583e-161	0.012084	0.00309066	9.23521e-05	0.000111088	0.000309258	15
	RAB1A	pQTL_FENLAND	X19223_6_RAB1A	2	65070696	rs7563881	2	65158458	T	C	0.249298	-0.000127188	0.000354816	0.719998	-0.1289	0.0150853	1.288e-17	0.000986717	0.00275507	0.720234	0.720234	0.897554	13
	RAB22A	pQTL_FENLAND	X12408_333_RAB22A	20	58309715	rs6128327	20	58367501	A	G	0.597159	-0.000557066	0.0003569	0.118559	0.0745	0.0132265	1.775e-08	-0.0074774	0.00497113	0.132539	0.132539	null	null
	RAB2B	pQTL_FENLAND	X19253_82_RAB2B	14	21459020	rs10145520	14	21462773	T	G	0.803424	-0.000383884	0.00122812	0.754601	0.0963	0.0167614	9.17301e-09	-0.00398633	0.0127719	0.754952	0.0287603	0.0265849	5
	RAB31	pQTL_FENLAND	X13597_20_RAB31	18	9708275	rs12456635	18	9689890	A	G	0.406961	-0.000708587	0.00101743	0.486147	0.2013	0.0128289	1.74002e-55	-0.00352006	0.00505926	0.486576	0.154666	0.362257	20
	RAB6B	pQTL_FENLAND	X14271_23_RAB6B	3	133824235	rs2692676	3	133897646	T	C	0.552057	0.00229274	0.00103439	0.0266567	-0.1472	0.01277	9.63898e-31	-0.0155757	0.00715585	0.029508	0.0253173	0.423569	7
	RALB	pQTL_FENLAND	X18432_32_RALB	2	120240064	rs6722943	2	120268025	T	C	0.691187	0.00259731	0.00105033	0.0134038	-0.2262	0.0141604	1.93399e-57	-0.0114824	0.00469868	0.0145356	0.0450765	0.0130684	20
	RARRES1	pQTL_FENLAND	X8398_277_RARRES1	3	158696892	rs7616425	3	158785443	T	C	0.435348	-0.00281713	0.00107229	0.00860885	0.5341	0.0127	0	-0.00527454	0.00201157	0.00873905	0.000214109	0.000287241	18
	RARRES2	pQTL_FENLAND	X3079_62_RARRES2	7	150338317	rs2373695	7	150386002	T	C	0.474402	-0.00138596	0.00101504	0.172121	-0.1066	0.0133755	1.589e-15	0.0130015	0.00966073	0.178363	0.371273	0.0642277	7
	RBM17	pQTL_FENLAND	X17391_10_RBM17	10	6089034	rs7096838	10	6095120	T	C	0.962731	0.000899019	0.00209879	0.668396	0.5926	0.0329913	3.84608e-72	0.00151708	0.00354267	0.668484	0.696658	0.799095	7
	RBP1	pQTL_FENLAND	X19279_42_RBP1	3	139517434	rs211586	3	139546210	T	C	0.39943	-0.000713423	0.00102269	0.485432	0.0934	0.013645	7.649e-12	-0.00763836	0.0110063	0.487684	0.487684	0.262956	10
	RBP5	pQTL_FENLAND	X19241_31_RBP5	12	7115736	rs2290239	12	7123655	A	G	0.686644	-0.000235183	0.000354941	0.507589	0.1897	0.013461	4.21796e-45	-0.00123976	0.00187313	0.508057	0.721808	0.184555	18
	RBP7	pQTL_FENLAND	X14208_3_RBP7	1	9997206	rs1220424	1	9941922	A	T	0.78979	-0.00109438	0.00115013	0.341341	0.2213	0.0162016	1.78097e-42	-0.00494521	0.00520977	0.342509	0.543188	0.156132	14
	REG1A	pQTL_FENLAND	X13095_51_REG1A	2	79120362	rs11126696	2	79096762	A	G	0.380161	-0.000440824	0.00035549	0.214958	-0.2324	0.0137249	2.584e-64	0.00189683	0.00153374	0.216185	0.353944	0.125852	15
	REG1B	pQTL_FENLAND	X16770_3_REG1B	2	79085023	rs11126696	2	79096762	A	G	0.380161	-0.000440824	0.00035549	0.214958	-0.269	0.0136571	2.30104e-86	0.00163875	0.00132414	0.215865	0.272794	0.118465	17
	REG3A	pQTL_FENLAND	X15304_1_REG3A	2	79157003	rs58374930	2	79214731	T	C	0.510911	-0.000556614	0.00101825	0.584626	-0.1238	0.0133228	1.509e-20	0.00449608	0.00823914	0.585274	0.0495007	0.0470366	15
	REG3G	pQTL_FENLAND	X15476_6_REG3G	2	79025686	rs2861742	2	79080691	A	G	0.256153	-0.00134684	0.00110505	0.222918	0.4818	0.0142	2.44102e-252	-0.00279543	0.00229506	0.223216	0.276549	0.110187	13
	REG4	pQTL_FENLAND	X11102_22_REG4	1	119794017	rs2994821	1	119842154	T	G	0.798065	-0.000723855	0.00130177	0.578175	-0.0969	0.0159875	1.353e-09	0.00747012	0.0134906	0.579766	0.579766	0.514043	5
	RET	pQTL_FENLAND	X3220_40_RET	10	43077064	rs2142989	10	42859745	A	G	0.307631	-0.000632645	0.00113505	0.577272	0.4028	0.0134	1.63057e-198	-0.00157062	0.00281837	0.577337	0.872946	0.78799	20
	RETN	pQTL_FENLAND	X3046_31_RETN	19	7669049	rs10401670	19	7677916	T	C	0.4337	0.00110525	0.00108159	0.306837	0.1464	0.0135019	2.15399e-27	0.00754954	0.00742061	0.308976	0.308976	0.772269	3
	REXO2	pQTL_FENLAND	X13590_1_REXO2	11	114439435	rs4483624	11	114413334	A	G	0.568824	4.99413e-05	0.00106895	0.962736	0.1099	0.0125258	1.72601e-18	0.000454425	0.0097267	0.962737	0.962737	0.721398	11
	RFK	pQTL_FENLAND	X13059_33_RFK	9	76385526	rs680729	9	76707804	A	G	0.241224	-0.000574162	0.000359106	0.109851	-0.2231	0.0151574	4.87694e-49	0.00257356	0.00161909	0.111944	0.422411	0.828725	20
	RGMA	pQTL_FENLAND	X5483_1_RGMA	15	93035271	rs10852188	15	93064200	A	G	0.43743	-0.000910896	0.00103161	0.377244	0.2124	0.0136723	2.00899e-54	-0.00428859	0.00486475	0.378013	0.51777	0.913106	12
	RGMB	pQTL_FENLAND	X3331_8_RGMB	5	98768650	rs723207	5	98453977	T	C	0.550836	0.000337249	0.00101668	0.740103	0.1619	0.0132624	2.83601e-34	0.00208307	0.00628199	0.740196	0.506727	0.925346	19
	RGS18	pQTL_FENLAND	X13982_33_RGS18	1	192158462	rs1175169	1	192193819	T	C	0.508326	0.000147909	0.000352657	0.674914	0.1241	0.0127412	2.03501e-22	0.00119185	0.00284435	0.675198	0.675198	0.0578255	11
	RHOC	pQTL_FENLAND	X17764_108_RHOC	1	112701127	rs75939512	1	112680472	T	C	0.524209	0.00164966	0.00103764	0.111876	-0.1436	0.0130544	3.81499e-28	-0.0114879	0.00730098	0.11561	0.11561	0.0494581	15
	RMDN1	pQTL_FENLAND	X7096_30_RMDN1	8	86468257	rs4379427	8	86400106	A	G	0.252799	0.00213622	0.00116256	0.0661346	-0.3506	0.0139451	1.74995e-139	-0.00609303	0.00332476	0.0668587	0.362739	0.583154	18
	RNASE1	pQTL_FENLAND	X7211_2_RNASE1	14	20801228	rs17254387	14	20812519	A	G	0.700957	0.000296644	0.00113943	0.794598	0.2141	0.0139944	7.77292e-53	0.00138554	0.00532273	0.794628	0.681021	0.647752	6
	RNASE2	pQTL_FENLAND	X8394_56_RNASE2	14	20955487	rs7142386	14	20966893	A	G	0.576266	-0.00301544	0.0010386	0.00369155	-0.3089	0.0133828	7.04997e-118	0.00976186	0.00338873	0.00396815	0.00396815	0.0672825	14
	RNASE3	pQTL_FENLAND	X15576_158_RNASE3	14	20891385	rs6571511	14	20886981	T	G	0.0711627	0.00116663	0.00231609	0.614469	0.612	0.0254485	8.65011e-128	0.00190625	0.00378529	0.614546	0.724746	0.683021	13
	RNASE4	pQTL_FENLAND	X5644_60_RNASE4	14	20684560	rs1888562	14	20696377	T	C	0.490449	0.000593765	0.000356651	0.0959457	-0.3058	0.0131806	4.47008e-119	-0.00194168	0.00116929	0.0968008	0.258072	0.944981	7
	RNASE6	pQTL_FENLAND	X5646_20_RNASE6	14	20781268	rs7160426	14	20786571	T	C	0.308597	-5.67627e-05	0.00035315	0.872304	0.7493	0.0134	0	-7.57544e-05	0.000471309	0.872305	0.635158	0.785848	20
	RNASET2	pQTL_FENLAND	X16913_8_RNASET2	6	166922113	rs2769345	6	166952906	T	C	0.532975	1.56495e-05	0.00100881	0.987623	-0.3311	0.0131019	6.62007e-141	-4.72653e-05	0.00304685	0.987623	0.997845	0.39262	20
	RNPEP	pQTL_FENLAND	X12386_11_RNPEP	1	201982372	rs9427715	1	202008699	T	G	0.5543	0.000890897	0.000363983	0.0143799	-0.2289	0.012908	2.32502e-70	-0.00389208	0.00160522	0.0153234	0.0885433	0.615467	14
	ROBO1	pQTL_FENLAND	X5740_17_ROBO1	3	78597239	rs6807536	3	78725526	T	C	0.800191	0.00118317	0.00117889	0.315556	-0.1332	0.0155381	1.013e-17	-0.00888265	0.00891096	0.31885	0.31885	0.828124	19
	ROBO2	pQTL_FENLAND	X5116_62_ROBO2	3	75906695	rs775738	3	77586642	T	C	0.445924	-8.6177e-05	0.00101651	0.932438	-0.0911	0.0128727	1.473e-12	0.000945961	0.011159	0.932443	0.932443	0.977964	14
	ROR1	pQTL_FENLAND	X2590_69_ROR1	1	63774017	rs4414076	1	64154331	T	G	0.283694	-0.00183805	0.00109863	0.0943201	-0.1436	0.0143762	1.70799e-23	0.0127998	0.00775721	0.0989324	0.275556	0.498429	18
	ROR2	pQTL_FENLAND	X7861_9_ROR2	9	91563091	rs10820900	9	91733326	T	C	0.34965	0.00114723	0.00104586	0.272677	0.1605	0.0133524	2.77998e-33	0.00714784	0.00654337	0.274667	0.325041	0.241356	15
	RPE	pQTL_FENLAND	X12646_2_RPE	2	210002565	rs2887872	2	210013393	T	C	0.44435	0.00121452	0.00100955	0.228961	-0.1001	0.0129873	1.283e-14	-0.0121331	0.0102075	0.234579	0.234579	0.611362	12
	RPIA	pQTL_FENLAND	X12333_87_RPIA	2	88691673	rs184585	2	88793179	A	G	0.718345	0.00334096	0.00109061	0.0021884	0.0942	0.0147831	1.864e-10	0.0354666	0.012846	0.00576394	0.0223431	0.0034303	19
	RPN1	pQTL_FENLAND	X10490_3_RPN1	3	128619969	rs2811491	3	128635107	A	C	0.613812	6.1579e-05	0.000352951	0.861497	-0.0821	0.0136435	1.771e-09	-0.000750049	0.00430084	0.861554	0.861554	0.796405	7
	RPS6KA1	pQTL_FENLAND	X12329_21_RPS6KA1	1	26529761	rs11589734	1	26534508	A	G	0.537885	-3.70138e-05	0.00101639	0.97095	0.1845	0.0133498	1.91902e-43	-0.000200617	0.00550891	0.97095	0.97095	0.272903	20
	RRAS2	pQTL_FENLAND	X12361_102_RRAS2	11	14277922	rs2970333	11	14310081	T	C	0.772226	0.000853811	0.000362975	0.0186598	-0.0929	0.0159058	5.19999e-09	-0.00919065	0.00421213	0.0291133	0.0291133	0.848691	4
	RRM2B	pQTL_FENLAND	X8925_25_RRM2B	8	102204502	rs9694458	8	102438845	T	C	0.441712	0.00187444	0.00105138	0.0746124	0.1068	0.0128059	7.43402e-17	0.0175509	0.0100668	0.0812553	0.0812553	0.00609684	10
	RSPO1	pQTL_FENLAND	X16614_27_RSPO1	1	37611350	rs215214	1	37509678	T	C	0.927978	-7.51931e-05	0.000357084	0.833219	-0.3157	0.0238707	6.26099e-40	0.000238179	0.00113123	0.83324	0.0597775	0.00327266	6
	RSPO3	pQTL_FENLAND	X8427_118_RSPO3	6	127118671	rs4644087	6	127160009	A	C	0.4565	-2.26641e-05	0.000352701	0.948764	-0.3385	0.0126	5.62264e-159	6.69546e-05	0.00104195	0.948764	0.918957	0.0755385	20
	RSPO4	pQTL_FENLAND	X8464_31_RSPO4	20	958452	rs926824	20	1017923	C	G	0.203672	-6.66151e-05	0.00128746	0.958735	0.1149	0.0164687	3.01801e-12	-0.000579766	0.0112054	0.958736	0.925417	0.351615	18
	RTN4IP1	pQTL_FENLAND	X18180_58_RTN4IP1	6	106570771	rs9384625	6	106629305	A	G	0.491793	-0.00247514	0.00104042	0.0173606	-0.1565	0.0122581	2.50402e-37	0.0158156	0.00676249	0.0193497	0.0392942	0.0285365	20
	RTN4R	pQTL_FENLAND	X5105_2_RTN4R	22	20241415	rs175206	22	20186003	C	G	0.747153	-0.00104789	0.00119475	0.380441	-0.3413	0.0152325	3.43996e-111	0.0030703	0.00350325	0.380806	0.396337	0.225929	17
	RTP4	pQTL_FENLAND	X18315_38_RTP4	3	187368385	rs1878861	3	187375904	A	G	0.6124	-0.000377869	0.00102221	0.711635	-0.4567	0.0124	5.97003e-297	0.000827391	0.00223836	0.711649	0.538542	0.571212	11
	S100A11	pQTL_FENLAND	X14011_17_S100A11	1	152032506	rs3811422	1	152037054	T	C	0.041921	0.00531364	0.00235182	0.0238604	0.2112	0.035581	2.925e-09	0.0251593	0.0119149	0.034723	0.034723	0.174974	3
	S100A14	pQTL_FENLAND	X17828_3_S100A14	1	153614255	rs9330298	1	153617778	A	C	0.48939	5.79386e-05	0.000353007	0.86963	-0.1126	0.0136403	1.52e-16	-0.000514552	0.00313567	0.869655	0.869655	0.569267	16
	S100A16	pQTL_FENLAND	X17836_17_S100A16	1	153606886	rs35760493	1	153624127	A	G	0.464617	0.0013717	0.0010426	0.188292	0.1827	0.0129232	2.235e-45	0.00750793	0.0057313	0.1902	0.1902	0.119796	20
	S100A2	pQTL_FENLAND	X11969_5_S100A2	1	153561108	rs2262587	1	153527009	T	C	0.09965	0.000333463	0.00179093	0.852291	-0.1399	0.0215733	8.88102e-11	-0.00238358	0.0128068	0.852352	0.852352	0.0670564	4
	S100A7	pQTL_FENLAND	X7916_10_S100A7	1	153457744	rs3014837	1	153458930	C	G	0.0545	0.00395731	0.00264306	0.134329	1.7303	0.0246	0	0.00228706	0.00152786	0.134418	0.441261	0.0212252	20
	SAA1	pQTL_FENLAND	X15515_2_SAA1	11	18266260	rs1829575	11	18266203	C	G	0.751612	-0.00320826	0.0012026	0.00763597	0.339	0.0144627	1.69001e-121	-0.00946388	0.00357041	0.00803386	0.0071919	0.0726494	12
	SAA2	pQTL_FENLAND	X18832_65_SAA2	11	18239223	rs1829575	11	18266203	C	G	0.751612	-0.00320826	0.0012026	0.00763597	0.3015	0.0149837	4.74999e-90	-0.010641	0.00402364	0.00817841	0.00706878	0.0894414	11
	SAA4	pQTL_FENLAND	X15516_12_SAA4	11	18231355	rs7117484	11	18226667	A	G	0.525428	-0.00172845	0.00107772	0.108759	-0.6788	0.0118	0	0.00254633	0.00158831	0.108896	0.0506834	0.342734	10
	SAR1A	pQTL_FENLAND	X17726_3_SAR1A	10	70147289	rs4746023	10	70152908	A	G	0.440741	-0.000328295	0.00102989	0.749903	0.1762	0.0122015	2.863e-47	-0.0018632	0.00584642	0.749961	0.749961	0.50995	20
	SARS2	pQTL_FENLAND	X12348_46_SARS2	19	38915266	rs10425217	19	38927012	T	C	0.393868	-0.00016548	0.00107609	0.877784	0.2785	0.0128034	6.61e-105	-0.000594183	0.00386397	0.877787	0.903577	0.377336	19
	SAT2	pQTL_FENLAND	X12524_18_SAT2	17	7626234	rs858522	17	7623569	A	C	0.576564	0.000936268	0.00100567	0.35186	-0.4588	0.0128	2.30128e-281	-0.00204069	0.0021927	0.352022	0.300909	0.13768	20
	SBDS	pQTL_FENLAND	X3866_7_SBDS	7	66987680	rs11977723	7	67423280	T	C	0.928693	0.00428184	0.00183408	0.0195645	0.1546	0.0240355	1.258e-10	0.0276963	0.0126207	0.0281982	0.0858693	0.31153	5
	SCARF1	pQTL_FENLAND	X5129_12_SCARF1	17	1633858	rs2272011	17	1638896	A	G	0.5943	-0.000415476	0.000355424	0.242419	-0.2865	0.0123907	2.76992e-118	0.00145018	0.00124216	0.243021	0.239768	0.0839929	15
	SCARF2	pQTL_FENLAND	X8956_96_SCARF2	22	20424584	rs738084	22	20423776	A	G	0.198353	-0.000151825	0.000355648	0.669454	-0.255	0.015864	3.877e-58	0.000595394	0.00139519	0.669564	0.669564	0.111737	20
	SCG3	pQTL_FENLAND	X7957_2_SCG3	15	51681492	rs1456295	15	51687458	T	C	0.760532	-0.000495884	0.000358806	0.16696	0.5312	0.014	0	-0.000933517	0.000675911	0.167241	0.4665	0.0174244	20
	SCGB3A1	pQTL_FENLAND	X6252_62_SCGB3A1	5	180590105	rs6422334	5	180555151	T	C	0.106146	0.00100977	0.00168961	0.550083	0.1365	0.0208284	5.61799e-11	0.00739757	0.0124294	0.551733	0.846791	0.326493	20
	SCIN	pQTL_FENLAND	X12684_5_SCIN	7	12570577	rs41356146	7	12562809	A	C	0.418954	0.000234586	0.00035354	0.506987	-0.1257	0.0130024	4.14502e-22	-0.00186624	0.00281919	0.507985	0.507985	0.455203	17
	SCO2	pQTL_FENLAND	X16851_50_SCO2	22	50523568	rs6009975	22	50503556	T	C	0.0871323	0.00137842	0.00197889	0.486077	-0.3015	0.0218128	1.873e-43	-0.00457187	0.00657181	0.48663	0.730182	0.131232	5
	SCUBE1	pQTL_FENLAND	X8989_40_SCUBE1	22	43197280	rs695786	22	43373437	T	C	0.470176	-0.000408118	0.00101661	0.688088	-0.1275	0.012027	2.94301e-26	0.00320093	0.00797912	0.6883	0.382871	0.148556	20
	SCUBE3	pQTL_FENLAND	X16773_29_SCUBE3	6	35213956	rs6904920	6	35153569	A	T	0.27131	-0.000847962	0.00131684	0.519615	-0.2574	0.0147427	2.91299e-68	0.00329434	0.0051194	0.519899	0.437958	0.0878958	20
	SDCBP2	pQTL_FENLAND	X19261_12_SDCBP2	20	1309909	rs6041576	20	1343290	T	C	0.582404	-0.00129407	0.00107468	0.228536	-0.0873	0.0125178	3.079e-12	0.0148232	0.0124924	0.235392	0.429372	0.286826	15
	SDF2	pQTL_FENLAND	X15333_11_SDF2	17	28648346	rs704	17	28367840	A	G	0.4769	0.000434369	0.000355435	0.221679	0.3094	0.0132937	8.08026e-120	0.00140391	0.00115037	0.222315	0.0556083	0.129906	20
	SEC22A	pQTL_FENLAND	X13713_164_SEC22A	3	123201927	rs35519015	3	123309079	A	G	0.35218	0.000148482	0.00101625	0.883837	0.0792	0.0133496	2.979e-09	0.00187478	0.0128354	0.883872	0.883872	0.701744	16
	SELE	pQTL_FENLAND	X3470_1_SELE	1	169722640	rs2205850	1	169722298	A	G	0.651387	0.00159598	0.00107937	0.139242	-0.1264	0.0138808	8.54003e-20	-0.0126264	0.00865115	0.144426	0.144426	0.00616477	20
	SELL	pQTL_FENLAND	X4831_4_SELL	1	169690665	rs522444	1	170074763	C	G	0.702071	-0.00140727	0.00114371	0.218532	0.3568	0.0136767	4.97014e-150	-0.00394413	0.00320902	0.219044	0.624596	0.254432	20
	SELP	pQTL_FENLAND	X4154_57_SELP	1	169588849	rs760694	1	169599460	T	G	0.543779	0.00125176	0.00102106	0.220221	0.1211	0.012339	9.76303e-23	0.0103365	0.00849705	0.2238	0.469621	0.857355	5
	SELPLG	pQTL_FENLAND	X11266_8_SELPLG	12	108621895	rs4964269	12	108629024	A	G	0.44595	5.61379e-05	0.00107199	0.958236	0.1235	0.0131238	4.943e-21	0.000454558	0.00868021	0.958236	0.829051	0.116204	7
	SEMA3C	pQTL_FENLAND	X6448_36_SEMA3C	7	80742538	rs7783868	7	80954166	A	G	0.564298	-0.000165478	0.000353147	0.63937	0.1426	0.0133876	1.713e-26	-0.00116043	0.00247889	0.639694	0.661336	0.265219	19
	SEMA3E	pQTL_FENLAND	X5363_51_SEMA3E	7	83363238	rs2723031	7	83416915	T	C	0.849344	-0.000677586	0.0014895	0.649175	0.979	0.0163	0	-0.000692121	0.00152149	0.649184	0.14116	0.738564	20
	SEMA3G	pQTL_FENLAND	X5628_21_SEMA3G	3	52433035	rs2016575	3	52443064	T	C	0.185356	-0.000604974	0.000361612	0.094329	0.3821	0.0173835	4.41015e-107	-0.00158329	0.000949119	0.0952827	0.00122096	0.00549348	20
	SEMA4A	pQTL_FENLAND	X16915_153_SEMA4A	1	156147366	rs3738581	1	156177767	T	C	0.42605	0.000703236	0.00035957	0.0504922	0.168	0.0134177	5.74698e-36	0.00418593	0.00216625	0.0533177	0.0533177	0.439937	6
	SEMA4D	pQTL_FENLAND	X5737_61_SEMA4D	9	89360787	rs4877087	9	89422121	T	G	0.227751	-0.000429139	0.0011393	0.70642	-0.3291	0.0156841	9.37962e-98	0.00130398	0.00346243	0.706465	0.578643	0.546814	17
	SEMA5A	pQTL_FENLAND	X13132_14_SEMA5A	5	9035033	rs788321	5	9544717	A	T	0.414561	-0.00159269	0.00102307	0.119521	0.4683	0.013	3.6415e-284	-0.00340101	0.00218668	0.119866	0.29184	0.745247	9
	SEMA6B	pQTL_FENLAND	X5121_3_SEMA6B	19	4542593	rs28731213	19	4544633	A	T	0.495258	-0.00282379	0.00105429	0.007398	0.1007	0.0136586	1.673e-13	-0.0280416	0.0111391	0.0118223	0.0118223	0.706124	6
	SEPSECS	pQTL_FENLAND	X17357_33_SEPSECS	4	25120014	rs4697551	4	25126938	A	G	0.550611	-0.000511371	0.00106964	0.632594	-0.0806	0.0129002	4.158e-10	0.00634455	0.0133097	0.633586	0.785746	0.815896	15
	SERPINA1	pQTL_FENLAND	X3580_25_SERPINA1	14	94376747	rs1956172	14	94366696	T	C	0.2226	0.000700755	0.00113156	0.53573	0.4392	0.0149	5.75955e-191	0.00159553	0.00257698	0.53582	0.733401	0.884187	20
	SERPINA10	pQTL_FENLAND	X13119_26_SERPINA10	14	94280460	rs1956455	14	94175530	T	G	0.835884	-0.000540512	0.000375215	0.149715	-0.9402	0.0153	0	0.000574891	0.00039919	0.149827	0.118852	0.490709	20
	SERPINA11	pQTL_FENLAND	X9002_36_SERPINA11	14	94442464	rs11845116	14	94452382	T	G	0.5658	0.00337016	0.00107849	0.00177878	0.1753	0.0110967	3.24096e-56	0.0192251	0.00627147	0.0021732	0.0468756	0.00202953	7
	SERPINA12	pQTL_FENLAND	X6551_94_SERPINA12	14	94487274	rs2093265	14	94547990	A	G	0.602582	8.32679e-06	0.000353035	0.981183	-0.3661	0.0133	8.50275e-167	-2.27446e-05	0.000964314	0.981183	0.125443	0.0667053	8
	SERPINA3	pQTL_FENLAND	X4153_11_SERPINA3	14	94612384	rs4905229	14	94659089	A	G	0.712005	0.000473174	0.000356757	0.184733	0.3345	0.0149026	1.40995e-111	0.00141457	0.0010684	0.185499	0.309803	0.0674441	12
	SERPINA4	pQTL_FENLAND	X3449_58_SERPINA4	14	94561442	rs7147611	14	94558594	A	G	0.625	0.000325666	0.000354886	0.358795	-0.3316	0.0136363	1.27995e-130	-0.000982104	0.00107098	0.359137	0.610221	0.191231	13
	SERPINA5	pQTL_FENLAND	X3389_7_SERPINA5	14	94561442	rs2069963	14	94586290	T	C	0.292482	-0.000870554	0.00115371	0.450509	-0.2327	0.0143971	9.20293e-59	0.0037411	0.00496334	0.451002	0.502048	0.3292	14
	SERPINA9	pQTL_FENLAND	X7266_4_SERPINA9	14	94462717	rs11628722	14	94464768	A	G	0.156888	0.000454579	0.000375602	0.226176	0.1845	0.0169714	1.58002e-27	0.00246384	0.00204836	0.229039	0.229039	0.147739	8
	SERPINB1	pQTL_FENLAND	X10737_96_SERPINB1	6	2832332	rs11242805	6	2861558	A	C	0.51298	-0.000493138	0.00101694	0.62773	0.0876	0.0127138	5.57299e-12	-0.00562942	0.0116376	0.628579	0.628579	0.602889	20
	SERPINB5	pQTL_FENLAND	X15417_3_SERPINB5	18	63476958	rs12454742	18	63489373	C	G	0.693734	0.00159568	0.00106185	0.132907	0.1947	0.0144182	1.485e-41	0.00819559	0.00548743	0.135301	0.135301	0.0962297	20
	SERPINB8	pQTL_FENLAND	X19130_81_SERPINB8	18	63970029	rs3826616	18	63987229	A	G	0.42585	-0.00034834	0.000354572	0.325891	0.3173	0.013961	2.38999e-114	-0.00109783	0.00111851	0.326342	0.310201	null	null
	SERPINE1	pQTL_FENLAND	X2925_9_SERPINE1	7	101127104	rs2227631	7	101126257	A	G	0.6004	-0.000379795	0.000353816	0.283081	0.1032	0.0132392	6.43899e-15	-0.00368018	0.00346081	0.287606	0.510035	0.869135	5
	SERPINE2	pQTL_FENLAND	X19154_41_SERPINE2	2	223975045	rs282254	2	224042630	T	C	0.548012	0.000228551	0.00035333	0.51773	-0.4431	0.0121	1.38283e-293	-0.0005158	0.00079753	0.517796	0.491006	0.524855	14
	SERPINF1	pQTL_FENLAND	X9211_19_SERPINF1	17	1762029	rs1136287	17	1769982	T	C	0.6402	0.000152605	0.000352665	0.665219	0.3547	0.0129	1.95342e-166	0.000430236	0.000994386	0.665258	0.592943	0.455919	10
	SERPINF2	pQTL_FENLAND	X3024_18_SERPINF2	17	1742836	rs7502910	17	1735424	A	G	0.503159	-0.000431586	0.00101671	0.671207	0.2132	0.0131675	5.80301e-59	-0.00202433	0.00477045	0.671313	0.208877	0.249794	6
	SERPING1	pQTL_FENLAND	X4479_14_SERPING1	11	57597387	rs9420	11	57742822	A	G	0.326734	0.00175236	0.000391968	7.7975e-06	-0.6444	0.0129	0	-0.00271936	0.000610699	8.47291e-06	5.31442e-06	0.0218066	20
	SERPINH1	pQTL_FENLAND	X10800_15_SERPINH1	11	75562056	rs602003	11	75613733	A	G	0.420338	7.81156e-05	0.000352955	0.824844	-0.1356	0.0124078	8.414e-28	-0.000576074	0.00260345	0.82488	0.268904	0.907029	15
	SEZ6L	pQTL_FENLAND	X19563_3_SEZ6L	22	26169462	rs731276	22	26374424	A	G	0.52056	0.000856675	0.000359839	0.0172788	-0.0848	0.0127558	2.972e-11	-0.0101023	0.00450727	0.0250044	0.0783818	0.604677	10
	SFRP1	pQTL_FENLAND	X3221_54_SFRP1	8	41261962	rs4736916	8	41093987	A	T	0.493223	-0.00101508	0.00104625	0.331939	0.1795	0.0126854	1.863e-45	-0.00565507	0.00584235	0.333072	0.259831	0.698292	8
	SFRP4	pQTL_FENLAND	X17447_52_SFRP4	7	37905932	rs2598109	7	37932311	T	C	0.839348	-1.289e-05	0.00138405	0.992569	-0.2463	0.0167808	8.98395e-49	5.23345e-05	0.00561935	0.992569	0.776176	0.354452	3
	SFTPB	pQTL_FENLAND	X10672_75_SFTPB	2	85657314	rs1130866	2	85666618	A	G	0.51625	0.000271053	0.000353738	0.443526	-0.5263	0.0125	0	-0.000515016	0.000672234	0.443601	0.439174	null	null
	SFTPD	pQTL_FENLAND	X19590_46_SFTPD	10	79937467	rs10887288	10	79985349	C	G	0.576373	-0.000752353	0.00101876	0.460213	-0.4742	0.0129	8.14065e-296	0.00158657	0.00214882	0.460303	0.719604	0.175741	20
	SH3BGRL2	pQTL_FENLAND	X19113_66_SH3BGRL2	6	79631329	rs2812679	6	79616293	T	C	0.549733	0.000834451	0.00101889	0.412796	0.1087	0.0123183	1.102e-18	0.00767664	0.00941366	0.414798	0.414798	0.285039	20
	SH3BGRL3	pQTL_FENLAND	X17490_4_SH3BGRL3	1	26280086	rs6598953	1	26288122	T	C	0.0602801	0.000899186	0.0018032	0.618019	-0.6411	0.0244	3.74361e-152	-0.00140257	0.00281318	0.618082	0.907826	0.901794	10
	SH3BP2	pQTL_FENLAND	X7769_29_SH3BP2	4	2793071	rs12502570	4	2769281	T	C	0.464447	-0.000207399	0.00100352	0.836266	0.4624	0.0123	0	-0.000448528	0.00217027	0.836268	0.13499	0.375276	20
	SH3GLB2	pQTL_FENLAND	X18222_34_SH3GLB2	9	129007036	rs62585602	9	129020685	A	G	0.469407	0.00056009	0.00103021	0.586672	-0.4186	0.0124	8.14154e-250	-0.00133801	0.00246141	0.58672	0.0608835	0.188437	20
	SHBG	pQTL_FENLAND	X4929_55_SHBG	17	7613946	rs858516	17	7633780	T	C	0.550743	-0.00249102	0.00106213	0.0190111	0.1603	0.011735	1.761e-42	-0.0155398	0.00672283	0.0208057	0.361384	0.00634681	20
	SHH	pQTL_FENLAND	X2743_5_SHH	7	155799980	rs10225292	7	156380544	T	C	0.61625	-0.00129506	0.00102074	0.204528	0.085	0.0133512	1.934e-10	-0.0152361	0.0122448	0.213394	0.213394	0.508708	15
	SHMT1	pQTL_FENLAND	X12334_25_SHMT1	17	18327860	rs4398149	17	18365685	A	G	0.367338	-0.000485941	0.00105667	0.645602	-0.8779	0.0103	0	0.000553526	0.00120365	0.645606	0.051662	0.517388	20
	SIGLEC1	pQTL_FENLAND	X4464_10_SIGLEC1	20	3686970	rs673114	20	3697089	T	G	0.405209	-0.000349204	0.000354319	0.324347	-0.1084	0.0138288	4.55199e-15	0.00322144	0.00329436	0.328141	0.328141	0.199177	13
	SIGLEC12	pQTL_FENLAND	X10037_98_SIGLEC12	19	51491227	rs968491	19	51499234	A	C	0.83979	0.00133554	0.00129886	0.303834	-1.2516	0.0142	0	-0.00106707	0.00103783	0.303867	0.515702	0.230367	20
	SIGLEC14	pQTL_FENLAND	X8248_222_SIGLEC14	19	51639478	rs12459503	19	51657782	T	C	0.357215	-0.000552842	0.000355975	0.120414	-0.4465	0.0135	7.01325e-240	0.00123817	0.000798134	0.120823	0.228693	0.369083	16
	SIGLEC5	pQTL_FENLAND	X16792_4_SIGLEC5	19	51630101	rs8107754	19	51627577	A	C	0.488903	-0.000576864	0.00103875	0.578661	0.43	0.0133	2.58053e-229	-0.00134154	0.00241606	0.578717	0.467271	0.697696	3
	SIGLEC6	pQTL_FENLAND	X2741_22_SIGLEC6	19	51517819	rs4146202	19	51529414	T	C	0.404306	-0.000141265	0.00102916	0.890823	0.6128	0.0124	0	-0.000230524	0.00167945	0.890824	0.26695	0.973307	20
	SIGLEC7	pQTL_FENLAND	X2742_68_SIGLEC7	19	51142299	rs1039405	19	51122980	A	G	0.436876	-0.00135547	0.00104556	0.194839	0.1883	0.0136017	1.385e-43	-0.00719843	0.00557694	0.196791	0.393951	0.133758	9
	SIGLEC9	pQTL_FENLAND	X3007_7_SIGLEC9	19	51124906	rs2075803	19	51125272	A	G	0.44435	-0.000359511	0.000354169	0.310066	1.1729	0.0077	0	-0.000306515	0.000301967	0.310076	0.271263	0.454869	13
	SIRPA	pQTL_FENLAND	X5430_66_SIRPA	20	1894167	rs4813329	20	1916744	C	G	0.597114	0.000182029	0.00103522	0.860423	1.1316	0.0087	0	0.000160859	0.000914828	0.860423	0.0613669	0.307243	4
	SIRPB1	pQTL_FENLAND	X6247_9_SIRPB1	20	1561385	rs2256095	20	1536655	T	G	0.540428	-0.000908852	0.00103088	0.377977	-0.6892	0.0116	0	0.00131871	0.00149592	0.37803	0.965855	0.225046	16
	SIRPG	pQTL_FENLAND	X9241_40_SIRPG	20	1629152	rs6043409	20	1635560	A	G	0.350705	-0.00272971	0.00111665	0.0145031	-0.3443	0.0140765	4.01001e-132	0.0079283	0.00325941	0.0149976	0.0913365	0.0478322	19
	SIRT3	pQTL_FENLAND	X17495_141_SIRT3	11	215030	rs4980320	11	198986	T	C	0.543413	0.00119582	0.00102653	0.244052	-0.1673	0.0134158	1.083e-35	-0.00714778	0.00616258	0.246103	0.0450413	0.130925	11
	SLAMF6	pQTL_FENLAND	X5128_53_SLAMF6	1	160485030	rs1249564	1	160466663	A	G	0.265004	0.000541716	0.00116571	0.642139	-0.278	0.0147177	1.41001e-79	-0.00194862	0.00419446	0.642239	0.94461	0.754039	3
	SLAMF7	pQTL_FENLAND	X5487_7_SLAMF7	1	160739057	rs495706	1	160753466	A	G	0.331509	-0.000684719	0.000360439	0.0574747	-0.6891	0.0127	0	0.000993642	0.000523377	0.0576277	0.168371	0.0495637	20
	SLIT2	pQTL_FENLAND	X18930_28_SLIT2	4	20251905	rs10011512	4	19582432	A	G	0.742847	0.00239962	0.00107447	0.0255289	-0.0977	0.0144657	1.439e-11	-0.0245612	0.0115833	0.0339734	0.106539	0.656513	13
	SLITRK3	pQTL_FENLAND	X10565_19_SLITRK3	3	165186720	rs7427785	3	165102750	A	G	0.0895253	-0.000665472	0.00195897	0.734079	-0.4727	0.0228285	3.01999e-95	0.00140781	0.00414477	0.734113	0.0456705	0.342615	17
	SLITRK5	pQTL_FENLAND	X4568_17_SLITRK5	13	87671371	rs4278614	13	88252095	T	C	0.365083	-0.000289322	0.000355561	0.415814	-0.129	0.0131599	1.09801e-22	0.0022428	0.00276576	0.417414	0.384731	0.00673562	8
	SLITRK6	pQTL_FENLAND	X16916_19_SLITRK6	13	85792790	rs9531773	13	85345741	A	G	0.245148	0.000207873	0.00113151	0.854239	-0.1932	0.0155566	2.05699e-35	-0.00107595	0.00585734	0.854255	0.110122	0.0855737	20
	SLPI	pQTL_FENLAND	X4413_3_SLPI	20	45252239	rs916311	20	45107892	T	G	0.333574	-0.000286595	0.000353813	0.41793	-0.1637	0.0142271	1.227e-30	0.00175073	0.0021667	0.41908	0.489642	0.273243	20
	SMAD1	pQTL_FENLAND	X9838_4_SMAD1	4	145481194	rs13145825	4	145559296	T	C	0.436736	0.000987273	0.00101956	0.332879	0.0735	0.0127934	9.18299e-09	0.0134323	0.0140672	0.339647	0.339647	0.281429	13
	SMAP1	pQTL_FENLAND	X11649_3_SMAP1	6	70667776	rs112225807	6	70786996	A	G	0.519845	0.00139452	0.00103145	0.176378	0.2658	0.0126306	2.59001e-98	0.00524649	0.00388857	0.17727	0.589796	0.579263	15
	SMOC1	pQTL_FENLAND	X13118_5_SMOC1	14	69854131	rs1958078	14	69888141	A	C	0.149814	-0.000150676	0.000374667	0.687567	-0.3939	0.0171553	1.14996e-116	0.000382523	0.000951319	0.687612	0.806159	0.816377	15
	SMOC2	pQTL_FENLAND	X15635_4_SMOC2	6	168441151	rs2609312	6	168415803	A	C	0.614728	-0.000446688	0.00101663	0.660385	-0.3291	0.0130076	3.13996e-141	0.0013573	0.00308959	0.660434	0.778467	0.845433	12
	SMPD1	pQTL_FENLAND	X10818_36_SMPD1	11	6390440	rs2723676	11	6377378	T	C	0.433011	0.000688047	0.00104421	0.50995	-0.255	0.0135639	7.55806e-79	-0.00269822	0.00409746	0.51021	0.783396	0.568113	6
	SMPDL3A	pQTL_FENLAND	X4771_10_SMPDL3A	6	122789049	rs7756003	6	122817777	A	G	0.413767	0.000135223	0.00100841	0.893327	-0.1177	0.013043	1.813e-19	-0.00114888	0.00856855	0.893338	0.936633	0.502432	7
	SNAP29	pQTL_FENLAND	X12357_41_SNAP29	22	20859007	rs165583	22	20781475	A	C	0.418071	-7.65104e-05	0.000353288	0.828546	0.1454	0.0132227	3.983e-28	-0.000526207	0.00243024	0.828579	0.743275	0.182976	13
	SNCA	pQTL_FENLAND	X8458_111_SNCA	4	89700345	rs3775479	4	89921820	A	C	0.521258	-0.00079432	0.000361268	0.0278992	-0.1193	0.0131105	9.06802e-20	0.00665817	0.00311538	0.0325819	0.0737421	0.528862	20
	SNPH	pQTL_FENLAND	X17343_6_SNPH	20	1266280	rs3752306	20	1309372	A	G	0.668299	0.000397868	0.0010429	0.702832	-0.1789	0.0144126	2.22899e-35	-0.00222397	0.00583228	0.702966	0.556655	0.510669	13
	SNUPN	pQTL_FENLAND	X17765_3_SNUPN	15	75598083	rs10220738	15	75374205	A	T	0.25225	-0.000541784	0.00124392	0.663167	0.2189	0.0143802	2.516e-52	-0.00247503	0.00568492	0.663296	0.166245	0.349325	5
	SNX1	pQTL_FENLAND	X6955_68_SNX1	15	64094123	rs1018301	15	64305069	A	T	0.948699	-2.69495e-05	0.00221356	0.990286	-0.3093	0.0299415	5.149e-25	8.71307e-05	0.00715669	0.990286	0.990286	0.195694	11
	SNX8	pQTL_FENLAND	X6925_26_SNX8	7	2251770	rs2398666	7	2313965	A	G	0.154155	0.000387819	0.00128468	0.762743	0.1738	0.0178793	2.46e-22	0.00223141	0.00739526	0.762854	0.849191	0.36597	7
	SOD3	pQTL_FENLAND	X5660_51_SOD3	4	24789912	rs7687739	4	24768833	T	C	0.10125	0.0012445	0.00224242	0.57891	-0.1792	0.0212272	3.12e-17	-0.00694473	0.0125405	0.579728	0.834723	0.775961	8
	SORCS1	pQTL_FENLAND	X15636_49_SORCS1	10	106573663	rs1572540	10	107236278	A	G	0.590665	-0.00100086	0.00103179	0.332038	-0.0795	0.0132955	2.239e-09	0.0125894	0.0131482	0.338315	0.338315	0.209718	18
	SORD	pQTL_FENLAND	X15447_45_SORD	15	45023147	rs1648281	15	45129560	A	G	0.799294	-0.000220141	0.000371892	0.553886	-0.2018	0.016211	1.428e-35	0.00109089	0.00184496	0.554333	0.578568	0.384268	11
	SOSTDC1	pQTL_FENLAND	X8237_56_SOSTDC1	7	16461481	rs1609082	7	16229784	T	G	0.718756	0.00227621	0.00121434	0.0608698	-0.0943	0.015248	6.234e-10	-0.024138	0.0134559	0.0728364	0.0728364	0.249976	11
	SPARCL1	pQTL_FENLAND	X4467_49_SPARCL1	4	87473335	rs1381630	4	87527611	A	G	0.443769	-0.000132681	0.00100326	0.894787	0.4868	0.0124	0	-0.000272557	0.00206094	0.894788	0.886362	0.812093	20
	SPATA20	pQTL_FENLAND	X11117_2_SPATA20	17	50543058	rs198535	17	50557691	A	G	0.580788	-0.00243571	0.00105126	0.0205064	0.6878	0.0123	0	-0.0035413	0.00152974	0.0206149	0.583616	0.0126775	14
	SPDEF	pQTL_FENLAND	X10012_5_SPDEF	6	34537802	rs9271573	6	32622724	A	C	0.410123	6.13229e-05	0.00103214	0.952623	-0.0828	0.0138945	2.535e-09	-0.000740615	0.0124661	0.952625	0.952625	0.00649962	20
	SPHK1	pQTL_FENLAND	X4294_16_SPHK1	17	76376584	rs12946216	17	76461980	A	C	0.640575	-0.000167976	0.000353236	0.634406	0.0762	0.0132849	9.70299e-09	-0.00220441	0.00465154	0.635565	0.635565	0.348849	6
	SPHK2	pQTL_FENLAND	X4468_21_SPHK2	19	48619291	rs10426317	19	48645524	T	C	0.765681	0.00100227	0.00106254	0.345537	-0.1502	0.0157009	1.108e-21	-0.00667293	0.00710847	0.34787	0.34787	0.8315	8
	SPINK1	pQTL_FENLAND	X8243_55_SPINK1	5	147824572	rs3777125	5	147824254	C	G	0.606599	-0.00280722	0.0011155	0.0118511	-0.1241	0.0136276	8.50699e-20	0.0226206	0.00932566	0.0152817	0.0152817	0.0522307	13
	SPINK2	pQTL_FENLAND	X13405_61_SPINK2	4	56809860	rs4865151	4	56758215	T	G	0.532263	0.00105731	0.00102024	0.300046	-0.1884	0.0132112	3.849e-46	-0.00561205	0.00542956	0.301319	0.0249362	0.486295	5
	SPINK4	pQTL_FENLAND	X19213_1_SPINK4	9	33218365	rs4879678	9	33233824	A	G	0.155097	-0.000140121	0.00143655	0.922298	0.3809	0.0183727	1.78998e-95	-0.000367868	0.00377151	0.922299	0.461536	0.259179	10
	SPINK5	pQTL_FENLAND	X8028_22_SPINK5	5	148025683	rs11743440	5	148119517	T	C	0.370824	2.27936e-06	0.000353034	0.994849	-0.1306	0.0134091	2.04199e-22	-1.7453e-05	0.00270317	0.994849	0.694425	0.489349	12
	SPINK6	pQTL_FENLAND	X5731_1_SPINK6	5	148202794	rs12186491	5	148213934	A	C	0.924707	8.79707e-05	0.000409303	0.829823	1.1432	0.023	0	7.69513e-05	0.000358036	0.829825	0.516973	0.830384	10
	SPINT1	pQTL_FENLAND	X2828_82_SPINT1	15	40844018	rs690660	15	40846967	T	C	0.26454	8.99266e-05	0.000355112	0.800087	0.0948	0.0149004	1.988e-10	0.000948593	0.00374888	0.800242	0.800242	0.378303	9
	SPINT2	pQTL_FENLAND	X2843_13_SPINT2	19	38244035	rs8105067	19	38287439	T	C	0.589636	0.0008196	0.00101743	0.420495	0.5411	0.0124	0	0.00151469	0.00188061	0.420574	0.168876	0.148584	15
	SPINT3	pQTL_FENLAND	X7926_13_SPINT3	20	45512461	rs6032259	20	45512691	A	G	0.4746	0.000196327	0.000353434	0.578564	-0.2571	0.0097	8.45356e-155	-0.00076362	0.001375	0.578647	0.535265	0.0718252	20
	SPOCK2	pQTL_FENLAND	X5491_12_SPOCK2	10	72059034	rs1668153	10	72084805	A	G	0.551213	-0.000837398	0.00103224	0.417225	-0.1679	0.0128995	9.9271e-39	0.00498748	0.00615986	0.418127	0.456185	0.181605	20
	SPOCK3	pQTL_FENLAND	X9906_21_SPOCK3	4	166733384	rs12505847	4	167091918	A	C	0.306019	0.000219197	0.000354646	0.536527	-0.3644	0.0139584	3.10996e-150	-0.000601529	0.000973505	0.536641	0.803621	0.0531595	20
	SPON1	pQTL_FENLAND	X4297_62_SPON1	11	13962723	rs1969539	11	14017074	A	G	0.482987	0.000177239	0.000353095	0.615698	0.3611	0.0122	1.56866e-192	0.00049083	0.000977974	0.615748	0.669642	0.25458	17
	SPON2	pQTL_FENLAND	X8099_42_SPON2	4	1166932	rs6826705	4	1128846	A	G	0.30655	-7.04138e-05	0.000353666	0.842187	0.3062	0.013447	8.9199e-115	-0.00022996	0.00115506	0.842193	0.73138	0.246911	20
	SPP1	pQTL_FENLAND	X13113_7_SPP1	4	87975667	rs6532039	4	87979210	A	G	0.606669	-0.000815871	0.00107098	0.446181	-0.0848	0.013963	1.254e-09	0.00962112	0.0127285	0.449725	0.63676	0.525553	15
	SRA1	pQTL_FENLAND	X18220_141_SRA1	5	140537340	rs801458	5	140573604	T	C	0.474024	0.000568684	0.000357407	0.111578	0.1793	0.0124113	2.63802e-47	0.00317169	0.0020054	0.113747	0.113747	0.0470531	20
	SRGN	pQTL_FENLAND	X19251_56_SRGN	10	69088103	rs2229498	10	69097096	A	G	0.8345	0.00269781	0.0015186	0.0756485	0.2853	0.017141	3.33e-62	0.00945605	0.00535305	0.0773156	0.0428725	0.136026	20
	SRI	pQTL_FENLAND	X12356_65_SRI	7	88205115	rs719045	7	88331291	T	C	0.797548	0.00215517	0.00143337	0.132693	-0.1973	0.0160232	7.67394e-35	-0.0109233	0.00731889	0.135573	0.064042	0.00693406	20
	SRL	pQTL_FENLAND	X10940_25_SRL	16	4189374	rs9922726	16	4207280	A	C	0.4389	-0.0020908	0.00102865	0.042097	0.1863	0.0135457	4.85901e-43	-0.0112228	0.00558146	0.0443549	0.126502	0.149462	11
	SST	pQTL_FENLAND	X5957_30_SST	3	187668912	rs114232169	3	186671980	T	G	0.326037	0.000266988	0.0011422	0.815179	0.0793	0.0143432	3.225e-08	0.00336681	0.0144164	0.815341	0.815341	0.29453	7
	ST13	pQTL_FENLAND	X18387_7_ST13	22	40824535	rs138326	22	40815225	A	G	0.33146	-0.00105056	0.000366842	0.00418598	-0.0888	0.0144627	8.256e-10	0.0118306	0.00455837	0.00944901	0.00944901	0.155309	20
	ST3GAL1	pQTL_FENLAND	X5657_28_ST3GAL1	8	133454848	rs9643300	8	133490905	T	C	0.563232	0.000730239	0.0010304	0.478514	-0.2217	0.0130299	6.38896e-65	-0.00329382	0.00465175	0.478895	0.320913	0.805827	20
	ST3GAL6	pQTL_FENLAND	X6947_4_ST3GAL6	3	98732236	rs2439232	3	98847827	A	T	0.919221	0.00304056	0.00211757	0.151038	-0.752	0.0238	4.10647e-219	-0.00404329	0.00281882	0.15146	0.18167	0.0581119	20
	STAMBPL1	pQTL_FENLAND	X12401_3_STAMBPL1	10	88879734	rs1147606	10	88863615	A	C	0.520559	-0.00123172	0.00100667	0.22112	0.2549	0.0125802	2.77999e-91	-0.00483215	0.00395647	0.221961	0.13019	0.439121	12
	STARD5	pQTL_FENLAND	X17383_4_STARD5	15	81309053	rs7182512	15	81267634	T	C	0.606697	-0.00166924	0.00102692	0.10406	0.159	0.0131675	1.42801e-33	-0.0104983	0.00651686	0.10719	0.107064	0.352273	9
	STAT3	pQTL_FENLAND	X10346_5_STAT3	17	42313324	rs1026916	17	42377817	A	G	0.355139	-0.000218021	0.00035375	0.537688	-0.2639	0.0129703	4.9799e-92	0.000826149	0.00134108	0.537874	0.233295	0.0839396	16
	STAT6	pQTL_FENLAND	X10372_18_STAT6	12	57095408	rs841718	12	57099213	A	G	0.6046	-0.000264669	0.000353154	0.453591	0.0925	0.0129151	7.94299e-13	-0.00286128	0.00383873	0.456047	0.456047	0.498603	13
	STC1	pQTL_FENLAND	X4930_21_STC1	8	23841929	rs691136	8	23773992	T	C	0.74251	-0.00110898	0.00135741	0.413938	-0.1082	0.0154212	2.278e-12	0.0102494	0.0126301	0.417078	0.707994	0.371471	6
	STIM1	pQTL_FENLAND	X8916_32_STIM1	11	3854527	rs7932404	11	3867004	A	G	0.637214	-0.000212349	0.000353469	0.548001	0.114	0.0135319	3.62199e-17	-0.00186271	0.00310848	0.549015	0.549015	0.286829	20
	STX1A	pQTL_FENLAND	X19553_14_STX1A	7	73699206	rs10246419	7	73707383	A	G	0.395056	-0.00188652	0.00103324	0.0678752	0.0916	0.0139723	5.534e-11	-0.0205952	0.0117092	0.0785956	0.0785956	0.0627685	9
	STX7	pQTL_FENLAND	X8274_64_STX7	6	132445867	rs3813356	6	132513379	T	C	0.450456	0.000164539	0.000352802	0.640946	-0.1472	0.0133406	2.619e-28	-0.00111779	0.00239889	0.641243	0.641243	0.189621	5
	SULT1A3	pQTL_FENLAND	X13944_3_SULT1A3	16	30199228	rs4433823	16	30422409	A	G	0.119013	0.000636617	0.00161764	0.693916	0.2899	0.0187343	5.17197e-54	0.00219599	0.0055818	0.694009	0.000335734	0.127179	20
	SULT2A1	pQTL_FENLAND	X9829_91_SULT2A1	19	47870467	rs10426201	19	47881492	A	G	0.83425	0.00103967	0.00132069	0.431156	0.2468	0.0175649	7.61995e-45	0.00421258	0.00535964	0.431878	0.725295	0.565426	18
	SUMO3	pQTL_FENLAND	X14623_26_SUMO3	21	44805617	rs7282882	21	44817494	T	G	0.423045	-0.000578211	0.00103057	0.574757	-0.0822	0.0128152	1.415e-10	0.0070342	0.0125852	0.576213	0.576213	0.301008	5
	SV2A	pQTL_FENLAND	X12880_1_SV2A	1	149903318	rs626785	1	149910348	A	G	0.81855	8.4185e-05	0.000355532	0.812823	0.1582	0.0172247	4.13401e-20	0.000532143	0.00224811	0.812884	0.021511	0.000885676	8
	SVEP1	pQTL_FENLAND	X11178_21_SVEP1	9	110365248	rs10980388	9	110439268	C	G	0.445778	0.000603182	0.00101762	0.553358	0.2467	0.0126599	1.42498e-84	0.002445	0.00412685	0.553541	0.469104	0.182841	16
	SWAP70	pQTL_FENLAND	X13552_7_SWAP70	11	9664077	rs6483656	11	9750140	C	G	0.646019	0.00123497	0.0011724	0.292172	-0.7135	0.0123	0	-0.00173086	0.00164344	0.292252	0.329569	0.691496	20
	SYK	pQTL_FENLAND	X10722_13_SYK	9	90801787	rs290995	9	90797195	A	C	0.46947	0.000531797	0.00101692	0.601011	-0.1327	0.0128036	3.60501e-25	-0.00400751	0.00767308	0.601474	0.478141	0.6671	15
	TAC1	pQTL_FENLAND	X9337_43_TAC1	7	97732084	rs12537041	7	97684995	T	G	0.541507	0.000725488	0.00103624	0.483856	-0.132	0.013715	6.30202e-22	-0.00549612	0.00787107	0.485009	0.274264	0.675339	10
	TAGLN	pQTL_FENLAND	X15640_54_TAGLN	11	117199370	rs1871757	11	117159865	A	T	0.836668	0.00169879	0.00123333	0.168388	-0.1309	0.0164987	2.123e-15	-0.0129778	0.00956287	0.174749	0.174749	0.172364	20
	TAGLN2	pQTL_FENLAND	X11636_33_TAGLN2	1	159918107	rs2789422	1	159922298	A	G	0.41865	-4.7252e-05	0.000352635	0.893405	-0.1413	0.0135537	1.90301e-25	0.000334409	0.00249586	0.893414	0.893414	0.689621	12
	TAPBPL	pQTL_FENLAND	X6364_7_TAPBPL	12	6451690	rs11064223	12	6487160	C	G	0.72073	0.000711573	0.00114001	0.532508	-1.1316	0.0106	0	-0.00062882	0.00100745	0.532515	0.623069	0.754404	20
	TAX1BP3	pQTL_FENLAND	X12498_12_TAX1BP3	17	3662895	rs467277	17	3655404	A	G	0.519814	-0.00144867	0.00101092	0.151852	0.1449	0.0126687	2.71102e-30	-0.00999775	0.00703124	0.155054	0.289014	0.115187	20
	TBCE	pQTL_FENLAND	X11211_7_TBCE	1	235367360	rs9793740	1	235432275	T	C	0.365879	0.00109407	0.00106483	0.304201	0.1588	0.0131434	1.31299e-33	0.00688962	0.00672965	0.305944	0.580148	0.461697	20
	TCL1A	pQTL_FENLAND	X17210_2_TCL1A	14	95709947	rs1743526	14	95688558	A	G	0.931958	0.00129012	0.00161186	0.423485	0.3558	0.0264517	3.03998e-41	0.00362596	0.00453826	0.424304	0.68161	0.439023	6
	TCN1	pQTL_FENLAND	X19614_8_TCN1	11	59852800	rs526934	11	59866020	A	G	0.72225	-0.000290614	0.000355474	0.413619	0.2246	0.0147427	2.08201e-52	-0.00129392	0.00158497	0.414291	0.723917	0.434935	5
	TCN2	pQTL_FENLAND	X15560_52_TCN2	22	30607003	rs1801198	22	30615623	C	G	0.550639	0.00117337	0.00104643	0.262154	-1.1368	0.0078	0	-0.00103217	0.000920529	0.262168	0.343055	0.368308	20
	TDGF1	pQTL_FENLAND	X5810_25_TDGF1	3	46574534	rs4682823	3	46600515	T	G	0.246084	-0.000659487	0.00108645	0.543842	1.1611	0.0108	0	-0.000567984	0.000935719	0.543849	0.300859	0.781203	20
	TEC	pQTL_FENLAND	X16079_2_TEC	4	48135783	rs6845258	4	48179680	A	G	0.41201	0.000146862	0.000353379	0.677707	0.1517	0.0128631	4.22097e-32	0.00096811	0.00233091	0.677895	0.406359	0.266418	20
	TEK	pQTL_FENLAND	X3773_15_TEK	9	27109141	rs682632	9	27183465	A	C	0.03965	0.000355777	0.000358544	0.32106	0.3997	0.0346442	8.55802e-31	0.000890111	0.000900346	0.322843	0.637693	0.193633	8
	TES	pQTL_FENLAND	X17419_17_TES	7	116210506	rs7805738	7	116315212	A	G	0.5418	0.00216859	0.00104406	0.0377943	0.106	0.0126228	4.56099e-17	0.0204584	0.0101464	0.043767	0.0159602	0.0168635	20
	TESC	pQTL_FENLAND	X12831_21_TESC	12	117038923	rs4766825	12	117045062	T	C	0.644135	-0.000782866	0.00110961	0.480479	0.6843	0.0119	0	-0.00114404	0.00162165	0.480512	0.385758	0.345057	20
	TF	pQTL_FENLAND	X4162_54_TF	3	133746040	rs6762415	3	133759713	T	G	0.468706	0.000568521	0.00101681	0.576078	-0.1086	0.0132971	3.15701e-16	-0.005235	0.00938481	0.57697	0.424462	0.0768804	20
	TFF1	pQTL_FENLAND	X9185_15_TFF1	21	42362282	rs225358	21	42366403	T	C	0.711819	-0.000346004	0.000356478	0.331739	0.2691	0.0144528	2.24297e-77	-0.00128578	0.0013265	0.332395	0.0319484	0.0539961	20
	TFF2	pQTL_FENLAND	X9191_8_TFF2	21	42346357	rs225335	21	42347255	A	G	0.59598	2.65283e-05	0.000352611	0.940029	-0.0946	0.0130396	4.02201e-13	-0.000280426	0.00372759	0.940032	0.108125	0.0610593	10
	TFRC	pQTL_FENLAND	X8795_48_TFRC	3	196012511	rs11917973	3	196111742	T	C	0.46232	0.000620224	0.00102345	0.544507	0.0975	0.0134434	4.08801e-13	0.00636127	0.0105335	0.545906	0.545906	0.313373	20
	TGFBI	pQTL_FENLAND	X3283_21_TGFBI	5	136028988	rs13159365	5	136053744	T	C	0.507793	-7.27038e-05	0.00101622	0.942965	-0.5608	0.0116	0	0.000129643	0.00181209	0.942965	0.245389	0.265576	20
	TGFBR3	pQTL_FENLAND	X3009_3_TGFBR3	1	91680343	rs4658234	1	91583222	T	G	0.216971	0.000145303	0.000354054	0.681514	0.1282	0.0170528	5.57001e-14	0.00113341	0.00276584	0.681961	0.681961	0.763756	18
	TGM2	pQTL_FENLAND	X18934_50_TGM2	20	38127385	rs6512993	20	38162802	T	G	0.634021	0.001011	0.00102012	0.321656	0.1951	0.0136587	2.755e-46	0.00518196	0.00524127	0.322818	0.322818	0.393521	15
	TGM3	pQTL_FENLAND	X4471_50_TGM3	20	2296001	rs214830	20	2340459	C	G	0.63225	0.000994164	0.00112411	0.376478	0.2446	0.0140087	2.85901e-68	0.00406445	0.00460159	0.37709	0.37709	0.416768	10
	THBS2	pQTL_FENLAND	X3339_33_THBS2	6	169215780	rs11751422	6	169235110	T	G	0.271153	0.00110914	0.0010809	0.304832	0.3186	0.0141958	1.48999e-111	0.00348128	0.00339619	0.305337	0.241157	0.508743	15
	THBS3	pQTL_FENLAND	X8982_65_THBS3	1	155195588	rs11585845	1	155974398	T	G	0.253703	0.000626062	0.000376788	0.0965972	0.0901	0.0153168	4.04301e-09	0.00694853	0.00434551	0.109818	0.109818	0.245101	15
	THBS4	pQTL_FENLAND	X3340_53_THBS4	5	79991311	rs2438632	5	80096370	T	G	0.397657	-0.000116402	0.000353274	0.741781	0.2307	0.0133662	9.42091e-67	-0.000504561	0.00153159	0.741827	0.569225	0.0910718	14
	THG1L	pQTL_FENLAND	X18215_5_THG1L	5	157731420	rs2270813	5	157737881	T	C	0.352547	0.000493502	0.000356673	0.166473	-0.3694	0.0135	7.57147e-165	-0.00133596	0.000966779	0.167014	0.0180152	0.0203573	20
	THSD1	pQTL_FENLAND	X5621_64_THSD1	13	52377167	rs191768	13	52578569	T	C	0.0657947	-0.00267709	0.00246821	0.278087	0.5773	0.0263127	1.07998e-106	-0.00463726	0.00428067	0.278673	0.324864	0.0778902	20
	TIE1	pQTL_FENLAND	X2844_53_TIE1	1	43300982	rs3120044	1	43305419	A	G	0.612	0.000339172	0.000355073	0.339469	0.2582	0.0133188	1.01e-83	0.0013136	0.00137686	0.340054	0.609464	0.297536	19
	TIMD4	pQTL_FENLAND	X15449_33_TIMD4	5	156919292	rs6882076	5	156963286	T	C	0.36785	0.000451472	0.000355721	0.204379	0.2169	0.0139166	9.10691e-55	0.00208147	0.00164545	0.205876	0.409679	0.310569	20
	TIMP2	pQTL_FENLAND	X2278_61_TIMP2	17	78852977	rs931227	17	78862457	T	C	0.191208	-0.00121579	0.00136887	0.37445	-0.0951	0.0168279	1.592e-08	0.0127843	0.0145707	0.38027	0.38027	0.448445	20
	TIMP3	pQTL_FENLAND	X2480_58_TIMP3	22	32801705	rs4820093	22	32764222	T	C	0.269908	3.42684e-05	0.00113872	0.975992	0.9666	0.0114	0	3.54525e-05	0.00117807	0.975992	0.189528	0.527314	20
	TIMP4	pQTL_FENLAND	X6462_12_TIMP4	3	12153068	rs184262	3	12093240	A	G	0.170541	0.00420281	0.00142191	0.00311913	-0.4544	0.0159	1.23918e-179	-0.00924914	0.0031459	0.00328144	0.00374439	0.0366565	20
	TIRAP	pQTL_FENLAND	X9839_148_TIRAP	11	126282497	rs7949566	11	126415406	A	G	0.42425	-0.000236395	0.00105038	0.821935	-0.2149	0.0126639	1.38e-64	0.00110003	0.00488819	0.82195	0.0289905	0.474854	19
	TLR3	pQTL_FENLAND	X16918_198_TLR3	4	186068911	rs1519312	4	186087690	A	G	0.625243	0.000299903	0.000354367	0.397382	-0.6526	0.0125	0	-0.00045955	0.000543079	0.397444	0.256216	0.50445	20
	TMEM106A	pQTL_FENLAND	X10499_1_TMEM106A	17	43211835	rs4239149	17	43176078	A	G	0.342037	0.000486864	0.000356237	0.171723	-0.1253	0.0137677	8.94896e-20	-0.00388559	0.00287495	0.176525	0.176525	0.697079	14
	TMEM106B	pQTL_FENLAND	X8687_26_TMEM106B	7	12211270	rs5011434	7	12229091	T	C	0.416968	0.00515385	0.00113548	5.65476e-06	-0.221	0.0136491	5.79099e-59	-0.0233206	0.00533599	1.24002e-05	0.000164466	0.000591742	20
	TMEM132A	pQTL_FENLAND	X7871_16_TMEM132A	11	60924460	rs555835	11	60921973	T	C	0.364893	0.000103371	0.000353463	0.769941	-0.5986	0.0128	0	-0.000172688	0.000590494	0.769945	0.715138	0.365992	20
	TMEM132B	pQTL_FENLAND	X8890_9_TMEM132B	12	125186386	rs740327	12	125658252	T	C	0.356878	-0.000233718	0.000354128	0.509266	-0.1062	0.0127774	9.44701e-17	0.00220073	0.00334503	0.510596	0.505421	0.118052	20
	TMEM132C	pQTL_FENLAND	X7173_141_TMEM132C	12	128267170	rs10773517	12	128274154	T	C	0.580599	-0.00078223	0.0010188	0.442608	0.1575	0.0131277	3.66101e-33	-0.00496654	0.00648179	0.44354	0.332308	0.418644	14
	TMEM190	pQTL_FENLAND	X10442_1_TMEM190	19	55376826	rs4806666	19	55376727	T	C	0.4509	-0.000806653	0.00101073	0.424819	-1.0261	0.0096	0	0.000786135	0.00098505	0.424832	0.13154	0.142497	20
	TMEM9	pQTL_FENLAND	X9249_17_TMEM9	1	201134772	rs3753967	1	201155282	T	C	0.4486	-9.24174e-05	0.000374936	0.805304	0.0796	0.0136213	5.103e-09	-0.00116102	0.00471444	0.805474	0.805474	0.678268	9
	TNC	pQTL_FENLAND	X4155_3_TNC	9	115019575	rs10115354	9	114992546	T	C	0.255581	-0.000430633	0.00111305	0.698834	0.6021	0.0142	0	-0.000715218	0.00184869	0.698846	0.0847265	0.127857	15
	TNFAIP3	pQTL_FENLAND	X14009_65_TNFAIP3	6	137867214	rs675640	6	137806067	A	C	0.0939385	7.97033e-05	0.000357037	0.823352	0.2117	0.0228722	2.127e-20	0.000376492	0.00168701	0.823403	0.772555	null	null
	TNFAIP6	pQTL_FENLAND	X5036_50_TNFAIP6	2	151357592	rs2278089	2	151290158	T	G	0.617893	-0.000175501	0.000353295	0.619362	-0.3184	0.0128439	1.15003e-135	0.000551197	0.00110982	0.619433	0.924715	0.707919	20
	TNFAIP8	pQTL_FENLAND	X12563_2_TNFAIP8	5	119268692	rs1032859	5	119305605	A	T	0.87888	-0.000359508	0.00151227	0.812092	0.3201	0.018556	1.10898e-66	-0.00112311	0.00472481	0.81211	0.804992	0.172012	20
	TNFRSF11B	pQTL_FENLAND	X8304_50_TNFRSF11B	8	118923557	rs2465404	8	119078620	T	G	0.606839	-3.79972e-05	0.00101613	0.970171	0.1405	0.0126867	1.66601e-28	-0.000270443	0.00723229	0.970171	0.970171	0.753827	17
	TNFRSF17	pQTL_FENLAND	X2665_26_TNFRSF17	16	11965210	rs387871	16	11958626	A	G	0.486275	0.00103522	0.00101959	0.30995	-0.128	0.0133909	1.192e-21	-0.00808767	0.00801038	0.312664	0.312664	0.805569	20
	TNFRSF19	pQTL_FENLAND	X5131_15_TNFRSF19	13	23570370	rs7337765	13	23569774	T	C	0.434524	0.000464021	0.000356183	0.192656	0.1084	0.0134569	7.927e-16	0.00428064	0.00332851	0.198425	0.0152215	0.248346	12
	TNFRSF1B	pQTL_FENLAND	X8368_102_TNFRSF1B	1	12166991	rs967403	1	12149151	A	G	0.495414	0.000392535	0.000354537	0.268218	0.1489	0.0135053	2.88601e-28	0.00263623	0.00239302	0.27062	0.484012	0.646976	11
	TNFRSF21	pQTL_FENLAND	X5404_53_TNFRSF21	6	47231532	rs6458557	6	47325024	A	G	0.585912	-0.000523261	0.00105652	0.620412	-0.11	0.0136228	6.764e-16	0.00475691	0.00962281	0.621068	0.883492	0.204712	3
	TNFSF12	pQTL_FENLAND	X5939_42_TNFSF12	17	7548508	rs4968222	17	7541730	A	G	0.265948	-0.000567713	0.00118454	0.631746	0.5485	0.0141	0	-0.00103503	0.00215976	0.631772	0.00933541	0.589537	20
	TNFSF13B	pQTL_FENLAND	X3059_50_TNFSF13B	13	108251240	rs6492107	13	108328555	A	C	0.361248	0.0004359	0.00106976	0.68366	0.0914	0.0136323	2.019e-11	0.00476914	0.0117258	0.684212	0.684212	0.127077	4
	TNFSF14	pQTL_FENLAND	X5355_69_TNFSF14	19	6661253	rs413141	19	6675978	A	G	0.132129	0.00277463	0.00121628	0.0225342	0.3783	0.0194149	1.47196e-84	0.00733446	0.00323708	0.0234658	0.0125461	0.0141069	8
	TNFSF8	pQTL_FENLAND	X3421_54_TNFSF8	9	114893343	rs1006026	9	114928990	A	G	0.569903	-4.81851e-05	0.000352616	0.891307	0.219	0.0136351	4.752e-58	-0.000220023	0.00161018	0.891311	0.672859	0.247213	14
	TNR	pQTL_FENLAND	X11302_237_TNR	1	175315194	rs1323129	1	175626861	T	C	0.430347	-0.000475579	0.000356535	0.182239	0.1232	0.013287	1.823e-20	-0.00386022	0.00292374	0.186734	0.186734	null	null
	TP53I3	pQTL_FENLAND	X17748_21_TP53I3	2	24077433	rs2339938	2	24012104	T	C	0.237987	0.000682811	0.000360852	0.0584617	-0.2839	0.0143167	1.64e-87	-0.00240511	0.00127683	0.0596105	0.291195	0.00368879	20
	TPP1	pQTL_FENLAND	X17691_1_TPP1	11	6612768	rs1800738	11	6617275	A	T	0.39828	-0.00153851	0.00103662	0.137767	0.1826	0.0134318	4.312e-42	-0.00842557	0.00571073	0.140107	0.463074	0.0510612	10
	TPSAB1	pQTL_FENLAND	X9409_11_TPSAB1	16	1240379	rs4247094	16	1220349	T	C	0.195514	0.000788454	0.00141389	0.577083	-0.4429	0.0159	9.27984e-171	-0.00178021	0.00319297	0.577159	0.245494	0.0920384	19
	TPST1	pQTL_FENLAND	X7928_183_TPST1	7	66205317	rs4122249	7	66455949	T	C	0.587481	0.00096435	0.00103715	0.352472	0.1882	0.0126288	3.17503e-50	0.00512407	0.00552162	0.353407	0.0109378	0.0163911	20
	TPST2	pQTL_FENLAND	X8024_64_TPST2	22	26521996	rs4275	22	26525759	A	G	0.56765	4.79457e-05	0.000352696	0.891868	-0.2448	0.0128946	2.27998e-80	-0.000195857	0.00144079	0.891871	0.997662	0.893452	20
	TRDMT1	pQTL_FENLAND	X12635_9_TRDMT1	10	17137336	rs6602180	10	17150363	T	C	0.531492	0.000738319	0.000359689	0.0401058	0.5259	0.0119	0	0.00140391	0.000684687	0.0403209	0.193851	0.483761	20
	TREM1	pQTL_FENLAND	X9266_1_TREM1	6	41267926	rs4424081	6	41308053	A	G	0.289265	0.000704953	0.00113574	0.534797	0.3482	0.0135406	7.90008e-146	0.00202456	0.00326269	0.534916	0.114105	0.219928	19
	TREML2	pQTL_FENLAND	X5736_1_TREML2	6	41189749	rs9296348	6	40986004	A	C	0.688756	5.44377e-05	0.000353582	0.877641	-0.4288	0.0137	4.7744e-215	-0.000126954	0.000824596	0.877642	0.141148	0.281035	16
	TRIL	pQTL_FENLAND	X6527_1_TRIL	7	28953358	rs740250	7	28957328	T	C	0.13405	0.00112053	0.000370474	0.00248984	0.1166	0.0186933	4.445e-10	0.00961	0.00353114	0.00649863	0.00649863	0.237719	9
	TRIM3	pQTL_FENLAND	X12573_80_TRIM3	11	6448613	rs2344931	11	6543444	T	C	0.59545	-0.00073928	0.000360383	0.0402308	-0.099	0.012898	1.646e-14	0.00746747	0.003768	0.0474999	0.0474999	0.0706413	6
	TSG101	pQTL_FENLAND	X13044_5_TSG101	11	18468336	rs2658564	11	18510127	T	C	0.55194	-0.000174404	0.000353326	0.621584	-0.1928	0.0124944	1.01499e-53	0.000904585	0.00183354	0.621762	0.412486	0.113723	20
	TSTD1	pQTL_FENLAND	X19277_4_TSTD1	1	161037631	rs4396136	1	161052590	A	G	0.779874	0.000206455	0.000355035	0.5609	-0.4122	0.0145	9.22486e-178	-0.000500861	0.000861498	0.560982	0.354834	0.499668	19
	TTL	pQTL_FENLAND	X13973_62_TTL	2	112482156	rs12613586	2	112191377	T	C	0.878702	-0.00612571	0.00249189	0.0139613	-0.1181	0.0192801	9.04e-10	0.0518689	0.0227356	0.0225249	0.0225249	0.0530591	3
	TWSG1	pQTL_FENLAND	X9234_8_TWSG1	18	9334767	rs4148965	18	9109486	T	G	0.29772	0.000440089	0.000356661	0.217235	-0.2778	0.0135584	2.69003e-93	-0.00158419	0.0012862	0.218068	0.129519	0.192975	20
	TXNDC15	pQTL_FENLAND	X6366_38_TXNDC15	5	134874371	rs319589	5	134919643	A	G	0.5833	0.00130513	0.00105941	0.21797	0.1152	0.0135662	2.036e-17	0.0113292	0.0092925	0.222776	0.449007	0.884255	9
	TXNDC5	pQTL_FENLAND	X11212_7_TXNDC5	6	7881517	rs2567230	6	7910202	T	C	0.51392	-0.00178935	0.00102759	0.0816309	0.1694	0.0126071	3.67696e-41	-0.0105629	0.00611681	0.0841927	0.173406	0.241631	13
	TXNL4B	pQTL_FENLAND	X15316_262_TXNL4B	16	72044289	rs12919803	16	71964873	A	G	0.313919	-0.000774949	0.00115294	0.501489	0.1317	0.0138074	1.451e-21	-0.0058842	0.00877603	0.502548	0.211666	0.000269316	13
	TYRO3	pQTL_FENLAND	X2611_72_TYRO3	15	41557675	rs2588323	15	41549880	C	G	0.294304	0.00165065	0.00110708	0.135961	0.1366	0.0138892	7.95601e-23	0.0120839	0.00819711	0.140439	0.140439	0.535392	20
	UBASH3B	pQTL_FENLAND	X12558_3_UBASH3B	11	122655722	rs4935801	11	122690917	T	C	0.813633	0.000720603	0.000361456	0.0461942	0.1264	0.01634	1.029e-14	0.00570097	0.00295306	0.0535408	0.143976	0.64275	11
	UBE2C	pQTL_FENLAND	X12556_7_UBE2C	20	45812576	rs6130929	20	45776374	A	G	0.651705	-0.000388144	0.00112128	0.729221	-0.2356	0.0141723	4.67499e-62	0.00164747	0.00476028	0.729277	0.729277	0.069776	20
	UBE2F	pQTL_FENLAND	X18213_30_UBE2F	2	237966827	rs6723077	2	237961242	T	C	0.452482	-0.000288211	0.000353629	0.415067	0.1071	0.0128105	6.25498e-17	-0.00269105	0.00331751	0.417271	0.382073	0.480129	20
	UBLCP1	pQTL_FENLAND	X19124_9_UBLCP1	5	159263290	rs1433046	5	159283411	T	C	0.621182	-5.04041e-05	0.000353266	0.886543	0.0962	0.012899	8.79001e-14	-0.000523951	0.00367287	0.886563	0.886563	0.541769	19
	UCMA	pQTL_FENLAND	X10977_55_UCMA	10	13221766	rs10906329	10	13239576	T	C	0.26099	-0.000870362	0.00110764	0.431997	-0.2528	0.0153366	4.82903e-61	0.00344289	0.00438647	0.432519	0.476907	0.225821	6
	UGDH	pQTL_FENLAND	X17755_5_UGDH	4	39498755	rs7669821	4	39520603	T	C	0.584776	0.000178479	0.00035328	0.613415	0.4689	0.0126	4.00909e-303	0.000380633	0.000753492	0.613448	0.253335	0.401166	20
	UGT1A1	pQTL_FENLAND	X17702_53_UGT1A1	2	233760270	rs4124874	2	233757013	T	G	0.5637	4.56957e-05	0.000352548	0.896871	0.2423	0.0132005	2.99196e-75	0.000188592	0.00145504	0.896873	0.470723	0.387252	20
	UGT1A6	pQTL_FENLAND	X7891_45_UGT1A6	2	233691607	rs7571337	2	233657772	T	C	0.49829	-0.000723476	0.000357611	0.0430646	-0.1672	0.0126888	1.191e-39	0.00432701	0.00216388	0.0455378	0.122167	0.558014	4
	ULK3	pQTL_FENLAND	X12437_18_ULK3	15	74836118	rs2290574	15	74843106	T	C	0.276548	-0.000721986	0.00109267	0.508769	0.1746	0.0148711	7.86194e-32	-0.00413508	0.00626801	0.509439	0.509439	0.787752	20
	UNC5B	pQTL_FENLAND	X15394_79_UNC5B	10	71212570	rs946976	10	71294068	A	G	0.0174314	0.00339155	0.00437682	0.438405	0.2858	0.0519855	3.848e-08	0.0118669	0.0154657	0.4429	0.4429	0.706355	7
	UNC5C	pQTL_FENLAND	X5139_32_UNC5C	4	95162504	rs1436586	4	95727629	T	C	0.394779	0.000705244	0.00104411	0.499389	-0.1975	0.0135713	5.60899e-48	-0.00357086	0.00529231	0.49985	0.90951	0.0857334	20
	UNC5D	pQTL_FENLAND	X16307_22_UNC5D	8	35235475	rs5000056	8	35317796	A	C	0.416642	-0.000649273	0.00101782	0.523534	-0.1121	0.0127982	1.969e-18	0.00579191	0.00910359	0.524632	0.524632	0.0746851	15
	UPP1	pQTL_FENLAND	X19448_104_UPP1	7	48088628	rs35596805	7	48051590	A	G	0.852918	6.32541e-05	0.00142299	0.964544	-0.1321	0.0185232	9.92102e-13	-0.000478835	0.0107723	0.964545	0.997065	0.300606	12
	UROD	pQTL_FENLAND	X19289_29_UROD	1	45010950	rs998418	1	45020600	T	C	0.267079	0.000315934	0.000355592	0.374286	-0.476	0.0147	5.08964e-230	-0.000663727	0.000747323	0.374466	0.233418	0.826457	20
	UROS	pQTL_FENLAND	X11248_43_UROS	10	125784980	rs1935451	10	125816857	A	G	0.916247	0.00196136	0.00177288	0.268591	-0.3426	0.0223307	3.99901e-53	-0.00572493	0.00518822	0.269832	0.540506	0.208076	20
	USP15	pQTL_FENLAND	X19161_1_USP15	12	62260338	rs7962354	12	62429545	T	C	0.484262	-0.000302975	0.0010555	0.774079	0.1418	0.0130694	1.99901e-27	-0.00213664	0.0074462	0.774155	0.686458	0.404391	7
	UST	pQTL_FENLAND	X8364_74_UST	6	148747030	rs11757768	6	148758258	A	G	0.410346	-0.000106186	0.000352973	0.763542	0.2845	0.0132447	2.37996e-102	-0.000373237	0.0012408	0.763565	0.451522	0.477125	12
	UXS1	pQTL_FENLAND	X8258_22_UXS1	2	106093308	rs7601480	2	106142161	T	C	0.475174	0.0010094	0.00103214	0.32809	-0.1143	0.0129362	9.94902e-19	-0.00883115	0.00908524	0.331035	0.0748257	0.368893	20
	VAT1	pQTL_FENLAND	X18175_65_VAT1	17	43014607	rs6503727	17	43160842	T	C	0.338776	0.00041949	0.000355496	0.237995	-0.0751	0.0137574	4.792e-08	-0.00558575	0.00484297	0.248757	0.248757	0.908366	9
	VEGFA	pQTL_FENLAND	X19437_61_VEGFA	6	43770184	rs6921438	6	43957870	A	G	0.489574	-0.000783414	0.000361697	0.0303159	-0.8073	0.0107	0	0.000970412	0.000448218	0.0303841	0.262701	0.00779155	6
	VIM	pQTL_FENLAND	X15540_6_VIM	10	17228241	rs796667	10	16904820	T	G	0.62524	-0.000414889	0.000355314	0.24294	-0.1443	0.0131358	4.50002e-28	0.00287519	0.0024762	0.24559	0.253228	0.457048	20
	VIT	pQTL_FENLAND	X6234_74_VIT	2	36696690	rs1468810	2	36766797	A	C	0.588791	-0.00129375	0.00102677	0.207664	-0.2841	0.0125802	6.34011e-113	0.00455384	0.00361973	0.20837	0.0813934	0.165064	20
	VNN2	pQTL_FENLAND	X15480_2_VNN2	6	132743870	rs6925157	6	132748574	T	C	0.403792	5.10467e-05	0.000352683	0.884918	-0.5243	0.0122	0	-9.73616e-05	0.000672677	0.884918	0.581391	0.373829	12
	VPS26A	pQTL_FENLAND	X19293_6_VPS26A	10	69123512	rs7900176	10	69052283	T	C	0.302559	0.000231558	0.0010872	0.831338	-0.1588	0.0140918	1.86699e-29	-0.00145817	0.00684755	0.831368	0.401567	0.133538	20
	VTA1	pQTL_FENLAND	X4209_60_VTA1	6	142147162	rs2745471	6	142115724	A	G	0.460691	-0.000585597	0.00103774	0.572551	-0.0788	0.0126002	4.004e-10	0.00743144	0.0132228	0.574106	0.574106	0.927184	12
	VWA1	pQTL_FENLAND	X6385_63_VWA1	1	1434861	rs28821228	1	1363898	T	C	0.850928	0.00129084	0.00128151	0.313798	-0.1319	0.0200179	4.425e-11	-0.00978654	0.00982863	0.319388	0.53395	0.588827	14
	VWA2	pQTL_FENLAND	X7128_9_VWA2	10	114239254	rs17776203	10	114088613	A	C	0.563965	9.27405e-05	0.00035261	0.792542	0.1644	0.0136349	1.77601e-33	0.000564115	0.00214534	0.79259	0.495286	0.40833	5
	VWC2	pQTL_FENLAND	X15308_108_VWC2	7	49773638	rs1974955	7	49779866	A	C	0.462199	-0.000919826	0.000364797	0.0116864	-0.2511	0.0121739	1.59999e-94	0.00366319	0.00146361	0.01232	0.109126	0.02381	8
	WFDC1	pQTL_FENLAND	X9316_67_WFDC1	16	84294846	rs11645108	16	84289043	A	G	0.477552	0.000374634	0.00102959	0.715958	-0.2665	0.0134496	2.22303e-87	-0.00140575	0.00386403	0.716004	0.41227	0.843997	15
	WFIKKN2	pQTL_FENLAND	X3235_50_WFIKKN2	17	50834650	rs11079936	17	50830473	T	C	0.335771	0.000814154	0.0010578	0.441498	0.5176	0.0131	0	0.00157294	0.00204405	0.441584	0.710747	0.433352	20
	WIF1	pQTL_FENLAND	X16070_7_WIF1	12	65050626	rs462010	12	64944365	A	G	0.443767	0.000330651	0.000354166	0.350508	-0.1001	0.0130038	1.385e-14	-0.0033032	0.00356405	0.354024	0.354024	0.394034	16
	WWOX	pQTL_FENLAND	X17724_3_WWOX	16	78099400	rs11545029	16	78386878	A	G	0.6028	0.000464048	0.00104694	0.65759	-0.273	0.013269	4.65996e-94	-0.00169981	0.00383583	0.657664	0.0281146	0.00663104	20
	XCL2	pQTL_FENLAND	X15617_8_XCL2	1	168540768	rs76400946	1	168541917	T	C	0.536077	0.000165306	0.00104848	0.874722	-0.0777	0.0127095	9.74601e-10	-0.00212749	0.0134984	0.874764	0.874764	null	null
	XXYLT1	pQTL_FENLAND	X6375_75_XXYLT1	3	195068284	rs9823964	3	195284175	A	C	0.584091	-0.000323187	0.000354414	0.361826	0.1784	0.0132921	4.52704e-41	-0.00181159	0.00199121	0.362931	0.182688	0.0249909	19
	YEATS4	pQTL_FENLAND	X17474_106_YEATS4	12	69359710	rs4622313	12	69375205	T	C	0.463732	-7.92435e-05	0.00104285	0.939429	-0.1177	0.0129051	7.48097e-20	0.000673267	0.00886058	0.939431	0.939431	0.51161	16
	YWHAB	pQTL_FENLAND	X14156_33_YWHAB	20	44885702	rs6065765	20	44927869	A	G	0.436717	-0.00175697	0.00101641	0.0838793	-0.0979	0.0123938	2.80899e-15	0.0179466	0.0106278	0.0912872	0.00379078	0.151173	3
	ZFAND1	pQTL_FENLAND	X19173_5_ZFAND1	8	81701334	rs2581528	8	81599458	C	G	0.766366	0.00196717	0.00118854	0.0979018	0.1684	0.0150969	6.80096e-29	0.0116815	0.00713513	0.101591	0.101591	0.0896756	18
	ZG16B	pQTL_FENLAND	X8310_6_ZG16B	16	2830253	rs4785907	16	2828438	A	G	0.317874	-0.000884252	0.0010587	0.403593	-0.1279	0.0145541	1.524e-18	0.00691362	0.00831488	0.405705	0.405705	0.00765146	6
