# Supplementary material for: Shared latent genetic liability across fibromyalgia and psychiatric traits: Novel insights from genomic structural equation modeling
Source: PLoS Genet. 2026 Jan 23;22(1):e1012034. doi: 10.1371/journal.pgen.1012034 (PMC12867332; doi:10.1371/journal.pgen.1012034)
Supplement: S17 Table — (XLSX) [file pgen.1012034.s017.xlsx]

## Sheet: Munka1
	S17 Table. Associations between Plasma protein levels and mvFibroPsych in the INTERVAL datasets
	Protein	qtl_name	probeID	ProbeChr	Probe_bp	topSNP	topSNP_chr	topSNP_bp	A1	A2	Freq	b_GWAS	se_GWAS	p_GWAS	b_eQTL	se_eQTL	p_eQTL	b_SMR	se_SMR	p_SMR	p_SMR_multi	p_HEIDI	nsnp_HEIDI
	ABO	pQTL_INTERVAL	ABO.9253.52.3	9	136140596	rs630014	9	133274306	A	G	0.482107	-3.79829e-05	0.000353216	0.914365	-0.7842	0.0206	0	4.84352e-05	0.000450417	0.914365	0.556418	0.351449	20
	ACP1	pQTL_INTERVAL	ACP1.3858.5.1	2	268674	rs4430979	2	47208	T	G	0.3561	-0.000778881	0.00109013	0.474926	0.8663	0.0209	0	-0.00089909	0.00125856	0.474992	0.769452	0.82749	20
	ACP5	pQTL_INTERVAL	ACP5.3232.28.2	19	11687241	rs12985274	19	11609452	T	G	0.473471	-0.000450084	0.000377134	0.2327	0.2584	0.0244	3.31012e-26	-0.00174181	0.00146873	0.235652	0.411622	0.153604	4
	ADAM23	pQTL_INTERVAL	ADAM23.7049.2.3	2	207397110	rs1921673	2	206459558	A	G	0.313859	3.00036e-05	0.000352941	0.932253	-0.4321	0.0255	2.09184e-64	-6.94368e-05	0.000816814	0.932254	0.364897	0.0240387	20
	ADAMTS13	pQTL_INTERVAL	ADAMTS13.3175.51.5	9	136305822	rs28515121	9	133426474	A	G	0.436799	-0.00124543	0.00101346	0.219111	-0.4343	0.0239	8.67169e-74	0.00286768	0.00233888	0.220163	0.462068	0.535294	20
	ADAMTS5	pQTL_INTERVAL	ADAMTS5.3168.8.2	21	28314834	rs151058	21	26939253	T	C	0.158644	0.000369891	0.000358275	0.301874	-0.5749	0.0325	5.07639e-70	-0.000643401	0.000624255	0.302696	0.0765441	0.0206153	20
	ADGRF5	pQTL_INTERVAL	ADGRF5.6409.57.3	6	46871458	rs561333	6	46863759	T	C	0.0588059	0.00173581	0.00219284	0.428603	-1.3652	0.0455	8.5993e-198	-0.00127147	0.0016068	0.428764	0.827455	0.617427	10
	AFP	pQTL_INTERVAL	AFP.5792.8.2	4	74311718	rs6855349	4	73091019	A	G	0.442236	-0.000508497	0.000356205	0.153425	0.1366	0.0249	4.11268e-08	-0.00372253	0.00269449	0.167116	0.167116	0.8391	18
	AHSG	pQTL_INTERVAL	AHSG.3581.53.3	3	186334978	rs6444148	3	186605001	T	C	0.279868	-0.000400589	0.00035492	0.259035	-0.6229	0.0254	8.27053e-133	0.000643103	0.000570389	0.259539	0.122791	0.194058	20
	AKR1A1	pQTL_INTERVAL	AKR1A1.4192.10.2	1	46026088	rs6429579	1	45792521	T	C	0.265695	-0.00100068	0.0011029	0.364239	-0.2875	0.0275	1.39667e-25	0.00348062	0.00385059	0.366038	0.607298	0.739564	17
	AKR1C1	pQTL_INTERVAL	AKR1C1.12618.50.3	10	5012805	rs2904795	10	4962125	A	G	0.55635	-0.00115958	0.00115905	0.317086	0.1894	0.0243	6.47979e-15	-0.00612241	0.00616977	0.32104	0.32104	0.733402	16
	ALDH3A1	pQTL_INTERVAL	ALDH3A1.11480.1.3	17	19646521	rs887241	17	19742625	A	C	0.3469	0.000257106	0.000354275	0.468008	-0.2421	0.0259	8.97522e-21	-0.00106198	0.00146774	0.469344	0.469344	0.159233	14
	ALOX15B	pQTL_INTERVAL	ALOX15B.12422.143.3	17	7947404	rs4792145	17	8044010	A	C	0.502198	-0.000665505	0.00101818	0.513354	-0.1817	0.0255	1.03711e-12	0.00366266	0.00562714	0.515117	0.515117	0.307179	15
	AMY1A	pQTL_INTERVAL	AMY1A.7918.114.3	1	104202656	rs10159229	1	103567336	C	G	0.366117	-0.00299479	0.0010568	0.00459927	0.1636	0.0257	1.94327e-10	-0.0183056	0.0070708	0.00962839	0.039981	0.0602143	5
	ANGPT1	pQTL_INTERVAL	ANGPT1.2811.27.1	8	108385996	rs7830388	8	105524455	T	G	0.551971	-0.00113695	0.00104661	0.277338	0.1522	0.0251	1.32988e-09	-0.00747011	0.00698602	0.284937	0.284937	0.100283	9
	ANGPTL1	pQTL_INTERVAL	ANGPTL1.11142.11.3	1	178829442	rs6681354	1	178557144	A	G	0.467366	-0.000508632	0.00103305	0.622467	0.4056	0.0236	3.35509e-66	-0.00125402	0.00254802	0.622609	0.241186	0.3389	20
	APCS	pQTL_INTERVAL	APCS.2474.54.5	1	159558138	rs1341664	1	159563862	A	G	0.874737	0.000553371	0.000377781	0.142978	-0.2312	0.0371	4.61088e-10	-0.00239347	0.00167853	0.153888	0.153888	null	null
	APMAP	pQTL_INTERVAL	APMAP.10605.22.3	20	24958502	rs914314	20	24916719	T	C	0.861044	0.000570587	0.000360955	0.11393	-0.2748	0.0343	1.13168e-15	-0.00207637	0.00133884	0.120932	0.120932	0.340558	10
	APOA5	pQTL_INTERVAL	APOA5.11318.20.3	11	116661610	rs964184	11	116778201	C	G	0.8664	-0.000722593	0.00143381	0.614284	0.2625	0.0363	4.78026e-13	-0.00275274	0.00547538	0.615141	0.615141	0.861849	8
	APOE	pQTL_INTERVAL	APOE.2937.10.2	19	45410828	rs4803760	19	44830577	T	C	0.203555	6.99379e-05	0.000356147	0.844318	-0.2167	0.0308	1.98243e-12	-0.000322741	0.00164414	0.844377	0.957017	0.148913	12
	APOF	pQTL_INTERVAL	APOF.12370.30.3	12	56755468	rs2695788	12	56303326	A	G	0.932536	0.000324055	0.00220532	0.883177	0.365	0.0468	6.23277e-15	0.000887821	0.00604304	0.883198	0.883198	0.0905594	5
	APOL1	pQTL_INTERVAL	APOL1.11510.31.3	22	36656346	rs713791	22	36246324	A	G	0.47549	-0.000800835	0.00103191	0.437707	-0.2082	0.0251	1.08749e-16	0.00384647	0.00497798	0.439702	0.439702	0.935012	3
	ARFIP1	pQTL_INTERVAL	ARFIP1.13488.3.3	4	153767075	rs4619875	4	152779978	T	C	0.39815	2.14795e-05	0.000352652	0.951432	0.239	0.0248	5.57425e-22	8.98724e-05	0.00147556	0.951433	0.951433	0.0777002	16
	ARHGEF25	pQTL_INTERVAL	ARHGEF25.13519.112.3	12	58007495	rs10437954	12	57610139	A	G	0.909478	0.000632908	0.000378585	0.0945693	-0.2739	0.0433	2.52193e-10	-0.00231073	0.00142966	0.106034	0.106034	null	null
	ARL3	pQTL_INTERVAL	ARL3.12571.14.3	10	104453836	rs10748828	10	102697037	T	C	0.686863	-0.000923676	0.00104454	0.376537	-0.1528	0.0268	1.18763e-08	0.006045	0.0069177	0.382202	0.543991	0.599381	7
	ARSB	pQTL_INTERVAL	ARSB.3172.28.2	5	78177696	rs13159135	5	78900866	C	G	0.439332	0.000234551	0.00101612	0.817447	-0.214	0.0248	6.18733e-18	-0.00109603	0.00474994	0.817511	0.466832	0.758327	12
	ART3	pQTL_INTERVAL	ART3.10970.3.3	4	76983143	rs4859610	4	76079288	A	G	0.229966	0.00110611	0.00120813	0.359899	0.3513	0.0285	6.53677e-35	0.00314863	0.00344851	0.36122	0.562955	0.299171	8
	ART4	pQTL_INTERVAL	ART4.6576.1.3	12	14989328	rs1985583	12	14882575	A	G	0.604165	-0.000892708	0.00108343	0.409958	-0.7307	0.022	6.84204e-242	0.00122172	0.00148318	0.410102	0.106075	0.00460384	12
	ASAH2	pQTL_INTERVAL	ASAH2.3212.30.3	10	51977684	rs10740617	10	50267849	A	C	0.192648	-0.00259378	0.00127025	0.0411581	-0.6665	0.0281	2.30391e-124	0.00389164	0.00191291	0.0419103	0.103472	0.351168	15
	ASIP	pQTL_INTERVAL	ASIP.5676.54.3	20	32852659	rs6059655	20	34077942	A	G	0.100051	-0.00585173	0.003152	0.0633806	0.936	0.0393	2.23747e-125	-0.00625185	0.00337774	0.0641843	0.0163386	0.10535	20
	ASPH	pQTL_INTERVAL	ASPH.6998.106.3	8	62507761	rs2350578	8	61748019	A	G	0.638755	0.000270747	0.00104283	0.795151	0.162	0.0257	2.90994e-10	0.00167128	0.00644267	0.795321	0.931456	0.384188	6
	ASPN	pQTL_INTERVAL	ASPN.6451.64.3	9	95231666	rs3780346	9	92211906	A	G	0.440788	0.000203499	0.000353224	0.564535	-0.3995	0.0235	8.21184e-65	-0.000509384	0.000884672	0.564758	0.452686	0.39535	20
	ATP1B2	pQTL_INTERVAL	ATP1B2.7218.87.3	17	7555516	rs1642762	17	7651454	T	C	0.558575	-0.00274705	0.00105276	0.00907058	-0.2881	0.0255	1.3418e-29	0.00953506	0.00375034	0.0110077	0.0372022	0.00378948	20
	B3GAT3	pQTL_INTERVAL	B3GAT3.6897.38.3	11	62386207	rs13941	11	62672097	A	G	0.6849	0.000844768	0.00120168	0.482061	0.4195	0.0259	5.3025e-59	0.00201375	0.00286724	0.482473	0.726585	0.268755	16
	B3GLCT	pQTL_INTERVAL	B3GALTL.5727.35.3	13	31840261	rs4943306	13	31320378	T	C	0.76375	0.00144913	0.000378842	0.000130685	0.1829	0.0296	6.4487e-10	0.00792308	0.00243608	0.00114437	0.00114437	0.211139	13
	B3GNT2	pQTL_INTERVAL	B3GNT2.7980.72.3	2	62447260	rs4073090	2	62336639	A	G	0.570474	-0.00102721	0.00102045	0.314118	-0.1677	0.0249	1.63998e-11	0.00612526	0.00615258	0.319464	0.319464	0.204119	20
	B3GNT8	pQTL_INTERVAL	B3GNT8.9297.12.3	19	41932949	rs284663	19	41426707	T	C	0.61115	-0.000471505	0.000355786	0.185088	0.5443	0.0235	1.10809e-118	-0.00086626	0.000654727	0.185807	0.185807	0.447392	10
	B4GALT1	pQTL_INTERVAL	B4GALT1.13381.49.3	9	33138997	rs2031902	9	33117526	T	C	0.589888	-0.000174203	0.000353508	0.622166	-0.2075	0.0251	1.3745e-16	0.000839532	0.00170668	0.622783	0.622783	0.328586	14
	B4GALT2	pQTL_INTERVAL	B4GALT2.9595.11.3	1	44450858	rs12403025	1	43991543	A	G	0.772252	0.000842887	0.00121264	0.487004	0.2529	0.0289	2.11723e-18	0.00333289	0.00481005	0.488372	0.488372	0.568343	15
	B4GALT6	pQTL_INTERVAL	B4GALT6.10832.24.3	18	29233447	rs563247	18	31861459	T	C	0.367557	0.000236047	0.00104268	0.820903	-0.1434	0.0257	2.40841e-08	-0.00164607	0.00727714	0.821048	0.279817	0.72915	5
	BIN1	pQTL_INTERVAL	BIN1.9574.11.3	2	127822619	rs11694743	2	127085031	A	G	0.608305	-2.19738e-05	0.00101646	0.982753	-0.1431	0.0256	2.27274e-08	0.000153556	0.00710319	0.982753	0.982753	0.12501	3
	BPI	pQTL_INTERVAL	BPI.4126.22.1	20	36949228	rs6014601	20	38291214	A	G	0.511963	-0.000256502	0.000353668	0.468291	0.329	0.0252	5.90776e-39	-0.000779642	0.00107664	0.468976	0.385117	0.201158	11
	BPIFB1	pQTL_INTERVAL	BPIFB1.11246.3.3	20	31884312	rs2424961	20	33106254	T	C	0.588876	-0.00119101	0.00102177	0.243761	-0.4366	0.0245	4.90767e-71	0.00272792	0.00234528	0.244768	0.806151	0.540002	16
	BST1	pQTL_INTERVAL	BST1.4535.50.2	4	15719184	rs4698413	4	15736259	T	C	0.553032	8.33233e-05	0.00101608	0.934643	0.6184	0.0227	2.05096e-163	0.00013474	0.00164309	0.934643	0.0442937	0.244497	20
	C1QC	pQTL_INTERVAL	C1QC.14100.63.3	1	22972360	rs209702	1	22600821	A	G	0.608563	-0.000679784	0.00103231	0.510214	-0.3023	0.0247	1.92706e-34	0.00224871	0.00341981	0.510825	0.69795	0.138401	12
	C1RL	pQTL_INTERVAL	C1RL.9348.1.3	12	7254509	rs11613834	12	7097267	A	G	0.351551	0.000319302	0.000354783	0.368125	0.3247	0.0255	3.86e-37	0.000983376	0.00109538	0.369318	0.613537	0.324991	18
	CA10	pQTL_INTERVAL	CA10.13666.222.3	17	49971902	rs1503058	17	52134496	T	C	0.465	-0.00133604	0.00102202	0.191123	0.144	0.0245	4.16382e-09	-0.00927809	0.00727077	0.201927	0.201927	0.109027	20
	CA3	pQTL_INTERVAL	CA3.3799.11.2	8	86356161	rs2645047	8	85374317	A	G	0.769424	-0.00112897	0.00136735	0.408997	0.1867	0.0297	3.2534e-10	-0.00604697	0.0073867	0.412998	0.412998	0.546321	20
	CA6	pQTL_INTERVAL	CA6.3352.80.3	1	9020197	rs3765963	1	8974539	A	G	0.589388	-0.000360894	0.00112637	0.748661	-0.6766	0.0233	2.14198e-185	0.000533394	0.00166485	0.748676	0.0229884	0.215976	12
	CAT	pQTL_INTERVAL	CAT.3488.64.2	11	34477039	rs2745924	11	34377638	T	G	0.553835	0.00094082	0.00101984	0.356261	0.1894	0.0249	2.8178e-14	0.00496737	0.00542406	0.359771	0.359771	0.928534	15
	CBLN1	pQTL_INTERVAL	CBLN1.9313.27.3	16	49313785	rs4785155	16	48969867	T	C	0.858161	0.000895236	0.000398541	0.0246859	0.9878	0.0316	1.65873e-214	0.000906292	0.000404504	0.0250581	0.104954	0.143678	12
	CBLN4	pQTL_INTERVAL	CBLN4.5688.65.3	20	54576470	rs6014534	20	55843344	A	G	0.671541	0.00288673	0.00107861	0.00744295	-0.1537	0.0265	6.63151e-09	-0.0187816	0.00772872	0.0150944	0.0150944	0.00708131	10
	CBR1	pQTL_INTERVAL	CBR1.12381.26.3	21	37443848	rs2276229	21	36082784	C	G	0.283241	-0.000576156	0.00112694	0.609171	-0.1503	0.0273	3.68135e-08	0.00383338	0.0075302	0.610706	0.610706	0.760334	3
	CBR3	pQTL_INTERVAL	CBR3.14091.42.3	21	37513061	rs13046907	21	36153864	T	G	0.424787	0.000353651	0.00102897	0.731077	-0.7118	0.0218	7.66111e-234	-0.00049684	0.00144567	0.731092	0.611219	0.279309	20
	CCDC126	pQTL_INTERVAL	CCDC126.6388.21.3	7	23660662	rs227934	7	23587668	T	C	0.483027	-0.000665743	0.00103152	0.518666	-0.2749	0.0246	5.41748e-29	0.00242177	0.00375858	0.519362	0.519362	0.897427	20
	CCL14	pQTL_INTERVAL	CCL14.2900.53.3	17	34312227	rs2735484	17	36007606	A	C	0.822784	-0.000341624	0.000373277	0.360086	0.4127	0.0314	1.85907e-39	-0.000827778	0.000906667	0.361248	0.526662	0.375174	5
	CCL15	pQTL_INTERVAL	CCL15.14109.15.3	17	34326850	rs854628	17	36002776	A	C	0.929945	0.000896004	0.00164876	0.586827	-1.6963	0.0391	0	-0.000528211	0.000972053	0.586856	0.433088	0.292888	6
	CCL16	pQTL_INTERVAL	CCL16.4913.78.1	17	34306030	rs917015	17	35978489	A	G	0.7209	-0.000185405	0.00120435	0.877652	0.3819	0.0264	1.98954e-47	-0.000485481	0.00315376	0.877659	0.651471	0.737994	8
	CCL17	pQTL_INTERVAL	CCL17.3519.3.2	16	57444326	rs8102	16	57384813	T	C	0.719067	-0.000195457	0.000355177	0.582108	-0.2276	0.0275	1.26994e-16	0.000858775	0.00156398	0.582939	0.582939	0.271799	20
	CCL22	pQTL_INTERVAL	CCL22.3508.78.3	16	57396398	rs4550435	16	57315882	A	G	0.0628188	0.000521038	0.00175737	0.766858	0.3359	0.0496	1.26858e-11	0.00155117	0.00523685	0.767075	0.745385	null	null
	CCL23	pQTL_INTERVAL	CCL23.3028.36.2	17	34342550	rs712048	17	35999179	A	C	0.127507	-0.00159889	0.00154212	0.299824	-0.7289	0.0353	1.00231e-94	0.00219356	0.00211835	0.300432	0.556949	0.153037	7
	CCL25	pQTL_INTERVAL	CCL25.14068.29.3	19	8122596	rs882951	19	8028381	A	C	0.500453	-0.00059051	0.000357786	0.0988499	0.2876	0.0242	1.4283e-32	-0.00205323	0.00125598	0.102098	0.481942	0.443198	12
	CCL3	pQTL_INTERVAL	CCL3.3040.59.1	17	34416554	rs712042	17	36065520	A	G	0.873055	0.000162295	0.000373773	0.664138	-0.7144	0.0346	1.03021e-94	-0.000227176	0.000523314	0.664208	0.183096	0.195336	5
	CCL3L1	pQTL_INTERVAL	CCL3L1.2783.18.2	17	34523212	rs712042	17	36065520	A	G	0.873055	0.000162295	0.000373773	0.664138	-0.4864	0.0358	4.80954e-42	-0.000333665	0.00076884	0.664299	0.535498	0.209769	5
	CCL7	pQTL_INTERVAL	CCL7.4886.3.1	17	32598247	rs2215183	17	34232623	T	C	0.561256	-0.00194601	0.00102736	0.0582004	0.2615	0.0247	3.42228e-26	-0.00744173	0.00399111	0.0622407	0.161631	0.0170877	6
	CCNH	pQTL_INTERVAL	CCNH.9848.22.3	5	86699399	rs323815	5	87515234	A	G	0.583342	-0.00119117	0.00102076	0.243233	0.1421	0.0252	1.71151e-08	-0.00838262	0.0073356	0.253151	0.253151	0.0821872	17
	CD109	pQTL_INTERVAL	CD109.3290.50.2	6	74471924	rs6903575	6	73794007	A	G	0.512118	-0.000997022	0.00102005	0.328361	0.4146	0.0236	4.34732e-69	-0.00240478	0.00246414	0.329108	0.404904	0.170742	20
	CD177	pQTL_INTERVAL	CD177.13116.25.3	19	43862567	rs4803617	19	43363506	A	G	0.676452	-0.000501453	0.00108256	0.643212	0.404	0.0252	7.66965e-58	-0.00124122	0.00268071	0.643351	0.584112	0.322302	3
	CD200R1	pQTL_INTERVAL	CD200R1.5103.30.3	3	112667734	rs6791672	3	112872545	A	G	0.59792	5.43155e-05	0.00101633	0.957379	-0.1759	0.0252	2.94847e-12	-0.000308786	0.00577804	0.95738	0.95738	0.905142	14
	CD209	pQTL_INTERVAL	CD209.3029.52.2	19	7808672	rs62126592	19	7721292	A	G	0.752235	0.00104008	0.0011421	0.36247	0.347	0.028	2.85682e-35	0.00299734	0.00330024	0.363762	0.643002	0.194657	14
	CD274	pQTL_INTERVAL	CD274.5060.62.3	9	5456870	rs860290	9	5453198	A	C	0.259052	4.67023e-05	0.000354076	0.895064	-0.1719	0.0276	4.71641e-10	-0.000271683	0.00206024	0.895087	0.895087	null	null
	CD300A	pQTL_INTERVAL	CD300A.5630.48.3	17	72471729	rs4789062	17	74456564	A	G	0.649102	-0.00205036	0.00107322	0.0560721	0.269	0.0262	9.90628e-25	-0.00762216	0.00405815	0.060349	0.0618201	0.176929	18
	CD33	pQTL_INTERVAL	CD33.3166.92.1	19	51733777	rs2455069	19	51225385	A	G	0.5804	0.000118318	0.000353302	0.737707	-0.5667	0.0232	8.89669e-132	-0.000208783	0.000623496	0.737731	0.673922	0.0550109	6
	CD48	pQTL_INTERVAL	CD48.3292.75.1	1	160665926	rs352684	1	160711985	A	G	0.433	-0.00109553	0.00105651	0.299766	-0.2447	0.0244	1.14021e-23	0.00447705	0.0043406	0.302336	0.212335	0.103294	7
	CD55	pQTL_INTERVAL	CD55.5069.9.3	1	207504463	rs7543236	1	207251668	T	C	0.444244	0.000299848	0.000353803	0.396716	0.3522	0.0244	3.14248e-47	0.000851357	0.00100628	0.397528	0.588935	0.228334	20
	CD59	pQTL_INTERVAL	CD59.11514.196.3	11	33734414	rs2421211	11	33794278	A	G	0.668993	-0.000805237	0.00103676	0.437343	0.3181	0.0252	1.57665e-36	-0.00253139	0.00326538	0.438209	0.730776	0.952529	18
	CDH5	pQTL_INTERVAL	CDH5.2819.23.2	16	66419599	rs1063438	16	66403228	A	T	0.362584	1.53084e-05	0.00104826	0.988348	-0.1626	0.0258	2.93213e-10	-9.41478e-05	0.00644688	0.988348	0.988348	0.726485	16
	CDON	pQTL_INTERVAL	CDON.4541.49.2	11	125879949	rs7945668	11	126016845	T	C	0.540609	0.000192675	0.000353023	0.585214	0.175	0.0253	4.61321e-12	0.001101	0.00202355	0.586377	0.586377	0.37062	16
	CEL	pQTL_INTERVAL	CEL.9796.4.3	9	135942307	rs2773821	9	133032812	A	G	0.964747	0.00468113	0.00500517	0.349656	-0.6082	0.0649	7.16173e-21	-0.00769669	0.00827037	0.352043	0.641083	0.116825	4
	CFH	pQTL_INTERVAL	CFH.4159.130.1	1	196645851	rs2274700	1	196713817	A	G	0.39932	-0.00313463	0.00105323	0.00291829	0.3665	0.0243	2.11748e-51	-0.00855288	0.00292916	0.00350133	0.00350133	0.0711791	15
	CFHR5	pQTL_INTERVAL	CFHR5.3666.17.4	1	196962734	rs10922143	1	196852041	A	G	0.671128	0.00173994	0.00109608	0.11242	0.316	0.0259	3.07886e-34	0.00550612	0.00349785	0.115454	0.218724	0.0814657	16
	CFI	pQTL_INTERVAL	CFI.2567.5.6	4	110692614	rs7439493	4	109735574	A	G	0.415992	0.000115933	0.000352687	0.742372	0.3116	0.0246	9.04776e-37	0.000372058	0.00113224	0.742456	0.547995	0.0679611	20
	CHI3L1	pQTL_INTERVAL	CHI3L1.11104.13.3	1	203151990	rs35405821	1	203181771	C	G	0.477237	-0.000773512	0.00101863	0.447635	1.0287	0.0176	0	-0.000751931	0.000990297	0.447674	0.910126	0.884932	20
	CHIT1	pQTL_INTERVAL	CHIT1.3600.2.3	1	203192033	rs1417149	1	203215760	T	C	0.522285	-0.000359566	0.00101711	0.7237	0.3761	0.0239	8.51502e-56	-0.000956039	0.00270504	0.723767	0.997844	0.972868	5
	CHL1	pQTL_INTERVAL	CHL1.3601.54.3	3	406231	rs4685768	3	74957	T	C	0.560281	-0.000156994	0.00100863	0.876308	-0.1957	0.025	4.95692e-15	0.000802216	0.00515497	0.876333	0.830182	0.241731	18
	CHRDL2	pQTL_INTERVAL	CHRDL2.6086.15.3	11	74418910	rs7933422	11	74672261	T	C	0.488208	-0.000931762	0.00101921	0.360614	-0.2009	0.0245	2.40386e-16	0.00463794	0.00510467	0.363579	0.363579	0.901153	20
	CHST11	pQTL_INTERVAL	CHST11.7779.86.3	12	105003241	rs1650132	12	104587879	A	G	0.525842	7.83845e-05	0.00100862	0.938055	0.3161	0.0242	5.42944e-39	0.000247974	0.00319089	0.938056	0.944166	0.660655	13
	CHST9	pQTL_INTERVAL	CHST9.11646.4.3	18	24630448	rs7240658	18	27107383	A	T	0.472013	0.00148209	0.00102426	0.147901	-0.271	0.0243	6.98077e-29	-0.00546898	0.00381125	0.151299	0.151299	0.122557	15
	CLEC11A	pQTL_INTERVAL	CLEC11A.2966.65.2	19	51227792	rs6509496	19	50744242	T	C	0.105452	0.000501366	0.00035953	0.163166	0.2901	0.04	4.09147e-13	0.00172825	0.00126203	0.170868	0.31235	null	null
	CLEC12A	pQTL_INTERVAL	CLEC12A.11187.11.3	12	10121054	rs479499	12	9984958	A	C	0.3626	3.66339e-05	0.000352871	0.917315	1.2562	0.0132	0	2.91625e-05	0.000280904	0.917315	0.152043	0.79789	20
	CLMP	pQTL_INTERVAL	CLMP.10440.26.3	11	123004363	rs35483681	11	123175022	T	C	0.555708	0.00086035	0.00101774	0.397915	0.2494	0.0246	3.7388e-24	0.00344968	0.00409493	0.399549	0.399549	0.478237	11
	CLPS	pQTL_INTERVAL	CLPS.5749.53.3	6	35763939	rs2766582	6	35784118	A	G	0.66153	0.000238041	0.000353908	0.501198	0.4423	0.0255	2.14811e-67	0.000538189	0.000800756	0.50152	0.0289254	0.0461377	17
	CNTFR	pQTL_INTERVAL	CNTFR.14101.2.3	9	34570582	rs10738931	9	34565783	A	G	0.131436	-0.000881692	0.000383783	0.0215976	-0.2192	0.0369	2.84363e-09	0.00402232	0.00187721	0.0321361	0.0321361	0.970484	4
	CNTN2	pQTL_INTERVAL	CNTN2.3296.92.2	1	205029825	rs3753847	1	205045411	T	C	0.148294	-0.00170442	0.00127904	0.182668	0.6932	0.0334	1.11658e-95	-0.00245877	0.00184892	0.183569	0.0530148	4.8823e-06	20
	CNTN4	pQTL_INTERVAL	CNTN4.3298.52.2	3	3016771	rs163352	3	3056357	C	G	0.81375	0.0024978	0.0011645	0.0319557	-0.3249	0.0319	2.31471e-24	-0.00768791	0.00366279	0.0358237	0.106736	0.119606	11
	CNTN5	pQTL_INTERVAL	CNTN5.3299.29.2	11	99536069	rs4316475	11	99180791	A	G	0.922242	0.00193591	0.00169675	0.253888	-0.3863	0.0471	2.37014e-16	-0.00501143	0.0044346	0.258445	0.258445	0.0168621	20
	CNTNAP2	pQTL_INTERVAL	CNTNAP2.6965.19.3	7	146965770	rs10274393	7	145681495	C	G	0.710697	-0.000371518	0.00113887	0.74426	-0.4332	0.0264	1.64652e-60	0.000857613	0.00262948	0.744309	0.126842	0.0746411	19
	COCH	pQTL_INTERVAL	COCH.7227.75.3	14	31351781	rs4981792	14	30836263	T	C	0.715001	4.72726e-05	0.000354554	0.893933	-0.2587	0.0271	1.34636e-21	-0.000182731	0.00137065	0.893943	0.893943	0.601287	7
	COL15A1	pQTL_INTERVAL	COL15A1.8974.172.3	9	101769534	rs7856189	9	98878916	T	C	0.396636	-0.000794764	0.00105109	0.44957	-0.1462	0.0255	9.84757e-09	0.00543614	0.00725167	0.453471	0.453471	0.217806	20
	COL18A1	pQTL_INTERVAL	COL18A1.2201.17.6	21	46879342	rs2282120	21	45498660	T	C	0.528131	0.00101717	0.00103697	0.326641	0.1666	0.0248	1.84562e-11	0.00610546	0.00629033	0.331742	0.331742	0.650802	5
	COL6A1	pQTL_INTERVAL	COL6A1.11150.3.3	21	47413312	rs867197	21	45950063	A	C	0.590325	-0.000673957	0.00101756	0.507763	-0.2113	0.0252	5.076e-17	0.00318958	0.00483073	0.509082	0.509082	0.360163	20
	COLEC10	pQTL_INTERVAL	COLEC10.6558.5.3	8	120042549	rs2247769	8	119068792	T	C	0.544763	-0.000866052	0.00103245	0.401564	0.1463	0.0254	8.41924e-09	-0.0059197	0.00713152	0.406496	0.406496	0.372753	7
	COLEC11	pQTL_INTERVAL	COLEC11.4430.44.3	2	3667327	rs6542680	2	3592552	T	C	0.826266	0.00139982	0.00108442	0.196758	-1.0196	0.0283	3.01985e-284	-0.00137291	0.00106426	0.197045	0.160488	0.0932448	8
	COLEC12	pQTL_INTERVAL	COLEC12.5457.5.2	18	410041	rs2846667	18	466810	T	G	0.250666	-0.000724782	0.000362321	0.0454585	-0.202	0.0296	8.834e-12	0.00358803	0.00186914	0.0549063	0.151484	0.323722	20
	CPA4	pQTL_INTERVAL	CPA4.9267.2.3	7	129948496	rs6467294	7	130303287	T	C	0.570689	-0.0015988	0.00103702	0.123141	1.0875	0.0164	0	-0.00147016	0.00095384	0.123243	0.528725	0.0509893	20
	CPM	pQTL_INTERVAL	CPM.7768.10.3	12	69300987	rs10748118	12	69030720	T	C	0.80855	-0.000251592	0.000356168	0.479949	0.177	0.0314	1.73095e-08	-0.00142142	0.00202799	0.483364	0.483364	0.413237	4
	CPNE1	pQTL_INTERVAL	CPNE1.5346.24.3	20	34233415	rs6058318	20	35775662	A	G	0.103024	0.00388172	0.00184969	0.0358542	-0.9372	0.0377	2.04552e-136	-0.00414182	0.00198066	0.0365156	0.0718863	0.0645315	15
	CPXM1	pQTL_INTERVAL	CPXM1.6255.74.3	20	2778003	rs215545	20	2801369	T	C	0.237709	-0.000358212	0.00116498	0.758475	-0.3734	0.0272	6.90685e-43	0.000959325	0.00312071	0.758534	0.758534	0.20514	8
	CPZ	pQTL_INTERVAL	CPZ.6493.9.3	4	8607937	rs2631738	4	8478027	A	G	0.48775	0.000708249	0.000358895	0.0484482	-0.1949	0.0243	1.0525e-15	-0.00363391	0.00189635	0.0553314	0.0553314	0.0512125	20
	CREB3L4	pQTL_INTERVAL	CREB3L4.11308.8.3	1	153943577	rs4845586	1	153970121	T	G	0.51995	-0.000829822	0.00101932	0.415591	-0.2556	0.0248	6.58894e-25	0.00324656	0.00400036	0.41704	0.41704	0.0561265	20
	CREG1	pQTL_INTERVAL	CREG1.9357.4.3	1	167516653	rs7513428	1	167546035	T	C	0.15538	0.000417818	0.000358445	0.243761	0.3111	0.0334	1.22675e-20	0.00134303	0.00116117	0.247429	0.247429	0.726868	13
	CRELD1	pQTL_INTERVAL	CRELD1.7628.40.3	3	9981310	rs279545	3	9930809	A	G	0.784524	-0.000492365	0.000375669	0.189981	0.9556	0.0255	2.39638e-307	-0.000515242	0.000393364	0.190252	0.579591	0.477386	12
	CRHBP	pQTL_INTERVAL	CRHBP.6039.24.3	5	76256989	rs6890905	5	76913349	T	C	0.643339	0.000943736	0.00105946	0.373053	-0.6838	0.0231	1.41955e-192	-0.00138013	0.00155008	0.37327	0.154674	0.0212934	20
	CRISP2	pQTL_INTERVAL	CRISP2.9282.12.3	6	49670686	rs478328	6	49753164	A	G	0.551391	0.00438035	0.00106435	3.86303e-05	-0.5695	0.0227	6.70576e-139	-0.00769158	0.0018939	4.88125e-05	0.00727414	8.63377e-05	20
	CRISPLD2	pQTL_INTERVAL	CRISPLD2.5691.2.3	16	84898351	rs8057721	16	84814986	A	C	0.546471	0.000873745	0.00101826	0.390849	-0.2023	0.0245	1.49201e-16	-0.00431905	0.0050605	0.393391	0.525865	0.660216	18
	CROT	pQTL_INTERVAL	CROT.13929.27.3	7	86982187	rs31644	7	87392708	C	G	0.889785	0.000733123	0.00151838	0.629213	0.2534	0.0397	1.73798e-10	0.00289315	0.00600913	0.630191	0.630191	0.762474	9
	CSF2RB	pQTL_INTERVAL	CSF2RB.10512.13.3	22	37323076	rs1534881	22	36933406	A	G	0.453971	-0.00204035	0.0010599	0.0542248	-0.3158	0.0244	2.5864e-38	0.00646088	0.00339316	0.0568984	0.0568984	0.0392064	13
	CST6	pQTL_INTERVAL	CST6.3303.23.2	11	65780218	rs685469	11	65925289	A	G	0.973476	0.000741597	0.00339227	0.826951	-0.4473	0.0708	2.65319e-10	-0.00165794	0.00758842	0.827053	0.369587	0.506785	5
	CST7	pQTL_INTERVAL	CST7.3302.58.1	20	24935214	rs2387362	20	24919270	T	C	0.771889	0.00119731	0.00163369	0.463628	0.7592	0.0258	2.52732e-190	0.00157707	0.00215253	0.463767	0.679799	0.580789	15
	CTRB1	pQTL_INTERVAL	CTRB1.5671.1.3	16	75255854	rs8051363	16	75221319	A	G	0.275679	8.57941e-05	0.000354959	0.809012	-0.6471	0.0242	1.62839e-157	-0.000132582	0.000548561	0.80902	0.140314	0.0616241	20
	CTSB	pQTL_INTERVAL	CTSB.3061.61.2	8	11712846	rs6990033	8	11835869	T	G	0.726187	0.000765427	0.00124481	0.538623	-0.3828	0.027	1.25764e-45	-0.00199955	0.0032549	0.539004	0.660149	0.0161464	20
	CTSF	pQTL_INTERVAL	CTSF.9212.22.3	11	66333490	rs551708	11	66718672	T	C	0.320008	-0.000390489	0.000355566	0.27211	0.2097	0.0263	1.54387e-15	-0.00186213	0.0017116	0.276619	0.276619	0.0892247	18
	CTSH	pQTL_INTERVAL	CTSH.8465.52.3	15	79225765	rs12592898	15	78936857	A	G	0.127388	-0.000822682	0.0014534	0.571367	-0.9812	0.0333	7.97901e-191	0.000838445	0.00148152	0.571438	0.301451	0.0777935	20
	CTSS	pQTL_INTERVAL	CTSS.3181.50.2	1	150720552	rs61819176	1	150991034	T	G	0.929995	0.00824471	0.00219784	0.000175932	0.762	0.0457	2.02703e-62	0.0108198	0.00295639	0.000252407	0.00138681	0.000120358	20
	CXCL1	pQTL_INTERVAL	CXCL1.2985.35.1	4	74736063	rs4074	4	73870427	A	G	0.345027	-0.000530999	0.000356766	0.136654	0.4625	0.0244	4.02175e-80	-0.00114811	0.00077376	0.137862	0.106043	0.461856	16
	CXCL11	pQTL_INTERVAL	CXCL11.3038.9.2	4	76956094	rs10031452	4	76003780	T	C	0.475312	0.000413722	0.000354249	0.242853	0.2328	0.0245	2.05814e-21	0.00177716	0.00153314	0.24639	0.24639	0.0733464	13
	CXCL16	pQTL_INTERVAL	CXCL16.2436.49.4	17	4640023	rs4790670	17	4656538	A	G	0.748115	-0.000182072	0.00129488	0.888179	0.2145	0.028	1.84902e-14	-0.000848819	0.00603774	0.888197	0.578981	0.152036	15
	CXCL5	pQTL_INTERVAL	CXCL5.2979.8.2	4	74862902	rs425535	4	73998280	T	C	0.113	0.00012804	0.000373921	0.73203	0.2359	0.0374	2.83603e-10	0.000542774	0.00158742	0.732409	0.732409	0.20542	11
	DCBLD2	pQTL_INTERVAL	DCBLD2.9338.2.3	3	98567673	rs9837206	3	98936717	A	C	0.38914	0.00106164	0.00101914	0.297553	-0.1613	0.025	1.10384e-10	-0.00658175	0.00640012	0.303772	0.303772	0.232147	10
	DEFB1	pQTL_INTERVAL	DEFB1.6629.3.3	8	6731812	rs2741112	8	6867995	C	G	0.517924	-0.0017027	0.0010388	0.101191	0.3816	0.0246	2.86899e-54	-0.004462	0.00273737	0.103094	0.318385	0.913754	20
	DKK1	pQTL_INTERVAL	DKK1.3535.84.1	10	54075728	rs1194673	10	52381892	A	G	0.647138	0.000355189	0.000355042	0.317109	0.1824	0.0261	2.77828e-12	0.00194731	0.00196634	0.322018	0.322018	0.0831469	14
	DKK3	pQTL_INTERVAL	DKK3.3607.71.6	11	12007729	rs923175	11	12050956	C	G	0.5664	0.00177485	0.00102619	0.08371	0.1713	0.0245	2.71312e-12	0.010361	0.00617115	0.0931621	0.0931621	0.0632027	3
	DLK1	pQTL_INTERVAL	DLK1.6496.60.3	14	101198881	rs12881760	14	100709998	C	G	0.674808	-0.00190883	0.00102981	0.063799	0.5356	0.0251	4.97141e-101	-0.00356391	0.00192995	0.0648011	0.0748803	0.364484	20
	DLL1	pQTL_INTERVAL	DLL1.5349.69.3	6	170595495	rs959025	6	170279566	T	C	0.415405	-0.000399651	0.00102223	0.695828	0.1911	0.0248	1.30184e-14	-0.00209132	0.00535609	0.6962	0.6962	0.629625	6
	DNAJC30	pQTL_INTERVAL	DNAJC30.7866.11.3	7	73096514	rs10479665	7	73694594	A	G	0.0492033	0.000975355	0.00042021	0.0202808	0.5618	0.0567	3.83149e-23	0.00173613	0.000768221	0.0238256	0.0238256	null	null
	DPT	pQTL_INTERVAL	DPT.4979.34.2	1	168681568	rs1018454	1	168728523	A	C	0.416115	0.00134325	0.00102382	0.18952	-0.4155	0.0241	1.31519e-66	-0.00323284	0.00247118	0.1908	0.159626	0.10583	18
	DSC2	pQTL_INTERVAL	DSC2.13126.52.3	18	28664167	rs1789063	18	31093950	A	T	0.777106	0.00150864	0.00143126	0.291854	-0.2159	0.0293	1.72428e-13	-0.00698769	0.00669677	0.296744	0.296744	0.464201	9
	DSG2	pQTL_INTERVAL	DSG2.9484.75.3	18	29103468	rs2704053	18	31515126	A	G	0.522251	-0.00247139	0.00103837	0.0173094	0.1606	0.0247	7.92463e-11	-0.0153885	0.00688511	0.0254151	0.0254151	0.409187	9
	DUSP13	pQTL_INTERVAL	DUSP13.6525.17.3	10	76861579	rs6480771	10	75101922	T	C	0.5904	-0.000801352	0.000359879	0.0259655	0.2994	0.0247	8.13007e-34	-0.00267653	0.00122211	0.0285184	0.0285184	0.486808	13
	EDAR	pQTL_INTERVAL	EDAR.2977.7.2	2	109558377	rs260675	2	108983663	C	G	0.98614	-0.00442136	0.00569031	0.43716	-1.528	0.0959	3.724e-57	0.00289356	0.00372845	0.437704	0.209259	0.43078	4
	EGF	pQTL_INTERVAL	EGF.5509.7.3	4	110884137	rs11568904	4	109944309	A	G	0.588677	0.00211435	0.00105482	0.0450192	-0.2273	0.0249	6.94459e-20	-0.00930204	0.0047512	0.0502499	0.0502499	0.015268	20
	ENPP5	pQTL_INTERVAL	ENPP5.6556.5.3	6	46132832	rs3734208	6	46130021	C	G	0.356692	-0.00187239	0.00112391	0.0957227	0.7887	0.0214	2.41973e-297	-0.00237401	0.00142647	0.0960617	0.641433	0.172635	9
	ENPP7	pQTL_INTERVAL	ENPP7.4435.66.2	17	77710442	rs9900295	17	79740638	A	G	0.5699	6.95815e-05	0.000353476	0.843946	-0.4495	0.0244	8.72976e-76	-0.000154798	0.000786422	0.843954	0.454424	null	null
	ENTPD1	pQTL_INTERVAL	ENTPD1.7999.23.3	10	97554279	rs4075311	10	95814898	T	C	0.560421	0.000288627	0.000354194	0.415139	-0.1761	0.0251	2.28414e-12	-0.001639	0.00202485	0.41826	0.41826	0.0860939	20
	ENTPD5	pQTL_INTERVAL	ENTPD5.4437.56.3	14	74457979	rs4356410	14	74186229	T	C	0.938951	-0.000213165	0.00186612	0.909056	0.8766	0.0472	5.41139e-77	-0.000243172	0.00212885	0.909058	0.374112	0.955531	20
	EPHA1	pQTL_INTERVAL	EPHA1.3431.54.2	7	143097094	rs4421280	7	143406124	A	G	0.927518	-0.000105122	0.0003559	0.767711	0.8798	0.0456	6.04846e-83	-0.000119484	0.000404571	0.767737	0.544197	0.905981	13
	EPHB2	pQTL_INTERVAL	EPHB2.8225.86.3	1	23142661	rs55880172	1	22815203	T	G	0.201445	0.00302991	0.0013755	0.0276108	0.1857	0.0305	1.13956e-09	0.0163162	0.00787697	0.0383236	0.0383236	0.0414913	8
	EPHB6	pQTL_INTERVAL	EPHB6.5078.82.3	7	142564310	rs3114476	7	142805440	A	G	0.503775	-0.00161922	0.00102531	0.114279	-0.1952	0.025	5.81027e-15	0.00829517	0.00535896	0.121645	0.121645	0.00858418	3
	ERAP1	pQTL_INTERVAL	ERAP1.4964.67.1	5	96120202	rs26653	5	96803547	C	G	0.28025	-0.000123685	0.00111257	0.911481	0.8624	0.0228	0	-0.000143419	0.00129009	0.911482	0.828791	0.925471	20
	ERAP2	pQTL_INTERVAL	ERAP2.8960.3.3	5	96218417	rs2910686	5	96916885	T	C	0.554422	0.000586848	0.00101751	0.564109	-1.0523	0.0168	0	-0.000557681	0.000966979	0.564125	0.839876	0.172761	20
	ERBB3	pQTL_INTERVAL	ERBB3.2617.56.35	12	56485549	rs2292238	12	56100038	A	C	0.592665	2.06845e-05	0.000352869	0.953256	0.148	0.0251	3.71484e-09	0.00013976	0.00238437	0.953259	0.953259	0.100127	7
	ERO1B	pQTL_INTERVAL	ERO1LB.7994.41.3	1	236411880	rs1254194	1	236236142	T	G	0.596862	0.000874643	0.00101986	0.391108	-0.3822	0.0241	1.21971e-56	-0.00228844	0.0026723	0.3918	0.3918	0.130282	20
	ESD	pQTL_INTERVAL	ESD.4984.83.1	13	47358378	rs3889066	13	46819646	A	T	0.672472	0.00114373	0.00102047	0.262378	-0.243	0.0262	1.77937e-20	-0.00470671	0.00423002	0.26584	0.26584	0.264529	16
	ESM1	pQTL_INTERVAL	ESM1.3805.16.2	5	54277554	rs3815925	5	54957937	T	C	0.561887	0.000698692	0.00101847	0.492698	0.1568	0.025	3.5644e-10	0.00445594	0.00653405	0.495266	0.760945	0.615718	3
	EVA1C	pQTL_INTERVAL	EVA1C.8877.22.3	21	33836199	rs8132592	21	32522622	A	T	0.420393	0.00195781	0.0010327	0.057984	0.1665	0.0253	4.67207e-11	0.0117586	0.00645463	0.0684951	0.0684951	0.525572	20
	F10	pQTL_INTERVAL	F10.3077.66.2	13	113790477	rs2287250	13	113235160	T	C	0.771311	0.000746925	0.000360485	0.0382651	0.2303	0.0298	1.09088e-14	0.00324327	0.00162056	0.0453577	0.0453577	0.417949	4
	FABP1	pQTL_INTERVAL	FABP1.11516.7.3	2	88425078	rs12994970	2	88116866	T	C	0.435052	0.000643628	0.000358104	0.072285	-0.1665	0.0248	1.89738e-11	-0.00386563	0.00222651	0.0825318	0.0825318	0.991656	10
	FAH	pQTL_INTERVAL	FAH.11424.4.3	15	80462078	rs1533858	15	79992774	C	G	0.984713	-0.00395185	0.00422222	0.349291	0.7391	0.0861	9.14672e-18	-0.00534685	0.00574651	0.352137	0.352137	null	null
	FAM151A	pQTL_INTERVAL	FAM151A.7856.51.3	1	55082024	rs10736390	1	54638272	A	G	0.6195	0.000328824	0.000354766	0.353991	-0.2355	0.0254	1.83282e-20	-0.00139628	0.00151395	0.356383	0.356383	0.239162	13
	FAM171B	pQTL_INTERVAL	FAM171B.8851.42.3	2	187593650	rs3114948	2	186814684	T	C	0.681117	0.0005307	0.00109602	0.628241	0.2576	0.0261	5.63149e-23	0.00206017	0.00425987	0.628653	0.628653	0.370353	13
	FAM177A1	pQTL_INTERVAL	FAM177A1.8039.41.3	14	35534099	rs10136692	14	35048404	C	G	0.84445	0.00196267	0.00140602	0.162741	-0.8048	0.0315	5.60348e-144	-0.00243871	0.00174964	0.163368	0.0247405	0.00472013	20
	FAM20A	pQTL_INTERVAL	FAM20A.6433.57.3	17	66564175	rs8073313	17	68667088	T	C	0.131373	0.00150492	0.00141059	0.286028	-0.2501	0.0365	7.27971e-12	-0.00601728	0.00570805	0.291803	0.543522	0.393913	7
	FAM20B	pQTL_INTERVAL	FAM20B.7198.197.3	1	179020483	rs12064702	1	179039800	T	C	0.585406	-0.000478457	0.00101704	0.63804	-0.1505	0.0251	2.02217e-09	0.00317911	0.0067785	0.63907	0.63907	0.121696	11
	FAM3B	pQTL_INTERVAL	FAM3B.9177.6.3	21	42709157	rs424513	21	41339751	T	G	0.201464	-0.000193282	0.0003735	0.604814	-0.3117	0.0302	5.65179e-25	0.000620091	0.00119977	0.605267	0.605267	null	null
	FAM3D	pQTL_INTERVAL	FAM3D.13102.1.3	3	58636115	rs12489701	3	58664076	A	G	0.903034	0.00373879	0.00158478	0.0183151	0.4757	0.041	4.00501e-31	0.00785955	0.00339964	0.0207845	0.0207845	0.104411	5
	FAS	pQTL_INTERVAL	FAS.9459.7.3	10	90763566	rs10887883	10	89023216	A	G	0.409397	-0.00139732	0.00102926	0.174594	0.3002	0.0248	9.95671e-34	-0.00465462	0.00345008	0.177295	0.121589	0.539367	12
	FCER2	pQTL_INTERVAL	FCER2.3291.30.2	19	7759003	rs12973524	19	7693377	A	G	0.4876	0.000576056	0.00101759	0.571326	-0.3062	0.0245	7.65921e-36	-0.00188131	0.00332669	0.57172	0.631951	0.343841	3
	FCGR2A	pQTL_INTERVAL	FCGR2A.3309.2.2	1	161482282	rs1801274	1	161509955	A	G	0.4683	-6.89971e-05	0.000352736	0.844919	-1.2389	0.0126	0	5.56923e-05	0.000284718	0.844919	0.210304	0.0196541	18
	FCGR2B	pQTL_INTERVAL	FCGR2B.3310.62.1	1	161640674	rs1801274	1	161509955	A	G	0.4683	-6.89971e-05	0.000352736	0.844919	-0.8811	0.0197	0	7.83079e-05	0.00040034	0.844921	0.895376	0.0201543	18
	FCGR3B	pQTL_INTERVAL	FCGR3B.3311.27.1	1	161596912	rs4656311	1	161529060	T	C	0.556457	-7.43398e-05	0.00101652	0.941701	0.2606	0.0246	3.19433e-26	-0.000285264	0.00390077	0.941703	0.413591	0.426659	9
	FCN1	pQTL_INTERVAL	FCN1.3613.62.5	9	137802465	rs7025887	9	134966132	A	G	0.282739	0.00338192	0.00108131	0.00176232	0.5393	0.0261	7.48352e-95	0.00627094	0.00202786	0.00198553	0.000900796	0.0042732	20
	FCN2	pQTL_INTERVAL	FCN2.3313.21.2	9	137776011	rs3124956	9	134883003	A	G	0.467976	0.00104138	0.00100835	0.301717	-0.2684	0.0247	1.66652e-27	-0.00387996	0.00377382	0.303891	0.546013	0.14482	20
	FCRL1	pQTL_INTERVAL	FCRL1.5728.60.3	1	157777066	rs4971155	1	157809392	A	T	0.506214	-0.00145136	0.00102479	0.156701	-0.2557	0.0243	6.79474e-26	0.00567604	0.00404392	0.160439	0.160439	0.0708911	20
	FCRL3	pQTL_INTERVAL	FCRL3.4440.15.2	1	157658466	rs7528684	1	157701026	A	G	0.5495	0.000107983	0.00035269	0.759476	-0.5253	0.0233	1.50114e-112	-0.000205564	0.000671469	0.759497	0.178968	0.269133	20
	FCRL4	pQTL_INTERVAL	FCRL4.8973.23.3	1	157555704	rs2224605	1	157617120	T	C	0.596222	0.00154728	0.00101915	0.128962	0.5901	0.0235	3.80599e-139	0.00262207	0.00173024	0.129661	0.403492	0.057929	20
	FCRL6	pQTL_INTERVAL	FCRL6.6617.12.3	1	159778173	rs4411129	1	159815494	C	G	0.28905	0.000433387	0.00111949	0.698661	0.2549	0.0275	1.87739e-20	0.00170022	0.0043957	0.69891	0.385866	0.708502	4
	FGF7	pQTL_INTERVAL	FGF7.14031.18.3	15	49747448	rs28375625	15	49450297	A	C	0.462586	0.00401963	0.00107696	0.00018969	-0.1729	0.0248	3.12969e-12	-0.0232483	0.00706527	0.0010001	0.0010001	0.0589592	20
	FGFR3	pQTL_INTERVAL	FGFR3.13669.6.3	4	1802818	rs798763	4	1729894	T	C	0.385252	4.4139e-06	0.00109465	0.996783	0.1555	0.0253	7.9339e-10	2.83852e-05	0.00703958	0.996783	0.996783	0.560241	5
	FHIT	pQTL_INTERVAL	FHIT.9826.135.3	3	60485069	rs10510855	3	60855984	T	G	0.782823	0.000498034	0.000375763	0.18504	-0.1772	0.0297	2.42649e-09	-0.00281058	0.00217225	0.195716	0.195716	0.103827	12
	FJX1	pQTL_INTERVAL	FJX1.7921.65.3	11	35641077	rs4756265	11	36056621	A	G	0.58232	-0.000554168	0.00104442	0.595698	-0.1628	0.0252	1.04484e-10	0.00340398	0.00643699	0.596933	0.596933	0.138619	11
	FKBP7	pQTL_INTERVAL	FKBP7.9288.7.3	2	179335872	rs2366601	2	178406636	T	G	0.598627	0.000514091	0.00104333	0.622196	-0.288	0.0245	6.64806e-32	-0.00178504	0.00362585	0.622501	0.217814	0.396714	9
	FLRT3	pQTL_INTERVAL	FLRT3.13123.3.3	20	14311475	rs6105298	20	14579321	T	C	0.316875	0.000282424	0.00108168	0.794017	0.349	0.0258	1.08161e-41	0.000809237	0.00309994	0.794055	0.0733852	0.410779	20
	FLT4	pQTL_INTERVAL	FLT4.2358.19.2	5	180052564	rs13189702	5	180499010	T	C	0.247648	0.00120243	0.0011214	0.283603	-0.1895	0.0291	7.41432e-11	-0.00634528	0.00599736	0.290049	0.174845	0.899656	20
	FRZB	pQTL_INTERVAL	FRZB.13740.51.3	2	183714751	rs35285912	2	183062893	C	G	0.733917	0.00223721	0.00128913	0.0826618	0.3216	0.0279	9.65788e-31	0.00695649	0.00405365	0.0861427	0.218051	0.134065	20
	FSTL1	pQTL_INTERVAL	FSTL1.13112.179.3	3	120141489	rs874477	3	120440135	C	G	0.731416	-0.000107906	0.00123806	0.930547	-0.1575	0.0275	1.02058e-08	0.000685117	0.0078616	0.930554	0.930554	0.350073	5
	FUT10	pQTL_INTERVAL	FUT10.7156.2.3	8	33279503	rs2732317	8	33473169	A	C	0.384367	0.00103756	0.00104466	0.32061	0.4501	0.0242	3.26298e-77	0.00230518	0.00232426	0.321299	0.237785	0.0966455	20
	FUT3	pQTL_INTERVAL	FUT3.4548.4.2	19	5847191	rs2608894	19	5847989	T	C	0.227674	-0.00172551	0.00118888	0.146676	-0.8088	0.0262	2.99865e-209	0.00213342	0.00147156	0.147122	0.0457915	0.0120217	14
	FUT5	pQTL_INTERVAL	FUT5.4549.78.2	19	5868193	rs2608894	19	5847989	T	C	0.227674	-0.00172551	0.00118888	0.146676	-0.4345	0.0288	1.97787e-51	0.00397125	0.00274884	0.148541	0.0794394	0.0147724	12
	FUT8	pQTL_INTERVAL	FUT8.8244.16.3	14	66044074	rs2127870	14	65330128	C	G	0.786909	-0.00314487	0.00131719	0.0169603	-1.049	0.0246	0	0.00299797	0.00125762	0.0171334	0.0151059	0.00539145	20
	GALNT16	pQTL_INTERVAL	GALNT16.8923.94.3	14	69773935	rs12100668	14	69326758	A	G	0.60315	-0.000485134	0.000356109	0.173097	0.175	0.0262	2.3994e-11	-0.00277219	0.0020768	0.181929	0.181929	0.124734	18
	GDF15	pQTL_INTERVAL	GDF15.4374.45.2	19	18498378	rs10424912	19	18378272	T	C	0.419217	0.00201457	0.00102949	0.0503636	-0.3724	0.0249	1.4271e-50	-0.0054097	0.00278804	0.0523403	0.0794463	0.259284	4
	GFRA1	pQTL_INTERVAL	GFRA1.3314.74.2	10	117924130	rs7907314	10	116236638	A	G	0.597131	0.000289739	0.000354149	0.413284	-0.1645	0.025	4.70449e-11	-0.00176133	0.00216946	0.416863	0.667984	0.5827	6
	GFRA2	pQTL_INTERVAL	GFRA2.2515.14.3	8	21597937	rs15881	8	21693256	A	C	0.537593	-0.000831396	0.000363716	0.0222635	-0.2954	0.0246	3.22044e-33	0.00281448	0.00125337	0.0247348	0.0469046	0.00139988	16
	GFRAL	pQTL_INTERVAL	GFRAL.6920.1.3	6	55229778	rs4236131	6	55454878	T	G	0.213577	-2.94171e-05	0.00035559	0.934068	-0.2029	0.0298	9.84671e-12	0.000144983	0.00175267	0.934073	0.363382	0.810734	6
	GGH	pQTL_INTERVAL	GGH.9370.69.3	8	63939624	rs6472075	8	63089771	A	G	0.599366	0.00176749	0.00102632	0.0850408	0.3405	0.025	3.04569e-42	0.00519088	0.00303817	0.0875335	0.354568	0.22299	20
	GHR	pQTL_INTERVAL	GHR.2948.58.2	5	42572928	rs4866942	5	42641860	T	C	0.45185	0.000272454	0.00102939	0.791259	0.1572	0.0249	2.73232e-10	0.00173317	0.00655403	0.791438	0.791438	0.227223	14
	GLCE	pQTL_INTERVAL	GLCE.7808.5.3	15	69508739	rs11854180	15	69267001	T	G	0.774957	0.00108595	0.0011931	0.362721	0.8286	0.0248	9.39948e-245	0.00131058	0.00144043	0.362899	0.308737	0.0326532	20
	GLTPD2	pQTL_INTERVAL	GLTPD2.7948.129.3	17	4693068	rs8068141	17	4787001	T	C	0.579327	-1.76058e-05	0.000352733	0.960192	-0.2273	0.0248	4.93991e-20	7.74563e-05	0.00155186	0.960193	0.115166	0.14038	20
	GNLY	pQTL_INTERVAL	GNLY.3195.50.2	2	85923693	rs4832004	2	85685747	T	C	0.42758	0.000377631	0.00103014	0.713931	-0.3313	0.0242	1.16377e-42	-0.00113985	0.00311051	0.714029	0.884364	0.13169	20
	GNMT	pQTL_INTERVAL	GNMT.14006.36.3	6	42930054	rs2395943	6	42972935	A	G	0.4044	-0.000553962	0.000356075	0.119769	0.3771	0.0241	3.46603e-55	-0.001469	0.000948902	0.121596	0.121596	0.599259	20
	GNPTG	pQTL_INTERVAL	GNPTG.10666.7.3	16	1407625	rs11248874	16	1369946	A	G	0.0859744	0.0009569	0.00205689	0.641777	0.2953	0.0445	3.22408e-11	0.00324043	0.00698253	0.642593	0.642593	0.335541	20
	GPC5	pQTL_INTERVAL	GPC5.4991.12.1	13	92785179	rs1394888	13	91811972	T	C	0.427803	1.86324e-05	0.000352701	0.957869	-0.4565	0.0242	2.27054e-79	-4.08158e-05	0.000772622	0.957869	0.581106	0.0367127	20
	GPNMB	pQTL_INTERVAL	GPNMB.8606.39.3	7	23300522	rs149821	7	23299841	T	C	0.450429	-0.00195817	0.00102885	0.0570065	0.1749	0.0247	1.43148e-12	-0.0111959	0.00609128	0.0660588	0.0660588	0.0104389	8
	GPX7	pQTL_INTERVAL	GPX7.8345.27.3	1	53071382	rs6588432	1	52615649	A	G	0.8272	0.000429758	0.00035765	0.229512	-0.5651	0.0313	7.2964e-73	-0.000760499	0.000634296	0.230542	0.0156504	0.0920139	20
	GRAMD1C	pQTL_INTERVAL	GRAMD1C.8842.16.3	3	113611850	rs55844438	3	113911121	A	T	0.628086	0.00136251	0.00107537	0.205148	0.5492	0.0244	3.45018e-112	0.00248091	0.00196116	0.205865	0.494608	0.342148	8
	GRN	pQTL_INTERVAL	GRN.4992.49.1	17	42426463	rs708382	17	44364976	T	C	0.603139	0.00122469	0.000372864	0.0010215	0.2094	0.0252	9.60869e-17	0.00584854	0.00191469	0.00225384	0.00225384	0.0763627	7
	GSTA1	pQTL_INTERVAL	GSTA1.12446.49.3	6	52662471	rs6932500	6	52800873	A	G	0.431143	-0.00189019	0.00102585	0.0653922	-0.4159	0.0237	6.10477e-69	0.00454482	0.00248013	0.0668779	0.0491414	0.0232068	18
	GSTO1	pQTL_INTERVAL	GSTO1.12436.84.3	10	106020844	rs610917	10	104253070	A	G	0.486657	-0.00103384	0.00102194	0.31171	-0.6903	0.0218	4.69396e-220	0.00149767	0.00148119	0.311957	0.111064	0.581208	12
	GSTP1	pQTL_INTERVAL	GSTP1.4911.49.2	11	67352594	rs1079719	11	67584060	A	G	0.446582	-0.00211716	0.00106814	0.0474672	-0.1422	0.0246	7.44846e-09	0.0148886	0.00794084	0.0608004	0.0608004	0.00749963	10
	GSTT2B	pQTL_INTERVAL	GSTT2B.11273.176.3	22	24324222	rs5760104	22	23907386	A	G	0.546113	0.000524667	0.00104354	0.615122	-0.1414	0.0248	1.18679e-08	-0.00371052	0.0074087	0.616489	0.616489	0.443206	16
	GUCA2B	pQTL_INTERVAL	GUCA2B.6223.5.3	1	42620293	rs638710	1	42166673	A	G	0.150142	-0.000373823	0.00135799	0.783104	0.1928	0.0337	1.05856e-08	-0.00193892	0.00705168	0.783348	0.783348	0.635802	14
	GXYLT1	pQTL_INTERVAL	GXYLT1.8229.1.3	12	42507160	rs11181330	12	42111309	T	C	0.555634	-0.000985405	0.00101924	0.333641	-0.3008	0.0242	1.80193e-35	0.00327595	0.00339866	0.335099	0.570208	0.317884	13
	GZMB	pQTL_INTERVAL	GZMB.14041.13.3	14	25101817	rs8192917	14	24632954	T	C	0.77605	0.000670009	0.000360772	0.0632892	1.005	0.025	0	0.000666676	0.00035936	0.0635711	0.170678	0.118028	17
	GZMK	pQTL_INTERVAL	GZMK.9545.156.3	5	54325033	rs11956997	5	55013883	A	G	0.584388	-0.00136094	0.00102245	0.183171	0.1764	0.0254	3.78775e-12	-0.00771509	0.00590172	0.191124	0.191124	0.667804	4
	GZMM	pQTL_INTERVAL	GZMM.5704.74.3	19	546976	rs16989724	19	531115	T	C	0.933162	0.00487699	0.00232017	0.0355534	0.4303	0.0529	4.14615e-16	0.0113339	0.0055691	0.0418363	0.034053	0.105366	15
	H6PD	pQTL_INTERVAL	H6PD.7161.25.3	1	9313128	rs9435144	1	9235385	T	C	0.593897	0.000125062	0.00106342	0.906382	0.5556	0.0237	1.5568e-121	0.000225093	0.00191403	0.906383	0.518204	0.364463	14
	HAVCR1	pQTL_INTERVAL	HAVCR1.9021.1.3	5	156470837	rs868528	5	157004149	T	G	0.533704	7.27997e-05	0.000352998	0.836609	0.3745	0.0239	2.44664e-55	0.000194392	0.000942665	0.836623	0.492085	0.0155574	11
	HAVCR2	pQTL_INTERVAL	HAVCR2.5134.52.2	5	156524545	rs7445342	5	157105355	A	C	0.817591	-0.000821057	0.00136748	0.54823	-0.7355	0.0286	7.5877e-146	0.00111632	0.00185976	0.548339	0.499609	0.0239468	20
	HBZ	pQTL_INTERVAL	HBZ.6919.3.3	16	203678	rs2461286	16	153255	A	G	0.34787	-1.29879e-05	0.000353349	0.970679	0.8846	0.0209	0	-1.46823e-05	0.000399445	0.970679	0.0402991	0.133168	20
	HDHD2	pQTL_INTERVAL	HDHD2.13472.35.3	18	44655325	rs521726	18	46744485	T	C	0.221681	-0.000261498	0.00111843	0.815133	0.1725	0.0294	4.42824e-09	-0.00151593	0.00648878	0.815277	0.815277	0.543891	9
	HGF	pQTL_INTERVAL	HGF.2681.23.2	7	81363918	rs5745695	7	81728759	A	G	0.758287	-2.26447e-05	0.000354193	0.949024	0.1942	0.0286	1.11971e-11	-0.000116605	0.00182394	0.949026	0.949026	0.148276	13
	HINT1	pQTL_INTERVAL	HINT1.5900.11.2	5	130498008	rs7443930	5	131047090	T	C	0.24752	-0.000363807	0.00113167	0.747848	0.2256	0.0287	3.82214e-15	-0.00161262	0.00502047	0.748052	0.748052	0.233793	20
	HP	pQTL_INTERVAL	HP.3054.3.2	16	72091722	rs12708919	16	71953096	A	G	0.47085	-0.000632716	0.000358747	0.0777852	-0.4312	0.0235	3.36636e-75	0.00146734	0.000835807	0.0791579	7.80307e-05	0.00013475	20
	HPGDS	pQTL_INTERVAL	HPGDS.12549.33.3	4	95241866	rs1965049	4	94345053	A	G	0.377978	0.00141473	0.0010605	0.182199	-0.4396	0.0246	2.02288e-71	-0.00321822	0.00241914	0.183415	0.540987	0.156343	20
	HS6ST1	pQTL_INTERVAL	HS6ST1.5465.32.3	2	129049612	rs6761320	2	128292780	T	C	0.43267	0.00208092	0.00104228	0.0458797	-0.2038	0.0251	4.68025e-16	-0.0102106	0.00526659	0.0525319	0.0839237	0.067969	15
	HSP90B1	pQTL_INTERVAL	HSP90B1.6393.63.3	12	104332909	rs1165685	12	103940088	A	T	0.411436	8.17975e-05	0.00102961	0.936679	0.8894	0.0199	0	9.19693e-05	0.00115765	0.936679	0.701881	0.602398	20
	HTATIP2	pQTL_INTERVAL	HTATIP2.10630.5.3	11	20395279	rs10437608	11	20364060	A	G	0.549859	0.00243807	0.00103674	0.0186888	0.1453	0.025	6.17309e-09	0.0167796	0.0076971	0.0292584	0.0292584	0.0854119	13
	ICAM1	pQTL_INTERVAL	ICAM1.4342.10.3	19	10389403	rs5498	19	10285007	A	G	0.5694	-0.000770005	0.000359877	0.0323845	1.1988	0.0136	0	-0.000642313	0.000300286	0.0324354	0.0814446	0.405128	14
	ICAM5	pQTL_INTERVAL	ICAM5.8245.27.3	19	10404054	rs281439	19	10289434	C	G	0.785354	0.00210023	0.00120163	0.080494	0.8918	0.0258	8.22709e-262	0.00235505	0.00134914	0.0808811	0.0403915	0.132579	13
	ICOSLG	pQTL_INTERVAL	ICOSLG.9303.9.3	21	45651882	rs2026880	21	44245447	T	G	0.58535	-0.000224401	0.000375238	0.549825	-0.2899	0.0243	8.25323e-33	0.000774062	0.001296	0.550325	0.631019	0.692647	12
	IDO1	pQTL_INTERVAL	IDO1.9759.13.3	8	39778818	rs10113041	8	39874273	A	G	0.386961	0.00137207	0.00103467	0.184806	-0.1821	0.0255	9.25354e-13	-0.00753473	0.00577899	0.192297	0.192297	0.328884	4
	IDUA	pQTL_INTERVAL	IDUA.3169.70.2	4	989564	rs3822020	4	991939	A	G	0.354062	0.000552567	0.000357033	0.121703	-0.608	0.0235	1.36418e-147	-0.000908827	0.000588274	0.12237	0.342386	0.680754	20
	IFI16	pQTL_INTERVAL	IFI16.12893.159.3	1	159002313	rs855869	1	159074340	T	C	0.957783	0.00017381	0.00245289	0.94351	-0.8083	0.0568	5.91431e-46	-0.000215032	0.00303467	0.94351	0.136164	0.201793	16
	IGDCC4	pQTL_INTERVAL	IGDCC4.9793.145.3	15	65694617	rs3890482	15	65548307	A	G	0.755243	0.000787327	0.00128425	0.539836	0.1866	0.0284	5.01727e-11	0.00421933	0.00691229	0.54159	0.54159	0.366329	4
	IGF2R	pQTL_INTERVAL	IGF2R.3676.15.3	6	160461332	rs629849	6	160073377	A	G	0.1357	-1.40128e-06	0.000356504	0.996864	-0.8992	0.0331	1.63146e-162	1.55836e-06	0.000396468	0.996864	0.0891245	0.394786	10
	IGFBP7	pQTL_INTERVAL	IGFBP7.3320.49.2	4	57936893	rs1718849	4	57076157	T	C	0.225573	-0.000814534	0.00114591	0.477197	0.3626	0.0281	4.27803e-38	-0.00224637	0.00316506	0.477865	0.057928	0.221859	20
	IGFLR1	pQTL_INTERVAL	IGFLR1.7244.16.3	19	36231526	rs6510503	19	35653090	C	G	0.465694	0.000138477	0.00101669	0.89166	-0.1758	0.0248	1.35369e-12	-0.000787694	0.00578428	0.89168	0.89168	0.960697	12
	IL11RA	pQTL_INTERVAL	IL11RA.3814.63.1	9	34657895	rs2772554	9	34680856	A	C	0.76654	0.00175408	0.00132049	0.184061	-0.2325	0.0287	5.44889e-16	-0.00754443	0.00575537	0.189908	0.156894	0.12723	13
	IL12B	pQTL_INTERVAL	IL12B.IL23A.10365.132.3	5	158749635	rs4921223	5	159365298	A	G	0.315153	-0.0014108	0.00116587	0.226247	-0.3111	0.0261	9.36237e-33	0.00453488	0.00376684	0.228631	0.228631	0.22932	20
	IL12RB2	pQTL_INTERVAL	IL12RB2.3815.14.1	1	67817814	rs12566098	1	67423888	C	G	0.312525	-0.000367591	0.00115298	0.749863	-0.2568	0.0267	6.71382e-22	0.00143143	0.00449224	0.749996	0.749996	0.0420874	18
	IL15RA	pQTL_INTERVAL	IL15RA.14054.17.3	10	6007241	rs36055263	10	5977007	A	G	0.5576	0.000542926	0.00108272	0.616057	0.4172	0.0237	2.32073e-69	0.00130136	0.00259626	0.6162	0.835145	0.859102	10
	IL16	pQTL_INTERVAL	IL16.2774.10.3	15	81547161	rs3848180	15	81304249	T	G	0.55135	-0.000101866	0.000353297	0.773094	0.1826	0.0246	1.147e-13	-0.000557865	0.00193627	0.773261	0.147679	null	null
	IL17RA	pQTL_INTERVAL	IL17RA.2992.59.2	22	17581216	rs4819959	22	17105741	A	G	0.49658	-0.00223925	0.00103382	0.0303122	0.9127	0.0195	0	-0.00245343	0.00113392	0.0304896	0.190698	0.246305	15
	IL17RB	pQTL_INTERVAL	IL17RB.5084.154.3	3	53890201	rs6445607	3	53843122	T	G	0.6293	5.13008e-05	0.000353314	0.884554	-0.3956	0.0247	9.84986e-58	-0.000129678	0.000893145	0.884558	0.262929	0.151316	20
	IL17RD	pQTL_INTERVAL	IL17RD.3376.49.2	3	57161718	rs1463657	3	57103433	A	C	0.706256	-0.000137324	0.0011389	0.904027	-0.4596	0.0253	9.59288e-74	0.000298791	0.00247808	0.904029	0.969313	0.568538	20
	IL18R1	pQTL_INTERVAL	IL18R1.14079.14.3	2	102993988	rs2001461	2	102390760	T	C	0.219411	0.00314121	0.001307	0.0162448	0.6751	0.0279	2.38466e-129	0.00465296	0.00194554	0.016775	0.00314788	0.0076756	20
	IL1R2	pQTL_INTERVAL	IL1R2.14133.93.3	2	102630153	rs7561460	2	102000742	T	C	0.61014	0.000118614	0.000352626	0.736589	0.4025	0.0242	4.07143e-62	0.000294694	0.000876269	0.736641	0.534141	0.374297	20
	IL1RAP	pQTL_INTERVAL	IL1RAP.2630.12.2	3	190289956	rs6444442	3	190628271	A	G	0.153981	-0.00253058	0.00145639	0.0822862	1.3827	0.0241	0	-0.00183017	0.00105378	0.0824267	0.109667	0.215761	17
	IL1RL1	pQTL_INTERVAL	IL1RL1.4234.8.2	2	102945260	rs10179654	2	102305323	T	G	0.46945	-0.000624661	0.00100434	0.533965	0.8483	0.02	0	-0.000736369	0.00118407	0.534009	0.290359	0.00527195	20
	IL1RL2	pQTL_INTERVAL	IL1RL2.2994.71.2	2	102829621	rs12474258	2	102200235	T	C	0.624598	2.06956e-05	0.000353038	0.953254	-0.2063	0.0251	2.04996e-16	-0.000100318	0.00171133	0.953255	0.556252	0.114209	20
	IL1RN	pQTL_INTERVAL	IL1RN.5353.89.2	2	113883531	rs6761276	2	113074735	T	C	0.4227	6.1977e-05	0.000352699	0.860512	0.1907	0.0248	1.47693e-14	0.000324998	0.00184998	0.860548	0.860548	0.0466345	20
	IL23R	pQTL_INTERVAL	IL23R.5088.175.3	1	67678909	rs3762318	1	67131436	A	G	0.8533	0.000261385	0.000356589	0.46355	-0.2607	0.0339	1.46831e-14	-0.00100263	0.00137401	0.465569	0.465569	0.0167173	20
	IL27RA	pQTL_INTERVAL	IL27RA.5132.71.3	19	14153134	rs4480919	19	14116912	T	C	0.022577	-0.00838945	0.00546785	0.12495	-0.4972	0.0797	4.42086e-10	0.0168734	0.011325	0.136245	0.156774	null	null
	IL5RA	pQTL_INTERVAL	IL5RA.4491.4.2	3	3130032	rs1695315	3	3111655	A	G	0.608774	-0.00158169	0.00106871	0.138876	0.2363	0.0253	9.64058e-21	-0.00669355	0.00457913	0.143809	0.210362	0.491327	5
	IL6R	pQTL_INTERVAL	IL6R.4139.71.2	1	154409797	rs6694258	1	154456029	A	C	0.578963	-0.0016313	0.00102356	0.110992	0.9401	0.0186	0	-0.00173524	0.00108932	0.111169	0.0559873	0.107189	12
	IL7R	pQTL_INTERVAL	IL7R.5089.11.3	5	35868340	rs6451229	5	35866116	A	G	0.597786	-0.000352111	0.000354411	0.320461	-0.2941	0.0247	1.08978e-32	0.00119725	0.00120926	0.32214	0.32214	0.495774	20
	ISG15	pQTL_INTERVAL	ISG15.14151.4.3	1	949382	rs13303313	1	1008588	T	C	0.573017	-0.00126795	0.00101272	0.21056	-0.1853	0.0248	7.91213e-14	0.00684271	0.0055415	0.216901	0.0733285	0.470218	18
	ISLR2	pQTL_INTERVAL	ISLR2.13124.20.3	15	74425942	rs4887135	15	74327322	A	G	0.615527	-0.00111568	0.00105928	0.292231	-0.1811	0.0251	5.38788e-13	0.00616055	0.00591113	0.297322	0.0208263	0.324581	20
	ITIH1	pQTL_INTERVAL	ITIH1.7955.195.3	3	52818842	rs2019065	3	52775509	T	C	0.617758	0.00113432	0.000371565	0.00226698	0.6015	0.0233	5.9481e-147	0.00188583	0.000622036	0.0024318	0.000107081	4.47863e-06	20
	ITIH5	pQTL_INTERVAL	ITIH5.8233.2.3	10	7655096	rs7909223	10	7658746	A	G	0.243776	-0.000883493	0.00117324	0.451429	-0.3222	0.0286	1.9373e-29	0.00274206	0.00364947	0.452437	0.538851	0.451659	15
	JAML	pQTL_INTERVAL	AMICA1.8232.90.3	11	118074257	rs11600544	11	118206239	C	G	0.420818	-0.000116296	0.00100851	0.908196	-0.9964	0.018	0	0.000116716	0.00101216	0.908196	0.863168	0.506131	20
	KDR	pQTL_INTERVAL	KDR.3651.50.5	4	55968093	rs1380069	4	55136615	C	G	0.531033	0.000983223	0.00102077	0.335439	0.1419	0.0251	1.57317e-08	0.00692898	0.00729725	0.342349	0.342349	0.0635819	7
	KIR2DL4	pQTL_INTERVAL	KIR2DL4.9245.1.3	19	55320519	rs4239590	19	54827928	A	G	0.16566	0.00130155	0.00170339	0.44481	0.1868	0.0333	2.02784e-08	0.00696763	0.00920299	0.448987	0.448987	null	null
	KLK11	pQTL_INTERVAL	KLK11.2831.29.1	19	51527679	rs2075802	19	51003764	T	G	0.545525	5.21699e-05	0.000352784	0.882437	-0.1895	0.0256	1.33801e-13	-0.000275303	0.00186203	0.88246	0.88246	0.0221031	6
	KLK12	pQTL_INTERVAL	KLK12.3199.54.2	19	51535247	rs3745540	19	51031874	A	G	0.4158	3.09909e-05	0.000352733	0.929988	0.3011	0.0246	1.90416e-34	0.000102925	0.00117151	0.92999	0.92999	0.623855	3
	KLK14	pQTL_INTERVAL	KLK14.8620.56.3	19	51584109	rs2569485	19	51075180	T	C	0.55324	0.00175297	0.00102771	0.0880637	-0.4078	0.0241	3.14174e-64	-0.0042986	0.00253291	0.0896776	0.398242	null	null
	KLK7	pQTL_INTERVAL	KLK7.3378.49.2	19	51483527	rs1991821	19	50981649	A	G	0.0860372	0.00459584	0.00168856	0.00649356	-0.7027	0.0407	8.5772e-67	-0.00654026	0.00243263	0.00717618	0.0786729	0.0847069	8
	KLRK1	pQTL_INTERVAL	KLRK1.3056.11.1	12	10533802	rs2617149	12	10375734	C	G	0.714012	-0.00271778	0.00112194	0.0154184	-0.2001	0.0272	1.88628e-13	0.0135821	0.00590303	0.0213989	0.0213989	0.180005	9
	KYAT3	pQTL_INTERVAL	CCBL2.12682.5.3	1	89430049	rs12144640	1	88946689	A	G	0.50065	-0.00137564	0.00101999	0.177439	-0.1717	0.0246	2.95864e-12	0.00801189	0.00605041	0.18544	0.18544	0.280052	17
	KYNU	pQTL_INTERVAL	KYNU.4559.64.2	2	143691150	rs3845642	2	143041434	A	G	0.73777	0.000355966	0.00109941	0.746105	0.3195	0.028	3.69683e-30	0.00111413	0.00344241	0.746204	0.746204	0.868099	12
	LAMC2	pQTL_INTERVAL	LAMC2.9580.5.3	1	183182789	rs507246	1	183201231	A	G	0.388536	-0.00122912	0.0010219	0.229064	0.4035	0.024	1.97658e-63	-0.00304615	0.00253907	0.230253	0.403096	0.0790888	20
	LCT	pQTL_INTERVAL	LCT.9017.58.3	2	136570079	rs3769005	2	135845796	C	G	0.208935	-0.00264611	0.00113981	0.0202573	-0.804	0.0261	2.27405e-208	0.00329119	0.00142169	0.0206138	0.00155701	0.00942215	20
	LEPR	pQTL_INTERVAL	LEPR.5400.52.3	1	65991214	rs4420065	1	65695778	T	C	0.3734	0.000158134	0.000353328	0.654473	-0.6603	0.0228	2.06823e-184	-0.000239488	0.000535166	0.654512	0.861471	0.231558	20
	LGALS2	pQTL_INTERVAL	LGALS2.3033.57.1	22	37971138	rs5756729	22	37565346	T	C	0.606111	0.000111394	0.00105588	0.91598	-0.275	0.0259	2.46401e-26	-0.000405069	0.00383974	0.915984	0.915984	0.587243	7
	LGALS4	pQTL_INTERVAL	LGALS4.2982.82.2	19	39298025	rs7251903	19	38694171	A	G	0.48598	-0.000684054	0.00101736	0.50134	-0.136	0.0246	3.23061e-08	0.0050298	0.00753569	0.504476	0.504476	0.218266	8
	LHB	pQTL_INTERVAL	LHB.8376.25.4	19	49519791	rs704243	19	48961714	A	G	0.89045	0.0025779	0.00176311	0.143707	0.2328	0.0395	3.77708e-09	0.0110734	0.00780309	0.155868	0.155868	0.618604	7
	LILRA5	pQTL_INTERVAL	LILRA5.7787.25.3	19	54821380	rs2781753	19	54302959	T	C	0.506119	-0.00262914	0.00103326	0.0109428	-0.3773	0.0236	1.56708e-57	0.0069683	0.00277302	0.0119746	0.0425047	0.232723	8
	LILRA6	pQTL_INTERVAL	LILRA6.7059.14.3	19	54743542	rs429539	19	54248765	T	C	0.280443	-0.00115226	0.00113525	0.310114	0.7162	0.0254	6.39136e-175	-0.00160885	0.00158612	0.310427	0.0868021	0.0259991	7
	LILRB1	pQTL_INTERVAL	LILRB1.5090.49.2	19	55138682	rs272408	19	54592138	T	C	0.818689	-0.000202174	0.000373396	0.5882	0.4405	0.0311	1.53058e-45	-0.000458964	0.000848282	0.588472	0.372022	0.734329	8
	LILRB2	pQTL_INTERVAL	LILRB2.5091.28.3	19	54781036	rs586206	19	54278734	T	C	0.40191	-0.00209188	0.00102362	0.0409909	-0.6223	0.0229	1.29423e-162	0.00336154	0.00164954	0.0415631	0.331219	0.0108341	17
	LILRB5	pQTL_INTERVAL	LILRB5.7015.8.3	19	54757719	rs12975366	19	54255498	T	C	0.6055	0.00106974	0.00105134	0.308914	1.1607	0.0152	0	0.000921632	0.000905859	0.308957	0.69853	0.195749	18
	LIPN	pQTL_INTERVAL	LIPN.8097.77.3	10	90529580	rs303475	10	88784547	T	C	0.610627	0.00141039	0.00102319	0.168073	-0.8875	0.0203	0	-0.00158917	0.00115347	0.168285	0.883326	0.0459585	20
	LMAN2L	pQTL_INTERVAL	LMAN2L.8013.9.3	2	97388747	rs7599598	2	96686103	A	G	0.58025	0.000341716	0.000355201	0.336032	-0.1741	0.0249	2.71059e-12	-0.00196276	0.00205944	0.340562	0.340562	0.0725259	15
	LRIG3	pQTL_INTERVAL	LRIG3.3322.52.2	12	59290127	rs1148531	12	58803441	A	G	0.0469829	0.00233104	0.00262135	0.373869	-0.4033	0.0594	1.12474e-11	-0.00577991	0.00655527	0.377929	0.377929	0.0800698	4
	LRRC15	pQTL_INTERVAL	LRRC15.6557.50.3	3	194083223	rs68170003	3	194347506	T	C	0.277156	-0.000218045	0.00116511	0.851547	-0.22	0.0272	6.05355e-16	0.000991112	0.00529736	0.851586	0.851586	0.553469	6
	LRRN1	pQTL_INTERVAL	LRRN1.11586.2.3	3	3866316	rs4079251	3	3782013	T	G	0.388805	5.10372e-06	0.000352697	0.988455	0.2353	0.0254	1.97319e-20	2.16903e-05	0.00149893	0.988455	0.988455	0.464816	8
	LSAMP	pQTL_INTERVAL	LSAMP.2999.6.2	3	115842797	rs1920189	3	116404106	T	G	0.83083	0.0044305	0.00116586	0.000144587	0.2248	0.0331	1.10942e-11	0.0197086	0.00594291	0.000912095	0.000912095	0.0083769	17
	LTF	pQTL_INTERVAL	LTF.2780.35.2	3	46491328	rs11574433	3	46406413	A	G	0.478661	0.00168872	0.00102738	0.100235	-0.2421	0.0244	3.33556e-23	-0.0069753	0.00430145	0.104885	0.345948	0.527137	20
	LY9	pQTL_INTERVAL	LY9.3324.51.1	1	160769199	rs540254	1	160797947	T	C	0.662739	-0.00111005	0.00102532	0.278968	-0.2027	0.0259	5.02618e-15	0.00547632	0.00510647	0.283528	0.283528	0.19631	14
	LYZ	pQTL_INTERVAL	LYZ.4920.10.1	12	69745073	rs4761234	12	69338325	T	C	0.522947	-0.000268489	0.00102937	0.794225	0.4735	0.0237	8.40506e-89	-0.000567031	0.00217415	0.794242	0.794242	0.0972173	20
	MAN1A2	pQTL_INTERVAL	MAN1A2.9077.10.3	1	117989202	rs2622361	1	117546467	A	G	0.113176	0.00042739	0.000375851	0.255485	-0.3476	0.0397	2.02899e-18	-0.00122955	0.00109035	0.259464	0.259464	0.212814	10
	MAN2B2	pQTL_INTERVAL	MAN2B2.9251.28.3	4	6600515	rs2301790	4	6598285	A	G	0.51865	-6.48319e-05	0.000353028	0.854292	-0.3342	0.0238	8.62241e-45	0.000193991	0.00105643	0.854304	0.854304	0.0276401	10
	MANBA	pQTL_INTERVAL	MANBA.6382.17.3	4	103617396	rs227373	4	102692109	A	G	0.340424	-0.00138641	0.00107461	0.196997	0.5532	0.0245	6.87796e-113	-0.00250616	0.00194569	0.197727	0.42002	0.392835	20
	MANEA	pQTL_INTERVAL	MANEA.8014.359.3	6	96041350	rs9387890	6	95634708	A	C	0.11095	0.00550638	0.00191659	0.00406576	-1.4077	0.033	0	-0.00391161	0.00136459	0.00415012	0.00925645	0.0207624	20
	MANSC1	pQTL_INTERVAL	MANSC1.9557.5.3	12	12492693	rs34020700	12	12331957	T	C	0.879613	0.00106607	0.00158762	0.501908	-0.4583	0.0366	5.66927e-36	-0.00232614	0.00346912	0.502522	0.469967	0.500205	17
	MANSC4	pQTL_INTERVAL	MANSC4.9578.263.3	12	27919903	rs4931479	12	27795682	T	C	0.312411	-0.000904696	0.0011028	0.41201	0.3922	0.0264	6.35543e-50	-0.00230672	0.00281612	0.412722	0.0862395	0.466996	20
	MAPK13	pQTL_INTERVAL	MAPK13.5006.71.1	6	36105280	rs2859136	6	36142124	T	C	0.355238	0.000163823	0.000354408	0.643905	0.2284	0.0256	4.58455e-19	0.000717266	0.00155378	0.644349	0.644349	0.200114	4
	MAPK3	pQTL_INTERVAL	MAPK3.2855.49.2	16	30130027	rs7201780	16	30135944	T	C	0.45205	0.000727729	0.000360673	0.0436227	0.1469	0.0248	3.15378e-09	0.0049539	0.00259376	0.0561419	0.0561419	0.00145635	15
	MBL2	pQTL_INTERVAL	MBL2.3000.66.1	10	54528299	rs7899547	10	52777079	T	G	0.346873	3.18662e-05	0.00035333	0.928138	-0.9477	0.0202	0	-3.36248e-05	0.000372829	0.928138	0.229772	0.457581	20
	MET	pQTL_INTERVAL	MET.2837.3.2	7	116375426	rs437	7	116656842	T	C	0.708396	-6.3688e-05	0.0003539	0.857184	-0.1504	0.0273	3.60555e-08	0.000423457	0.00235432	0.857259	0.857259	0.0752862	4
	MFAP2	pQTL_INTERVAL	MFAP2.9294.45.3	1	17304085	rs4920605	1	16988930	A	G	0.566146	-0.00120643	0.00101391	0.234095	0.2073	0.0243	1.45258e-17	-0.00581972	0.00493837	0.23861	0.23861	0.242247	20
	MFGE8	pQTL_INTERVAL	MFGE8.4455.89.2	15	89449306	rs17202544	15	88900949	T	C	0.465887	-0.000428737	0.000355983	0.228444	-0.1797	0.0249	5.31988e-13	0.00238585	0.00200838	0.234854	0.234854	0.0114176	8
	MGAT2	pQTL_INTERVAL	MGAT2.6909.40.3	14	50088843	rs28396798	14	49608601	T	C	0.540936	-0.000798839	0.00101651	0.431947	0.1949	0.0244	1.37474e-15	-0.00409871	0.00524073	0.434163	0.434163	0.486513	9
	MIA	pQTL_INTERVAL	MIA.2687.2.1	19	41282239	rs8107978	19	40776370	T	C	0.928043	0.000644689	0.00153389	0.674268	-1.4387	0.0424	2.27862e-252	-0.000448105	0.00106624	0.674292	0.582791	0.477132	14
	MINPP1	pQTL_INTERVAL	MINPP1.5586.66.3	10	89290403	rs151263683	10	87498419	A	C	0.472679	-0.000625359	0.00104718	0.550383	-0.1499	0.0252	2.70755e-09	0.00417184	0.00702095	0.552379	0.552379	0.161469	13
	MLN	pQTL_INTERVAL	MLN.5631.83.3	6	33767120	rs1547671	6	33809483	T	C	0.549774	-0.000995125	0.00106315	0.349266	-0.4711	0.0234	3.83327e-90	0.00211234	0.00225918	0.349786	0.120443	0.0146993	20
	MMP10	pQTL_INTERVAL	MMP10.8479.4.3	11	102646295	rs11512688	11	102742554	T	G	0.662252	0.000305042	0.00110326	0.78217	-0.1649	0.0259	1.93018e-10	-0.00184986	0.00669677	0.78237	0.208115	0.151473	20
	MMP12	pQTL_INTERVAL	MMP12.4496.60.2	11	102739611	rs473238	11	102829629	T	C	0.12866	9.71339e-05	0.000354939	0.784343	-0.71	0.035	1.7195e-91	-0.000136808	0.00049996	0.784362	0.70382	0.055491	20
	MMP16	pQTL_INTERVAL	MMP16.9719.145.3	8	89194588	rs3851539	8	88310676	A	G	0.595036	-0.000113462	0.000353271	0.748077	-0.1467	0.0254	7.66837e-09	0.000773429	0.00241184	0.748452	0.748452	0.0820243	20
	MMP9	pQTL_INTERVAL	MMP9.2579.17.5	20	44641373	rs2250889	20	46013767	C	G	0.9574	0.00168573	0.0019533	0.388126	-0.6221	0.0585	2.0662e-26	-0.00270975	0.00315017	0.389683	0.389683	0.0366983	7
	MPO	pQTL_INTERVAL	MPO.2580.83.2	17	56352756	rs8068455	17	58512020	T	C	0.789893	0.00137	0.00131051	0.295841	-0.215	0.0298	5.40271e-13	-0.00637208	0.00615904	0.30086	0.30086	0.52093	20
	MRC1	pQTL_INTERVAL	MRC1.2637.77.2	10	18025716	rs7071264	10	17984992	A	G	0.453882	-0.000356397	0.000354294	0.314446	-0.1695	0.0249	9.94968e-12	0.00210264	0.00211293	0.319673	0.319673	0.705549	9
	MSMB	pQTL_INTERVAL	MSMB.10620.21.3	10	51556035	rs4935162	10	46070123	C	G	0.548894	-0.00117723	0.00104633	0.260544	0.8064	0.0204	0	-0.00145986	0.00129806	0.260737	0.260737	0.0908928	4
	MTHFS	pQTL_INTERVAL	MTHFS.14107.1.3	15	80162757	rs3826008	15	79897463	T	G	0.57037	0.00025638	0.00101647	0.800867	-0.1708	0.0249	6.91322e-12	-0.00150105	0.00595525	0.800998	0.800998	0.674596	6
	MTRF1L	pQTL_INTERVAL	MTRF1L.11134.30.3	6	153316225	rs503366	6	153012415	T	C	0.497647	-0.000512258	0.00035747	0.151855	-0.1652	0.0243	1.05821e-11	0.00310084	0.00221141	0.160856	0.160856	null	null
	MXRA7	pQTL_INTERVAL	MXRA7.8005.1.3	17	74680309	rs9900613	17	76678775	T	C	0.4319	0.000554335	0.000357483	0.120983	-0.229	0.0247	1.83969e-20	-0.00242068	0.00158274	0.126161	0.126161	0.0195783	20
	NAAA	pQTL_INTERVAL	NAAA.3173.49.2	4	76846986	rs34630680	4	75937118	A	T	0.774247	0.00177365	0.0011485	0.122512	0.5779	0.0273	1.86405e-99	0.00306913	0.00199266	0.123506	0.0744717	0.181038	20
	NAGK	pQTL_INTERVAL	NAGK.3894.15.2	2	71300702	rs4852757	2	71055503	T	C	0.570213	-0.00212102	0.00105581	0.0445471	-0.1905	0.0253	5.08784e-14	0.011134	0.00573617	0.0522569	0.0522569	0.0987259	9
	NAGPA	pQTL_INTERVAL	NAGPA.11208.15.3	16	5079393	rs887854	16	5025541	A	G	0.65067	-0.00101658	0.000364677	0.00530986	-0.2597	0.0259	1.15956e-23	0.00391442	0.00145748	0.00723671	0.0648597	0.525906	15
	NAT14	pQTL_INTERVAL	NAT14.11120.49.3	19	55997745	rs7258858	19	53818618	A	T	0.276924	-0.000346753	0.00110508	0.753687	0.3575	0.0273	3.5058e-39	-0.000969938	0.00309201	0.753755	0.949609	0.505299	9
	NCAM1	pQTL_INTERVAL	NCAM1.4498.62.2	11	112990563	rs7113211	11	112771909	A	G	0.485998	0.000424993	0.00035512	0.2314	0.2063	0.0249	1.1797e-16	0.00206007	0.00173924	0.236229	0.00923285	0.213864	13
	NCAM2	pQTL_INTERVAL	NCAM2.6507.16.3	21	22641574	rs1476219	21	21485331	T	C	0.543082	0.00223039	0.00102941	0.0302597	0.2755	0.0255	3.29809e-27	0.00809578	0.0038109	0.0336388	0.0460116	0.0159676	5
	NDNF	pQTL_INTERVAL	NDNF.6604.59.3	4	121975227	rs4540078	4	121028282	T	C	0.406447	-0.000555906	0.00104312	0.594085	-0.1544	0.0253	1.04248e-09	0.00360042	0.00678168	0.595485	0.595485	0.121681	5
	NEGR1	pQTL_INTERVAL	NEGR1.13109.82.3	1	72308450	rs2797540	1	72207511	A	G	0.501854	-0.00374811	0.00105985	0.000405544	0.1352	0.0246	3.88647e-08	-0.0277227	0.0093218	0.00293983	0.00293983	0.0997997	13
	NELL1	pQTL_INTERVAL	NELL1.6544.33.3	11	21144162	rs4923177	11	20936797	A	G	0.814215	0.000383425	0.000356962	0.282763	-0.3085	0.0332	1.51176e-20	-0.00124287	0.00116479	0.28596	0.511658	0.824941	6
	NEO1	pQTL_INTERVAL	NEO1.8900.28.3	15	73471185	rs62016795	15	73054207	C	G	0.581463	5.63044e-05	0.00105582	0.957471	0.1723	0.0253	9.74113e-12	0.000326781	0.006128	0.957472	0.957472	0.625201	14
	NFASC	pQTL_INTERVAL	NFASC.7179.69.3	1	204872027	rs2794868	1	204982898	A	G	0.0284028	0.00227611	0.00413471	0.581985	1.0352	0.0664	8.46529e-55	0.00219871	0.00399661	0.58222	0.933192	0.436589	4
	NID2	pQTL_INTERVAL	NID2.3633.70.5	14	52503732	rs1151580	14	52013524	T	C	0.45715	0.000136651	0.000352994	0.698667	-0.3923	0.0232	3.83051e-64	-0.000348334	0.000900041	0.698742	0.385009	0.00560796	20
	NISCH	pQTL_INTERVAL	NISCH.12738.43.3	3	52502724	rs9856575	3	52476576	A	G	0.97865	-9.43866e-05	0.000357023	0.791494	0.4603	0.0824	2.32139e-08	-0.000205055	0.0007765	0.791722	0.791722	0.141594	8
	NME2	pQTL_INTERVAL	NME2.4249.64.2	17	49245950	rs6504695	17	51135505	A	G	0.508592	0.000764651	0.00101866	0.452867	0.1598	0.0245	6.91687e-11	0.00478505	0.00641667	0.455835	0.455835	0.650791	13
	NPPB	pQTL_INTERVAL	NPPB.7655.11.3	1	11918256	rs198389	1	11859214	A	G	0.581389	0.000166934	0.000353328	0.636596	-0.2934	0.0253	4.27588e-31	-0.000568965	0.00120525	0.636875	0.546238	0.462363	18
	NPTX1	pQTL_INTERVAL	NPTX1.9256.78.3	17	78445518	rs7212223	17	80509760	A	G	0.613987	-0.000393371	0.000354019	0.2665	-0.2092	0.0255	2.3267e-16	0.00188036	0.0017077	0.270851	0.270851	0.271929	17
	NQO1	pQTL_INTERVAL	NQO1.9837.60.3	16	69751918	rs2917666	16	69730057	C	G	0.30787	-0.00126378	0.00108649	0.244758	-0.4931	0.0251	6.32741e-86	0.00256292	0.00220724	0.245584	0.436535	0.254439	20
	NQO2	pQTL_INTERVAL	NQO2.9754.33.3	6	3010250	rs6922134	6	2993185	T	C	0.206119	-0.00121144	0.00127863	0.343409	-0.5662	0.0297	5.03039e-81	0.0021396	0.00226105	0.344004	0.793211	0.223214	20
	NRP1	pQTL_INTERVAL	NRP1.3214.3.2	10	33545125	rs2474720	10	33202258	T	C	0.580668	-0.00099633	0.00101969	0.328522	0.2588	0.0248	1.70742e-25	-0.00384981	0.00395728	0.330633	0.330633	0.523742	8
	NRP2	pQTL_INTERVAL	NRP2.6590.54.3	2	206605040	rs12694018	2	205170710	T	C	0.231075	-0.00242631	0.00114131	0.0335119	-0.2105	0.0301	2.68388e-12	0.0115264	0.00566689	0.0419523	0.0212112	0.0119041	20
	NRXN3	pQTL_INTERVAL	NRXN3.5111.15.3	14	79602353	rs7149771	14	79063414	A	G	0.622944	-0.00088622	0.00112952	0.432689	0.1664	0.0252	4.02445e-11	-0.00532584	0.00683573	0.43591	0.43591	0.538195	11
	NTN1	pQTL_INTERVAL	NTN1.6649.51.3	17	9036087	rs7222455	17	9108552	A	G	0.284204	0.00128931	0.00113344	0.255321	-0.2551	0.0273	9.24789e-21	-0.00505415	0.00447593	0.25882	0.328113	0.0275593	14
	NTN4	pQTL_INTERVAL	NTN4.3327.27.1	12	96118059	rs7133418	12	95765393	A	G	0.551847	-2.09993e-05	0.0010293	0.983723	-0.1861	0.0248	6.18841e-14	0.000112839	0.00553092	0.983723	0.983723	0.398759	17
	NTNG1	pQTL_INTERVAL	NTNG1.5637.81.3	1	107855030	rs1762500	1	107106745	A	T	0.80151	0.00281299	0.00132138	0.0332687	-0.2839	0.0308	3.04016e-20	-0.00990839	0.00477691	0.0380585	0.0685321	0.069898	14
	NUDT12	pQTL_INTERVAL	NUDT12.13947.371.3	5	102891528	rs294044	5	103552752	T	C	0.348231	0.000545158	0.00106884	0.61002	-0.1679	0.0259	9.01403e-11	-0.00324692	0.00638562	0.611121	0.835942	0.371337	4
	NUDT9	pQTL_INTERVAL	NUDT9.9482.110.3	4	88362166	rs6531984	4	87370383	T	C	0.249747	0.000122086	0.00107831	0.909856	0.1994	0.0295	1.38639e-11	0.000612268	0.00540851	0.909868	0.909868	0.892621	7
	OAF	pQTL_INTERVAL	OAF.6414.8.3	11	120091198	rs2444239	11	120185708	A	T	0.44035	-0.00222094	0.00104407	0.0334042	-0.3699	0.0243	2.51831e-52	0.00600417	0.00285001	0.0351418	0.0338942	0.0200674	18
	OAS1	pQTL_INTERVAL	OAS1.10361.25.3	12	113350206	rs4767027	12	112921352	T	C	0.353353	-0.00116987	0.00113023	0.300632	0.2701	0.0256	5.03764e-26	-0.00433126	0.00420456	0.302947	0.302947	0.146712	20
	OBP2B	pQTL_INTERVAL	OBP2B.5680.54.3	9	136082651	rs4454354	9	133214142	T	C	0.197511	-0.000478599	0.000374096	0.200775	-0.358	0.0298	3.02074e-33	0.00133687	0.00105087	0.203318	0.203318	0.347531	14
	PAM	pQTL_INTERVAL	PAM.5620.13.3	5	102228647	rs26433	5	103028154	T	C	0.675608	0.000128116	0.000353509	0.717045	0.451	0.0254	1.55147e-70	0.00028407	0.000783998	0.717101	0.149488	0.11954	20
	PATE4	pQTL_INTERVAL	PATE4.8065.245.3	11	125706588	rs875500	11	125828759	A	T	0.718	-0.000473616	0.00107876	0.660634	-0.4819	0.0262	1.49118e-75	0.000982811	0.00223919	0.660725	0.197223	0.10029	20
	PCOLCE	pQTL_INTERVAL	PCOLCE.11237.49.3	7	100202839	rs9801017	7	100638579	A	G	0.623948	0.000199726	0.00101606	0.844165	0.2113	0.0254	8.87851e-17	0.000945223	0.00480995	0.844208	0.844208	0.0143676	16
	PCOLCE2	pQTL_INTERVAL	PCOLCE2.6081.52.3	3	142572373	rs7618121	3	142902286	T	C	0.437957	0.00013058	0.00101601	0.897735	0.3039	0.0238	2.44563e-37	0.000429682	0.00334339	0.89774	0.391263	0.437007	16
	PCSK1	pQTL_INTERVAL	PCSK1.13388.57.3	5	95746951	rs4869272	5	96203744	T	C	0.6852	5.04632e-05	0.000353285	0.886417	0.8399	0.0228	4.59945e-297	6.00824e-05	0.00042063	0.886417	0.376648	0.293817	20
	PCSK7	pQTL_INTERVAL	PCSK7.4459.68.2	11	117089513	rs664971	11	117200141	A	G	0.773242	0.00202799	0.00112216	0.0707279	0.2867	0.0291	6.70368e-23	0.00707355	0.00397936	0.0754757	0.0754757	0.301125	20
	PDCD1LG2	pQTL_INTERVAL	PDCD1LG2.3004.67.2	9	5540913	rs2381282	9	5514839	T	C	0.551168	0.000971984	0.00103345	0.346951	-0.354	0.0241	7.60523e-49	-0.00274572	0.00292534	0.347937	0.347937	0.680391	11
	PDCD5	pQTL_INTERVAL	PDCD5.12517.52.3	19	33075225	rs377044	19	32615045	T	C	0.690708	-0.00253138	0.00108889	0.0200864	-0.2678	0.0265	5.21429e-24	0.0094525	0.00417226	0.0234785	0.0546698	0.042288	20
	PDGFD	pQTL_INTERVAL	PDGFD.9341.1.3	11	103906470	rs603781	11	104094405	T	C	0.3753	-0.000665234	0.000357938	0.0630958	-0.1428	0.0253	1.65885e-08	0.0046585	0.00263896	0.0775166	0.0775166	0.494472	8
	PDGFRB	pQTL_INTERVAL	PDGFRB.3459.49.2	5	149514411	rs2304058	5	150128981	C	G	0.444044	-0.000230828	0.00103004	0.822682	-0.9308	0.0203	0	0.000247989	0.00110663	0.822685	0.762865	0.53733	8
	PDIA5	pQTL_INTERVAL	PDIA5.5593.11.3	3	122833404	rs3792366	3	123121029	A	G	0.5921	0.000745601	0.00104242	0.474446	-0.5224	0.0234	2.12285e-110	-0.00142726	0.00199646	0.474673	0.523026	0.500928	10
	PEAR1	pQTL_INTERVAL	PEAR1.8275.31.3	1	156874874	rs865239	1	156926372	A	G	0.483561	-0.00032717	0.000354312	0.355801	0.2055	0.0247	8.80836e-17	-0.00159207	0.00173473	0.358744	0.48037	0.130002	14
	PENK	pQTL_INTERVAL	PENK.9076.25.3	8	57356402	rs2670014	8	56464222	T	C	0.46663	-0.00190499	0.00102574	0.0632832	-0.4653	0.0234	5.53044e-88	0.00409412	0.00221406	0.0644363	0.0195609	0.0500565	20
	PF4V1	pQTL_INTERVAL	PF4V1.5663.18.3	4	74719606	rs941758	4	73853224	A	C	0.71165	0.000416635	0.000372534	0.263405	-0.4937	0.0253	8.37583e-85	-0.000843902	0.000755815	0.264188	0.106251	0.3275	20
	PGLYRP1	pQTL_INTERVAL	PGLYRP1.3329.14.2	19	46524483	rs11669048	19	46017470	C	G	0.588217	9.366e-05	0.00102189	0.926973	0.1506	0.0259	6.0753e-09	0.000621912	0.00678627	0.926982	0.926982	0.647554	8
	PI3	pQTL_INTERVAL	PI3.4982.54.1	20	43804362	rs6130764	20	45121769	T	C	0.57048	0.000120653	0.000352872	0.732413	-0.2337	0.0248	4.36763e-21	-0.000516273	0.00151093	0.732582	0.918692	0.196953	11
	PIANP	pQTL_INTERVAL	PIANP.14114.18.3	12	6806482	rs4764623	12	6635698	C	G	0.564809	0.000292504	0.00102974	0.776367	-0.1489	0.0255	5.24471e-09	-0.00196443	0.00692383	0.776624	0.776624	0.224426	5
	PIGR	pQTL_INTERVAL	PIGR.3216.2.2	1	207110838	rs2007272	1	206940410	C	G	0.430588	0.000856446	0.00103187	0.406541	-0.205	0.0248	1.38379e-16	-0.00417779	0.00505881	0.408893	0.408893	0.889339	8
	PLA2G2A	pQTL_INTERVAL	PLA2G2A.2692.74.2	1	20304037	rs6672057	1	19967298	T	C	0.443477	-9.07185e-05	0.000352837	0.797093	0.511	0.0234	1.01958e-105	-0.000177531	0.000690531	0.797106	0.780508	0.282266	20
	PLA2R1	pQTL_INTERVAL	PLA2R1.10916.44.3	2	160858192	rs4665141	2	160034284	A	T	0.493897	-0.00245879	0.00102005	0.0159321	0.8994	0.0188	0	-0.00273382	0.00113558	0.0160659	0.0157086	0.00720269	20
	PLAU	pQTL_INTERVAL	PLAU.4158.54.2	10	75674058	rs2633298	10	73906581	C	G	0.28045	-0.00216041	0.00105609	0.0407883	0.2399	0.0267	2.5869e-19	-0.00900546	0.00451485	0.0460831	0.0460831	0.0387249	14
	PLCG1	pQTL_INTERVAL	PLCG1.4563.61.2	20	39785258	rs2866372	20	41212451	T	C	0.475733	0.00198078	0.00102206	0.0526199	0.1556	0.0247	2.98426e-10	0.0127299	0.00687231	0.0639753	0.0639753	0.765393	7
	PLG	pQTL_INTERVAL	PLG.3710.49.2	6	161128064	rs783150	6	160805907	T	C	0.127792	-0.000217372	0.000356082	0.541561	-0.2978	0.0359	1.08344e-16	0.000729925	0.00119894	0.542652	0.888077	0.489979	17
	PLXNA1	pQTL_INTERVAL	PLXNA1.9005.16.3	3	126731835	rs4679317	3	126969428	A	G	0.692467	0.000268053	0.000354484	0.449542	0.244	0.0259	4.47454e-21	0.00109858	0.00145747	0.450997	0.450997	0.778968	13
	PLXNB2	pQTL_INTERVAL	PLXNB2.9216.100.3	22	50729704	rs28412679	22	50291891	T	C	0.527026	-0.00215829	0.00103008	0.0361465	-0.4093	0.0238	2.7734e-66	0.00527314	0.00253529	0.0375351	0.0752358	0.00647095	20
	PLXNC1	pQTL_INTERVAL	PLXNC1.4564.2.2	12	94621974	rs7971522	12	94229309	T	C	0.412059	-0.00159668	0.00103669	0.123519	-0.4247	0.0241	1.658e-69	0.00375955	0.0024503	0.124951	0.27179	0.184941	11
	POFUT1	pQTL_INTERVAL	POFUT1.5634.39.3	20	30800710	rs6058523	20	32062500	A	G	0.729375	0.00489854	0.0012409	7.89462e-05	0.2227	0.0277	9.00504e-16	0.0219961	0.00620751	0.000394897	0.000394897	0.00825623	10
	POMGNT2	pQTL_INTERVAL	POMGNT2.6359.50.3	3	43134147	rs729654	3	43106160	T	C	0.482193	-0.00183231	0.0010393	0.0778976	-0.2561	0.0239	8.61085e-27	0.00715467	0.00411276	0.0819243	0.0282536	0.0135804	20
	POSTN	pQTL_INTERVAL	POSTN.6645.53.3	13	38154849	rs7330705	13	37524582	T	C	0.792191	-0.000419994	0.0013799	0.760849	0.1968	0.0306	1.26457e-10	-0.00213411	0.00701953	0.761109	0.761109	0.494843	9
	PPIE	pQTL_INTERVAL	PPIE.5238.26.3	1	40213478	rs1883649	1	39780877	T	C	0.441123	-1.91164e-05	0.00101646	0.984995	-0.3272	0.0244	5.29557e-41	5.84242e-05	0.00310655	0.984995	0.985121	0.52972	9
	PPT1	pQTL_INTERVAL	PPT1.9244.27.3	1	40550761	rs4660386	1	40094562	T	C	0.28505	0.00137486	0.00115658	0.234548	0.2669	0.0273	1.41958e-22	0.00515121	0.00436531	0.237987	0.237987	0.360819	10
	PRSS2	pQTL_INTERVAL	PRSS2.5034.79.1	7	142464577	rs13229701	7	142765615	T	C	0.584022	-0.000635793	0.00103619	0.539486	0.2295	0.0249	3.05907e-20	-0.00277034	0.00452496	0.540383	0.849734	0.572554	14
	PRSS22	pQTL_INTERVAL	PRSS22.4534.10.2	16	2905449	rs9939810	16	2875922	A	G	0.549824	-0.000135399	0.0010166	0.894045	0.223	0.0245	8.86497e-20	-0.000607168	0.00455924	0.894057	0.977097	0.733671	7
	PRTN3	pQTL_INTERVAL	PRTN3.3514.49.2	19	844579	rs2074638	19	840839	T	C	0.236829	0.00103993	0.0013416	0.438258	-0.6118	0.0278	2.45731e-107	-0.00169978	0.00219423	0.438541	0.703625	0.509466	6
	PSAPL1	pQTL_INTERVAL	PSAPL1.8814.33.3	4	7434360	rs4484302	4	7435270	T	C	0.836442	0.00188419	0.00132408	0.154731	-0.5679	0.0323	3.38163e-69	-0.00331782	0.00233917	0.15608	0.162318	0.23621	17
	PSG3	pQTL_INTERVAL	PSG3.6444.15.3	19	43235230	rs1058285	19	43175899	T	C	0.6004	0.0014945	0.00105731	0.15751	-0.5624	0.025	4.54237e-112	-0.00265737	0.00188371	0.158329	0.283564	0.137821	6
	PSG4	pQTL_INTERVAL	PSG4.5649.83.3	19	43703389	rs1058285	19	43175899	T	C	0.6004	0.0014945	0.00105731	0.15751	-0.6097	0.0247	1.58034e-134	-0.00245121	0.00173699	0.158191	0.283846	0.13208	6
	PSG5	pQTL_INTERVAL	PSG5.9314.9.3	19	43681291	rs484195	19	44918620	A	G	0.376126	-0.00261007	0.00111428	0.0191612	-0.1729	0.0253	8.25831e-12	0.0150959	0.00681272	0.0267029	0.0770502	0.00527002	10
	PSG9	pQTL_INTERVAL	PSG9.9335.28.3	19	43765574	rs1058285	19	43175899	T	C	0.6004	0.0014945	0.00105731	0.15751	0.17	0.0267	1.92709e-10	0.0087912	0.0063709	0.167618	0.167618	null	null
	PTGFRN	pQTL_INTERVAL	PTGFRN.12727.7.3	1	117492762	rs4233450	1	116947639	T	G	0.83697	6.45459e-05	0.00035432	0.855451	1.0007	0.0283	6.93346e-274	6.45008e-05	0.000354077	0.855452	0.919232	0.0990964	18
	PTGR1	pQTL_INTERVAL	PTGR1.13543.7.3	9	114337068	rs4979025	9	111658755	T	G	0.444154	-0.000279158	0.00105027	0.790397	0.1629	0.0254	1.42323e-10	-0.00171368	0.00645288	0.790572	0.0229603	0.211586	7
	PTN	pQTL_INTERVAL	PTN.3045.72.2	7	136970318	rs1431093	7	137331551	A	C	0.427379	7.9817e-05	0.000352761	0.820996	0.2196	0.0248	8.38049e-19	0.000363466	0.0016069	0.821053	0.821053	0.179559	17
	QDPR	pQTL_INTERVAL	QDPR.11257.1.3	4	17500936	rs1609903	4	17531705	C	G	0.766923	-0.00118326	0.00128663	0.357754	0.4684	0.0294	3.80172e-57	-0.00252617	0.00275144	0.358554	0.157344	0.0469282	16
	QPCTL	pQTL_INTERVAL	QPCTL.8866.53.3	19	46201494	rs10413338	19	45697044	T	C	0.324535	0.00164148	0.00114414	0.151378	-0.2582	0.0263	9.46719e-23	-0.0063574	0.0044783	0.155724	0.155724	0.155555	19
	QSOX1	pQTL_INTERVAL	QSOX1.6217.23.3	1	180145568	rs3767192	1	180156239	T	C	0.643173	0.000879572	0.00104398	0.399498	-0.271	0.0256	3.46296e-26	-0.00324565	0.00386451	0.400986	0.640151	0.136667	20
	QSOX2	pQTL_INTERVAL	QSOX2.8397.147.3	9	139117934	rs10858248	9	136216478	A	G	0.496286	0.00421853	0.00106763	7.77244e-05	0.3568	0.0239	2.13861e-50	0.0118232	0.00309527	0.00013357	0.000536717	0.000209297	15
	RARRES1	pQTL_INTERVAL	RARRES1.8398.277.3	3	158432585	rs7616425	3	158785443	T	C	0.435348	-0.00281713	0.00107229	0.00860885	0.4964	0.0233	1.02636e-100	-0.00567512	0.0021765	0.00912173	0.00246897	0.00129073	20
	REG4	pQTL_INTERVAL	REG4.11102.22.3	1	120345421	rs3009190	1	119846799	T	C	0.199095	0.000612844	0.00130138	0.637698	0.1874	0.0315	2.69446e-09	0.00327024	0.0069661	0.638747	0.638747	0.368563	4
	RELT	pQTL_INTERVAL	RELT.5115.31.3	11	73097961	rs4944845	11	73600678	C	G	0.719387	-0.00155432	0.00110713	0.160342	-0.3138	0.0269	1.91439e-31	0.00495323	0.0035536	0.163359	0.355834	null	null
	RET	pQTL_INTERVAL	RET.3220.40.2	10	43597734	rs2795507	10	42857446	T	C	0.203283	6.52904e-06	0.00126672	0.995888	0.2768	0.0305	1.1325e-19	2.35876e-05	0.0045763	0.995888	0.202152	0.631267	20
	RETN	pQTL_INTERVAL	RETN.3046.31.1	19	7734655	rs10401670	19	7677916	T	C	0.4337	0.00110525	0.00108159	0.306837	0.1976	0.0251	3.47594e-15	0.00559338	0.00551953	0.310879	0.310879	0.843282	3
	RGMA	pQTL_INTERVAL	RGMA.5483.1.3	15	93601512	rs3752102	15	93072785	A	C	0.465898	0.000806342	0.00101896	0.428746	-0.2012	0.0245	2.17091e-16	-0.00400767	0.00508786	0.430877	0.430877	0.944553	13
	RGMB	pQTL_INTERVAL	RGMB.3331.8.1	5	98118598	rs1563317	5	98432782	A	G	0.448097	-0.000176122	0.000353103	0.617933	-0.2161	0.0245	1.14043e-18	0.000815	0.00163659	0.618494	0.605006	0.86727	19
	RIDA	pQTL_INTERVAL	HRSP12.14636.25.3	8	99121992	rs2447506	8	98114648	A	G	0.418303	0.00153262	0.00101539	0.131201	0.2831	0.0247	2.05826e-30	0.0054137	0.00361767	0.134533	0.0147414	0.82898	6
	RMDN1	pQTL_INTERVAL	RMDN1.7096.30.3	8	87505577	rs7459897	8	86493522	C	G	0.51347	0.00161714	0.00102409	0.114312	-0.3136	0.0243	4.19903e-38	-0.00515669	0.00328993	0.117018	0.117018	0.763443	15
	RNASE1	pQTL_INTERVAL	RNASE1.7211.2.3	14	21270036	rs17254387	14	20812519	A	G	0.700957	0.000296644	0.00113943	0.794598	0.2302	0.0273	3.39129e-17	0.00128864	0.0049521	0.794694	0.794694	0.68245	5
	RNASE2	pQTL_INTERVAL	RNASE2.8394.56.3	14	21424111	rs56204594	14	20965208	A	C	0.532245	-0.00259853	0.00103971	0.0124442	-0.2366	0.0244	3.11343e-22	0.0109828	0.00453799	0.0155123	0.0155123	0.19307	11
	RNASE4	pQTL_INTERVAL	RNASE4.5644.60.3	14	21160566	rs2319380	14	20679686	A	G	0.517275	0.00026466	0.00101664	0.79461	0.2832	0.0244	3.81675e-31	0.000934535	0.00359072	0.79466	0.750005	0.525382	7
	RNASE6	pQTL_INTERVAL	RNASE6.5646.20.3	14	21249917	rs11156671	14	20791692	T	C	0.766677	-0.000368317	0.00119202	0.757332	-0.6715	0.0264	1.01867e-142	0.000548499	0.00177529	0.757349	0.965271	0.691142	16
	ROR1	pQTL_INTERVAL	ROR1.2590.69.4	1	64443434	rs4414076	1	64154331	T	G	0.283694	-0.00183805	0.00109863	0.0943201	-0.2324	0.0275	2.89043e-17	0.007909	0.00481908	0.100759	0.158293	0.678871	14
	ROR2	pQTL_INTERVAL	ROR2.7861.9.3	9	94598660	rs10820900	9	91733326	T	C	0.34965	0.00114723	0.00104586	0.272677	0.1649	0.0253	7.13523e-11	0.00695711	0.00643161	0.279383	0.279383	0.193493	11
	RPN1	pQTL_INTERVAL	RPN1.10490.3.3	3	128354265	rs9844071	3	128631474	A	G	0.6214	1.29787e-05	0.00103491	0.989994	-0.3437	0.0247	5.13751e-44	-3.77618e-05	0.0030111	0.989994	0.989994	0.913737	20
	RSPO3	pQTL_INTERVAL	RSPO3.13094.75.3	6	127480336	rs2489623	6	127134676	A	C	0.467118	8.21705e-05	0.000352817	0.81584	-0.27	0.0245	3.04669e-28	-0.000304335	0.00130702	0.815881	0.815881	0.126629	14
	RSPO4	pQTL_INTERVAL	RSPO4.8464.31.3	20	961001	rs6039500	20	1026987	T	C	0.744025	-0.000368	0.00119134	0.7574	-0.174	0.0282	6.81985e-10	0.00211494	0.00685533	0.757694	0.757694	0.304058	18
	RTN4R	pQTL_INTERVAL	RTN4R.5105.2.3	22	20242376	rs75766	22	20187330	A	C	0.747082	-1.07747e-07	0.000354479	0.999757	-0.3498	0.0283	4.27896e-35	3.08023e-07	0.00101338	0.999757	0.850709	0.108844	18
	S100A4	pQTL_INTERVAL	S100A4.14116.129.3	1	153517188	rs1887039	1	153516247	T	C	0.098396	-0.000444352	0.000376509	0.237925	0.2551	0.04	1.80002e-10	-0.00174188	0.00150099	0.245851	0.245851	0.581133	4
	SAA1	pQTL_INTERVAL	SAA1.4336.2.1	11	18289647	rs1829575	11	18266203	C	G	0.751612	-0.00320826	0.0012026	0.00763597	-1.0247	0.0223	0	0.00313092	0.00117559	0.0077385	0.0271086	0.037603	16
	SAT2	pQTL_INTERVAL	SAT2.12524.18.3	17	7530372	rs858526	17	7596064	A	G	0.41134	-0.000176813	0.000353077	0.616528	0.1534	0.0254	1.54717e-09	-0.00115263	0.00230957	0.617734	0.617734	0.251147	5
	SCARA5	pQTL_INTERVAL	SCARA5.10419.1.3	8	27788883	rs10866867	8	27951477	T	G	0.280091	0.00055157	0.000357598	0.122969	-0.2537	0.0271	7.85216e-21	-0.0021741	0.00142853	0.128031	0.128031	0.233239	11
	SCARF2	pQTL_INTERVAL	SCARF2.8956.96.3	22	20785509	rs738086	22	20421266	T	G	0.803175	0.000224957	0.00129379	0.861964	0.2997	0.0318	4.32046e-21	0.000750607	0.00431768	0.861987	0.861987	0.424328	20
	SCG3	pQTL_INTERVAL	SCG3.7957.2.3	15	51993386	rs1378892	15	51672668	T	C	0.238372	0.00104894	0.00142077	0.460337	-0.486	0.0277	6.48081e-69	-0.00215832	0.00292599	0.460734	0.0418066	0.08695	20
	SECTM1	pQTL_INTERVAL	SECTM1.13093.6.3	17	80285410	rs4789763	17	82331408	A	G	0.49715	-0.000366561	0.000353752	0.300105	-0.2805	0.0246	4.06566e-30	0.00130681	0.00126635	0.302093	0.302093	0.204588	6
	SELL	pQTL_INTERVAL	SELL.4831.4.2	1	169668901	rs11484821	1	170061215	A	G	0.69252	-0.00188745	0.00116987	0.106662	0.3659	0.0258	1.18134e-45	-0.00515838	0.00321787	0.108925	0.17953	0.145118	20
	SELP	pQTL_INTERVAL	SELP.4154.57.2	1	169578732	rs7548857	1	169558707	T	C	0.477193	-0.000883568	0.00103182	0.391819	-0.329	0.0239	4.09951e-43	0.00268562	0.00314228	0.392733	0.689056	0.86545	5
	SEMA3C	pQTL_INTERVAL	SEMA3C.6448.36.3	7	80460260	rs2015768	7	80945788	C	G	0.415549	0.000859038	0.00102405	0.401548	-0.1752	0.0248	1.61177e-12	-0.00490319	0.00588612	0.40484	0.40484	0.0306402	9
	SEMA3E	pQTL_INTERVAL	SEMA3E.5363.51.3	7	83135850	rs2723031	7	83416915	T	C	0.849344	-0.000677586	0.0014895	0.649175	0.9615	0.0306	1.02697e-216	-0.000704718	0.0015493	0.649209	0.238707	0.756532	20
	SEMA3G	pQTL_INTERVAL	SEMA3G.5628.21.3	3	52473075	rs2016575	3	52443064	T	C	0.185356	-0.000604974	0.000361612	0.094329	0.2687	0.0316	1.8449e-17	-0.00225149	0.00137159	0.100689	0.100689	0.116561	10
	SEMA4D	pQTL_INTERVAL	SEMA4D.5737.61.3	9	92043381	rs4877087	9	89422121	T	G	0.227751	-0.000429139	0.0011393	0.70642	-0.432	0.0291	7.45526e-50	0.000993376	0.00263812	0.706511	0.743226	0.498975	14
	SEMA5A	pQTL_INTERVAL	SEMA5A.13132.14.3	5	9290685	rs788321	5	9544717	A	T	0.414561	-0.00159269	0.00102307	0.119521	0.4328	0.0243	5.83756e-71	-0.00367998	0.00237284	0.120932	0.443842	0.566542	7
	SERPINA10	pQTL_INTERVAL	SERPINA10.13119.26.3	14	94754505	rs1956455	14	94175530	T	G	0.835884	-0.000540512	0.000375215	0.149715	-0.8306	0.0308	3.55335e-160	0.000650749	0.000452384	0.150295	0.350511	0.475196	20
	SERPINA12	pQTL_INTERVAL	SERPINA12.6551.94.3	14	94962084	rs2093265	14	94547990	A	G	0.602582	8.32679e-06	0.000353035	0.981183	-0.1762	0.0256	5.86821e-12	-4.72576e-05	0.00200362	0.981183	0.981183	0.0679604	5
	SERPINA4	pQTL_INTERVAL	SERPINA4.3449.58.2	14	95032003	rs7147611	14	94558594	A	G	0.625	0.000325666	0.000354886	0.358795	-0.3155	0.0255	3.67956e-35	-0.00103222	0.00112793	0.360113	0.817837	0.259541	11
	SERPINE2	pQTL_INTERVAL	SERPINE2.3217.74.2	2	224867979	rs7562213	2	224033710	A	G	0.358836	0.00068518	0.00110943	0.536841	0.2698	0.0251	5.99048e-27	0.00253958	0.00411882	0.537511	0.368933	0.439725	10
	SERPINF1	pQTL_INTERVAL	SERPINF1.9211.19.3	17	1673043	rs1136287	17	1769982	T	C	0.6402	0.000152605	0.000352665	0.665219	0.4247	0.0249	3.1422e-65	0.000359324	0.000830653	0.66532	0.9039	0.450545	10
	SERPING1	pQTL_INTERVAL	SERPING1.4479.14.2	11	57373676	rs9420	11	57742822	A	G	0.326734	0.00175236	0.000391968	7.7975e-06	-0.4254	0.0254	5.85315e-63	-0.00411932	0.000953673	1.56435e-05	0.000554013	0.0724757	20
	SFRP1	pQTL_INTERVAL	SFRP1.3221.54.1	8	41143232	rs968427	8	41308275	T	C	0.548381	-0.000410542	0.000354538	0.246879	0.1674	0.025	2.14202e-11	-0.00245246	0.00214935	0.253859	0.445481	0.811503	6
	SIGLEC12	pQTL_INTERVAL	SIGLEC12.10037.98.3	19	51999063	rs3826667	19	51500820	T	C	0.839772	0.00134269	0.00129956	0.301516	-1.127	0.0275	0	-0.00119138	0.00115348	0.30167	0.828971	0.232529	20
	SIGLEC14	pQTL_INTERVAL	SIGLEC14.8248.222.3	19	52147968	rs12459503	19	51657782	T	C	0.357215	-0.000552842	0.000355975	0.120414	-0.4679	0.0247	5.01343e-80	0.00118154	0.000763344	0.121659	0.171252	0.308976	13
	SIGLEC7	pQTL_INTERVAL	SIGLEC7.2742.68.2	19	51651170	rs1710379	19	51136427	T	C	0.04815	-0.000700807	0.00173638	0.686505	-0.4125	0.0622	3.31544e-11	0.00169893	0.00421719	0.687053	0.412399	null	null
	SIGLEC9	pQTL_INTERVAL	SIGLEC9.3007.7.2	19	51633828	rs2075803	19	51125272	A	G	0.44435	-0.000359511	0.000354169	0.310066	1.2255	0.0123	0	-0.000293359	0.000289014	0.310091	0.663804	0.458632	13
	SIRPA	pQTL_INTERVAL	SIRPA.5430.66.3	20	1897982	rs4813329	20	1916744	C	G	0.597114	0.000182029	0.00103522	0.860423	1.1309	0.017	0	0.000160959	0.000915397	0.860423	0.591032	0.304001	4
	SIRPB1	pQTL_INTERVAL	SIRPB1.6247.9.3	20	1572884	rs2253431	20	1562333	A	G	0.46678	-0.00102572	0.00101793	0.313622	-0.6393	0.0223	9.51968e-181	0.00160444	0.00159324	0.313921	0.240222	0.532395	18
	SIRPG	pQTL_INTERVAL	SIRPG.9241.40.3	20	1624111	rs6043409	20	1635560	A	G	0.350705	-0.00272971	0.00111665	0.0145031	-0.2628	0.0261	7.57707e-24	0.010387	0.00437248	0.017523	0.017523	0.0191974	10
	SLAMF6	pQTL_INTERVAL	SLAMF6.5128.53.3	1	160473935	rs3795327	1	160488992	A	G	0.30195	-0.000289102	0.000354425	0.414676	-0.1769	0.0271	6.67984e-11	0.00163427	0.00201911	0.418287	0.418287	null	null
	SLAMF7	pQTL_INTERVAL	SLAMF7.5487.7.3	1	160716727	rs495706	1	160753466	A	G	0.331509	-0.000684719	0.000360439	0.0574747	-0.6975	0.0231	2.77137e-200	0.000981676	0.00051778	0.0579687	0.453238	0.0530462	20
	SLITRK3	pQTL_INTERVAL	SLITRK3.10565.19.3	3	164909573	rs6809053	3	165104114	T	C	0.909032	0.00079831	0.00195917	0.68366	0.4781	0.0422	9.38623e-30	0.00166976	0.00410047	0.683853	0.182475	0.302818	15
	SMAP1	pQTL_INTERVAL	SMAP1.11649.3.3	6	71474594	rs2504756	6	70855775	T	C	0.519852	0.000804041	0.000360728	0.0258178	0.1814	0.0244	1.05023e-13	0.00443242	0.00207603	0.032757	0.032757	0.295961	13
	SMOC1	pQTL_INTERVAL	SMOC1.13118.5.3	14	70422598	rs1958078	14	69888141	A	C	0.149814	-0.000150676	0.000374667	0.687567	-0.3765	0.0328	1.6888e-30	0.000400201	0.000995742	0.687748	0.620185	0.827148	15
	SMPDL3A	pQTL_INTERVAL	SMPDL3A.14086.11.3	6	123120528	rs9375186	6	122810370	A	C	0.5851	-4.90106e-06	0.000352521	0.988907	0.3298	0.0242	2.72586e-42	-1.48607e-05	0.00106889	0.988908	0.956065	0.536701	7
	SNCA	pQTL_INTERVAL	SNCA.8458.111.3	4	90701688	rs2245801	4	89836689	T	C	0.204788	-0.000525087	0.00035926	0.143857	0.2507	0.0303	1.29617e-16	-0.00209448	0.00145522	0.150067	0.150067	0.12459	20
	SOD3	pQTL_INTERVAL	SOD3.8463.2.3	4	24799775	rs2695234	4	24802616	A	G	0.0710031	-8.97698e-05	0.00039231	0.819006	0.3427	0.0459	8.25242e-14	-0.000261949	0.0011453	0.81909	0.81909	null	null
	SPARCL1	pQTL_INTERVAL	SPARCL1.4467.49.2	4	88422568	rs6532006	4	87540007	C	G	0.555829	0.000137141	0.001009	0.891886	-0.4188	0.0236	1.85862e-70	-0.000327462	0.00240933	0.891889	0.719941	0.8093	20
	SPATA20	pQTL_INTERVAL	SPATA20.11117.2.3	17	48628831	rs198535	17	50557691	A	G	0.580788	-0.00243571	0.00105126	0.0205064	0.1893	0.0251	4.63412e-14	-0.0128669	0.00580954	0.0267744	0.0267744	0.024056	5
	SPINK2	pQTL_INTERVAL	SPINK2.13405.61.3	4	57681832	rs7673361	4	56755538	A	G	0.533383	0.00109865	0.00102073	0.281776	-0.2123	0.0248	1.12395e-17	-0.00517498	0.0048458	0.285552	0.285552	0.452059	5
	SPINK6	pQTL_INTERVAL	SPINK6.5731.1.3	5	147588528	rs6893320	5	148231066	T	G	0.0747897	0.00117204	0.00190525	0.538445	-1.0633	0.0431	2.21607e-134	-0.00110227	0.00179238	0.538571	0.382153	0.90985	11
	SPINT2	pQTL_INTERVAL	SPINT2.2843.13.2	19	38769175	rs3826896	19	38282882	T	C	0.590019	0.000182416	0.000353034	0.60536	0.5801	0.0229	1.42345e-141	0.000314455	0.000608701	0.605435	0.74066	0.439411	14
	SPINT3	pQTL_INTERVAL	SPINT3.7926.13.3	20	44142682	rs13042504	20	45508536	A	G	0.476678	0.000910623	0.00102006	0.372008	-0.5418	0.0226	5.26246e-127	-0.00168074	0.00188402	0.37234	0.0772115	0.0512821	20
	SPOCK2	pQTL_INTERVAL	SPOCK2.5491.12.3	10	73847386	rs1245540	10	72089994	T	C	0.449335	9.2833e-05	0.000353134	0.792641	0.2179	0.0243	3.04484e-19	0.000426035	0.00162132	0.792728	0.792728	0.77444	20
	SPOCK3	pQTL_INTERVAL	SPOCK3.9906.21.3	4	167905138	rs1427626	4	167066353	T	G	0.694321	-0.000231546	0.000354694	0.513882	0.2717	0.0264	7.68349e-25	-0.000852214	0.00130809	0.514726	0.202655	0.0501516	17
	SPON1	pQTL_INTERVAL	SPON1.4297.62.3	11	14136931	rs11023060	11	14043384	T	G	0.517607	0.00135009	0.00103391	0.191618	-0.3735	0.0238	1.68148e-55	-0.00361469	0.00277773	0.193152	0.255255	0.380713	17
	ST3GAL1	pQTL_INTERVAL	ST3GAL1.5657.28.3	8	134525636	rs9643300	8	133490905	T	C	0.563232	0.000730239	0.0010304	0.478514	-0.2571	0.0246	1.44653e-25	-0.00284029	0.00401698	0.479522	0.479522	0.841841	19
	ST3GAL6	pQTL_INTERVAL	ST3GAL6.6947.4.3	3	98482884	rs2439232	3	98847827	A	T	0.919221	0.00304056	0.00211757	0.151038	-0.6838	0.0435	1.11127e-55	-0.00444656	0.00310965	0.15274	0.130214	0.231523	20
	STC1	pQTL_INTERVAL	STC1.4930.21.1	8	23705876	rs310274	8	23777367	T	C	0.358465	9.21778e-05	0.00105573	0.930424	0.1429	0.0258	3.04621e-08	0.000645051	0.00738881	0.930432	0.930432	0.489574	5
	STX7	pQTL_INTERVAL	STX7.8274.64.3	6	132806636	rs6569798	6	132457399	T	C	0.428736	-0.000734425	0.00101895	0.471054	-0.1479	0.0251	3.80557e-09	0.00496569	0.00694081	0.474342	0.474342	0.12988	4
	SULT2A1	pQTL_INTERVAL	SULT2A1.9829.91.3	19	48381688	rs296384	19	47867143	T	G	0.837915	0.000556765	0.00139754	0.690343	0.1992	0.0329	1.4067e-09	0.00279501	0.00703094	0.690977	0.690977	0.0828172	4
	SVEP1	pQTL_INTERVAL	SVEP1.11109.56.3	9	113234844	rs2209785	9	110374270	A	C	0.235087	0.00165547	0.00109775	0.131542	0.2527	0.0278	9.91044e-20	0.00655111	0.00440348	0.136827	0.160625	0.163477	13
	SWAP70	pQTL_INTERVAL	SWAP70.13552.7.3	11	9730080	rs415895	11	9748015	C	G	0.35295	-0.000706072	0.00114304	0.536765	0.2659	0.0256	2.84992e-25	-0.00265541	0.00430637	0.537483	0.66753	0.544094	20
	TAPBPL	pQTL_INTERVAL	TAPBPL.6364.7.3	12	6566332	rs11064223	12	6487160	C	G	0.72073	0.000711573	0.00114001	0.532508	-1.0993	0.02	0	-0.000647296	0.0010371	0.532534	0.665545	0.786326	20
	TCN1	pQTL_INTERVAL	TCN1.11232.46.3	11	59627160	rs526934	11	59866020	A	G	0.72225	-0.000290614	0.000355474	0.413619	0.207	0.0279	1.17692e-13	-0.00140393	0.00172766	0.416435	0.416435	0.335194	4
	TCN2	pQTL_INTERVAL	TCN2.5584.21.3	22	31013058	rs4820885	22	30616769	T	C	0.449361	-0.00124115	0.00104691	0.235807	0.7247	0.0212	4.18602e-256	-0.00171263	0.00144548	0.236088	0.31399	0.312401	20
	TDGF1	pQTL_INTERVAL	TDGF1.5810.25.3	3	46619998	rs4682823	3	46600515	T	G	0.246084	-0.000659487	0.00108645	0.543842	1.1971	0.0195	0	-0.000550904	0.000907609	0.543862	0.575308	0.686402	20
	TFF1	pQTL_INTERVAL	TFF1.9185.15.3	21	43784517	rs225358	21	42366403	T	C	0.711819	-0.000346004	0.000356478	0.331739	0.1732	0.0275	3.01157e-10	-0.00199771	0.00208249	0.337412	0.337412	0.0770193	20
	TGFBI	pQTL_INTERVAL	TGFBI.3283.21.1	5	135382045	rs13159365	5	136053744	T	C	0.507793	-7.27038e-05	0.00101622	0.942965	-0.4461	0.0239	9.48916e-78	0.000162976	0.00227802	0.942966	0.683054	0.283834	20
	THBS2	pQTL_INTERVAL	THBS2.3339.33.1	6	169635041	rs7341189	6	169222639	A	G	0.565026	-0.000565408	0.0010095	0.57542	-0.3154	0.0249	9.04782e-37	0.00179267	0.00320382	0.575793	0.299224	0.897465	18
	THSD1	pQTL_INTERVAL	THSD1.5621.64.3	13	52965965	rs656628	13	52581805	T	C	0.071658	-0.000954536	0.00191366	0.61792	0.3708	0.048	1.11854e-14	-0.00257426	0.00517165	0.61865	0.61865	0.501673	11
	TIE1	pQTL_INTERVAL	TIE1.2844.53.2	1	43777673	rs2275180	1	43307362	A	G	0.379005	-0.000443783	0.000356124	0.21271	-0.2538	0.0251	4.90993e-24	0.00174855	0.00141378	0.216165	0.216165	0.60638	14
	TIMP4	pQTL_INTERVAL	TIMP4.6462.12.3	3	12197709	rs454615	3	12035510	T	C	0.170905	0.00136091	0.00037928	0.000333054	-0.4903	0.0318	1.23426e-53	-0.00277566	0.000794238	0.000474513	8.96202e-05	0.0135699	20
	TLR4	pQTL_INTERVAL	TLR4.LY96.3647.49.4	9	120473110	rs10983763	9	117736635	A	G	0.448366	0.000654893	0.000356539	0.0662386	-0.1436	0.0244	3.97462e-09	-0.00456053	0.00260098	0.0795347	0.0277829	0.0483464	13
	TMEM132A	pQTL_INTERVAL	TMEM132A.7871.16.3	11	60698271	rs555835	11	60921973	T	C	0.364893	0.000103371	0.000353463	0.769941	-0.495	0.0243	3.06349e-92	-0.00020883	0.000714139	0.769964	0.834308	0.263244	20
	TMEM132C	pQTL_INTERVAL	TMEM132C.7173.141.3	12	128972203	rs11059613	12	128270715	A	G	0.420417	0.000125578	0.00101636	0.901666	-0.1804	0.0245	1.79465e-13	-0.000696108	0.00563471	0.90168	0.119081	0.435026	8
	TMEM190	pQTL_INTERVAL	TMEM190.10442.1.3	19	55888907	rs4806666	19	55376727	T	C	0.4509	-0.000806653	0.00101073	0.424819	-0.997	0.0177	0	0.00080908	0.00101387	0.424866	0.10109	0.122023	20
	TNC	pQTL_INTERVAL	TNC.4155.3.2	9	117831194	rs10115354	9	114992546	T	C	0.255581	-0.000430633	0.00111305	0.698834	0.3975	0.0277	1.06258e-46	-0.00108335	0.00280114	0.698938	0.866515	0.485654	9
	TNFAIP6	pQTL_INTERVAL	TNFAIP6.5036.50.1	2	152225333	rs289828	2	151280667	T	C	0.619601	0.000710669	0.00104402	0.496059	-0.5479	0.0237	3.04179e-118	-0.00129708	0.00190632	0.496246	0.910459	0.490997	20
	TNFRSF11A	pQTL_INTERVAL	TNFRSF11A.8256.57.3	18	60023731	rs884205	18	62387624	A	C	0.249183	0.000143357	0.000354572	0.685986	0.2235	0.0292	1.94657e-14	0.000641416	0.00158866	0.6864	0.6864	0.130917	20
	TNFRSF11B	pQTL_INTERVAL	TNFRSF11B.8304.50.3	8	119950089	rs2465404	8	119078620	T	G	0.606839	-3.79972e-05	0.00101613	0.970171	0.1785	0.0252	1.40728e-12	-0.00021287	0.00569269	0.970171	0.970171	0.737783	16
	TNFRSF6B	pQTL_INTERVAL	TNFRSF6B.5070.76.3	20	62329027	rs1151626	20	63742866	A	C	0.0788918	-0.00287088	0.00209024	0.169607	0.3072	0.0449	7.81651e-12	-0.00934533	0.00693993	0.178108	0.151781	0.451402	16
	TNFSF12	pQTL_INTERVAL	TNFSF12.5939.42.3	17	7456790	rs4968222	17	7541730	A	G	0.265948	-0.000567713	0.00118454	0.631746	0.3881	0.0267	7.20994e-48	-0.0014628	0.0030538	0.631931	0.613992	0.609996	20
	TNNI3	pQTL_INTERVAL	TNNI3.5930.54.3	19	55666117	rs11084301	19	53829308	T	C	0.267356	-0.000919955	0.00106733	0.388729	0.2306	0.0282	2.90263e-16	-0.0039894	0.00465412	0.391348	0.391348	0.371682	8
	TNR	pQTL_INTERVAL	TNR.11302.237.3	1	175502343	rs742091	1	175615446	T	C	0.415461	-0.00022546	0.00101616	0.824411	-0.174	0.0255	8.88306e-12	0.00129575	0.00584309	0.824503	0.824503	null	null
	TPSB2	pQTL_INTERVAL	TPSB2.3403.1.2	16	1279260	rs2745084	16	1244024	A	G	0.510534	0.000231517	0.00107244	0.829081	1.0237	0.0176	0	0.000226157	0.00104761	0.829082	0.516057	0.43477	18
	TPST1	pQTL_INTERVAL	TPST1.7928.183.3	7	65747848	rs697968	7	66070046	A	G	0.594409	0.000629819	0.00101832	0.536255	0.1982	0.025	2.22703e-15	0.0031777	0.00515347	0.53749	0.53749	0.000989596	17
	TPST2	pQTL_INTERVAL	TPST2.8024.64.3	22	26953901	rs4275	22	26525759	A	G	0.56765	4.79457e-05	0.000352696	0.891868	-0.2421	0.0246	7.46172e-23	-0.000198041	0.00145696	0.891878	0.949523	0.907137	20
	TREM1	pQTL_INTERVAL	TREM1.9266.1.3	6	41244802	rs4424081	6	41308053	A	G	0.289265	0.000704953	0.00113574	0.534797	0.5121	0.026	2.32647e-86	0.00137659	0.00221891	0.535	0.671951	0.201808	19
	TREML2	pQTL_INTERVAL	TREML2.5736.1.3	6	41163205	rs9349173	6	40986983	T	C	0.319332	-0.00110446	0.00108483	0.308629	0.3246	0.0258	2.67267e-36	-0.00340254	0.00335296	0.310208	0.00642595	0.110124	13
	UCMA	pQTL_INTERVAL	UCMA.10977.55.3	10	13270046	rs10906329	10	13239576	T	C	0.26099	-0.000870362	0.00110764	0.431997	-0.2743	0.0274	1.36436e-23	0.00317303	0.00405049	0.43341	0.549158	0.12144	4
	UGT1A6	pQTL_INTERVAL	UGT1A6.7891.45.3	2	234641132	rs7571337	2	233657772	T	C	0.49829	-0.000723476	0.000357611	0.0430646	-0.1979	0.0244	5.03473e-16	0.00365577	0.00186239	0.0496532	0.193778	0.559933	4
	UNC5C	pQTL_INTERVAL	UNC5C.5139.32.3	4	96277008	rs28562685	4	95527058	T	C	0.546754	0.000268986	0.00101653	0.791309	-0.2521	0.0246	1.20858e-24	-0.00106698	0.00403361	0.791377	0.199298	0.905385	20
	UROS	pQTL_INTERVAL	UROS.11248.43.3	10	127494491	rs10794029	10	125872999	A	G	0.199828	0.000264844	0.000356163	0.457116	0.2329	0.0311	6.95348e-14	0.00113716	0.00153677	0.459321	0.459321	0.302405	19
	VEGFA	pQTL_INTERVAL	VEGFA.14032.2.3	6	43746084	rs6921438	6	43957870	A	G	0.489574	-0.000783414	0.000361697	0.0303159	-0.7023	0.0215	4.88899e-234	0.0011155	0.000516149	0.0306805	0.19842	0.00800932	6
	VIT	pQTL_INTERVAL	VIT.6234.74.3	2	36955325	rs1468810	2	36766797	A	C	0.588791	-0.00129375	0.00102677	0.207664	-0.3033	0.0244	1.78899e-35	0.00426556	0.00340267	0.20999	0.0929932	0.255765	20
	VTN	pQTL_INTERVAL	VTN.13125.45.3	17	26695835	rs704	17	28367840	A	G	0.4769	0.000434369	0.000355435	0.221679	1.0198	0.0172	0	0.000425935	0.000348608	0.221777	0.237816	0.125074	20
	VWC2	pQTL_INTERVAL	VWC2.11121.56.3	7	49884801	rs481076	7	49778721	T	G	0.537573	0.000938348	0.000365265	0.0102007	0.3213	0.0243	6.53055e-40	0.00292047	0.00115809	0.0116758	0.0420371	0.0117355	6
	WFIKKN2	pQTL_INTERVAL	WFIKKN2.3235.50.2	17	48916156	rs11079936	17	50830473	T	C	0.335771	0.000814154	0.0010578	0.441498	0.5983	0.0241	4.7302e-136	0.00136078	0.00176886	0.441717	0.44169	0.429531	20
	XCL1	pQTL_INTERVAL	XCL1.14078.69.3	1	168548512	rs1933107	1	168555657	A	G	0.543948	-0.000413616	0.000354558	0.243385	-0.305	0.0246	2.66678e-35	0.00135612	0.00116762	0.245464	0.137213	0.112775	10
	XXYLT1	pQTL_INTERVAL	XXYLT1.6375.75.3	3	194878828	rs9810077	3	195284693	A	G	0.584158	-0.00171758	0.00102507	0.0938229	0.255	0.0249	1.29936e-24	-0.00673559	0.00407333	0.0982126	0.0982126	0.02945	20
