# Supplementary material for: Shared latent genetic liability across fibromyalgia and psychiatric traits: Novel insights from genomic structural equation modeling
Source: PLoS Genet. 2026 Jan 23;22(1):e1012034. doi: 10.1371/journal.pgen.1012034 (PMC12867332; doi:10.1371/journal.pgen.1012034)
Supplement: S18 Table — (XLSX) [file pgen.1012034.s018.xlsx]

## Sheet: Munka1
	S18 Table. Associations between brain gene expressions and mvFibroPsych
	Gene	qtl_name	probeID	ProbeChr	Probe_bp	topSNP	topSNP_chr	topSNP_bp	A1	A2	Freq	b_GWAS	se_GWAS	p_GWAS	b_eQTL	se_eQTL	p_eQTL	b_SMR	se_SMR	p_SMR	p_SMR_multi	p_HEIDI	nsnp_HEIDI	FDR
	A1BG	eQTL_BrainMeta	ENSG00000121410.12	19	58349335	rs1265960	19	58348456	G	A	0.0498044	-0.000320063	0.000411625	0.436829	-0.493802	0.0634187	6.89516e-15	0.00064816	0.000837728	0.439101	0.439101	0.418834	6	0.806409
	A1CF	eQTL_BrainMeta	ENSG00000148584.15	10	50842542	rs4935191	10	50797464	A	G	0.484377	0.000789341	0.00103048	0.44368	-0.759686	0.0514738	2.70437e-49	-0.00103904	0.00135828	0.444293	0.444293	0.178444	18	0.807596
	A2M	eQTL_BrainMeta	ENSG00000175899.15	12	9091946	rs11048839	12	9086306	C	T	0.492673	-0.0020911	0.00102619	0.0415765	-0.249871	0.0331563	4.84025e-14	0.00836872	0.00425436	0.0491725	0.0491725	0.706962	13	0.404826
	A2ML1	eQTL_BrainMeta	ENSG00000166535.20	12	8854811	rs10771153	12	8877685	T	G	0.454351	-1.45129e-05	0.00102913	0.988749	0.275238	0.0326586	3.52449e-17	-5.27285e-05	0.00373905	0.988749	0.0806657	0.191081	8	0.997102
	A4GALT	eQTL_BrainMeta	ENSG00000128274.17	22	42706710	rs2143918	22	42718014	C	A	0.471941	-0.000970139	0.00101982	0.341459	-0.385432	0.0317744	7.30228e-34	0.00251702	0.00265404	0.342939	0.506839	0.503839	20	0.75107
	AACS	eQTL_BrainMeta	ENSG00000081760.17	12	125104384	rs12426401	12	125202552	A	T	0.306506	-0.00279013	0.00111897	0.0126498	-0.223385	0.0326003	7.27062e-12	0.0124902	0.0053305	0.0191211	0.0374324	0.598898	5	0.271616
	AADAT	eQTL_BrainMeta	ENSG00000109576.14	4	170075961	rs2448685	4	170043636	G	T	0.426431	-0.00110916	0.00103346	0.283156	-0.395922	0.0310662	3.34702e-37	0.00280146	0.00261949	0.284858	0.833594	0.529393	20	0.710324
	AAGAB	eQTL_BrainMeta	ENSG00000103591.13	15	67227931	rs7166081	15	67199963	G	A	0.236789	-0.000382764	0.000357113	0.283797	0.231676	0.0368101	3.09774e-10	-0.00165215	0.00156363	0.290687	0.290687	0.675568	14	0.714093
	AAK1	eQTL_BrainMeta	ENSG00000115977.21	2	69566173	rs3552	2	69471026	A	G	0.5424	-0.000830798	0.000360865	0.0213216	-0.213005	0.0322426	3.9396e-11	0.00390037	0.00179409	0.0297043	0.0297043	0.0963586	10	0.338881
	AAMDC	eQTL_BrainMeta	ENSG00000087884.14	11	77869770	rs7940734	11	77705046	T	C	0.30006	0.000823555	0.00115416	0.475503	0.184792	0.0285659	9.86626e-11	0.00445665	0.0062836	0.478168	0.478168	0.585237	8	0.823794
	AANAT	eQTL_BrainMeta	ENSG00000129673.10	17	76461734	rs7223138	17	76482910	G	C	0.327716	-0.00250824	0.00104869	0.0167671	0.203936	0.0295492	5.14246e-12	-0.0122991	0.0054423	0.0238266	0.0238266	0.182043	6	0.30185
	AARD	eQTL_BrainMeta	ENSG00000205002.4	8	116941347	rs12548648	8	116970072	A	G	0.254046	-0.00204383	0.0011603	0.078159	0.601149	0.0326673	1.2625e-75	-0.00339987	0.00193896	0.079524	0.197658	0.166627	10	0.480638
	AARS1	eQTL_BrainMeta	ENSG00000090861.17	16	70270845	rs12102803	16	70363300	A	G	0.496494	-0.00064564	0.00103092	0.531135	0.273785	0.03045	2.4437e-19	-0.00235821	0.00377457	0.532128	0.532128	0.0578418	20	0.84867
	AARS2	eQTL_BrainMeta	ENSG00000124608.5	6	44306039	rs325005	6	44301943	C	G	0.0285557	-0.00891196	0.00586788	0.12882	-1.0857	0.0774687	1.26723e-44	0.00820849	0.00543634	0.131061	0.213064	0.00526152	4	0.559917
	AARSD1	eQTL_BrainMeta	ENSG00000266967.7	17	42957512	rs1108287	17	43005088	T	G	0.290053	0.000504299	0.00106239	0.635011	0.197665	0.028805	6.78307e-12	0.00255129	0.00538753	0.635818	0.635818	0.963557	6	0.894555
	AASDH	eQTL_BrainMeta	ENSG00000157426.14	4	56362898	rs6815480	4	56350766	A	G	0.42742	-0.00132053	0.001035	0.201999	0.675759	0.0281799	4.48017e-127	-0.00195415	0.00153378	0.202636	0.070392	0.00530814	17	0.637033
	AATF	eQTL_BrainMeta	ENSG00000275700.6	17	37002900	rs11652649	17	36934154	G	C	0.390138	-0.0015067	0.00103738	0.146387	-0.402461	0.0292331	4.01038e-43	0.00374371	0.00259189	0.148627	0.336469	0.0545075	5	0.573918
	AATK	eQTL_BrainMeta	ENSG00000181409.14	17	81138354	rs3935190	17	81110567	G	A	0.463617	0.000463853	0.00101746	0.648468	0.398902	0.0311952	1.93114e-37	0.00116283	0.00255228	0.648676	0.279813	0.0136814	16	0.89955
	ABAT	eQTL_BrainMeta	ENSG00000183044.12	16	8729585	rs1273421	16	8773769	G	A	0.0488989	0.00473165	0.00326967	0.14786	-0.551658	0.0642557	9.05563e-18	-0.00857714	0.0060106	0.153579	0.369009	null	null	0.579557
	ABCA10	eQTL_BrainMeta	ENSG00000154263.17	17	69196030	rs11077408	17	69199691	A	C	0.33405	-0.000845477	0.00105782	0.424137	-0.210546	0.0291094	4.72668e-13	0.00401564	0.00505475	0.426946	0.521009	0.192711	15	0.798327
	ABCA12	eQTL_BrainMeta	ENSG00000144452.15	2	215035084	rs7586969	2	215342502	G	A	0.377314	-7.83087e-05	0.000352809	0.824347	0.178227	0.0325803	4.49068e-08	-0.000439377	0.00198118	0.824489	0.824489	0.358103	12	0.957983
	ABCA13	eQTL_BrainMeta	ENSG00000179869.15	7	48409477	rs1880738	7	48245888	T	C	0.4388	-3.67771e-05	0.000352717	0.916957	-0.423492	0.051298	1.51242e-16	8.68424e-05	0.000832944	0.916963	0.978367	0.974885	17	0.976724
	ABCA4	eQTL_BrainMeta	ENSG00000198691.13	1	94056991	rs521538	1	94060067	A	G	0.21615	-0.000410086	0.000357961	0.251953	0.628691	0.036742	1.22914e-65	-0.000652285	0.000570649	0.253014	0.0274041	0.299602	16	0.682053
	ABCA5	eQTL_BrainMeta	ENSG00000154265.16	17	69285777	rs7223895	17	69259245	A	G	0.3239	-0.000573792	0.000356738	0.107739	-0.282962	0.0297244	1.73982e-21	0.0020278	0.0012786	0.112748	0.197338	0.522874	11	0.535854
	ABCA6	eQTL_BrainMeta	ENSG00000154262.13	17	69110299	rs12940298	17	69131032	A	G	0.318081	0.000397334	0.00105596	0.706712	-0.851148	0.0316805	5.39877e-159	-0.000466821	0.00124076	0.706739	0.545116	0.0201911	20	0.916838
	ABCA7	eQTL_BrainMeta	ENSG00000064687.13	19	1052785	rs1057895	19	1038894	C	T	0.124511	-0.000178377	0.00120989	0.88279	0.556878	0.046108	1.38577e-33	-0.000320316	0.00217279	0.882799	0.914652	0.232046	20	0.967802
	ABCA8	eQTL_BrainMeta	ENSG00000141338.14	17	68911341	rs7219322	17	68740384	C	T	0.294318	-0.000221834	0.00104272	0.831525	0.239489	0.0340679	2.06873e-12	-0.000926277	0.00435591	0.831601	0.508054	0.0594482	6	0.960266
	ABCA9	eQTL_BrainMeta	ENSG00000154258.17	17	69017719	rs763920	17	69094059	G	A	0.368208	-0.000380299	0.000354215	0.282984	-0.264776	0.03137	3.16193e-17	0.00143631	0.00134857	0.286849	0.104485	0.078705	20	0.711132
	ABCB10	eQTL_BrainMeta	ENSG00000135776.5	1	229537645	rs348330	1	229537208	G	A	0.370107	0.000237655	0.000354235	0.502287	0.201608	0.0300912	2.08552e-11	0.00117879	0.00176583	0.504416	0.504416	0.0877322	5	0.836387
	ABCB8	eQTL_BrainMeta	ENSG00000197150.13	7	151038102	rs6957724	7	151091217	T	C	0.264929	-0.000169938	0.00035545	0.632585	-0.3214	0.0357618	2.53541e-19	0.000528742	0.00110751	0.633065	0.0969701	0.59646	9	0.893848
	ABCB9	eQTL_BrainMeta	ENSG00000150967.18	12	122951300	rs7953894	12	122920419	A	C	0.488878	-0.000147565	0.000352591	0.675569	-0.179972	0.0323527	2.65454e-08	0.000819935	0.00196468	0.676431	0.676431	0.0193259	16	0.906597
	ABCC1	eQTL_BrainMeta	ENSG00000103222.20	16	16046197	rs8045000	16	15950031	C	T	0.270355	0.000278476	0.000354999	0.432781	-0.304069	0.0361078	3.72824e-17	-0.000915831	0.00117255	0.434767	0.434767	0.873915	11	0.802715
	ABCC11	eQTL_BrainMeta	ENSG00000121270.16	16	48206671	rs6500380	16	48341866	A	G	0.1245	0.000538357	0.000375478	0.151632	-0.312479	0.0426511	2.36422e-13	-0.00172286	0.00122441	0.159398	0.159398	null	null	0.584317
	ABCC3	eQTL_BrainMeta	ENSG00000108846.16	17	50663515	rs4793665	17	50634726	C	T	0.434371	-0.000346722	0.00105927	0.743426	0.475576	0.0285302	2.19333e-62	-0.000729056	0.00222778	0.743473	0.871591	0.290703	11	0.927536
	ABCC4	eQTL_BrainMeta	ENSG00000125257.16	13	95160655	rs2992883	13	95344101	A	T	0.226757	0.00376529	0.00135759	0.00554538	0.310537	0.036517	1.83294e-17	0.0121251	0.00459837	0.00836872	0.00836872	0.00249427	12	0.208725
	ABCC5	eQTL_BrainMeta	ENSG00000114770.17	3	183968936	rs3805112	3	183927874	T	C	0.485984	0.00024644	0.000353756	0.48603	0.509758	0.0291384	1.58109e-68	0.000483444	0.000694518	0.486375	0.486375	0.350874	20	0.827432
	ABCC6	eQTL_BrainMeta	ENSG00000091262.16	16	16186543	rs9927246	16	16196073	T	C	0.340921	-3.36663e-05	0.00101619	0.973571	0.367718	0.0339498	2.44834e-27	-9.15546e-05	0.00276351	0.973571	0.995927	0.902819	15	0.991201
	ABCC8	eQTL_BrainMeta	ENSG00000006071.15	11	17434689	rs10734253	11	17385060	G	C	0.441058	0.00257443	0.00104834	0.0140599	0.517409	0.0338042	6.96868e-53	0.00497562	0.00205204	0.0153203	0.0174374	0.12631	20	0.249773
	ABCC9	eQTL_BrainMeta	ENSG00000069431.12	12	21869959	rs7978092	12	21894521	T	C	0.453533	-0.0010282	0.00101986	0.313373	0.674649	0.028495	6.35983e-124	-0.00152404	0.00151307	0.313812	0.595259	0.306988	20	0.732341
	ABCD3	eQTL_BrainMeta	ENSG00000117528.14	1	94468528	rs12131298	1	94449414	T	C	0.493705	-0.00197495	0.00105446	0.061076	0.241002	0.0299941	9.3606e-16	-0.00819476	0.00449263	0.0681452	0.0681452	0.2213	17	0.452958
	ABCD4	eQTL_BrainMeta	ENSG00000119688.21	14	74294162	rs17182959	14	74300808	G	A	0.507823	-0.00025295	0.000353648	0.474449	-0.217036	0.0299475	4.25453e-13	0.00116547	0.00163736	0.476588	0.476588	0.134272	8	0.823193
	ABCG1	eQTL_BrainMeta	ENSG00000160179.19	21	42248466	rs221953	21	42188546	A	G	0.201008	1.79795e-05	0.000353693	0.959458	0.23194	0.0338524	7.30792e-12	7.75178e-05	0.00152498	0.959459	0.959459	0.409854	6	0.988242
	ABCG4	eQTL_BrainMeta	ENSG00000172350.10	11	119155852	rs583713	11	119121467	C	T	0.595379	0.00033343	0.000354797	0.347332	-0.198367	0.0288058	5.72405e-12	-0.00168087	0.00180517	0.351778	0.351778	0.616418	12	0.758079
	ABHD11	eQTL_BrainMeta	ENSG00000106077.18	7	73737480	rs4717105	7	73746297	T	C	0.517767	0.00211629	0.00102329	0.0386289	0.501627	0.0331791	1.21792e-51	0.00421885	0.00205894	0.0404586	0.0404586	0.203471	11	0.37994
	ABHD12	eQTL_BrainMeta	ENSG00000100997.20	20	25342788	rs6083851	20	25420599	G	A	0.48435	-0.00151708	0.00100854	0.13252	0.824088	0.0320037	3.24624e-146	-0.00184092	0.00122591	0.13318	0.187356	0.0258092	20	0.561209
	ABHD12B	eQTL_BrainMeta	ENSG00000131969.15	14	50888512	rs7158839	14	50866180	C	T	0.268065	-0.00040182	0.000355909	0.2589	0.236977	0.0348016	9.80249e-12	-0.00169561	0.00152237	0.265369	0.265369	0.51305	3	0.694794
	ABHD15	eQTL_BrainMeta	ENSG00000168792.5	17	29563792	rs62070807	17	29570113	C	T	0.302392	-0.000580359	0.00104883	0.580032	0.376759	0.0363204	3.28329e-25	-0.0015404	0.00278779	0.58057	0.58057	0.0346002	12	0.87035
	ABHD17B	eQTL_BrainMeta	ENSG00000107362.14	9	71886822	rs12002411	9	71846055	G	A	0.135408	0.00022217	0.0012631	0.860378	-0.357547	0.0397289	2.26375e-19	-0.000621371	0.00353335	0.860405	0.860405	0.654775	6	0.966856
	ABHD17C	eQTL_BrainMeta	ENSG00000136379.12	15	80717653	rs2759310	15	80722724	T	C	0.333064	0.000545426	0.0010945	0.618249	-0.208805	0.0298182	2.51226e-12	-0.00261213	0.00525499	0.619135	0.619135	0.443428	15	0.886136
	ABHD2	eQTL_BrainMeta	ENSG00000140526.18	15	89144907	rs4932482	15	89203715	A	G	0.154924	-0.000559568	0.000359607	0.119696	0.258412	0.0392176	4.4227e-11	-0.00216541	0.00142988	0.129925	0.129925	0.00312429	7	0.559917
	ABHD4	eQTL_BrainMeta	ENSG00000100439.10	14	22605728	rs11157695	14	22612622	G	A	0.384153	0.000157374	0.000353261	0.655965	0.289703	0.0269186	5.19209e-27	0.000543227	0.00122044	0.656241	0.656241	0.318721	8	0.901159
	ABHD5	eQTL_BrainMeta	ENSG00000011198.10	3	43712240	rs12630897	3	43659438	G	A	0.2559	0.00584406	0.00123023	2.03036e-06	-0.429692	0.0345931	2.00246e-35	-0.0136006	0.00306529	9.12322e-06	5.04091e-05	1.57653e-05	20	0.00645065
	ABHD6	eQTL_BrainMeta	ENSG00000163686.15	3	58266613	rs4681669	3	58211893	A	G	0.468914	0.000673811	0.00101733	0.507759	0.283019	0.0308621	4.71012e-20	0.00238079	0.00360393	0.508862	0.0356602	0.371065	20	0.839033
	ABHD8	eQTL_BrainMeta	ENSG00000127220.6	19	17301183	rs35604430	19	17272181	G	A	0.409957	-0.00127578	0.00102167	0.211766	-0.295529	0.0290749	2.85915e-24	0.00431693	0.00348307	0.215196	0.109678	0.25067	11	0.647802
	ABI2	eQTL_BrainMeta	ENSG00000138443.17	2	203388004	rs2443796	2	203560890	C	T	0.288291	-0.00159626	0.00103612	0.123409	-0.244781	0.0381518	1.39933e-10	0.0065212	0.00435316	0.134123	0.134123	0.705879	11	0.561347
	ABI3BP	eQTL_BrainMeta	ENSG00000154175.18	3	100871336	rs2713774	3	101020570	C	G	0.1345	0.00189741	0.00158626	0.231638	0.490167	0.0462121	2.76796e-26	0.00387094	0.00325668	0.234591	0.682349	0.0594812	10	0.66489
	ABITRAM	eQTL_BrainMeta	ENSG00000119328.12	9	108942572	rs1417713	9	108918585	T	C	0.428335	-0.000245276	0.000354046	0.488447	-0.307043	0.0324601	3.10626e-21	0.000798834	0.00115617	0.48961	0.48961	0.0177598	20	0.828363
	ABL2	eQTL_BrainMeta	ENSG00000143322.21	1	179164507	rs9727861	1	179123477	A	C	0.384104	-0.000390509	0.00105606	0.711548	0.751411	0.0387979	1.45708e-83	-0.000519701	0.0014057	0.711598	0.397906	0.00685475	20	0.917716
	ABLIM1	eQTL_BrainMeta	ENSG00000099204.20	10	114599587	rs808340	10	114733757	T	C	0.301505	0.000356082	0.000356321	0.317636	-0.383177	0.0370863	5.0477e-25	-0.000929287	0.000934252	0.319889	0.319889	0.010753	20	0.737135
	ABLIM3	eQTL_BrainMeta	ENSG00000173210.20	5	149201013	rs2918278	5	149217278	A	G	0.494667	0.00126061	0.00104811	0.229072	-0.788038	0.029025	2.50962e-162	-0.00159968	0.00133132	0.229528	0.50143	0.592206	10	0.661722
	ABO	eQTL_BrainMeta	ENSG00000175164.16	9	133254665	rs502361	9	133280016	C	G	0.24589	0.000900304	0.0012842	0.483265	-0.722089	0.0328855	7.31465e-107	-0.00124681	0.00177936	0.483488	0.584741	0.435701	20	0.826542
	ABR	eQTL_BrainMeta	ENSG00000159842.15	17	1116655	rs35339359	17	1087699	A	G	0.47685	-0.00152017	0.00102986	0.139919	-0.212221	0.0287576	1.58701e-13	0.00716312	0.00494888	0.147779	0.147779	null	null	0.573229
	ABRACL	eQTL_BrainMeta	ENSG00000146386.8	6	139036023	rs9484230	6	139040908	T	G	0.625	-0.000181846	0.000353671	0.607135	0.287688	0.0297321	3.81304e-22	-0.000632095	0.00123109	0.607641	0.932547	0.508369	20	0.880251
	ABT1	eQTL_BrainMeta	ENSG00000146109.5	6	26598846	rs1102557	6	27182015	C	A	0.0908954	-0.00187097	0.00132359	0.15749	-0.339864	0.0582581	5.41913e-09	0.00550506	0.00400715	0.169501	0.169501	0.0443046	20	0.598368
	ACAA1	eQTL_BrainMeta	ENSG00000060971.19	3	38120185	rs704929	3	38309139	C	A	0.112711	-0.000350775	0.000375004	0.349588	-0.277188	0.0441069	3.29001e-10	0.00126548	0.00136779	0.354863	0.354863	null	null	0.760049
	ACACA	eQTL_BrainMeta	ENSG00000278540.5	17	37247503	rs853225	17	37431406	A	C	0.359309	-0.00413077	0.00113371	0.000268851	-0.417116	0.0328838	7.20465e-37	0.00990316	0.00282787	0.000461803	0.00124666	0.0631186	12	0.0453748
	ACADM	eQTL_BrainMeta	ENSG00000117054.15	1	75756003	rs10873799	1	75920823	A	G	0.374462	0.000380327	0.00101651	0.708293	-0.319793	0.0375733	1.72172e-17	-0.00118929	0.00318172	0.708561	0.555115	0.166533	20	0.917034
	ACADS	eQTL_BrainMeta	ENSG00000122971.9	12	120732891	rs2239760	12	120725715	A	C	0.398033	0.000111194	0.000353059	0.752805	0.671627	0.03315	2.88518e-91	0.000165559	0.000525741	0.752834	0.000826771	0.00643408	20	0.929385
	ACADSB	eQTL_BrainMeta	ENSG00000196177.13	10	123033634	rs1898462	10	123051950	C	T	0.553052	4.26632e-05	0.000353374	0.903904	0.220583	0.0305873	5.52988e-13	0.000193411	0.00160222	0.903917	0.903917	0.698296	4	0.972613
	ACADVL	eQTL_BrainMeta	ENSG00000072778.20	17	7221195	rs507506	17	7215003	A	G	0.411	-0.000856991	0.00104453	0.411958	0.47061	0.0297136	1.69592e-56	-0.00182102	0.00222251	0.412584	0.412584	0.0582845	17	0.794326
	ACAP1	eQTL_BrainMeta	ENSG00000072818.12	17	7344003	rs2292068	17	7350340	T	C	0.37335	-0.000237927	0.000354555	0.502183	-0.285177	0.0298406	1.21609e-21	0.000834314	0.00124634	0.503234	0.503234	0.854354	3	0.83607
	ACAP2	eQTL_BrainMeta	ENSG00000114331.15	3	195358895	rs6437374	3	195356148	C	G	0.34907	0.00181909	0.00105168	0.0836846	1.0261	0.0265816	0	0.00177282	0.00102596	0.083995	0.0311363	0.0317585	20	0.487129
	ACAT2	eQTL_BrainMeta	ENSG00000120437.9	6	159770578	rs2342479	6	159797925	C	T	0.455468	0.000119623	0.0010162	0.906293	0.161917	0.0287136	1.71012e-08	0.000738789	0.00627743	0.906313	0.906313	0.85838	7	0.974507
	ACBD3	eQTL_BrainMeta	ENSG00000182827.9	1	226165710	rs2306120	1	226164797	T	G	0.396533	0.000727171	0.000359929	0.0433503	0.21933	0.0276173	1.9931e-15	0.00331542	0.0016933	0.050235	0.050235	0.111335	18	0.408847
	ACBD4	eQTL_BrainMeta	ENSG00000181513.15	17	45138391	rs2306828	17	45136405	A	C	0.161219	0.00080752	0.000361964	0.0256851	-0.34818	0.0409698	1.92136e-17	-0.00231926	0.00107481	0.0309412	0.0309412	0.00289277	9	0.344219
	ACBD6	eQTL_BrainMeta	ENSG00000230124.8	1	180386303	rs1043744	1	180270400	T	C	0.493592	-0.00149145	0.00102222	0.144555	0.193989	0.029587	5.50584e-11	-0.00768832	0.00539835	0.154389	0.154389	0.11415	20	0.58019
	ACBD7	eQTL_BrainMeta	ENSG00000176244.7	10	15082125	rs10082455	10	15067545	G	A	0.4232	0.000180478	0.00104281	0.862597	0.314524	0.0319762	7.86335e-23	0.000573814	0.00331603	0.862618	0.204519	0.0482947	20	0.966856
	ACCS	eQTL_BrainMeta	ENSG00000110455.14	11	44075081	rs113080	11	44080257	G	T	0.295503	5.16317e-05	0.000354079	0.884064	-0.747526	0.0280735	3.26238e-156	-6.90701e-05	0.000473675	0.884065	0.379633	0.587797	20	0.967843
	ACE	eQTL_BrainMeta	ENSG00000159640.17	17	63487721	rs4292	17	63476980	C	T	0.372372	-0.00039512	0.00103503	0.702648	0.563939	0.0318166	2.70352e-70	-0.000700643	0.00183578	0.702714	0.879729	0.107478	18	0.916444
	ACER3	eQTL_BrainMeta	ENSG00000078124.13	11	76943828	rs7925652	11	76994803	A	G	0.23515	0.00231714	0.00121991	0.057507	0.390026	0.0386833	6.59931e-24	0.005941	0.00318279	0.0619571	0.0619571	0.0261872	11	0.438445
	ACKR2	eQTL_BrainMeta	ENSG00000144648.16	3	42846363	rs4683336	3	42818461	C	T	0.31139	-0.00207022	0.00107367	0.0538345	-0.299517	0.0306453	1.46065e-22	0.00691186	0.00365377	0.0585303	0.0442208	0.00302133	11	0.43294
	ACLY	eQTL_BrainMeta	ENSG00000131473.17	17	41898729	rs4796723	17	41855797	A	G	0.0853341	0.000844448	0.00165343	0.609544	0.319864	0.0546094	4.70442e-09	0.00264002	0.00518879	0.610897	0.610897	0.626507	9	0.881994
	ACO1	eQTL_BrainMeta	ENSG00000122729.19	9	32419686	rs7043497	9	32421984	G	A	0.280467	3.55931e-05	0.00104798	0.972906	0.517064	0.0394549	3.07449e-39	6.8837e-05	0.0020268	0.972906	0.718134	0.139089	20	0.991145
	ACOT1	eQTL_BrainMeta	ENSG00000184227.8	14	73540470	rs2041073	14	73505831	C	T	0.4598	0.000281029	0.000353622	0.426779	-0.733275	0.0367442	1.32374e-88	-0.000383252	0.000482633	0.427145	0.74226	0.505395	20	0.798327
	ACOT11	eQTL_BrainMeta	ENSG00000162390.18	1	54590725	rs578368	1	54583038	C	T	0.45128	-9.26403e-05	0.00101648	0.927382	-0.485837	0.0309412	1.46721e-55	0.000190682	0.00209225	0.927384	0.46638	0.286163	20	0.979015
	ACOT12	eQTL_BrainMeta	ENSG00000172497.9	5	81362087	rs4703523	5	81402925	T	C	0.445874	-0.000171555	0.00101659	0.865989	-0.335631	0.0358947	8.72921e-21	0.000511141	0.00302937	0.86601	0.86601	0.953402	20	0.966856
	ACOT2	eQTL_BrainMeta	ENSG00000119673.15	14	73571639	rs2041073	14	73505831	C	T	0.4598	0.000281029	0.000353622	0.426779	-0.632402	0.0370603	2.74572e-65	-0.000444384	0.000559779	0.427279	0.420875	0.438762	20	0.798327
	ACOT4	eQTL_BrainMeta	ENSG00000177465.5	14	73593820	rs10137768	14	73606788	T	C	0.398963	3.95423e-05	0.00104272	0.96975	0.654135	0.0342063	1.61768e-81	6.04497e-05	0.00159405	0.96975	0.961694	0.200207	20	0.99039
	ACOT6	eQTL_BrainMeta	ENSG00000205669.4	14	73615416	rs7156422	14	73620859	T	C	0.439701	0.000858241	0.00103199	0.405614	-0.389106	0.0297574	4.51853e-39	-0.00220568	0.00265757	0.406562	0.577636	0.290887	20	0.791948
	ACOT8	eQTL_BrainMeta	ENSG00000101473.17	20	45849563	rs6130953	20	45867349	A	G	0.381017	0.000447568	0.00104862	0.669512	0.178897	0.0317721	1.79556e-08	0.00250182	0.00587838	0.670402	0.670402	0.386103	20	0.904314
	ACOX2	eQTL_BrainMeta	ENSG00000168306.13	3	58521209	rs4387990	3	58530656	A	G	0.47495	-0.000307617	0.000354257	0.385205	-0.27514	0.0313392	1.6432e-18	0.00111804	0.00129383	0.387517	0.387517	0.356928	4	0.779271
	ACOX3	eQTL_BrainMeta	ENSG00000087008.16	4	8403503	rs1678319	4	8332573	A	G	0.0492739	-0.00253909	0.0031465	0.419693	0.455792	0.0612888	1.03167e-13	-0.00557072	0.0069439	0.422411	0.231	0.614653	3	0.796702
	ACOXL	eQTL_BrainMeta	ENSG00000153093.20	2	110926575	rs2241843	2	111121804	A	C	0.547344	0.000708909	0.00101787	0.486137	-0.804474	0.0403889	2.83003e-88	-0.000881209	0.00126603	0.486403	0.486403	0.268535	17	0.827432
	ACP1	eQTL_BrainMeta	ENSG00000143727.16	2	271212	rs7565795	2	298269	C	T	0.431791	0.000441709	0.000354552	0.21283	0.187058	0.0282583	3.60271e-11	0.00236135	0.00192869	0.220829	0.220829	0.648994	9	0.651186
	ACP2	eQTL_BrainMeta	ENSG00000134575.13	11	47244104	rs7395581	11	47224846	G	A	0.308585	8.96383e-05	0.000353203	0.79966	-0.248265	0.0350358	1.38015e-12	-0.000361059	0.0014236	0.799786	0.799786	0.0363074	20	0.950469
	ACP3	eQTL_BrainMeta	ENSG00000014257.16	3	132342834	rs2263022	3	132285293	C	G	0.0402572	-0.000946992	0.00231172	0.682064	1.26989	0.0649209	3.35502e-85	-0.000745729	0.00182081	0.68213	0.517223	0.455366	5	0.909061
	ACP5	eQTL_BrainMeta	ENSG00000102575.13	19	11576834	rs11668925	19	11602880	T	G	0.402317	-0.00117074	0.00104501	0.262581	-0.186296	0.0305889	1.12676e-09	0.00628428	0.00570353	0.270538	0.519425	0.33472	4	0.700135
	ACP6	eQTL_BrainMeta	ENSG00000162836.12	1	147650247	rs12045115	1	147646379	T	C	0.429379	0.000287506	0.000353879	0.416538	-1.0558	0.0307607	3.55153e-258	-0.000272311	0.000335269	0.416669	0.864181	0.489282	12	0.795072
	ACP7	eQTL_BrainMeta	ENSG00000183760.11	19	39097703	rs2042982	19	39050925	T	C	0.155821	-0.000210094	0.00132379	0.873901	0.5838	0.0425277	6.94611e-43	-0.000359873	0.0022677	0.873909	0.0894236	0.855616	5	0.966856
	ACRV1	eQTL_BrainMeta	ENSG00000134940.14	11	125676198	rs494361	11	125778608	G	A	0.112961	0.00058484	0.000359465	0.103743	-0.451766	0.0487255	1.83267e-20	-0.00129456	0.000807846	0.109048	0.109048	0.505218	20	0.531121
	ACSF2	eQTL_BrainMeta	ENSG00000167107.13	17	50450501	rs2290861	17	50479987	T	C	0.39515	0.000164108	0.000352784	0.641803	-0.205348	0.0284912	5.70205e-13	-0.000799168	0.00172155	0.642495	0.642495	0.00278442	12	0.896471
	ACSF3	eQTL_BrainMeta	ENSG00000176715.17	16	89126248	rs28542844	16	89107296	G	C	0.44041	0.00203072	0.00103421	0.0495823	-0.587563	0.0327522	5.78429e-72	-0.00345618	0.00177068	0.0509509	0.00533039	0.323664	20	0.411777
	ACSL1	eQTL_BrainMeta	ENSG00000151726.15	4	184791206	rs7679890	4	184761540	A	C	0.25449	0.000652353	0.0013096	0.618391	-0.373978	0.0335	6.15097e-29	-0.00174436	0.00350529	0.61874	0.66843	0.827295	20	0.886136
	ACSL3	eQTL_BrainMeta	ENSG00000123983.15	2	222902790	rs12998074	2	222871171	C	T	0.397739	0.000259137	0.00101616	0.798711	0.172458	0.031351	3.77872e-08	0.0015026	0.00589852	0.798922	0.798922	0.335037	8	0.950266
	ACSL5	eQTL_BrainMeta	ENSG00000197142.10	10	112401199	rs3736059	10	112438224	A	T	0.391187	-0.00057744	0.00104377	0.580108	0.484938	0.0293904	3.67767e-61	-0.00119075	0.00215358	0.580321	0.569106	0.191326	13	0.87035
	ACSL6	eQTL_BrainMeta	ENSG00000164398.15	5	131981108	rs440970	5	132000594	G	T	0.412021	0.000355121	0.000353491	0.315084	0.456158	0.0347516	2.32926e-39	0.000778504	0.000777196	0.316497	0.331392	0.0227633	20	0.734641
	ACSM1	eQTL_BrainMeta	ENSG00000166743.9	16	20661064	rs2341643	16	20703900	A	G	0.392192	-0.000834499	0.00103134	0.418435	0.414443	0.0326576	6.67037e-37	-0.00201354	0.00249355	0.419378	0.704088	0.181909	20	0.795891
	ACSM5	eQTL_BrainMeta	ENSG00000183549.10	16	20425435	rs9941185	16	20722801	G	T	0.35525	-0.000657151	0.00105649	0.533934	-0.217748	0.0342685	2.09536e-10	0.00301794	0.00487509	0.535882	0.535882	0.471702	10	0.851135
	ACSS2	eQTL_BrainMeta	ENSG00000131069.20	20	34900054	rs1569780	20	34842104	A	C	0.395605	-0.00170405	0.00103037	0.0981653	-0.331991	0.0380749	2.79605e-18	0.00513281	0.00315895	0.104195	0.104195	0.339356	20	0.521964
	ACSS3	eQTL_BrainMeta	ENSG00000111058.8	12	81098812	rs2525842	12	81136165	C	T	0.445458	0.000494117	0.000356616	0.165878	-0.293851	0.0345136	1.67911e-17	-0.00168152	0.00122956	0.171444	0.510883	0.0773116	20	0.600963
	ACTA1	eQTL_BrainMeta	ENSG00000143632.14	1	229432671	rs728614	1	229428370	T	C	0.182278	0.000656416	0.00037904	0.0833122	0.245814	0.0335032	2.18415e-13	0.00267038	0.00158435	0.0918981	0.0918981	0.178852	5	0.499759
	ACTB	eQTL_BrainMeta	ENSG00000075624.17	7	5545155	rs2537619	7	5519705	A	G	0.573126	-0.00132098	0.00102328	0.196729	-0.176862	0.027085	6.58285e-11	0.00746899	0.00589774	0.205364	0.205364	0.132116	18	0.639357
	ACTC1	eQTL_BrainMeta	ENSG00000159251.8	15	34792889	rs607028	15	34751409	A	G	0.517983	0.000337975	0.00101694	0.739628	0.178835	0.0293737	1.14142e-09	0.00188988	0.00569495	0.740001	0.740001	0.207686	4	0.926157
	ACTN1	eQTL_BrainMeta	ENSG00000072110.15	14	68926784	rs1884632	14	68951456	C	G	0.424913	-0.000815118	0.0010452	0.435468	-0.190082	0.0320856	3.13787e-09	0.00428824	0.0055461	0.439405	0.439405	0.105463	12	0.80655
	ACTN2	eQTL_BrainMeta	ENSG00000077522.14	1	236714386	rs1803032	1	236763145	T	C	0.247318	-0.000113741	0.000353636	0.747731	-0.494316	0.0357797	2.05419e-43	0.000230097	0.000715598	0.747797	0.204222	0.0259938	20	0.928378
	ACTN3	eQTL_BrainMeta	ENSG00000248746.6	11	66554865	rs531490	11	66556889	T	G	0.456296	0.00223242	0.00106282	0.0356885	-0.22429	0.0311923	6.45239e-13	-0.00995326	0.00493665	0.0437793	0.0437793	0.125789	19	0.392281
	ACTR10	eQTL_BrainMeta	ENSG00000131966.14	14	58217858	rs7150530	14	58202151	A	C	0.475385	-9.71737e-05	0.000352871	0.783024	0.377037	0.0337864	6.44061e-29	-0.00025773	0.000936191	0.783088	0.783088	0.139774	20	0.944143
	ACTR1B	eQTL_BrainMeta	ENSG00000115073.8	2	97659991	rs7589964	2	97600855	A	G	0.248997	0.000189246	0.00124342	0.87903	-0.272395	0.0362905	6.09806e-14	-0.000694748	0.00456569	0.879055	0.879055	0.0844725	20	0.967084
	ACTR2	eQTL_BrainMeta	ENSG00000138071.14	2	65249520	rs268880	2	65273956	G	T	0.437312	-0.00159263	0.00106367	0.134316	-0.481587	0.0294146	3.01289e-60	0.00330704	0.00221789	0.135942	0.275266	0.0197538	18	0.563552
	ACTR3B	eQTL_BrainMeta	ENSG00000133627.18	7	152807563	rs11761126	7	152833406	A	G	0.384448	-0.000373913	0.00104219	0.719764	0.185087	0.0325644	1.31785e-08	-0.0020202	0.00564203	0.720297	0.720297	0.691453	14	0.921337
	ACTR5	eQTL_BrainMeta	ENSG00000101442.10	20	38760490	rs2254382	20	38751083	C	A	0.408708	-0.00127803	0.000371636	0.000584038	-0.299332	0.0321537	1.28566e-20	0.0042696	0.00132355	0.00125596	0.00125596	0.403875	11	0.0822603
	ACTR8	eQTL_BrainMeta	ENSG00000113812.14	3	53874609	rs1992155	3	53891990	C	T	0.45411	0.0002876	0.000354419	0.417096	-0.877527	0.0285785	4.74797e-207	-0.000327739	0.000404025	0.417259	0.528664	0.404194	19	0.795156
	ACVR2A	eQTL_BrainMeta	ENSG00000121989.15	2	147887671	rs2288190	2	147900020	A	G	0.373134	0.00021958	0.000353332	0.534299	0.189954	0.0299595	2.29257e-10	0.00115597	0.00186901	0.53625	0.53625	0.107234	15	0.851389
	ACVR2B	eQTL_BrainMeta	ENSG00000114739.14	3	38473516	rs9877282	3	38499961	G	A	0.428235	0.000462033	0.00101688	0.649567	-0.335182	0.0283755	3.36857e-32	-0.00137845	0.00303605	0.649809	0.649809	0.324664	17	0.899557
	ACY3	eQTL_BrainMeta	ENSG00000132744.8	11	67646643	rs2509715	11	67647120	G	A	0.181267	-0.000408973	0.00159957	0.7982	-0.687396	0.0486077	2.10147e-45	0.00059496	0.00232737	0.798232	0.798232	0.141822	12	0.949948
	ACYP1	eQTL_BrainMeta	ENSG00000119640.9	14	75061360	rs59594872	14	75180354	A	C	0.478281	-0.00133838	0.0010154	0.187477	-0.236877	0.0297856	1.82412e-15	0.00565011	0.00434511	0.193485	0.193485	0.0015305	20	0.625956
	ACYP2	eQTL_BrainMeta	ENSG00000170634.13	2	54138069	rs1363062	2	54054625	C	T	0.505793	0.000210675	0.000353618	0.551329	0.287745	0.0300952	1.16429e-21	0.000732158	0.00123131	0.552099	0.552099	0.0490191	20	0.858896
	ADA	eQTL_BrainMeta	ENSG00000196839.13	20	44635877	rs6103817	20	44673768	T	C	0.281841	-0.00057728	0.0010663	0.588242	0.386895	0.0349747	1.91517e-28	-0.00149209	0.00275935	0.588688	0.787359	0.848351	11	0.87349
	ADA2	eQTL_BrainMeta	ENSG00000093072.18	22	17218512	rs5992639	22	17200081	G	A	0.460769	0.00143271	0.00102366	0.161633	-0.683236	0.0287585	9.14507e-125	-0.00209695	0.00150085	0.162359	0.56539	0.728217	10	0.58921
	ADAD2	eQTL_BrainMeta	ENSG00000140955.11	16	84194153	rs2278043	16	84180359	A	G	0.45435	0.00015247	0.000352995	0.66579	-0.489145	0.0297191	7.2369e-61	-0.000311708	0.000721906	0.665898	0.112354	0.396744	20	0.903522
	ADAL	eQTL_BrainMeta	ENSG00000168803.16	15	43342620	rs2924368	15	43485434	A	G	0.105276	-0.000911354	0.00178555	0.609768	-1.21935	0.0516589	3.51407e-123	0.000747409	0.00146469	0.609852	0.209443	0.0467722	20	0.881968
	ADAM10	eQTL_BrainMeta	ENSG00000137845.15	15	58669300	rs7168776	15	58583199	G	A	0.412734	0.000586766	0.00101736	0.564107	-0.299111	0.0307337	2.19502e-22	-0.0019617	0.00340726	0.56479	0.56479	0.229062	20	0.865086
	ADAM15	eQTL_BrainMeta	ENSG00000143537.14	1	155056670	rs3806256	1	155063135	T	C	0.4818	-7.48856e-05	0.00035297	0.831983	0.557795	0.032276	6.42261e-67	-0.000134253	0.000632844	0.831996	0.364265	0.349378	11	0.960266
	ADAM17	eQTL_BrainMeta	ENSG00000151694.14	2	9522609	rs6432017	2	9553746	G	A	0.326755	0.000156814	0.000352822	0.656714	-0.490808	0.029946	2.26272e-60	-0.000319501	0.000719125	0.656832	0.730606	0.280429	14	0.901159
	ADAM19	eQTL_BrainMeta	ENSG00000135074.16	5	157485654	rs1990951	5	157493903	C	T	0.539062	-0.000310888	0.000353039	0.378532	0.213133	0.0342672	4.97931e-10	-0.00145865	0.00167294	0.383258	0.379613	0.172492	12	0.77736
	ADAM21	eQTL_BrainMeta	ENSG00000139985.8	14	70438767	rs7493545	14	70484517	A	C	0.438139	-0.000417891	0.000355168	0.239355	0.413537	0.0335378	6.20816e-35	-0.00101053	0.000862755	0.241486	0.237621	0.608112	20	0.672218
	ADAM22	eQTL_BrainMeta	ENSG00000008277.14	7	88068516	rs11772873	7	88083380	T	C	0.428186	0.000698838	0.0010841	0.519171	0.201809	0.0318327	2.3025e-10	0.00346287	0.00539962	0.521316	0.521316	0.0315182	15	0.84298
	ADAM23	eQTL_BrainMeta	ENSG00000114948.13	2	206532330	rs7595952	2	206593964	A	G	0.531285	0.00135386	0.00104858	0.196657	0.277521	0.0317593	2.36714e-18	0.0048784	0.00381941	0.201508	0.19114	0.061379	20	0.635867
	ADAM29	eQTL_BrainMeta	ENSG00000168594.15	4	174903924	rs2200458	4	174820131	C	G	0.273908	-0.000214765	0.00111844	0.847725	-0.430242	0.0312865	4.97583e-43	0.000499172	0.0025998	0.847739	0.321452	0.299538	18	0.966856
	ADAM32	eQTL_BrainMeta	ENSG00000197140.15	8	39195953	rs4633028	8	39052342	A	G	0.232823	0.000674615	0.00120472	0.575494	-0.46356	0.036586	8.62522e-37	-0.00145529	0.00260137	0.575866	0.847649	0.7128	20	0.869996
	ADAM33	eQTL_BrainMeta	ENSG00000149451.18	20	3675105	rs2326250	20	3722353	T	C	0.31588	0.00108673	0.00116352	0.350303	0.308612	0.0334994	3.18755e-20	0.00352135	0.00378951	0.352766	0.365196	0.0633695	19	0.758812
	ADAM7	eQTL_BrainMeta	ENSG00000069206.15	8	24483950	rs2925775	8	24907100	C	A	0.335208	-0.00142692	0.00104868	0.173615	0.388719	0.0503326	1.13616e-14	-0.00367083	0.00273934	0.180232	0.180232	0.135863	20	0.612237
	ADAM8	eQTL_BrainMeta	ENSG00000151651.16	10	133269644	rs1891370	10	133259891	G	A	0.104661	0.00030736	0.00168747	0.855471	0.337453	0.0459908	2.17778e-13	0.000910821	0.00500213	0.855515	0.855515	0.858678	16	0.966856
	ADAM9	eQTL_BrainMeta	ENSG00000168615.13	8	39051099	rs11985898	8	39108494	A	G	0.471099	2.14931e-05	0.000352724	0.951411	-0.308345	0.0320411	6.36615e-22	-6.97048e-05	0.00114395	0.951412	0.218756	0.956966	15	0.985673
	ADAMTS13	eQTL_BrainMeta	ENSG00000160323.19	9	133436881	rs3124776	9	133419330	T	C	0.5226	-0.000282956	0.000353894	0.423972	0.526589	0.0327452	3.44474e-58	-0.000537337	0.000672881	0.424544	0.613724	0.223402	20	0.797567
	ADAMTS14	eQTL_BrainMeta	ENSG00000138316.11	10	70717474	rs117927780	10	70672550	G	T	0.533153	0.00013833	0.00101622	0.891725	0.803109	0.0291689	7.06333e-167	0.000172243	0.00126538	0.891727	0.780385	0.188525	20	0.96881
	ADAMTS16	eQTL_BrainMeta	ENSG00000145536.15	5	5230317	rs2964139	5	5390252	G	A	0.45775	0.000145044	0.000352676	0.680877	-0.194065	0.0302397	1.38473e-10	-0.0007474	0.00182104	0.681494	0.681494	0.193245	3	0.909061
	ADAMTS17	eQTL_BrainMeta	ENSG00000140470.15	15	100156721	rs2117807	15	99940377	G	A	0.413172	-5.21393e-07	0.00104273	0.999601	-0.199968	0.0318907	3.60099e-10	2.60739e-06	0.00521447	0.999601	0.871902	null	null	0.99973
	ADAMTS18	eQTL_BrainMeta	ENSG00000140873.16	16	77341423	rs891134	16	77359175	C	G	0.408517	-0.000558614	0.00100856	0.579667	1.13708	0.0226012	0	-0.000491269	0.000887027	0.57969	0.205479	0.49131	20	0.870237
	ADAMTS20	eQTL_BrainMeta	ENSG00000173157.17	12	43453035	rs2047770	12	43509203	T	C	0.485648	-9.8838e-06	0.000352742	0.977646	0.526409	0.0467242	1.92504e-29	-1.87759e-05	0.000670093	0.977646	0.404402	2.89246e-05	20	0.993117
	ADAMTS3	eQTL_BrainMeta	ENSG00000156140.10	4	72425095	rs4694508	4	72664442	C	T	0.512699	0.000163333	0.000352892	0.643477	0.478032	0.0341711	1.81002e-44	0.000341678	0.000738622	0.643659	0.643659	0.380009	20	0.89664
	ADAMTS5	eQTL_BrainMeta	ENSG00000154736.6	21	26942505	rs229115	21	26871195	A	G	0.472286	-0.0010941	0.00106026	0.302109	0.241156	0.0301366	1.22324e-15	-0.0045369	0.00443297	0.306097	0.499096	0.23478	8	0.725957
	ADAMTS7	eQTL_BrainMeta	ENSG00000136378.15	15	78785335	rs28699256	15	78766609	C	T	0.457308	5.12093e-05	0.00104272	0.960831	0.338613	0.0304475	9.89393e-29	0.000151232	0.0030794	0.960831	0.632505	0.163628	20	0.988242
	ADAMTS8	eQTL_BrainMeta	ENSG00000134917.10	11	130416766	rs4997571	11	130406384	G	C	0.503356	-0.00168099	0.00102525	0.10109	0.485063	0.0313712	6.25798e-54	-0.00346551	0.00212549	0.103007	0.220748	0.0553462	20	0.521214
	ADAMTSL1	eQTL_BrainMeta	ENSG00000178031.18	9	18408756	rs4961449	9	17815643	G	A	0.420546	0.000273688	0.000353383	0.438646	0.286292	0.0348004	1.92445e-16	0.000955974	0.0012398	0.440665	0.440665	0.335416	19	0.807044
	ADAMTSL2	eQTL_BrainMeta	ENSG00000197859.11	9	133553842	rs9696835	9	133545583	A	G	0.0752057	0.000751758	0.00159532	0.63748	0.610795	0.053286	2.03351e-30	0.00123078	0.00261408	0.637764	0.637764	0.0467017	6	0.895414
	ADAMTSL3	eQTL_BrainMeta	ENSG00000156218.13	15	83846965	rs2585059	15	83616602	C	T	0.413911	-0.00157965	0.00103699	0.127681	-0.29922	0.0336256	5.65625e-19	0.00527923	0.00351605	0.133234	0.133234	0.395363	16	0.561209
	ADAR	eQTL_BrainMeta	ENSG00000160710.18	1	154604854	rs4845384	1	154615193	A	G	0.319584	-0.00130162	0.00107419	0.225621	-0.53941	0.0341239	2.76664e-56	0.00241304	0.00199727	0.226981	0.226981	0.247269	15	0.658957
	ADARB1	eQTL_BrainMeta	ENSG00000197381.16	21	45150207	rs442380	21	45097296	G	A	0.0953479	8.32431e-05	0.000374235	0.823975	0.505426	0.0467324	2.91258e-27	0.000164699	0.000740592	0.824012	0.824012	0.16443	8	0.957983
	ADARB2	eQTL_BrainMeta	ENSG00000185736.16	10	1459291	rs10794730	10	1201082	T	C	0.257523	-0.000425798	0.000356024	0.231704	0.466957	0.0381624	1.99444e-34	-0.000911856	0.000766067	0.233925	0.0726028	0.0473228	12	0.664412
	ADAT1	eQTL_BrainMeta	ENSG00000065457.11	16	75610084	rs4888438	16	75608694	G	C	0.460605	-0.000509091	0.00102277	0.618655	-0.582933	0.0337336	6.59526e-67	0.000873326	0.00175525	0.6188	0.0430254	0.155695	14	0.886136
	ADAT2	eQTL_BrainMeta	ENSG00000189007.16	6	143436763	rs161074	6	143458499	G	T	0.369298	-0.000471922	0.0010906	0.66522	-0.283714	0.0316827	3.40242e-19	0.00166337	0.0038485	0.665586	0.665586	0.395249	7	0.903522
	ADCK1	eQTL_BrainMeta	ENSG00000063761.16	14	77867561	rs4903647	14	77812567	C	T	0.424393	0.00264079	0.00103657	0.0108462	0.271502	0.0339836	1.35807e-15	0.00972661	0.00400734	0.015216	0.065573	0.0114786	20	0.249773
	ADCK2	eQTL_BrainMeta	ENSG00000133597.11	7	140684603	rs6943131	7	140527673	A	G	0.4061	0.000104244	0.0010347	0.919751	-0.228155	0.0329081	4.11757e-12	-0.0004569	0.00453557	0.919759	0.756753	0.904945	12	0.977101
	ADCY10	eQTL_BrainMeta	ENSG00000143199.18	1	167861800	rs3767458	1	167857613	C	T	0.401984	-7.94724e-05	0.000352757	0.821754	-0.240691	0.0297293	5.67513e-16	0.000330184	0.00146617	0.821822	0.34451	0.413742	4	0.956856
	ADCY2	eQTL_BrainMeta	ENSG00000078295.17	5	7613109	rs6879915	5	7794730	C	A	0.20535	0.000316136	0.000355811	0.374275	0.291948	0.0365412	1.35427e-15	0.00108285	0.00122626	0.377209	0.508468	0.801888	8	0.774709
	ADCY3	eQTL_BrainMeta	ENSG00000138031.15	2	24869703	rs10186242	2	24907815	T	C	0.447774	-0.000236275	0.00102923	0.81843	-0.77675	0.0312417	1.89109e-136	0.000304184	0.0013251	0.818437	0.430582	0.244337	20	0.956409
	ADCY4	eQTL_BrainMeta	ENSG00000129467.14	14	24326721	rs12891732	14	24330637	C	T	0.417299	1.243e-06	0.000352702	0.997188	0.423518	0.031231	6.83441e-42	2.93493e-06	0.00083279	0.997188	0.845985	0.0288391	20	0.999409
	ADCY5	eQTL_BrainMeta	ENSG00000173175.15	3	123365693	rs9841477	3	123438630	C	A	0.408306	-0.00055234	0.000357288	0.122122	-0.206131	0.0274192	5.57225e-14	0.00267956	0.00176957	0.129965	0.127981	0.236127	5	0.559917
	ADCY6	eQTL_BrainMeta	ENSG00000174233.12	12	48777641	rs2446990	12	48793667	G	A	0.38405	-9.18333e-05	0.000353781	0.79519	-0.194572	0.0312214	4.6053e-10	0.000471976	0.00181983	0.795364	0.795364	null	null	0.948526
	ADCY7	eQTL_BrainMeta	ENSG00000121281.13	16	50282136	rs3814283	16	50234906	G	T	0.263553	0.00156594	0.00130135	0.228853	0.182582	0.0332146	3.86235e-08	0.00857667	0.00729629	0.239801	0.239801	0.0710096	7	0.668712
	ADCY8	eQTL_BrainMeta	ENSG00000155897.10	8	130910605	rs10956565	8	130963169	C	T	0.0210542	-0.00159133	0.00304727	0.601521	-0.968766	0.130195	1.00004e-13	0.00164263	0.00315326	0.602414	0.602414	0.0227101	6	0.878587
	ADCY9	eQTL_BrainMeta	ENSG00000162104.10	16	4034915	rs432166	16	4106856	A	C	0.4313	0.000638508	0.00035754	0.0741261	0.184786	0.0303225	1.10101e-09	0.00345539	0.00201625	0.0865721	0.0865721	0.979766	13	0.490539
	ADCYAP1	eQTL_BrainMeta	ENSG00000141433.13	18	908521	rs2052727	18	2137069	A	C	0.453755	0.00226462	0.00103278	0.0283269	0.273617	0.0282865	3.92377e-22	0.00827658	0.00387032	0.0324783	0.0324783	0.00391525	14	0.354029
	ADCYAP1R1	eQTL_BrainMeta	ENSG00000078549.15	7	31081893	rs2284223	7	31071826	C	T	0.396282	0.000858888	0.00101752	0.398615	0.210269	0.031344	1.96717e-11	0.00408471	0.0048773	0.402315	0.402315	0.963387	10	0.789077
	ADD2	eQTL_BrainMeta	ENSG00000075340.23	2	70687922	rs4852698	2	70673822	C	G	0.429726	-0.00055753	0.00103042	0.588457	-0.172012	0.0272894	2.91461e-10	0.00324123	0.0060124	0.589824	0.589824	0.411689	3	0.873671
	ADD3	eQTL_BrainMeta	ENSG00000148700.15	10	110065966	rs1349348	10	110034796	T	C	0.164598	0.000139369	0.000373378	0.708951	0.558927	0.0418115	9.32905e-41	0.000249351	0.000668286	0.709059	0.709059	0.148897	20	0.917034
	ADGRA3	eQTL_BrainMeta	ENSG00000152990.14	4	22430569	rs2618945	4	22674670	T	C	0.509319	0.000347858	0.000354292	0.326179	0.561492	0.0304254	4.777e-76	0.000619524	0.000631875	0.326862	0.326862	0.620483	11	0.743435
	ADGRD1	eQTL_BrainMeta	ENSG00000111452.13	12	131047688	rs1195889	12	131030128	A	G	0.570784	0.000163504	0.00037302	0.661151	0.358002	0.0289538	4.06193e-35	0.000456712	0.0010426	0.66135	0.431584	0.556029	20	0.902022
	ADGRE1	eQTL_BrainMeta	ENSG00000174837.15	19	6914013	rs8110698	19	7004521	G	A	0.46172	-0.000382256	0.00102933	0.710367	0.213333	0.0321996	3.46459e-11	-0.00179182	0.00483257	0.710801	0.710801	0.400756	7	0.917464
	ADGRE2	eQTL_BrainMeta	ENSG00000127507.18	19	14755476	rs2335225	19	14831879	A	G	0.4052	-2.74029e-05	0.000352686	0.938068	0.419001	0.0315058	2.34132e-40	-6.54006e-05	0.000841745	0.93807	0.249392	0.472693	15	0.981563
	ADGRE5	eQTL_BrainMeta	ENSG00000123146.20	19	14394613	rs10410071	19	14397573	A	G	0.488903	0.000814323	0.00105025	0.438126	0.20132	0.0296437	1.11103e-11	0.00404491	0.0052507	0.441088	0.658079	0.353424	3	0.807044
	ADGRF3	eQTL_BrainMeta	ENSG00000173567.15	2	26327495	rs55696343	2	26324709	C	T	0.498759	-5.8162e-05	0.00100887	0.954027	-0.292962	0.0297336	6.65973e-23	0.00019853	0.00344374	0.954028	0.954028	0.217511	20	0.987135
	ADGRF4	eQTL_BrainMeta	ENSG00000153294.12	6	47703942	rs1032145	6	47665074	C	T	0.375991	-0.000563869	0.00101659	0.579121	-0.393549	0.0352225	5.51467e-29	0.00143278	0.00258631	0.579588	0.579588	0.607602	13	0.870237
	ADGRF5	eQTL_BrainMeta	ENSG00000069122.19	6	46903733	rs4714964	6	46953253	A	G	0.25439	0.000188279	0.000356029	0.596922	0.222616	0.0331583	1.89717e-11	0.000845759	0.00160425	0.598055	0.598055	0.447029	10	0.877501
	ADGRL3	eQTL_BrainMeta	ENSG00000150471.16	4	61639796	rs10027782	4	61326361	C	A	0.254545	-0.000427915	0.0011257	0.703848	-0.363163	0.0320587	9.5279e-30	0.0011783	0.00310146	0.704006	0.704006	0.0765755	9	0.916444
	ADGRV1	eQTL_BrainMeta	ENSG00000164199.18	5	90846891	rs556894	5	90539222	A	C	0.454013	0.000710209	0.00101807	0.485426	-0.311183	0.032133	3.51964e-22	-0.00228229	0.0032801	0.486555	0.765074	0.187485	20	0.827432
	ADH5	eQTL_BrainMeta	ENSG00000197894.11	4	99079889	rs6850191	4	99150530	T	C	0.184856	0.00221483	0.00131141	0.0912406	-0.426074	0.0398681	1.16975e-26	-0.00519823	0.0031161	0.0952785	0.10557	0.0411695	7	0.506542
	ADHFE1	eQTL_BrainMeta	ENSG00000147576.17	8	66450699	rs2555569	8	66469224	T	C	0.473001	-0.000190559	0.00101655	0.851303	0.861361	0.032568	3.83563e-154	-0.00022123	0.0011802	0.851306	0.645095	0.984183	15	0.966856
	ADI1	eQTL_BrainMeta	ENSG00000182551.14	2	3508449	rs6422707	2	3515801	A	C	0.134748	-0.00232906	0.00123202	0.0586989	-0.8615	0.0441994	1.30415e-84	0.0027035	0.0014368	0.0598887	0.0567636	0.0767194	11	0.435089
	ADIPOR1	eQTL_BrainMeta	ENSG00000159346.13	1	202949699	rs6427981	1	202940475	C	T	0.372282	0.000887261	0.00108324	0.412739	0.283551	0.0303794	1.02292e-20	0.00312911	0.00383494	0.41453	0.41453	0.459675	6	0.794339
	ADK	eQTL_BrainMeta	ENSG00000156110.15	10	74430582	rs7087290	10	74196269	C	T	0.264479	0.000394414	0.00107854	0.714595	0.41325	0.0346574	8.8899e-33	0.000954419	0.00261113	0.714723	0.919868	0.59567	20	0.919053
	ADO	eQTL_BrainMeta	ENSG00000181915.5	10	62806600	rs10995307	10	62792482	C	T	0.499142	0.000700085	0.000358316	0.0507227	-0.299517	0.0286718	1.52194e-25	-0.00233738	0.00121706	0.0547927	0.0547927	0.617484	20	0.427702
	ADORA2B	eQTL_BrainMeta	ENSG00000170425.3	17	15960332	rs2779210	17	15971833	G	A	0.430376	-0.000111507	0.00102951	0.913749	0.36225	0.0301837	3.48859e-33	-0.000307819	0.0028421	0.913752	0.913752	0.0257558	20	0.975769
	ADORA3	eQTL_BrainMeta	ENSG00000282608.2	1	111501531	rs2032006	1	111497300	C	T	0.449965	0.000787377	0.00103128	0.44517	-0.388666	0.0390878	2.69479e-23	-0.00202585	0.00266121	0.446507	0.446507	0.248298	5	0.809453
	ADPRHL1	eQTL_BrainMeta	ENSG00000153531.13	13	113426567	rs3751415	13	113400998	A	C	0.386738	-4.93235e-05	0.000352702	0.888783	0.600294	0.0312755	4.17452e-82	-8.21656e-05	0.000587564	0.888786	0.888786	0.479106	19	0.968701
	ADPRM	eQTL_BrainMeta	ENSG00000170222.12	17	10704576	rs448732	17	10709293	A	G	0.414841	0.00224384	0.00103383	0.0299752	-0.246088	0.0269493	6.75393e-20	-0.00911802	0.00431808	0.0347215	0.0347215	0.0162932	11	0.360043
	ADRA1A	eQTL_BrainMeta	ENSG00000120907.18	8	26807714	rs580644	8	26862973	A	G	0.107164	0.000368178	0.000375692	0.327087	-0.376088	0.0572951	5.2367e-11	-0.000978969	0.00101002	0.332418	0.621731	0.384624	10	0.746704
	ADRA1B	eQTL_BrainMeta	ENSG00000170214.5	5	159919046	rs4493656	5	159548655	A	G	0.41814	0.000247685	0.000353571	0.483599	0.222481	0.0310543	7.82165e-13	0.00111329	0.0015968	0.485677	0.485677	0.00737982	4	0.827432
	ADRA1D	eQTL_BrainMeta	ENSG00000171873.8	20	4234959	rs835877	20	4226029	A	G	0.283183	0.00212076	0.00107541	0.048604	0.577478	0.0335448	2.04575e-66	0.00367246	0.00187443	0.0500852	0.0593985	0.0617125	20	0.408695
	ADRA2B	eQTL_BrainMeta	ENSG00000274286.2	2	96114719	rs2692938	2	96087401	G	A	0.213172	0.000862729	0.000365588	0.0182827	0.470504	0.0424595	1.54695e-28	0.00183363	0.000794436	0.0209944	0.0209944	0.052128	14	0.286202
	ADRB1	eQTL_BrainMeta	ENSG00000043591.6	10	114045385	rs10885531	10	114054633	T	C	0.4981	-0.000400246	0.000354864	0.259369	0.214195	0.0274648	6.24611e-15	-0.00186861	0.00167397	0.264306	0.264306	0.494215	5	0.693369
	ADSS1	eQTL_BrainMeta	ENSG00000185100.11	14	104735777	rs7142772	14	104734040	G	T	0.438007	8.47153e-06	0.000352705	0.980838	-0.361942	0.0295367	1.60004e-34	-2.34058e-05	0.000974482	0.980838	0.445194	0.149485	16	0.994239
	ADSS2	eQTL_BrainMeta	ENSG00000035687.10	1	244430202	rs3123708	1	244389383	G	C	0.398398	0.00101747	0.00102016	0.318591	-0.249505	0.0318747	4.96973e-15	-0.00407795	0.00412181	0.322488	0.322488	0.542844	13	0.739902
	ADTRP	eQTL_BrainMeta	ENSG00000111863.13	6	11759550	rs2142896	6	11796406	A	G	0.25832	0.00044561	0.00108727	0.68192	-0.321054	0.0316718	3.78861e-24	-0.00138796	0.00338931	0.682165	0.675365	0.314005	6	0.909061
	AEBP1	eQTL_BrainMeta	ENSG00000106624.11	7	44109453	rs2239614	7	44103525	C	T	0.315713	0.000952602	0.00108247	0.378847	0.664662	0.0329854	2.68198e-90	0.00143321	0.00163016	0.379301	0.0176823	0.292929	8	0.775444
	AEBP2	eQTL_BrainMeta	ENSG00000139154.16	12	19562423	rs10161244	12	19652377	C	T	0.359456	0.000292766	0.000354433	0.408797	-0.168066	0.0304789	3.50428e-08	-0.00174198	0.00213242	0.413986	0.413986	0.113628	9	0.794339
	AEN	eQTL_BrainMeta	ENSG00000181026.15	15	88626809	rs11858257	15	88621643	C	T	0.265891	-0.000463394	0.000374932	0.21648	-0.318266	0.0378552	4.19e-17	0.001456	0.00119071	0.221405	0.221405	0.00778575	5	0.651222
	AFAP1	eQTL_BrainMeta	ENSG00000196526.10	4	7849320	rs2269852	4	7761857	A	G	0.315318	0.000967598	0.000364207	0.00789043	0.186492	0.0319535	5.33588e-09	0.00518843	0.00214576	0.0156064	0.0156064	0.590048	13	0.250584
	AFDN	eQTL_BrainMeta	ENSG00000130396.20	6	167899472	rs35338621	6	167853378	A	C	0.420426	0.000156523	0.00100918	0.876744	0.435576	0.0291623	1.91371e-50	0.000359347	0.00231702	0.87675	0.858185	0.747363	13	0.966856
	AFF1	eQTL_BrainMeta	ENSG00000172493.22	4	87038028	rs12650500	4	86862737	C	T	0.287072	0.00107055	0.00115609	0.35444	-0.306098	0.0429945	1.08336e-12	-0.00349741	0.00380867	0.358474	0.358474	0.160536	12	0.762961
	AFF3	eQTL_BrainMeta	ENSG00000144218.20	2	99868924	rs10167279	2	100188811	A	T	0.395247	3.57367e-05	0.00106894	0.97333	0.458234	0.0380767	2.34044e-33	7.7988e-05	0.00233275	0.97333	0.953281	0.693503	17	0.991145
	AFMID	eQTL_BrainMeta	ENSG00000183077.15	17	78197509	rs2661683	17	78185726	C	T	0.430254	-0.000729715	0.00101883	0.47385	-0.342003	0.029156	8.93263e-32	0.00213365	0.00298456	0.474673	0.741015	0.473327	17	0.822257
	AGA	eQTL_BrainMeta	ENSG00000038002.9	4	177436606	rs11131799	4	177442224	G	A	0.357193	0.000521869	0.00103547	0.614265	-1.00069	0.026138	0	-0.00052151	0.00103484	0.614296	0.779074	0.519934	16	0.884825
	AGAP1	eQTL_BrainMeta	ENSG00000157985.19	2	235812922	rs6757301	2	235491309	C	T	0.497743	-0.000888999	0.00101949	0.383205	-0.20286	0.0299403	1.23994e-11	0.00438233	0.00506703	0.387109	0.387109	0.223652	7	0.779271
	AGAP4	eQTL_BrainMeta	ENSG00000188234.14	10	45839744	rs10751383	10	45442544	A	C	0.436987	3.74562e-05	0.000352754	0.915438	-0.675382	0.0344498	1.40647e-85	-5.54592e-05	0.000522311	0.915439	0.634933	0.30285	20	0.976393
	AGAP5	eQTL_BrainMeta	ENSG00000172650.14	10	73686084	rs7076525	10	73753039	C	T	0.421866	-0.000464918	0.000356023	0.191598	-0.402891	0.0332305	7.86998e-34	0.00115396	0.000888782	0.194164	0.194164	0.128603	16	0.626717
	AGAP6	eQTL_BrainMeta	ENSG00000204149.14	10	49996922	rs1258186	10	49759363	T	C	0.319155	0.000436477	0.0010693	0.683136	-0.215069	0.032868	6.01304e-11	-0.00202947	0.00498158	0.683717	0.683717	0.439303	15	0.910219
	AGAP9	eQTL_BrainMeta	ENSG00000198035.9	10	46814236	rs1217167	10	47401928	G	C	0.0563303	0.00236859	0.0016942	0.162096	-0.500215	0.0794882	3.115e-10	-0.00473516	0.00346953	0.172321	0.172321	null	null	0.60226
	AGBL2	eQTL_BrainMeta	ENSG00000165923.16	11	47687490	rs9666924	11	47518455	C	T	0.145279	-0.000241358	0.000372644	0.517185	0.365734	0.0584185	3.83547e-10	-0.000659929	0.00102433	0.519412	0.519412	0.129276	11	0.842028
	AGBL3	eQTL_BrainMeta	ENSG00000146856.14	7	135067236	rs10954478	7	135015243	G	C	0.295021	-0.00076557	0.00107056	0.474539	-0.633721	0.0339138	6.41331e-78	0.00120806	0.00169056	0.474862	0.0871301	0.163826	18	0.822257
	AGFG1	eQTL_BrainMeta	ENSG00000173744.18	2	227516684	rs12694731	2	227456582	T	C	0.20431	-0.00266129	0.00128189	0.0378879	0.274037	0.036591	6.93045e-14	-0.00971144	0.00485422	0.0454334	0.0454334	0.0124984	20	0.39559
	AGGF1	eQTL_BrainMeta	ENSG00000164252.13	5	77047243	rs72765104	5	77031993	G	C	0.413863	-0.000452607	0.00103514	0.661935	-0.26231	0.0304168	6.47288e-18	0.00172546	0.0039513	0.662342	0.922768	0.624169	7	0.902766
	AGL	eQTL_BrainMeta	ENSG00000162688.17	1	99887192	rs503818	1	100056713	G	A	0.109971	-0.00109485	0.0015098	0.468351	-0.665449	0.0525321	8.95513e-37	0.00164528	0.00227255	0.469078	0.680145	0.505028	20	0.819457
	AGMAT	eQTL_BrainMeta	ENSG00000116771.6	1	15578375	rs4661637	1	15502962	C	G	0.465159	0.000655774	0.00104426	0.530016	-0.366852	0.033345	3.74893e-28	-0.00178757	0.00285117	0.530685	0.456215	0.516912	15	0.847361
	AGMO	eQTL_BrainMeta	ENSG00000187546.14	7	15381166	rs6965690	7	15374783	T	G	0.421566	0.000314309	0.00101697	0.757273	-0.446052	0.0324638	5.84777e-43	-0.000704646	0.00228051	0.757332	0.591456	0.704454	20	0.931511
	AGO2	eQTL_BrainMeta	ENSG00000123908.12	8	140577895	rs55762429	8	140598961	C	G	0.495518	-0.00310581	0.00104739	0.0030239	0.377412	0.0304793	3.24871e-35	-0.00822923	0.00285364	0.00392955	0.00392955	0.0648536	20	0.146882
	AGPAT2	eQTL_BrainMeta	ENSG00000169692.13	9	136680300	rs6951	9	136673310	G	C	0.203084	-0.000453907	0.00128328	0.723557	-0.283444	0.0368842	1.5334e-14	0.0016014	0.00453223	0.723837	0.933859	0.879731	6	0.922436
	AGPAT3	eQTL_BrainMeta	ENSG00000160216.21	21	43926407	rs3788096	21	43973199	G	C	0.586785	-0.00116828	0.00106262	0.27158	-0.356227	0.0307442	4.80737e-31	0.00327958	0.00299638	0.273729	0.273729	0.274641	5	0.700877
	AGPAT4	eQTL_BrainMeta	ENSG00000026652.15	6	161202014	rs9355888	6	161314972	C	T	0.408654	-0.00129773	0.00101995	0.20325	0.306484	0.0313931	1.62631e-22	-0.00423426	0.00335605	0.207065	0.207065	0.664849	6	0.641491
	AGRN	eQTL_BrainMeta	ENSG00000188157.15	1	1038119	rs9331226	1	1057439	G	A	0.408925	0.000388608	0.00102177	0.703702	-0.356469	0.0291442	2.11706e-34	-0.00109016	0.00286775	0.703838	0.703838	0.0609741	20	0.916444
	AGT	eQTL_BrainMeta	ENSG00000135744.9	1	230718176	rs1536591	1	230686861	G	A	0.237686	-0.000177666	0.000354393	0.616142	-0.703277	0.0348184	1.01058e-90	0.000252627	0.000504072	0.616251	0.131927	0.923941	14	0.88546
	AGTR1	eQTL_BrainMeta	ENSG00000144891.19	3	148720396	rs2638363	3	148701406	T	C	0.186665	0.000239773	0.00140495	0.864488	0.310882	0.035732	3.30752e-18	0.000771267	0.0045201	0.864514	0.864514	0.0119661	17	0.966856
	AGTRAP	eQTL_BrainMeta	ENSG00000177674.16	1	11745443	rs34219540	1	11722449	T	C	0.392807	0.000502884	0.00101712	0.621009	-0.400703	0.0251057	2.40309e-57	-0.00125501	0.00253956	0.621177	0.790413	0.967674	5	0.88734
	AHI1	eQTL_BrainMeta	ENSG00000135541.22	6	135390920	rs6935146	6	135306231	T	C	0.435598	-0.000238164	0.000353582	0.500581	-0.371966	0.032698	5.52016e-30	0.000640285	0.000952242	0.50133	0.50133	0.531068	16	0.835536
	AHNAK2	eQTL_BrainMeta	ENSG00000185567.7	14	104957809	rs11160825	14	104944074	C	T	0.46579	0.000532864	0.00102976	0.604832	0.209466	0.0327401	1.57602e-10	0.00254392	0.00493217	0.606008	0.606008	0.623946	8	0.879662
	AHRR	eQTL_BrainMeta	ENSG00000063438.19	5	380025	rs184739	5	433451	G	A	0.0823989	0.00246751	0.00202728	0.223546	0.816302	0.0601639	6.20147e-42	0.00302278	0.00249346	0.225403	0.423988	0.538084	20	0.655927
	AHSA1	eQTL_BrainMeta	ENSG00000100591.8	14	77463671	rs4903579	14	77384597	A	T	0.455928	0.00141933	0.00101361	0.161435	-0.240789	0.0364964	4.17846e-11	-0.00589449	0.00430333	0.170765	0.170765	0.111103	8	0.600047
	AIDA	eQTL_BrainMeta	ENSG00000186063.13	1	222690612	rs4575092	1	222661161	A	T	0.283712	-0.00109737	0.00115474	0.341951	-0.48708	0.0329607	2.04335e-49	0.00225296	0.00237564	0.342947	0.59314	0.512681	20	0.75107
	AIF1L	eQTL_BrainMeta	ENSG00000126878.13	9	131109814	rs10901334	9	131053956	T	C	0.45057	-0.00101295	0.00101818	0.319801	0.374942	0.0324626	7.38536e-31	-0.00270163	0.00272562	0.321589	0.424059	0.105998	19	0.738946
	AIFM2	eQTL_BrainMeta	ENSG00000042286.15	10	70115578	rs4746965	10	70135990	C	T	0.3836	-0.000114838	0.000353292	0.745143	-0.769797	0.0279111	1.91873e-167	0.000149179	0.000458974	0.74516	0.932657	0.498369	11	0.92816
	AIFM3	eQTL_BrainMeta	ENSG00000183773.15	22	20973233	rs744931	22	20978120	G	A	0.476588	-0.00033143	0.00101634	0.744348	-0.350386	0.0323167	2.17081e-27	0.000945901	0.00290195	0.74446	0.74446	0.749567	5	0.92767
	AIG1	eQTL_BrainMeta	ENSG00000146416.19	6	143200777	rs223603	6	143383158	G	A	0.182297	-6.20409e-05	0.00125367	0.960531	0.589897	0.0381024	4.59744e-54	-0.000105172	0.00212525	0.960531	0.0260847	0.0247146	15	0.988242
	AIRE	eQTL_BrainMeta	ENSG00000160224.17	21	44292243	rs751032	21	44285777	T	C	0.107418	0.00042316	0.00155622	0.785686	0.562985	0.0425237	5.2007e-40	0.000751636	0.0027648	0.785731	0.637957	0.227992	8	0.945098
	AJAP1	eQTL_BrainMeta	ENSG00000196581.11	1	4723572	rs4654583	1	4670392	T	C	0.461649	0.00059466	0.00103023	0.563799	-0.185135	0.0304139	1.14916e-09	-0.00321203	0.00558974	0.565541	0.565541	0.905114	6	0.865515
	AJUBA	eQTL_BrainMeta	ENSG00000129474.16	14	22976864	rs8012568	14	22983675	C	T	0.411671	-0.000420446	0.000354536	0.23566	0.172591	0.0284345	1.28086e-09	-0.00243608	0.00209303	0.244465	0.244465	0.347433	10	0.676171
	AK2	eQTL_BrainMeta	ENSG00000004455.17	1	33044468	rs587910	1	33177760	A	G	0.234502	-0.000279673	0.000354787	0.43053	-0.244417	0.0354521	5.41272e-12	0.00114424	0.00146102	0.43352	0.43352	0.527369	17	0.802138
	AK3	eQTL_BrainMeta	ENSG00000147853.17	9	4725800	rs403347	9	4742796	C	T	0.0838098	-0.000308399	0.00246304	0.900357	-0.650247	0.0583971	8.48333e-29	0.00047428	0.00378809	0.900363	0.705225	0.698403	5	0.971335
	AK4	eQTL_BrainMeta	ENSG00000162433.15	1	65189847	rs4332387	1	65393425	G	C	0.441927	-0.000537055	0.00101716	0.597504	0.205519	0.0320106	1.35974e-10	-0.00261317	0.00496596	0.598737	0.598737	0.131099	20	0.877501
	AK5	eQTL_BrainMeta	ENSG00000154027.19	1	77420993	rs728741	1	77563680	A	G	0.203925	-0.000430376	0.000356773	0.227702	0.545626	0.0424371	7.828e-38	-0.000788775	0.00065675	0.229741	0.194867	0.451366	17	0.661722
	AK7	eQTL_BrainMeta	ENSG00000140057.9	14	96440777	rs2289626	14	96309276	G	T	0.270722	-0.000861851	0.00106147	0.416825	-0.273225	0.0324654	3.89998e-17	0.00315437	0.00390301	0.418982	0.418982	null	null	0.795891
	AK8	eQTL_BrainMeta	ENSG00000165695.10	9	132802177	rs2526008	9	132845080	A	G	0.219444	0.00019607	0.000356175	0.581985	-0.781599	0.0341064	3.1835e-116	-0.000250858	0.000455832	0.582093	0.07713	0.0998086	20	0.871488
	AK9	eQTL_BrainMeta	ENSG00000155085.15	6	109592037	rs13201430	6	109634847	T	C	0.3934	1.67413e-05	0.00101617	0.986856	-0.685324	0.031071	8.23939e-108	-2.44282e-05	0.00148276	0.986856	0.540172	0.0654703	20	0.99647
	AKAIN1	eQTL_BrainMeta	ENSG00000231824.4	18	5170207	rs292284	18	5196261	C	T	0.079133	0.0018357	0.00164958	0.265781	-0.393872	0.0517553	2.735e-14	-0.00466064	0.00423264	0.270844	0.422571	0.247605	5	0.700135
	AKAP1	eQTL_BrainMeta	ENSG00000121057.13	17	57103219	rs1050515	17	57106355	T	C	0.46324	0.00034642	0.00035396	0.327729	0.521892	0.0292572	3.57804e-71	0.000663777	0.000679244	0.328456	0.598196	0.435457	6	0.744201
	AKAP11	eQTL_BrainMeta	ENSG00000023516.9	13	42297706	rs7323055	13	42305094	G	C	0.346185	0.000466446	0.00103002	0.650657	-0.611519	0.033836	5.1958e-73	-0.000762766	0.0016849	0.650759	0.722885	0.985615	20	0.900117
	AKAP12	eQTL_BrainMeta	ENSG00000131016.17	6	151299263	rs2145744	6	151077351	G	A	0.164539	0.000368267	0.000356116	0.30108	-0.264913	0.0444968	2.62438e-09	-0.00139015	0.00136441	0.308267	0.105111	0.81154	7	0.728293
	AKAP13	eQTL_BrainMeta	ENSG00000170776.22	15	85564965	rs7164821	15	85555416	T	C	0.295914	3.18363e-05	0.00104252	0.975638	0.492115	0.0382643	7.46721e-38	6.46927e-05	0.00211845	0.975638	0.987468	0.514883	20	0.992249
	AKAP3	eQTL_BrainMeta	ENSG00000111254.8	12	4632280	rs979877	12	4648730	C	T	0.53805	0.000342743	0.000354129	0.33312	0.79979	0.027213	7.37949e-190	0.000428542	0.000443017	0.333381	0.425432	0.403424	20	0.747121
	AKAP8	eQTL_BrainMeta	ENSG00000105127.10	19	15366600	rs7248490	19	15358386	A	G	0.24215	0.00160129	0.00124936	0.199953	0.895553	0.0298415	7.18766e-198	0.00178805	0.00139635	0.200363	0.195603	0.17044	8	0.633607
	AKIP1	eQTL_BrainMeta	ENSG00000166452.12	11	8915611	rs1560569	11	8918340	G	A	0.459032	0.000724144	0.000358526	0.0434059	0.338739	0.0324148	1.46309e-25	0.00213777	0.001078	0.0473582	0.125747	0.934921	20	0.400275
	AKIRIN1	eQTL_BrainMeta	ENSG00000174574.16	1	38998668	rs12130969	1	39068137	T	C	0.137981	0.00341649	0.00146629	0.019805	0.455245	0.0393617	6.15078e-31	0.00750472	0.00328559	0.0223639	0.0223639	0.465146	5	0.294492
	AKIRIN2	eQTL_BrainMeta	ENSG00000135334.9	6	87688546	rs9342122	6	87767984	T	C	0.0526448	-0.0016492	0.00242959	0.497265	-0.49434	0.0852776	6.75781e-09	0.00333617	0.00494839	0.500188	0.500188	0.57552	3	0.83546
	AKNA	eQTL_BrainMeta	ENSG00000106948.17	9	114364280	rs1159310	9	114389259	C	G	0.24585	-0.00363283	0.00113278	0.00134127	0.431629	0.0303005	4.82046e-46	-0.00841657	0.00269012	0.00175586	0.00245663	0.000769422	20	0.0941927
	AKR1A1	eQTL_BrainMeta	ENSG00000117448.14	1	45560296	rs2356581	1	45616268	T	A	0.041504	0.00878094	0.00298554	0.00326994	-0.638564	0.0907493	1.97026e-12	-0.0137511	0.00506739	0.00665481	0.00665481	0.145349	16	0.193394
	AKR1B1	eQTL_BrainMeta	ENSG00000085662.14	7	134450820	rs1722895	7	134499979	A	G	0.251828	-0.000374191	0.00120488	0.756134	0.252543	0.0370202	8.9933e-12	-0.00148169	0.00477594	0.756378	0.756378	0.294899	20	0.930943
	AKR1C1	eQTL_BrainMeta	ENSG00000187134.14	10	4973268	rs12253332	10	4934618	A	C	0.414414	0.00010501	0.00101615	0.917692	0.740667	0.028669	3.57624e-147	0.000141777	0.00137195	0.917693	0.659802	0.264255	20	0.976724
	AKR1C2	eQTL_BrainMeta	ENSG00000151632.17	10	5002716	rs4323780	10	4948147	C	T	0.454259	0.000499211	0.000357108	0.162135	-0.37272	0.0321991	5.48768e-31	-0.00133937	0.000965077	0.165185	0.451372	0.741353	20	0.592426
	AKR1C3	eQTL_BrainMeta	ENSG00000196139.14	10	5071520	rs12414884	10	5021206	G	T	0.495083	0.000446114	0.000354945	0.208807	-0.386629	0.0313707	6.6842e-35	-0.00115386	0.000922813	0.211165	0.601434	0.527335	20	0.643535
	AKR1E2	eQTL_BrainMeta	ENSG00000165568.18	10	4817346	rs2961564	10	4825519	T	C	0.0936674	-0.00265497	0.0019017	0.162683	0.661445	0.052062	5.55048e-37	-0.00401389	0.00289237	0.165213	0.566084	0.0798849	17	0.592426
	AKR7A2	eQTL_BrainMeta	ENSG00000053371.13	1	19308054	rs2227295	1	19311815	A	G	0.254	-5.94245e-05	0.000353369	0.866453	-0.213148	0.0350236	1.15886e-09	0.000278795	0.00165849	0.866504	0.866504	0.283855	4	0.966856
	AKR7A3	eQTL_BrainMeta	ENSG00000162482.5	1	19285672	rs4912063	1	19275673	C	T	0.336511	-0.000152908	0.00114662	0.893912	-0.269828	0.0326323	1.354e-16	0.000566689	0.00425002	0.893926	0.893926	0.402436	20	0.969203
	AKT2	eQTL_BrainMeta	ENSG00000105221.18	19	40257927	rs969531	19	40272959	T	C	0.296298	-0.000238314	0.000354098	0.500936	-0.30449	0.0354785	9.29245e-18	0.000782667	0.00116649	0.502247	0.502247	0.868722	14	0.83607
	AKTIP	eQTL_BrainMeta	ENSG00000166971.17	16	53497726	rs8049033	16	53479143	T	C	0.534695	-0.000751503	0.000359722	0.0366971	0.580465	0.0286975	5.65881e-91	-0.00129466	0.000623011	0.0377035	0.102379	0.736265	20	0.371933
	ALAD	eQTL_BrainMeta	ENSG00000148218.16	9	113393801	rs818702	9	113382693	G	A	0.21095	0.000269282	0.000356179	0.449631	-0.527828	0.0412114	1.4828e-37	-0.00051017	0.000675976	0.450419	0.219659	0.0112608	7	0.81189
	ALB	eQTL_BrainMeta	ENSG00000163631.17	4	73409298	rs13104065	4	73344792	C	T	0.423363	0.000246653	0.00101677	0.808327	0.205451	0.0309268	3.07105e-11	0.00120055	0.00495227	0.808452	0.808452	0.48667	18	0.952775
	ALCAM	eQTL_BrainMeta	ENSG00000170017.12	3	105471904	rs666474	3	105578606	G	A	0.197106	0.000551052	0.00120956	0.648692	-0.282647	0.0462289	9.71214e-10	-0.00194962	0.00429129	0.649598	0.649598	0.526971	20	0.899557
	ALDH16A1	eQTL_BrainMeta	ENSG00000161618.10	19	49462137	rs7252519	19	49455154	A	T	0.230919	0.00354041	0.00112377	0.00163002	1.03567	0.029035	1.16173e-278	0.00341847	0.00108929	0.00169952	0.0046946	5.67032e-05	8	0.091945
	ALDH1A2	eQTL_BrainMeta	ENSG00000128918.15	15	58225645	rs261269	15	58315833	T	C	0.304007	0.000416199	0.00116498	0.720898	0.435142	0.0331409	2.21481e-39	0.000956466	0.00267823	0.720997	0.912494	0.696114	20	0.921532
	ALDH1A3	eQTL_BrainMeta	ENSG00000184254.17	15	100897170	rs62021760	15	100762085	C	T	0.407743	-0.000679544	0.00103671	0.512159	-0.310663	0.0301148	5.96782e-25	0.0021874	0.00334383	0.513009	0.513009	0.313553	20	0.840233
	ALDH1B1	eQTL_BrainMeta	ENSG00000137124.8	9	38395681	rs9298976	9	38392607	G	T	0.14088	-0.000864764	0.00150795	0.566326	0.401248	0.0454738	1.10728e-18	-0.00215519	0.00376608	0.567144	0.567144	0.776052	5	0.866169
	ALDH1L1	eQTL_BrainMeta	ENSG00000144908.14	3	126150778	rs2276731	3	126155545	C	T	0.186324	0.000643548	0.000360412	0.074166	0.339118	0.0418736	5.55895e-16	0.00189771	0.00108832	0.0812099	0.0812099	0.3512	6	0.484108
	ALDH1L2	eQTL_BrainMeta	ENSG00000136010.14	12	105063714	rs1196832	12	105123096	G	A	0.277432	0.000501527	0.00123839	0.685491	0.547455	0.036198	1.12678e-51	0.000916107	0.0022629	0.685597	0.874507	0.454423	20	0.910805
	ALDH2	eQTL_BrainMeta	ENSG00000111275.13	12	111792210	rs7398196	12	111588579	A	G	0.203136	-0.00230108	0.00131364	0.0798276	-0.518226	0.0436686	1.75148e-32	0.0044403	0.00256233	0.0831116	0.0831116	0.323178	20	0.487001
	ALDH3A2	eQTL_BrainMeta	ENSG00000072210.19	17	19666948	rs3760489	17	19677696	G	A	0.53165	-4.2488e-05	0.000352466	0.904052	-0.307869	0.0339096	1.0945e-19	0.000138007	0.00114496	0.90406	0.90406	0.0754424	8	0.972613
	ALDH3B1	eQTL_BrainMeta	ENSG00000006534.16	11	68018929	rs105147	11	68025546	C	T	0.434881	-0.000551671	0.000356407	0.121654	-0.171235	0.0313308	4.61945e-08	0.00322173	0.00216326	0.13641	0.13641	0.828565	12	0.563863
	ALDH4A1	eQTL_BrainMeta	ENSG00000159423.17	1	18887077	rs7365362	1	18884322	C	T	0.213306	0.000698589	0.00107925	0.517442	0.353039	0.0392283	2.26521e-19	0.00197879	0.00306491	0.518521	0.518521	0.435781	5	0.842028
	ALDH5A1	eQTL_BrainMeta	ENSG00000112294.14	6	24516037	rs2744583	6	24504802	G	A	0.491282	-0.000414588	0.000354721	0.242496	-0.513188	0.0353984	1.2567e-47	0.000807868	0.000693453	0.244022	0.0598817	0.490155	20	0.675847
	ALDH6A1	eQTL_BrainMeta	ENSG00000119711.13	14	74070669	rs10150201	14	74182454	G	A	0.316743	0.000914265	0.00110997	0.410118	-0.325682	0.0363929	3.58537e-19	-0.00280723	0.00342254	0.412091	0.412091	0.842135	18	0.794088
	ALDH7A1	eQTL_BrainMeta	ENSG00000164904.18	5	126563281	rs7726327	5	126664036	T	C	0.454027	-0.00142828	0.00102248	0.162451	-0.22097	0.0308001	7.26673e-13	0.00646366	0.00471412	0.170335	0.170335	0.0626385	8	0.599412
	ALDH8A1	eQTL_BrainMeta	ENSG00000118514.14	6	134933754	rs4896123	6	134974272	G	T	0.498848	0.000297967	0.00101639	0.769398	-0.975964	0.024588	0	-0.000305305	0.00104145	0.769404	0.209861	0.326902	20	0.936921
	ALDH9A1	eQTL_BrainMeta	ENSG00000143149.12	1	165680539	rs2090281	1	165707369	T	C	0.48745	-0.000767961	0.000359792	0.0328056	-0.329384	0.0339932	3.33487e-22	0.00233151	0.00111851	0.0371165	0.00680719	0.00587559	13	0.370689
	ALDOB	eQTL_BrainMeta	ENSG00000136872.20	9	101435112	rs2777337	9	101402205	T	C	0.414965	0.000434504	0.00101732	0.669303	-0.286455	0.028798	2.59809e-23	-0.00151683	0.00355471	0.669589	0.877983	0.346529	8	0.904184
	ALG1	eQTL_BrainMeta	ENSG00000033011.13	16	5060651	rs7188762	16	5076626	A	C	0.5426	0.000644183	0.000358088	0.0720265	-0.394223	0.0282991	4.1305e-44	-0.00163406	0.000915882	0.0744016	0.156409	0.356393	8	0.469464
	ALG10	eQTL_BrainMeta	ENSG00000139133.7	12	34026081	rs11561236	12	34431396	G	C	0.434163	-0.00218269	0.00103105	0.0342632	-0.304413	0.0474243	1.37236e-10	0.00717015	0.00356644	0.0443839	0.0443839	0.0592656	18	0.393767
	ALG10B	eQTL_BrainMeta	ENSG00000175548.9	12	38323242	rs9943800	12	38534310	C	T	0.0945757	-0.000885446	0.00151716	0.559475	-0.339248	0.0582618	5.78586e-09	0.00261002	0.00449452	0.561435	0.561435	0.0590019	18	0.863289
	ALG11	eQTL_BrainMeta	ENSG00000253710.5	13	52045812	rs964946	13	52661765	G	T	0.0529553	0.00131722	0.00244557	0.590153	-0.431923	0.075803	1.21246e-08	-0.00304966	0.00568728	0.591803	0.591803	0.832166	4	0.874647
	ALG12	eQTL_BrainMeta	ENSG00000182858.14	22	49909334	rs9616765	22	49875444	G	A	0.128489	0.00323608	0.00150503	0.0315415	0.372673	0.0416248	3.45448e-19	0.00868344	0.00415331	0.0365526	0.0365526	0.0716252	9	0.369262
	ALG14	eQTL_BrainMeta	ENSG00000172339.10	1	95023678	rs2254031	1	94965792	A	G	0.451377	-0.00207797	0.00105569	0.0490282	0.352621	0.0328857	7.97015e-27	-0.00589293	0.00304387	0.052868	0.0431907	0.0786059	20	0.417711
	ALG1L2	eQTL_BrainMeta	ENSG00000251287.8	3	130097529	rs11720489	3	130129199	C	T	0.537598	-0.00097142	0.00101838	0.340141	0.34451	0.0391912	1.48894e-18	-0.00281971	0.00297338	0.342967	0.342967	0.216109	15	0.75107
	ALG5	eQTL_BrainMeta	ENSG00000120697.10	13	36975251	rs9531997	13	36942646	C	T	0.476873	-0.00299389	0.0010428	0.00409162	0.215176	0.0303582	1.36168e-12	-0.0139137	0.00522876	0.00779091	0.00779091	0.0464072	16	0.203083
	ALG6	eQTL_BrainMeta	ENSG00000088035.18	1	63403064	rs7545044	1	63390980	A	G	0.314054	8.64164e-05	0.00106893	0.935566	-0.438972	0.0341512	8.19261e-38	-0.000196861	0.00243513	0.935567	0.767933	0.561187	14	0.980793
	ALG8	eQTL_BrainMeta	ENSG00000159063.14	11	78117452	rs1263724	11	78155752	C	T	0.461889	0.00170239	0.00102647	0.0972177	0.682506	0.0287201	7.86065e-125	0.00249432	0.00150762	0.098032	0.129141	0.658655	18	0.514043
	ALKAL2	eQTL_BrainMeta	ENSG00000189292.16	2	284204	rs10171111	2	266907	C	G	0.307754	-0.000662844	0.00113454	0.559059	0.197037	0.0337217	5.1257e-09	-0.00336406	0.00578671	0.56101	0.56101	0.795192	14	0.863224
	ALKBH3	eQTL_BrainMeta	ENSG00000166199.13	11	43900542	rs2460130	11	43898144	C	T	0.337589	-0.000434657	0.000356529	0.222794	0.59621	0.033411	3.17711e-71	-0.000729033	0.000599387	0.223871	0.223871	0.0500365	7	0.654569
	ALKBH8	eQTL_BrainMeta	ENSG00000137760.15	11	107534234	rs591463	11	107507847	A	C	0.335856	9.33017e-05	0.000353097	0.791596	-0.397475	0.0346167	1.62182e-30	-0.000234736	0.000888585	0.79165	0.79165	0.24479	20	0.947131
	ALLC	eQTL_BrainMeta	ENSG00000151360.10	2	3680436	rs4133261	2	3565254	T	C	0.436286	7.02966e-05	0.000371165	0.849784	0.351904	0.0314956	5.52269e-29	0.000199761	0.00105489	0.849805	0.916153	0.243793	8	0.966856
	ALMS1	eQTL_BrainMeta	ENSG00000116127.19	2	73505463	rs2091502	2	73460965	T	C	0.0591802	0.000965599	0.00181393	0.594501	-0.44426	0.0616784	5.89656e-13	-0.0021735	0.00409416	0.595504	0.595504	0.503944	9	0.875822
	ALOX15	eQTL_BrainMeta	ENSG00000161905.13	17	4636607	rs4790672	17	4670119	C	G	0.295384	0.000385358	0.0012175	0.751611	0.79656	0.0277502	3.33511e-181	0.000483778	0.00152854	0.751626	0.363679	0.098292	13	0.929028
	ALOX15B	eQTL_BrainMeta	ENSG00000179593.16	17	8044084	rs9896256	17	8057307	T	C	0.414114	-1.20459e-05	0.00101619	0.990542	-0.304691	0.0321584	2.67564e-21	3.95348e-05	0.00333514	0.990542	0.990542	0.557931	6	0.997427
	ALOX5	eQTL_BrainMeta	ENSG00000012779.11	10	45410148	rs3780903	10	45425257	C	T	0.264296	0.000904986	0.00121969	0.458098	-0.412184	0.038572	1.18273e-26	-0.00219559	0.00296621	0.459178	0.523442	0.392373	20	0.814738
	ALOX5AP	eQTL_BrainMeta	ENSG00000132965.10	13	30738952	rs10507391	13	30737959	A	T	0.327391	0.000514068	0.00110846	0.642813	0.245381	0.0320819	2.03228e-14	0.00209498	0.00452558	0.643422	0.89004	0.717177	17	0.89664
	ALPK1	eQTL_BrainMeta	ENSG00000073331.18	4	112364065	rs13133818	4	112223375	A	G	0.461678	-0.00368765	0.00107259	0.00058582	0.305196	0.0355901	9.88318e-18	-0.0120829	0.00378636	0.00141699	0.00141699	0.00695466	17	0.087823
	ALPK3	eQTL_BrainMeta	ENSG00000136383.7	15	84845417	rs7172412	15	84868710	A	G	0.193555	0.000112135	0.00035531	0.752309	-0.695194	0.0400729	2.03433e-67	-0.0001613	0.000511179	0.752348	0.832065	0.675392	20	0.929149
	ALPL	eQTL_BrainMeta	ENSG00000162551.14	1	21543903	rs1624623	1	21549586	G	A	0.25193	-0.000178004	0.00110481	0.872001	-0.355323	0.0365566	2.48283e-22	0.000500964	0.00310974	0.872019	0.872019	0.579249	9	0.966856
	ALS2	eQTL_BrainMeta	ENSG00000003393.16	2	201741189	rs4675226	2	201768215	T	C	0.261181	-0.000132083	0.000354023	0.709081	-0.609334	0.0363973	6.56419e-63	0.000216766	0.000581144	0.70915	0.929305	0.0477574	20	0.917034
	ALS2CL	eQTL_BrainMeta	ENSG00000178038.17	3	46681350	rs3210183	3	46670360	A	G	0.22111	0.000349298	0.000374796	0.351353	-0.731922	0.0458332	2.09225e-57	-0.000477234	0.000512943	0.352172	0.688987	0.601276	6	0.75812
	ALX4	eQTL_BrainMeta	ENSG00000052850.8	11	44285290	rs7121151	11	44254210	T	C	0.459197	0.000691515	0.00102416	0.499547	-0.176153	0.0285271	6.61879e-10	-0.00392565	0.00584868	0.502092	0.502092	0.958326	8	0.836042
	AMACR	eQTL_BrainMeta	ENSG00000242110.8	5	33997135	rs10941112	5	34004602	C	T	0.4611	0.000195558	0.000353336	0.579946	-1.16569	0.0189427	0	-0.000167763	0.000303126	0.579961	0.25098	0.461283	20	0.870237
	AMDHD1	eQTL_BrainMeta	ENSG00000139344.8	12	95956026	rs4762646	12	95950494	G	A	0.436526	0.00162695	0.00100947	0.107031	-0.41769	0.0304322	7.16811e-43	-0.00389512	0.0024334	0.109446	0.0877978	0.302694	20	0.531121
	AMER3	eQTL_BrainMeta	ENSG00000178171.11	2	130761837	rs10928431	2	130826838	C	T	0.34683	-0.00218752	0.00105689	0.0384737	-0.261487	0.0292047	3.44073e-19	0.00836568	0.00414842	0.0437381	0.0437381	0.15057	6	0.392281
	AMFR	eQTL_BrainMeta	ENSG00000159461.15	16	56393498	rs13339254	16	56540947	A	G	0.415855	-0.000400592	0.00102139	0.694909	-0.281067	0.033454	4.40507e-17	0.00142526	0.00363795	0.695225	0.0748056	0.128503	8	0.914683
	AMH	eQTL_BrainMeta	ENSG00000104899.8	19	2250691	rs4807216	19	2248684	C	T	0.135668	0.000449671	0.00135611	0.7402	-1.14932	0.0389451	2.06835e-191	-0.000391251	0.00118	0.740215	0.385807	0.0529794	20	0.926157
	AMIGO1	eQTL_BrainMeta	ENSG00000181754.7	1	109506958	rs2570972	1	109509517	G	A	0.518351	-0.000424258	0.00101712	0.676593	0.288788	0.0278207	3.04816e-25	-0.0014691	0.00352488	0.676839	0.104138	0.391035	20	0.906597
	AMIGO2	eQTL_BrainMeta	ENSG00000139211.7	12	47077833	rs916809	12	47421068	G	A	0.20255	0.00040993	0.000356653	0.250398	-0.203888	0.0350257	5.84589e-09	-0.00201057	0.00178303	0.259484	0.259484	0.376241	6	0.688063
	AMN1	eQTL_BrainMeta	ENSG00000151743.11	12	31700132	rs4272863	12	31717592	T	C	0.256199	1.67547e-05	0.000353957	0.962246	0.17938	0.031115	8.16307e-09	9.34037e-05	0.0019733	0.962247	0.962247	0.695764	5	0.988712
	AMOTL1	eQTL_BrainMeta	ENSG00000166025.18	11	94791589	rs2063172	11	94946084	C	T	0.183692	-0.000242109	0.00129375	0.851553	-0.223997	0.0385855	6.42877e-09	0.00108086	0.00577874	0.851629	0.851629	0.0743296	8	0.966856
	AMPD2	eQTL_BrainMeta	ENSG00000116337.20	1	109624078	rs510939	1	109632269	A	G	0.357961	0.000268988	0.00110257	0.807258	0.222369	0.0294753	4.54872e-14	0.00120965	0.00496089	0.807357	0.807357	0.913146	9	0.95259
	AMPD3	eQTL_BrainMeta	ENSG00000133805.15	11	10407946	rs11042812	11	10452463	A	G	0.455779	-0.00130615	0.00102198	0.201229	0.907814	0.0292246	7.53623e-212	-0.00143878	0.00112671	0.201611	0.174534	0.0485729	20	0.635957
	AMPH	eQTL_BrainMeta	ENSG00000078053.17	7	38507562	rs6462839	7	38431548	T	A	0.290521	0.00117658	0.00114238	0.303038	0.286254	0.0362904	3.07389e-15	0.00411027	0.00402467	0.307126	0.524494	0.193676	17	0.726395
	AMT	eQTL_BrainMeta	ENSG00000145020.16	3	49419731	rs4855869	3	49451551	T	C	0.261229	0.00487162	0.0012996	0.000177854	-0.738995	0.0453467	1.04418e-59	-0.00659222	0.00180453	0.000259033	0.000259033	0.000100054	20	0.0309823
	AMZ1	eQTL_BrainMeta	ENSG00000174945.13	7	2727511	rs798549	7	2721116	C	A	0.269374	0.00139682	0.000378179	0.000221157	0.51481	0.0323101	3.71546e-57	0.00271327	0.000754079	0.000320519	0.00218301	0.0145665	14	0.0358065
	AMZ2	eQTL_BrainMeta	ENSG00000196704.14	17	68231597	rs11869389	17	68237584	C	T	0.469192	-0.00137921	0.00102844	0.179897	-0.511601	0.0367344	4.34056e-44	0.00269588	0.00201954	0.18191	0.00784078	0.0321627	8	0.61285
	ANAPC1	eQTL_BrainMeta	ENSG00000153107.13	2	111748165	rs1402939	2	111764320	G	A	0.415433	-0.00114311	0.00107675	0.288406	-0.295369	0.0308215	9.40684e-22	0.0038701	0.00366775	0.291348	0.291348	0.108521	12	0.714416
	ANAPC13	eQTL_BrainMeta	ENSG00000129055.13	3	134482211	rs9871305	3	134494696	C	T	0.320896	-2.9468e-05	0.00112072	0.979023	-0.743987	0.0305569	6.14507e-131	3.96082e-05	0.00150637	0.979023	0.470669	0.510952	19	0.993928
	ANAPC4	eQTL_BrainMeta	ENSG00000053900.11	4	25397880	rs11937932	4	25386038	A	G	0.456065	0.000291812	0.00104285	0.779614	0.636239	0.0305419	2.23412e-96	0.000458651	0.00163923	0.779634	0.28509	0.890127	20	0.941912
	ANAPC5	eQTL_BrainMeta	ENSG00000089053.13	12	121354071	rs1151885	12	121275270	G	A	0.508876	0.00066042	0.00101794	0.516482	-0.285504	0.0324625	1.4318e-18	-0.00231317	0.00357511	0.517619	0.164012	0.127717	5	0.842028
	ANAPC7	eQTL_BrainMeta	ENSG00000196510.13	12	110388315	rs4766428	12	110285440	T	C	0.431211	0.000409844	0.000355996	0.249625	-0.197029	0.0338608	5.92685e-09	-0.00208012	0.00184184	0.258742	0.258742	0.00247507	9	0.688047
	ANGEL1	eQTL_BrainMeta	ENSG00000013523.11	14	76806127	rs2075772	14	76773224	G	A	0.44239	0.000539981	0.000357035	0.130432	0.389638	0.0282083	2.13138e-43	0.00138585	0.000921803	0.132732	0.309393	0.400407	13	0.560785
	ANGEL2	eQTL_BrainMeta	ENSG00000174606.14	1	213004024	rs4951660	1	213004738	C	T	0.368651	-0.00140991	0.00106191	0.184273	0.316907	0.0315421	9.45944e-24	-0.00444897	0.00337999	0.188084	0.314975	0.150695	20	0.618879
	ANGPT4	eQTL_BrainMeta	ENSG00000101280.8	20	893117	rs12480497	20	871969	G	A	0.37218	0.000986807	0.001085	0.363086	-0.180344	0.0309067	5.37595e-09	-0.00547181	0.00608892	0.368839	0.368839	0.294814	7	0.769625
	ANGPTL1	eQTL_BrainMeta	ENSG00000116194.13	1	178860306	rs2811284	1	178729201	T	G	0.316878	4.73581e-05	0.000353026	0.893285	-0.443977	0.0353313	3.24323e-36	-0.000106668	0.00079519	0.893291	0.865266	0.221933	13	0.969203
	ANGPTL2	eQTL_BrainMeta	ENSG00000136859.10	9	127104991	rs60516643	9	127131957	T	C	0.455851	-0.000407291	0.00103056	0.692685	0.292079	0.0291415	1.2106e-23	-0.00139446	0.0035311	0.692912	0.32912	0.00512912	20	0.914683
	ANGPTL5	eQTL_BrainMeta	ENSG00000187151.7	11	101903598	rs12787877	11	101910313	A	G	0.403865	0.0015257	0.0010769	0.156558	0.205732	0.0282233	3.11229e-13	0.00741593	0.00533243	0.16431	0.16431	0.23619	16	0.592426
	ANGPTL6	eQTL_BrainMeta	ENSG00000130812.10	19	10097567	rs12460842	19	10111519	A	G	0.436472	5.66877e-05	0.000352804	0.872347	-0.186655	0.0311924	2.17726e-09	-0.000303703	0.00189082	0.872393	0.872393	0.202225	8	0.966856
	ANGPTL7	eQTL_BrainMeta	ENSG00000171819.5	1	11192668	rs2982378	1	11332950	G	A	0.412982	-0.000663017	0.00102197	0.51649	0.158921	0.024762	1.38141e-10	-0.004172	0.00646344	0.518618	0.405295	0.632463	20	0.842028
	ANGPTL8	eQTL_BrainMeta	ENSG00000130173.13	19	11239696	rs10421221	19	11205871	C	T	0.409535	-0.00052253	0.00101654	0.607231	0.30927	0.0323626	1.21937e-21	-0.00168956	0.00329164	0.60775	0.749866	0.682522	14	0.880261
	ANK1	eQTL_BrainMeta	ENSG00000029534.21	8	41774992	rs508419	8	41665473	A	G	0.240217	9.69014e-05	0.00035501	0.784888	-0.24057	0.0328975	2.61823e-13	-0.0004028	0.00147673	0.785034	0.926589	0.81753	9	0.945098
	ANK2	eQTL_BrainMeta	ENSG00000145362.20	4	113101126	rs35308370	4	113054962	T	C	0.503813	-0.00138062	0.00102797	0.179256	0.169502	0.0296803	1.12357e-08	-0.00814516	0.00623012	0.191083	0.191083	0.300662	6	0.623083
	ANK3	eQTL_BrainMeta	ENSG00000151150.22	10	60379894	rs1380451	10	60279896	C	G	0.467643	-0.00069016	0.00101685	0.497314	-0.223865	0.0338278	3.6467e-11	0.00308293	0.00456609	0.499562	0.499562	0.101241	6	0.8349
	ANKAR	eQTL_BrainMeta	ENSG00000151687.14	2	189717742	rs10195109	2	189704465	C	A	0.194105	-0.000344752	0.00126086	0.784526	0.234346	0.0350097	2.17519e-11	-0.00147112	0.00538482	0.784701	0.784701	0.469343	8	0.945098
	ANKDD1A	eQTL_BrainMeta	ENSG00000166839.17	15	64935369	rs6494500	15	64886751	T	C	0.457503	0.00200418	0.00105405	0.0572492	0.509856	0.0351395	1.05482e-47	0.00393088	0.00208503	0.0593915	0.0593915	0.0721261	20	0.434426
	ANKEF1	eQTL_BrainMeta	ENSG00000132623.16	20	10022214	rs633841	20	10062181	A	G	0.252917	0.000239255	0.00035513	0.500495	-0.354424	0.0341823	3.4443e-25	-0.000675053	0.0010041	0.501397	0.501397	0.0727871	9	0.835536
	ANKFY1	eQTL_BrainMeta	ENSG00000185722.18	17	4213907	rs12450955	17	4174685	G	C	0.0863864	-0.00190345	0.00173939	0.273813	-0.322424	0.0538056	2.0679e-09	0.00590358	0.00548395	0.281695	0.281695	0.325113	4	0.705634
	ANKIB1	eQTL_BrainMeta	ENSG00000001629.10	7	92323678	rs6972939	7	92333686	C	G	0.445994	-0.00329606	0.00104838	0.0016668	-0.179784	0.027793	9.88651e-11	0.0183335	0.00648361	0.00468886	0.00468886	0.00577537	13	0.164627
	ANKK1	eQTL_BrainMeta	ENSG00000170209.5	11	113394098	rs4503577	11	113310893	G	A	0.49674	0.00351526	0.0010497	0.000811565	0.242673	0.0307783	3.1571e-15	0.0144856	0.00469957	0.00205395	0.000143388	8.61909e-05	14	0.103831
	ANKLE1	eQTL_BrainMeta	ENSG00000160117.16	19	17284645	rs12104242	19	17251088	A	G	0.402566	-0.00193237	0.00105579	0.0672105	-0.284595	0.0344211	1.36173e-16	0.00678989	0.0037996	0.0739369	0.181836	0.848447	15	0.468819
	ANKLE2	eQTL_BrainMeta	ENSG00000176915.15	12	132743668	rs6560901	12	132761219	A	G	0.25885	-0.00111718	0.00121993	0.359784	0.369219	0.0365181	4.95898e-24	-0.00302581	0.00331762	0.361746	0.361746	0.0418051	19	0.765117
	ANKMY2	eQTL_BrainMeta	ENSG00000106524.9	7	16622798	rs62443201	7	16618041	A	C	0.379277	-0.00200472	0.00108657	0.0650379	-0.23576	0.0310509	3.13285e-14	0.00850322	0.00474291	0.0730008	0.0730008	null	null	0.46584
	ANKRA2	eQTL_BrainMeta	ENSG00000164331.10	5	73558929	rs10072137	5	73598987	G	A	0.30696	-0.00127469	0.00113918	0.263162	-0.189066	0.032875	8.86804e-09	0.00674203	0.00613831	0.27205	0.27205	0.36193	8	0.700475
	ANKRD10	eQTL_BrainMeta	ENSG00000088448.14	13	110896805	rs7327003	13	110902149	T	A	0.411561	0.00158336	0.00103579	0.126353	-0.641077	0.0292583	2.04361e-106	-0.00246984	0.00161964	0.127275	0.400124	0.402767	15	0.555002
	ANKRD12	eQTL_BrainMeta	ENSG00000101745.17	18	9211106	rs8087334	18	9298122	C	A	0.41209	0.00194971	0.0010396	0.0607314	0.231951	0.0327809	1.48574e-12	0.00840567	0.00463672	0.0698552	0.0698552	0.3497	18	0.456664
	ANKRD16	eQTL_BrainMeta	ENSG00000134461.16	10	5875761	rs867052	10	5845220	G	A	0.424262	0.000531275	0.0010165	0.601218	-0.490874	0.0299231	1.77585e-60	-0.00108231	0.00207185	0.601402	0.427478	0.182303	20	0.878587
	ANKRD18A	eQTL_BrainMeta	ENSG00000180071.20	9	38595977	rs7031991	9	38661419	A	G	0.431066	-0.000375972	0.000354728	0.289196	0.583613	0.0293778	8.04992e-88	-0.000644215	0.000608679	0.289882	0.0351278	0.705701	7	0.713359
	ANKRD18B	eQTL_BrainMeta	ENSG00000230453.9	9	33548702	rs62546519	9	33481747	G	A	0.412281	0.00187845	0.00106802	0.07861	0.829521	0.0292132	2.30443e-177	0.0022645	0.00128998	0.0791833	0.101223	0.0260557	20	0.48001
	ANKRD2	eQTL_BrainMeta	ENSG00000165887.12	10	97578191	rs7077211	10	97568880	G	A	0.295041	-0.00198656	0.00105746	0.0602985	-0.30845	0.0346722	5.77937e-19	0.00644045	0.00350392	0.0660522	0.0660522	0.00444038	17	0.445329
	ANKRD22	eQTL_BrainMeta	ENSG00000152766.6	10	88835870	rs10736363	10	88830989	A	G	0.455567	2.60576e-05	0.000352672	0.941101	-0.356984	0.0296472	2.16172e-33	-7.29938e-05	0.00098794	0.941102	0.999242	0.599207	14	0.981563
	ANKRD24	eQTL_BrainMeta	ENSG00000089847.12	19	4204084	rs350847	19	4173642	C	G	0.120317	0.00292818	0.00150269	0.0513403	0.518092	0.0575576	2.23096e-19	0.00565186	0.00296762	0.056844	0.008615	0.148959	5	0.431952
	ANKRD26	eQTL_BrainMeta	ENSG00000107890.17	10	27037143	rs2026120	10	27036348	A	T	0.343958	-0.00146686	0.00107492	0.17237	0.44469	0.0343857	2.95397e-38	-0.00329862	0.00243065	0.174752	0.174752	0.360547	20	0.604915
	ANKRD27	eQTL_BrainMeta	ENSG00000105186.16	19	32636802	rs259286	19	32673853	C	T	0.305121	0.000530646	0.00035738	0.137591	-0.833781	0.0338927	1.24554e-133	-0.000636433	0.000429406	0.138307	0.216339	0.00206525	20	0.565216
	ANKRD28	eQTL_BrainMeta	ENSG00000206560.11	3	15763503	rs10510443	3	15787620	A	G	0.408121	-5.40964e-05	0.000352845	0.87815	0.305536	0.0354275	6.45061e-18	-0.000177054	0.00115502	0.878169	0.878169	0.0207052	19	0.966856
	ANKRD29	eQTL_BrainMeta	ENSG00000154065.17	18	23630918	rs1652373	18	23648683	G	T	0.4043	-0.000382734	0.000354931	0.280885	-0.444895	0.0351538	1.0409e-36	0.000860279	0.000800677	0.282626	0.544791	0.422172	20	0.706523
	ANKRD30B	eQTL_BrainMeta	ENSG00000180777.14	18	14791155	rs9675390	18	14737423	A	G	0.076	-0.000164359	0.0017536	0.925327	0.475024	0.0555379	1.19763e-17	-0.000346	0.00369183	0.925331	0.852295	0.947238	7	0.977994
	ANKRD31	eQTL_BrainMeta	ENSG00000145700.10	5	75152593	rs4704187	5	75184463	C	T	0.469366	0.00163729	0.00102517	0.110246	-0.205013	0.0307731	2.69985e-11	-0.00798627	0.0051422	0.120403	0.120403	0.189591	9	0.546545
	ANKRD33	eQTL_BrainMeta	ENSG00000167612.13	12	51889868	rs303784	12	51844743	A	G	0.216401	-0.000180414	0.000355623	0.611932	0.347093	0.0552585	3.35871e-10	-0.000519786	0.00102791	0.613088	0.613088	0.16224	6	0.884096
	ANKRD34A	eQTL_BrainMeta	ENSG00000272031.3	1	145962005	rs12731444	1	145929896	C	G	0.479992	0.00184545	0.00102591	0.0720428	-0.247866	0.0286201	4.69484e-18	-0.00744536	0.0042273	0.078195	0.078195	null	null	0.479522
	ANKRD35	eQTL_BrainMeta	ENSG00000198483.13	1	145876211	rs12756687	1	145857483	C	G	0.39525	-0.00196344	0.00103897	0.0587853	-0.206698	0.0304169	1.07946e-11	0.00949908	0.00521726	0.0686521	0.0686521	0.464137	8	0.452991
	ANKRD36	eQTL_BrainMeta	ENSG00000135976.20	2	97188837	rs7589964	2	97600855	A	G	0.248997	0.000189246	0.00124342	0.87903	-0.753187	0.037096	1.19234e-91	-0.00025126	0.00165092	0.879034	0.864969	0.0597287	20	0.967084
	ANKRD36B	eQTL_BrainMeta	ENSG00000196912.12	2	97541315	rs12712057	2	97555344	T	C	0.327716	0.0021165	0.00117282	0.0711339	1.1415	0.0278216	0	0.00185414	0.00102843	0.0714073	0.142395	2.96544e-05	20	0.460313
	ANKRD40	eQTL_BrainMeta	ENSG00000154945.7	17	50700556	rs8075406	17	50672161	A	T	0.322355	-0.00144321	0.00107985	0.181389	-0.437312	0.0306061	2.58619e-46	0.00330018	0.00248006	0.183293	0.438178	0.11376	13	0.613128
	ANKRD42	eQTL_BrainMeta	ENSG00000137494.14	11	83227203	rs526933	11	83199948	C	G	0.432094	-0.000696394	0.00103065	0.499242	-0.300642	0.0284357	3.98805e-26	0.00231635	0.00343516	0.500116	0.500116	0.556661	7	0.83546
	ANKRD44	eQTL_BrainMeta	ENSG00000065413.20	2	197139095	rs2256931	2	196988843	A	G	0.2736	0.000829257	0.000362501	0.0221608	0.2848	0.0388558	2.30752e-13	0.00291172	0.00133338	0.0289831	0.00558216	0.0324553	11	0.335124
	ANKRD45	eQTL_BrainMeta	ENSG00000183831.7	1	173639093	rs12141964	1	174004543	T	C	0.116593	0.00253458	0.00170579	0.137313	-0.695473	0.0583153	8.65511e-33	-0.0036444	0.00247167	0.140354	0.140354	0.00561668	16	0.567353
	ANKRD46	eQTL_BrainMeta	ENSG00000186106.11	8	100534768	rs2022925	8	100538909	G	A	0.539568	-0.0017545	0.0010321	0.0891432	0.182367	0.0268649	1.1346e-11	-0.00962074	0.00583423	0.0991445	0.0991445	0.0493851	8	0.515886
	ANKRD6	eQTL_BrainMeta	ENSG00000135299.17	6	89533493	rs6930294	6	89544148	C	G	0.412206	-0.000252141	0.00106848	0.813447	0.23957	0.0298388	9.84369e-16	-0.00105247	0.00446192	0.813527	0.967259	0.825122	8	0.954961
	ANKRD62	eQTL_BrainMeta	ENSG00000181626.12	18	12111803	rs9959517	18	12057196	A	G	0.31599	0.000506227	0.000355751	0.154741	-0.646363	0.0312051	2.62436e-95	-0.000783194	0.000551686	0.155713	0.155713	0.553819	20	0.581105
	ANKRD65	eQTL_BrainMeta	ENSG00000235098.9	1	1420094	rs4970444	1	1385384	G	A	0.0635534	-0.000821626	0.00148044	0.578903	-1.49005	0.0516587	6.01837e-183	0.00055141	0.000993737	0.578973	0.589825	0.877993	17	0.870148
	ANKRD7	eQTL_BrainMeta	ENSG00000106013.15	7	118355420	rs9656260	7	118199147	C	T	0.338372	0.000632853	0.00121212	0.601597	0.508375	0.0409063	1.84656e-35	0.00124486	0.0023864	0.601917	0.601917	0.0055659	15	0.878587
	ANKRD9	eQTL_BrainMeta	ENSG00000156381.9	14	102505783	rs942023	14	102505833	T	C	0.35244	-0.000344403	0.00101674	0.734812	-0.747547	0.0326982	1.10884e-115	0.000460711	0.00136025	0.73484	0.36625	0.209271	20	0.926157
	ANKS1A	eQTL_BrainMeta	ENSG00000064999.15	6	34990331	rs1568705	6	35044683	A	G	0.410817	0.00068348	0.000358048	0.0562742	0.573569	0.0324378	5.76032e-70	0.00119163	0.000627873	0.0577121	0.105731	0.110969	20	0.43294
	ANKS6	eQTL_BrainMeta	ENSG00000165138.18	9	98764147	rs380857	9	98728784	C	A	0.11325	0.000730569	0.00132561	0.581553	0.405544	0.0476369	1.69165e-17	0.00180146	0.00327558	0.582343	0.582343	0.0632134	11	0.871488
	ANLN	eQTL_BrainMeta	ENSG00000011426.11	7	36421806	rs197347	7	36382501	T	G	0.154328	-0.000122941	0.00147561	0.933601	0.435883	0.0395375	2.91046e-28	-0.00028205	0.00338544	0.933603	0.461045	0.522759	6	0.980593
	ANO1	eQTL_BrainMeta	ENSG00000131620.17	11	70133915	rs2276066	11	70161205	A	G	0.34435	-0.00069886	0.000360437	0.052511	-0.167549	0.0290549	8.08746e-09	0.00417108	0.00226958	0.0660893	0.0660893	0.328719	4	0.445329
	ANO10	eQTL_BrainMeta	ENSG00000160746.13	3	43523226	rs9851894	3	43605202	C	A	0.385786	0.00366724	0.0010757	0.000651623	-0.336909	0.0319919	6.21338e-26	-0.010885	0.00335599	0.00118094	1.05905e-06	3.44195e-06	20	0.0799876
	ANO2	eQTL_BrainMeta	ENSG00000047617.15	12	5739050	rs6489674	12	5925451	A	T	0.430612	-0.00206686	0.00102832	0.0444386	-0.419046	0.0291908	9.85298e-47	0.00493229	0.0024779	0.0465343	0.115403	0.00761039	14	0.400246
	ANO3	eQTL_BrainMeta	ENSG00000134343.14	11	26426065	rs4923350	11	26344732	G	A	0.369188	0.00031	0.000354477	0.381832	-0.250664	0.0324642	1.15189e-14	-0.00123671	0.00142319	0.384864	0.384864	0.0518897	3	0.777674
	ANO4	eQTL_BrainMeta	ENSG00000151572.18	12	100923084	rs824310	12	101276878	T	A	0.198398	-0.00441792	0.00147807	0.00279915	0.318989	0.0390269	2.99381e-16	-0.0138497	0.00493371	0.00499797	0.00499797	0.000603134	8	0.170605
	ANO5	eQTL_BrainMeta	ENSG00000171714.12	11	22041646	rs7395682	11	22273888	G	A	0.185864	0.000293332	0.000355996	0.409953	0.684344	0.0360332	1.98336e-80	0.000428633	0.00052069	0.410393	0.408795	0.566484	20	0.793461
	ANO7	eQTL_BrainMeta	ENSG00000146205.14	2	241206943	rs1134941	2	241315963	A	G	0.405356	-0.00190337	0.00104791	0.0693152	0.512194	0.0334052	4.61992e-53	-0.00371612	0.00206022	0.0712708	0.0189775	0.0128227	20	0.459919
	ANO8	eQTL_BrainMeta	ENSG00000074855.11	19	17329039	rs35604430	19	17272181	G	A	0.409957	-0.00127578	0.00102167	0.211766	-0.181338	0.0298806	1.28898e-09	0.00703534	0.00575206	0.221292	0.221292	0.451193	15	0.651222
	ANP32E	eQTL_BrainMeta	ENSG00000143401.15	1	150227278	rs4926406	1	150074899	T	A	0.170012	-0.00612073	0.00151139	5.12777e-05	0.302337	0.0535952	1.68947e-08	-0.0202447	0.00615383	0.00100268	0.00100268	0.00124175	5	0.0756584
	ANTXR1	eQTL_BrainMeta	ENSG00000169604.21	2	69131252	rs6739353	2	69154402	T	C	0.534276	0.000658612	0.000357159	0.0651786	0.281777	0.0329179	1.12886e-17	0.00233735	0.0012966	0.071439	0.071439	0.490203	10	0.460313
	ANTXR2	eQTL_BrainMeta	ENSG00000163297.18	4	80013300	rs6839672	4	80071979	A	G	0.154614	-0.000158995	0.000372354	0.66938	0.253667	0.0411392	7.00106e-10	-0.000626784	0.0014714	0.670123	0.670123	null	null	0.90428
	ANXA1	eQTL_BrainMeta	ENSG00000135046.14	9	73161129	rs10781121	9	73137437	T	G	0.430962	-0.000124307	0.000352845	0.724614	0.205687	0.0297855	4.99913e-12	-0.00060435	0.00171768	0.724957	0.724957	0.899157	16	0.922783
	ANXA11	eQTL_BrainMeta	ENSG00000122359.18	10	80178230	rs3851054	10	80173550	A	G	0.477282	-0.00079021	0.00101888	0.438006	0.724803	0.0290926	5.2944e-137	-0.00109024	0.00140642	0.438228	0.772897	0.607718	20	0.805554
	ANXA2	eQTL_BrainMeta	ENSG00000182718.18	15	60375009	rs10851680	15	60386905	T	G	0.163758	0.000179754	0.000356473	0.61408	-0.352471	0.0398582	9.30858e-19	-0.000509983	0.001013	0.614655	0.709118	0.260831	6	0.885046
	ANXA3	eQTL_BrainMeta	ENSG00000138772.13	4	78581099	rs7679218	4	78585710	G	T	0.32345	2.21983e-05	0.00108174	0.983628	0.435675	0.0353329	6.19852e-35	5.09514e-05	0.00248292	0.983628	0.983628	0.00234669	20	0.994963
	ANXA5	eQTL_BrainMeta	ENSG00000164111.15	4	121682471	rs6534306	4	121648626	G	A	0.270968	0.00042178	0.00037464	0.260239	0.633253	0.0341735	1.17139e-76	0.000666053	0.000592703	0.261117	0.423327	0.744858	20	0.690692
	ANXA6	eQTL_BrainMeta	ENSG00000197043.14	5	151129245	rs6859236	5	151156083	A	G	0.505856	-0.000230797	0.000353695	0.51406	0.478104	0.0315096	5.31479e-52	-0.000482733	0.000740472	0.514449	0.594615	0.642323	10	0.840775
	AOAH	eQTL_BrainMeta	ENSG00000136250.12	7	36618746	rs4077338	7	36689727	C	T	0.551433	0.000769118	0.00105653	0.466633	-0.217335	0.0281204	1.08616e-14	-0.00353885	0.00488279	0.468599	0.758138	0.121539	11	0.819409
	AOPEP	eQTL_BrainMeta	ENSG00000148120.17	9	94906882	rs10761374	9	95072291	T	C	0.270376	-0.000202959	0.000355193	0.567726	-0.357112	0.0352662	4.22817e-24	0.000568333	0.000996208	0.568341	0.568341	0.0291412	13	0.866169
	AP1B1	eQTL_BrainMeta	ENSG00000100280.17	22	29358131	rs5763138	22	29321727	A	G	0.437914	-0.000150972	0.00035319	0.669048	0.20652	0.0307399	1.83866e-11	-0.000731032	0.00171366	0.669677	0.669677	0.253083	11	0.904184
	AP1G1	eQTL_BrainMeta	ENSG00000166747.13	16	71769101	rs2432520	16	71573481	T	G	0.361833	-0.000175014	0.000353498	0.620535	0.390485	0.0369222	3.85499e-26	-0.000448197	0.000906271	0.620917	0.620917	9.31775e-06	20	0.88734
	AP1M1	eQTL_BrainMeta	ENSG00000072958.9	19	16221880	rs285274	19	16217234	A	C	0.159073	0.00041206	0.00134992	0.760177	0.387241	0.0423982	6.63674e-20	0.00106409	0.00348794	0.760307	0.760307	0.394096	16	0.932378
	AP1M2	eQTL_BrainMeta	ENSG00000129354.12	19	10579993	rs11883423	19	10588662	G	A	0.335069	0.000812579	0.00109638	0.458603	0.414109	0.0388138	1.41971e-26	0.00196224	0.00265394	0.459684	0.618178	0.00797955	15	0.814827
	AP1S3	eQTL_BrainMeta	ENSG00000152056.17	2	223794857	rs6714967	2	223759878	C	T	0.487243	-0.000625973	0.0010177	0.538498	-0.300186	0.0314667	1.43114e-21	0.00208528	0.00339727	0.53934	0.568859	0.774854	10	0.851993
	AP2A1	eQTL_BrainMeta	ENSG00000196961.13	19	49787057	rs1273637	19	49764784	A	G	0.100905	0.00207871	0.00209345	0.32073	0.345592	0.0485176	1.05592e-12	0.00601492	0.00611615	0.325386	0.325386	0.662275	12	0.742097
	AP2A2	eQTL_BrainMeta	ENSG00000183020.14	11	968570	rs4077531	11	1013167	G	A	0.418273	-0.00192569	0.00102583	0.0604905	-0.272466	0.0300138	1.10559e-19	0.00706763	0.00384464	0.0660167	0.0660167	0.276896	11	0.445329
	AP2B1	eQTL_BrainMeta	ENSG00000006125.18	17	35652229	rs7210966	17	35659315	G	C	0.173321	-0.00141069	0.0013327	0.289817	0.55235	0.0408657	1.25419e-41	-0.00255398	0.00242017	0.291292	0.183512	0.398277	14	0.714416
	AP3B1	eQTL_BrainMeta	ENSG00000132842.14	5	78148512	rs252748	5	78094670	C	T	0.408688	0.00105425	0.00102548	0.303922	-0.257811	0.0308517	6.46289e-17	-0.00408925	0.00400763	0.307555	0.289225	0.0161875	15	0.727101
	AP3B2	eQTL_BrainMeta	ENSG00000103723.17	15	82684696	rs28493687	15	82560062	C	T	0.418344	-0.000345026	0.00104299	0.740793	0.362553	0.0386355	6.35488e-21	-0.000951655	0.00287859	0.740948	0.266953	0.471194	20	0.926401
	AP3M2	eQTL_BrainMeta	ENSG00000070718.12	8	42162310	rs7000567	8	42153084	A	G	0.413752	0.000142371	0.00102945	0.890005	-0.239536	0.0277899	6.72307e-18	-0.000594363	0.00429826	0.890019	0.890019	0.177315	10	0.96881
	AP3S2	eQTL_BrainMeta	ENSG00000157823.17	15	89862618	rs986505	15	89875181	T	A	0.275974	-0.0010355	0.00116771	0.375199	0.850311	0.0301511	5.58526e-175	-0.00121779	0.00137396	0.375435	0.375435	0.308414	9	0.773845
	AP4B1	eQTL_BrainMeta	ENSG00000134262.13	1	113899698	rs1539438	1	113887734	C	T	0.32965	-0.000111658	0.000353894	0.752373	0.42235	0.0307226	5.29391e-43	-0.000264373	0.000838138	0.752436	0.139592	0.0213142	16	0.929149
	AP4E1	eQTL_BrainMeta	ENSG00000081014.11	15	50957283	rs3803369	15	51083632	T	C	0.165814	0.000533866	0.000359987	0.138071	0.44633	0.0440608	4.07222e-24	0.00119612	0.000815146	0.142275	0.142275	0.00389174	20	0.569681
	AP4M1	eQTL_BrainMeta	ENSG00000221838.10	7	100105947	rs858505	7	100221954	G	A	0.267949	0.00403785	0.0011779	0.000608052	0.292834	0.0360815	4.82202e-16	0.0137889	0.00436653	0.00158931	0.00158931	0.0370374	20	0.0915656
	AP5B1	eQTL_BrainMeta	ENSG00000254470.3	11	65777437	rs1941746	11	65734942	A	G	0.10416	-0.000826055	0.0015495	0.593957	-0.313969	0.0457778	6.95648e-12	0.00263101	0.00495009	0.595067	0.595067	0.33106	8	0.875822
	AP5M1	eQTL_BrainMeta	ENSG00000053770.12	14	57283833	rs10146846	14	57308003	A	G	0.04535	-0.00733623	0.00322058	0.0227312	-0.428966	0.0676824	2.32872e-10	0.0171021	0.00797796	0.0320593	0.0320593	0.0506707	7	0.35305
	AP5S1	eQTL_BrainMeta	ENSG00000125843.11	20	3824681	rs2282128	20	3811579	C	T	0.4802	0.000273951	0.000353484	0.438338	0.214699	0.0281616	2.46255e-14	0.00127597	0.0016549	0.44069	0.44069	0.140663	4	0.807044
	APAF1	eQTL_BrainMeta	ENSG00000120868.14	12	98690362	rs10777943	12	98701004	T	C	0.458079	-0.00117609	0.00101952	0.248677	0.265609	0.0296682	3.47053e-19	-0.00442791	0.00387018	0.252578	0.252578	0.396179	7	0.681304
	APBA1	eQTL_BrainMeta	ENSG00000107282.8	9	69549952	rs879767	9	69487089	C	G	0.187594	-0.000993698	0.00126381	0.431707	0.273429	0.0407775	2.00869e-11	-0.00363421	0.00465373	0.434847	0.434847	0.0257746	20	0.802715
	APBB1IP	eQTL_BrainMeta	ENSG00000077420.16	10	26503072	rs2992335	10	26439005	C	G	0.398624	-0.00120743	0.00108383	0.26526	0.19571	0.0301886	8.99665e-11	-0.0061695	0.0056191	0.272225	0.272225	0.0864102	12	0.700475
	APBB2	eQTL_BrainMeta	ENSG00000163697.17	4	41013371	rs6835127	4	41202378	T	C	0.562106	-0.000417893	0.000355975	0.240421	0.209138	0.0309673	1.44298e-11	-0.00199816	0.00172763	0.247439	0.0205028	0.3835	5	0.678451
	APBB3	eQTL_BrainMeta	ENSG00000113108.20	5	140561525	rs1019933	5	140465368	A	G	0.302405	-3.02075e-05	0.000353069	0.931819	0.173815	0.0302291	8.92812e-09	-0.000173791	0.00203152	0.931826	0.931826	0.113105	7	0.980012
	APC2	eQTL_BrainMeta	ENSG00000115266.12	19	1459773	rs3894776	19	1457371	C	T	0.43333	-0.000427403	0.000355139	0.228789	-0.544058	0.0306376	1.49863e-70	0.000785584	0.000654256	0.229856	0.229856	0.266051	15	0.661722
	APCDD1	eQTL_BrainMeta	ENSG00000154856.13	18	10472292	rs3185480	18	10487921	T	C	0.413215	-0.000165289	0.000353317	0.639912	0.308168	0.0304119	3.93737e-24	-0.00053636	0.00114773	0.640268	0.360343	0.627342	17	0.89607
	APH1B	eQTL_BrainMeta	ENSG00000138613.14	15	63292572	rs10152148	15	63299703	C	G	0.250605	0.0018592	0.00114204	0.103535	-0.210843	0.0326309	1.03703e-10	-0.00881791	0.00558583	0.114423	0.114423	0.188957	20	0.538337
	APIP	eQTL_BrainMeta	ENSG00000149089.13	11	34884737	rs2915228	11	34880331	G	C	0.54515	0.000252157	0.00100316	0.801535	0.817414	0.0271303	2.01044e-199	0.000308481	0.00122728	0.801541	0.511361	0.0919083	20	0.951671
	APLNR	eQTL_BrainMeta	ENSG00000134817.11	11	57235406	rs2282624	11	57234437	C	T	0.326262	0.000934098	0.000363915	0.0102642	0.315575	0.0305344	4.89189e-25	0.00295999	0.00118822	0.0127341	0.0990783	0.00843172	17	0.23971
	APMAP	eQTL_BrainMeta	ENSG00000101474.12	20	24977838	rs12479636	20	24960745	G	C	0.402542	0.000618671	0.00108305	0.567843	-0.479134	0.0365	2.30734e-39	-0.00129123	0.00226257	0.568209	0.568209	0.0693913	20	0.866169
	APOB	eQTL_BrainMeta	ENSG00000084674.15	2	21022751	rs589566	2	21046937	G	A	0.50838	0.0014329	0.00102215	0.160962	0.238254	0.0321591	1.2764e-13	0.00601417	0.00436631	0.168388	0.0360844	0.537749	17	0.598052
	APOBEC3C	eQTL_BrainMeta	ENSG00000244509.4	22	39017305	rs1534916	22	39017360	T	C	0.380265	0.000846248	0.00115659	0.464367	0.178715	0.0285843	4.04679e-10	0.00473517	0.00651586	0.467401	0.467401	0.584596	14	0.819409
	APOBEC3D	eQTL_BrainMeta	ENSG00000243811.12	22	39027195	rs4821854	22	39018219	A	G	0.380881	0.000845247	0.0011566	0.464898	0.178143	0.0290381	8.52762e-10	0.00474478	0.00653843	0.468038	0.429628	0.564701	14	0.819409
	APOBEC3F	eQTL_BrainMeta	ENSG00000128394.17	22	39048288	rs5757441	22	39039850	T	C	0.469381	-0.000706206	0.00105818	0.50453	-0.282331	0.0278574	3.86806e-24	0.00250134	0.00375612	0.505451	0.505451	0.76306	20	0.836725
	APOBEC3G	eQTL_BrainMeta	ENSG00000239713.9	22	39082405	rs6519166	22	39076172	C	A	0.320461	-0.000220195	0.00102215	0.829438	0.693917	0.0315421	2.89618e-107	-0.000317322	0.00147309	0.829446	0.97639	0.772032	20	0.959959
	APOC1	eQTL_BrainMeta	ENSG00000130208.9	19	44916798	rs204467	19	44987916	A	G	0.356075	0.00264099	0.00105077	0.011958	0.233555	0.032813	1.09712e-12	0.0113078	0.00477131	0.0177898	0.0089325	0.29138	7	0.262934
	APOD	eQTL_BrainMeta	ENSG00000189058.9	3	195576369	rs35460524	3	195561013	G	A	0.43767	0.000771723	0.00104462	0.460052	-0.231373	0.0309878	8.2294e-14	-0.0033354	0.0045369	0.462235	0.671206	0.146071	7	0.81696
	APOL1	eQTL_BrainMeta	ENSG00000100342.21	22	36260300	rs28391521	22	36265015	A	G	0.189403	-0.00114556	0.00138151	0.406987	0.245497	0.0375874	6.51785e-11	-0.00466629	0.00567259	0.410733	0.410733	0.425193	5	0.793461
	APOL2	eQTL_BrainMeta	ENSG00000128335.14	22	36233082	rs2413386	22	36188212	T	A	0.479046	0.00140941	0.00102486	0.169063	-0.286565	0.03066	9.05526e-21	-0.00491829	0.00361487	0.173649	0.14691	0.123602	10	0.603057
	APOL3	eQTL_BrainMeta	ENSG00000128284.19	22	36153254	rs132655	22	36161502	C	T	0.473018	0.000152321	0.000353066	0.66616	0.237171	0.0298741	2.038e-15	0.000642242	0.00149085	0.666623	0.363146	0.024535	8	0.903727
	APOL4	eQTL_BrainMeta	ENSG00000100336.17	22	36196983	rs132750	22	36212303	C	T	0.234907	0.000108628	0.000354803	0.75948	-0.287643	0.0365039	3.27976e-15	-0.000377648	0.00123442	0.759656	0.392062	0.213522	5	0.932378
	APOL6	eQTL_BrainMeta	ENSG00000221963.6	22	35658425	rs1894469	22	35642029	C	T	0.475527	-0.000305135	0.000354027	0.388744	0.189602	0.0296584	1.62812e-10	-0.00160934	0.00188411	0.393012	0.393012	0.451128	9	0.78421
	APPL2	eQTL_BrainMeta	ENSG00000136044.12	12	105204750	rs4537842	12	105247320	G	C	0.580378	0.00107871	0.00104076	0.299984	-0.423901	0.0370213	2.34625e-30	-0.00254472	0.00246523	0.301956	0.301956	0.162888	20	0.723284
	APRT	eQTL_BrainMeta	ENSG00000198931.11	16	88810638	rs2926777	16	88828798	C	T	0.387617	-0.000208022	0.00102226	0.83875	-0.220969	0.034767	2.07467e-10	0.000941409	0.00462862	0.838831	0.838831	null	null	0.962572
	APTX	eQTL_BrainMeta	ENSG00000137074.20	9	32955866	rs10971251	9	32967269	G	C	0.113002	0.00469375	0.00198873	0.0182665	0.60595	0.0475318	3.18575e-37	0.0077461	0.00333778	0.0203012	0.0575765	0.0573185	18	0.280861
	AQP1	eQTL_BrainMeta	ENSG00000240583.14	7	30918685	rs4723011	7	30753335	A	C	0.109488	-0.00142555	0.00172568	0.408759	-0.374847	0.049518	3.73464e-14	0.003803	0.00463101	0.41153	0.41153	0.331812	17	0.793489
	AQP11	eQTL_BrainMeta	ENSG00000178301.4	11	77599873	rs4945220	11	77817115	C	G	0.240559	-0.000771185	0.00120577	0.522448	0.412854	0.0360979	2.72903e-30	-0.00186793	0.00292514	0.523097	0.339998	0.48173	17	0.843668
	AQP3	eQTL_BrainMeta	ENSG00000165272.16	9	33444376	rs2231231	9	33442988	A	C	0.345452	0.000146047	0.000354519	0.68037	0.653503	0.0305976	3.28642e-101	0.000223483	0.000542591	0.680426	0.407339	0.0493069	20	0.908432
	AQP5	eQTL_BrainMeta	ENSG00000161798.7	12	49963777	rs402813	12	49954891	C	T	0.1916	-0.000201916	0.00130106	0.876669	0.367532	0.0367803	1.6414e-23	-0.000549383	0.00354042	0.876684	0.851042	0.451407	4	0.966856
	AQP6	eQTL_BrainMeta	ENSG00000086159.13	12	49972167	rs1996315	12	49970924	G	A	0.39725	0.000192993	0.000353534	0.585136	0.186699	0.0294481	2.29861e-10	0.00103371	0.00190061	0.586521	0.586521	0.387832	11	0.871941
	AQP7	eQTL_BrainMeta	ENSG00000165269.13	9	33392930	rs10758211	9	33518283	C	T	0.063651	3.25607e-05	0.000374242	0.930668	0.560753	0.0604783	1.82726e-20	5.8066e-05	0.000667421	0.930671	0.77301	0.172482	9	0.980002
	AQR	eQTL_BrainMeta	ENSG00000021776.11	15	34910762	rs12904279	15	34917899	A	G	0.168802	-0.000564797	0.0014626	0.699378	-0.405207	0.0393148	6.56985e-25	0.00139385	0.00361204	0.699578	0.699578	0.232656	10	0.916111
	ARAP2	eQTL_BrainMeta	ENSG00000047365.12	4	36096368	rs34234393	4	36040200	C	T	0.322595	-0.00280111	0.00110151	0.0109916	0.283463	0.0327427	4.83135e-18	-0.00988176	0.00405009	0.0146919	0.00203601	0.00901037	20	0.245643
	ARAP3	eQTL_BrainMeta	ENSG00000120318.16	5	141667815	rs10070702	5	141677654	G	T	0.369823	-0.000447432	0.0011281	0.691644	0.223314	0.035877	4.83308e-10	-0.0020036	0.00506185	0.692236	0.692236	0.123424	20	0.914683
	AREL1	eQTL_BrainMeta	ENSG00000119682.18	14	74683277	rs17782683	14	74701003	A	G	0.479672	-0.00155964	0.000380583	4.16673e-05	0.674337	0.0285485	2.35712e-123	-0.00231285	0.000572812	5.39736e-05	0.000794076	0.21932	20	0.0152513
	ARF3	eQTL_BrainMeta	ENSG00000134287.10	12	48946605	rs2293449	12	48924763	A	G	0.456452	-0.00121207	0.00102217	0.235709	0.298383	0.0286295	1.96316e-25	-0.00406214	0.00344781	0.238725	0.238725	0.362714	15	0.667808
	ARF4	eQTL_BrainMeta	ENSG00000168374.11	3	57584791	rs12639490	3	57614976	A	G	0.178257	-0.00233515	0.00128856	0.0699536	0.935297	0.0449483	3.64101e-96	-0.00249669	0.00138292	0.0710157	0.279201	0.287909	20	0.459042
	ARFGAP2	eQTL_BrainMeta	ENSG00000149182.15	11	47170712	rs12803718	11	47169770	A	G	0.433874	-0.000998534	0.00102153	0.328327	-0.162497	0.0280721	7.09826e-09	0.00614492	0.00637544	0.335124	0.335124	0.011432	14	0.747986
	ARFGAP3	eQTL_BrainMeta	ENSG00000242247.11	22	42827304	rs5758982	22	42848717	T	A	0.491673	0.00129441	0.00104455	0.215269	0.495936	0.0298259	4.39044e-62	0.00261003	0.00211205	0.21654	0.21654	0.309207	20	0.647889
	ARFGEF2	eQTL_BrainMeta	ENSG00000124198.10	20	48979202	rs6063374	20	49216460	A	G	0.217037	0.00159719	0.00124202	0.198458	-0.517782	0.039287	1.15187e-39	-0.00308467	0.00241013	0.200588	0.410638	0.0985433	17	0.633848
	ARFIP1	eQTL_BrainMeta	ENSG00000164144.16	4	152849200	rs12650788	4	152892660	G	A	0.382798	-0.000299489	0.000353378	0.396714	-0.442225	0.0319879	1.80652e-43	0.000677232	0.00080059	0.3976	0.656085	0.00561484	15	0.786449
	ARFRP1	eQTL_BrainMeta	ENSG00000101246.20	20	63703334	rs6062498	20	63707707	C	G	0.333585	-0.00146494	0.0011395	0.198584	-0.488499	0.0321038	2.75962e-52	0.00299885	0.00234096	0.200182	0.290587	0.265349	20	0.633591
	ARHGAP1	eQTL_BrainMeta	ENSG00000175220.12	11	46688850	rs2070852	11	46723375	G	C	0.310606	-0.00284091	0.00107469	0.00820606	-0.216231	0.0358581	1.63791e-09	0.0131384	0.0054267	0.0154754	0.0154754	0.138583	12	0.249773
	ARHGAP11A	eQTL_BrainMeta	ENSG00000198826.11	15	32627543	rs12101641	15	32654360	T	C	0.409685	0.000204059	0.000353546	0.563819	-0.381397	0.0338503	1.90562e-29	-0.000535029	0.00092819	0.56433	0.834877	0.869328	4	0.86498
	ARHGAP12	eQTL_BrainMeta	ENSG00000165322.18	10	31867137	rs2799029	10	31871067	T	C	0.301624	-0.000212984	0.000353275	0.546585	0.24675	0.030708	9.33024e-16	-0.000863158	0.00143574	0.547709	0.547709	0.726473	20	0.856174
	ARHGAP18	eQTL_BrainMeta	ENSG00000146376.11	6	129643155	rs4897345	6	129796139	A	G	0.395649	-0.000839781	0.000360508	0.0198359	0.204193	0.0309062	3.92577e-11	-0.00411268	0.00187205	0.0280286	0.0889544	0.20191	18	0.328925
	ARHGAP19	eQTL_BrainMeta	ENSG00000213390.11	10	97257423	rs1572437	10	97269521	A	G	0.374058	0.00511866	0.00110439	3.57229e-06	-0.262773	0.0303605	4.92429e-18	-0.0194794	0.0047675	4.39117e-05	0.000214481	0.0946955	15	0.013815
	ARHGAP21	eQTL_BrainMeta	ENSG00000107863.19	10	24653748	rs1537900	10	24789949	G	A	0.546696	-0.000204401	0.000353352	0.562951	0.331413	0.0308098	5.50852e-27	-0.000616758	0.00106774	0.563514	0.563514	0.0809229	20	0.864518
	ARHGAP22	eQTL_BrainMeta	ENSG00000128805.15	10	48551149	rs7914253	10	48599586	C	A	0.31705	-2.9853e-05	0.000352973	0.932599	0.448215	0.0360449	1.68908e-35	-6.66041e-05	0.000787526	0.9326	0.305927	0.187245	15	0.980233
	ARHGAP23	eQTL_BrainMeta	ENSG00000275832.5	17	38465831	rs62074752	17	38510315	T	C	0.175529	-0.00029882	0.0012934	0.817287	0.214791	0.0355187	1.47319e-09	-0.00139121	0.00602604	0.817418	0.817418	0.465816	3	0.955747
	ARHGAP25	eQTL_BrainMeta	ENSG00000163219.12	2	68753217	rs10208669	2	68791655	A	G	0.419907	0.000840783	0.00101811	0.4089	-0.466174	0.0326579	3.15691e-46	-0.00180358	0.00218761	0.409682	0.309425	0.263645	20	0.793461
	ARHGAP27	eQTL_BrainMeta	ENSG00000159314.11	17	45414162	rs1230105	17	45409916	G	C	0.315986	0.000251335	0.00106808	0.813964	0.313721	0.0393086	1.45164e-15	0.000801142	0.00340602	0.814043	0.313524	0.0215652	17	0.955046
	ARHGAP28	eQTL_BrainMeta	ENSG00000088756.13	18	6822716	rs12458536	18	6713491	G	C	0.479489	-5.64949e-05	0.00100878	0.955339	0.674758	0.0269916	6.29795e-138	-8.37261e-05	0.00149502	0.955339	0.955339	0.937982	10	0.987839
	ARHGAP29	eQTL_BrainMeta	ENSG00000137962.13	1	94212028	rs521538	1	94060067	A	G	0.21615	-0.000410086	0.000357961	0.251953	0.319971	0.0343001	1.07289e-20	-0.00128163	0.00112713	0.255507	0.415535	0.171735	10	0.683843
	ARHGAP31	eQTL_BrainMeta	ENSG00000031081.11	3	119357549	rs2717263	3	119263575	T	C	0.232946	-0.00031864	0.00037231	0.392083	0.334435	0.0339602	7.00228e-23	-0.000952769	0.00111744	0.393863	0.393863	0.323326	14	0.784854
	ARHGAP32	eQTL_BrainMeta	ENSG00000134909.18	11	129122192	rs672035	11	129144593	C	T	0.318104	0.00101655	0.00121377	0.402303	-0.236898	0.0332965	1.12083e-12	-0.0042911	0.00515899	0.405537	0.405537	0.578019	16	0.791028
	ARHGAP33	eQTL_BrainMeta	ENSG00000004777.18	19	35781677	rs807485	19	35774606	G	A	0.436765	0.000243427	0.000353088	0.490557	0.190964	0.0292488	6.62343e-11	0.00127473	0.00185926	0.492959	0.492959	0.310413	11	0.830317
	ARHGAP42	eQTL_BrainMeta	ENSG00000165895.19	11	100840615	rs7928576	11	100728250	C	T	0.476215	-0.000617669	0.00100927	0.540542	0.376625	0.027498	1.0662e-42	-0.00164001	0.00268245	0.540945	0.231986	0.633919	20	0.852516
	ARHGAP44	eQTL_BrainMeta	ENSG00000006740.17	17	12890571	rs12936683	17	12774545	G	A	0.0614556	-0.00161355	0.00294193	0.583372	0.630619	0.0647193	1.95864e-22	-0.00255867	0.00467253	0.583967	0.561444	0.527831	3	0.871806
	ARHGAP8	eQTL_BrainMeta	ENSG00000241484.10	22	44807673	rs132408	22	44735582	T	A	0.170203	-0.00126405	0.00135723	0.351675	0.270904	0.0396342	8.19374e-12	-0.00466605	0.00505631	0.356102	0.356102	0.194812	4	0.760696
	ARHGAP9	eQTL_BrainMeta	ENSG00000123329.20	12	57480539	rs512490	12	57476865	A	G	0.0279625	-0.00459132	0.00312201	0.141391	-0.529582	0.0813027	7.33208e-11	0.00866971	0.00604362	0.151423	0.151423	0.0575401	5	0.57677
	ARHGDIB	eQTL_BrainMeta	ENSG00000111348.9	12	14951880	rs11056268	12	14976783	A	T	0.49455	0.000392695	0.00100429	0.695785	0.185735	0.0305263	1.16911e-09	0.00211427	0.00541827	0.69638	0.69638	0.221698	13	0.914683
	ARHGEF10	eQTL_BrainMeta	ENSG00000104728.16	8	1891284	rs34425007	8	1816739	C	A	0.518755	-0.000735332	0.00104903	0.483325	0.341557	0.0305253	4.59998e-29	-0.00215288	0.00307734	0.484181	0.491967	0.421999	20	0.826542
	ARHGEF12	eQTL_BrainMeta	ENSG00000196914.9	11	120413175	rs3809059	11	120335454	A	T	0.47626	-0.00103994	0.00102156	0.308681	0.270749	0.028057	4.91677e-22	-0.00384098	0.00379402	0.311358	0.311358	0.377294	7	0.730779
	ARHGEF15	eQTL_BrainMeta	ENSG00000198844.12	17	8316378	rs8079228	17	8317039	G	A	0.490478	-0.000247974	0.00101639	0.80725	0.168065	0.0282773	2.79097e-09	-0.00147547	0.00605271	0.807409	0.807409	0.786717	19	0.95259
	ARHGEF16	eQTL_BrainMeta	ENSG00000130762.15	1	3467889	rs2483254	1	3444740	G	A	0.0790395	-0.000629783	0.00212145	0.76657	0.827554	0.0561618	3.831e-49	-0.000761017	0.00256404	0.766616	0.766616	0.975677	15	0.936125
	ARHGEF18	eQTL_BrainMeta	ENSG00000104880.19	19	7410720	rs8110777	19	7439650	C	G	0.417101	-0.00144228	0.00102379	0.158906	0.243622	0.0300301	4.95455e-16	-0.00592013	0.00426526	0.16514	0.0333862	0.115407	14	0.592426
	ARHGEF19	eQTL_BrainMeta	ENSG00000142632.17	1	16205253	rs221063	1	16210794	T	G	0.26865	-0.000278708	0.00119178	0.815095	0.734998	0.0330445	1.3291e-109	-0.000379196	0.00162157	0.815105	0.57739	0.411248	11	0.955271
	ARHGEF25	eQTL_BrainMeta	ENSG00000240771.8	12	57613713	rs2619439	12	57587565	C	T	0.236752	-3.89367e-05	0.00111823	0.972224	0.194762	0.0321108	1.31701e-09	-0.00019992	0.00574165	0.972224	0.972224	0.575737	3	0.991145
	ARHGEF26	eQTL_BrainMeta	ENSG00000114790.13	3	154189415	rs7646922	3	154049172	T	C	0.341425	-0.000504624	0.00117327	0.667123	-0.214704	0.0347566	6.51857e-10	0.00235032	0.00547783	0.667879	0.504594	0.150426	18	0.904184
	ARHGEF28	eQTL_BrainMeta	ENSG00000214944.9	5	73784075	rs12517475	5	73794764	G	A	0.467677	-0.0015173	0.00102362	0.138264	0.197346	0.0339341	6.04272e-09	-0.00768854	0.00535278	0.150899	0.150899	0.180563	20	0.576472
	ARHGEF3	eQTL_BrainMeta	ENSG00000163947.12	3	56903374	rs282539	3	56602218	T	A	0.193989	0.00127035	0.0013042	0.330035	0.312675	0.0396421	3.08432e-15	0.00406283	0.00420279	0.333694	0.369876	0.557055	14	0.747121
	ARHGEF37	eQTL_BrainMeta	ENSG00000183111.12	5	149593457	rs7379703	5	149645426	T	A	0.254656	0.00244327	0.00119528	0.0409446	0.239456	0.0362625	4.01793e-11	0.0102034	0.00522534	0.050858	0.050858	0.0864559	5	0.411553
	ARHGEF39	eQTL_BrainMeta	ENSG00000137135.18	9	35667371	rs2153240	9	35648011	A	G	0.20295	-3.60787e-05	0.000372077	0.922754	0.326146	0.0372786	2.15509e-18	-0.000110621	0.0011409	0.922759	0.380938	0.477983	9	0.977556
	ARHGEF4	eQTL_BrainMeta	ENSG00000136002.20	2	130942089	rs4850184	2	131355990	G	A	0.127375	0.000560081	0.00145961	0.701187	-0.277173	0.0471798	4.23282e-09	-0.00202069	0.00527729	0.701792	0.444794	0.572147	7	0.916444
	ARHGEF40	eQTL_BrainMeta	ENSG00000165801.10	14	21080261	rs4982404	14	21071525	C	T	0.460657	0.000518368	0.00101756	0.610455	0.406407	0.0268283	7.75377e-52	0.00127549	0.0025052	0.610657	0.610657	0.582812	15	0.881994
	ARHGEF5	eQTL_BrainMeta	ENSG00000050327.15	7	144367960	rs1635081	7	144381730	A	G	0.389999	0.000154646	0.00100851	0.878129	0.428688	0.0300683	4.04534e-46	0.000360743	0.00235269	0.878136	0.950842	0.2697	7	0.966856
	ARHGEF7	eQTL_BrainMeta	ENSG00000102606.18	13	111210148	rs7986479	13	111315853	T	C	0.508381	-0.000556359	0.0010169	0.584302	0.369614	0.0277681	2.00444e-40	-0.00150524	0.00275358	0.58462	0.443476	0.193494	20	0.871806
	ARID3C	eQTL_BrainMeta	ENSG00000205143.3	9	34624733	rs1061758	9	34652333	A	G	0.177346	-0.00110549	0.00038719	0.0043015	0.817499	0.0429801	1.15559e-80	-0.00135228	0.000478934	0.00474984	0.00132504	0.0998271	17	0.16609
	ARID4A	eQTL_BrainMeta	ENSG00000032219.19	14	58336196	rs1051860	14	58371950	A	G	0.411968	0.00204918	0.00102702	0.0460134	-0.175474	0.0312427	1.94866e-08	-0.011678	0.00621118	0.0600871	0.0600871	0.13513	10	0.435089
	ARID5B	eQTL_BrainMeta	ENSG00000150347.17	10	61999314	rs7902719	10	62048907	A	C	0.417572	0.000293956	0.000354254	0.406658	-0.313812	0.0288542	1.50353e-27	-0.000936727	0.00113216	0.408019	0.408019	0.0222734	11	0.792813
	ARIH2	eQTL_BrainMeta	ENSG00000177479.20	3	48952601	rs9841640	3	49059415	C	A	0.346363	0.00513434	0.001146	7.45602e-06	-0.301406	0.0427411	1.76506e-12	-0.0170346	0.00450463	0.000155835	0.000155835	0.000995838	10	0.0253505
	ARL1	eQTL_BrainMeta	ENSG00000120805.14	12	101400444	rs28398934	12	101404579	C	T	0.4463	-0.00091282	0.0010311	0.376002	-0.342294	0.0275598	2.03426e-35	0.00266677	0.00301996	0.377211	0.234715	null	null	0.774709
	ARL10	eQTL_BrainMeta	ENSG00000175414.7	5	176383675	rs2650284	5	176256167	A	G	0.396545	0.00139249	0.00102348	0.173658	0.207399	0.0290857	9.99092e-13	0.00671408	0.00502387	0.181407	0.181407	0.212404	18	0.612668
	ARL14EP	eQTL_BrainMeta	ENSG00000152219.5	11	30330663	rs1222209	11	30340123	C	A	0.345691	0.00071353	0.0010705	0.505067	-0.641906	0.0337744	1.53063e-80	-0.00111158	0.00166872	0.505329	0.0926794	0.10427	20	0.836725
	ARL15	eQTL_BrainMeta	ENSG00000185305.11	5	54097262	rs10077344	5	54272256	C	A	0.242953	0.000417149	0.000356164	0.241508	0.171273	0.0310677	3.52956e-08	0.00243557	0.00212592	0.251937	0.251937	0.0133359	9	0.681002
	ARL16	eQTL_BrainMeta	ENSG00000214087.9	17	81682492	rs3088016	17	81673019	C	A	0.383782	0.000150998	0.00035315	0.668962	-0.504026	0.0313396	3.37173e-58	-0.000299583	0.000700906	0.669072	0.0160782	0.0075736	20	0.904184
	ARL17A	eQTL_BrainMeta	ENSG00000185829.18	17	46548196	rs242559	17	45948522	C	A	0.229825	0.000329385	0.0017946	0.854372	0.698114	0.0648204	4.7712e-27	0.000471822	0.00257102	0.854393	0.0846479	0.0633472	20	0.966856
	ARL17B	eQTL_BrainMeta	ENSG00000228696.10	17	46318290	rs199526	17	46770341	C	G	0.216454	0.0015211	0.00138729	0.272882	1.0937	0.0421694	2.61836e-148	0.00139078	0.00126957	0.27331	0.0235744	0.112454	20	0.700877
	ARL3	eQTL_BrainMeta	ENSG00000138175.9	10	102694064	rs10883756	10	102640355	T	C	0.3986	-0.0015731	0.001021	0.123377	-0.311337	0.0314133	3.72995e-23	0.00505274	0.00331879	0.127893	0.127893	0.180895	16	0.555904
	ARL4A	eQTL_BrainMeta	ENSG00000122644.13	7	12688907	rs35689560	7	12690737	G	A	0.433143	0.00212213	0.00107117	0.047576	-0.434723	0.0331583	2.86542e-39	-0.00488158	0.002492	0.0501248	0.0501248	0.0480797	9	0.408695
	ARL5B	eQTL_BrainMeta	ENSG00000165997.5	10	18670535	rs10829038	10	18626002	A	T	0.473974	0.00146217	0.0010118	0.148423	-0.173982	0.0275196	2.58023e-10	-0.00840417	0.00596554	0.158898	0.158898	0.0521464	18	0.584317
	ARL6IP1	eQTL_BrainMeta	ENSG00000170540.15	16	18796620	rs11648214	16	18769615	G	A	0.52856	-0.000213803	0.00101663	0.833429	0.232405	0.0266917	3.12034e-18	-0.000919959	0.00437567	0.833477	0.577904	0.650569	9	0.961197
	ARL6IP5	eQTL_BrainMeta	ENSG00000144746.7	3	69095515	rs3853159	3	69088388	T	C	0.475736	-0.000362367	0.00101694	0.721592	0.529198	0.0323416	3.52677e-60	-0.000684747	0.00192211	0.721655	0.277528	0.820061	20	0.921841
	ARL6IP6	eQTL_BrainMeta	ENSG00000177917.11	2	152740144	rs3748938	2	152719458	A	G	0.317127	-0.000911524	0.000364071	0.0122903	-0.240728	0.0291988	1.65924e-16	0.00378653	0.00158058	0.0165902	0.0165902	0.381885	12	0.257992
	ARL8B	eQTL_BrainMeta	ENSG00000134108.14	3	5151580	rs455832	3	5184098	T	G	0.314328	0.00146818	0.00109037	0.178143	-0.404426	0.0289766	2.85248e-44	-0.00363028	0.00270861	0.180156	0.180156	0.49509	10	0.612237
	ARL9	eQTL_BrainMeta	ENSG00000196503.5	4	56515084	rs4324602	4	56655142	C	G	0.45282	0.000648355	0.0010179	0.524155	-0.354982	0.0313442	9.83907e-30	-0.00182645	0.002872	0.52481	0.562065	0.14186	4	0.844394
	ARMC1	eQTL_BrainMeta	ENSG00000104442.10	8	65618337	rs13268343	8	65631742	C	T	0.396848	-0.00158947	0.00108821	0.144118	0.460284	0.0266721	9.89048e-67	-0.00345325	0.00237267	0.145552	0.0238223	0.0110529	20	0.571258
	ARMC10	eQTL_BrainMeta	ENSG00000170632.14	7	103087320	rs2228687	7	102976022	G	A	0.160171	-0.00043141	0.00134998	0.749296	-0.506586	0.0452215	3.97147e-29	0.000851603	0.00266594	0.749395	0.122324	0.332379	9	0.928727
	ARMC2	eQTL_BrainMeta	ENSG00000118690.13	6	108911446	rs2768560	6	108930742	A	G	0.183931	0.00142468	0.00129836	0.272514	-0.467384	0.0378068	4.17298e-35	-0.00304819	0.00278885	0.274396	0.41787	0.282077	19	0.700877
	ARMC6	eQTL_BrainMeta	ENSG00000105676.14	19	19046943	rs7259609	19	19090712	A	G	0.176594	0.000428096	0.000357287	0.230845	0.242768	0.0394139	7.30004e-10	0.0017634	0.00149931	0.239539	0.239539	0.56226	18	0.668712
	ARMC7	eQTL_BrainMeta	ENSG00000125449.7	17	75120112	rs72844546	17	75153755	C	T	0.339411	0.000201299	0.00105571	0.848779	-0.244119	0.0331141	1.68016e-13	-0.000824595	0.00432602	0.848829	0.848829	0.476289	10	0.966856
	ARMC9	eQTL_BrainMeta	ENSG00000135931.18	2	231287697	rs1472959	2	231076246	G	A	0.380672	-0.000227555	0.000353578	0.51985	-0.239501	0.0316362	3.71894e-14	0.000950122	0.00148164	0.521351	0.521351	0.244456	3	0.84298
	ARMH1	eQTL_BrainMeta	ENSG00000198520.12	1	44700142	rs12022097	1	44695881	G	C	0.39441	-0.000949858	0.00102002	0.351743	0.381792	0.0293541	1.12489e-38	-0.00248789	0.0026785	0.352974	0.41779	0.446803	9	0.758976
	ARMH4	eQTL_BrainMeta	ENSG00000139971.15	14	58148937	rs6573193	14	58218154	T	C	0.342455	-0.000382726	0.000354399	0.280173	-0.232006	0.0340335	9.29698e-12	0.00164964	0.00154659	0.286139	0.423786	0.161346	6	0.711132
	ARMS2	eQTL_BrainMeta	ENSG00000254636.1	10	122456002	rs6585823	10	122367468	T	G	0.161245	0.00198975	0.00139378	0.153408	0.494442	0.0606318	3.49702e-16	0.00402424	0.00286176	0.159662	0.159662	0.0823709	17	0.584317
	ARNT	eQTL_BrainMeta	ENSG00000143437.21	1	150843210	rs1136774	1	150765721	T	C	0.54535	6.55451e-06	0.00103231	0.994934	-0.689924	0.0376292	4.3664e-75	-9.50033e-06	0.00149627	0.994934	0.492898	0.232907	20	0.998781
	ARNT2	eQTL_BrainMeta	ENSG00000172379.21	15	80501142	rs8028295	15	80462643	T	C	0.45302	-1.7633e-05	0.000352695	0.960126	-0.288617	0.0314335	4.23741e-20	6.10946e-05	0.00122203	0.960127	0.818663	0.134701	10	0.988242
	ARPC2	eQTL_BrainMeta	ENSG00000163466.16	2	218235749	rs12996912	2	218245832	G	A	0.50075	-0.000109033	0.0010293	0.915638	0.214146	0.0284302	4.98455e-14	-0.000509153	0.004807	0.915647	0.915647	0.5545	9	0.976448
	ARPC5	eQTL_BrainMeta	ENSG00000162704.16	1	183628315	rs9645305	1	183736840	G	T	0.373095	-0.000763139	0.0010581	0.470764	0.383882	0.0312452	1.07559e-34	-0.00198795	0.00276105	0.471526	0.471526	0.436946	19	0.8209
	ARPC5L	eQTL_BrainMeta	ENSG00000136950.13	9	124869931	rs9696927	9	124999156	G	A	0.43248	-0.00282151	0.00115758	0.0147924	0.313789	0.0335364	8.22876e-21	-0.00899174	0.00381215	0.0183389	0.0183389	0.120031	19	0.266923
	ARPIN	eQTL_BrainMeta	ENSG00000242498.8	15	89903979	rs2279849	15	89901407	A	G	0.260077	-0.00103039	0.00117978	0.382456	0.527581	0.0340305	3.30236e-54	-0.00195305	0.00223975	0.38321	0.668989	0.361195	10	0.77736
	ARRDC2	eQTL_BrainMeta	ENSG00000105643.10	19	18007617	rs845346	19	18019636	A	G	0.348114	0.00107805	0.00103859	0.299273	0.272939	0.0406742	1.94112e-11	0.00394979	0.00385047	0.304989	0.304989	null	null	0.725136
	ARSA	eQTL_BrainMeta	ENSG00000100299.18	22	50625464	rs131717	22	50623794	G	C	0.433852	-0.00142817	0.00103552	0.167836	-0.293537	0.0316704	1.88778e-20	0.00486539	0.00356656	0.172514	0.245447	0.0415143	20	0.60226
	ARSB	eQTL_BrainMeta	ENSG00000113273.17	5	78881648	rs784584	5	78840612	C	G	0.378832	0.000974562	0.00104281	0.350019	0.717348	0.0291169	5.09348e-134	0.00135856	0.00145475	0.350366	0.889572	0.946785	15	0.757579
	ARSI	eQTL_BrainMeta	ENSG00000183876.9	5	150317825	rs13161248	5	150325165	A	G	0.35495	-5.3085e-05	0.000353441	0.880611	0.277756	0.0289527	8.5199e-22	-0.000191121	0.00127264	0.880625	0.880625	0.240123	5	0.967802
	ART1	eQTL_BrainMeta	ENSG00000129744.3	11	3654772	rs28519597	11	3654945	G	C	0.550045	0.000208479	0.00101662	0.837517	-0.281152	0.0409695	6.76793e-12	-0.000741515	0.00361752	0.837589	0.837589	0.433629	14	0.962572
	ART3	eQTL_BrainMeta	ENSG00000156219.17	4	76061993	rs1554015	4	75967941	T	C	0.0786315	0.000167941	0.000393099	0.669218	0.699396	0.0596733	1.00175e-31	0.000240122	0.000562428	0.669424	0.334171	0.0352504	7	0.904184
	ART4	eQTL_BrainMeta	ENSG00000111339.12	12	14834548	rs10744078	12	14825601	G	T	0.4167	-1.72785e-05	0.00035274	0.960932	0.549171	0.0418748	2.71588e-39	-3.14629e-05	0.000642317	0.960933	0.960933	0.00234609	13	0.988242
	ART5	eQTL_BrainMeta	ENSG00000167311.14	11	3640414	rs10767389	11	3641072	G	C	0.43815	0.000272209	0.00104837	0.795133	-0.630727	0.036899	1.66357e-65	-0.00043158	0.00166235	0.795157	0.795157	0.950543	10	0.948431
	ARTN	eQTL_BrainMeta	ENSG00000117407.17	1	43935280	rs2352990	1	43927604	T	A	0.204961	-0.000650827	0.00118949	0.584276	0.44959	0.0345979	1.31096e-38	-0.0014476	0.00264806	0.584608	0.584608	0.504212	20	0.871806
	ARV1	eQTL_BrainMeta	ENSG00000173409.14	1	230989857	rs11122172	1	230975731	G	C	0.406871	-0.00129901	0.00106059	0.220652	-0.613802	0.0311873	3.12696e-86	0.00211633	0.00173125	0.221545	0.520636	0.00870943	20	0.651222
	ARVCF	eQTL_BrainMeta	ENSG00000099889.14	22	19993359	rs2240718	22	19976895	T	G	0.0516758	-0.00360127	0.00156982	0.0217864	0.596916	0.0640551	1.17663e-20	-0.00603313	0.0027084	0.0259095	0.237183	0.0196532	13	0.318631
	AS3MT	eQTL_BrainMeta	ENSG00000214435.8	10	102885685	rs284855	10	102814665	A	G	0.402163	-0.000530928	0.000357588	0.137611	-0.782025	0.0350782	4.24918e-110	0.000678914	0.000458272	0.138483	0.251063	0.0985458	20	0.565216
	ASAH1	eQTL_BrainMeta	ENSG00000104763.20	8	18070495	rs2073574	8	18064412	T	C	0.356799	0.000155049	0.000353924	0.661325	-0.57652	0.0354383	1.65792e-59	-0.000268939	0.00061412	0.66144	0.755302	0.919193	20	0.902022
	ASAH2	eQTL_BrainMeta	ENSG00000188611.16	10	50231249	rs1133222	10	50756905	C	T	0.214043	-5.2476e-05	0.00107306	0.960996	-1.16313	0.0327072	5.42053e-277	4.51161e-05	0.000922558	0.960996	0.320012	0.0208216	20	0.988242
	ASAH2B	eQTL_BrainMeta	ENSG00000204147.11	10	50777906	rs1133222	10	50756905	C	T	0.214043	-5.2476e-05	0.00107306	0.960996	0.987668	0.0351067	3.83542e-174	-5.31312e-05	0.00108646	0.960996	0.89641	0.136627	20	0.988242
	ASAP1	eQTL_BrainMeta	ENSG00000153317.15	8	130247889	rs7015970	8	130085916	C	T	0.463899	-0.000355707	0.00101679	0.726464	0.289258	0.0357904	6.37192e-16	-0.00122972	0.00351847	0.72671	0.29501	0.4004	20	0.922783
	ASAP2	eQTL_BrainMeta	ENSG00000151693.11	2	9306224	rs4668615	2	9283913	G	A	0.28565	0.000684526	0.00115331	0.552827	-0.372655	0.0339702	5.32348e-28	-0.00183689	0.00309939	0.553407	0.553407	0.475315	13	0.859244
	ASAP3	eQTL_BrainMeta	ENSG00000088280.19	1	23456565	rs10917386	1	23472508	C	T	0.313219	-0.000109947	0.00114144	0.923264	-0.514023	0.0362444	1.18178e-45	0.000213895	0.00222066	0.923266	0.670987	0.351517	20	0.97771
	ASB1	eQTL_BrainMeta	ENSG00000065802.12	2	238439496	rs477041	2	238447354	C	G	0.429909	0.0010841	0.00100753	0.281927	-0.372219	0.0321993	6.58146e-31	-0.00291254	0.00271852	0.284003	0.284003	0.101238	20	0.709142
	ASB13	eQTL_BrainMeta	ENSG00000196372.13	10	5652731	rs2386642	10	5660296	G	A	0.330013	0.0014208	0.00110104	0.196906	0.532717	0.0308302	6.76685e-67	0.00266708	0.00207259	0.198152	0.315048	0.825007	20	0.631298
	ASB14	eQTL_BrainMeta	ENSG00000239388.9	3	57280514	rs4681966	3	57255256	C	T	0.384412	0.000458556	0.000356095	0.197838	-0.260815	0.0441891	3.58593e-09	-0.00175817	0.00139744	0.208342	0.208342	0.720886	20	0.641641
	ASB2	eQTL_BrainMeta	ENSG00000100628.12	14	93955452	rs4905125	14	93976109	C	T	0.219869	-0.00108364	0.000368241	0.00325303	-0.574384	0.0345062	3.24575e-62	0.00188662	0.000651047	0.00375763	0.00375763	0.704703	13	0.1443
	ASB3	eQTL_BrainMeta	ENSG00000115239.24	2	53696417	rs12611475	2	53643392	G	C	0.399239	-0.00155974	0.0010244	0.127861	-0.278639	0.0336252	1.16511e-16	0.00559772	0.00373799	0.134258	0.134258	0.15016	20	0.561347
	ASB4	eQTL_BrainMeta	ENSG00000005981.13	7	95509338	rs6973126	7	95501905	C	T	0.471697	-0.000498417	0.00035696	0.162629	-0.269609	0.031957	3.26642e-17	0.00184867	0.001342	0.168344	0.0554074	0.199254	9	0.598052
	ASB5	eQTL_BrainMeta	ENSG00000164122.9	4	176245622	rs2046262	4	176229774	A	G	0.56114	0.000377838	0.000354507	0.286509	-0.666656	0.0279586	1.15691e-125	-0.000566766	0.0005323	0.28699	0.702242	0.639395	15	0.711132
	ASB8	eQTL_BrainMeta	ENSG00000177981.11	12	48164501	rs7304709	12	48276369	C	T	0.428049	0.00197469	0.00104162	0.057989	0.319567	0.0343732	1.44473e-20	0.00617926	0.00332656	0.0632322	0.0518879	0.137883	20	0.440707
	ASCC1	eQTL_BrainMeta	ENSG00000138303.18	10	72156583	rs7903025	10	72154595	G	A	0.473507	-0.000777871	0.00104422	0.456312	-0.330578	0.0317927	2.53409e-25	0.00235306	0.00316685	0.457464	0.457464	0.470036	20	0.814384
	ASCC2	eQTL_BrainMeta	ENSG00000100325.15	22	29813457	rs131262	22	29737055	T	G	0.407233	-7.44875e-05	0.00106879	0.944438	-0.260182	0.040167	9.32479e-11	0.00028629	0.00410808	0.944441	0.944441	0.582474	18	0.983254
	ASCC3	eQTL_BrainMeta	ENSG00000112249.14	6	100694783	rs4240588	6	100711074	G	A	0.0442385	-2.47762e-05	0.000374764	0.947289	-0.456856	0.073606	5.40819e-10	5.4232e-05	0.000820357	0.947292	0.3263	null	null	0.984012
	ASF1A	eQTL_BrainMeta	ENSG00000111875.8	6	118901661	rs988098	6	118919061	A	G	0.430203	-0.000794852	0.000360897	0.0276345	-0.24232	0.0310114	5.54424e-15	0.00328018	0.00154737	0.0340196	0.0340196	0.600176	18	0.357814
	ASIC1	eQTL_BrainMeta	ENSG00000110881.12	12	50070579	rs590460	12	50056193	T	C	0.356339	0.000276103	0.000354322	0.435836	-0.333183	0.0338236	6.81385e-23	-0.000828683	0.00106677	0.437267	0.437267	0.341049	16	0.80526
	ASIC2	eQTL_BrainMeta	ENSG00000108684.15	17	33594025	rs319766	17	33235262	A	G	0.238183	-0.00378356	0.0011989	0.00160031	0.201318	0.0338917	2.84962e-09	-0.0187939	0.00674357	0.00532081	0.00532081	0.0773523	4	0.17475
	ASL	eQTL_BrainMeta	ENSG00000126522.17	7	66085249	rs2460432	7	66089398	C	T	0.367202	0.000889486	0.0010435	0.393991	-0.403742	0.0376498	7.88547e-27	-0.00220311	0.00259274	0.395479	0.395479	3.61693e-05	16	0.784854
	ASNS	eQTL_BrainMeta	ENSG00000070669.17	7	97862110	rs7781469	7	97863334	T	A	0.427433	-9.05091e-05	0.00101614	0.929025	0.434637	0.0308107	3.45593e-45	-0.000208241	0.00233797	0.929027	0.029072	0.121862	10	0.979032
	ASNSD1	eQTL_BrainMeta	ENSG00000138381.10	2	189666108	rs1132360	2	189661498	C	T	0.255294	-0.000973608	0.00109982	0.376025	-1.02661	0.0332492	2.48392e-209	0.00094837	0.00107175	0.376221	0.68524	0.402455	20	0.774068
	ASPA	eQTL_BrainMeta	ENSG00000108381.11	17	3487890	rs401643	17	3536160	C	T	0.13396	7.31896e-06	0.000372584	0.984328	-0.340174	0.0439924	1.05399e-14	-2.15153e-05	0.00109528	0.984328	0.447312	0.192672	10	0.995259
	ASPDH	eQTL_BrainMeta	ENSG00000204653.10	19	50513145	rs889131	19	50514578	G	A	0.324893	0.000128795	0.000353769	0.715809	0.786457	0.0281853	2.44633e-171	0.000163766	0.000449865	0.715832	0.932067	0.140618	20	0.919592
	ASPG	eQTL_BrainMeta	ENSG00000166183.16	14	104100634	rs941952	14	104093286	T	C	0.274503	-0.000716048	0.000361889	0.0478567	0.343752	0.0392305	1.91183e-18	-0.00208304	0.00107927	0.0536015	0.0536015	0.883158	9	0.421462
	ASPH	eQTL_BrainMeta	ENSG00000198363.18	8	61607598	rs7826638	8	61715992	T	C	0.341436	-0.000168377	0.00102958	0.870094	0.296579	0.0354758	6.2697e-17	-0.000567729	0.00347218	0.870118	0.870118	0.0616642	16	0.966856
	ASPHD1	eQTL_BrainMeta	ENSG00000174939.11	16	29910119	rs4407079	16	29920578	A	G	0.544954	-0.000918585	0.000364692	0.0117756	0.224628	0.0274454	2.73362e-16	-0.00408937	0.00169868	0.0160676	0.0160676	0.000178119	20	0.253603
	ASPHD2	eQTL_BrainMeta	ENSG00000128203.7	22	26437138	rs5752325	22	26446852	T	C	0.113249	0.000320734	0.00216834	0.882409	0.268988	0.0443528	1.32162e-09	0.00119237	0.0080635	0.882443	0.882443	0.736878	11	0.967802
	ASRGL1	eQTL_BrainMeta	ENSG00000162174.12	11	62365430	rs2246920	11	62337465	T	G	0.112211	-0.00016676	0.000374875	0.656435	1.01015	0.0438337	1.64897e-117	-0.000165084	0.000371177	0.656495	0.678231	0.779128	18	0.901159
	ASS1	eQTL_BrainMeta	ENSG00000130707.18	9	130473117	rs10123082	9	130449115	A	G	0.130078	-0.00239654	0.0016956	0.157541	-0.60895	0.0400594	3.47378e-52	0.00393553	0.00279647	0.159332	0.0447043	0.373619	10	0.584317
	ASTE1	eQTL_BrainMeta	ENSG00000034533.12	3	131020762	rs2674617	3	131192219	G	A	0.217335	0.000827838	0.00139399	0.552605	-0.411387	0.0434735	2.99415e-21	-0.00201231	0.00339518	0.553385	0.553385	0.311719	20	0.859244
	ASTN1	eQTL_BrainMeta	ENSG00000152092.16	1	177011138	rs228012	1	176999490	C	T	0.40995	0.00145151	0.00104794	0.166017	-0.207952	0.0322116	1.07646e-10	-0.00698005	0.00515401	0.175642	0.248929	0.0226684	11	0.606414
	ATAD3C	eQTL_BrainMeta	ENSG00000215915.10	1	1459926	rs2649599	1	1370113	A	G	0.187977	-0.000765153	0.00116327	0.510691	-0.640154	0.0403046	8.32199e-57	0.00119526	0.00181872	0.511053	0.678259	0.827635	17	0.839602
	ATAD5	eQTL_BrainMeta	ENSG00000176208.9	17	30863918	rs170052	17	30576400	A	C	0.116525	-0.000544321	0.000360019	0.130553	0.344167	0.0458337	5.95574e-14	-0.00158156	0.00106705	0.138293	0.138293	0.852796	18	0.565216
	ATF4	eQTL_BrainMeta	ENSG00000128272.16	22	39521189	rs738288	22	39511656	G	A	0.467405	0.000211761	0.00035327	0.548885	-0.267397	0.0299472	4.30079e-19	-0.000791934	0.00132412	0.549783	0.549783	0.226233	3	0.857149
	ATF5	eQTL_BrainMeta	ENSG00000169136.12	19	49931319	rs4239488	19	49901961	T	C	0.38215	-0.00126409	0.00101949	0.215004	-0.263863	0.0300622	1.6754e-18	0.00479071	0.00390208	0.219548	0.219548	0.320644	15	0.650202
	ATF6	eQTL_BrainMeta	ENSG00000118217.7	1	161871936	rs4417044	1	161919165	T	C	0.20885	0.000657316	0.000360861	0.0685278	0.469256	0.0340456	3.21852e-43	0.00140076	0.000775692	0.0709465	0.0709465	0.116026	20	0.459042
	ATF7IP2	eQTL_BrainMeta	ENSG00000166669.13	16	10405036	rs9938188	16	10388315	C	T	0.422285	-0.000410654	0.000355189	0.247617	0.578529	0.0272713	7.11496e-100	-0.000709824	0.000614863	0.248318	0.161554	0.159457	20	0.679501
	ATG10	eQTL_BrainMeta	ENSG00000152348.16	5	82124440	rs6452447	5	82186703	A	G	0.24302	-0.000548373	0.00123092	0.655959	1.1142	0.0299844	3.08458e-302	-0.000492165	0.00110483	0.655982	0.485632	0.292905	20	0.901159
	ATG12	eQTL_BrainMeta	ENSG00000145782.13	5	115835019	rs34852	5	115825420	T	C	0.585597	-0.00174199	0.00103858	0.0934864	-0.179727	0.0299756	2.02523e-09	0.00969246	0.00600051	0.106251	0.106251	0.188574	3	0.523775
	ATG13	eQTL_BrainMeta	ENSG00000175224.16	11	46646172	rs6485682	11	46424714	C	A	0.172383	-0.00053676	0.00150921	0.722098	-0.328303	0.0460773	1.04043e-12	0.00163495	0.00460272	0.722429	0.722429	0.0413497	4	0.921889
	ATG14	eQTL_BrainMeta	ENSG00000126775.9	14	55389110	rs17128440	14	55395194	T	C	0.448339	-0.00107397	0.0010206	0.292665	0.387728	0.029841	1.33851e-38	-0.00276991	0.00264088	0.294243	0.294243	0.246008	20	0.71688
	ATG16L1	eQTL_BrainMeta	ENSG00000085978.22	2	233252862	rs11894529	2	233295881	T	C	0.298644	0.000113718	0.000353567	0.747733	0.277213	0.0272588	2.7083e-24	0.000410219	0.00127607	0.747855	0.560292	0.104895	20	0.928378
	ATG16L2	eQTL_BrainMeta	ENSG00000168010.11	11	72829040	rs6592505	11	73000570	T	C	0.215317	-0.000404307	0.000357871	0.258579	-0.418632	0.039699	5.34897e-26	0.000965783	0.000859751	0.261298	0.261298	0.248102	20	0.690745
	ATG2A	eQTL_BrainMeta	ENSG00000110046.13	11	64905878	rs658006	11	64897302	C	T	0.34915	-0.00348787	0.00116703	0.00280184	-0.182731	0.0309412	3.51031e-09	0.0190874	0.00715781	0.00766091	0.00766091	0.00880035	10	0.203083
	ATG2B	eQTL_BrainMeta	ENSG00000066739.12	14	96321268	rs1770547	14	96295220	A	C	0.283706	0.00207592	0.00113694	0.0678674	0.206776	0.0356823	6.83547e-09	0.0100395	0.00576488	0.0815984	0.0815984	0.156055	3	0.485179
	ATG4B	eQTL_BrainMeta	ENSG00000168397.17	2	241655535	rs62193472	2	241640242	T	C	0.511714	0.00111491	0.00101911	0.273954	0.232105	0.0287505	6.85459e-16	0.00480349	0.00443088	0.278324	0.325847	0.0302743	7	0.704376
	ATG4C	eQTL_BrainMeta	ENSG00000125703.15	1	62824824	rs7535496	1	62882885	A	T	0.426577	-0.00148415	0.00102337	0.146987	-0.281875	0.0279208	5.7841e-24	0.00526529	0.00366786	0.151139	0.151139	0.0343764	9	0.576539
	ATG5	eQTL_BrainMeta	ENSG00000057663.16	6	106185607	rs595875	6	106340363	A	C	0.0796376	-0.000152722	0.000374875	0.683718	-0.553324	0.0592126	9.21467e-21	0.000276009	0.00067814	0.684002	0.9053	0.500388	9	0.910219
	ATG7	eQTL_BrainMeta	ENSG00000197548.12	3	11415093	rs2122031	3	11272457	G	A	0.340457	-0.00135549	0.00106174	0.201718	-0.53228	0.0323227	6.25949e-61	0.00254658	0.00200068	0.203071	0.225681	0.172726	20	0.637058
	ATG9A	eQTL_BrainMeta	ENSG00000198925.12	2	219224548	rs10211319	2	219241541	G	A	0.130149	7.88516e-05	0.00252262	0.975064	-0.283329	0.0463156	9.51485e-10	-0.000278304	0.00890364	0.975064	0.975064	0.388309	13	0.992134
	ATIC	eQTL_BrainMeta	ENSG00000138363.15	2	215330865	rs7594345	2	215314528	C	T	0.51203	0.000420413	0.00101728	0.679408	-0.564229	0.0291281	1.36708e-83	-0.00074511	0.00180337	0.679476	0.513009	0.550654	15	0.907868
	ATL2	eQTL_BrainMeta	ENSG00000119787.14	2	38335620	rs35776111	2	38515087	C	T	0.290928	-6.86525e-05	0.00109184	0.949864	-0.194633	0.0334607	6.00031e-09	0.000352729	0.00561007	0.949867	0.949867	0.170112	6	0.985492
	ATL3	eQTL_BrainMeta	ENSG00000184743.13	11	63648004	rs11231545	11	63645556	G	C	0.150791	-0.00227145	0.00173011	0.189221	-0.281588	0.0431129	6.51511e-11	0.00806656	0.00626703	0.198045	0.198045	0.817411	6	0.63119
	ATM	eQTL_BrainMeta	ENSG00000149311.19	11	108295967	rs7946955	11	108414106	A	G	0.443527	0.0022894	0.00105876	0.0305912	0.382682	0.030472	3.57075e-36	0.00598251	0.00280738	0.0330897	0.0330897	0.0938688	16	0.35491
	ATMIN	eQTL_BrainMeta	ENSG00000166454.10	16	81041596	rs2602404	16	81056042	T	C	0.08945	0.00222857	0.00141283	0.114709	-0.673791	0.0591708	4.84205e-30	-0.00330751	0.00211686	0.11818	0.11818	0.545004	20	0.543629
	ATN1	eQTL_BrainMeta	ENSG00000111676.15	12	6933392	rs7310161	12	6947971	T	A	0.491095	-0.00106527	0.00103272	0.302299	-0.188455	0.0311181	1.3945e-09	0.00565266	0.00555887	0.309214	0.309214	null	null	0.728779
	ATOH7	eQTL_BrainMeta	ENSG00000179774.9	10	68231354	rs7898034	10	68217859	A	C	0.172608	0.000309084	0.00124834	0.804447	-0.490034	0.0405657	1.34681e-33	-0.000630739	0.00254799	0.804488	0.983585	0.82947	20	0.952269
	ATOX1	eQTL_BrainMeta	ENSG00000177556.12	5	151757424	rs2964580	5	151764786	A	G	0.41073	-0.00312623	0.00105534	0.00305342	-0.23572	0.0332445	1.33631e-12	0.0132625	0.00485209	0.00626935	0.00626935	0.000833447	15	0.187572
	ATP10A	eQTL_BrainMeta	ENSG00000206190.12	15	25771227	rs12593583	15	25805852	C	T	0.564763	-0.000858589	0.00103205	0.405453	-0.228052	0.0267242	1.41916e-17	0.00376488	0.00454697	0.407672	0.407672	0.402554	14	0.792547
	ATP10B	eQTL_BrainMeta	ENSG00000118322.14	5	160707667	rs6868857	5	160852273	C	T	0.16817	-0.00128125	0.00144063	0.373806	1.17483	0.037107	5.43576e-220	-0.00109058	0.00122673	0.373994	0.0428193	0.0360862	20	0.772598
	ATP10D	eQTL_BrainMeta	ENSG00000145246.14	4	47539381	rs9654081	4	47495463	T	A	0.145454	0.00319474	0.00121733	0.0086804	-0.427271	0.0430273	3.07527e-23	-0.00747709	0.00294689	0.0111718	0.0150474	0.158918	5	0.232512
	ATP11A	eQTL_BrainMeta	ENSG00000068650.18	13	112788748	rs1278766	13	112880068	T	C	0.453706	-0.00128105	0.00100891	0.204177	0.198915	0.0282914	2.05191e-12	-0.00644023	0.00515413	0.211472	0.211472	0.1843	8	0.643535
	ATP12A	eQTL_BrainMeta	ENSG00000075673.12	13	24696440	rs9511411	13	24672700	T	C	0.385876	-0.000186062	0.000354078	0.599247	0.177237	0.0319686	2.95488e-08	-0.00104979	0.00200672	0.600877	0.600877	0.510538	12	0.878453
	ATP13A1	eQTL_BrainMeta	ENSG00000105726.17	19	19654437	rs7252981	19	19581770	T	C	0.334387	-0.000156697	0.000354339	0.658327	0.191372	0.0324925	3.86826e-09	-0.00081881	0.00185678	0.659226	0.659226	0.343584	6	0.901308
	ATP13A2	eQTL_BrainMeta	ENSG00000159363.19	1	16998943	rs4920605	1	16988930	A	G	0.566146	-0.00120643	0.00101391	0.234095	0.410386	0.0322609	4.5306e-37	-0.00293974	0.00248141	0.236134	0.236134	0.214816	20	0.665947
	ATP13A4	eQTL_BrainMeta	ENSG00000127249.15	3	193496039	rs659400	3	193527477	T	A	0.504846	-0.00104011	0.00101925	0.307507	0.295321	0.0289134	1.71677e-24	-0.00352197	0.00346852	0.30991	0.383362	0.575183	17	0.729147
	ATP13A5	eQTL_BrainMeta	ENSG00000187527.11	3	193326805	rs6762308	3	193394233	A	G	0.301323	-0.000200556	0.000354801	0.571896	-0.2524	0.031499	1.11975e-15	0.000794593	0.0014092	0.572849	0.83414	0.832309	7	0.868254
	ATP1A4	eQTL_BrainMeta	ENSG00000132681.17	1	160169283	rs2753263	1	160140536	T	G	0.151905	-0.00135044	0.00146497	0.356619	0.312111	0.036646	1.63869e-17	-0.00432681	0.00472115	0.359419	0.645024	0.411346	19	0.763765
	ATP1B2	eQTL_BrainMeta	ENSG00000129244.9	17	7652198	rs1614984	17	7668134	A	G	0.423315	-0.00058147	0.00101752	0.567691	-0.208389	0.0298317	2.83882e-12	0.00279031	0.00489912	0.568981	0.113664	0.89407	16	0.866169
	ATP23	eQTL_BrainMeta	ENSG00000166896.9	12	57932593	rs7977671	12	57964921	T	C	0.333936	-0.00177401	0.00105388	0.0923138	-0.691581	0.0360258	3.93232e-82	0.00256515	0.00152972	0.0935655	0.00282771	0.619745	20	0.503977
	ATP2A1	eQTL_BrainMeta	ENSG00000196296.14	16	28891435	rs2411453	16	28620700	T	G	0.394411	-0.000156381	0.000353253	0.657991	0.224143	0.0294521	2.73224e-14	-0.000697687	0.00157868	0.658531	0.658531	0.0158162	12	0.901159
	ATP2A3	eQTL_BrainMeta	ENSG00000074370.18	17	3944167	rs8082036	17	3979319	G	C	0.484789	0.000740362	0.0010192	0.467584	-0.200027	0.0283649	1.76442e-12	-0.0037013	0.00512226	0.469931	0.30494	0.871108	10	0.819735
	ATP2B4	eQTL_BrainMeta	ENSG00000058668.15	1	203685434	rs4971246	1	203494704	A	G	0.516051	-5.26314e-06	0.0010162	0.995868	-0.298588	0.0290874	1.01129e-24	1.76268e-05	0.00340335	0.995868	0.995868	0.00212216	7	0.999003
	ATP2C1	eQTL_BrainMeta	ENSG00000017260.20	3	130933654	rs28368349	3	131085986	C	T	0.431452	0.00139095	0.00102308	0.173968	0.238766	0.0317553	5.52216e-14	0.00582555	0.00435435	0.180939	0.180939	0.09186	16	0.612668
	ATP2C2	eQTL_BrainMeta	ENSG00000064270.13	16	84416357	rs6564021	16	84366747	G	C	0.134708	0.0012547	0.00152326	0.410113	0.365419	0.0439532	9.26817e-17	0.0034336	0.00418894	0.412397	0.34447	0.445461	16	0.794173
	ATP5F1A	eQTL_BrainMeta	ENSG00000152234.16	18	46092291	rs11872954	18	46106484	G	A	0.42593	0.00167711	0.00105137	0.110675	0.241353	0.0324048	9.47332e-14	0.00694879	0.00445495	0.118809	0.118809	0.00265927	14	0.544482
	ATP5IF1	eQTL_BrainMeta	ENSG00000130770.18	1	28241507	rs796848	1	28221353	G	A	0.476808	-0.000327057	0.00101659	0.747664	0.206406	0.03408	1.39096e-09	-0.00158453	0.00493212	0.748007	0.748007	0.296361	4	0.928378
	ATP5MC1	eQTL_BrainMeta	ENSG00000159199.14	17	48894318	rs1962412	17	48892897	T	C	0.2943	-0.000452964	0.000357257	0.204836	-0.552668	0.0339395	1.28406e-59	0.000819595	0.000648378	0.206205	0.400399	0.0249283	20	0.640584
	ATP5MC2	eQTL_BrainMeta	ENSG00000135390.21	12	53655067	rs4759285	12	53685729	C	A	0.524307	0.000316397	0.000354186	0.371692	-0.36593	0.0289439	1.22753e-36	-0.00086464	0.00097032	0.372883	0.14007	0.0366551	20	0.77197
	ATP5MC3	eQTL_BrainMeta	ENSG00000154518.10	2	175178984	rs268241	2	175190064	A	T	0.178775	5.22297e-05	0.0014824	0.971894	0.515082	0.0370256	5.39228e-44	0.000101401	0.00287801	0.971894	0.191646	0.0453492	20	0.991145
	ATP5PO	eQTL_BrainMeta	ENSG00000241837.7	21	33909634	rs2834297	21	33910534	T	G	0.5378	3.52602e-05	0.000352724	0.920372	-0.517862	0.0313635	3.02798e-61	-6.8088e-05	0.000681128	0.920373	0.140462	0.471492	20	0.977101
	ATP6V0A2	eQTL_BrainMeta	ENSG00000185344.15	12	123737054	rs6488899	12	123720422	C	T	0.393868	-0.000591261	0.00106993	0.580525	0.358753	0.0359142	1.70014e-23	-0.0016481	0.00298691	0.581103	0.581103	0.537675	20	0.870666
	ATP6V0A4	eQTL_BrainMeta	ENSG00000105929.16	7	138752927	rs4732339	7	138807094	G	A	0.415712	-0.00251458	0.00105122	0.016754	0.225672	0.0285748	2.84398e-15	-0.0111426	0.00486715	0.0220588	0.0220588	0.0287628	7	0.292956
	ATP6V0E2	eQTL_BrainMeta	ENSG00000171130.18	7	149882086	rs6980260	7	149877976	A	G	0.3638	0.00034842	0.00101615	0.731687	-0.889824	0.0247465	3.86539e-283	-0.000391561	0.00114202	0.731699	0.585125	0.753469	20	0.925327
	ATP6V1C2	eQTL_BrainMeta	ENSG00000143882.12	2	10753105	rs12468286	2	10722062	A	G	0.456019	0.000517154	0.000355109	0.145302	-0.773292	0.0267582	1.22061e-183	-0.00066877	0.0004598	0.145813	0.177878	0.384284	20	0.571258
	ATP6V1E1	eQTL_BrainMeta	ENSG00000131100.13	22	17610442	rs9605352	22	17626364	T	A	0.461013	7.4416e-05	0.00102928	0.942364	-0.216105	0.0279951	1.16885e-14	-0.000344351	0.0047631	0.942367	0.942367	0.895917	10	0.98222
	ATP6V1E2	eQTL_BrainMeta	ENSG00000250565.7	2	46516663	rs3754553	2	46541996	C	T	0.4687	-0.00139593	0.00101525	0.169141	-0.741481	0.0285045	3.54788e-149	0.00188263	0.00137113	0.169736	0.116812	0.0528262	20	0.598487
	ATP6V1FNB	eQTL_BrainMeta	ENSG00000272899.4	7	128869188	rs4731519	7	128861430	T	C	0.337974	-0.00116195	0.00108571	0.284521	-0.251672	0.0327546	1.54736e-14	0.00461691	0.00435564	0.289151	0.481766	0.0889114	5	0.712688
	ATP6V1H	eQTL_BrainMeta	ENSG00000047249.18	8	53779550	rs6991513	8	53832978	C	G	0.216539	-0.0019701	0.00124598	0.113842	0.259243	0.0386277	1.92874e-11	-0.00759943	0.00493784	0.123799	0.123799	0.0520489	13	0.550418
	ATP7B	eQTL_BrainMeta	ENSG00000123191.16	13	51971280	rs7332272	13	51987505	T	C	0.34785	0.00135026	0.00107506	0.20912	0.334345	0.0351079	1.67677e-21	0.00403854	0.00324327	0.213056	0.393823	0.281624	18	0.645826
	ATP8A1	eQTL_BrainMeta	ENSG00000124406.16	4	42532739	rs11733756	4	42431215	T	C	0.417966	0.00197991	0.00102654	0.0537642	-0.264275	0.0324506	3.8265e-16	-0.00749185	0.00399179	0.0605434	0.0605434	0.0737999	20	0.437274
	ATP8B1	eQTL_BrainMeta	ENSG00000081923.15	18	57724870	rs1893673	18	57660068	C	T	0.473364	5.81444e-05	0.000352631	0.869032	0.161415	0.0283311	1.2162e-08	0.000360217	0.00218554	0.869087	0.869087	0.623849	8	0.966856
	ATP8B2	eQTL_BrainMeta	ENSG00000143515.19	1	154338414	rs1626035	1	154338668	C	T	0.265103	-0.00242277	0.00109723	0.0272387	0.227131	0.0359532	2.65993e-10	-0.0106668	0.0051174	0.0371216	0.0371216	0.301675	8	0.370689
	ATP8B3	eQTL_BrainMeta	ENSG00000130270.16	19	1797175	rs3764605	19	1784891	G	A	0.48	0.000313679	0.000354198	0.375831	-0.172584	0.0301275	1.01347e-08	-0.00181754	0.0020767	0.381462	0.381462	0.610166	8	0.776761
	ATP8B4	eQTL_BrainMeta	ENSG00000104043.15	15	50020527	rs8038609	15	50124354	T	C	0.438851	0.000169485	0.000353278	0.631406	0.376964	0.0348964	3.35489e-27	0.000449605	0.000938092	0.631742	0.345746	0.830507	20	0.89283
	ATP9A	eQTL_BrainMeta	ENSG00000054793.14	20	51682452	rs7261003	20	51773551	T	C	0.4261	-0.000593771	0.000357129	0.0963873	-0.403184	0.0288452	2.13849e-44	0.00147271	0.000892015	0.0987412	0.0219086	0.0885335	20	0.514473
	ATP9B	eQTL_BrainMeta	ENSG00000166377.20	18	79223786	rs1942304	18	79058661	A	G	0.239616	0.00111197	0.00115989	0.337715	0.87069	0.0320689	2.48912e-162	0.00127712	0.00133298	0.338016	0.764757	0.371594	20	0.748806
	ATPAF1	eQTL_BrainMeta	ENSG00000123472.12	1	46653302	rs11211337	1	46668139	T	C	0.238262	0.00104691	0.00120825	0.386232	0.32779	0.0349743	7.09758e-21	0.00319385	0.00370176	0.388253	0.537042	0.29184	5	0.780291
	ATPAF2	eQTL_BrainMeta	ENSG00000171953.16	17	18008309	rs9911890	17	17859656	A	G	0.104206	0.001155	0.00154303	0.454142	-0.295386	0.0438513	1.62728e-11	-0.00391014	0.00525592	0.456907	0.456907	0.100225	20	0.813899
	ATPSCKMT	eQTL_BrainMeta	ENSG00000150756.14	5	10237702	rs2578621	5	10246593	A	G	0.141283	-0.00256147	0.00143395	0.0740502	0.282831	0.0445147	2.10251e-10	-0.00905653	0.00526655	0.0854991	0.0854991	null	null	0.489763
	ATRAID	eQTL_BrainMeta	ENSG00000138085.17	2	27214602	rs1659701	2	27192009	T	C	0.292126	-0.000764045	0.00116739	0.512798	0.413271	0.0386134	9.8782e-27	-0.00184878	0.00283005	0.513584	0.513584	0.0144891	13	0.840418
	ATRIP	eQTL_BrainMeta	ENSG00000164053.21	3	48457179	rs2885509	3	48376729	G	T	0.461589	-0.000327682	0.00102964	0.750296	0.249327	0.044239	1.74131e-08	-0.00131427	0.00413626	0.75068	0.75068	0.206463	6	0.929028
	ATXN3	eQTL_BrainMeta	ENSG00000066427.24	14	92075558	rs8022758	14	92059127	C	T	0.2243	-0.000477494	0.000356947	0.180989	0.443841	0.0328498	1.34255e-41	-0.00107582	0.000808155	0.183121	0.588629	0.065309	10	0.613031
	ATXN7L3B	eQTL_BrainMeta	ENSG00000253719.4	12	74541632	rs597888	12	74563847	A	G	0.45811	-4.84236e-05	0.00105563	0.963412	-0.193746	0.0295865	5.81346e-11	0.000249933	0.00544865	0.963413	0.963413	0.0406365	19	0.988885
	AUH	eQTL_BrainMeta	ENSG00000148090.12	9	91287866	rs773515	9	91220650	C	T	0.361268	6.21382e-05	0.000352948	0.860251	0.387954	0.0305286	5.34567e-37	0.000160169	0.000909856	0.860264	0.860264	0.589951	20	0.966856
	AURKC	eQTL_BrainMeta	ENSG00000105146.13	19	57233175	rs8109205	19	57210921	G	C	0.389345	0.0010049	0.00103343	0.330855	0.532569	0.0300469	2.7081e-70	0.00188689	0.00194337	0.331582	0.674388	0.477727	18	0.746704
	AVEN	eQTL_BrainMeta	ENSG00000169857.9	15	33966969	rs532720	15	34000179	G	C	0.260972	7.44264e-05	0.00108605	0.945364	-0.4941	0.0339447	5.34848e-48	-0.00015063	0.00219805	0.945365	0.945365	0.706761	20	0.983436
	AVPI1	eQTL_BrainMeta	ENSG00000119986.7	10	97682333	rs34283185	10	97782655	A	G	0.209331	0.00188106	0.00129628	0.146748	-0.298593	0.0390787	2.15856e-14	-0.00629974	0.0044189	0.153974	0.153974	0.470682	20	0.579557
	AVPR1A	eQTL_BrainMeta	ENSG00000166148.4	12	63146980	rs11175031	12	63544812	G	T	0.3886	4.7903e-05	0.0010296	0.962891	0.426478	0.0375214	6.15665e-30	0.000112322	0.0024142	0.962891	0.741631	0.25739	20	0.988779
	AXDND1	eQTL_BrainMeta	ENSG00000162779.22	1	179460227	rs16854003	1	179367861	A	G	0.573289	-0.00132439	0.00102241	0.195196	0.545457	0.0353021	7.41307e-54	-0.00242803	0.00188098	0.196763	0.188176	0.259349	20	0.62952
	AXIN1	eQTL_BrainMeta	ENSG00000103126.15	16	320082	rs11860497	16	355416	A	G	0.370685	-0.000331783	0.000354924	0.349892	0.203877	0.030578	2.60332e-11	-0.00162737	0.0017579	0.354579	0.354579	0.00378699	20	0.760011
	AXL	eQTL_BrainMeta	ENSG00000167601.12	19	41240495	rs338585	19	41205910	A	G	0.437631	7.6056e-05	0.000352785	0.82931	0.169384	0.0298138	1.33609e-08	0.000449016	0.00208426	0.82943	0.171609	0.752089	4	0.959959
	AZGP1	eQTL_BrainMeta	ENSG00000160862.13	7	99971381	rs886453	7	99990602	A	G	0.398923	-0.00171579	0.00106425	0.106918	-0.282468	0.0353461	1.33297e-15	0.00607428	0.0038436	0.114023	0.114023	0.00443382	20	0.537262
	AZIN1	eQTL_BrainMeta	ENSG00000155096.14	8	102860086	rs599777	8	102919710	C	G	0.429132	-0.00224051	0.001035	0.0304067	-0.180524	0.0273022	3.79024e-11	0.0124112	0.00603276	0.0396574	0.0396574	0.0679093	11	0.376921
	AZIN2	eQTL_BrainMeta	ENSG00000142920.17	1	33102298	rs584298	1	33171056	G	A	0.262921	1.24835e-06	0.00111823	0.999109	0.26063	0.0374495	3.41513e-12	4.78975e-06	0.00429048	0.999109	0.999109	0.466538	15	0.999574
	B3GALNT2	eQTL_BrainMeta	ENSG00000162885.14	1	235475812	rs696247	1	235504861	T	C	0.48864	0.000386578	0.000355014	0.276194	0.606831	0.0298345	5.70213e-92	0.000637045	0.000585868	0.276881	0.276881	0.278307	20	0.702784
	B3GALT1	eQTL_BrainMeta	ENSG00000172318.5	2	167871494	rs6712542	2	167744584	C	A	0.165978	-0.0014149	0.00140045	0.312342	0.254922	0.0391665	7.58219e-11	-0.00555034	0.00555943	0.318103	0.318103	0.135202	9	0.735966
	B3GALT5	eQTL_BrainMeta	ENSG00000183778.17	21	39614789	rs9983428	21	39503248	A	C	0.487182	0.000459655	0.00100401	0.647083	0.4343	0.0311936	4.61056e-44	0.00105838	0.00231304	0.647261	0.250886	0.112872	20	0.8985
	B3GALT6	eQTL_BrainMeta	ENSG00000176022.7	1	1233639	rs35056373	1	1361679	G	A	0.147473	-0.00122907	0.00128106	0.337347	-0.250014	0.0453407	3.50544e-08	0.00491603	0.00520094	0.344547	0.344547	0.240293	4	0.753169
	B3GAT1	eQTL_BrainMeta	ENSG00000109956.13	11	134395373	rs11223842	11	134460524	A	G	0.47571	0.000741564	0.000359777	0.039286	0.458329	0.0317618	3.34145e-47	0.00161797	0.000792942	0.0413037	0.365475	0.151062	13	0.384881
	B3GAT3	eQTL_BrainMeta	ENSG00000149541.10	11	62618725	rs13941	11	62672097	G	A	0.3151	-0.000844768	0.00120168	0.482061	0.374592	0.0350715	1.25173e-26	-0.00225517	0.0032149	0.483007	0.483007	0.170311	11	0.826264
	B3GLCT	eQTL_BrainMeta	ENSG00000187676.8	13	31266125	rs1849164	13	31278760	A	T	0.293509	-0.0010931	0.00105225	0.298888	0.660504	0.0312197	2.39727e-99	-0.00165495	0.00159502	0.29947	0.0468403	0.429572	20	0.722403
	B3GNT9	eQTL_BrainMeta	ENSG00000237172.4	16	67149551	rs12923138	16	67199363	C	A	0.4141	-0.000824368	0.000359959	0.0220112	0.214788	0.0358087	1.99491e-09	-0.00383805	0.00179387	0.0323928	0.0323928	0.158533	17	0.354029
	B3GNTL1	eQTL_BrainMeta	ENSG00000175711.8	17	82996982	rs7503099	17	83053051	A	G	0.486313	-0.000482129	0.00101725	0.635535	-0.510327	0.032968	4.77337e-54	0.000944744	0.00199427	0.635693	0.672424	0.8909	13	0.894555
	B4GALNT1	eQTL_BrainMeta	ENSG00000135454.14	12	57628324	rs7966795	12	57637630	A	C	0.435136	0.0011282	0.000369209	0.00224507	-0.38863	0.0335974	6.0398e-31	-0.00290303	0.000982618	0.0031329	0.00739608	0.120385	20	0.128246
	B4GALNT3	eQTL_BrainMeta	ENSG00000139044.12	12	511724	rs12370433	12	447886	G	A	0.28256	0.000417018	0.000354922	0.240013	0.289334	0.0363315	1.66942e-15	0.0014413	0.00123997	0.245084	0.245084	0.517356	16	0.676807
	B4GALNT4	eQTL_BrainMeta	ENSG00000182272.12	11	375808	rs6598027	11	391562	A	T	0.44795	0.000201851	0.00103241	0.84499	-0.273931	0.0320151	1.16537e-17	-0.000736869	0.00376986	0.84503	0.973416	0.282753	9	0.966048
	B4GALT4	eQTL_BrainMeta	ENSG00000121578.13	3	119226339	rs4501106	3	119215381	A	G	0.040112	0.00173504	0.00302301	0.566005	0.76173	0.0808759	4.57545e-21	0.00227776	0.00397597	0.566724	0.808469	0.131454	9	0.866169
	B4GALT5	eQTL_BrainMeta	ENSG00000158470.5	20	49673411	rs6095617	20	49718127	C	T	0.284326	0.000577879	0.00106613	0.587794	-0.173162	0.0310239	2.38347e-08	-0.00333721	0.00618577	0.589543	0.589543	0.176763	7	0.87364
	B4GALT6	eQTL_BrainMeta	ENSG00000118276.11	18	31654041	rs12964693	18	31697584	C	G	0.566087	-0.000760642	0.00102375	0.457485	0.391388	0.0269655	9.81777e-48	-0.00194345	0.00261912	0.458073	0.458073	0.797008	20	0.814442
	B4GALT7	eQTL_BrainMeta	ENSG00000027847.14	5	177605231	rs11537644	5	177604347	T	C	0.372104	-0.000225971	0.00106901	0.832589	0.286959	0.0308856	1.52824e-20	-0.000787466	0.00372628	0.832631	0.832631	0.603939	10	0.960645
	B4GAT1	eQTL_BrainMeta	ENSG00000174684.7	11	66346501	rs1625595	11	66310658	C	T	0.5315	-0.000673657	0.0010175	0.507924	0.201103	0.0316604	2.12693e-10	-0.0033498	0.00508698	0.510213	0.510213	0.0431081	9	0.839438
	B9D1	eQTL_BrainMeta	ENSG00000108641.19	17	19356251	rs6587216	17	19321084	G	C	0.190731	0.000548515	0.00124213	0.658784	0.302097	0.0430249	2.19555e-12	0.00181569	0.00411981	0.659415	0.659415	0.685966	12	0.901365
	B9D2	eQTL_BrainMeta	ENSG00000123810.9	19	41359291	rs4803457	19	41355454	T	C	0.3721	0.000360812	0.000355309	0.309873	0.24056	0.0297692	6.43263e-16	0.00149988	0.00148862	0.313664	0.313664	0.260177	9	0.732341
	BAALC	eQTL_BrainMeta	ENSG00000164929.17	8	103185509	rs953252	8	103125913	T	G	0.553771	-0.000984626	0.00101856	0.333703	0.429961	0.031482	1.82437e-42	-0.00229004	0.00237489	0.334911	0.634136	0.242204	16	0.747704
	BAAT	eQTL_BrainMeta	ENSG00000136881.12	9	101369791	rs4743459	9	101356949	T	C	0.380503	0.00138809	0.0010157	0.171739	-0.558784	0.0309261	5.65661e-73	-0.00248412	0.00182288	0.172963	0.346855	0.438997	12	0.602602
	BABAM1	eQTL_BrainMeta	ENSG00000105393.16	19	17274313	rs10420922	19	17271696	T	A	0.432066	-0.000998692	0.00101969	0.327379	0.199294	0.0286209	3.32594e-12	-0.00501115	0.00516689	0.332116	0.332116	0.288556	15	0.746704
	BACE2	eQTL_BrainMeta	ENSG00000182240.16	21	41225165	rs914187	21	41247822	T	C	0.391149	-0.000515626	0.000356547	0.14813	0.621898	0.0276572	5.70159e-112	-0.000829117	0.000574505	0.148968	0.148968	0.421201	17	0.574393
	BAIAP2L1	eQTL_BrainMeta	ENSG00000006453.14	7	98346370	rs62478237	7	98405458	A	G	0.49051	-0.00387956	0.00106582	0.00027265	-0.183211	0.0255918	8.12904e-13	0.0211754	0.00652622	0.00117591	0.00117591	0.0106111	16	0.0799876
	BAIAP2L2	eQTL_BrainMeta	ENSG00000128298.18	22	38097833	rs4821738	22	38104473	G	T	0.517116	-0.00014338	0.000353142	0.684734	0.176744	0.0288652	9.17793e-10	-0.000811226	0.00200243	0.685388	0.685388	0.51376	20	0.910805
	BAIAP3	eQTL_BrainMeta	ENSG00000007516.14	16	1341539	rs4984814	16	1335649	C	A	0.466139	0.000378129	0.00035509	0.286929	0.896427	0.0278572	3.43739e-227	0.000421818	0.000396334	0.287193	0.331928	0.313784	20	0.711132
	BAK1	eQTL_BrainMeta	ENSG00000030110.13	6	33576420	rs511515	6	33573730	A	G	0.296709	-0.00202381	0.00121776	0.0965304	0.554106	0.0341938	4.65899e-59	-0.0036524	0.00220924	0.0982819	0.0615581	0.00819943	20	0.514043
	BAMBI	eQTL_BrainMeta	ENSG00000095739.11	10	28680221	rs814187	10	28904086	T	C	0.395	0.000727363	0.0010319	0.480885	-0.182345	0.0306803	2.79199e-09	-0.00398894	0.0056987	0.483944	0.170327	0.38919	4	0.826542
	BANF1	eQTL_BrainMeta	ENSG00000175334.8	11	66003189	rs613924	11	66001824	T	C	0.467287	0.000403823	0.000355718	0.256277	-0.214546	0.0328759	6.75757e-11	-0.00188222	0.0016829	0.26338	0.26338	0.131535	18	0.692843
	BANP	eQTL_BrainMeta	ENSG00000172530.20	16	88013281	rs11649007	16	87997882	T	C	0.350937	0.000822457	0.00101846	0.41935	0.167132	0.0298305	2.10988e-08	0.00492099	0.00615671	0.424122	0.424122	0.734177	13	0.797268
	BAP1	eQTL_BrainMeta	ENSG00000163930.10	3	52405508	rs11130303	3	52425865	C	T	0.0513205	-0.00772365	0.00274769	0.00493934	-0.504233	0.0698597	5.28396e-13	0.0153176	0.00584791	0.00881015	0.00881015	0.0109511	13	0.210019
	BARD1	eQTL_BrainMeta	ENSG00000138376.11	2	214767664	rs12477063	2	214808940	C	T	0.393935	0.000223776	0.000353939	0.527228	-0.74993	0.0292429	4.82438e-145	-0.000298395	0.000472106	0.527353	0.294184	0.283712	20	0.846008
	BARX2	eQTL_BrainMeta	ENSG00000043039.7	11	129414063	rs4639949	11	129381770	C	A	0.49865	-0.00184307	0.00101356	0.0690011	-0.256953	0.0269513	1.51366e-21	0.00717281	0.00401565	0.0740647	0.0740647	0.0626798	12	0.468819
	BATF3	eQTL_BrainMeta	ENSG00000123685.9	1	212693128	rs2174782	1	212675213	A	C	0.245322	0.00101551	0.00128018	0.427628	0.515904	0.036277	6.7651e-46	0.00196842	0.00248529	0.428346	0.207162	0.476811	20	0.799221
	BAZ1A	eQTL_BrainMeta	ENSG00000198604.11	14	34814189	rs1400745	14	34886094	G	A	0.529568	0.00041505	0.000355607	0.243146	-0.317493	0.0339835	9.40285e-21	-0.00130727	0.00112875	0.246801	0.232856	0.00149934	14	0.678035
	BBC3	eQTL_BrainMeta	ENSG00000105327.18	19	47226794	rs6509314	19	47193369	C	T	0.2864	-0.000127464	0.000354612	0.719262	0.286932	0.0301699	1.89705e-21	-0.00044423	0.00123676	0.719454	0.719454	0.0714458	17	0.921023
	BBOF1	eQTL_BrainMeta	ENSG00000119636.16	14	74051106	rs10150201	14	74182454	G	A	0.316743	0.000914265	0.00110997	0.410118	0.361032	0.0348917	4.3085e-25	0.00253236	0.00308415	0.411596	0.396865	0.84976	12	0.793489
	BBOX1	eQTL_BrainMeta	ENSG00000129151.9	11	27084267	rs10501074	11	27031246	G	A	0.421416	-3.72854e-05	0.000352787	0.91583	0.438625	0.0284247	1.0111e-53	-8.50054e-05	0.000804323	0.915832	0.25667	0.476681	19	0.976448
	BBS1	eQTL_BrainMeta	ENSG00000174483.20	11	66522109	rs7925108	11	66466552	A	G	0.403221	0.000739528	0.000360094	0.040004	0.400524	0.0356775	3.03137e-29	0.0018464	0.000913979	0.0433645	0.124355	0.0255125	19	0.391262
	BBS10	eQTL_BrainMeta	ENSG00000179941.9	12	76346444	rs7300153	12	76367609	C	T	0.275325	0.000370483	0.000356253	0.298366	-0.497146	0.0325276	9.8006e-53	-0.000745219	0.000718253	0.299482	0.575017	0.447179	20	0.722403
	BBS12	eQTL_BrainMeta	ENSG00000181004.10	4	122738822	rs2122307	4	122767813	G	A	0.286874	-0.00248059	0.00121368	0.040968	0.395257	0.0367946	6.44578e-27	-0.0062759	0.00312571	0.0446608	0.0446608	0.290853	8	0.394023
	BBS2	eQTL_BrainMeta	ENSG00000125124.13	16	56493462	rs922446	16	56359279	T	C	0.428392	0.00240041	0.00103544	0.0204357	0.522543	0.0317453	7.04957e-61	0.00459371	0.0020011	0.021699	0.0501333	0.0151412	20	0.291648
	BBS5	eQTL_BrainMeta	ENSG00000163093.12	2	169493068	rs6736056	2	169480301	A	G	0.242821	3.02475e-05	0.000353922	0.931893	-0.303264	0.0376079	7.39348e-16	-9.97396e-05	0.00116711	0.931897	0.931897	0.327884	20	0.980012
	BBS7	eQTL_BrainMeta	ENSG00000138686.10	4	121847408	rs13140070	4	121792744	T	C	0.450863	0.00150544	0.00102478	0.141821	0.544175	0.0332518	3.38586e-60	0.00276647	0.00189075	0.143424	0.509243	0.260356	20	0.569809
	BBS9	eQTL_BrainMeta	ENSG00000122507.21	7	33493368	rs1548880	7	33131046	A	G	0.47937	0.00176461	0.00102483	0.0850937	0.652503	0.0340594	8.3309e-82	0.00270437	0.00157694	0.0863537	0.136902	0.235729	20	0.490539
	BBX	eQTL_BrainMeta	ENSG00000114439.19	3	107667137	rs6437745	3	107791610	G	A	0.151382	-0.000572604	0.000377434	0.129242	0.214434	0.038785	3.22454e-08	-0.00267031	0.00182521	0.143463	0.143463	0.0874183	8	0.569809
	BCAM	eQTL_BrainMeta	ENSG00000187244.12	19	44815246	rs8113311	19	44822481	T	G	0.290726	0.000736934	0.00114054	0.518197	-0.18148	0.0331969	4.58273e-08	-0.00406068	0.00632838	0.521093	0.521093	0.0355274	3	0.84298
	BCAN	eQTL_BrainMeta	ENSG00000132692.19	1	156650461	rs7538961	1	156618488	A	T	0.255477	0.0030081	0.00119475	0.0118099	-0.224578	0.0317023	1.40095e-12	-0.0133945	0.005646	0.0176737	0.0176737	0.0431042	11	0.262588
	BCAR1	eQTL_BrainMeta	ENSG00000050820.17	16	75248117	rs11149810	16	75262863	A	G	0.515796	-0.00237644	0.00103006	0.021049	-0.233169	0.0319469	2.90667e-13	0.0101919	0.00463307	0.0278198	0.0554192	0.0147539	20	0.327367
	BCAS1	eQTL_BrainMeta	ENSG00000064787.13	20	54003685	rs6013845	20	53949732	G	T	0.472548	0.000194011	0.000353087	0.582683	0.190466	0.0282575	1.57988e-11	0.00101861	0.00185995	0.58393	0.58393	0.131218	17	0.871806
	BCAS2	eQTL_BrainMeta	ENSG00000116752.6	1	114574593	rs178445	1	114627245	G	A	0.171258	-0.000949361	0.000367867	0.00985945	0.350776	0.0420933	7.86298e-17	-0.00270646	0.00109786	0.0136933	0.0136933	0.495869	20	0.244236
	BCAS4	eQTL_BrainMeta	ENSG00000124243.18	20	50838785	rs2426220	20	50970428	C	T	0.430768	-0.000555942	0.00101717	0.584681	0.492809	0.0307346	7.35325e-58	-0.00112811	0.00206521	0.584899	0.404142	null	null	0.871806
	BCAT1	eQTL_BrainMeta	ENSG00000060982.15	12	24879562	rs2353483	12	24813911	C	T	0.271156	-0.000399427	0.000354794	0.260249	-0.540492	0.0309824	3.74668e-68	0.000739007	0.000657792	0.26124	0.26124	0.137377	20	0.690745
	BCCIP	eQTL_BrainMeta	ENSG00000107949.17	10	125838621	rs3781058	10	125839698	C	T	0.4478	-0.000208191	0.000352912	0.555243	-0.274876	0.0322942	1.71535e-17	0.000757399	0.00128698	0.55619	0.55619	0.969754	16	0.860819
	BCHE	eQTL_BrainMeta	ENSG00000114200.10	3	165805183	rs2668196	3	165784921	A	T	0.183887	0.000637742	0.00148179	0.666914	0.704099	0.0422677	2.64416e-62	0.000905756	0.00210522	0.667018	0.667018	0.228878	20	0.903727
	BCKDHA	eQTL_BrainMeta	ENSG00000248098.12	19	41411405	rs10416743	19	41408571	T	C	0.41519	0.000147708	0.0010426	0.887338	-0.233504	0.0303718	1.49224e-14	-0.000632573	0.00446577	0.887357	0.887357	0.34867	10	0.968701
	BCKDHB	eQTL_BrainMeta	ENSG00000083123.15	6	80226459	rs606319	6	80283112	T	G	0.172317	-0.000164721	0.00131904	0.900619	0.536326	0.0428994	7.28432e-36	-0.000307129	0.00245952	0.900624	0.807501	0.891722	14	0.971431
	BCL10	eQTL_BrainMeta	ENSG00000142867.14	1	85271204	rs12065422	1	85250295	C	G	0.239344	0.000600142	0.0012577	0.633238	0.19315	0.0353442	4.63379e-08	0.00310714	0.00653632	0.634527	0.634527	0.468988	9	0.894012
	BCL2L11	eQTL_BrainMeta	ENSG00000153094.24	2	111143911	rs7567444	2	111105861	C	T	0.547813	0.000454934	0.000355205	0.200277	-0.190733	0.0320351	2.61865e-09	-0.00238519	0.00190492	0.210526	0.210526	0.3894	8	0.643
	BCL2L13	eQTL_BrainMeta	ENSG00000099968.18	22	17679855	rs5747326	22	17684712	T	C	0.355133	0.000240239	0.00103503	0.816455	-0.269275	0.0300921	3.60828e-19	-0.000892167	0.00384507	0.816516	0.816516	0.0317605	8	0.955747
	BCL2L15	eQTL_BrainMeta	ENSG00000188761.13	1	113882198	rs1217394	1	113891037	G	A	0.329675	-0.000127385	0.000353936	0.718916	0.246991	0.0312169	2.53057e-15	-0.000515745	0.00143447	0.719194	0.719194	0.0080663	10	0.921023
	BCL2L2	eQTL_BrainMeta	ENSG00000129473.11	14	23305271	rs4270088	14	23336981	A	G	0.49355	-0.000349494	0.000354025	0.323543	-0.199928	0.0294934	1.21218e-11	0.0017481	0.00178944	0.32862	0.32862	0.216115	20	0.744201
	BCL7A	eQTL_BrainMeta	ENSG00000110987.9	12	122040733	rs11043275	12	121964817	T	C	0.45399	0.000459035	0.0010169	0.651697	0.175569	0.0314229	2.30645e-08	0.00261456	0.00581092	0.652754	0.652754	0.141603	14	0.901159
	BCL9L	eQTL_BrainMeta	ENSG00000186174.12	11	118909741	rs12793214	11	118929593	A	C	0.45225	-0.00237713	0.00103239	0.0213043	-0.194483	0.0282454	5.759e-12	0.0122228	0.00559732	0.0289854	0.0289854	0.0182385	7	0.335124
	BCO2	eQTL_BrainMeta	ENSG00000197580.13	11	112200105	rs4463877	11	112184633	C	T	0.38222	0.00357234	0.00105574	0.000715103	-0.70272	0.0346996	3.44359e-91	-0.00508359	0.00152319	0.000845489	0.00446532	0.0134305	11	0.0667238
	BCR	eQTL_BrainMeta	ENSG00000186716.21	22	23248871	rs12163260	22	23320484	G	A	0.386556	-0.00212152	0.00104984	0.0433003	-0.936708	0.024623	0	0.00226487	0.00112236	0.0435958	0.0378404	0.00378955	20	0.391861
	BDH1	eQTL_BrainMeta	ENSG00000161267.12	3	197541553	rs2567332	3	197511453	A	G	0.32	-0.000751722	0.00104424	0.4716	0.364624	0.0325281	3.66198e-29	-0.00206163	0.00286977	0.472512	0.682664	0.805497	8	0.821152
	BDH2	eQTL_BrainMeta	ENSG00000164039.15	4	103088731	rs7688014	4	103053903	T	C	0.463774	0.000340899	0.00100926	0.735534	-0.46979	0.032279	5.50491e-48	-0.000725641	0.00214889	0.735603	0.937884	0.749724	20	0.926157
	BDKRB1	eQTL_BrainMeta	ENSG00000100739.11	14	96262589	rs875965	14	96266733	A	G	0.297356	-5.46972e-06	0.0010218	0.995729	-0.204936	0.0333942	8.41615e-10	2.66899e-05	0.00498594	0.995729	0.995729	0.928734	5	0.998981
	BDKRB2	eQTL_BrainMeta	ENSG00000168398.7	14	96224423	rs1799722	14	96204802	T	C	0.42435	-0.000404083	0.00035603	0.256389	0.398409	0.0319503	1.09299e-35	-0.00101424	0.000897325	0.258352	0.780451	null	null	0.687607
	BDP1	eQTL_BrainMeta	ENSG00000145734.19	5	71511735	rs277976	5	71652991	A	G	0.446488	-7.19285e-05	0.00035262	0.838367	-0.182019	0.0289655	3.29994e-10	0.000395171	0.00193829	0.838451	0.838451	0.00388485	12	0.962572
	BEGAIN	eQTL_BrainMeta	ENSG00000183092.16	14	100562280	rs6575787	14	100532511	G	A	0.419894	0.000717156	0.00101788	0.481086	-0.178335	0.0313456	1.27541e-08	-0.00402139	0.00575128	0.484417	0.635984	0.375827	4	0.826617
	BEND3	eQTL_BrainMeta	ENSG00000178409.14	6	107090348	rs6568466	6	107122949	C	T	0.547582	-0.00298829	0.00106	0.00481539	0.158581	0.0276247	9.43657e-09	-0.0188439	0.00744683	0.0113913	0.0113913	0.0246958	5	0.232512
	BEND4	eQTL_BrainMeta	ENSG00000188848.16	4	42131865	rs13111696	4	42074575	C	G	0.2012	-0.000788154	0.00128878	0.540835	0.228758	0.0360511	2.21873e-10	-0.00344536	0.00565991	0.542704	0.542704	0.942187	11	0.852664
	BEND6	eQTL_BrainMeta	ENSG00000151917.18	6	56991226	rs12154043	6	56955365	G	A	0.217729	-0.00119344	0.00109663	0.276471	-1.12752	0.0310687	2.21935e-288	0.00105846	0.000973039	0.276687	0.314723	0.891458	11	0.702497
	BEND7	eQTL_BrainMeta	ENSG00000165626.17	10	13483729	rs36022989	10	13485689	T	C	0.444767	-0.000402897	0.0010822	0.709673	-0.305107	0.0287394	2.50204e-26	0.00132051	0.00354913	0.709844	0.0181566	0.013204	18	0.917104
	BEST1	eQTL_BrainMeta	ENSG00000167995.17	11	61957789	rs974121	11	61948835	G	T	0.393747	0.00167059	0.0010246	0.103002	-0.578617	0.0309849	8.03785e-78	-0.00288721	0.00177752	0.104313	0.0730398	0.21775	20	0.521964
	BEST3	eQTL_BrainMeta	ENSG00000127325.19	12	69671418	rs710725	12	69672412	T	C	0.181059	0.000217995	0.000356404	0.540769	-0.539873	0.0401068	2.65664e-41	-0.000403789	0.000660843	0.541186	0.480964	0.0964057	20	0.852516
	BET1L	eQTL_BrainMeta	ENSG00000177951.17	11	187606	rs939916	11	202253	G	A	0.308888	-0.000815275	0.00114028	0.474621	-0.392101	0.0286016	8.96522e-43	0.00207925	0.00291207	0.475221	0.244106	0.0995001	11	0.822339
	BGLAP	eQTL_BrainMeta	ENSG00000242252.2	1	156242751	rs2075165	1	156246108	G	A	0.504283	-0.00254924	0.00105136	0.015321	0.308305	0.0289184	1.54559e-26	-0.00826857	0.00349722	0.018063	0.018063	0.0069652	6	0.264698
	BHLHA15	eQTL_BrainMeta	ENSG00000180535.4	7	98213448	rs6465657	7	98187015	C	T	0.46895	-0.000250291	0.00035255	0.477738	1.01615	0.027613	1.87711e-296	-0.000246314	0.000347012	0.47782	0.763323	3.61774e-05	20	0.823359
	BHMT	eQTL_BrainMeta	ENSG00000145692.15	5	79122049	rs651852	5	79113237	T	C	0.496013	-0.000960844	0.00102002	0.3462	0.528081	0.031878	1.23304e-61	-0.0018195	0.00193468	0.346978	0.664614	0.56866	20	0.754556
	BHMT2	eQTL_BrainMeta	ENSG00000132840.10	5	79079918	rs486580	5	79071601	T	C	0.209857	2.72867e-05	0.000355027	0.938736	-0.443507	0.044122	9.01712e-24	-6.15248e-05	0.000800523	0.938738	0.122852	0.0922957	20	0.981563
	BICC1	eQTL_BrainMeta	ENSG00000122870.12	10	58672154	rs7076017	10	58633173	T	G	0.415021	0.00130601	0.00102267	0.20158	-0.410463	0.0315024	8.3065e-39	-0.00318179	0.00250343	0.203738	0.0875672	0.0760501	17	0.638158
	BICD1	eQTL_BrainMeta	ENSG00000151746.15	12	32245234	rs10743777	12	32112438	G	A	0.532469	-0.000440592	0.00101636	0.664652	-0.235816	0.0271886	4.19618e-18	0.00186837	0.00431535	0.665045	0.289478	0.0524442	14	0.903522
	BICD2	eQTL_BrainMeta	ENSG00000185963.14	9	92738098	rs10821018	9	92809965	G	A	0.32098	-0.00154938	0.0011207	0.166815	0.325513	0.0385044	2.81651e-17	-0.0047598	0.0034886	0.172446	0.172446	0.53853	8	0.60226
	BICDL1	eQTL_BrainMeta	ENSG00000135127.11	12	120042182	rs12827552	12	119953400	T	C	0.312751	-0.00193792	0.00110561	0.0796359	-0.196732	0.0343449	1.01546e-08	0.00985053	0.0058771	0.0937211	0.0937211	0.0382228	7	0.504172
	BICDL2	eQTL_BrainMeta	ENSG00000162069.16	16	3032313	rs2524316	16	3004010	C	G	0.381163	0.00230395	0.00104766	0.0278686	-0.200564	0.0292155	6.64942e-12	-0.0114873	0.00548504	0.0362334	0.0362334	0.257228	14	0.368649
	BID	eQTL_BrainMeta	ENSG00000015475.19	22	17754454	rs3747026	22	17733496	C	G	0.455319	-0.000453194	0.00101686	0.655829	0.399721	0.0290767	5.29975e-43	-0.00113378	0.00254526	0.655998	0.0268603	0.299012	20	0.901159
	BIK	eQTL_BrainMeta	ENSG00000100290.3	22	43120231	rs2076079	22	43124257	A	G	0.318573	0.000282626	0.00109505	0.796335	0.425237	0.0453356	6.61258e-21	0.000664632	0.00257614	0.79641	0.79641	0.284157	9	0.949116
	BIN1	eQTL_BrainMeta	ENSG00000136717.15	2	127077658	rs10169310	2	127124081	T	C	0.520808	0.00240286	0.00102015	0.0185022	-0.173604	0.0295599	4.28086e-09	-0.0138411	0.00633127	0.028805	0.028805	0.0212049	6	0.334387
	BIN3	eQTL_BrainMeta	ENSG00000147439.13	8	22644783	rs4872531	8	22672182	A	G	0.36325	0.00056312	0.00108356	0.603278	0.420901	0.0280502	6.77884e-51	0.00133789	0.00257593	0.603495	0.603495	0.164432	13	0.878587
	BIRC7	eQTL_BrainMeta	ENSG00000101197.13	20	63238189	rs744590	20	63238723	T	C	0.463051	0.00172887	0.00102939	0.0930533	0.443609	0.0320777	1.69943e-43	0.00389729	0.00233755	0.0954634	0.404477	0.222307	20	0.507212
	BIVM	eQTL_BrainMeta	ENSG00000134897.14	13	102820326	rs9514064	13	102835926	G	A	0.491584	-0.000377202	0.000355215	0.288281	-0.188664	0.0277652	1.08325e-11	0.00199933	0.00190564	0.294102	0.294102	0.150452	9	0.71688
	BLACAT1	eQTL_BrainMeta	ENSG00000281406.2	1	205445988	rs3738744	1	205436836	A	G	0.169003	-0.000332229	0.00035619	0.35096	-0.290635	0.0383573	3.53507e-14	0.00114311	0.00123481	0.35458	0.35458	0.0220319	7	0.760011
	BLMH	eQTL_BrainMeta	ENSG00000108578.15	17	30270130	rs8080300	17	30296963	G	C	0.438251	-0.000182089	0.00100297	0.855937	-0.191069	0.033128	8.0405e-09	0.000952999	0.00525188	0.856008	0.856008	0.195803	18	0.966856
	BLNK	eQTL_BrainMeta	ENSG00000095585.17	10	96230380	rs6584063	10	96266650	G	A	0.03914	-0.00321169	0.00234301	0.170451	-0.8642	0.0799124	2.94411e-27	0.00371638	0.00273288	0.173869	0.173869	0.717839	16	0.603147
	BLOC1S1	eQTL_BrainMeta	ENSG00000135441.7	12	55718062	rs3138144	12	55720985	G	C	0.512434	-0.000362804	0.00102247	0.722717	-0.355554	0.0342629	3.14792e-25	0.00102039	0.0028774	0.722873	0.722873	0.523969	4	0.921889
	BLOC1S3	eQTL_BrainMeta	ENSG00000189114.8	19	45197858	rs12461065	19	45102050	T	C	0.472352	-0.000186424	0.00100882	0.853391	0.172071	0.030279	1.32472e-08	-0.00108341	0.00586592	0.853468	0.853468	0.972348	5	0.966856
	BLOC1S5	eQTL_BrainMeta	ENSG00000188428.20	6	8038981	rs2743991	6	8059942	T	C	0.458148	-0.000649413	0.000357792	0.069515	0.220905	0.0295696	7.97725e-14	-0.00293978	0.00166678	0.0777743	0.0777743	0.0903531	18	0.478894
	BLVRA	eQTL_BrainMeta	ENSG00000106605.11	7	43783011	rs849165	7	43787815	G	A	0.519505	-5.47132e-05	0.000352663	0.876709	0.492092	0.0319069	1.15063e-53	-0.000111185	0.000716697	0.876715	0.0931086	0.000156777	20	0.966856
	BLVRB	eQTL_BrainMeta	ENSG00000090013.11	19	40456765	rs268666	19	40412258	T	C	0.5322	-0.00196291	0.00102855	0.0563355	0.228397	0.0312147	2.53673e-13	-0.0085943	0.00465399	0.0647976	0.0647976	0.377979	8	0.444068
	BLZF1	eQTL_BrainMeta	ENSG00000117475.14	1	169382255	rs10919064	1	169124160	A	C	0.5347	-0.000847486	0.00101886	0.405524	0.169053	0.0300302	1.80794e-08	-0.00501313	0.0060923	0.410586	0.410586	0.427016	3	0.793461
	BMERB1	eQTL_BrainMeta	ENSG00000166780.11	16	15529751	rs34832985	16	15510072	A	G	0.368728	0.00389319	0.00108892	0.000349848	-0.226134	0.035123	1.20785e-10	-0.0172163	0.005508	0.00177392	0.00177392	0.0700342	12	0.0941927
	BMP1	eQTL_BrainMeta	ENSG00000168487.20	8	22188733	rs111596355	8	22165236	A	G	0.228181	0.000429524	0.00117105	0.713778	-0.375878	0.033103	7.0205e-30	-0.00114272	0.00311712	0.713921	0.713921	0.707096	4	0.918646
	BMP3	eQTL_BrainMeta	ENSG00000152785.8	4	81044168	rs10021487	4	80562221	A	C	0.218803	0.00118167	0.00129034	0.359779	-0.307054	0.0382481	9.91122e-16	-0.00384843	0.00422957	0.362883	0.60064	0.510911	19	0.765265
	BMP4	eQTL_BrainMeta	ENSG00000125378.16	14	53954248	rs2738265	14	53955681	C	G	0.45595	-0.00032817	0.00101614	0.746728	0.472425	0.0309671	1.50842e-52	-0.000694649	0.00215139	0.746783	0.746783	0.607593	15	0.928378
	BMP7	eQTL_BrainMeta	ENSG00000101144.13	20	57217697	rs6025418	20	57170017	G	A	0.499145	-0.0016185	0.00102347	0.11379	-0.34421	0.0328866	1.22987e-25	0.00470207	0.00300713	0.117902	0.201765	0.26982	15	0.543291
	BMP8A	eQTL_BrainMeta	ENSG00000183682.8	1	39510752	rs1180333	1	39554832	T	C	0.332466	0.00100997	0.00108457	0.351744	0.377143	0.0317355	1.43434e-32	0.00267795	0.00288458	0.353218	0.697957	0.0852542	20	0.759025
	BMP8B	eQTL_BrainMeta	ENSG00000116985.12	1	39773024	rs2138686	1	39777257	A	G	0.346743	-0.000206372	0.000353637	0.559509	-0.234022	0.0332397	1.91641e-12	0.000881849	0.00151631	0.560852	0.560852	0.394894	6	0.863224
	BMPER	eQTL_BrainMeta	ENSG00000164619.10	7	34030368	rs7798600	7	33897485	C	T	0.534591	-0.000324137	0.00100894	0.748009	0.636869	0.0286009	7.64125e-110	-0.000508954	0.00158438	0.748034	0.943125	0.983461	17	0.928378
	BMPR1A	eQTL_BrainMeta	ENSG00000107779.14	10	86844713	rs11596301	10	86773850	A	C	0.409885	-0.0016439	0.00102726	0.109536	-0.3733	0.0403748	2.33349e-20	0.0044037	0.00279274	0.114833	0.114833	0.338935	10	0.538496
	BMPR1B	eQTL_BrainMeta	ENSG00000138696.11	4	94958201	rs723170	4	94993082	A	G	0.590873	-0.000461349	0.00101698	0.650084	-0.651808	0.0320365	5.05877e-92	0.000707799	0.00156063	0.650165	0.884566	0.301926	20	0.89973
	BMPR2	eQTL_BrainMeta	ENSG00000204217.15	2	202472039	rs11680734	2	202743467	A	G	0.435611	-0.00119478	0.0010218	0.242285	0.201963	0.0342831	3.83767e-09	-0.00591585	0.00515803	0.251414	0.251414	0.322566	20	0.680996
	BMS1	eQTL_BrainMeta	ENSG00000165733.8	10	42808866	rs787797	10	42787945	G	A	0.467949	0.00139567	0.00102019	0.171295	0.60989	0.0371254	1.2083e-60	0.0022884	0.00167853	0.172777	0.715361	0.468912	20	0.60232
	BNC2	eQTL_BrainMeta	ENSG00000173068.18	9	16640173	rs374785	9	16998249	T	C	0.143866	-0.000590647	0.000377097	0.117279	-0.307067	0.0455539	1.57571e-11	0.00192351	0.00126078	0.127097	0.127097	0.0788618	20	0.554967
	BNIP1	eQTL_BrainMeta	ENSG00000113734.18	5	173154415	rs12513602	5	173044780	A	C	0.461847	-0.000804475	0.00101938	0.430006	-0.313488	0.0302604	3.78285e-25	0.00256621	0.00326116	0.43134	0.251205	0.143639	20	0.800975
	BNIP3	eQTL_BrainMeta	ENSG00000176171.11	10	131974234	rs9419235	10	131993072	G	A	0.55475	-0.000202671	0.000353268	0.566169	0.212322	0.0279946	3.34083e-14	-0.000954544	0.00166859	0.567276	0.567276	0.12477	3	0.866169
	BNIPL	eQTL_BrainMeta	ENSG00000163141.20	1	151042020	rs10788797	1	151030595	G	A	0.116145	0.00229406	0.00133869	0.0865925	0.325928	0.0404309	7.54508e-16	0.00703855	0.00419911	0.0936992	0.0936992	0.0224308	20	0.504172
	BOC	eQTL_BrainMeta	ENSG00000144857.14	3	113249231	rs1532593	3	113214456	G	A	0.3904	-7.2983e-05	0.00035292	0.836168	-0.393899	0.0342365	1.24133e-30	0.000185284	0.000896112	0.836194	0.131276	0.0333775	4	0.962395
	BOK	eQTL_BrainMeta	ENSG00000176720.6	2	241562777	rs12479254	2	241563541	C	T	0.411545	-0.000507649	0.00103033	0.62222	-0.234204	0.0316395	1.33864e-13	0.00216755	0.004409	0.622989	0.622989	0.320158	5	0.887807
	BOLA2	eQTL_BrainMeta	ENSG00000183336.8	16	29449010	rs1132812	16	30186830	A	G	0.473241	-0.00185788	0.00104116	0.074353	-0.515383	0.0350477	5.97097e-49	0.00360486	0.00203499	0.0764875	0.0657608	0.000398802	20	0.475629
	BOLA3	eQTL_BrainMeta	ENSG00000163170.12	2	74141656	rs844168	2	74145798	A	G	0.424167	-0.000713253	0.00101058	0.480319	0.361606	0.0305724	2.80181e-32	-0.00197246	0.00279966	0.481099	0.481099	0.740462	13	0.82455
	BORCS5	eQTL_BrainMeta	ENSG00000165714.11	12	12414156	rs10772552	12	12357163	C	T	0.457692	-0.000157231	0.00100903	0.876172	0.653269	0.0276762	3.5045e-123	-0.000240683	0.00154462	0.876175	0.577561	0.815496	20	0.966856
	BORCS7	eQTL_BrainMeta	ENSG00000166275.16	10	102859610	rs10786713	10	102838565	G	A	0.392139	-0.00100396	0.00103422	0.33168	-0.77291	0.0353255	4.05746e-106	0.00129893	0.00133941	0.332156	0.361223	0.0666024	20	0.746704
	BORCS8	eQTL_BrainMeta	ENSG00000254901.8	19	19184747	rs759999	19	19170398	A	C	0.435786	-0.00073014	0.00103057	0.478644	-0.378801	0.0296167	1.8618e-37	0.0019275	0.00272477	0.479318	0.479318	0.0799497	11	0.824009
	BPGM	eQTL_BrainMeta	ENSG00000172331.12	7	134663314	rs1160049	7	134625360	C	T	0.443816	-0.000156163	0.000353069	0.65827	0.177608	0.0295566	1.86603e-09	-0.000879261	0.0019933	0.659134	0.659134	0.366763	4	0.901308
	BPHL	eQTL_BrainMeta	ENSG00000137274.13	6	3135976	rs1534998	6	3137960	T	C	0.311271	-0.00025255	0.00106931	0.813293	-0.758112	0.0291053	1.44492e-149	0.00033313	0.00141055	0.813301	0.877838	0.869296	20	0.954826
	BPNT2	eQTL_BrainMeta	ENSG00000104331.9	8	56975899	rs12550392	8	56957892	G	T	0.299721	0.000557491	0.00115243	0.628563	-0.175832	0.0320311	4.0327e-08	-0.00317059	0.00657957	0.629889	0.629889	0.0411746	6	0.892271
	BPTF	eQTL_BrainMeta	ENSG00000171634.18	17	67904940	rs62086042	17	67971327	C	T	0.266375	0.00687561	0.00124044	2.97507e-08	-0.276753	0.0377202	2.18447e-13	-0.0248439	0.00561738	9.74872e-06	9.74872e-06	0.012877	20	0.00645065
	BRCA1	eQTL_BrainMeta	ENSG00000012048.23	17	43107270	rs36062488	17	43185455	C	T	0.341078	0.000553225	0.00103648	0.593513	0.220731	0.0331003	2.58321e-11	0.00250633	0.00471069	0.594691	0.594691	0.991116	7	0.875822
	BRCA2	eQTL_BrainMeta	ENSG00000139618.17	13	32357677	rs9534174	13	32319654	A	G	0.470353	-0.000197417	0.00035312	0.576118	0.215773	0.0288212	7.06764e-14	-0.000914926	0.00164109	0.577178	0.577178	0.609031	3	0.870148
	BRD3	eQTL_BrainMeta	ENSG00000169925.17	9	134049420	rs4744546	9	134059622	C	T	0.554251	-0.000689546	0.00101818	0.498259	0.503362	0.0294358	1.4762e-65	-0.00136988	0.00202435	0.498596	0.36466	0.481155	10	0.834096
	BRD3OS	eQTL_BrainMeta	ENSG00000235106.10	9	134030074	rs481559	9	134018311	G	A	0.355038	0.000410831	0.00102261	0.687871	-0.311449	0.0303463	1.03269e-24	-0.00131909	0.00328592	0.688097	0.919381	0.265219	9	0.91202
	BRD9	eQTL_BrainMeta	ENSG00000028310.18	5	871546	rs1651311	5	806110	C	G	0.0470192	0.00499399	0.00222857	0.0250328	0.602326	0.0711489	2.54599e-17	0.00829117	0.00382736	0.0302892	0.0302892	0.0621764	5	0.341031
	BRICD5	eQTL_BrainMeta	ENSG00000182685.7	16	2210601	rs26848	16	2213515	G	A	0.44445	0.000125325	0.000352472	0.722169	-0.183226	0.0293344	4.20759e-10	-0.000683991	0.00192681	0.7226	0.7226	0.0189455	18	0.921889
	BRIP1	eQTL_BrainMeta	ENSG00000136492.9	17	61771333	rs16945628	17	61789868	T	C	0.320221	-0.000346538	0.000355134	0.329166	-0.408144	0.033163	8.28257e-35	0.000849059	0.000872852	0.330682	0.106419	0.220153	14	0.74542
	BRMS1	eQTL_BrainMeta	ENSG00000174744.14	11	66341229	rs7104570	11	66391627	A	G	0.305764	-0.0026323	0.00112416	0.0192027	-0.246075	0.0330108	9.02986e-14	0.0106971	0.00478844	0.0254863	0.0254863	0.0257931	20	0.315898
	BROX	eQTL_BrainMeta	ENSG00000162819.12	1	222723874	rs35968825	1	222765894	A	C	0.182608	-0.00131414	0.00126979	0.3007	0.310357	0.0337448	3.67472e-20	-0.0042343	0.0041172	0.303742	0.303742	0.636456	20	0.723928
	BRWD1	eQTL_BrainMeta	ENSG00000185658.14	21	39252868	rs9978775	21	39322600	A	G	0.438251	0.00200463	0.00108067	0.0635988	-0.44148	0.0301911	2.0084e-48	-0.0045407	0.00246746	0.0657339	0.0107999	0.145243	19	0.445231
	BSG	eQTL_BrainMeta	ENSG00000172270.22	19	577386	rs34244885	19	552656	C	T	0.512509	-0.000850038	0.00103505	0.411502	-0.225338	0.0323154	3.10066e-12	0.00377228	0.00462507	0.41472	0.28182	0.428518	5	0.794496
	BSPRY	eQTL_BrainMeta	ENSG00000119411.11	9	113360387	rs2093691	9	113344807	G	A	0.474637	1.25636e-05	0.00035255	0.971572	-0.853362	0.0253142	4.02518e-249	-1.47225e-05	0.000413131	0.971572	0.96553	0.071279	20	0.991145
	BST2	eQTL_BrainMeta	ENSG00000130303.14	19	17404285	rs8106139	19	17395367	T	C	0.135199	-0.000164637	0.000372245	0.658285	-0.246322	0.0422974	5.76036e-09	0.000668383	0.00151556	0.659204	0.659204	0.138373	6	0.901308
	BTAF1	eQTL_BrainMeta	ENSG00000095564.14	10	91977047	rs833380	10	92062436	T	C	0.26715	0.00059785	0.000358174	0.0950852	-0.258629	0.0357203	4.47366e-13	-0.00231161	0.00142122	0.103843	0.103843	0.224321	15	0.521964
	BTBD1	eQTL_BrainMeta	ENSG00000064726.10	15	83041838	rs7179867	15	83148571	A	G	0.0772519	0.0011687	0.00195998	0.550986	0.749462	0.0613691	2.67005e-34	0.00155939	0.00261829	0.55146	0.64363	0.376768	20	0.858495
	BTBD11	eQTL_BrainMeta	ENSG00000151136.15	12	107489031	rs4964210	12	107305252	G	T	0.427067	-0.00093553	0.00103242	0.364856	-0.164514	0.0291434	1.6518e-08	0.00568662	0.00635592	0.370949	0.370949	0.528008	6	0.770564
	BTBD16	eQTL_BrainMeta	ENSG00000138152.10	10	122304727	rs4627016	10	122332406	C	T	0.47995	0.000349524	0.000353578	0.322891	-0.31225	0.0286494	1.16504e-27	-0.00111937	0.001137	0.324873	0.571194	0.265616	20	0.741942
	BTBD2	eQTL_BrainMeta	ENSG00000133243.10	19	2010159	rs35591006	19	2009084	C	T	0.42185	-0.0010816	0.00103676	0.296835	-0.190712	0.0302376	2.84272e-10	0.00567135	0.00551012	0.303357	0.303357	null	null	0.723854
	BTBD3	eQTL_BrainMeta	ENSG00000132640.15	20	11908666	rs6033264	20	11942866	A	G	0.160081	-0.005351	0.00147134	0.000276008	-0.431792	0.0519021	8.84504e-17	0.0123926	0.00371888	0.0008612	0.0008612	0.0146006	15	0.0673459
	BTBD7	eQTL_BrainMeta	ENSG00000011114.15	14	93285321	rs6575317	14	93317946	A	C	0.5	0.000183491	0.000353086	0.603287	0.180143	0.0301132	2.20151e-09	0.00101859	0.00196741	0.604647	0.604647	0.310616	15	0.879022
	BTBD9	eQTL_BrainMeta	ENSG00000183826.18	6	38404300	rs12198616	6	38176224	G	C	0.3673	-0.00215478	0.00103324	0.0370274	-0.371641	0.0317382	1.13838e-31	0.00579801	0.00282396	0.0400577	0.0400577	0.0844203	20	0.377538
	BTN2A1	eQTL_BrainMeta	ENSG00000112763.17	6	26467262	rs2273193	6	26458297	C	G	0.222935	5.74421e-05	0.00121006	0.962138	0.541187	0.0415943	1.05811e-38	0.000106141	0.00223596	0.962139	0.385914	0.0171904	20	0.988712
	BTN2A2	eQTL_BrainMeta	ENSG00000124508.17	6	26388985	rs2076029	6	26390602	C	T	0.42185	-0.00146423	0.000380002	0.000116572	0.47272	0.0411864	1.71004e-30	-0.00309746	0.000847953	0.000259327	0.00160189	0.0016233	20	0.0309823
	BTN3A1	eQTL_BrainMeta	ENSG00000026950.17	6	26408722	rs3208733	6	26414197	T	C	0.425135	-0.00450666	0.00107275	2.65716e-05	0.392907	0.038569	2.26372e-24	-0.01147	0.00295334	0.000102861	0.000577812	6.24265e-05	20	0.0201094
	BTN3A2	eQTL_BrainMeta	ENSG00000186470.14	6	26371740	rs1624064	6	26378453	C	T	0.41272	-0.00226767	0.0010305	0.0277668	0.573663	0.0385715	4.95489e-50	-0.00395297	0.0018159	0.0294906	0.0033354	0.00562723	20	0.338689
	BTN3A3	eQTL_BrainMeta	ENSG00000111801.16	6	26446944	rs9379874	6	26440201	T	A	0.42385	-0.00446599	0.00107158	3.07737e-05	0.296558	0.0436856	1.13326e-11	-0.0150594	0.00424002	0.000382713	0.000382713	0.0190236	20	0.0406432
	BTNL3	eQTL_BrainMeta	ENSG00000168903.9	5	180997786	rs10068763	5	181059785	G	C	0.3493	0.000287554	0.001043	0.782779	0.729496	0.0430945	2.80629e-64	0.000394182	0.00142994	0.782807	0.782807	0.472915	15	0.944143
	BTNL8	eQTL_BrainMeta	ENSG00000113303.12	5	180924992	rs10068763	5	181059785	G	C	0.3493	0.000287554	0.001043	0.782779	-0.293009	0.0418788	2.62265e-12	-0.000981386	0.00356239	0.782943	0.782943	0.391344	9	0.944143
	BTNL9	eQTL_BrainMeta	ENSG00000165810.17	5	181050873	rs2277935	5	181058949	A	G	0.460016	3.52176e-05	0.000352756	0.920475	0.366958	0.033513	6.66477e-28	9.59715e-05	0.000961337	0.920478	0.933834	0.555434	18	0.977101
	BTRC	eQTL_BrainMeta	ENSG00000166167.18	10	101455677	rs4919539	10	101337632	C	T	0.405643	-0.000422029	0.00101675	0.678086	0.197407	0.0289113	8.60864e-12	-0.00213786	0.00516003	0.678646	0.678646	0.471109	12	0.907228
	BUB1B	eQTL_BrainMeta	ENSG00000156970.13	15	40191073	rs2128013	15	40224696	T	C	0.561381	0.00134683	0.00102123	0.187225	0.174649	0.0280472	4.75545e-10	0.00771166	0.00597704	0.196977	0.196977	0.287839	5	0.629886
	BUD23	eQTL_BrainMeta	ENSG00000071462.12	7	73694093	rs10479665	7	73694594	A	G	0.0492033	0.000975355	0.00042021	0.0202808	0.714837	0.0660267	2.57863e-27	0.00136444	0.000601199	0.0232356	0.0551682	0.0639948	4	0.296988
	C10orf105	eQTL_BrainMeta	ENSG00000214688.6	10	71724763	rs10823836	10	71729438	G	A	0.442236	0.000469688	0.00101711	0.644236	-0.271815	0.0310387	2.00014e-18	-0.00172797	0.00374714	0.644695	0.644695	0.272572	20	0.896724
	C10orf143	eQTL_BrainMeta	ENSG00000237489.5	10	130065428	rs662041	10	130073605	G	A	0.106194	-0.000136215	0.000356915	0.702726	0.581924	0.0513732	9.60199e-30	-0.000234076	0.000613685	0.702886	0.386582	0.221991	11	0.916444
	C10orf67	eQTL_BrainMeta	ENSG00000179133.15	10	23273771	rs11013408	10	23344041	T	G	0.498827	-0.00163116	0.00102434	0.111295	-0.321529	0.0331688	3.20613e-22	0.00507314	0.00322854	0.116103	0.116103	0.0162026	12	0.540688
	C10orf82	eQTL_BrainMeta	ENSG00000165863.17	10	116666980	rs3010455	10	116666537	T	C	0.446317	4.43925e-06	0.000352707	0.989958	-0.283633	0.0277031	1.33537e-24	-1.56514e-05	0.00124353	0.989958	0.989958	0.502334	16	0.997427
	C11orf21	eQTL_BrainMeta	ENSG00000110665.12	11	2299338	rs2651823	11	2300420	A	G	0.435099	0.00130527	0.00103572	0.207577	0.424369	0.0299885	1.83906e-45	0.00307578	0.00245026	0.209374	0.0628256	0.87914	8	0.642998
	C11orf24	eQTL_BrainMeta	ENSG00000171067.11	11	68266670	rs2450910	11	68256617	G	T	0.552705	-0.000134122	0.00100879	0.894231	0.487198	0.0325198	9.68472e-51	-0.000275292	0.00207068	0.894235	0.894235	0.592419	7	0.969203
	C11orf45	eQTL_BrainMeta	ENSG00000174370.11	11	128902800	rs4937390	11	128909907	C	T	0.4855	-0.000540156	0.000356721	0.129968	0.261986	0.0291176	2.30892e-19	-0.00206178	0.00138075	0.135378	0.135378	0.393841	13	0.563526
	C11orf49	eQTL_BrainMeta	ENSG00000149179.14	11	47050537	rs752848	11	47153625	A	G	0.438685	-0.000113565	0.00101644	0.911039	-0.229522	0.0278107	1.5445e-16	0.00049479	0.0044289	0.911047	0.911047	0.00998975	18	0.975769
	C11orf52	eQTL_BrainMeta	ENSG00000149300.10	11	111922452	rs559147	11	112099103	C	G	0.366797	0.00107057	0.00104584	0.306002	0.163582	0.0298649	4.31599e-08	0.00654455	0.00650406	0.314307	0.314307	0.689284	3	0.732458
	C11orf54	eQTL_BrainMeta	ENSG00000182919.15	11	93753170	rs1284108	11	93765667	G	T	0.37958	0.000346295	0.000354179	0.328203	1.03801	0.0290333	6.09892e-280	0.000333616	0.000341338	0.328383	0.189191	0.326631	20	0.744201
	C11orf71	eQTL_BrainMeta	ENSG00000180425.11	11	114395977	rs536179	11	114404351	A	G	0.507766	6.41465e-05	0.000352883	0.855757	0.199347	0.0314569	2.34087e-10	0.000321784	0.00177093	0.855815	0.855815	0.578236	8	0.966856
	C11orf80	eQTL_BrainMeta	ENSG00000173715.18	11	66793983	rs2509565	11	66441251	A	G	0.351891	-0.00101459	0.00112969	0.369123	-0.46799	0.0374929	9.34813e-36	0.00216798	0.00242016	0.370359	0.326443	0.258048	20	0.769895
	C11orf91	eQTL_BrainMeta	ENSG00000205177.6	11	33699531	rs831611	11	33698275	T	C	0.363184	-0.000306832	0.000354057	0.386153	0.355558	0.0310665	2.48941e-30	-0.000862958	0.00099863	0.38751	0.38751	0.778545	16	0.779271
	C11orf96	eQTL_BrainMeta	ENSG00000187479.8	11	43934610	rs4755762	11	43967341	A	C	0.0756605	-0.00181198	0.00142633	0.20395	0.466029	0.0598223	6.68895e-15	-0.00388812	0.00310103	0.209909	0.321001	0.0712281	9	0.643
	C12orf43	eQTL_BrainMeta	ENSG00000157895.11	12	121008494	rs1169307	12	121000579	T	C	0.38078	0.000163294	0.00035311	0.643762	-0.516806	0.0317177	1.08965e-59	-0.000315967	0.000683528	0.643895	0.388216	0.00543675	20	0.896679
	C12orf54	eQTL_BrainMeta	ENSG00000177627.11	12	48489511	rs2732439	12	48350416	C	A	0.448513	6.8337e-05	0.00035275	0.84639	-0.189271	0.0294075	1.22543e-10	-0.000361054	0.00186457	0.846459	0.846459	0.130514	11	0.966406
	C12orf60	eQTL_BrainMeta	ENSG00000182993.5	12	14855126	rs11830399	12	14803998	G	C	0.416885	-0.00254103	0.00103513	0.0140968	0.912585	0.0268305	1.43133e-253	-0.00278443	0.00113724	0.0143485	0.0151857	0.00168208	19	0.244236
	C12orf73	eQTL_BrainMeta	ENSG00000204954.10	12	103953236	rs1165685	12	103940088	A	T	0.411436	8.17975e-05	0.00102961	0.936679	-0.3065	0.0244395	4.44244e-36	-0.000266876	0.00335932	0.93668	0.2731	0.555723	20	0.981403
	C12orf75	eQTL_BrainMeta	ENSG00000235162.9	12	105315694	rs715167	12	105333848	C	G	0.518458	-0.00108178	0.00102009	0.288932	0.268879	0.0313421	9.58217e-18	-0.00402328	0.00382275	0.29259	0.564781	0.105119	5	0.715219
	C14orf132	eQTL_BrainMeta	ENSG00000227051.7	14	96066667	rs10082	14	96093454	C	T	0.331901	-0.000264851	0.000354552	0.455061	0.616472	0.0316981	3.01661e-84	-0.000429625	0.000575555	0.455394	0.836023	0.81868	14	0.813392
	C15orf40	eQTL_BrainMeta	ENSG00000169609.14	15	83000041	rs1037403	15	82995439	C	G	0.483835	0.00103952	0.00100625	0.301574	0.746085	0.036638	3.51109e-92	0.00139329	0.00135044	0.302195	0.548842	0.1603	20	0.723284
	C15orf61	eQTL_BrainMeta	ENSG00000189227.6	15	67525638	rs10518734	15	67597636	G	A	0.21185	-0.00214625	0.00110743	0.0526179	-0.492511	0.0380107	2.13973e-38	0.00435777	0.00227355	0.0552733	0.0552733	0.240468	20	0.428418
	C16orf46	eQTL_BrainMeta	ENSG00000166455.14	16	81065382	rs8059692	16	81096889	A	G	0.0788893	0.000223033	0.000374942	0.551947	0.452588	0.0600243	4.6971e-14	0.000492794	0.000831014	0.553179	0.553179	0.210994	19	0.859244
	C16orf74	eQTL_BrainMeta	ENSG00000154102.11	16	85720606	rs400882	16	85721046	G	A	0.254059	5.05383e-05	0.00111273	0.963774	-0.191046	0.030967	6.85661e-10	-0.000264534	0.00582453	0.963775	0.963775	0.384293	10	0.988953
	C16orf89	eQTL_BrainMeta	ENSG00000153446.16	16	5055116	rs741164	16	5056183	C	T	0.373144	-0.000461975	0.000355988	0.194381	-0.211631	0.0316798	2.38416e-11	0.00218292	0.00171356	0.202694	0.202694	null	null	0.637033
	C16orf95	eQTL_BrainMeta	ENSG00000260456.7	16	87200491	rs7197604	16	87316652	C	G	0.440164	0.000320553	0.00102946	0.755511	-0.241513	0.0303268	1.66997e-15	-0.00132727	0.00426578	0.755692	0.755692	0.317533	20	0.930534
	C17orf100	eQTL_BrainMeta	ENSG00000256806.6	17	6672483	rs9908147	17	6660456	T	C	0.504466	-0.000275708	0.000353892	0.435936	0.307293	0.0295239	2.27252e-25	-0.000897215	0.00115486	0.437217	0.437217	0.133202	7	0.80526
	C17orf107	eQTL_BrainMeta	ENSG00000205710.4	17	4901176	rs238231	17	4983477	A	G	0.25543	0.00035252	0.0010519	0.737528	0.326124	0.0344265	2.71757e-21	0.00108094	0.00322746	0.737687	0.737687	0.109097	20	0.926157
	C17orf49	eQTL_BrainMeta	ENSG00000258315.5	17	7016010	rs7338	17	7014384	C	T	0.135749	1.84219e-05	0.000355057	0.958621	0.288117	0.0381993	4.61128e-14	6.39389e-05	0.00123236	0.958622	0.958622	0.267095	5	0.988242
	C17orf58	eQTL_BrainMeta	ENSG00000186665.10	17	67993784	rs7209427	17	68001548	T	A	0.307925	0.00576027	0.00116317	7.33679e-07	-0.259125	0.0321411	7.49814e-16	-0.0222297	0.00526803	2.44599e-05	2.44599e-05	0.00350885	20	0.0100192
	C17orf67	eQTL_BrainMeta	ENSG00000214226.9	17	56815343	rs7209070	17	56868833	T	C	0.254079	0.000327588	0.000354748	0.355778	-0.392444	0.0317238	3.76737e-35	-0.00083474	0.000906461	0.357114	0.357114	0.819389	7	0.761501
	C17orf75	eQTL_BrainMeta	ENSG00000108666.10	17	32337294	rs2344973	17	32316342	A	G	0.21805	0.000840853	0.00141394	0.552051	0.674842	0.0369263	1.30052e-74	0.001246	0.00209632	0.552261	0.552261	0.0687728	20	0.858896
	C17orf78	eQTL_BrainMeta	ENSG00000278505.5	17	37384356	rs1016680	17	37514283	A	C	0.363219	-0.000970227	0.000367687	0.00832162	-0.27094	0.0452528	2.13427e-09	0.00358097	0.00148303	0.0157514	0.0157514	0.0250911	11	0.251532
	C17orf97	eQTL_BrainMeta	ENSG00000187624.9	17	420693	rs4567793	17	399065	C	T	0.22295	0.00303389	0.00122157	0.013006	1.08788	0.0341485	1.04012e-222	0.00278881	0.0011263	0.013283	0.125525	0.128445	11	0.243896
	C18orf54	eQTL_BrainMeta	ENSG00000166845.15	18	54371562	rs4940327	18	54374102	G	A	0.0571	-0.00193115	0.00212128	0.362629	-0.982607	0.0659925	3.84636e-50	0.00196533	0.00216286	0.363524	0.363524	0.353486	15	0.766036
	C19orf18	eQTL_BrainMeta	ENSG00000177025.3	19	57966486	rs257676	19	57974071	C	T	0.358555	9.93989e-05	0.00035324	0.77841	-0.286521	0.0318626	2.41926e-19	-0.000346917	0.00123346	0.778515	0.778515	0.0909061	20	0.941432
	C19orf44	eQTL_BrainMeta	ENSG00000105072.9	19	16508873	rs7246005	19	16496687	G	A	0.132363	-0.000519463	0.000358188	0.146988	-0.847646	0.0418136	2.27241e-91	0.00061283	0.000423648	0.148021	0.148021	0.666407	20	0.57355
	C19orf47	eQTL_BrainMeta	ENSG00000160392.13	19	40334031	rs12460615	19	40352758	G	T	0.457501	0.00011594	0.00102959	0.910341	0.24548	0.027579	5.53618e-19	0.000472301	0.00419453	0.910348	0.910348	0.830433	16	0.975769
	C19orf53	eQTL_BrainMeta	ENSG00000104979.9	19	13776614	rs1469071	19	13772285	G	A	0.414779	0.000227664	0.000353148	0.519141	-0.342593	0.027901	1.17642e-34	-0.000664533	0.00103223	0.519716	0.519716	0.85938	5	0.842079
	C19orf54	eQTL_BrainMeta	ENSG00000188493.15	19	40746205	rs7255821	19	40746867	T	C	0.330513	0.000831178	0.00115009	0.469862	0.563532	0.0306421	1.55661e-75	0.00147494	0.00204244	0.470204	0.63178	0.146508	20	0.81976
	C19orf71	eQTL_BrainMeta	ENSG00000183397.5	19	3541592	rs8100223	19	3536818	T	C	0.569766	0.000521208	0.00101006	0.605842	0.275572	0.0278838	4.9403e-23	0.00189137	0.00367031	0.606332	0.606332	0.257858	16	0.879715
	C1GALT1	eQTL_BrainMeta	ENSG00000106392.11	7	7202775	rs10251492	7	7244915	G	A	0.361858	-0.00324545	0.00107588	0.00255679	-0.543888	0.0322341	7.10196e-64	0.00596712	0.0020095	0.00298326	0.0329579	0.00355984	20	0.126414
	C1GALT1C1L	eQTL_BrainMeta	ENSG00000223658.8	2	43675790	rs13028533	2	43682129	T	C	0.430996	-0.00083019	0.00101881	0.415151	0.231546	0.0306373	4.10423e-14	-0.00358542	0.00442554	0.417845	0.417845	0.875781	15	0.795199
	C1QBP	eQTL_BrainMeta	ENSG00000108561.8	17	5440804	rs7208001	17	5250981	A	G	0.142098	-0.000119029	0.000355642	0.73786	0.316336	0.0439919	6.44193e-13	-0.000376274	0.00112547	0.738133	0.303952	0.55878	13	0.926157
	C1QTNF1	eQTL_BrainMeta	ENSG00000173918.15	17	79036301	rs11871320	17	78968449	C	T	0.181022	-0.000374062	0.0003744	0.317748	-0.22842	0.0406692	1.94825e-08	0.00163761	0.00166482	0.325285	0.325285	0.00736116	10	0.742097
	C1QTNF2	eQTL_BrainMeta	ENSG00000145861.9	5	160359197	rs10053189	5	160349630	T	C	0.478401	5.93046e-05	0.000352928	0.866555	-0.164568	0.0289523	1.31487e-08	-0.000360364	0.0021455	0.866613	0.866613	0.0122042	20	0.966856
	C1QTNF3	eQTL_BrainMeta	ENSG00000082196.21	5	34030535	rs919309	5	34040857	A	C	0.146007	1.69924e-05	0.000355612	0.961889	0.707749	0.0404153	1.16289e-68	2.40092e-05	0.000502458	0.961889	0.542456	0.557576	9	0.988712
	C1QTNF4	eQTL_BrainMeta	ENSG00000172247.4	11	47592039	rs11039307	11	47589600	T	C	0.403962	-0.0018018	0.00104537	0.08478	-0.256866	0.0247174	2.69268e-25	0.00701454	0.0041253	0.089061	0.089061	0.00576821	20	0.493835
	C1QTNF6	eQTL_BrainMeta	ENSG00000133466.14	22	37189776	rs4821603	22	37213254	A	G	0.490019	0.000393764	0.000355817	0.268446	0.71627	0.0274329	2.81574e-150	0.000549743	0.00049721	0.268876	0.269872	0.100299	13	0.698534
	C1QTNF7	eQTL_BrainMeta	ENSG00000163145.13	4	15392992	rs13116304	4	15567523	A	C	0.288475	0.00137979	0.000373454	0.000220163	-0.337998	0.0313954	4.98887e-27	-0.00408225	0.00116815	0.000474742	0.00278404	0.742362	20	0.0453748
	C1R	eQTL_BrainMeta	ENSG00000159403.11	12	7216358	rs7962714	12	7110201	C	A	0.402619	0.00159609	0.00103501	0.123049	0.211945	0.0298341	1.21085e-12	0.00753068	0.00499712	0.13181	0.13181	0.00909007	11	0.559917
	C1RL	eQTL_BrainMeta	ENSG00000139178.11	12	7099412	rs2278822	12	7135318	C	T	0.141066	0.000163501	0.000372298	0.660541	-0.475414	0.0455876	1.83609e-25	-0.000343913	0.000783798	0.660823	0.288716	0.699041	10	0.902022
	C1orf109	eQTL_BrainMeta	ENSG00000116922.14	1	37686910	rs684260	1	37683093	A	G	0.254974	0.000933602	0.000365742	0.0106915	-0.673593	0.0339692	1.65593e-87	-0.001386	0.000547452	0.01135	0.0327436	0.00511927	7	0.232512
	C1orf112	eQTL_BrainMeta	ENSG00000000460.17	1	169758092	rs4987351	1	169698214	T	A	0.533844	-0.000563937	0.00102308	0.581488	0.285737	0.0323555	1.0359e-18	-0.00197362	0.00358748	0.582222	0.614881	0.630892	20	0.871488
	C1orf141	eQTL_BrainMeta	ENSG00000203963.11	1	67162009	rs10749767	1	67099543	C	G	0.221165	-0.00252003	0.00116163	0.0300528	0.311221	0.0346882	2.91244e-19	-0.00809723	0.00384005	0.0349767	0.0784375	0.0507263	13	0.360755
	C1orf159	eQTL_BrainMeta	ENSG00000131591.18	1	1099090	rs4970353	1	1098619	C	T	0.42596	9.13163e-05	0.00102201	0.928804	-0.449362	0.0353471	5.01642e-37	-0.000203213	0.00227442	0.928806	0.626402	0.286658	20	0.979032
	C1orf174	eQTL_BrainMeta	ENSG00000198912.12	1	3894709	rs35583447	1	3913050	A	G	0.249183	0.000948116	0.00117417	0.419391	-0.578598	0.0332232	6.29703e-68	-0.00163864	0.00203151	0.41989	0.100006	0.392143	9	0.795891
	C1orf198	eQTL_BrainMeta	ENSG00000119280.17	1	230853354	rs1202550	1	230839708	A	G	0.301596	0.00203163	0.00113726	0.0740296	0.195438	0.0350084	2.36953e-08	0.0103953	0.0061097	0.0888605	0.0888605	0.114433	10	0.493465
	C1orf226	eQTL_BrainMeta	ENSG00000239887.6	1	162382826	rs164149	1	162368791	T	C	0.508668	-5.32436e-05	0.000352595	0.879972	0.176953	0.0293822	1.71788e-09	-0.000300891	0.00199322	0.880009	0.496961	0.254874	5	0.967763
	C1orf43	eQTL_BrainMeta	ENSG00000143612.21	1	154213666	rs12044616	1	154216941	G	A	0.440188	0.000650549	0.00102212	0.524469	0.195339	0.027906	2.56157e-12	0.00333036	0.00525413	0.526174	0.526174	0.316334	16	0.844589
	C1orf50	eQTL_BrainMeta	ENSG00000164008.16	1	42773370	rs7548008	1	42736424	G	A	0.477995	0.00168543	0.00101306	0.0961723	0.85402	0.0304064	1.4168e-173	0.00197353	0.00118831	0.0967558	0.242321	0.371601	20	0.510153
	C1orf52	eQTL_BrainMeta	ENSG00000162642.14	1	85254813	rs10873697	1	85264892	A	G	0.407197	-0.00152165	0.00103811	0.142707	0.452086	0.03084	1.17864e-48	-0.00336584	0.00230772	0.1447	0.0783633	0.632353	20	0.571258
	C20orf203	eQTL_BrainMeta	ENSG00000198547.10	20	32652783	rs6057610	20	32653587	C	T	0.515725	-0.000622101	0.000358489	0.08268	-0.634572	0.0361373	4.98568e-69	0.000980348	0.000567682	0.0841801	0.0442475	0.0812344	10	0.487293
	C20orf96	eQTL_BrainMeta	ENSG00000196476.12	20	280821	rs3827147	20	276086	T	A	0.38465	-0.000807294	0.00104508	0.439837	-0.334594	0.028673	1.82938e-31	0.00241276	0.00313028	0.440837	0.416387	0.431366	19	0.807044
	C22orf31	eQTL_BrainMeta	ENSG00000100249.4	22	29060258	rs9608723	22	29058041	A	G	0.451765	-0.000293994	0.00101686	0.77249	0.281165	0.039779	1.56966e-12	-0.00104563	0.00361962	0.772675	0.772675	0.585428	7	0.938948
	C22orf39	eQTL_BrainMeta	ENSG00000242259.9	22	19399539	rs885982	22	19350678	T	C	0.03225	6.74444e-05	0.000374841	0.857209	-0.639585	0.0759539	3.74251e-17	-0.00010545	0.000586204	0.857241	0.857241	0.0642064	3	0.966856
	C2CD2	eQTL_BrainMeta	ENSG00000157617.17	21	41919565	rs401217	21	41906415	T	G	0.361935	-0.00152453	0.00104872	0.14603	0.26196	0.032616	9.61862e-16	-0.00581971	0.00406842	0.152586	0.152586	0.0516185	8	0.578068
	C2CD3	eQTL_BrainMeta	ENSG00000168014.18	11	74091964	rs630078	11	74393463	T	C	0.157659	0.00323088	0.00111067	0.00362661	0.335012	0.0412951	4.95339e-16	0.00964409	0.00352202	0.00617711	0.0167184	0.00242477	11	0.187228
	C2CD4A	eQTL_BrainMeta	ENSG00000198535.5	15	62068947	rs8039105	15	62066886	T	C	0.432605	-0.00120802	0.00102031	0.236423	0.24053	0.0296044	4.48113e-16	-0.00502234	0.00428673	0.241357	0.241357	0.605272	20	0.672112
	C2CD4C	eQTL_BrainMeta	ENSG00000183186.8	19	407296	rs2302217	19	498524	G	A	0.447256	0.00186332	0.00104334	0.0741122	-0.186629	0.0327572	1.21684e-08	-0.0099841	0.00585868	0.0883519	0.0883519	null	null	0.492108
	C2CD5	eQTL_BrainMeta	ENSG00000111731.12	12	22496564	rs10842007	12	22384030	G	A	0.105747	0.00123275	0.00189295	0.514898	0.350356	0.0486515	5.96271e-13	0.00351855	0.00542498	0.516608	0.516608	0.73443	4	0.842028
	C2CD6	eQTL_BrainMeta	ENSG00000155754.15	2	201553299	rs6710974	2	201348659	C	A	0.416466	5.95386e-05	0.000352771	0.865974	-0.192166	0.0317334	1.39848e-09	-0.000309829	0.00183647	0.866026	0.866026	0.589457	20	0.966856
	C2orf50	eQTL_BrainMeta	ENSG00000150873.12	2	11142222	rs17366322	2	11132658	G	T	0.503866	-9.02951e-05	0.000353147	0.798193	0.640249	0.0297445	9.09058e-103	-0.000141031	0.000551617	0.798207	0.0802801	0.128104	20	0.949948
	C2orf66	eQTL_BrainMeta	ENSG00000187944.5	2	196806886	rs62185191	2	196914709	C	T	0.23432	-0.000677795	0.00121799	0.577878	-0.314257	0.0377067	7.79809e-17	0.00215682	0.0038844	0.578723	0.578723	0.192589	16	0.870148
	C2orf72	eQTL_BrainMeta	ENSG00000204128.6	2	231043621	rs3098330	2	230868703	A	G	0.408182	0.0013775	0.00101401	0.174316	0.206107	0.0327314	3.03572e-10	0.0066834	0.005033	0.184206	0.184206	0.0636648	11	0.61345
	C2orf73	eQTL_BrainMeta	ENSG00000177994.16	2	54356888	rs10196726	2	54341150	A	G	0.237199	-5.32238e-05	0.000353837	0.880434	-0.366818	0.0370137	3.7546e-23	0.000145096	0.000964723	0.880448	0.880448	0.214002	14	0.967802
	C2orf74	eQTL_BrainMeta	ENSG00000237651.7	2	61154948	rs1729652	2	61150884	G	A	0.40335	-0.000994762	0.00101851	0.328726	1.19528	0.0231404	0	-0.000832241	0.000852262	0.328812	0.585857	0.0116496	20	0.744201
	C2orf80	eQTL_BrainMeta	ENSG00000188674.11	2	208177686	rs7589065	2	208168414	C	T	0.296981	-0.00190338	0.00108493	0.0793648	0.707611	0.0346387	9.36217e-93	-0.00268987	0.00153887	0.0804728	0.116912	0.198067	20	0.482724
	C2orf92	eQTL_BrainMeta	ENSG00000228486.10	2	97683641	rs6712016	2	98023691	T	C	0.0756798	-0.0035099	0.00182621	0.0546115	0.313823	0.0486757	1.13922e-10	-0.0111843	0.00607231	0.0654962	0.0654962	0.425021	5	0.44498
	C3orf14	eQTL_BrainMeta	ENSG00000114405.11	3	62327614	rs4072198	3	62226393	G	A	0.449311	-0.00054089	0.000355821	0.128482	-0.189841	0.0281718	1.5981e-11	0.00284917	0.00192141	0.138113	0.138113	0.968869	8	0.565216
	C3orf18	eQTL_BrainMeta	ENSG00000088543.15	3	50564526	rs201194	3	50605544	C	T	0.133894	0.000667937	0.000363082	0.0658227	0.417282	0.0600036	3.54355e-12	0.00160068	0.000900041	0.075329	0.075329	0.000125894	10	0.472289
	C3orf20	eQTL_BrainMeta	ENSG00000131379.10	3	14724089	rs7636830	3	14727027	G	A	0.467619	0.000131901	0.000352758	0.70847	-0.393528	0.0309101	3.95742e-37	-0.000335175	0.000896786	0.708589	0.798118	0.347033	14	0.917034
	C3orf52	eQTL_BrainMeta	ENSG00000114529.13	3	112108669	rs3749311	3	112011744	G	T	0.442549	-4.25959e-05	0.000353021	0.903959	0.578227	0.030905	4.11595e-78	-7.36664e-05	0.000610536	0.903961	0.750801	0.617695	18	0.972613
	C3orf62	eQTL_BrainMeta	ENSG00000188315.8	3	49272914	rs2298952	3	50249521	G	A	0.10245	0.00192505	0.00180575	0.286392	-0.43792	0.0555583	3.21753e-15	-0.00439591	0.00416102	0.290762	0.290762	0.00265633	19	0.714093
	C3orf70	eQTL_BrainMeta	ENSG00000187068.3	3	185114949	rs6779564	3	185048461	C	T	0.41955	0.000783073	0.00101109	0.438643	-0.216659	0.0323266	2.05335e-11	-0.00361431	0.00469778	0.441676	0.441676	0.200867	20	0.807044
	C4orf19	eQTL_BrainMeta	ENSG00000154274.15	4	37538710	rs937944	4	37593641	C	T	0.267934	-0.00370317	0.00128167	0.0038605	-0.222253	0.0324994	7.99205e-12	0.0166619	0.00626027	0.00777841	0.00723423	0.00238086	12	0.203083
	C4orf33	eQTL_BrainMeta	ENSG00000151470.13	4	129104979	rs337276	4	129109789	C	A	0.375476	-8.19171e-05	0.000352965	0.816474	0.562215	0.0312231	1.73698e-72	-0.000145704	0.000627864	0.816489	0.972604	0.130697	20	0.955747
	C4orf36	eQTL_BrainMeta	ENSG00000163633.12	4	86884313	rs10022539	4	86926461	T	G	0.460328	-0.000556726	0.00101781	0.584391	-0.224476	0.03145	9.5021e-13	0.00248012	0.00454748	0.58549	0.58549	0.226072	11	0.871806
	C4orf50	eQTL_BrainMeta	ENSG00000181215.15	4	6048964	rs10804971	4	6023911	A	T	0.256497	-0.00262361	0.0012373	0.03397	-0.236851	0.0332002	9.74842e-13	0.0110771	0.00544985	0.0420985	0.102046	0.171034	8	0.388909
	C5	eQTL_BrainMeta	ENSG00000106804.8	9	121001305	rs10116271	9	121015870	T	C	0.511502	0.000277588	0.000353473	0.432268	0.299236	0.0324336	2.80645e-20	0.000927655	0.00118552	0.433928	0.433928	0.372468	20	0.802256
	C5orf22	eQTL_BrainMeta	ENSG00000082213.18	5	31543670	rs7711393	5	31553844	C	T	0.191193	-0.00344881	0.00116909	0.00317794	0.247078	0.0361725	8.45796e-12	-0.0139583	0.00515409	0.00676481	0.0536365	0.00268155	16	0.194919
	C5orf34	eQTL_BrainMeta	ENSG00000172244.9	5	43500928	rs60297702	5	43531014	A	G	0.506356	-0.00133047	0.00102378	0.193749	0.320818	0.0376375	1.54255e-17	-0.00414712	0.00322803	0.198889	0.198889	0.619598	16	0.632342
	C5orf47	eQTL_BrainMeta	ENSG00000185056.10	5	173989959	rs10073154	5	173966955	G	C	0.465258	-0.000820533	0.00101796	0.420209	0.216447	0.03291	4.80216e-11	-0.00379092	0.00473822	0.423669	0.834646	0.192518	4	0.797113
	C5orf49	eQTL_BrainMeta	ENSG00000215217.7	5	7840765	rs326145	5	7801909	G	T	0.240328	-4.8431e-05	0.000354135	0.891222	0.237955	0.0327113	3.48011e-13	-0.000203531	0.00148851	0.891241	0.891241	0.862334	11	0.96881
	C5orf63	eQTL_BrainMeta	ENSG00000164241.13	5	127058025	rs6899133	5	127055270	C	T	0.458231	-0.00166963	0.001024	0.102998	-0.576531	0.0365667	5.28395e-56	0.002896	0.00178562	0.104837	0.326457	0.0485405	20	0.522182
	C6orf118	eQTL_BrainMeta	ENSG00000112539.15	6	165294635	rs9356354	6	165255495	C	T	0.51236	2.97678e-05	0.00101643	0.976636	0.166782	0.0288914	7.80018e-09	0.000178483	0.00609445	0.976636	0.976636	0.346608	14	0.99256
	C6orf120	eQTL_BrainMeta	ENSG00000185127.6	6	169703523	rs6907286	6	169752895	A	G	0.400061	0.000396445	0.000355441	0.264695	0.288727	0.0301161	9.05697e-22	0.00137308	0.00123937	0.26791	0.0817288	0.397988	16	0.697452
	C6orf163	eQTL_BrainMeta	ENSG00000203872.7	6	87355138	rs1746444	6	87330150	G	C	0.388828	-0.00209164	0.00106681	0.0499215	0.215756	0.0349093	6.39071e-10	-0.00969444	0.00518737	0.0616432	0.0616432	0.0817428	5	0.438445
	C6orf226	eQTL_BrainMeta	ENSG00000221821.4	6	42890543	rs6901007	6	42925096	G	T	0.430194	-0.000111863	0.000352808	0.751194	0.183703	0.0302736	1.29438e-09	-0.000608934	0.00192315	0.751522	0.751522	0.37887	13	0.929028
	C6orf62	eQTL_BrainMeta	ENSG00000112308.13	6	24712430	rs9467245	6	24640837	G	A	0.361217	0.000914675	0.00101911	0.369438	0.217081	0.0360063	1.65001e-09	0.00421352	0.00474632	0.374679	0.219023	0.278629	9	0.773355
	C6orf89	eQTL_BrainMeta	ENSG00000198663.17	6	36900417	rs6900068	6	36911688	A	G	0.40795	-0.000402532	0.000355019	0.256865	0.308783	0.0299305	5.92446e-25	-0.00130361	0.00115666	0.259723	0.0390802	0.0266076	20	0.688063
	C7orf25	eQTL_BrainMeta	ENSG00000136197.13	7	42910515	rs639459	7	42912337	G	T	0.126526	4.05931e-05	0.000374647	0.913718	0.744423	0.0473226	9.30187e-56	5.45297e-05	0.000503283	0.91372	0.922647	0.448561	18	0.975769
	C7orf50	eQTL_BrainMeta	ENSG00000146540.15	7	1067623	rs10229964	7	1012140	G	A	0.42775	-0.000520717	0.000355161	0.142609	-0.400794	0.0307581	8.20483e-39	0.00129921	0.000891734	0.14513	0.534146	0.915191	5	0.571258
	C7orf61	eQTL_BrainMeta	ENSG00000185955.5	7	100460440	rs35061193	7	100580554	T	C	0.479808	-0.00237646	0.00103308	0.021428	0.194676	0.0304465	1.61549e-10	-0.0122072	0.00563965	0.030423	0.030423	0.0649069	10	0.342003
	C8orf33	eQTL_BrainMeta	ENSG00000182307.14	8	145059575	rs13273843	8	145071232	T	A	0.260191	0.00129833	0.00109667	0.236462	0.405995	0.0320228	7.80207e-37	0.00319789	0.00271295	0.238499	0.238499	0.166477	10	0.667671
	C8orf34	eQTL_BrainMeta	ENSG00000165084.16	8	68574989	rs13276394	8	68315050	A	C	0.434536	0.000504655	0.000356878	0.157337	-0.257919	0.0315193	2.77139e-16	-0.00195665	0.00140419	0.16349	0.114842	0.0100363	20	0.591309
	C8orf58	eQTL_BrainMeta	ENSG00000241852.10	8	22601875	rs10099846	8	22676665	C	T	0.331555	-9.1818e-05	0.00111402	0.934313	0.545838	0.0299521	3.34988e-74	-0.000168215	0.00204096	0.934313	0.934313	0.308212	13	0.980611
	C9orf152	eQTL_BrainMeta	ENSG00000188959.10	9	110199104	rs4135220	9	110245009	T	G	0.486423	0.000251391	0.000353582	0.477095	0.456639	0.0802874	1.28866e-08	0.000550524	0.000780341	0.480504	0.480504	0.912134	6	0.824129
	C9orf153	eQTL_BrainMeta	ENSG00000187753.13	9	86239961	rs700759	9	86318757	A	G	0.288037	-2.13161e-05	0.00035425	0.952018	-0.28825	0.034029	2.439e-17	7.39501e-05	0.001229	0.952019	0.952019	0.0122386	5	0.98571
	C9orf24	eQTL_BrainMeta	ENSG00000164972.13	9	34388414	rs3933343	9	34395818	A	C	0.157378	2.77167e-05	0.000372668	0.940713	-0.444207	0.0454387	1.42793e-22	-6.23958e-05	0.000838976	0.940715	0.228523	0.0297516	20	0.981563
	C9orf40	eQTL_BrainMeta	ENSG00000135045.7	9	74949748	rs4745372	9	74969309	G	A	0.519865	-0.000671066	0.00101791	0.50973	0.176583	0.0280722	3.16813e-10	-0.00380028	0.00579604	0.512038	0.512038	0.490669	15	0.839673
	C9orf43	eQTL_BrainMeta	ENSG00000157653.12	9	113419872	rs4979257	9	113572497	G	A	0.190469	0.000201941	0.000354861	0.569307	-0.254139	0.0335367	3.51063e-14	-0.000794608	0.00140025	0.570392	0.570392	0.530649	8	0.866722
	C9orf64	eQTL_BrainMeta	ENSG00000165118.15	9	83947649	rs1572030	9	83956696	A	G	0.4625	-0.000321559	0.000353538	0.363062	-0.350389	0.0320815	9.06234e-28	0.00091772	0.00101248	0.364719	0.364719	0.0577179	16	0.766508
	C9orf72	eQTL_BrainMeta	ENSG00000147894.17	9	27554753	rs774358	9	27559999	T	A	0.252911	-0.00046312	0.00112141	0.679621	-0.788815	0.0307881	8.96107e-145	0.000587108	0.00142182	0.67966	0.284662	0.169581	20	0.907973
	C9orf78	eQTL_BrainMeta	ENSG00000136819.15	9	129831577	rs3739859	9	129890057	A	G	0.0360969	5.86399e-05	0.000410708	0.886466	0.49127	0.0870613	1.67304e-08	0.000119364	0.00083628	0.886502	0.886502	0.71889	9	0.968701
	C9orf85	eQTL_BrainMeta	ENSG00000155621.15	9	71948782	rs6560245	9	71980162	C	T	0.375559	-5.68176e-05	0.00103521	0.95623	-0.231356	0.0295085	4.49406e-15	0.000245585	0.00447463	0.956231	0.956231	null	null	0.988242
	CA10	eQTL_BrainMeta	ENSG00000154975.14	17	51895166	rs4794284	17	51634365	A	T	0.424471	-0.000138854	0.00102945	0.892705	-0.305856	0.0325656	5.88723e-21	0.000453985	0.00336615	0.892716	0.892716	0.185161	12	0.968928
	CA11	eQTL_BrainMeta	ENSG00000063180.9	19	48642067	rs8102492	19	48637552	A	C	0.201789	-0.00126719	0.00109581	0.247519	0.487671	0.0396642	9.63763e-35	-0.00259846	0.00225695	0.249602	0.249602	0.198499	17	0.680547
	CA12	eQTL_BrainMeta	ENSG00000074410.14	15	63351612	rs4984271	15	63386235	A	G	0.0414913	-0.00595569	0.00251736	0.0179887	1.44566	0.0778083	4.68795e-77	-0.00411971	0.00175538	0.0189303	0.298293	0.011731	10	0.27052
	CA13	eQTL_BrainMeta	ENSG00000185015.8	8	85252330	rs1303806	8	85339843	G	A	0.284165	0.000321871	0.00125013	0.796816	0.428425	0.0343248	9.42113e-36	0.000751289	0.00291858	0.796858	0.796858	0.562719	20	0.949363
	CA3	eQTL_BrainMeta	ENSG00000164879.7	8	85411238	rs2291786	8	85230496	C	T	0.368087	-0.000512602	0.000357219	0.151293	-0.34716	0.0338412	1.08394e-24	0.00147656	0.00103899	0.155275	0.155275	0.416042	20	0.580287
	CA4	eQTL_BrainMeta	ENSG00000167434.10	17	60160421	rs4968340	17	60131793	C	T	0.157858	-5.48262e-05	0.00035577	0.877526	-0.457027	0.0456949	1.49802e-23	0.000119963	0.000778538	0.877541	0.877541	0.246485	9	0.966856
	CA8	eQTL_BrainMeta	ENSG00000178538.10	8	60233406	rs8180936	8	60239015	C	T	0.319487	-0.00011837	0.00035327	0.737573	-0.217	0.0347657	4.3257e-10	0.000545481	0.00163031	0.737937	0.260705	0.199929	6	0.926157
	CAAP1	eQTL_BrainMeta	ENSG00000120159.13	9	26866744	rs2991949	9	27100893	C	A	0.1303	-4.97307e-05	0.000373468	0.894068	0.238868	0.0429705	2.71499e-08	-0.000208193	0.00156394	0.894098	0.894098	0.21165	5	0.969203
	CAB39L	eQTL_BrainMeta	ENSG00000102547.19	13	49376357	rs7335750	13	49388852	C	T	0.475733	-0.000661081	0.00102594	0.519339	-0.869606	0.0300481	3.69782e-184	0.000760208	0.00118007	0.519443	0.093124	0.274533	13	0.842028
	CABCOCO1	eQTL_BrainMeta	ENSG00000183346.9	10	61714848	rs10994864	10	61664701	G	A	0.32924	-0.000168284	0.000353128	0.633681	0.513561	0.0351796	2.8822e-48	-0.000327681	0.000687973	0.633861	0.794806	0.151108	20	0.893848
	CABIN1	eQTL_BrainMeta	ENSG00000099991.18	22	24095156	rs5751792	22	24005096	A	G	0.533306	0.000204919	0.00104589	0.844666	0.432351	0.0310199	3.73011e-44	0.000473965	0.00241931	0.844681	0.529017	0.673264	20	0.965995
	CABLES1	eQTL_BrainMeta	ENSG00000134508.12	18	23197516	rs28517363	18	23362636	A	G	0.473655	0.000248341	0.00100889	0.805564	-0.181572	0.027762	6.13946e-11	-0.00136773	0.00556036	0.805699	0.88284	0.94985	20	0.952269
	CABLES2	eQTL_BrainMeta	ENSG00000149679.11	20	62397958	rs3810548	20	62330822	A	G	0.07275	0.0024624	0.00145904	0.0914722	-0.398383	0.0607947	5.64234e-11	-0.006181	0.00378193	0.102186	0.289788	0.0637613	15	0.51958
	CABYR	eQTL_BrainMeta	ENSG00000154040.21	18	24150294	rs1133162	18	24135198	C	T	0.353973	-0.000175105	0.00102177	0.86393	-0.784556	0.0283837	3.57766e-168	0.00022319	0.00130238	0.863932	0.200751	0.624484	20	0.966856
	CACFD1	eQTL_BrainMeta	ENSG00000160325.15	9	133465406	rs17758315	9	133514768	A	G	0.353388	-0.00103401	0.00102553	0.313327	0.212278	0.0331144	1.45103e-10	-0.00487102	0.00489048	0.31924	0.31924	0.112546	3	0.737012
	CACHD1	eQTL_BrainMeta	ENSG00000158966.16	1	64581593	rs764457	1	64515805	C	T	0.138892	-0.000303157	0.00037521	0.41911	-0.484421	0.0440157	3.58944e-28	0.000625812	0.000776637	0.420359	0.420359	0.155821	18	0.795935
	CACNA1G	eQTL_BrainMeta	ENSG00000006283.18	17	50594095	rs198552	17	50578727	G	A	0.481849	-0.000240407	0.000353386	0.496318	0.196884	0.0280708	2.31878e-12	-0.00122106	0.00180332	0.498332	0.229816	0.525516	10	0.834086
	CACNA1I	eQTL_BrainMeta	ENSG00000100346.18	22	39630244	rs5995756	22	39604308	T	C	0.423385	-0.000241014	0.000353407	0.495257	0.212027	0.0280684	4.22281e-14	-0.00113671	0.00167358	0.497006	0.497006	0.15359	20	0.833476
	CACNA2D1	eQTL_BrainMeta	ENSG00000153956.16	7	82195110	rs4728514	7	82468608	G	C	0.198562	0.000804598	0.0012426	0.517301	0.387668	0.0358746	3.21788e-27	0.00207548	0.00321107	0.518051	0.518051	0.823568	16	0.842028
	CACNA2D4	eQTL_BrainMeta	ENSG00000151062.15	12	1855314	rs4765853	12	1868373	G	A	0.138975	-0.00172798	0.00185717	0.352144	0.450377	0.040797	2.46529e-28	-0.00383675	0.00413821	0.353848	0.639947	0.51293	20	0.759432
	CACNB2	eQTL_BrainMeta	ENSG00000165995.22	10	18341991	rs10764329	10	18161652	C	G	0.419762	-0.00105006	0.00102229	0.304344	0.18247	0.0300945	1.33417e-09	-0.00575473	0.00568238	0.311188	0.0864007	0.0942644	11	0.730577
	CACNB3	eQTL_BrainMeta	ENSG00000167535.8	12	48821367	rs2453467	12	48846168	C	T	0.210419	0.00267183	0.0014172	0.0593916	-0.62019	0.0382848	5.09189e-59	-0.00430808	0.00230053	0.0611175	0.27998	0.408782	14	0.438062
	CACNB4	eQTL_BrainMeta	ENSG00000182389.20	2	151965969	rs7419564	2	151863516	A	G	0.17655	-0.000195086	0.000372376	0.600351	0.242672	0.0421898	8.82348e-09	-0.000803907	0.00154083	0.601854	0.601854	0.318437	10	0.878587
	CACNG6	eQTL_BrainMeta	ENSG00000130433.8	19	54002152	rs457146	19	54013719	C	T	0.317484	0.00092106	0.00114524	0.421254	0.402327	0.0297135	9.05126e-42	0.00228933	0.00285157	0.422071	0.434406	0.0922917	12	0.796702
	CACUL1	eQTL_BrainMeta	ENSG00000151893.15	10	118714708	rs1247128	10	118662665	A	G	0.381763	-0.000443519	0.00104377	0.670894	-0.474218	0.0277213	1.32492e-65	0.000935264	0.00220171	0.670989	0.360464	0.67113	20	0.904962
	CADM2	eQTL_BrainMeta	ENSG00000175161.14	3	85516710	rs1472302	3	84948747	T	C	0.47538	0.000377557	0.00035493	0.287443	0.273655	0.0334576	2.85855e-16	0.00137968	0.00130792	0.291487	0.427874	0.245318	20	0.714555
	CADPS	eQTL_BrainMeta	ENSG00000163618.18	3	62636881	rs6781408	3	62714142	T	C	0.461573	-0.000917459	0.000362791	0.0114423	0.180057	0.0287294	3.6727e-10	-0.00509538	0.00217271	0.0190183	0.0190183	0.702148	20	0.271302
	CADPS2	eQTL_BrainMeta	ENSG00000081803.16	7	122602585	rs805806	7	123417264	T	C	0.427081	0.000659848	0.00101877	0.517187	0.299715	0.0424305	1.6216e-12	0.00220158	0.0034134	0.518939	0.779806	0.771031	4	0.842028
	CALCOCO2	eQTL_BrainMeta	ENSG00000136436.15	17	48848770	rs2546495	17	48856645	A	C	0.535592	0.000724721	0.00103427	0.483485	0.226606	0.0376963	1.83979e-09	0.00319816	0.00459507	0.486431	0.486431	0.130678	10	0.827432
	CALHM2	eQTL_BrainMeta	ENSG00000138172.11	10	103449594	rs2281860	10	103441820	T	C	0.386721	-0.000737812	0.000359125	0.0399301	0.320987	0.0332145	4.28475e-22	-0.00229857	0.00114382	0.0444774	0.0444774	0.523457	16	0.393938
	CALHM6	eQTL_BrainMeta	ENSG00000188820.13	6	116462571	rs2637678	6	116466215	C	T	0.41075	-0.00083888	0.0010175	0.409682	0.409628	0.0348706	7.30832e-32	-0.00204791	0.00249007	0.410832	0.603046	0.755457	20	0.793461
	CALM1	eQTL_BrainMeta	ENSG00000198668.13	14	90402385	rs7150626	14	90392140	C	T	0.186405	0.00187355	0.00121803	0.124005	0.218648	0.0365771	2.2628e-09	0.00856879	0.00575221	0.136316	0.136316	0.0991582	6	0.563782
	CALML4	eQTL_BrainMeta	ENSG00000129007.15	15	68198392	rs11635988	15	68199924	A	G	0.430814	-0.000530497	0.000355524	0.135658	0.257298	0.0302425	1.77246e-17	-0.0020618	0.00140285	0.141637	0.141637	0.821303	20	0.569184
	CALML6	eQTL_BrainMeta	ENSG00000169885.10	1	1916202	rs2474458	1	1920497	C	A	0.177718	-0.0019717	0.00136947	0.149936	-0.304432	0.04556	2.35695e-11	0.00647666	0.00460168	0.159292	0.159292	0.180204	20	0.584317
	CALN1	eQTL_BrainMeta	ENSG00000183166.11	7	72113321	rs2214663	7	72127909	G	T	0.300732	-0.00057215	0.00121847	0.638666	-0.380029	0.0395161	6.77267e-22	0.00150554	0.00321007	0.639065	0.639065	0.199367	20	0.895957
	CALU	eQTL_BrainMeta	ENSG00000128595.17	7	128756346	rs339039	7	128776507	G	A	0.424174	-8.64641e-05	0.00107638	0.935976	0.249459	0.0310079	8.62281e-16	-0.000346606	0.00431506	0.935979	0.935979	0.0597598	13	0.980908
	CALY	eQTL_BrainMeta	ENSG00000130643.9	10	133330504	rs7081338	10	133290989	C	G	0.203612	-0.000129073	0.00144363	0.928757	-0.228645	0.0389461	4.33715e-09	0.000564512	0.00631457	0.928765	0.928765	0.989666	18	0.979032
	CAMK1	eQTL_BrainMeta	ENSG00000134072.11	3	9763670	rs13096551	3	9778191	C	A	0.282144	0.00138152	0.00110581	0.211546	-0.240927	0.0335281	6.68067e-13	-0.00573421	0.00465869	0.218374	0.218374	0.62056	10	0.649882
	CAMK1D	eQTL_BrainMeta	ENSG00000183049.13	10	12592547	rs2997066	10	12352025	G	A	0.43105	-0.00143366	0.00103585	0.166345	-0.166031	0.0290857	1.14087e-08	0.00863492	0.00641967	0.178602	0.178602	0.285974	3	0.611841
	CAMK1G	eQTL_BrainMeta	ENSG00000008118.10	1	209598827	rs12130212	1	209553912	A	T	0.5705	-0.00125448	0.00103664	0.226224	0.397986	0.0298461	1.45662e-40	-0.00315207	0.00261542	0.22813	0.22813	0.328686	8	0.660287
	CAMK2B	eQTL_BrainMeta	ENSG00000058404.20	7	44275863	rs28882812	7	44301903	C	T	0.408073	0.00122829	0.000372708	0.000982148	-0.180411	0.0284213	2.18504e-10	-0.0068083	0.00232771	0.00344578	0.00344578	0.0920901	10	0.13473
	CAMK2D	eQTL_BrainMeta	ENSG00000145349.17	4	113606480	rs4834348	4	113505159	T	G	0.480337	-0.000431073	0.000355681	0.225525	-0.192557	0.0304177	2.44486e-10	0.00223868	0.00188069	0.23391	0.23391	0.683749	14	0.664412
	CAMK2N1	eQTL_BrainMeta	ENSG00000162545.6	1	20484301	rs1253795	1	20578365	T	G	0.173318	-0.000354947	0.000356045	0.318805	-0.306992	0.0411872	9.08427e-14	0.00115621	0.00117011	0.323095	0.323095	0.880071	12	0.740545
	CAMK4	eQTL_BrainMeta	ENSG00000152495.11	5	111359270	rs10042471	5	111181880	C	T	0.265071	0.00130505	0.00114201	0.253138	-0.386016	0.0422889	6.97297e-20	-0.00338081	0.00298155	0.256832	0.679817	0.174339	20	0.685463
	CAMKK2	eQTL_BrainMeta	ENSG00000110931.19	12	121267991	rs2686341	12	121246483	T	C	0.466613	0.00314273	0.00104313	0.00258852	-0.490818	0.0315426	1.35087e-54	-0.00640305	0.00216475	0.00309778	0.00611516	0.118842	10	0.128246
	CAMLG	eQTL_BrainMeta	ENSG00000164615.6	5	134745326	rs12153284	5	134667585	C	T	0.264664	-5.76715e-05	0.00111241	0.958653	0.510463	0.0387891	1.49171e-39	-0.000112979	0.00217924	0.958654	0.676737	0.665161	9	0.988242
	CAMSAP2	eQTL_BrainMeta	ENSG00000118200.14	1	200800131	rs6668056	1	200872130	C	T	0.49762	-0.000530376	0.00035656	0.136888	-0.17746	0.0309671	1.00078e-08	0.00298871	0.00207583	0.149933	0.149933	0.0659282	16	0.575866
	CAMTA1	eQTL_BrainMeta	ENSG00000171735.19	1	7277580	rs2301488	1	7732351	T	C	0.500205	0.000131569	0.000352915	0.709292	0.265316	0.0284887	1.24253e-20	0.000495897	0.00133124	0.709514	0.441406	0.27274	20	0.917104
	CAMTA2	eQTL_BrainMeta	ENSG00000108509.21	17	4977833	rs4790726	17	5030812	T	C	0.043777	-6.14029e-05	0.000375032	0.869946	0.648181	0.0696809	1.3765e-20	-9.47312e-05	0.000578681	0.869966	0.869966	0.458249	19	0.966856
	CAND1	eQTL_BrainMeta	ENSG00000111530.13	12	67294656	rs1066389	12	67322715	G	T	0.3969	0.0026051	0.00102682	0.0111786	-0.288221	0.0299095	5.61004e-22	-0.00903855	0.003684	0.0141489	0.0141489	0.26481	20	0.244236
	CAND2	eQTL_BrainMeta	ENSG00000144712.12	3	12834194	rs4997708	3	12798104	G	A	0.395004	-0.00181558	0.00104225	0.0815101	-0.274257	0.0398878	6.16745e-12	0.00661999	0.00392031	0.0912888	0.0912888	0.0270059	6	0.49907
	CANT1	eQTL_BrainMeta	ENSG00000171302.17	17	79000792	rs6501274	17	78981814	T	A	0.18005	-0.00357945	0.00140405	0.0107918	-0.254416	0.0368992	5.39114e-12	0.0140693	0.0058839	0.0167956	0.0167956	0.0461115	9	0.257992
	CANX	eQTL_BrainMeta	ENSG00000127022.16	5	179705135	rs1134924	5	179699089	C	T	0.500201	-0.000947257	0.00102591	0.355831	0.794938	0.0297024	8.62136e-158	-0.00119161	0.00129132	0.356117	0.869932	0.663947	20	0.760696
	CAP1	eQTL_BrainMeta	ENSG00000131236.18	1	40056441	rs3122440	1	40043415	T	C	0.164745	-0.000477644	0.0014184	0.736306	0.401215	0.0479089	5.54325e-17	-0.00119049	0.00353812	0.736511	0.736511	0.783771	7	0.926157
	CAP2	eQTL_BrainMeta	ENSG00000112186.12	6	17475647	rs9477462	6	17511537	T	C	0.370036	-0.000269352	0.00114627	0.814224	-0.246721	0.0303479	4.3011e-16	0.00109172	0.00464796	0.8143	0.8143	0.120512	12	0.955087
	CAPG	eQTL_BrainMeta	ENSG00000042493.16	2	85406593	rs6733795	2	85333360	G	A	0.42786	0.000845668	0.00102325	0.408548	0.49632	0.0316438	1.9282e-55	0.00170388	0.00206454	0.409197	0.369593	0.505007	20	0.793195
	CAPN10	eQTL_BrainMeta	ENSG00000142330.20	2	240602219	rs7594981	2	240603020	G	A	0.31429	-0.000398667	0.00108238	0.712631	-0.325919	0.0316248	6.63134e-25	0.00122321	0.00332312	0.712806	0.712806	0.106752	9	0.918413
	CAPN11	eQTL_BrainMeta	ENSG00000137225.13	6	44171606	rs4711770	6	44169162	A	G	0.330371	-0.000168992	0.00105598	0.872854	-0.519663	0.0293677	4.57475e-70	0.000325195	0.00203212	0.87286	0.87286	0.969663	8	0.966856
	CAPN12	eQTL_BrainMeta	ENSG00000182472.9	19	38750046	rs4802853	19	38789073	A	G	0.186216	9.80778e-05	0.0012012	0.934925	0.482265	0.0476013	4.01133e-24	0.000203369	0.00249084	0.934928	0.934928	0.39709	16	0.980611
	CAPN5	eQTL_BrainMeta	ENSG00000149260.18	11	77096558	rs4945138	11	77069167	A	G	0.457535	-0.00203283	0.00101864	0.045975	-0.378628	0.030283	7.18815e-36	0.00536894	0.00272441	0.0487607	0.0175244	0.0423773	12	0.404474
	CAPN8	eQTL_BrainMeta	ENSG00000203697.12	1	223782387	rs35568612	1	223622381	T	G	0.490839	-0.0026647	0.00104618	0.0108628	-0.502804	0.0284766	9.03008e-70	0.00529968	0.00210222	0.0117026	0.0818765	0.020604	18	0.234882
	CAPN9	eQTL_BrainMeta	ENSG00000135773.13	1	230774694	rs28359573	1	230746362	A	G	0.374424	-0.000487891	0.00101691	0.631386	-0.71332	0.0326325	6.36007e-106	0.000683972	0.00142595	0.631468	0.116376	0.489157	11	0.89277
	CAPNS1	eQTL_BrainMeta	ENSG00000126247.11	19	36145153	rs14100	19	36149867	T	C	0.0434353	0.00399816	0.00357546	0.263472	-0.754556	0.069215	1.13214e-27	-0.00529869	0.00476336	0.265973	0.265973	0.0112451	5	0.695611
	CAPRIN2	eQTL_BrainMeta	ENSG00000110888.17	12	30732252	rs7957226	12	30752503	A	G	0.499133	0.000128026	0.00100328	0.89846	0.223485	0.0315935	1.50788e-12	0.000572861	0.00449001	0.898477	0.898477	0.95495	10	0.970576
	CAPS	eQTL_BrainMeta	ENSG00000105519.18	19	5914275	rs274789	19	5911957	C	G	0.444348	-0.000713352	0.00101065	0.480291	-0.323716	0.0324985	2.25876e-23	0.00220364	0.00312986	0.48139	0.48139	0.98845	19	0.824768
	CAPS2	eQTL_BrainMeta	ENSG00000180881.19	12	75333454	rs1148007	12	75579177	G	A	0.402	0.000142563	0.000353185	0.686471	-0.287327	0.0312549	3.81919e-20	-0.000496169	0.00123039	0.686757	0.01502	0.0242602	19	0.910805
	CAPSL	eQTL_BrainMeta	ENSG00000152611.12	5	35921534	rs3734107	5	35921164	A	G	0.429374	0.000612507	0.000357414	0.0865802	-0.257753	0.0304015	2.2854e-17	-0.00237633	0.0014147	0.0930062	0.174406	0.235575	17	0.501592
	CAPZA1	eQTL_BrainMeta	ENSG00000116489.13	1	112645710	rs2932529	1	112650742	G	A	0.258303	-0.00115624	0.00119249	0.332244	0.357356	0.0346062	5.35607e-25	-0.00323554	0.00335165	0.334366	0.334366	0.379285	20	0.747376
	CAPZB	eQTL_BrainMeta	ENSG00000077549.19	1	19412157	rs10753560	1	19382083	T	C	0.234836	-0.00155697	0.00112421	0.166069	-0.35281	0.0314338	3.11216e-29	0.00441305	0.00321061	0.16928	0.215951	0.185946	13	0.598252
	CARD11	eQTL_BrainMeta	ENSG00000198286.10	7	2975004	rs4719791	7	3102524	C	T	0.400352	0.00109164	0.00106063	0.303365	-0.281704	0.0321567	1.94614e-18	-0.00387514	0.00379093	0.30668	0.372526	0.487474	20	0.726395
	CARD14	eQTL_BrainMeta	ENSG00000141527.18	17	80189661	rs9911126	17	80083472	A	G	0.241386	-0.00131821	0.0012096	0.275804	-0.279367	0.0328804	1.95448e-17	0.00471855	0.00436524	0.279725	0.279725	0.253833	20	0.705422
	CARD16	eQTL_BrainMeta	ENSG00000204397.9	11	105071379	rs492519	11	105078130	A	G	0.0747299	-0.00182832	0.00156053	0.241357	-0.314507	0.0559169	1.85989e-08	0.00581329	0.00506834	0.251389	0.251389	0.328866	13	0.680996
	CARD19	eQTL_BrainMeta	ENSG00000165233.18	9	93104750	rs4744171	9	93098133	G	A	0.221272	0.0001398	0.000372091	0.707129	-0.706546	0.0390365	3.20753e-73	-0.000197864	0.000526748	0.707189	0.979279	0.530457	20	0.916979
	CARD8	eQTL_BrainMeta	ENSG00000105483.18	19	48218358	rs112528625	19	48200479	C	G	0.434937	-0.00101638	0.00101892	0.318517	-0.373581	0.0299996	1.34961e-35	0.00272065	0.00273617	0.320065	0.583062	0.00928017	20	0.737135
	CARF	eQTL_BrainMeta	ENSG00000138380.18	2	202950239	rs2351524	2	203016269	T	C	0.1256	-0.000370303	0.000358055	0.30104	-0.480714	0.0462099	2.40691e-25	0.000770319	0.000748513	0.303417	0.320914	0.0912509	19	0.723854
	CARHSP1	eQTL_BrainMeta	ENSG00000153048.11	16	8860977	rs7191492	16	8829137	G	A	0.384674	0.00171976	0.00104368	0.0993977	0.424916	0.0302414	7.61911e-45	0.0040473	0.00247305	0.101721	0.0981987	0.145875	20	0.51958
	CARM1	eQTL_BrainMeta	ENSG00000142453.12	19	10897314	rs2360219	19	10874813	A	G	0.434432	-0.00121815	0.00101992	0.232338	-0.338011	0.0310094	1.14893e-27	0.00360387	0.00303547	0.235128	0.230534	0.0171071	20	0.664997
	CARMIL1	eQTL_BrainMeta	ENSG00000079691.18	6	25449804	rs6921603	6	25422172	A	G	0.268833	0.000133739	0.00115187	0.907569	0.31917	0.0433998	1.92103e-13	0.00041902	0.00360939	0.90758	0.109173	0.0715684	15	0.974942
	CARMIL3	eQTL_BrainMeta	ENSG00000186648.15	14	24060869	rs7146599	14	24058463	G	A	0.499438	0.000441119	0.000355444	0.214592	-0.346489	0.0298382	3.57081e-31	-0.00127311	0.00103169	0.217199	0.421383	0.656461	11	0.648639
	CARS1	eQTL_BrainMeta	ENSG00000110619.18	11	3029268	rs420127	11	3056760	T	C	0.403953	4.6403e-05	0.00106865	0.965365	0.227226	0.0298667	2.78355e-14	0.000204215	0.00470308	0.965365	0.965365	0.84144	12	0.989198
	CARS2	eQTL_BrainMeta	ENSG00000134905.17	13	110677507	rs9521913	13	110729711	T	C	0.23641	-2.60914e-05	0.000353535	0.941168	-0.539503	0.0346472	1.13982e-54	4.83619e-05	0.000655304	0.941169	0.646471	0.75043	20	0.981563
	CASD1	eQTL_BrainMeta	ENSG00000127995.17	7	94533119	rs2157974	7	94516006	G	A	0.1844	-0.000648786	0.00137775	0.63771	-0.648269	0.0445377	5.3883e-48	0.0010008	0.00212639	0.637886	0.280032	0.219948	15	0.895414
	CASKIN2	eQTL_BrainMeta	ENSG00000177303.10	17	75507899	rs35643020	17	75514992	T	G	0.29569	0.000480073	0.000356645	0.178277	0.277743	0.0322571	7.28808e-18	0.00172848	0.00129968	0.183543	0.183543	0.602098	20	0.613128
	CASP3	eQTL_BrainMeta	ENSG00000164305.19	4	184638602	rs34605630	4	184652783	A	G	0.276012	0.000190433	0.00111829	0.864783	0.273937	0.0305613	3.14418e-19	0.000695169	0.00408303	0.864807	0.864807	0.646177	18	0.966856
	CASP6	eQTL_BrainMeta	ENSG00000138794.10	4	109696102	rs9995011	4	109731578	A	C	0.426648	-8.78975e-06	0.000352718	0.980119	-0.451352	0.0337975	1.11378e-40	1.94743e-05	0.000781471	0.980119	0.980119	0.130129	20	0.994102
	CASP7	eQTL_BrainMeta	ENSG00000165806.21	10	113705035	rs2900988	10	113649310	A	T	0.371361	0.000485589	0.00104336	0.641638	0.741361	0.0322406	5.27615e-117	0.000654997	0.00140764	0.641706	0.983118	0.865751	17	0.896169
	CASP8	eQTL_BrainMeta	ENSG00000064012.22	2	201260577	rs2080303	2	201300483	T	C	0.269843	-0.00108327	0.00109635	0.323121	0.723859	0.0453134	1.92415e-57	-0.00149652	0.00151749	0.324045	0.536566	0.452794	20	0.741942
	CASP9	eQTL_BrainMeta	ENSG00000132906.18	1	15508683	rs6667862	1	15487691	C	T	0.46717	0.000156595	0.000353357	0.657648	0.209443	0.0294381	1.12169e-12	0.000747673	0.0016904	0.658268	0.658268	0.552985	11	0.901159
	CASQ1	eQTL_BrainMeta	ENSG00000143318.13	1	160196230	rs822450	1	160198578	A	G	0.4264	-0.00053144	0.000356028	0.135518	-0.826273	0.0282761	1.03101e-187	0.000643177	0.000431446	0.136028	0.284969	0.601023	20	0.563638
	CASQ2	eQTL_BrainMeta	ENSG00000118729.12	1	115734367	rs4073778	1	115755137	C	A	0.440077	-0.000121715	0.000352573	0.729929	-0.207475	0.0277921	8.31497e-14	0.000586652	0.00170117	0.730206	0.730206	0.751005	20	0.924698
	CAST	eQTL_BrainMeta	ENSG00000153113.24	5	96652431	rs27852	5	96710335	A	C	0.293439	4.90672e-05	0.000353602	0.889637	0.647868	0.0371289	3.4936e-68	7.57364e-05	0.000545811	0.88964	0.909252	0.548268	20	0.96881
	CASTOR1	eQTL_BrainMeta	ENSG00000239282.8	22	30287369	rs757869	22	30368464	G	A	0.297546	0.000660313	0.00122525	0.589943	0.426384	0.0377139	1.22882e-29	0.00154863	0.00287686	0.590365	0.8336	0.895725	20	0.873671
	CASZ1	eQTL_BrainMeta	ENSG00000130940.15	1	10716627	rs284281	1	10606460	T	G	0.0920737	-0.000165975	0.000373475	0.656748	0.299656	0.0529589	1.52903e-08	-0.000553884	0.00125018	0.657735	0.657735	null	null	0.901159
	CAT	eQTL_BrainMeta	ENSG00000121691.7	11	34455497	rs1033509	11	34414693	C	T	0.224231	-0.00113703	0.00116137	0.327558	-0.644003	0.037393	1.79777e-66	0.00176556	0.00180626	0.328338	0.609425	0.729654	19	0.744201
	CATSPERB	eQTL_BrainMeta	ENSG00000133962.8	14	91680702	rs10134181	14	91813693	T	C	0.43235	0.000240745	0.000353408	0.495738	0.379665	0.0368589	7.00949e-25	0.0006341	0.000932876	0.496678	0.496678	0.497644	14	0.833476
	CATSPERE	eQTL_BrainMeta	ENSG00000179397.18	1	244547777	rs3124058	1	244461585	T	C	0.366765	-0.000182296	0.000353611	0.606185	-0.20865	0.0299884	3.45916e-12	0.000873694	0.00169941	0.60717	0.627011	0.345464	14	0.880047
	CATSPERZ	eQTL_BrainMeta	ENSG00000219435.6	11	64302564	rs477895	11	64281440	C	T	0.1638	0.000347148	0.000374933	0.354502	-0.858596	0.0392024	2.50753e-106	-0.00040432	0.000437072	0.354931	0.318756	0.1961	20	0.760049
	CAV1	eQTL_BrainMeta	ENSG00000105974.13	7	116543086	rs11773845	7	116551247	C	A	0.40665	0.00055245	0.000355369	0.120046	0.376058	0.0356136	4.59672e-26	0.00146906	0.000955173	0.124048	0.119028	0.786228	20	0.551168
	CAV2	eQTL_BrainMeta	ENSG00000105971.15	7	116397960	rs35759345	7	116747967	C	T	0.555517	0.00051204	0.000357052	0.151551	0.319367	0.0330581	4.42458e-22	0.0016033	0.00113025	0.156035	0.114316	0.170071	20	0.58155
	CAVIN1	eQTL_BrainMeta	ENSG00000177469.13	17	42412852	rs7220037	17	42409991	G	C	0.124126	-0.000416275	0.00143348	0.771513	-0.527951	0.0460577	2.02813e-30	0.000788473	0.00271604	0.771585	0.771585	0.0249714	10	0.938514
	CAVIN3	eQTL_BrainMeta	ENSG00000170955.10	11	6319739	rs1552514	11	6334987	G	T	0.183713	0.00194223	0.00137471	0.157704	0.405138	0.0338272	4.70666e-33	0.004794	0.00341671	0.160585	0.160585	0.240419	10	0.585473
	CBFA2T2	eQTL_BrainMeta	ENSG00000078699.22	20	33570056	rs6059378	20	33574915	G	A	0.485623	-0.000795071	0.000360794	0.0275478	-0.279126	0.0302229	2.56886e-20	0.00284843	0.00132887	0.0320735	0.0320735	0.243222	15	0.35305
	CBL	eQTL_BrainMeta	ENSG00000110395.7	11	119260112	rs1893264	11	119323011	C	A	0.248037	-0.000694937	0.0011728	0.553485	-0.348904	0.0331855	7.46634e-26	0.00199177	0.00336671	0.554114	0.554114	0.750573	16	0.859756
	CBLN1	eQTL_BrainMeta	ENSG00000102924.12	16	49279877	rs4442803	16	49270932	C	T	0.41855	0.00213635	0.00104532	0.040979	-0.289157	0.0324204	4.70551e-19	-0.00738821	0.00370874	0.0463589	0.0295234	0.00308762	14	0.399579
	CBLN3	eQTL_BrainMeta	ENSG00000139899.11	14	24428750	rs4344657	14	24430158	G	C	0.271953	-0.00157424	0.00110571	0.154522	-0.890611	0.0342231	2.67203e-149	0.00176759	0.00124337	0.155139	0.221788	0.0256059	11	0.580287
	CBR1	eQTL_BrainMeta	ENSG00000159228.13	21	36071554	rs2156407	21	36075413	A	G	0.27199	-0.000237674	0.000354923	0.503082	0.622078	0.0348374	2.56677e-71	-0.000382065	0.000570946	0.503382	0.408695	0.612475	20	0.83607
	CBR3	eQTL_BrainMeta	ENSG00000159231.6	21	36140820	rs13046907	21	36153864	T	G	0.424787	0.000353651	0.00102897	0.731077	-0.547994	0.0314349	4.66092e-68	-0.000645355	0.00187807	0.731128	0.606842	0.260926	20	0.924961
	CBR4	eQTL_BrainMeta	ENSG00000145439.12	4	168937023	rs1458292	4	169014730	G	A	0.23063	0.000277448	0.000356189	0.436019	0.565069	0.0316364	2.3583e-71	0.000490997	0.000630945	0.436455	0.721512	0.871838	13	0.804493
	CBS	eQTL_BrainMeta	ENSG00000160200.18	21	43065067	rs1571741	21	43013571	A	G	0.46098	-1.2764e-05	0.000352525	0.971117	0.424362	0.0326971	1.61888e-38	-3.0078e-05	0.000830721	0.971117	0.206081	0.728655	20	0.990931
	CBWD1	eQTL_BrainMeta	ENSG00000172785.18	9	150092	rs3008111	9	186620	A	T	0.427566	0.000627283	0.00103104	0.542924	0.82468	0.0296088	1.00327e-170	0.000760639	0.00125053	0.54302	0.280519	0.10084	20	0.85285
	CBWD2	eQTL_BrainMeta	ENSG00000136682.15	2	113466947	rs6755915	2	113370048	A	G	0.350186	0.00116393	0.00107651	0.279608	-0.467746	0.0369901	1.19004e-36	-0.00248838	0.00230989	0.281359	0.523235	0.458245	9	0.705634
	CBWD6	eQTL_BrainMeta	ENSG00000204790.8	9	63993682	rs10117793	9	63704920	G	C	0.0708661	0.00194903	0.00144148	0.176343	-0.617355	0.0484979	4.05218e-37	-0.00315706	0.00234806	0.178774	0.178774	0.545461	13	0.611902
	CBX1	eQTL_BrainMeta	ENSG00000108468.15	17	48085765	rs12600980	17	48109779	C	T	0.0951	-0.00461177	0.00156583	0.00322695	-0.497733	0.0578492	7.69969e-18	0.00926555	0.00332514	0.00532787	0.00532787	0.0010653	14	0.17475
	CBX7	eQTL_BrainMeta	ENSG00000100307.13	22	39136423	rs713909	22	39136415	C	G	0.438264	0.000938851	0.00101898	0.356862	0.239885	0.0306044	4.56867e-15	0.00391376	0.00427705	0.36016	0.36016	0.202795	12	0.76421
	CBY1	eQTL_BrainMeta	ENSG00000100211.10	22	38665245	rs138457	22	38502046	T	C	0.364078	0.000739349	0.000357775	0.0387796	-0.301759	0.0317755	2.16883e-21	-0.00245013	0.00121338	0.0434599	0.0434599	0.123987	16	0.391458
	CC2D1B	eQTL_BrainMeta	ENSG00000154222.15	1	52355964	rs7513934	1	52352516	G	A	0.49085	0.000362698	0.00035423	0.30588	-0.165876	0.0284175	5.31157e-09	-0.00218657	0.00216812	0.313211	0.313211	0.10472	12	0.73213
	CC2D2B	eQTL_BrainMeta	ENSG00000188649.15	10	95970674	rs10786231	10	95710262	G	A	0.13366	-0.000592829	0.00136368	0.663759	0.307975	0.0473996	8.17016e-11	-0.00192492	0.00443777	0.664463	0.664463	0.279127	10	0.903522
	CCAR2	eQTL_BrainMeta	ENSG00000158941.16	8	22613073	rs7826059	8	22654555	T	C	0.357121	-0.000407961	0.00106293	0.701122	-0.217526	0.0259129	4.67877e-17	0.00187546	0.00489157	0.701418	0.701418	0.206732	11	0.916444
	CCBE1	eQTL_BrainMeta	ENSG00000183287.14	18	59564300	rs3114275	18	59691215	C	T	0.50005	0.000276795	0.000353938	0.434189	-0.50314	0.0298708	1.16371e-63	-0.000550135	0.000704216	0.434684	0.232539	0.570623	10	0.802715
	CCDC102A	eQTL_BrainMeta	ENSG00000135736.6	16	57524376	rs4784825	16	57545429	G	A	0.410813	-0.00118546	0.00102151	0.245847	-0.287593	0.0310334	1.91072e-20	0.00412201	0.00357968	0.249526	0.249526	0.301564	4	0.680547
	CCDC102B	eQTL_BrainMeta	ENSG00000150636.17	18	68885199	rs8088744	18	68867575	T	G	0.395514	-0.000191091	0.000352927	0.5882	-0.363106	0.0296745	1.98951e-34	0.000526268	0.000972919	0.588565	0.588565	0.736548	16	0.87349
	CCDC110	eQTL_BrainMeta	ENSG00000168491.10	4	185458467	rs4862535	4	185476197	C	A	0.164341	0.00214501	0.00121623	0.0777895	0.934756	0.0352845	1.19963e-154	0.00229473	0.001304	0.078448	0.078448	0.522688	10	0.479522
	CCDC112	eQTL_BrainMeta	ENSG00000164221.13	5	115281941	rs3111172	5	115244643	C	G	0.354748	-0.00170511	0.00106372	0.108939	0.193459	0.0327109	3.33471e-09	-0.0088138	0.00569677	0.121826	0.121826	0.196928	17	0.549524
	CCDC113	eQTL_BrainMeta	ENSG00000103021.9	16	58257496	rs7188579	16	58293327	T	C	0.337653	0.000482675	0.00102978	0.639273	-0.289181	0.0312512	2.17425e-20	-0.00166911	0.0035656	0.639702	0.21902	0.332679	20	0.896062
	CCDC115	eQTL_BrainMeta	ENSG00000136710.10	2	130340316	rs938870	2	130315953	A	T	0.390923	0.000335754	0.00104297	0.747512	0.250122	0.0306427	3.28101e-16	0.00134236	0.00417309	0.747702	0.747702	0.853026	8	0.928378
	CCDC116	eQTL_BrainMeta	ENSG00000161180.11	22	21635023	rs465500	22	21444618	A	G	0.2932	-0.00111914	0.000370523	0.00252424	-0.215464	0.0340465	2.47525e-10	0.00519407	0.00190547	0.00641316	0.00567759	0.155394	3	0.188761
	CCDC122	eQTL_BrainMeta	ENSG00000151773.13	13	43851824	rs12875052	13	43875232	C	G	0.541729	-0.000157947	0.00101603	0.876462	0.617167	0.0328834	1.37023e-78	-0.000255923	0.00164634	0.876466	0.452701	0.524512	20	0.966856
	CCDC124	eQTL_BrainMeta	ENSG00000007080.11	19	17938503	rs6512237	19	17938645	A	G	0.36023	-0.0015796	0.00102908	0.124794	-0.519378	0.031166	2.35831e-62	0.00304133	0.00198976	0.126391	0.126391	0.252138	9	0.553854
	CCDC125	eQTL_BrainMeta	ENSG00000183323.13	5	69306492	rs6886321	5	69307498	T	C	0.0909774	-0.000980609	0.00217374	0.651906	0.712022	0.0510345	3.06846e-44	-0.00137722	0.00305451	0.652076	0.134587	0.0497921	13	0.90078
	CCDC127	eQTL_BrainMeta	ENSG00000164366.4	5	207511	rs6886904	5	201908	A	C	0.276783	0.00058426	0.00104429	0.575835	0.420518	0.0378916	1.28419e-28	0.00138938	0.00248651	0.57632	0.854854	0.386812	20	0.870009
	CCDC13	eQTL_BrainMeta	ENSG00000244607.7	3	42739504	rs6779561	3	42808326	T	C	0.259926	-0.00030914	0.000355723	0.384822	-0.360657	0.0325247	1.4234e-28	0.000857159	0.000989345	0.386276	0.448572	0.0211616	20	0.778891
	CCDC136	eQTL_BrainMeta	ENSG00000128596.17	7	128806444	rs1688934	7	128779826	A	G	0.401225	-0.00194969	0.00106558	0.0672964	-0.187654	0.0291102	1.1459e-10	0.0103898	0.00590274	0.0783805	0.0783805	0.0126152	8	0.479522
	CCDC137	eQTL_BrainMeta	ENSG00000185298.13	17	81670320	rs3088016	17	81673019	C	A	0.383782	0.000150998	0.00035315	0.668962	0.397402	0.0294368	1.56016e-41	0.000379961	0.000889092	0.669118	0.0127974	0.0109055	20	0.904184
	CCDC141	eQTL_BrainMeta	ENSG00000163492.15	2	178939921	rs2366913	2	178829048	T	C	0.4685	-0.00023159	0.000353148	0.51196	-0.30413	0.0371533	2.70486e-16	0.000761485	0.00116489	0.513309	0.513309	0.193275	14	0.840404
	CCDC144A	eQTL_BrainMeta	ENSG00000170160.17	17	16733709	rs9909256	17	18638910	G	T	0.47835	0.000235892	0.00103742	0.820126	0.939884	0.0265584	2.49504e-274	0.00025098	0.0011038	0.82013	0.853664	0.850872	20	0.956409
	CCDC146	eQTL_BrainMeta	ENSG00000135205.15	7	77225983	rs7797117	7	77147083	A	G	0.42133	-4.51228e-05	0.000353127	0.898323	0.223176	0.0292241	2.22816e-14	-0.000202185	0.0015825	0.898337	0.898337	0.395347	8	0.970547
	CCDC148	eQTL_BrainMeta	ENSG00000153237.18	2	158313913	rs1966461	2	158476373	C	G	0.34556	0.000168838	0.00102935	0.869712	0.307158	0.0328257	8.18617e-21	0.00054968	0.00335173	0.869732	0.561058	0.26101	20	0.966856
	CCDC149	eQTL_BrainMeta	ENSG00000181982.19	4	24893160	rs4697076	4	24906979	G	A	0.152509	-0.00031638	0.000374563	0.398298	0.488755	0.0409787	8.5547e-33	-0.000647319	0.000768281	0.399478	0.817176	0.588307	13	0.78774
	CCDC15	eQTL_BrainMeta	ENSG00000149548.15	11	124997805	rs3809054	11	124954170	C	T	0.45315	0.000155057	0.000352991	0.660469	0.352537	0.0301297	1.26467e-31	0.000439832	0.00100199	0.660693	0.884111	0.417751	5	0.902022
	CCDC152	eQTL_BrainMeta	ENSG00000198865.10	5	42779628	rs2972770	5	42731670	A	G	0.4542	0.000834158	0.00104432	0.424433	-0.259032	0.0292006	7.26457e-19	-0.00322029	0.00404795	0.426302	0.723193	0.292683	6	0.798052
	CCDC153	eQTL_BrainMeta	ENSG00000248712.7	11	119193203	rs5012703	11	119184280	C	T	0.502003	0.000789373	0.00100627	0.432775	0.370802	0.0293778	1.60046e-36	0.00212883	0.00271901	0.433661	0.433661	0.605003	20	0.802227
	CCDC154	eQTL_BrainMeta	ENSG00000197599.12	16	1439469	rs9931091	16	1433539	G	T	0.135259	0.00261096	0.00194809	0.180159	0.833054	0.0460769	4.61211e-73	0.00313421	0.00234491	0.181354	0.395616	0.0115019	20	0.612668
	CCDC157	eQTL_BrainMeta	ENSG00000187860.10	22	30367647	rs737805	22	30295318	A	G	0.4246	1.43238e-05	0.00101644	0.988757	0.208542	0.0288752	5.11552e-13	6.86853e-05	0.00487405	0.988757	0.967552	0.853523	16	0.997102
	CCDC158	eQTL_BrainMeta	ENSG00000163749.17	4	76367433	rs61402764	4	76406186	T	C	0.443588	0.00162872	0.00102194	0.110991	-0.587535	0.0323221	7.77514e-74	-0.00277212	0.00174604	0.112362	0.00729767	0.222303	20	0.53529
	CCDC159	eQTL_BrainMeta	ENSG00000183401.12	19	11349814	rs12976608	19	11348584	C	T	0.468	0.000174245	0.00035389	0.622459	-0.195607	0.0263222	1.07575e-13	-0.000890788	0.00181316	0.62322	0.62322	0.0156691	5	0.887807
	CCDC163	eQTL_BrainMeta	ENSG00000280670.3	1	45496972	rs7543076	1	45498566	T	C	0.339252	-0.00205743	0.00108096	0.0569982	1.20773	0.0261077	0	-0.00170354	0.000895794	0.0572084	0.282472	0.176034	20	0.431952
	CCDC167	eQTL_BrainMeta	ENSG00000198937.9	6	37491416	rs10692	6	37483138	T	C	0.30675	0.000334476	0.000354929	0.346	-0.860061	0.0296877	1.55676e-184	-0.000388898	0.000412897	0.346255	0.39429	0.0379142	20	0.754556
	CCDC168	eQTL_BrainMeta	ENSG00000175820.4	13	102744220	rs4772494	13	102603946	A	G	0.413838	0.000365846	0.000354277	0.301766	-0.418057	0.0418224	1.58663e-23	-0.00087511	0.000851948	0.304333	0.304333	0.603963	16	0.724563
	CCDC169	eQTL_BrainMeta	ENSG00000242715.8	13	36259924	rs1925839	13	36242193	G	A	0.4841	0.00326453	0.00106467	0.00216776	-0.810714	0.0295759	2.00869e-165	-0.00402674	0.00132144	0.00230964	0.00432384	0.0139824	20	0.110375
	CCDC170	eQTL_BrainMeta	ENSG00000120262.10	6	151557605	rs4870027	6	151525756	T	C	0.115513	-0.00437777	0.00157006	0.00529878	-0.660453	0.0479774	4.08651e-43	0.00662845	0.00242552	0.00628002	0.0123096	0.000948258	13	0.187572
	CCDC171	eQTL_BrainMeta	ENSG00000164989.17	9	15807353	rs10810416	9	15638473	C	T	0.513538	-0.00063144	0.00101778	0.534988	-0.728039	0.0299731	2.51605e-130	0.000867316	0.00139843	0.535121	0.809619	0.319961	20	0.850852
	CCDC175	eQTL_BrainMeta	ENSG00000151838.12	14	59540676	rs2349691	14	59577594	A	T	0.193666	-0.00335688	0.00132871	0.0115228	-0.387711	0.0367356	4.86315e-26	0.00865822	0.00352388	0.0140096	0.0299438	0.038261	18	0.244236
	CCDC178	eQTL_BrainMeta	ENSG00000166960.16	18	33189252	rs7504895	18	33412613	T	C	0.20756	-0.00116144	0.00135639	0.391848	0.317602	0.0407594	6.58916e-15	-0.0036569	0.00429644	0.394688	0.394688	0.725804	8	0.784854
	CCDC18	eQTL_BrainMeta	ENSG00000122483.17	1	93229325	rs2281525	1	93129749	G	C	0.298209	-0.00224832	0.00116218	0.0530431	-0.30556	0.0362911	3.77462e-17	0.00735802	0.00390255	0.0593703	0.0593703	0.0732491	20	0.434426
	CCDC180	eQTL_BrainMeta	ENSG00000197816.16	9	97343028	rs7867330	9	97276576	A	G	0.26585	-0.00198892	0.0013123	0.129621	0.42952	0.0352379	3.55129e-34	-0.00463056	0.00307879	0.132577	0.132577	0.113944	20	0.560407
	CCDC181	eQTL_BrainMeta	ENSG00000117477.12	1	169427770	rs1200154	1	169123863	G	A	0.410734	0.000770351	0.00103218	0.455466	-0.33172	0.0310038	1.0253e-26	-0.00232229	0.00311917	0.45656	0.0199085	0.15549	17	0.813899
	CCDC184	eQTL_BrainMeta	ENSG00000177875.5	12	48184785	rs10875764	12	48189190	T	C	0.37674	3.32576e-05	0.000352484	0.92483	-0.344424	0.0352876	1.66334e-22	-9.65599e-05	0.00102345	0.924833	0.924833	0.264497	20	0.977994
	CCDC186	eQTL_BrainMeta	ENSG00000165813.20	10	114147547	rs6585266	10	114169389	G	T	0.420742	-0.000341148	0.00103019	0.740529	-0.166707	0.0285588	5.30506e-09	0.0020464	0.00618957	0.740931	0.740931	0.266473	7	0.926401
	CCDC188	eQTL_BrainMeta	ENSG00000234409.7	22	20149735	rs175182	22	20151776	C	T	0.370758	-2.982e-05	0.00103512	0.977017	0.358277	0.0281648	4.53692e-37	-8.32319e-05	0.00288917	0.977017	0.977017	0.379635	20	0.992713
	CCDC190	eQTL_BrainMeta	ENSG00000185860.13	1	162846636	rs2805048	1	162867500	T	C	0.209394	0.00522382	0.00128885	5.05456e-05	0.727622	0.0349561	3.14273e-96	0.0071793	0.00180458	6.93887e-05	0.00487718	5.62909e-05	20	0.017225
	CCDC198	eQTL_BrainMeta	ENSG00000100557.10	14	57481584	rs7145860	14	57402118	C	T	0.111673	0.00166975	0.00172393	0.332758	-0.503953	0.0891454	1.57523e-08	-0.0033133	0.00347066	0.339749	0.339749	0.262466	4	0.749847
	CCDC25	eQTL_BrainMeta	ENSG00000147419.19	8	27752985	rs10110224	8	27760461	C	T	0.530448	0.00232719	0.00101958	0.0224607	-0.683289	0.0302343	4.35067e-113	-0.00340586	0.00149976	0.023151	0.0151654	0.35155	20	0.296988
	CCDC3	eQTL_BrainMeta	ENSG00000151468.11	10	12998138	rs7900447	10	12969510	T	C	0.450167	0.00168092	0.00102576	0.101276	0.293862	0.031403	8.14472e-21	0.00572011	0.00354375	0.106498	0.411689	0.704894	14	0.52438
	CCDC30	eQTL_BrainMeta	ENSG00000186409.18	1	42560205	rs7549154	1	42601723	G	A	0.442469	0.000296488	0.00100355	0.76766	0.185004	0.0330942	2.26793e-08	0.0016026	0.00543207	0.767974	0.767974	0.135571	8	0.936373
	CCDC32	eQTL_BrainMeta	ENSG00000128891.16	15	40546870	rs13329076	15	40561467	T	C	0.460348	0.00377485	0.00109076	0.000538653	-1.07714	0.0270088	0	-0.0035045	0.00101644	0.000565166	0.000951365	0.00028125	20	0.0505676
	CCDC40	eQTL_BrainMeta	ENSG00000141519.15	17	80068623	rs62074551	17	80061401	T	G	0.465153	0.00051193	0.00100416	0.610184	0.527351	0.0310121	7.58031e-65	0.000970756	0.00190501	0.610344	0.478385	0.525439	11	0.881994
	CCDC50	eQTL_BrainMeta	ENSG00000152492.15	3	191363872	rs293850	3	191422466	A	T	0.295915	-0.00134396	0.00106145	0.205457	-0.343477	0.0365358	5.40033e-21	0.00391281	0.00311821	0.209541	0.119163	0.348686	10	0.643
	CCDC57	eQTL_BrainMeta	ENSG00000176155.19	17	82157145	rs12951976	17	82184445	T	C	0.23495	0.00144455	0.00118714	0.223669	0.560005	0.0384721	5.33858e-48	0.00257953	0.00212727	0.225283	0.225283	0.00270669	11	0.655799
	CCDC6	eQTL_BrainMeta	ENSG00000108091.11	10	59847652	rs1171832	10	59908059	G	C	0.478913	-0.000308157	0.00100359	0.758801	-0.367812	0.0291969	2.17592e-36	0.000837813	0.00272935	0.758871	0.15708	0.407561	20	0.932378
	CCDC62	eQTL_BrainMeta	ENSG00000130783.14	12	122801027	rs2649902	12	122759140	G	A	0.11055	0.00210814	0.00134427	0.116825	-0.44023	0.0515828	1.4083e-17	-0.00478872	0.00310469	0.122973	0.122973	0.0882388	14	0.550418
	CCDC65	eQTL_BrainMeta	ENSG00000139537.11	12	48917975	rs10783293	12	48914692	A	G	0.4403	0.000206382	0.000352928	0.558701	-0.651057	0.0325274	4.02536e-89	-0.000316996	0.000542316	0.558869	0.328766	0.154667	18	0.861504
	CCDC66	eQTL_BrainMeta	ENSG00000180376.17	3	56589499	rs6781293	3	56563660	G	A	0.464758	0.000308222	0.00101669	0.761766	0.554037	0.0361539	5.25437e-53	0.000556321	0.00183542	0.761811	0.117743	0.689648	20	0.93349
	CCDC68	eQTL_BrainMeta	ENSG00000166510.14	18	54930485	rs2282585	18	54958716	C	T	0.551995	-0.000546593	0.000356723	0.125458	0.37482	0.032238	3.01618e-31	-0.00145828	0.000959946	0.128731	0.128731	0.00875565	12	0.557855
	CCDC69	eQTL_BrainMeta	ENSG00000198624.13	5	151202573	rs153472	5	151218590	C	T	0.471208	0.00229655	0.00103275	0.0261666	-0.306719	0.0328893	1.10137e-20	-0.00748747	0.00346147	0.0305346	0.090008	0.0465411	20	0.342003
	CCDC7	eQTL_BrainMeta	ENSG00000216937.13	10	32664507	rs2488322	10	32912614	G	A	0.242173	0.00146869	0.001166	0.207815	-0.634279	0.0373815	1.42305e-64	-0.00231553	0.00184337	0.209065	0.537544	0.232648	16	0.642506
	CCDC71	eQTL_BrainMeta	ENSG00000177352.10	3	49164433	rs6794924	3	49194581	G	A	0.380177	0.00624579	0.00118272	1.28565e-07	0.228721	0.0380457	1.83534e-09	0.0273074	0.00688274	7.26238e-05	7.26238e-05	0.000141476	9	0.017225
	CCDC74A	eQTL_BrainMeta	ENSG00000163040.15	2	131530671	rs1848718	2	131560608	C	A	0.517541	-0.000286	0.00101666	0.77847	0.373034	0.0338011	2.55819e-28	-0.000766687	0.00272627	0.77854	0.749849	0.439448	15	0.941432
	CCDC74B	eQTL_BrainMeta	ENSG00000152076.19	2	130142211	rs6717359	2	131421580	T	C	0.192679	-0.00168489	0.00114284	0.1404	0.521083	0.0422331	5.63617e-35	-0.00323344	0.0022088	0.143224	0.253367	0.0792715	5	0.569809
	CCDC77	eQTL_BrainMeta	ENSG00000120647.10	12	415958	rs7133796	12	392859	C	A	0.249749	-0.000842252	0.00110756	0.44698	-0.781942	0.033371	2.03002e-121	0.00107713	0.00141717	0.44722	0.0775743	0.534614	20	0.810062
	CCDC78	eQTL_BrainMeta	ENSG00000162004.18	16	724768	rs9935916	16	720983	A	G	0.454911	-0.000435598	0.00104664	0.677272	-0.400919	0.0302894	5.41768e-40	0.0010865	0.00261188	0.677423	0.677423	0.151712	11	0.906832
	CCDC8	eQTL_BrainMeta	ENSG00000169515.8	19	46411947	rs8100952	19	46435226	C	T	0.430806	-0.0024202	0.00103454	0.0193149	0.709315	0.0314957	2.58581e-112	-0.00341203	0.00146636	0.0199719	0.0344964	0.20433	17	0.27799
	CCDC80	eQTL_BrainMeta	ENSG00000091986.16	3	112623163	rs7610819	3	112665671	A	T	0.0204643	0.000608553	0.00376133	0.87147	0.755603	0.109374	4.90077e-12	0.000805388	0.00497928	0.871505	0.336846	0.969053	3	0.966856
	CCDC82	eQTL_BrainMeta	ENSG00000149231.16	11	96369598	rs7945834	11	96333488	C	T	0.480018	-0.000282417	0.000353699	0.4246	0.542982	0.0331657	3.04114e-60	-0.000520121	0.000652174	0.42515	0.793035	0.0951917	20	0.797783
	CCDC85A	eQTL_BrainMeta	ENSG00000055813.6	2	56285081	rs727297	2	56218279	G	A	0.405055	0.00234924	0.00102995	0.0225536	-0.292145	0.0302926	5.20734e-22	-0.00804135	0.00362276	0.0264407	0.0264407	0.0875794	9	0.320528
	CCDC85C	eQTL_BrainMeta	ENSG00000205476.9	14	99552199	rs4905879	14	99658311	C	T	0.216266	-5.73826e-05	0.000355403	0.871733	-0.217205	0.0367626	3.45647e-09	0.000264187	0.00163687	0.87178	0.87178	0.455349	9	0.966856
	CCDC86	eQTL_BrainMeta	ENSG00000110104.13	11	60846597	rs537024	11	60846873	T	C	0.282744	-0.00164746	0.0012121	0.17409	0.264649	0.0319132	1.10625e-16	-0.00622506	0.00464112	0.179829	0.179829	0.579546	15	0.612237
	CCDC88B	eQTL_BrainMeta	ENSG00000168071.22	11	64348869	rs1662188	11	64369120	G	T	0.392639	-0.00101858	0.0010246	0.32016	-0.807249	0.0334785	1.84873e-128	0.00126179	0.00127032	0.320571	0.552624	0.161164	20	0.737511
	CCDC88C	eQTL_BrainMeta	ENSG00000015133.19	14	91344584	rs3742654	14	91417623	T	G	0.41761	0.000368255	0.00103002	0.7207	0.588076	0.0299798	1.1354e-85	0.000626203	0.0017518	0.720745	0.453362	0.595423	20	0.921532
	CCDC89	eQTL_BrainMeta	ENSG00000179071.5	11	85685021	rs290185	11	85684675	T	C	0.390482	8.92176e-05	0.000353262	0.800613	-0.167215	0.0295671	1.55428e-08	-0.000533549	0.00211472	0.800807	0.800807	0.852231	19	0.951325
	CCDC90B	eQTL_BrainMeta	ENSG00000137500.9	11	83272752	rs543606	11	83257910	A	G	0.408241	-0.000290758	0.00102958	0.777635	0.282487	0.0249615	1.08249e-29	-0.00102928	0.00364585	0.777702	0.942983	0.201102	20	0.941432
	CCDC92	eQTL_BrainMeta	ENSG00000119242.9	12	123945745	rs1187415	12	124006982	G	C	0.331959	0.00604913	0.00119879	4.51136e-07	-0.27283	0.0323317	3.21486e-17	-0.0221718	0.00511958	1.48583e-05	1.48583e-05	0.00074849	16	0.00777681
	CCDC93	eQTL_BrainMeta	ENSG00000125633.11	2	117964806	rs4849663	2	118027317	A	G	0.359468	-0.000494115	0.000356395	0.165617	0.394467	0.0347826	8.22627e-30	-0.00125261	0.000910211	0.168766	0.197573	0.52033	20	0.598052
	CCDC9B	eQTL_BrainMeta	ENSG00000188549.12	15	40336209	rs748245	15	40337116	T	A	0.117192	0.00110352	0.00134934	0.413461	0.283483	0.042895	3.87568e-11	0.00389272	0.00479618	0.417005	0.417005	0.00531969	3	0.795156
	CCER2	eQTL_BrainMeta	ENSG00000262484.1	19	38910569	rs2304118	19	38950326	C	T	0.393172	-0.000486522	0.00103585	0.638582	0.170069	0.0310203	4.19303e-08	-0.00286073	0.00611308	0.639808	0.639808	0.635459	5	0.896064
	CCK	eQTL_BrainMeta	ENSG00000187094.12	3	42262005	rs9833347	3	42274814	C	A	0.112084	0.00102211	0.00172878	0.554366	0.330242	0.0433949	2.73742e-14	0.00309502	0.00525065	0.555557	0.555557	0.059716	4	0.860667
	CCKAR	eQTL_BrainMeta	ENSG00000163394.6	4	26485940	rs2968719	4	26476689	A	G	0.554172	0.0001432	0.00101663	0.887982	0.203948	0.0286099	1.01413e-12	0.000702141	0.00498571	0.888004	0.888004	0.637035	3	0.968701
	CCM2	eQTL_BrainMeta	ENSG00000136280.17	7	45037972	rs7789375	7	44971135	G	A	0.421525	0.00125743	0.00101268	0.214355	0.1871	0.0292178	1.51734e-10	0.00672062	0.00551334	0.222854	0.314462	0.296695	9	0.652703
	CCN4	eQTL_BrainMeta	ENSG00000104415.14	8	133211365	rs2977529	8	133202663	T	A	0.291344	0.00170842	0.00117092	0.144554	-0.256405	0.0349018	2.03531e-13	-0.00666298	0.00465588	0.152405	0.180744	0.0451965	4	0.578068
	CCN5	eQTL_BrainMeta	ENSG00000064205.11	20	44721677	rs6073505	20	44674027	G	C	0.28237	-0.000531233	0.00106055	0.616438	0.285757	0.0335227	1.53787e-17	-0.00185904	0.00371776	0.617046	0.617046	0.904933	11	0.885967
	CCNA2	eQTL_BrainMeta	ENSG00000145386.11	4	121820163	rs6815050	4	121814713	C	T	0.294224	-0.000645042	0.00121879	0.596635	0.287045	0.034833	1.71359e-16	-0.00224718	0.00425475	0.59739	0.59739	0.312796	13	0.877501
	CCNB1IP1	eQTL_BrainMeta	ENSG00000100814.18	14	20322340	rs1132644	14	20316559	G	T	0.5207	-0.000635604	0.000357853	0.0757064	0.601701	0.0273687	4.01e-107	-0.00105635	0.000596673	0.0766618	0.0766618	0.275297	20	0.47579
	CCND2	eQTL_BrainMeta	ENSG00000118971.9	12	4287562	rs3217916	12	4299507	C	T	0.266378	0.000428075	0.000356752	0.230169	0.346701	0.0323614	8.80565e-27	0.00123471	0.00103542	0.233078	0.467745	0.332124	3	0.664412
	CCND3	eQTL_BrainMeta	ENSG00000112576.13	6	41992646	rs9367127	6	42053437	T	C	0.432254	-0.00053834	0.00101769	0.596817	0.235818	0.0287264	2.2285e-16	-0.00228286	0.00432451	0.597577	0.0140497	0.862856	4	0.877501
	CCNDBP1	eQTL_BrainMeta	ENSG00000166946.14	15	43191148	rs530118	15	43186313	C	T	0.321328	3.55204e-06	0.000371097	0.992363	-0.369487	0.0353381	1.37903e-25	-9.61343e-06	0.00100436	0.992363	0.666554	0.029734	20	0.998025
	CCNF	eQTL_BrainMeta	ENSG00000162063.13	16	2444124	rs4786281	16	2426373	C	G	0.312506	-0.000714889	0.00106266	0.501113	0.223303	0.0296246	4.78075e-14	-0.00320143	0.00477772	0.50281	0.50281	0.551925	10	0.83607
	CCNG1	eQTL_BrainMeta	ENSG00000113328.19	5	163441860	rs10746556	5	163379819	G	T	0.261731	3.52105e-05	0.00035339	0.920633	0.270256	0.0344958	4.70832e-15	0.000130286	0.00130772	0.920639	0.920639	0.435549	20	0.977101
	CCNG2	eQTL_BrainMeta	ENSG00000138764.15	4	77295298	rs6849124	4	77152330	A	G	0.498267	5.29785e-05	0.000352674	0.880591	-0.291202	0.030541	1.50174e-21	-0.000181931	0.00121125	0.880606	0.880606	0.0810444	15	0.967802
	CCNJL	eQTL_BrainMeta	ENSG00000135083.16	5	160297239	rs13157941	5	160345460	G	A	0.472937	8.10732e-05	0.000352846	0.818271	0.213073	0.0295299	5.37323e-13	0.000380494	0.00165682	0.818361	0.818361	0.00824278	20	0.956409
	CCNO	eQTL_BrainMeta	ENSG00000152669.9	5	55232380	rs163111	5	55239710	G	A	0.0877756	0.00040751	0.00165197	0.805155	-1.03829	0.0498854	3.26393e-96	-0.000392481	0.00159116	0.805168	0.229382	0.637259	20	0.952269
	CCNT2	eQTL_BrainMeta	ENSG00000082258.13	2	134938788	rs499582	2	134433794	A	G	0.353693	0.00126931	0.00104682	0.225307	-0.219278	0.0386192	1.36323e-08	-0.00578859	0.0048816	0.235702	0.235702	0.493741	15	0.66563
	CCNYL1	eQTL_BrainMeta	ENSG00000163249.13	2	207736690	rs7572859	2	207703947	G	C	0.527292	0.000766785	0.00101037	0.447902	-0.186851	0.0287662	8.27554e-11	-0.00410373	0.00544413	0.450975	0.450975	0.476076	6	0.812058
	CCP110	eQTL_BrainMeta	ENSG00000103540.16	16	19538610	rs916076	16	19501640	C	T	0.146816	-0.000135653	0.000356652	0.703685	-0.244416	0.0413085	3.2817e-09	0.000555007	0.00146221	0.704267	0.704267	0.758251	13	0.916444
	CCR5	eQTL_BrainMeta	ENSG00000160791.13	3	46373530	rs1799988	3	46370768	T	C	0.437191	0.000423787	0.000355647	0.233421	-0.352467	0.0323377	1.15792e-27	-0.00120234	0.00101503	0.236201	0.236201	0.589886	20	0.665947
	CCR6	eQTL_BrainMeta	ENSG00000112486.17	6	167125752	rs151604	6	167039757	T	C	0.119334	-0.000866171	0.000364936	0.0176209	0.388725	0.0501342	8.92609e-15	-0.00222824	0.000981801	0.0232356	0.0232356	0.0931932	9	0.296988
	CCS	eQTL_BrainMeta	ENSG00000173992.9	11	66599586	rs6591221	11	66674223	T	C	0.479334	-0.00176458	0.00102451	0.0850017	-0.31409	0.0398153	3.05364e-15	0.00561808	0.00333866	0.0924267	0.0924267	0.107739	10	0.500419
	CCSER1	eQTL_BrainMeta	ENSG00000184305.15	4	90864724	rs13104940	4	90094449	G	A	0.440722	0.00111767	0.00102165	0.27396	0.209359	0.0314031	2.614e-11	0.00533854	0.00494515	0.280342	0.287999	0.853324	16	0.705634
	CCSER2	eQTL_BrainMeta	ENSG00000107771.17	10	84423554	rs10788341	10	84415850	A	T	0.463239	-0.000856098	0.00100466	0.394144	0.302732	0.0314381	6.00392e-22	-0.00282791	0.00333162	0.395987	0.136169	0.523265	16	0.785219
	CCT5	eQTL_BrainMeta	ENSG00000150753.12	5	10258159	rs11954025	5	10268565	C	T	0.369795	-0.000935915	0.00103163	0.364293	-0.228453	0.0312965	2.88586e-13	0.00409675	0.00455048	0.367966	0.367966	0.785451	20	0.769152
	CCT6A	eQTL_BrainMeta	ENSG00000146731.11	7	56057837	rs7793921	7	56053188	G	A	0.309842	0.000130243	0.000354458	0.713288	0.188677	0.0309694	1.1125e-09	0.000690299	0.00188206	0.713785	0.713785	0.56142	15	0.918646
	CCT6B	eQTL_BrainMeta	ENSG00000132141.14	17	34954469	rs12452326	17	34935404	G	T	0.440434	-0.000111247	0.00101619	0.912826	-0.559349	0.0308089	1.16335e-73	0.000198887	0.00181677	0.912827	0.752491	0.889961	20	0.975769
	CCT8	eQTL_BrainMeta	ENSG00000156261.13	21	29064801	rs2832146	21	28952433	G	A	0.0929545	4.97665e-05	0.000374957	0.89441	0.726164	0.0505261	7.75101e-47	6.85335e-05	0.000516375	0.894415	0.185441	0.126677	18	0.969203
	CCZ1	eQTL_BrainMeta	ENSG00000122674.12	7	5912637	rs10265409	7	6829673	C	T	0.567797	-8.48572e-05	0.00104249	0.935125	-0.810936	0.0351684	1.20352e-117	0.000104641	0.00128555	0.935126	0.146237	0.142714	14	0.980611
	CCZ1B	eQTL_BrainMeta	ENSG00000146574.16	7	6810452	rs10265409	7	6829673	C	T	0.567797	-8.48572e-05	0.00104249	0.935125	0.787314	0.0334411	1.46921e-122	-0.000107781	0.00132412	0.935126	0.186624	0.138995	14	0.980611
	CD109	eQTL_BrainMeta	ENSG00000156535.15	6	73762051	rs428944	6	73598613	A	G	0.403506	0.0013566	0.00103677	0.190712	0.274927	0.0364616	4.69249e-14	0.00493438	0.00382744	0.197325	0.111397	0.123775	9	0.630064
	CD14	eQTL_BrainMeta	ENSG00000170458.14	5	140632715	rs250431	5	140560648	G	A	0.303266	-4.71958e-05	0.000353099	0.89367	0.349123	0.0361275	4.30381e-22	-0.000135184	0.00101148	0.89368	0.89368	0.0218829	14	0.969203
	CD151	eQTL_BrainMeta	ENSG00000177697.19	11	836359	rs7924806	11	833668	C	T	0.287879	0.000515498	0.000357972	0.149853	-0.718297	0.0341441	2.99345e-98	-0.000717667	0.000499529	0.150807	0.0467586	0.143233	20	0.576472
	CD163L1	eQTL_BrainMeta	ENSG00000177675.9	12	7413291	rs7138718	12	7249597	T	C	0.38008	1.38017e-05	0.000352966	0.968809	-0.213633	0.0306	2.92064e-12	-6.46046e-05	0.00165223	0.968809	0.290048	0.113249	5	0.99039
	CD164	eQTL_BrainMeta	ENSG00000135535.17	6	109374491	rs6913093	6	109315002	T	C	0.47803	-0.0012759	0.001045	0.222104	0.377906	0.0345672	8.06095e-28	-0.00337623	0.00278243	0.224973	0.461493	0.325667	18	0.655341
	CD164L2	eQTL_BrainMeta	ENSG00000174950.11	1	27381254	rs6693871	1	27460412	C	T	0.0863727	0.000335696	0.000392113	0.391931	0.95005	0.0608342	5.57397e-55	0.000353346	0.000413349	0.392641	0.392641	0.719266	3	0.78421
	CD177	eQTL_BrainMeta	ENSG00000204936.10	19	43358429	rs4803617	19	43363506	G	A	0.323548	0.000501453	0.00108256	0.643212	-0.22092	0.0300725	2.03837e-13	-0.00226983	0.00490994	0.64387	0.64387	0.276914	3	0.896679
	CD180	eQTL_BrainMeta	ENSG00000134061.5	5	67188206	rs938050	5	67169605	G	A	0.376568	0.000517653	0.000357095	0.147164	0.225217	0.0287648	4.8938e-15	0.00229846	0.00161251	0.154042	0.154042	0.0823418	9	0.579557
	CD200	eQTL_BrainMeta	ENSG00000091972.18	3	112347579	rs4682103	3	112336946	A	G	0.47495	0.000189791	0.000353344	0.59118	0.231115	0.0291453	2.19585e-15	0.000821198	0.00153237	0.592028	0.592028	0.157768	13	0.874647
	CD244	eQTL_BrainMeta	ENSG00000122223.13	1	160846524	rs555932	1	160824764	G	A	0.192949	-0.000192304	0.00122766	0.875527	-0.265155	0.0387967	8.23037e-12	0.00072525	0.00463119	0.875559	0.875559	0.252489	13	0.966856
	CD247	eQTL_BrainMeta	ENSG00000198821.11	1	167474625	rs7513428	1	167546035	T	C	0.15538	0.000417818	0.000358445	0.243761	-0.512927	0.0358508	1.9711e-46	-0.000814575	0.000701139	0.245321	0.0987039	0.774595	13	0.676807
	CD274	eQTL_BrainMeta	ENSG00000120217.14	9	5460534	rs7042084	9	5458035	G	T	0.50075	-6.44336e-05	0.000352726	0.855054	0.531849	0.0292047	4.21448e-74	-0.00012115	0.00066324	0.855062	0.56415	0.484103	12	0.966856
	CD276	eQTL_BrainMeta	ENSG00000103855.18	15	73699240	rs6495076	15	73690624	A	G	0.557789	-0.000455419	0.00101726	0.654376	-0.336337	0.0323173	2.2955e-25	0.00135406	0.00302733	0.654674	0.654674	0.0217482	20	0.901159
	CD2AP	eQTL_BrainMeta	ENSG00000198087.7	6	47552526	rs1385742	6	47627419	A	T	0.353491	0.000777745	0.00110264	0.480593	0.305544	0.0339421	2.2177e-19	0.00254544	0.00361983	0.481935	0.481935	0.431906	20	0.825325
	CD300A	eQTL_BrainMeta	ENSG00000167851.15	17	74475597	rs2670826	17	74466327	T	C	0.4363	3.51487e-05	0.000352775	0.920634	-0.301272	0.0299772	9.18516e-24	-0.000116668	0.00117101	0.920638	0.920638	0.0423646	10	0.977101
	CD300LF	eQTL_BrainMeta	ENSG00000186074.19	17	74703645	rs2034310	17	74695789	T	C	0.18545	0.000492098	0.000356541	0.167525	-0.326736	0.0357528	6.31739e-20	-0.0015061	0.0011036	0.17234	0.17234	0.256297	8	0.60226
	CD302	eQTL_BrainMeta	ENSG00000241399.7	2	159783441	rs6732598	2	159790370	G	A	0.434167	0.00214961	0.00104079	0.0388885	0.224541	0.0316557	1.31027e-12	0.00957336	0.00482768	0.0473661	0.0295965	0.046404	15	0.400275
	CD33	eQTL_BrainMeta	ENSG00000105383.15	19	51234463	rs2459141	19	51224937	C	T	0.419722	-0.0010789	0.00103493	0.297185	0.241179	0.0263011	4.73439e-20	-0.00447345	0.00431876	0.300287	0.300287	0.0977042	3	0.722403
	CD36	eQTL_BrainMeta	ENSG00000135218.19	7	80524426	rs819452	7	80548438	A	G	0.411774	-0.000971355	0.00105898	0.359009	0.219154	0.0302771	4.54416e-13	-0.00443229	0.00487078	0.362835	0.362835	0.378725	13	0.765265
	CD37	eQTL_BrainMeta	ENSG00000104894.12	19	49339253	rs354025	19	49336666	C	G	0.503	0.00134971	0.00101427	0.183278	0.237409	0.0277538	1.18799e-17	0.00568519	0.00432363	0.188539	0.188539	0.134285	8	0.619249
	CD38	eQTL_BrainMeta	ENSG00000004468.13	4	15815753	rs4698412	4	15735725	G	A	0.45	-0.000371771	0.000353974	0.29359	0.670675	0.0311477	7.78907e-103	-0.000554324	0.000528415	0.294164	0.130213	0.116681	20	0.71688
	CD4	eQTL_BrainMeta	ENSG00000010610.10	12	6803828	rs10849524	12	6815131	T	C	0.51266	0.000383026	0.000354388	0.279783	-0.392432	0.0265914	2.73805e-49	-0.000976029	0.000905474	0.281069	0.411621	0.464203	7	0.705634
	CD40	eQTL_BrainMeta	ENSG00000101017.14	20	46124071	rs4239702	20	46120612	T	C	0.276681	0.00166971	0.000389743	1.83461e-05	-0.360553	0.0306167	5.16877e-32	-0.00463096	0.00115027	5.67358e-05	0.000119437	0.0382221	20	0.0152513
	CD46	eQTL_BrainMeta	ENSG00000117335.20	1	207773783	rs2724360	1	207769813	C	T	0.220459	-0.000500137	0.00120509	0.678128	-1.05114	0.0349243	5.17496e-199	0.000475803	0.00114657	0.678156	0.602747	0.571978	20	0.907014
	CD5	eQTL_BrainMeta	ENSG00000110448.11	11	61115170	rs4939503	11	61183822	A	G	0.399348	0.00212887	0.00110435	0.0538902	0.191436	0.0287225	2.64665e-11	0.0111205	0.0060052	0.064052	0.064052	0.0235818	15	0.443202
	CD52	eQTL_BrainMeta	ENSG00000169442.9	1	26319241	rs7541333	1	26296398	G	A	0.230496	-4.17059e-05	0.000353845	0.906175	-0.606004	0.0347392	3.79986e-68	6.88211e-05	0.000583912	0.906177	0.63613	0.264846	13	0.974489
	CD53	eQTL_BrainMeta	ENSG00000143119.14	1	110885555	rs1712682	1	110928899	A	G	0.27576	-0.00122853	0.0011704	0.293872	0.469508	0.0350171	5.43074e-41	-0.00261664	0.00250046	0.295347	0.648748	0.437103	20	0.717795
	CD55	eQTL_BrainMeta	ENSG00000196352.16	1	207354168	rs2782832	1	207386240	C	T	0.360675	0.000261914	0.00114633	0.819273	0.388129	0.0364848	1.98138e-26	0.00067481	0.00295415	0.819314	0.411327	0.177667	9	0.956409
	CD59	eQTL_BrainMeta	ENSG00000085063.17	11	33719744	rs11032403	11	33820924	G	T	0.628144	4.55222e-06	0.00106889	0.996602	-0.330288	0.0318258	3.12224e-25	-1.37826e-05	0.00323623	0.996602	0.694792	0.803312	20	0.999409
	CD6	eQTL_BrainMeta	ENSG00000013725.14	11	60996028	rs4939488	11	61019002	C	T	0.417644	-4.78834e-06	0.00035334	0.989188	-0.701317	0.0309064	5.41656e-114	6.82763e-06	0.000503824	0.989188	0.353886	0.235252	20	0.99742
	CD63	eQTL_BrainMeta	ENSG00000135404.12	12	55727515	rs941022	12	55717540	C	A	0.4277	0.000804549	0.000360511	0.0256354	-0.168132	0.0288454	5.58471e-09	-0.00478522	0.00229601	0.0371464	0.0371464	0.732726	5	0.370689
	CD81	eQTL_BrainMeta	ENSG00000110651.12	11	2386787	rs2173887	11	2335898	T	G	0.185217	0.000114296	0.00110836	0.917866	0.424268	0.034258	3.17071e-35	0.000269395	0.00261249	0.917869	0.917869	0.189458	20	0.976724
	CD82	eQTL_BrainMeta	ENSG00000085117.12	11	44592392	rs3758813	11	44606929	T	C	0.460046	-0.000431252	0.000356444	0.226328	-0.341613	0.0325417	8.85162e-26	0.0012624	0.00105032	0.229396	0.140432	0.657107	3	0.661722
	CD83	eQTL_BrainMeta	ENSG00000112149.10	6	14127087	rs7768704	6	14118767	A	G	0.399929	-0.000848987	0.00102484	0.407439	-0.474588	0.0311032	1.44564e-52	0.00178889	0.00216262	0.408129	0.320672	0.0124456	14	0.792847
	CD84	eQTL_BrainMeta	ENSG00000066294.15	1	160560306	rs6427530	1	160552352	C	T	0.0511535	0.00177339	0.00211236	0.401171	0.610894	0.0632595	4.59339e-22	0.00290295	0.00347086	0.402943	0.685299	0.469206	15	0.789203
	CD8A	eQTL_BrainMeta	ENSG00000153563.16	2	86796503	rs12623395	2	86804091	G	C	0.45742	0.00198253	0.0010316	0.05463	-0.252268	0.0348645	4.63267e-13	-0.00785882	0.00423107	0.0632531	0.0505864	0.385126	11	0.440707
	CD8B2	eQTL_BrainMeta	ENSG00000254126.8	2	106515830	rs10221759	2	106541825	A	G	0.385554	-0.000674901	0.000358227	0.0595647	-0.426982	0.0340111	3.76974e-36	0.00158063	0.000848369	0.0624427	0.121502	0.203288	20	0.438445
	CD9	eQTL_BrainMeta	ENSG00000010278.15	12	6218993	rs2159521	12	6240162	A	G	0.491481	-0.00035595	0.00100355	0.722822	-0.262074	0.028434	3.05723e-20	0.0013582	0.00383209	0.723018	0.723018	0.533638	13	0.921889
	CDA	eQTL_BrainMeta	ENSG00000158825.6	1	20603995	rs12031743	1	20622466	G	A	0.398633	0.000346737	0.00103483	0.737575	0.555528	0.0267163	4.94928e-96	0.000624158	0.00186303	0.737607	0.365412	0.262133	19	0.926157
	CDADC1	eQTL_BrainMeta	ENSG00000102543.14	13	49270705	rs4942812	13	49276513	A	G	0.313069	2.82761e-05	0.000353465	0.93624	-0.352001	0.0319317	2.94197e-28	-8.03294e-05	0.00100419	0.936241	0.936241	0.127606	18	0.981063
	CDAN1	eQTL_BrainMeta	ENSG00000140326.13	15	42730336	rs10162939	15	42638579	T	A	0.209438	-0.000989963	0.00117881	0.401021	0.390425	0.0367536	2.33567e-26	-0.0025356	0.00302871	0.402487	0.402487	0.631715	16	0.789194
	CDC123	eQTL_BrainMeta	ENSG00000151465.14	10	12223277	rs10906106	10	12245403	C	G	0.18406	0.000373787	0.00133279	0.77913	-0.210414	0.0351863	2.23142e-09	-0.00177644	0.00634112	0.779366	0.779366	0.0691332	11	0.941852
	CDC14B	eQTL_BrainMeta	ENSG00000081377.17	9	96555042	rs7035310	9	96506408	A	C	0.458215	0.000229117	0.000353626	0.517044	-0.157546	0.0263664	2.29747e-09	-0.00145429	0.00225775	0.519489	0.519489	0.102742	9	0.842028
	CDC16	eQTL_BrainMeta	ENSG00000130177.16	13	114253805	rs3211416	13	114244779	C	T	0.31705	-0.000196722	0.00108144	0.855656	0.312741	0.0341689	5.54736e-20	-0.000629025	0.00345863	0.855684	0.855684	0.238919	5	0.966856
	CDC20	eQTL_BrainMeta	ENSG00000117399.14	1	43361092	rs1591381	1	43484715	C	T	0.0247921	0.00225104	0.00315542	0.475605	0.910024	0.0883685	7.18973e-25	0.00247361	0.00347571	0.476661	0.359982	0.523964	3	0.823193
	CDC25A	eQTL_BrainMeta	ENSG00000164045.12	3	48172782	rs6797587	3	48156124	A	G	0.330168	-0.000207252	0.000355307	0.559689	0.426456	0.0389267	6.26293e-28	-0.000485986	0.000834342	0.560244	0.752719	0.0691693	20	0.862732
	CDC25B	eQTL_BrainMeta	ENSG00000101224.18	20	3796447	rs4813643	20	3807108	C	T	0.41725	5.97175e-05	0.000353396	0.865811	-0.475076	0.0307286	6.4226e-54	-0.000125701	0.000743918	0.865819	0.823381	0.235525	4	0.966856
	CDC26	eQTL_BrainMeta	ENSG00000176386.9	9	113265704	rs4129397	9	113213364	G	A	0.440597	-0.00219985	0.00102117	0.0312215	-0.52717	0.0283852	5.41309e-77	0.00417295	0.00195008	0.0323636	0.23068	0.152138	20	0.354029
	CDC37L1	eQTL_BrainMeta	ENSG00000106993.12	9	4693979	rs184205	9	4676745	C	G	0.444473	-0.00108178	0.00103197	0.294517	-0.28656	0.0286117	1.30314e-23	0.00377506	0.00362092	0.297148	0.543955	0.0223222	8	0.719816
	CDC42	eQTL_BrainMeta	ENSG00000070831.17	1	22063435	rs2501279	1	22041849	C	T	0.398814	-6.91627e-05	0.000352964	0.844651	0.220537	0.0318351	4.28399e-12	-0.00031361	0.00160111	0.844712	0.844712	0.352152	20	0.965995
	CDC42BPA	eQTL_BrainMeta	ENSG00000143776.18	1	227154169	rs2670470	1	227265143	T	C	0.195792	0.00216714	0.00134332	0.106687	-0.50765	0.0451935	2.81412e-29	-0.00426896	0.00267331	0.110293	0.191271	0.0677231	20	0.532127
	CDC42BPG	eQTL_BrainMeta	ENSG00000171219.9	11	64833852	rs2957160	11	64844897	C	A	0.0934551	0.00238158	0.00111852	0.0332356	0.529296	0.0549831	6.17838e-22	0.00449952	0.00216429	0.0376193	0.0376193	0.0991137	11	0.371933
	CDC42EP2	eQTL_BrainMeta	ENSG00000149798.5	11	65318641	rs625427	11	65236341	T	C	0.161431	-1.30161e-05	0.00168776	0.993847	0.242139	0.0395942	9.62412e-10	-5.37544e-05	0.00697022	0.993847	0.993847	0.0814245	16	0.998381
	CDC42EP3	eQTL_BrainMeta	ENSG00000163171.8	2	37690175	rs1864433	2	37780841	T	A	0.249414	0.000651293	0.00106733	0.541724	0.264061	0.034633	2.4487e-14	0.00246645	0.0040549	0.543013	0.453559	null	null	0.85285
	CDC42SE1	eQTL_BrainMeta	ENSG00000197622.13	1	151060648	rs6694158	1	151041658	C	G	0.207387	0.00242319	0.00122195	0.0473615	0.226267	0.03585	2.76336e-10	0.0107094	0.00566077	0.0585085	0.0585085	0.00882466	18	0.43294
	CDC42SE2	eQTL_BrainMeta	ENSG00000158985.14	5	131321970	rs810078	5	131354020	A	G	0.184272	-0.00115893	0.00129686	0.371512	-0.236835	0.0422347	2.05146e-08	0.00489339	0.00554486	0.377501	0.377501	0.156034	11	0.774778
	CDC5L	eQTL_BrainMeta	ENSG00000096401.8	6	44419065	rs9462985	6	44388555	G	A	0.130641	0.000633207	0.000377038	0.093069	0.218864	0.0386263	1.46014e-08	0.00289315	0.00179678	0.107357	0.205621	0.617192	6	0.525902
	CDC7	eQTL_BrainMeta	ENSG00000097046.13	1	91513307	rs13447526	1	91517617	A	G	0.484413	3.9229e-05	0.000352539	0.911398	-0.876299	0.028451	2.59992e-208	-4.47667e-05	0.000402307	0.911398	0.696036	0.805563	15	0.975769
	CDCA3	eQTL_BrainMeta	ENSG00000111665.12	12	6848042	rs10744716	12	6830686	G	A	0.4811	0.000179531	0.000353401	0.611446	-0.172586	0.0272602	2.43475e-10	-0.00104024	0.00205426	0.612588	0.612588	0.414111	8	0.883696
	CDCA5	eQTL_BrainMeta	ENSG00000146670.10	11	65075232	rs502333	11	65026266	G	A	0.276078	-0.000125316	0.000353677	0.723096	0.254425	0.036174	2.01618e-12	-0.000492547	0.00139187	0.723433	0.723433	0.0454728	11	0.922058
	CDCA7L	eQTL_BrainMeta	ENSG00000164649.20	7	21923401	rs2965414	7	21719042	C	G	0.15918	0.00278132	0.00147677	0.0596482	0.416192	0.0393325	3.6353e-26	0.00668278	0.00360405	0.0637045	0.261089	0.0461787	20	0.442281
	CDCP2	eQTL_BrainMeta	ENSG00000157211.11	1	54143369	rs11206297	1	54189890	C	T	0.406269	-0.000850695	0.00103087	0.409248	-0.186854	0.0335109	2.4624e-08	0.00455273	0.00557709	0.414314	0.414314	0.026651	12	0.794339
	CDH1	eQTL_BrainMeta	ENSG00000039068.20	16	68786415	rs12923069	16	68654774	A	G	0.246323	-0.00375353	0.00135038	0.00544226	0.52579	0.0400388	2.15875e-39	-0.00713884	0.00262518	0.00654066	0.00654066	0.00156865	20	0.190721
	CDH10	eQTL_BrainMeta	ENSG00000040731.10	5	24566039	rs4605747	5	24256537	G	A	0.173264	-0.000474888	0.00128812	0.712375	-0.245487	0.039439	4.83206e-10	0.00193448	0.00525639	0.712856	0.712856	0.866384	18	0.918413
	CDH12	eQTL_BrainMeta	ENSG00000154162.15	5	22302009	rs1596484	5	22410370	A	T	0.442939	0.000750775	0.00104301	0.47164	0.225132	0.0362022	5.01181e-10	0.00333482	0.00466383	0.474585	0.633407	0.392993	20	0.822257
	CDH13	eQTL_BrainMeta	ENSG00000140945.17	16	83213803	rs6565073	16	82855977	A	T	0.491078	-0.00211025	0.00102374	0.0392729	0.254978	0.0298342	1.26903e-17	-0.00827623	0.00413015	0.0450856	0.0450856	0.743825	20	0.39559
	CDH18	eQTL_BrainMeta	ENSG00000145526.12	5	20023585	rs4280869	5	19939238	T	C	0.43968	-0.000880974	0.00101008	0.383111	-0.212267	0.0305904	3.94867e-12	0.0041503	0.00479599	0.386836	0.0937219	0.0994097	12	0.779271
	CDH19	eQTL_BrainMeta	ENSG00000071991.9	18	66552611	rs2510059	18	66435473	G	C	0.389668	0.00159044	0.0011104	0.152055	-0.214488	0.0323239	3.23246e-11	-0.00741507	0.00529624	0.161494	0.161494	0.141463	8	0.587636
	CDH2	eQTL_BrainMeta	ENSG00000170558.10	18	28055412	rs524047	18	28073983	C	T	0.0929124	-8.75479e-05	0.000374261	0.815046	0.368955	0.046057	1.13922e-15	-0.000237286	0.00101481	0.815123	0.815123	0.678841	6	0.955271
	CDH20	eQTL_BrainMeta	ENSG00000101542.10	18	61444605	rs2089604	18	61264764	A	G	0.4313	-0.000254837	0.00101641	0.802028	-0.246188	0.0305954	8.51574e-16	0.00103513	0.00413058	0.802122	0.176017	0.564495	15	0.952191
	CDH23	eQTL_BrainMeta	ENSG00000107736.22	10	71606433	rs11592462	10	71790360	C	G	0.50595	0.00181895	0.00102978	0.0773382	-0.241732	0.0337978	8.53325e-13	-0.00752463	0.00438799	0.0863775	0.0863775	0.0166665	20	0.490539
	CDH26	eQTL_BrainMeta	ENSG00000124215.17	20	59996217	rs183174	20	60024281	G	A	0.10639	-0.000351535	0.000375322	0.348952	0.27333	0.0431811	2.45397e-10	-0.00128612	0.0013881	0.354168	0.354168	0.430911	5	0.759895
	CDH3	eQTL_BrainMeta	ENSG00000062038.15	16	68681829	rs1728791	16	68562606	T	C	0.393	-0.00129305	0.00104764	0.217107	0.432367	0.0397858	1.6488e-27	-0.00299063	0.0024386	0.220058	0.220058	0.223104	20	0.650542
	CDH4	eQTL_BrainMeta	ENSG00000179242.16	20	61596439	rs2427189	20	61617589	G	A	0.0150391	0.000383658	0.000394503	0.330798	-0.663739	0.0970431	7.93996e-12	-0.000578025	0.000600343	0.335636	0.335636	0.469334	7	0.748093
	CDH7	eQTL_BrainMeta	ENSG00000081138.14	18	65820294	rs4580293	18	65802767	T	C	0.337719	0.000794633	0.00036144	0.027912	0.191072	0.0293886	7.94908e-11	0.00415882	0.00199687	0.0372814	0.0372814	0.183496	17	0.370789
	CDH8	eQTL_BrainMeta	ENSG00000150394.14	16	61842138	rs7498344	16	62040758	G	T	0.569996	4.35479e-05	0.000352667	0.901726	-0.213392	0.0313331	9.72982e-12	-0.000204074	0.00165294	0.901742	0.901742	0.279009	12	0.972028
	CDH9	eQTL_BrainMeta	ENSG00000113100.10	5	27000875	rs10070190	5	26866262	G	A	0.4751	-0.000639974	0.000358218	0.0740105	0.245245	0.0279753	1.84319e-18	-0.00260953	0.00149068	0.0800206	0.0800206	0.00348021	20	0.481692
	CDHR1	eQTL_BrainMeta	ENSG00000148600.15	10	84207079	rs68097915	10	84177782	G	C	0.435438	0.000394552	0.00101711	0.698079	0.670254	0.0334436	2.40266e-89	0.00058866	0.00151778	0.698133	0.040208	0.340285	16	0.915448
	CDHR2	eQTL_BrainMeta	ENSG00000074276.10	5	176569243	rs11134981	5	176554073	T	C	0.304617	-0.000453529	0.00107494	0.673089	0.268203	0.0318187	3.48321e-17	-0.00169099	0.00401294	0.673474	0.673474	0.48525	16	0.905642
	CDHR3	eQTL_BrainMeta	ENSG00000128536.16	7	105956614	rs4469377	7	105905059	G	T	0.426895	0.00175853	0.00102741	0.0869665	0.597789	0.0278031	1.53113e-102	0.00294172	0.00172411	0.0879665	0.22608	0.0802811	17	0.491357
	CDHR5	eQTL_BrainMeta	ENSG00000099834.19	11	621328	rs11246204	11	595168	A	T	0.0551665	-0.00109352	0.00172116	0.525207	0.498426	0.0901917	3.27074e-08	-0.00219395	0.00347593	0.527922	0.527922	0.584133	9	0.846289
	CDIP1	eQTL_BrainMeta	ENSG00000089486.17	16	4524749	rs4785971	16	4527089	A	G	0.272216	-0.00167966	0.00115652	0.146408	0.719501	0.0412597	4.22169e-68	-0.00233447	0.00161296	0.147806	0.302515	0.160367	20	0.573229
	CDK1	eQTL_BrainMeta	ENSG00000170312.16	10	60786592	rs2928096	10	60789586	G	C	0.257156	5.88353e-05	0.00136058	0.965508	0.367383	0.0342333	7.22289e-27	0.000160147	0.00370348	0.965508	0.965085	0.101463	14	0.989198
	CDK10	eQTL_BrainMeta	ENSG00000185324.22	16	89688546	rs164742	16	89691317	A	G	0.470432	-0.00173261	0.00103877	0.0953275	-0.442361	0.0345869	1.86895e-37	0.00391674	0.00236813	0.0981406	0.166851	0.0888889	20	0.514043
	CDK11A	eQTL_BrainMeta	ENSG00000008128.23	1	1713368	rs2072928	1	1753774	C	G	0.067075	0.000392795	0.00165322	0.812196	0.38516	0.0558843	5.4971e-12	0.00101982	0.00429484	0.812306	0.812306	0.675589	5	0.954165
	CDK14	eQTL_BrainMeta	ENSG00000058091.17	7	90838507	rs3802025	7	90843688	C	G	0.385614	-0.00231138	0.00102224	0.0237529	0.199596	0.035636	2.13152e-08	-0.0115803	0.00552311	0.0360205	0.0360205	0.131402	10	0.367756
	CDK17	eQTL_BrainMeta	ENSG00000059758.8	12	96339370	rs10777785	12	96334449	A	C	0.545013	0.000203064	0.000353697	0.565889	-0.173723	0.0300129	7.11129e-09	-0.00116889	0.00204598	0.567787	0.567787	0.679134	6	0.866169
	CDK18	eQTL_BrainMeta	ENSG00000117266.16	1	205518694	rs4330975	1	205519359	G	A	0.05775	0.00176937	0.00187712	0.345888	-0.71237	0.0596312	6.79125e-33	-0.00248378	0.00264323	0.347384	0.817113	0.212248	3	0.754571
	CDK20	eQTL_BrainMeta	ENSG00000156345.18	9	87970597	rs1331224	9	87964905	G	A	0.0828163	-0.000272998	0.00153018	0.858401	0.413204	0.0539244	1.82127e-14	-0.000660686	0.0037042	0.858439	0.417617	0.185215	10	0.966856
	CDK2AP1	eQTL_BrainMeta	ENSG00000111328.7	12	123261223	rs28406193	12	123407318	T	G	0.205029	-0.000709325	0.000363242	0.0508478	-0.350919	0.0453678	1.03418e-14	0.00202133	0.00106759	0.0583104	0.0583104	0.0145325	18	0.43294
	CDK3	eQTL_BrainMeta	ENSG00000250506.8	17	76003453	rs2069528	17	76001393	G	A	0.25851	0.000259147	0.000356061	0.466726	-0.675037	0.0335407	4.37986e-90	-0.000383901	0.000527815	0.467017	0.467017	0.380619	13	0.819409
	CDK5RAP2	eQTL_BrainMeta	ENSG00000136861.18	9	120484520	rs7857382	9	120578911	T	G	0.0596955	-0.000425794	0.000394379	0.280295	-1.00278	0.0520018	7.37902e-83	0.000424612	0.0003939	0.281048	0.128646	0.714979	6	0.705634
	CDK5RAP3	eQTL_BrainMeta	ENSG00000108465.15	17	47974796	rs2525105	17	47962177	G	T	0.105097	-0.000457657	0.00037692	0.22467	-0.981319	0.0536645	1.06604e-74	0.00046637	0.000384941	0.22569	0.329804	0.023731	20	0.656423
	CDK7	eQTL_BrainMeta	ENSG00000134058.12	5	69256113	rs350104	5	69166611	C	T	0.481205	-0.000149987	0.000353217	0.671106	0.249805	0.0302182	1.3772e-16	-0.000600416	0.00141584	0.671514	0.671514	0.600778	14	0.905244
	CDK9	eQTL_BrainMeta	ENSG00000136807.14	9	127788235	rs10106	9	127813796	C	T	0.41494	-0.000646291	0.000357446	0.0705944	0.367222	0.0319921	1.69171e-30	-0.00175995	0.000985382	0.0740903	0.0740903	0.598394	20	0.468819
	CDKAL1	eQTL_BrainMeta	ENSG00000145996.11	6	20883431	rs7738382	6	20746005	C	A	0.263601	0.000943347	0.000365245	0.00980087	-0.211248	0.0349982	1.58002e-09	-0.00446559	0.00188062	0.0175715	0.0175715	0.246072	9	0.262588
	CDKL1	eQTL_BrainMeta	ENSG00000100490.10	14	50371363	rs1974327	14	50303183	A	G	0.431463	-0.00227152	0.00103547	0.0282564	-0.485123	0.032166	2.13268e-51	0.00468236	0.00215691	0.0299414	0.0457901	0.0134674	20	0.33949
	CDKL2	eQTL_BrainMeta	ENSG00000138769.11	4	75603619	rs10033564	4	75711071	A	G	0.389463	0.0021736	0.00107045	0.042301	0.633851	0.0297465	9.47773e-101	0.00342919	0.00169645	0.0432394	0.0159299	0.107413	11	0.391215
	CDKN2A	eQTL_BrainMeta	ENSG00000147889.18	9	21981527	rs944800	9	22050899	A	G	0.330244	-0.00173547	0.00106287	0.102509	-0.334603	0.032945	3.10286e-24	0.00518665	0.0032173	0.106938	0.268868	0.483813	20	0.524746
	CDKN2B	eQTL_BrainMeta	ENSG00000147883.12	9	22006104	rs7030641	9	22054041	C	T	0.43071	-0.000908489	0.00101815	0.372233	-0.395742	0.0312729	1.05694e-36	0.00229566	0.00257914	0.373419	0.373419	0.599132	18	0.772495
	CDKN2C	eQTL_BrainMeta	ENSG00000123080.12	1	50967690	rs13376700	1	51011971	T	A	0.564635	0.00248518	0.00113137	0.0280476	0.183502	0.0307075	2.28952e-09	0.0135431	0.00656875	0.0392323	0.0392323	0.112453	11	0.376921
	CDKN2D	eQTL_BrainMeta	ENSG00000129355.7	19	10567760	rs1465701	19	10568166	T	C	0.23755	2.8077e-06	0.000354484	0.99368	-0.355207	0.0337153	5.92728e-26	-7.90439e-06	0.000997966	0.99368	0.102372	0.105879	7	0.998381
	CDO1	eQTL_BrainMeta	ENSG00000129596.5	5	115810696	rs34869	5	115816997	G	C	0.580095	3.47089e-05	0.00101646	0.97276	-0.342591	0.0305239	3.11914e-29	-0.000101313	0.002967	0.97276	0.97276	0.00171209	5	0.991145
	CDON	eQTL_BrainMeta	ENSG00000064309.15	11	126009565	rs576134	11	126000011	T	C	0.389303	0.000611602	0.00105716	0.562904	-0.549269	0.0325619	7.67797e-64	-0.00111348	0.0019258	0.563134	0.218395	0.128127	20	0.864282
	CDRT4	eQTL_BrainMeta	ENSG00000239704.11	17	15469813	rs9895529	17	15523207	G	A	0.410057	-0.000656423	0.00101701	0.518638	-0.469729	0.03731	2.39998e-36	0.00139745	0.00216794	0.519187	0.519187	0.228442	19	0.842028
	CDS1	eQTL_BrainMeta	ENSG00000163624.6	4	84617231	rs35909314	4	84576986	C	T	0.365541	0.000229845	0.000352648	0.514549	-0.21009	0.0296131	1.29816e-12	-0.00109403	0.00168562	0.516315	0.516315	0.0118742	11	0.842028
	CDS2	eQTL_BrainMeta	ENSG00000101290.14	20	5162383	rs6053191	20	5199631	T	C	0.530531	-0.000735869	0.00103021	0.475047	-0.761135	0.025946	3.67443e-189	0.000966805	0.00135392	0.475178	0.769703	0.167342	11	0.822339
	CDX1	eQTL_BrainMeta	ENSG00000113722.17	5	150175668	rs6887526	5	150164249	T	C	0.56945	-0.00125948	0.00103864	0.225273	-0.258505	0.0295636	2.24963e-18	0.00487217	0.00405632	0.2297	0.462414	0.11446	9	0.661722
	CDYL2	eQTL_BrainMeta	ENSG00000166446.15	16	80701253	rs16953809	16	80675446	A	G	0.353385	0.00169705	0.0010275	0.0986101	0.217223	0.0302415	6.82287e-13	0.0078125	0.00485361	0.10748	0.10748	0.0612856	20	0.526129
	CEACAM19	eQTL_BrainMeta	ENSG00000186567.13	19	44673316	rs2919845	19	44677956	A	G	0.233012	-0.000918528	0.0011462	0.422919	0.521724	0.0367264	8.44952e-46	-0.00176057	0.00220044	0.423655	0.222299	0.497528	8	0.797113
	CEACAM21	eQTL_BrainMeta	ENSG00000007129.18	19	41568185	rs758349	19	41578753	T	C	0.187094	0.00122328	0.00127105	0.335842	-0.385526	0.0351172	4.86224e-28	-0.00317301	0.00330957	0.337691	0.337691	0.169797	20	0.748806
	CEACAM4	eQTL_BrainMeta	ENSG00000105352.10	19	41623016	rs9304596	19	41619966	T	C	0.34129	0.000267277	0.00110833	0.809437	-0.245888	0.0444312	3.1278e-08	-0.00108699	0.00451175	0.809614	0.809614	0.602603	6	0.953099
	CEBPZ	eQTL_BrainMeta	ENSG00000115816.15	2	37216604	rs3770759	2	37290123	C	T	0.395387	-0.000603794	0.00101761	0.552949	-0.251969	0.0321899	4.9732e-15	0.0023963	0.0040502	0.554085	0.554085	0.119239	20	0.859756
	CEBPZOS	eQTL_BrainMeta	ENSG00000218739.10	2	37206341	rs2287093	2	37198486	G	A	0.391646	-7.68507e-05	0.00101626	0.939721	-0.442769	0.030373	3.89421e-48	0.000173568	0.00229528	0.939721	0.939721	0.0529154	20	0.981563
	CELF3	eQTL_BrainMeta	ENSG00000159409.15	1	151708430	rs1521185	1	151791573	A	G	0.160948	-0.00192804	0.00136779	0.158655	-0.271708	0.0412971	4.72512e-11	0.00709602	0.00514827	0.168102	0.168102	0.329032	3	0.598052
	CELSR2	eQTL_BrainMeta	ENSG00000143126.8	1	109262645	rs655246	1	109289661	A	G	0.4701	-0.000596213	0.00035737	0.0952491	-0.295745	0.0302513	1.42329e-22	0.00201597	0.00122584	0.10006	0.0391669	0.102304	20	0.517022
	CEMIP	eQTL_BrainMeta	ENSG00000103888.17	15	80865559	rs7176363	15	80780852	T	C	0.400188	0.00130545	0.00102626	0.203359	-0.390718	0.0318374	1.27538e-34	-0.00334114	0.00264067	0.205778	0.099715	0.0243348	18	0.640412
	CENATAC	eQTL_BrainMeta	ENSG00000186166.9	11	119006966	rs4938616	11	118994755	T	C	0.424747	-0.000773804	0.00102447	0.450056	0.289306	0.0285539	3.98694e-24	-0.00267469	0.00355095	0.451311	0.451311	0.0255577	8	0.812171
	CENPC	eQTL_BrainMeta	ENSG00000145241.11	4	67507132	rs10009461	4	67418454	A	C	0.371089	0.00168832	0.00103673	0.103419	0.211543	0.0311439	1.10248e-11	0.00798097	0.0050397	0.11328	0.11328	0.10274	11	0.535994
	CENPE	eQTL_BrainMeta	ENSG00000138778.13	4	103151897	rs2623060	4	103126347	A	G	0.390875	0.000424993	0.00102226	0.677601	0.314711	0.0333553	3.90535e-21	0.00135042	0.0032514	0.677896	0.677896	0.377833	20	0.907014
	CENPH	eQTL_BrainMeta	ENSG00000153044.10	5	69199965	rs2242350	5	69217772	T	G	0.472927	-0.000412572	0.0010172	0.685041	0.375423	0.0317467	2.87945e-32	-0.00109895	0.00271108	0.685216	0.685216	0.838318	15	0.910805
	CENPJ	eQTL_BrainMeta	ENSG00000151849.16	13	24902584	rs2483398	13	24986614	C	T	0.387241	0.000864181	0.00109173	0.428613	-0.754391	0.0337374	9.50953e-111	-0.00114554	0.00144808	0.428902	0.917997	0.787328	20	0.799221
	CENPK	eQTL_BrainMeta	ENSG00000123219.13	5	65540467	rs1309823	5	65784264	C	T	0.28773	-0.000867727	0.00107166	0.418111	0.406377	0.0398876	2.24221e-24	-0.00213528	0.00264543	0.419575	0.711133	0.980627	12	0.795891
	CENPM	eQTL_BrainMeta	ENSG00000100162.15	22	41942944	rs1988153	22	41708925	A	G	0.187638	0.00390032	0.00120158	0.00117037	0.556773	0.0429906	2.31729e-38	0.00700523	0.00222486	0.00164046	0.00365333	0.00188621	20	0.0916316
	CENPN	eQTL_BrainMeta	ENSG00000166451.14	16	81019833	rs2602431	16	81037092	A	G	0.127989	0.000122113	0.000372797	0.743245	-0.47072	0.0483752	2.23281e-22	-0.000259418	0.000792421	0.743386	0.743386	0.243607	20	0.927536
	CENPP	eQTL_BrainMeta	ENSG00000188312.14	9	92473241	rs12686606	9	92800846	A	G	0.369908	-0.0001722	0.00104251	0.868804	0.515305	0.0356684	2.61409e-47	-0.00033417	0.00202324	0.868813	0.611047	0.643825	20	0.966856
	CENPQ	eQTL_BrainMeta	ENSG00000031691.7	6	49478239	rs2501965	6	49488832	A	G	0.399079	0.000578099	0.00101732	0.569859	0.84344	0.0353843	1.39611e-125	0.000685406	0.00120649	0.569969	0.0829931	0.246243	20	0.866385
	CENPS	eQTL_BrainMeta	ENSG00000175279.22	1	10436621	rs1307493	1	10449352	C	T	0.0703422	0.000116314	0.00151953	0.938985	0.6341	0.0767593	1.44592e-16	0.000183431	0.00239646	0.938987	0.496422	0.709094	14	0.981563
	CENPU	eQTL_BrainMeta	ENSG00000151725.12	4	184714108	rs7679215	4	184714157	C	T	0.304652	-0.000391617	0.000354833	0.269739	-0.295798	0.0312414	2.84812e-21	0.00132393	0.0012077	0.272973	0.272973	0.838856	18	0.700877
	CENPV	eQTL_BrainMeta	ENSG00000166582.10	17	16348095	rs12603712	17	16342167	A	G	0.472242	-0.00147739	0.00101071	0.143813	0.928056	0.0266965	8.7514e-265	-0.00159192	0.00109002	0.144167	0.186898	0.662233	20	0.570599
	CENPW	eQTL_BrainMeta	ENSG00000203760.9	6	126344495	rs2326451	6	126490782	T	A	0.452093	-0.002599	0.00104084	0.0125237	-0.237163	0.0294534	8.13689e-16	0.0109587	0.00459488	0.0170797	0.0170797	0.0916001	16	0.260035
	CENPX	eQTL_BrainMeta	ENSG00000169689.15	17	82021404	rs3934983	17	82022880	C	A	0.442729	-0.000383704	0.000354478	0.279054	-0.929402	0.0286437	5.98038e-231	0.00041285	0.000381617	0.279322	0.734473	0.0310558	20	0.704847
	CEP104	eQTL_BrainMeta	ENSG00000116198.14	1	3834741	rs7522227	1	3831521	A	G	0.2927	0.00030496	0.00108226	0.778112	0.328532	0.032847	1.49509e-23	0.000928249	0.00329554	0.778198	0.778198	0.0252299	17	0.941432
	CEP128	eQTL_BrainMeta	ENSG00000100629.17	14	80718250	rs8005883	14	80929427	G	A	0.3959	-0.00163958	0.00102479	0.109617	0.420455	0.0374181	2.6933e-29	-0.00389954	0.00246192	0.113207	0.425852	0.0380146	20	0.535942
	CEP131	eQTL_BrainMeta	ENSG00000141577.14	17	81206296	rs869370	17	81191371	A	G	0.467892	0.00059724	0.00101793	0.557392	0.306686	0.029021	4.20571e-26	0.0019474	0.00332424	0.557998	0.557998	0.0447837	20	0.861504
	CEP135	eQTL_BrainMeta	ENSG00000174799.11	4	55991116	rs2593082	4	55976708	A	T	0.511089	0.000584018	0.00101643	0.565576	0.223683	0.0312206	7.80286e-13	0.00261092	0.00455864	0.56682	0.444764	0.670813	9	0.866169
	CEP164	eQTL_BrainMeta	ENSG00000110274.16	11	117363912	rs516712	11	117321660	G	A	0.419841	-0.00167618	0.00103087	0.103952	0.581552	0.0277643	2.04114e-97	-0.00288226	0.00177795	0.104994	0.0593066	0.402532	20	0.522659
	CEP170B	eQTL_BrainMeta	ENSG00000099814.16	14	104881019	rs78118267	14	104877774	G	A	0.436426	0.000144527	0.00103269	0.888698	0.218311	0.0340454	1.43296e-10	0.000662025	0.00473149	0.888724	0.888724	0.214826	8	0.968701
	CEP19	eQTL_BrainMeta	ENSG00000174007.9	3	196709263	rs9826274	3	196769534	G	A	0.448192	0.00089567	0.00101921	0.379515	-0.262967	0.0287138	5.27612e-20	-0.00340601	0.0038936	0.381698	0.13587	0.663818	20	0.776761
	CEP192	eQTL_BrainMeta	ENSG00000101639.18	18	13058207	rs1787008	18	13058319	A	G	0.394129	0.000264297	0.00035384	0.455101	1.05061	0.0245821	0	0.000251565	0.000336847	0.45517	0.54847	0.825636	20	0.813352
	CEP20	eQTL_BrainMeta	ENSG00000133393.13	16	15877172	rs3743518	16	15866369	C	T	0.41985	-9.89234e-05	0.000352985	0.779287	0.174439	0.029169	2.2276e-09	-0.000567095	0.00202577	0.779523	0.779523	0.784648	5	0.94191
	CEP250	eQTL_BrainMeta	ENSG00000126001.16	20	35487220	rs6142410	20	35574044	C	T	0.21035	0.00108959	0.00127779	0.393815	0.240696	0.0388934	6.07015e-10	0.00452685	0.00535888	0.398257	0.398257	0.0153667	14	0.787
	CEP290	eQTL_BrainMeta	ENSG00000198707.17	12	88095557	rs2468231	12	88155591	T	A	0.0709135	0.00448636	0.00257173	0.0810744	0.55667	0.0667537	7.48226e-17	0.00805928	0.00471986	0.0877247	0.231019	0.504559	6	0.491281
	CEP295	eQTL_BrainMeta	ENSG00000166004.15	11	93696020	rs1939567	11	93580767	A	G	0.0137	-0.00360049	0.00362323	0.320356	0.824406	0.114131	5.07325e-13	-0.00436738	0.00443635	0.324893	0.324893	0.227532	3	0.741942
	CEP41	eQTL_BrainMeta	ENSG00000106477.20	7	130418102	rs4731690	7	130378099	A	G	0.50051	0.000408947	0.00100905	0.685273	-0.298231	0.0292859	2.35163e-24	-0.00137124	0.00338614	0.685508	0.22079	0.45901	20	0.910805
	CEP43	eQTL_BrainMeta	ENSG00000213066.13	6	167047053	rs6932740	6	167052951	A	G	0.413398	-0.000382256	0.00102969	0.710462	0.299727	0.0268519	6.24068e-29	-0.00127535	0.00343732	0.710615	0.381891	0.175162	20	0.917464
	CEP44	eQTL_BrainMeta	ENSG00000164118.13	4	174308555	rs7678305	4	174315112	A	G	0.442873	-0.000176356	0.00035307	0.617433	0.499359	0.0285854	2.4673e-68	-0.000353164	0.000707336	0.617577	0.780928	0.400428	14	0.88599
	CEP63	eQTL_BrainMeta	ENSG00000182923.19	3	134530369	rs1863913	3	134481363	C	T	0.321432	-0.000534397	0.000356999	0.134415	-0.538148	0.029744	3.63956e-73	0.00099303	0.000665651	0.135747	0.212803	0.30536	19	0.563526
	CEP68	eQTL_BrainMeta	ENSG00000011523.14	2	65071685	rs2723063	2	65053051	A	G	0.584537	-0.00089771	0.0010241	0.380711	0.278069	0.0317928	2.20505e-18	-0.00322838	0.00370134	0.38309	0.38309	0.350188	14	0.77736
	CEP70	eQTL_BrainMeta	ENSG00000114107.9	3	138544441	rs6439810	3	138530795	A	G	0.528836	-0.000297036	0.000353885	0.401268	-0.271444	0.0338779	1.12464e-15	0.00109428	0.00131085	0.403836	0.403836	0.117904	20	0.790397
	CEP78	eQTL_BrainMeta	ENSG00000148019.14	9	78257876	rs3808905	9	78295323	G	T	0.456053	0.000463682	0.000355277	0.19185	-0.288908	0.0303134	1.56227e-21	-0.00160495	0.0012412	0.195991	0.195991	0.705849	20	0.628837
	CEP85	eQTL_BrainMeta	ENSG00000130695.16	1	26256504	rs6691839	1	26232815	G	T	0.228115	0.000987645	0.00113276	0.383268	0.400704	0.0374304	9.61101e-27	0.00246478	0.00283629	0.38484	0.38484	0.976164	11	0.777674
	CEP85L	eQTL_BrainMeta	ENSG00000111860.14	6	118585423	rs387945	6	118292150	G	A	0.420181	0.00162002	0.00102515	0.114043	-0.205328	0.0324124	2.37524e-10	-0.00788991	0.00514574	0.125204	0.125204	0.237864	20	0.552028
	CEP89	eQTL_BrainMeta	ENSG00000121289.18	19	32923958	rs10404536	19	32891114	G	A	0.197908	-0.000103027	0.000355194	0.771771	-0.473281	0.0369522	1.48029e-37	0.000217687	0.000750685	0.771828	0.869397	0.402613	8	0.938545
	CEP97	eQTL_BrainMeta	ENSG00000182504.11	3	101747578	rs12485950	3	101197832	G	A	0.215501	0.000653573	0.000361472	0.070593	0.230403	0.0388282	2.95803e-09	0.00283665	0.00164008	0.0837057	0.0837057	0.0574745	20	0.487001
	CEPT1	eQTL_BrainMeta	ENSG00000134255.14	1	111162366	rs694180	1	111183591	A	G	0.34395	-3.26682e-05	0.000353384	0.926345	-0.195272	0.0295983	4.18397e-11	0.000167296	0.00180988	0.926353	0.926353	0.214952	14	0.978449
	CER1	eQTL_BrainMeta	ENSG00000147869.5	9	14721228	rs10511596	9	14737745	C	A	0.266667	-5.45022e-05	0.000353767	0.877561	-0.469148	0.0573134	2.70812e-16	0.000116173	0.000754197	0.877582	0.500775	0.260609	12	0.966856
	CERCAM	eQTL_BrainMeta	ENSG00000167123.19	9	128424551	rs2807622	9	128438328	T	G	0.195131	0.000252551	0.000372577	0.497868	0.238514	0.0431229	3.1835e-08	0.00105885	0.00157376	0.501065	0.501065	0.0826479	3	0.835536
	CERK	eQTL_BrainMeta	ENSG00000100422.14	22	46711331	rs5767336	22	46730410	C	G	0.127217	-0.000390226	0.00162438	0.810151	0.272646	0.0405041	1.68146e-11	-0.00143126	0.00596162	0.810269	0.381434	null	null	0.953239
	CERKL	eQTL_BrainMeta	ENSG00000188452.14	2	181608669	rs6719421	2	181626287	C	T	0.358474	-0.000564076	0.0010699	0.598039	0.288573	0.0333304	4.80312e-18	-0.00195471	0.00371442	0.598716	0.598716	0.780073	10	0.877501
	CERS1	eQTL_BrainMeta	ENSG00000223802.8	19	18882636	rs4808866	19	18874288	T	C	0.104962	0.000455789	0.000358523	0.203623	-0.729015	0.0458875	7.79585e-57	-0.000625213	0.000493364	0.205068	0.411423	0.169416	18	0.639357
	CERS3	eQTL_BrainMeta	ENSG00000154227.14	15	100472695	rs36053285	15	100574435	C	T	0.421698	-0.000503231	0.00101652	0.620564	-0.550273	0.0352417	5.82293e-55	0.000914513	0.00184824	0.620739	0.182726	0.023311	14	0.88734
	CERS4	eQTL_BrainMeta	ENSG00000090661.12	19	8234578	rs2927726	19	8228565	T	C	0.48612	0.000651733	0.00101761	0.521877	0.240491	0.0287283	5.70196e-17	0.00271001	0.00424375	0.523091	0.523091	0.202299	16	0.843668
	CERS5	eQTL_BrainMeta	ENSG00000139624.14	12	50148411	rs7978904	12	50159214	A	G	0.360328	0.00146509	0.00109999	0.182888	-0.7451	0.0387764	2.7552e-82	-0.0019663	0.00147984	0.183938	0.191205	0.0610289	20	0.613128
	CERS6	eQTL_BrainMeta	ENSG00000172292.15	2	168615692	rs4667585	2	168631158	A	C	0.248246	-0.00168679	0.00117263	0.150303	0.257786	0.0350308	1.855e-13	-0.00654336	0.00463495	0.158026	0.158026	0.0153511	10	0.584317
	CES1	eQTL_BrainMeta	ENSG00000198848.13	16	55818094	rs62038707	16	55840051	C	T	0.385384	-0.00023371	0.00102947	0.820408	0.437053	0.0302191	2.08164e-47	-0.000534741	0.00235577	0.82043	0.284975	0.533969	3	0.956409
	CETN3	eQTL_BrainMeta	ENSG00000153140.9	5	90401011	rs7721640	5	90436230	A	G	0.41265	0.000679621	0.0010095	0.500804	0.196423	0.0291677	1.64778e-11	0.00345999	0.00516504	0.50293	0.50293	0.571387	3	0.83607
	CFAP100	eQTL_BrainMeta	ENSG00000163885.12	3	126415733	rs12494819	3	126392668	C	A	0.299032	-0.000884543	0.00117524	0.451662	0.355757	0.0313331	7.0829e-30	-0.00248637	0.00331075	0.452653	0.452653	0.895863	9	0.812204
	CFAP157	eQTL_BrainMeta	ENSG00000160401.15	9	127711495	rs1573178	9	127610208	T	C	0.486185	-0.000526021	0.000355914	0.139423	0.164088	0.0288646	1.30993e-08	-0.00320572	0.00224115	0.152604	0.152604	0.950269	12	0.578068
	CFAP206	eQTL_BrainMeta	ENSG00000272514.6	6	87436218	rs9362428	6	87397697	A	T	0.259449	0.00171423	0.00118677	0.148611	0.732967	0.0390759	1.68126e-78	0.00233876	0.00162392	0.149814	0.399901	0.0314756	20	0.575825
	CFAP20DC	eQTL_BrainMeta	ENSG00000163689.20	3	58883725	rs12715538	3	58946090	T	C	0.302282	-0.000588096	0.000358924	0.101318	0.217219	0.0300783	5.13049e-13	-0.00270738	0.00169435	0.110068	0.278227	null	null	0.532127
	CFAP221	eQTL_BrainMeta	ENSG00000163075.13	2	119603342	rs2244213	2	119524450	G	T	0.482607	-0.000525296	0.00105668	0.619105	-0.378578	0.0320706	3.69872e-32	0.00138755	0.00279365	0.619415	0.87435	0.864746	17	0.886263
	CFAP251	eQTL_BrainMeta	ENSG00000158023.10	12	121961260	rs10743187	12	121924526	G	A	0.415025	-7.71659e-05	0.0010164	0.939482	0.424765	0.0351922	1.52396e-33	-0.000181667	0.00239289	0.939483	0.939483	0.063832	20	0.981563
	CFAP298	eQTL_BrainMeta	ENSG00000159079.19	21	32602341	rs844990	21	32568384	T	C	0.403132	0.000111716	0.000353152	0.751744	0.23812	0.0299093	1.70074e-15	0.00046916	0.00148425	0.751933	0.751933	0.0358525	11	0.929149
	CFAP299	eQTL_BrainMeta	ENSG00000197826.12	4	80649740	rs3796604	4	80271104	G	C	0.419534	0.00121053	0.00102234	0.236381	0.323979	0.029008	5.80816e-29	0.00373643	0.00317324	0.239004	0.239004	null	null	0.668333
	CFAP300	eQTL_BrainMeta	ENSG00000137691.13	11	102065995	rs880474	11	101985697	C	T	0.523664	-0.00117176	0.0010213	0.25125	0.331724	0.0327609	4.25271e-24	-0.00353234	0.00309848	0.254276	0.254276	0.276682	20	0.683843
	CFAP36	eQTL_BrainMeta	ENSG00000163001.12	2	55532342	rs7598650	2	55558388	T	A	0.498178	0.000363129	0.00101594	0.720768	-0.195479	0.0310934	3.24007e-10	-0.00185764	0.00520555	0.721199	0.721199	0.793122	20	0.921532
	CFAP410	eQTL_BrainMeta	ENSG00000160226.16	21	44334173	rs10460741	21	44327521	C	T	0.39314	0.000754078	0.00102445	0.461681	-0.281469	0.0322437	2.55974e-18	-0.00267908	0.00365256	0.463266	0.700465	0.630549	12	0.817992
	CFAP43	eQTL_BrainMeta	ENSG00000197748.13	10	104181126	rs677904	10	104197855	A	G	0.402916	-0.000960805	0.000364933	0.00846779	0.558947	0.0332223	1.61499e-63	-0.00171896	0.00066084	0.00929068	0.0144327	0.254368	14	0.215414
	CFAP44	eQTL_BrainMeta	ENSG00000206530.11	3	113364270	rs17321330	3	113291456	A	G	0.549301	-0.000752509	0.000359849	0.0365117	0.381384	0.031566	1.31295e-33	-0.0019731	0.000957561	0.0393463	0.0393463	0.0546881	14	0.376921
	CFAP46	eQTL_BrainMeta	ENSG00000171811.14	10	132875608	rs12267935	10	132962690	T	C	0.497122	-0.00119507	0.00102177	0.242158	-0.526362	0.0326055	1.26473e-58	0.00227043	0.00194627	0.243391	0.016549	0.00964682	20	0.675365
	CFAP54	eQTL_BrainMeta	ENSG00000188596.11	12	96682563	rs10431436	12	96487958	C	T	0.524245	-0.0018102	0.00104654	0.0836826	-0.356388	0.0318673	4.9111e-29	0.0050793	0.00297143	0.0873801	0.164849	0.191203	20	0.490539
	CFAP57	eQTL_BrainMeta	ENSG00000243710.8	1	43213344	rs4660248	1	43204179	G	A	0.239218	-0.000169281	0.000354784	0.633264	-0.538487	0.0322956	2.03613e-62	0.000314364	0.000659124	0.633403	0.700114	0.769156	20	0.893848
	CFAP61	eQTL_BrainMeta	ENSG00000089101.19	20	20206608	rs6075612	20	20066745	A	G	0.43911	0.00124149	0.00101268	0.22022	-0.639929	0.0283128	4.13241e-113	-0.00194004	0.00158481	0.220897	0.124602	0.0469237	20	0.651186
	CFAP69	eQTL_BrainMeta	ENSG00000105792.19	7	90278118	rs39225	7	90118066	A	G	0.30377	0.000206872	0.000355697	0.56084	0.330331	0.0365625	1.64466e-19	0.000626256	0.00107902	0.56165	0.102584	0.00109923	20	0.863289
	CFAP74	eQTL_BrainMeta	ENSG00000142609.18	1	1962894	rs11260629	1	1774506	T	C	0.31609	0.00117322	0.00107302	0.274227	-0.500506	0.0306199	4.66309e-60	-0.00234407	0.00214866	0.275299	0.208741	0.109406	20	0.701329
	CFAP97	eQTL_BrainMeta	ENSG00000164323.14	4	185184584	rs11132292	4	185204333	C	A	0.463779	6.66339e-05	0.00100312	0.947038	-0.59079	0.0279985	7.82796e-99	-0.000112788	0.00169793	0.947038	0.995415	0.927971	20	0.983986
	CFAP97D1	eQTL_BrainMeta	ENSG00000231256.8	17	43784028	rs1230400	17	43768083	G	A	0.29272	-0.000284011	0.000355051	0.423759	-0.432193	0.0372282	3.69634e-31	0.000657139	0.000823458	0.424857	0.424857	0.493278	14	0.797777
	CFAP97D2	eQTL_BrainMeta	ENSG00000283361.2	13	114188887	rs2987458	13	114154360	A	G	0.467178	0.002541	0.00103578	0.0141579	0.579098	0.0308089	8.06739e-79	0.00438786	0.00180377	0.0149908	0.00659311	0.0674311	20	0.247507
	CFAP99	eQTL_BrainMeta	ENSG00000206113.11	4	2440958	rs4974693	4	2438533	A	G	0.476976	-0.000877702	0.00101692	0.388083	0.197919	0.0362902	4.93092e-08	-0.00443465	0.005202	0.393942	0.393942	0.592691	8	0.784854
	CFD	eQTL_BrainMeta	ENSG00000197766.8	19	861652	rs2965294	19	884782	G	C	0.434715	0.00092829	0.00106164	0.381904	0.486993	0.029129	9.61413e-63	0.00190617	0.00218297	0.382554	0.666947	0.576416	7	0.77736
	CFDP1	eQTL_BrainMeta	ENSG00000153774.9	16	75363600	rs4594277	16	75280125	G	C	0.401125	0.00216028	0.00102835	0.0356647	0.43727	0.0295945	2.1122e-49	0.00494039	0.0023754	0.0375426	0.112143	0.00201474	20	0.371933
	CFH	eQTL_BrainMeta	ENSG00000000971.16	1	196699774	rs3928857	1	196414471	T	C	0.309779	-0.000844983	0.000362418	0.0197262	-0.34769	0.0327116	2.18582e-26	0.00243028	0.00106714	0.0227642	0.0227642	0.0168841	9	0.294758
	CFHR4	eQTL_BrainMeta	ENSG00000134365.13	1	196903364	rs7554757	1	197003924	A	T	0.097738	-0.00136369	0.0019622	0.487067	0.912873	0.0779672	1.15398e-31	-0.00149385	0.00215326	0.487833	0.204206	0.236462	20	0.82768
	CFI	eQTL_BrainMeta	ENSG00000205403.14	4	109771346	rs13117504	4	109737700	G	C	0.427409	-0.000511525	0.0010175	0.615156	0.189988	0.030505	4.7211e-10	-0.0026924	0.00537301	0.616303	0.616303	0.963773	11	0.88546
	CFTR	eQTL_BrainMeta	ENSG00000001626.16	7	117501546	rs7795896	7	117446559	C	T	0.294972	-0.000252566	0.000354168	0.475769	-0.488137	0.0335733	6.81634e-48	0.000517408	0.000726423	0.476299	0.476299	0.293924	9	0.823193
	CGAS	eQTL_BrainMeta	ENSG00000164430.17	6	73432906	rs12198468	6	73461661	C	A	0.0661566	0.000789025	0.00235303	0.737381	0.462336	0.0524003	1.11284e-18	0.0017066	0.0050931	0.737564	0.410504	0.105338	12	0.926157
	CGGBP1	eQTL_BrainMeta	ENSG00000163320.12	3	88100914	rs9861443	3	88147061	A	C	0.284187	0.000616113	0.000357758	0.0850424	0.426165	0.0365561	2.09296e-31	0.00144572	0.000848593	0.0884444	0.0884444	0.40423	19	0.492108
	CGNL1	eQTL_BrainMeta	ENSG00000128849.11	15	57463342	rs4774953	15	57524264	G	A	0.273748	-0.00182129	0.00113369	0.108162	0.224185	0.0356817	3.32271e-10	-0.00812404	0.00521964	0.119605	0.287356	0.0823684	20	0.545977
	CGREF1	eQTL_BrainMeta	ENSG00000138028.16	2	27109008	rs7575465	2	27068793	G	A	0.445251	-0.00442129	0.00108904	4.91181e-05	0.340274	0.033935	1.15713e-23	-0.0129933	0.00345286	0.00016785	0.00016785	0.000965521	20	0.025783
	CH25H	eQTL_BrainMeta	ENSG00000138135.7	10	89206473	rs1937344	10	89077002	C	T	0.567592	-7.76337e-05	0.00100846	0.938638	0.18332	0.0307011	2.35629e-09	-0.000423487	0.00550155	0.938643	0.938643	0.356372	7	0.981563
	CHAC1	eQTL_BrainMeta	ENSG00000128965.13	15	40954737	rs7175269	15	40949369	C	T	0.43054	-7.22057e-05	0.000353172	0.838003	-0.186082	0.0326547	1.2088e-08	0.000388031	0.00189916	0.838105	0.838105	0.167256	20	0.962572
	CHAD	eQTL_BrainMeta	ENSG00000136457.10	17	50466701	rs2898945	17	50476555	C	G	0.426838	-0.00199298	0.00102768	0.0524637	-0.867557	0.0244446	6.81809e-276	0.00229723	0.00118633	0.0528162	0.0165604	0.00441979	20	0.417711
	CHADL	eQTL_BrainMeta	ENSG00000100399.16	22	41235220	rs2267424	22	41093522	C	A	0.365759	-0.00417617	0.00107836	0.000107634	-0.291248	0.0319677	8.18713e-20	0.0143389	0.00402317	0.000365139	0.000365139	0.00199041	18	0.0394682
	CHAF1A	eQTL_BrainMeta	ENSG00000167670.16	19	4423829	rs243342	19	4406163	G	A	0.461211	0.000735811	0.000360076	0.0410042	0.254979	0.0320885	1.92421e-15	0.00288577	0.00145813	0.0478057	0.24965	0.108406	9	0.401353
	CHCHD10	eQTL_BrainMeta	ENSG00000250479.9	22	23766903	rs179468	22	23767587	T	G	0.0906479	0.000380461	0.00194608	0.845001	0.299557	0.0442374	1.27384e-11	0.00127008	0.00649924	0.845064	0.845064	0.202163	8	0.966048
	CHCHD2	eQTL_BrainMeta	ENSG00000106153.13	7	56104025	rs816229	7	56145607	T	C	0.226016	0.000280075	0.000355938	0.431362	0.868139	0.0451696	2.53982e-82	0.000322615	0.000410345	0.431748	0.0826645	0.0988321	20	0.800975
	CHCHD3	eQTL_BrainMeta	ENSG00000106554.13	7	132933480	rs10954405	7	133092412	G	T	0.346444	-0.00119119	0.00104746	0.255447	0.204474	0.0326428	3.75296e-10	-0.00582566	0.00520647	0.263171	0.263171	0.470515	11	0.692817
	CHCHD4	eQTL_BrainMeta	ENSG00000163528.13	3	14118474	rs2733576	3	14111119	T	C	0.44736	0.000102993	0.00101657	0.919302	0.362043	0.0301556	3.31173e-33	0.000284476	0.00280798	0.919304	0.919304	0.0233233	13	0.977101
	CHCHD5	eQTL_BrainMeta	ENSG00000125611.15	2	112586757	rs1047652	2	112588935	A	C	0.175351	-0.00153117	0.00109031	0.160216	0.580051	0.0391473	1.13508e-49	-0.00263972	0.0018881	0.162089	0.0762536	0.0424183	11	0.589053
	CHCHD6	eQTL_BrainMeta	ENSG00000159685.11	3	126832330	rs4679307	3	126939179	C	T	0.316331	-0.000190777	0.000354004	0.589948	-0.223941	0.0322387	3.74906e-12	0.000851908	0.00158554	0.591063	0.591063	0.688205	16	0.874346
	CHD1L	eQTL_BrainMeta	ENSG00000131778.19	1	147269215	rs11239952	1	147243554	A	G	0.0404621	0.00130791	0.00214001	0.541085	-1.12185	0.0959667	1.43324e-31	-0.00116585	0.00191017	0.541637	0.750764	0.466896	13	0.852516
	CHD7	eQTL_BrainMeta	ENSG00000171316.12	8	60773384	rs4237042	8	60873315	C	T	0.45131	-0.000419322	0.000355165	0.237745	-0.252982	0.0314705	9.07995e-16	0.00165752	0.00141897	0.242762	0.242762	0.0259453	20	0.674062
	CHD9	eQTL_BrainMeta	ENSG00000177200.17	16	53192092	rs11859591	16	53185507	T	C	0.293138	-0.00181239	0.00114659	0.113953	0.207179	0.031866	7.94891e-11	-0.00874793	0.00569552	0.124555	0.124555	0.105927	3	0.551189
	CHFR	eQTL_BrainMeta	ENSG00000072609.18	12	132889246	rs4758948	12	132841810	A	G	0.188701	0.000186448	0.0011349	0.869506	0.329067	0.0420858	5.3257e-15	0.000566596	0.00344959	0.869534	0.869534	0.343171	15	0.966856
	CHGA	eQTL_BrainMeta	ENSG00000100604.13	14	92929217	rs2402224	14	92925942	T	C	0.474503	-0.000461746	0.00102941	0.653755	-0.204088	0.0293179	3.37382e-12	0.00226249	0.00505444	0.654424	0.654424	null	null	0.901159
	CHI3L1	eQTL_BrainMeta	ENSG00000133048.13	1	203182818	rs946263	1	203196253	G	A	0.18568	-0.00016602	0.000355073	0.640096	-0.439166	0.0387354	8.54794e-30	0.000378034	0.000809204	0.64038	0.64038	0.922748	10	0.89607
	CHID1	eQTL_BrainMeta	ENSG00000177830.18	11	891458	rs28439945	11	855318	T	C	0.247048	0.0032247	0.0012662	0.0108731	0.256395	0.0344738	1.02699e-13	0.0125771	0.00522	0.0159784	0.0159784	0.0371456	12	0.25323
	CHIT1	eQTL_BrainMeta	ENSG00000133063.16	1	203243234	rs2486957	1	203210864	G	A	0.521569	-0.000189638	0.00101668	0.852032	0.246531	0.0281007	1.73817e-18	-0.000769226	0.0041249	0.852066	0.852066	0.915674	5	0.966856
	CHKB	eQTL_BrainMeta	ENSG00000100288.20	22	50590207	rs86337	22	50582239	C	A	0.426839	8.63763e-05	0.00104252	0.933968	-0.763527	0.0321917	2.34423e-124	-0.000113128	0.00136541	0.933969	0.933969	0.0690571	20	0.980593
	CHL1	eQTL_BrainMeta	ENSG00000134121.10	3	303090	rs1846447	3	232304	A	G	0.215061	0.00240976	0.00120102	0.0448103	0.431705	0.0379198	4.9846e-30	0.00558195	0.0028249	0.0481572	0.19367	0.109648	20	0.401793
	CHML	eQTL_BrainMeta	ENSG00000203668.3	1	241634610	rs2342689	1	241647496	G	A	0.270026	0.00100147	0.00105438	0.342204	0.234959	0.0350593	2.05935e-11	0.00426231	0.00453234	0.347001	0.347001	0.35012	5	0.754556
	CHMP1A	eQTL_BrainMeta	ENSG00000131165.16	16	89649277	rs258341	16	89624734	T	C	0.420238	-0.00267967	0.00104487	0.0103294	0.285231	0.0324127	1.36833e-18	-0.00939473	0.00381563	0.0138098	0.0451235	0.0500704	20	0.244236
	CHMP2A	eQTL_BrainMeta	ENSG00000130724.9	19	58553335	rs7257212	19	58495965	A	G	0.484435	0.000660379	0.00103074	0.521726	-0.238367	0.029247	3.63507e-16	-0.00277043	0.00433749	0.523007	0.523007	0.00537812	19	0.843668
	CHMP3	eQTL_BrainMeta	ENSG00000115561.16	2	86533455	rs10432704	2	86567915	C	T	0.381458	-0.00262779	0.00104928	0.0122666	-0.339269	0.0314451	3.86933e-27	0.00774544	0.00317498	0.0147066	0.0147066	0.000140399	20	0.245643
	CHMP4A	eQTL_BrainMeta	ENSG00000254505.11	14	24211722	rs11622031	14	24154982	A	G	0.49425	-5.05354e-05	0.000352626	0.886044	0.168821	0.0306081	3.47685e-08	-0.000299344	0.00208947	0.886082	0.886082	0.178148	8	0.968701
	CHMP4B	eQTL_BrainMeta	ENSG00000101421.4	20	33832857	rs2747535	20	33814623	A	G	0.512708	-0.00061339	0.00105638	0.561474	0.252604	0.0264859	1.4662e-21	-0.00242827	0.0041897	0.562198	0.562198	0.076669	14	0.86373
	CHMP7	eQTL_BrainMeta	ENSG00000147457.14	8	23252819	rs13250183	8	23213920	C	T	0.461386	-0.00197965	0.00102755	0.0540327	-0.219807	0.0309802	1.29296e-12	0.00900631	0.00484406	0.0629918	0.022101	0.282533	18	0.440533
	CHN1	eQTL_BrainMeta	ENSG00000128656.15	2	174902095	rs14228	2	174847214	T	C	0.404029	0.000571714	0.000357437	0.109714	0.202662	0.0324549	4.25382e-10	0.00282102	0.00182065	0.121272	0.251838	0.335788	19	0.548176
	CHN2	eQTL_BrainMeta	ENSG00000106069.23	7	29330448	rs7781480	7	29334952	C	T	0.232148	-0.000145651	0.000354447	0.681127	0.234632	0.0392587	2.27879e-09	-0.000620764	0.00151422	0.681837	0.681837	0.371381	10	0.909061
	CHODL	eQTL_BrainMeta	ENSG00000154645.14	21	18084317	rs1352601	21	17792773	C	T	0.368025	0.0006018	0.00103153	0.559621	-0.211949	0.0298863	1.32329e-12	-0.00283936	0.00488332	0.560944	0.560944	null	null	0.863224
	CHORDC1	eQTL_BrainMeta	ENSG00000110172.12	11	90211753	rs489009	11	90163289	C	T	0.492644	-0.00073107	0.00101884	0.473035	0.21452	0.0363479	3.5944e-09	-0.00340793	0.00478437	0.476276	0.476276	0.273191	6	0.823193
	CHP1	eQTL_BrainMeta	ENSG00000187446.12	15	41256363	rs28615543	15	41263817	G	A	0.425303	0.000850472	0.00109782	0.438523	-0.257785	0.0343976	6.66681e-14	-0.00329915	0.00428137	0.440954	0.440954	0.360287	20	0.807044
	CHP2	eQTL_BrainMeta	ENSG00000166869.3	16	23756981	rs168973	16	23791729	T	C	0.47452	0.000887911	0.00101952	0.383802	-0.182074	0.029009	3.46369e-10	-0.00487665	0.00565312	0.388331	0.388331	0.205797	14	0.780291
	CHPF	eQTL_BrainMeta	ENSG00000123989.14	2	219541378	rs6436154	2	219540508	A	G	0.474517	-0.00243827	0.00101893	0.0167124	0.208982	0.0280221	8.80008e-14	-0.0116673	0.0051205	0.0226938	0.0226938	0.0592477	11	0.294758
	CHPF2	eQTL_BrainMeta	ENSG00000033100.16	7	151235658	rs2429248	7	151255744	A	G	0.411664	0.000292769	0.000354157	0.408427	-0.220166	0.0296206	1.06272e-13	-0.00132977	0.00161851	0.411305	0.19607	0.262928	12	0.793461
	CHPT1	eQTL_BrainMeta	ENSG00000111666.11	12	101720544	rs2559858	12	101695522	A	G	0.412695	-0.00208128	0.00103609	0.0445606	-0.751571	0.0288721	2.20757e-149	0.00276924	0.00138267	0.0451961	0.0234335	0.279937	19	0.39559
	CHRFAM7A	eQTL_BrainMeta	ENSG00000166664.14	15	30377207	rs4779556	15	31881042	T	C	0.0502002	-0.000115555	0.000375115	0.758042	-0.891234	0.084144	3.2537e-26	0.000129657	0.000421072	0.758141	0.723118	0.0438574	20	0.931914
	CHRM5	eQTL_BrainMeta	ENSG00000184984.10	15	34017977	rs511422	15	33990781	G	A	0.338772	0.000209416	0.0003533	0.553353	0.854582	0.0312466	1.09018e-164	0.000245051	0.000413515	0.553446	0.811648	0.604618	20	0.859244
	CHRNA1	eQTL_BrainMeta	ENSG00000138435.16	2	174767764	rs7560774	2	174764293	C	A	0.510889	-0.000461562	0.000355581	0.19427	-0.541206	0.0286885	2.21748e-79	0.00085284	0.00065857	0.195325	0.178749	0.206944	20	0.628281
	CHRNA2	eQTL_BrainMeta	ENSG00000120903.13	8	27469819	rs2472554	8	27470837	G	C	0.295593	0.000757117	0.0012265	0.537037	-0.216482	0.033216	7.15389e-11	-0.00349737	0.00569094	0.538852	0.538852	0.625638	12	0.851747
	CHRNA3	eQTL_BrainMeta	ENSG00000080644.16	15	78607174	rs75754317	15	78544379	G	C	0.435091	0.000882435	0.0010456	0.398697	0.510738	0.0540406	3.35555e-21	0.00172776	0.00205538	0.400569	0.400569	0.147619	11	0.787768
	CHRNA4	eQTL_BrainMeta	ENSG00000101204.18	20	63360812	rs7267923	20	63365549	A	G	0.275071	-0.000992603	0.00113275	0.380879	0.391801	0.0365682	8.72568e-27	-0.00253343	0.00290078	0.382466	0.0681871	0.064343	10	0.77736
	CHRNA5	eQTL_BrainMeta	ENSG00000169684.13	15	78580394	rs8053	15	78548878	T	C	0.4346	0.000164978	0.000353551	0.640762	1.05951	0.0254535	0	0.000155712	0.000333714	0.640783	0.890956	0.0428482	20	0.89607
	CHRNB1	eQTL_BrainMeta	ENSG00000170175.11	17	7451385	rs55749333	17	7468613	C	T	0.366204	0.000453184	0.00101732	0.65598	0.547565	0.0303164	6.38801e-73	0.000827636	0.00185845	0.656077	0.656077	0.729129	20	0.901159
	CHRNB2	eQTL_BrainMeta	ENSG00000160716.6	1	154573896	rs1994922	1	154605039	C	T	0.318509	-0.00128582	0.00107397	0.231208	-0.518741	0.0312997	1.08563e-61	0.00247872	0.00207574	0.232423	0.0700174	0.294047	14	0.664412
	CHRND	eQTL_BrainMeta	ENSG00000135902.10	2	232531330	rs1550094	2	232520686	G	A	0.30115	0.000159261	0.00116528	0.89129	0.401541	0.0386106	2.48576e-25	0.000396626	0.00290227	0.891299	0.891299	0.682335	16	0.96881
	CHRNE	eQTL_BrainMeta	ENSG00000108556.10	17	4916105	rs2243099	17	4935507	T	C	0.127089	-0.00308894	0.00136163	0.0232944	0.6773	0.0474249	2.85263e-46	-0.00456068	0.00203558	0.0250596	0.118101	0.0903082	20	0.312864
	CHST1	eQTL_BrainMeta	ENSG00000175264.8	11	45656656	rs10769160	11	45667055	T	C	0.408976	-0.00293149	0.00104414	0.00499184	-0.585701	0.0341917	8.87877e-66	0.0050051	0.00180651	0.00559542	0.0188696	0.00143822	20	0.180631
	CHST10	eQTL_BrainMeta	ENSG00000115526.11	2	100404764	rs2099611	2	100404628	G	A	0.511484	-0.000405955	0.000354484	0.252126	0.393415	0.0353929	1.05276e-28	-0.00103187	0.000905812	0.254632	0.254632	0.223803	19	0.683843
	CHST13	eQTL_BrainMeta	ENSG00000180767.10	3	126533723	rs13324613	3	126519542	A	T	0.402488	-0.000927689	0.00101193	0.359271	-0.379788	0.032869	6.99912e-31	0.00244265	0.00267283	0.360779	0.360779	0.688585	17	0.764577
	CHST2	eQTL_BrainMeta	ENSG00000175040.6	3	143121892	rs6780752	3	143130538	T	C	0.475431	0.000239379	0.000353242	0.497985	-0.18097	0.0287481	3.07307e-10	-0.00132275	0.00196321	0.500457	0.500457	0.268026	5	0.835536
	CHST3	eQTL_BrainMeta	ENSG00000122863.6	10	71988976	rs730334	10	71998574	T	C	0.588202	-0.000788007	0.00101803	0.438903	-0.622397	0.0293524	8.72224e-100	0.00126608	0.00163676	0.439207	0.8543	0.147879	20	0.806417
	CHST5	eQTL_BrainMeta	ENSG00000135702.14	16	75531891	rs2738804	16	75498171	T	G	0.450293	-0.000302952	0.00102235	0.766979	-0.244489	0.0322716	3.5644e-14	0.00123913	0.00418479	0.767152	0.384802	0.0856268	11	0.936167
	CHST8	eQTL_BrainMeta	ENSG00000124302.13	19	33697731	rs10413781	19	33438932	T	C	0.414706	0.00152574	0.00101657	0.133387	-0.374926	0.030223	2.44627e-35	-0.00406945	0.00273115	0.136221	0.136221	0.0517862	20	0.563782
	CHST9	eQTL_BrainMeta	ENSG00000154080.14	18	27045894	rs7505854	18	27047712	G	A	0.466815	0.000142576	0.00035317	0.686431	0.316834	0.0315393	9.59966e-24	0.000450002	0.00111558	0.68667	0.877233	0.132177	15	0.910805
	CHSY3	eQTL_BrainMeta	ENSG00000198108.4	5	130045549	rs9637891	5	129995974	C	T	0.406985	-0.00127897	0.00102136	0.21049	0.181578	0.0307927	3.70622e-09	-0.00704361	0.00575034	0.220611	0.220611	0.238581	12	0.651186
	CHTOP	eQTL_BrainMeta	ENSG00000160679.13	1	153640144	rs28379831	1	153635155	T	G	0.461834	-0.000574574	0.00100526	0.567615	0.208557	0.0295584	1.7166e-12	-0.00275499	0.00483585	0.56888	0.56888	0.514855	17	0.866169
	CHURC1	eQTL_BrainMeta	ENSG00000258289.9	14	64929476	rs8019750	14	64908145	G	A	0.218095	0.00242636	0.00109908	0.0272693	1.15092	0.0337891	2.72166e-254	0.0021082	0.00095696	0.0275934	0.126299	0.0065715	15	0.325595
	CIAO1	eQTL_BrainMeta	ENSG00000144021.3	2	96270166	rs3111873	2	96116247	G	C	0.327389	-0.00383249	0.00105498	0.000280405	0.213712	0.0366878	5.70648e-09	-0.017933	0.00581774	0.00205294	0.00205294	0.00172291	13	0.103831
	CIAO3	eQTL_BrainMeta	ENSG00000103245.14	16	735544	rs2071950	16	724692	G	A	0.47655	-0.000291838	0.000354517	0.410395	0.381386	0.0275992	1.96406e-43	-0.000765203	0.000931195	0.411223	0.726338	0.0672924	12	0.793461
	CIAPIN1	eQTL_BrainMeta	ENSG00000005194.15	16	57437804	rs623685	16	57481276	C	G	0.292573	-0.000523027	0.00106211	0.622407	0.217323	0.0313288	4.00969e-12	-0.00240668	0.00489955	0.623281	0.623281	0.649535	20	0.887807
	CIB1	eQTL_BrainMeta	ENSG00000185043.12	15	90232011	rs9744242	15	90233143	C	T	0.50835	0.000283608	0.000353155	0.421935	0.522889	0.0296625	1.50319e-69	0.000542387	0.000676093	0.422416	0.50531	0.842779	20	0.796702
	CIB2	eQTL_BrainMeta	ENSG00000136425.14	15	78118070	rs6495274	15	78130427	T	C	0.426828	-3.71517e-06	0.00102961	0.997121	0.504527	0.0309157	7.18232e-60	-7.36367e-06	0.00204074	0.997121	0.653596	0.636896	20	0.999409
	CIDEA	eQTL_BrainMeta	ENSG00000176194.18	18	12265978	rs7230534	18	12253736	C	T	0.2426	-0.000305553	0.00122306	0.802721	-0.256772	0.0346583	1.27587e-13	0.00118998	0.00476591	0.802831	0.932741	0.437913	10	0.952269
	CIITA	eQTL_BrainMeta	ENSG00000179583.20	16	10904621	rs6498113	16	10868025	T	G	0.190567	0.000440835	0.00125426	0.725236	-0.21087	0.0370367	1.24427e-08	-0.00209055	0.00595934	0.725736	0.725736	0.59777	14	0.922783
	CILK1	eQTL_BrainMeta	ENSG00000112144.16	6	53031552	rs222457	6	53027821	A	G	0.263076	0.0020005	0.00112304	0.0748599	-0.355848	0.0321313	1.66187e-28	-0.00562177	0.00319652	0.0786255	0.204405	0.0299941	18	0.479522
	CIPC	eQTL_BrainMeta	ENSG00000198894.8	14	77107707	rs7141511	14	77134001	T	G	0.426772	-0.000591089	0.00101697	0.56109	-0.276287	0.0299016	2.46834e-20	0.0021394	0.00368814	0.561863	0.280662	0.45446	11	0.863369
	CITED4	eQTL_BrainMeta	ENSG00000179862.7	1	40861708	rs913383	1	40863163	T	C	0.43822	-0.000313342	0.00102984	0.760928	-0.203889	0.0315135	9.80808e-11	0.00153683	0.00505658	0.761184	0.761184	0.704249	3	0.932854
	CIZ1	eQTL_BrainMeta	ENSG00000148337.21	9	128182817	rs7862058	9	128182216	A	G	0.3267	0.00167939	0.00106999	0.116521	0.292291	0.0360016	4.70745e-16	0.00574562	0.00372847	0.123314	0.123314	0.671902	18	0.550418
	CKAP2	eQTL_BrainMeta	ENSG00000136108.15	13	52466029	rs7321964	13	52466687	A	G	0.478987	0.000239866	0.000353788	0.497776	0.914102	0.0288363	1.56853e-220	0.000262406	0.000387122	0.497875	0.878288	0.402215	20	0.833603
	CKMT1A	eQTL_BrainMeta	ENSG00000223572.10	15	43696054	rs2470134	15	43557688	A	G	0.0946867	0.00011949	0.00240916	0.960443	0.545304	0.058748	1.66178e-20	0.000219125	0.00441808	0.960443	0.960443	0.0561759	19	0.988242
	CKMT2	eQTL_BrainMeta	ENSG00000131730.16	5	81249859	rs10041138	5	81309981	G	A	0.393272	-0.00185166	0.00103318	0.0730999	-0.236362	0.0305348	9.88272e-15	0.00783402	0.00448679	0.0808076	0.0808076	0.240318	12	0.483059
	CKS2	eQTL_BrainMeta	ENSG00000123975.5	9	89313949	rs10119002	9	89348767	G	A	0.0882832	0.0018163	0.00220793	0.410721	-1.319	0.0476811	1.94524e-168	-0.00137702	0.00167468	0.410928	0.367333	0.803063	12	0.793461
	CLASP2	eQTL_BrainMeta	ENSG00000163539.17	3	33607300	rs6550226	3	33643912	C	T	0.467876	0.000134382	0.000353206	0.7036	0.219499	0.0330122	2.95032e-11	0.000612222	0.00161177	0.704062	0.704062	0.845753	13	0.916444
	CLBA1	eQTL_BrainMeta	ENSG00000140104.14	14	104998129	rs7157970	14	104997599	T	C	0.30944	-0.000536181	0.000356961	0.133079	0.727037	0.0314447	2.83779e-118	-0.000737488	0.000492015	0.133897	0.594479	0.4076	20	0.561347
	CLCA2	eQTL_BrainMeta	ENSG00000137975.8	1	86440362	rs1889337	1	86438642	G	A	0.424125	0.000337609	0.000355154	0.341808	-0.220453	0.0311409	1.44968e-12	-0.00153143	0.00162548	0.34612	0.168334	0.151961	8	0.754556
	CLCA4	eQTL_BrainMeta	ENSG00000016602.9	1	86563916	rs12410220	1	86558992	C	A	0.394447	0.00156592	0.00104803	0.135134	-0.356095	0.032716	1.36775e-27	-0.00439748	0.00297072	0.1388	0.312345	0.0325749	14	0.565588
	CLCC1	eQTL_BrainMeta	ENSG00000121940.16	1	108945432	rs550743	1	108963067	T	C	0.272436	-0.000429123	0.000356608	0.228843	-0.295215	0.0362355	3.727e-16	0.0014536	0.00122107	0.233877	0.102098	0.359709	9	0.664412
	CLCN2	eQTL_BrainMeta	ENSG00000114859.16	3	184353918	rs62287508	3	184364261	G	T	0.478639	-0.00117715	0.00112508	0.29543	0.225476	0.0280216	8.51743e-16	-0.00522071	0.00503178	0.29948	0.29948	0.375299	8	0.722403
	CLCN3	eQTL_BrainMeta	ENSG00000109572.14	4	169668153	rs1566522	4	169707323	G	A	0.500101	-0.000927681	0.000363183	0.0106399	-0.274676	0.0267368	9.29389e-25	0.00337736	0.00136248	0.0131811	0.0131811	0.457641	20	0.243896
	CLCN6	eQTL_BrainMeta	ENSG00000011021.23	1	11827087	rs4846056	1	11809521	T	C	0.252252	-0.00154606	0.00122607	0.207314	-0.2187	0.0313463	3.0175e-12	0.00706933	0.00569702	0.214649	0.214649	0.354054	7	0.647259
	CLCNKA	eQTL_BrainMeta	ENSG00000186510.12	1	16026463	rs10803408	1	16032611	T	C	0.455997	0.00104621	0.00103235	0.310858	-0.548069	0.036575	9.22916e-51	-0.0019089	0.00188792	0.311962	0.0344761	0.0319888	20	0.731174
	CLDN10	eQTL_BrainMeta	ENSG00000134873.10	13	95506682	rs7330801	13	95555583	C	T	0.322095	0.0032613	0.0010874	0.00270714	-0.192307	0.0337661	1.23178e-08	-0.0169588	0.00639062	0.00796139	0.00796139	0.0653325	20	0.205657
	CLDN15	eQTL_BrainMeta	ENSG00000106404.14	7	101235456	rs4729677	7	101266206	A	G	0.539888	-0.00160637	0.00102948	0.118674	-0.302398	0.0316381	1.19993e-21	0.00531208	0.00344945	0.123566	0.123566	0.301446	4	0.550418
	CLDN16	eQTL_BrainMeta	ENSG00000113946.4	3	190367339	rs536435	3	190167080	T	C	0.548241	-3.32904e-05	0.000352923	0.924849	-0.301326	0.0319146	3.67023e-21	0.00011048	0.00117129	0.924853	0.924853	0.560687	7	0.977994
	CLDN18	eQTL_BrainMeta	ENSG00000066405.13	3	138016195	rs2622695	3	138125803	G	A	0.298789	0.000842007	0.000361194	0.0197439	0.292392	0.0490771	2.55641e-09	0.00287972	0.0013265	0.0299379	0.0299379	0.638217	7	0.33949
	CLDN20	eQTL_BrainMeta	ENSG00000171217.5	6	155270280	rs1408756	6	155259890	T	G	0.45358	0.000356316	0.000354621	0.315003	0.157798	0.0286508	3.63711e-08	0.00225805	0.0022844	0.322925	0.322925	0.939601	6	0.740352
	CLDN9	eQTL_BrainMeta	ENSG00000213937.4	16	3013714	rs2717705	16	3003465	G	C	0.382923	0.00230216	0.00104693	0.027881	-0.715328	0.0262663	2.59421e-163	-0.00321833	0.00146833	0.0283922	0.0867893	0.1321	20	0.330935
	CLEC12A	eQTL_BrainMeta	ENSG00000172322.14	12	9973505	rs663349	12	9963029	C	G	0.390503	-5.11585e-05	0.00108162	0.962276	0.45019	0.0450394	1.59514e-23	-0.000113638	0.00240262	0.962276	0.983946	0.969549	20	0.988712
	CLEC12B	eQTL_BrainMeta	ENSG00000256660.6	12	10014711	rs1746123	12	9998069	A	T	0.449083	-0.000380198	0.0010036	0.70481	-0.333458	0.0398582	5.95471e-17	0.00114017	0.00301275	0.705098	0.628761	0.9704	20	0.916444
	CLEC17A	eQTL_BrainMeta	ENSG00000187912.12	19	14597560	rs11670964	19	14651357	T	C	0.43325	-0.000432637	0.00100963	0.668279	-0.213572	0.0289754	1.6957e-13	0.00202572	0.00473532	0.668805	0.783719	0.138258	10	0.904184
	CLEC18A	eQTL_BrainMeta	ENSG00000157322.17	16	69957579	rs2270842	16	69936097	T	G	0.266953	-0.000560288	0.000357987	0.117558	0.836112	0.0396101	6.63817e-99	-0.00067011	0.000429332	0.118566	0.208757	0.0652429	20	0.544253
	CLEC18B	eQTL_BrainMeta	ENSG00000140839.11	16	74415112	rs6564097	16	74432521	T	C	0.35325	-0.000158591	0.000353291	0.653505	0.26908	0.0322876	7.825e-17	-0.000589383	0.00131486	0.653974	0.864811	0.626017	20	0.901159
	CLEC18C	eQTL_BrainMeta	ENSG00000157335.21	16	70180341	rs4985394	16	70105326	T	A	0.413592	-0.000220331	0.00100882	0.827114	0.533185	0.0419465	5.13205e-37	-0.000413235	0.00189235	0.82714	0.82714	0.447263	20	0.959161
	CLEC19A	eQTL_BrainMeta	ENSG00000261210.8	16	19303938	rs11074381	16	19288486	G	C	0.460346	-0.000981694	0.00101249	0.332255	-0.205072	0.0313661	6.2346e-11	0.00478708	0.00499126	0.337512	0.337512	0.305922	11	0.748806
	CLEC1A	eQTL_BrainMeta	ENSG00000150048.10	12	10090591	rs4764247	12	10094759	G	A	0.1251	0.00201137	0.00150679	0.181919	-0.434741	0.0483445	2.41536e-19	-0.00462659	0.00350392	0.1867	0.1867	0.796542	3	0.618167
	CLEC2B	eQTL_BrainMeta	ENSG00000110852.5	12	9860877	rs33870	12	9855264	A	G	0.443022	0.00242784	0.00103355	0.0188224	0.297406	0.0302441	8.07585e-23	0.0081634	0.003573	0.0223277	0.0223277	0.202224	10	0.294492
	CLEC2D	eQTL_BrainMeta	ENSG00000069493.15	12	9682261	rs11051176	12	9473894	A	G	0.40243	0.000502031	0.00103061	0.626173	-0.22555	0.0337041	2.20071e-11	-0.00222581	0.00458142	0.627084	0.854522	0.560949	20	0.890151
	CLEC4A	eQTL_BrainMeta	ENSG00000111729.15	12	8131112	rs2241025	12	8092376	A	G	0.4436	0.000407525	0.000354702	0.250587	0.250063	0.0296343	3.22007e-17	0.00162969	0.00143154	0.254945	0.254945	0.0153635	3	0.683843
	CLEC4D	eQTL_BrainMeta	ENSG00000166527.8	12	8515920	rs10734713	12	8490121	C	T	0.187212	-0.000266115	0.000355656	0.454318	0.313389	0.0515819	1.23557e-09	-0.000849152	0.00114345	0.457709	0.457709	0.151738	5	0.814384
	CLEC4E	eQTL_BrainMeta	ENSG00000166523.8	12	8537105	rs4310663	12	8543324	T	C	0.246241	-0.00211311	0.00118494	0.0745377	-0.308136	0.0438859	2.19806e-12	0.0068577	0.00396761	0.0839127	0.0839127	0.0748571	9	0.487056
	CLEC4F	eQTL_BrainMeta	ENSG00000152672.8	2	70814621	rs3796099	2	70984859	A	G	0.371336	-0.000377948	0.00103608	0.71527	0.204934	0.0356241	8.78376e-09	-0.00184424	0.00506581	0.715816	0.715816	0.63915	7	0.919592
	CLEC4G	eQTL_BrainMeta	ENSG00000182566.14	19	7731432	rs12611071	19	7735475	A	C	0.153255	0.000545596	0.000377106	0.147954	0.402768	0.0433012	1.38419e-20	0.00135462	0.000947545	0.15283	0.15283	0.464591	8	0.578374
	CLEC4M	eQTL_BrainMeta	ENSG00000104938.18	19	7766408	rs2161522	19	7759650	C	T	0.4333	-0.000163125	0.0010295	0.874101	-0.567153	0.0423835	7.76195e-41	0.00028762	0.00181533	0.87411	0.465402	0.320736	4	0.966856
	CLEC5A	eQTL_BrainMeta	ENSG00000258227.7	7	141937182	rs2190245	7	141784294	T	G	0.487346	-0.000448924	0.000354844	0.205824	-0.294974	0.0311483	2.79875e-21	0.00152191	0.00121366	0.209846	0.209846	0.558995	20	0.643
	CLEC7A	eQTL_BrainMeta	ENSG00000172243.18	12	10123517	rs3901533	12	10124484	A	C	0.24075	0.000322687	0.000372703	0.3866	-0.324401	0.035215	3.20023e-20	-0.000994714	0.00115396	0.388687	0.388687	0.498856	13	0.780545
	CLGN	eQTL_BrainMeta	ENSG00000153132.13	4	140408057	rs6836986	4	140430860	G	A	0.129659	-0.000255537	0.00159764	0.872923	-0.60567	0.0461078	2.04897e-39	0.000421908	0.002638	0.872933	0.0619468	0.0271401	13	0.966856
	CLHC1	eQTL_BrainMeta	ENSG00000162994.16	2	55202555	rs11679663	2	55178556	T	G	0.530393	9.44111e-05	0.00101619	0.925978	-0.445002	0.0315865	4.47962e-45	-0.000212159	0.00228362	0.925979	0.286183	0.171238	20	0.978361
	CLIC4	eQTL_BrainMeta	ENSG00000169504.15	1	24794851	rs3122049	1	24730510	T	C	0.382616	-0.000142468	0.00104251	0.891301	-0.236981	0.0301996	4.25609e-15	0.00060118	0.00439981	0.891317	0.891317	0.471909	15	0.96881
	CLIC5	eQTL_BrainMeta	ENSG00000112782.19	6	45980587	rs6458490	6	46138687	C	A	0.476076	-0.00129345	0.00101323	0.201757	0.391368	0.0311985	4.26529e-36	-0.00330495	0.00260232	0.204084	0.259411	0.379379	7	0.638158
	CLIC6	eQTL_BrainMeta	ENSG00000159212.13	21	34693610	rs2834553	21	34641577	C	T	0.289812	0.000401421	0.0011399	0.724722	0.203657	0.0343928	3.19004e-09	0.00197106	0.00560703	0.725188	0.725188	0.727983	8	0.922783
	CLIP1	eQTL_BrainMeta	ENSG00000130779.22	12	122347051	rs11058202	12	122450206	G	T	0.244537	0.000280845	0.00128994	0.827647	0.294953	0.0461797	1.69098e-10	0.00095217	0.00437591	0.827746	0.827746	0.104878	11	0.959605
	CLIP2	eQTL_BrainMeta	ENSG00000106665.16	7	74347671	rs2528994	7	74370840	C	G	0.45255	-0.000952872	0.00106086	0.369074	-0.269546	0.0347386	8.54378e-15	0.00353511	0.00396201	0.372259	0.372259	0.482142	13	0.771554
	CLIP3	eQTL_BrainMeta	ENSG00000105270.15	19	36024002	rs7250364	19	36098240	T	C	0.3069	-0.000871731	0.00118711	0.462748	0.192526	0.0306217	3.23146e-10	-0.00452786	0.00620789	0.465774	0.465774	0.446833	7	0.819176
	CLK4	eQTL_BrainMeta	ENSG00000113240.13	5	178616639	rs775700	5	178607998	T	C	0.113709	7.28794e-05	0.000356249	0.837905	0.315171	0.0470489	2.1014e-11	0.000231237	0.00113086	0.837979	0.596413	0.143405	11	0.962572
	CLMN	eQTL_BrainMeta	ENSG00000165959.12	14	95250924	rs7148454	14	95305087	A	G	0.288322	-0.000531868	0.00035747	0.136786	0.203362	0.0328374	5.90355e-10	-0.00261538	0.00180782	0.147981	0.147981	0.91832	7	0.57355
	CLMP	eQTL_BrainMeta	ENSG00000166250.12	11	123132560	rs7927622	11	123194475	C	T	0.410768	-0.000647324	0.00105655	0.540089	0.160348	0.0285217	1.88791e-08	-0.00403699	0.00662809	0.542476	0.542476	0.239175	5	0.852618
	CLN3	eQTL_BrainMeta	ENSG00000188603.22	16	28484843	rs28410083	16	28620039	A	T	0.363281	-0.00218317	0.00103013	0.0340643	0.20275	0.0328033	6.37804e-10	-0.0107678	0.00537118	0.0449915	0.0449915	0.0636648	7	0.39559
	CLN6	eQTL_BrainMeta	ENSG00000128973.13	15	68232102	rs2130274	15	68108315	T	C	0.443112	-0.00041101	0.00101656	0.685982	0.32155	0.0379892	2.57817e-17	-0.00127822	0.00316505	0.686321	0.686321	0.712136	16	0.910805
	CLN8	eQTL_BrainMeta	ENSG00000182372.10	8	1778744	rs4876133	8	1762238	G	C	0.281624	-0.00154718	0.00115909	0.181935	-0.51034	0.031402	2.16732e-59	0.00303167	0.00227887	0.183406	0.183406	0.54113	20	0.613128
	CLOCK	eQTL_BrainMeta	ENSG00000134852.15	4	55487406	rs4371676	4	55462841	G	A	0.372314	0.000463987	0.00113478	0.68263	-0.336793	0.0415275	5.05652e-16	-0.00137766	0.00337366	0.683011	0.683011	0.641957	14	0.909711
	CLPSL1	eQTL_BrainMeta	ENSG00000204140.10	6	35787347	rs2766582	6	35784118	G	A	0.33847	-0.000238041	0.000353908	0.501198	-0.512004	0.0420429	4.06472e-34	0.00046492	0.000692276	0.50185	0.272557	0.0531206	14	0.835998
	CLPSL2	eQTL_BrainMeta	ENSG00000196748.10	6	35778073	rs7739014	6	35756341	C	T	0.500573	-0.00223347	0.00103269	0.030558	0.314881	0.0376096	5.64661e-17	-0.00709306	0.00338726	0.0362564	0.0644967	0.0175636	18	0.368649
	CLPTM1	eQTL_BrainMeta	ENSG00000104853.16	19	44973963	rs204467	19	44987916	A	G	0.356075	0.00264099	0.00105077	0.011958	-0.331787	0.0314362	4.85269e-26	-0.00795991	0.00325557	0.0144848	0.0310079	0.439093	7	0.244236
	CLRN3	eQTL_BrainMeta	ENSG00000180745.5	10	127885391	rs11018396	10	127906813	T	C	0.559129	0.000160474	0.00101654	0.874565	-0.239485	0.0318579	5.59276e-14	-0.000670082	0.00424564	0.874592	0.874592	null	null	0.966856
	CLSTN1	eQTL_BrainMeta	ENSG00000171603.18	1	9776455	rs6694983	1	9746566	G	T	0.10237	0.00344958	0.00214452	0.107714	-0.264542	0.0428893	6.91532e-10	-0.0130398	0.00837768	0.11959	0.11959	null	null	0.545977
	CLSTN3	eQTL_BrainMeta	ENSG00000139182.15	12	7144322	rs7956150	12	7097641	A	G	0.43555	-4.07638e-05	0.0010569	0.969234	-0.169081	0.0306478	3.45054e-08	0.000241091	0.00625098	0.969234	0.969234	0.965802	6	0.99039
	CLTA	eQTL_BrainMeta	ENSG00000122705.17	9	36247819	rs616009	9	36217801	A	G	0.518934	7.82125e-05	0.000352738	0.824524	0.196314	0.0284079	4.82771e-12	0.000398405	0.00179773	0.824613	0.824613	0.587509	4	0.957983
	CLTB	eQTL_BrainMeta	ENSG00000175416.16	5	176404520	rs7703742	5	176404644	T	C	0.544836	0.000295383	0.000353489	0.403368	-0.180276	0.0286395	3.08055e-10	-0.0016385	0.00197802	0.40747	0.40747	0.193181	20	0.792547
	CLTCL1	eQTL_BrainMeta	ENSG00000070371.16	22	19235591	rs8141941	22	19178750	A	G	0.476324	0.000860862	0.00100645	0.392362	-0.606488	0.0311453	1.86649e-84	-0.00141942	0.00166108	0.392819	0.717965	0.11515	20	0.78421
	CLUAP1	eQTL_BrainMeta	ENSG00000103351.13	16	3520012	rs8050400	16	3676159	A	G	0.100642	-0.000352044	0.0016939	0.835361	1.0077	0.0497645	3.59547e-91	-0.000349353	0.00168104	0.83537	0.00984992	0.0271899	14	0.961869
	CLUL1	eQTL_BrainMeta	ENSG00000079101.16	18	623661	rs1786126	18	596742	C	G	0.10764	0.000721251	0.00211681	0.73331	-0.816352	0.0458917	8.64953e-71	-0.000883504	0.00259348	0.733357	0.315449	0.782559	9	0.926063
	CLVS2	eQTL_BrainMeta	ENSG00000146352.13	6	123034580	rs4133158	6	123030151	A	T	0.331062	-3.46248e-05	0.00108176	0.974466	-0.247533	0.033018	6.53284e-14	0.000139879	0.00437018	0.974466	0.974466	0.747059	11	0.991877
	CMBL	eQTL_BrainMeta	ENSG00000164237.9	5	10291888	rs10072686	5	10308128	G	A	0.314658	-0.000279245	0.000354221	0.430501	0.381122	0.0260404	1.65993e-48	-0.000732692	0.000930763	0.431168	0.431168	0.527112	14	0.800888
	CMC2	eQTL_BrainMeta	ENSG00000103121.9	16	80993505	rs11150340	16	81106921	T	C	0.4152	0.000921114	0.000362426	0.011037	0.196696	0.0326864	1.76945e-09	0.00468294	0.00200016	0.0192178	0.0192178	0.329877	10	0.271894
	CMKLR1	eQTL_BrainMeta	ENSG00000174600.14	12	108313681	rs10778623	12	108326799	T	C	0.424592	-0.000551888	0.000357274	0.122415	0.361098	0.032997	7.15057e-28	-0.00152836	0.000999219	0.126127	0.210042	0.161392	20	0.553827
	CMPK1	eQTL_BrainMeta	ENSG00000162368.13	1	47356318	rs1044457	1	47377105	C	T	0.480268	0.000498612	0.000356544	0.161975	-0.419661	0.0287798	3.66561e-48	-0.00118813	0.000853497	0.163901	0.163901	0.327677	19	0.592384
	CMSS1	eQTL_BrainMeta	ENSG00000184220.12	3	99999784	rs793439	3	99918939	A	G	0.480646	-1.41344e-05	0.000352692	0.968033	0.267104	0.0318434	4.94282e-17	-5.29173e-05	0.00132044	0.968033	0.968033	0.950331	20	0.99039
	CMTM3	eQTL_BrainMeta	ENSG00000140931.20	16	66608883	rs3743719	16	66612688	T	C	0.460343	-0.000150058	0.00101645	0.882634	-0.274991	0.0329586	7.20975e-17	0.000545683	0.00369686	0.882653	0.882653	0.0538867	7	0.967802
	CMTM6	eQTL_BrainMeta	ENSG00000091317.8	3	32492082	rs432165	3	32466846	C	T	0.482784	-0.000519481	0.00104891	0.620419	0.250255	0.0384719	7.77486e-11	-0.0020758	0.00420351	0.621428	0.621428	0.0312781	7	0.88734
	CMTM7	eQTL_BrainMeta	ENSG00000153551.14	3	32437382	rs347126	3	32408921	A	T	0.429958	-0.00114967	0.00101304	0.25643	0.1732	0.0272902	2.20124e-10	-0.00663783	0.00594175	0.26393	0.26393	0.181885	3	0.693204
	CMTR1	eQTL_BrainMeta	ENSG00000137200.13	6	37458023	rs4714068	6	37487866	T	G	0.476081	0.000383408	0.000354718	0.279749	-0.34029	0.0293372	4.15696e-31	-0.00112671	0.00104691	0.281829	0.281829	0.0785601	20	0.705634
	CMTR2	eQTL_BrainMeta	ENSG00000180917.18	16	71285552	rs236004	16	71244786	T	C	0.344549	0.000158002	0.000354038	0.655391	0.301738	0.0335819	2.58425e-19	0.00052364	0.00117478	0.655788	0.891653	0.0307753	15	0.901159
	CNDP1	eQTL_BrainMeta	ENSG00000150656.15	18	74560857	rs12604675	18	74563215	A	G	0.236055	-0.0023661	0.00133538	0.0764191	0.242729	0.0353117	6.24693e-12	-0.00974792	0.00568137	0.0862044	0.0862044	null	null	0.490539
	CNDP2	eQTL_BrainMeta	ENSG00000133313.15	18	74509635	rs4892226	18	74467747	T	C	0.254083	-0.00174664	0.00114798	0.128138	-0.457021	0.0347872	2.0046e-39	0.0038218	0.00252868	0.130691	0.293655	0.17561	14	0.559917
	CNGA1	eQTL_BrainMeta	ENSG00000198515.16	4	47976329	rs6827508	4	47887971	T	C	0.24525	0.00100873	0.00131704	0.443731	0.774315	0.0389944	9.57081e-88	0.00130274	0.00170218	0.44407	0.86772	0.54974	20	0.807596
	CNGA4	eQTL_BrainMeta	ENSG00000132259.13	11	6239622	rs2344608	11	6249154	A	G	0.457298	0.00176859	0.00102446	0.084281	0.271049	0.0298329	1.03152e-19	0.00652499	0.00384723	0.0898815	0.0898815	0.109735	15	0.496252
	CNGB1	eQTL_BrainMeta	ENSG00000070729.14	16	57926734	rs247064	16	57922289	C	G	0.39655	0.00130179	0.00103493	0.208447	-0.382124	0.0299197	2.3601e-37	-0.00340671	0.00272147	0.210646	0.210646	0.566803	6	0.643
	CNGB3	eQTL_BrainMeta	ENSG00000170289.13	8	86648826	rs59109039	8	86657515	A	G	0.40855	2.58044e-05	0.00102927	0.979999	0.4445	0.0295029	2.69719e-51	5.80526e-05	0.00231557	0.979999	0.996311	0.052815	20	0.994102
	CNIH1	eQTL_BrainMeta	ENSG00000100528.12	14	54432476	rs8019495	14	54384506	A	G	0.440956	0.000679645	0.00100928	0.500697	0.270439	0.0297888	1.10013e-19	0.00251312	0.00374227	0.501871	0.501871	0.624025	7	0.835998
	CNIH3	eQTL_BrainMeta	ENSG00000143786.8	1	224587607	rs2997499	1	224764985	T	C	0.0999699	-0.00200752	0.00176343	0.254945	0.342512	0.0587087	5.40855e-09	-0.00586118	0.00524562	0.263846	0.263846	0.0715532	13	0.693204
	CNIH4	eQTL_BrainMeta	ENSG00000143771.12	1	224368158	rs12048758	1	224391346	A	G	0.216127	0.000957034	0.0012048	0.426992	-0.313134	0.0460223	1.01774e-11	-0.0030563	0.00387369	0.430117	0.430117	0.154809	5	0.800332
	CNKSR1	eQTL_BrainMeta	ENSG00000142675.18	1	26183684	rs8768	1	26170849	A	C	0.2447	-0.00139487	0.00125667	0.267009	-1.05085	0.0324767	1.1079e-229	0.00132738	0.00119657	0.26729	0.381888	0.0215394	20	0.696806
	CNKSR3	eQTL_BrainMeta	ENSG00000153721.19	6	154449100	rs2275337	6	154410770	C	G	0.488917	0.00149512	0.00102395	0.144252	0.285897	0.0308018	1.66563e-20	0.00522956	0.00362559	0.149189	0.149189	0.785799	14	0.574451
	CNMD	eQTL_BrainMeta	ENSG00000136110.13	13	52721542	rs3759509	13	52740143	G	T	0.5131	-0.000392042	0.000354118	0.268254	-0.190906	0.0309364	6.7891e-10	0.00205359	0.00188455	0.275847	0.275847	0.322977	6	0.701982
	CNN2	eQTL_BrainMeta	ENSG00000064666.15	19	1032827	rs4807440	19	1026478	G	T	0.359575	0.000448406	0.000355167	0.206762	0.576592	0.0312084	3.24949e-76	0.000777683	0.000617413	0.20782	0.175072	0.126152	20	0.641641
	CNN3	eQTL_BrainMeta	ENSG00000117519.16	1	94912086	rs859073	1	94884950	A	G	0.162494	0.00115765	0.00140583	0.410244	0.376812	0.0430403	2.04363e-18	0.00307223	0.00374733	0.412304	0.50213	0.116994	7	0.794173
	CNNM2	eQTL_BrainMeta	ENSG00000148842.18	10	103004258	rs2275271	10	103054405	C	T	0.391407	2.76358e-05	0.000352853	0.937573	0.445223	0.0323933	5.51116e-43	6.20718e-05	0.000792545	0.937574	0.00937739	0.626919	18	0.981563
	CNOT2	eQTL_BrainMeta	ENSG00000111596.14	12	70298998	rs11178154	12	70235139	A	G	0.557015	0.000184722	0.00100903	0.854744	-0.256646	0.0398213	1.15641e-10	-0.000719753	0.00393318	0.854802	0.854802	0.806126	8	0.966856
	CNOT6	eQTL_BrainMeta	ENSG00000113300.13	5	180536368	rs13162858	5	180493933	C	T	0.468839	-0.000217251	0.00104284	0.834974	-0.226878	0.0385841	4.10083e-09	0.000957571	0.00459938	0.835076	0.835076	0.346021	11	0.961869
	CNOT6L	eQTL_BrainMeta	ENSG00000138767.13	4	77766501	rs3931299	4	77984564	C	T	0.14813	0.00188593	0.00134481	0.160802	-0.395846	0.0522278	3.47615e-14	-0.00476431	0.00345498	0.167904	0.167904	0.386613	13	0.598052
	CNOT7	eQTL_BrainMeta	ENSG00000198791.12	8	17235922	rs2904696	8	17232055	T	C	0.275242	0.000344216	0.000355645	0.333113	0.78323	0.0332458	1.02036e-122	0.000439482	0.000454458	0.33352	0.0163636	0.0605682	20	0.747121
	CNOT8	eQTL_BrainMeta	ENSG00000155508.14	5	154867172	rs2434218	5	154783726	C	G	0.107536	0.000660619	0.00154493	0.668938	-0.742957	0.0447179	5.48879e-62	-0.000889175	0.00208012	0.669041	0.669041	0.53842	20	0.904184
	CNOT9	eQTL_BrainMeta	ENSG00000144580.14	2	218582830	rs490483	2	218564329	A	T	0.394179	0.00231725	0.00104816	0.0270508	0.540784	0.0297501	7.77718e-74	0.00428497	0.0019525	0.0281914	0.0281914	0.0307194	15	0.329469
	CNPPD1	eQTL_BrainMeta	ENSG00000115649.16	2	219175002	rs7593818	2	219174550	G	C	0.389813	0.00398419	0.00107672	0.000215354	-0.399809	0.0303171	1.03434e-39	-0.00996522	0.0027971	0.00036706	0.00036706	0.00127713	10	0.0394682
	CNPY2	eQTL_BrainMeta	ENSG00000257727.6	12	56312980	rs1274496	12	56231909	C	A	0.0672875	-0.000812001	0.00207665	0.695786	0.672281	0.0666703	6.52402e-24	-0.00120783	0.00309128	0.696003	0.696003	0.865891	6	0.914683
	CNRIP1	eQTL_BrainMeta	ENSG00000119865.9	2	68302111	rs6716006	2	68289759	A	G	0.302704	6.80004e-05	0.00110801	0.951063	0.264596	0.0304957	4.08184e-18	0.000256997	0.00418767	0.951065	0.281056	0.795791	20	0.985551
	CNST	eQTL_BrainMeta	ENSG00000162852.14	1	246617520	rs3007408	1	246694333	A	G	0.46374	0.00210819	0.00105794	0.0462911	0.198098	0.0322651	8.26722e-10	0.0106421	0.00561474	0.0580399	0.0580399	0.0989467	19	0.43294
	CNTLN	eQTL_BrainMeta	ENSG00000044459.15	9	17319452	rs2593411	9	17447448	C	T	0.328128	0.000514529	0.00109596	0.638728	0.520675	0.0325948	1.93439e-57	0.000988197	0.0021058	0.638873	0.0928553	0.0570183	20	0.895942
	CNTN2	eQTL_BrainMeta	ENSG00000184144.12	1	205060613	rs1042831	1	205074122	C	G	0.471576	0.000369721	0.00101666	0.716111	0.361082	0.0312077	5.82943e-31	0.00102393	0.00281699	0.716245	0.716245	0.284595	20	0.91971
	CNTN3	eQTL_BrainMeta	ENSG00000113805.8	3	74391854	rs1918398	3	74763136	C	T	0.473061	0.00100056	0.00101829	0.325814	-0.274993	0.0325237	2.78678e-17	-0.00363847	0.0037279	0.329059	0.536089	0.408073	20	0.744201
	CNTN4	eQTL_BrainMeta	ENSG00000144619.15	3	2578386	rs7644670	3	2638829	T	A	0.396089	0.0014755	0.00108316	0.173127	0.235603	0.0337171	2.79561e-12	0.00626268	0.00468394	0.181205	0.0096412	0.286296	14	0.612668
	CNTN5	eQTL_BrainMeta	ENSG00000149972.11	11	99689917	rs770588	11	100034262	G	T	0.420857	0.000701231	0.00101125	0.488042	0.188346	0.0337547	2.40732e-08	0.0037231	0.00541043	0.491369	0.491369	0.63975	12	0.829426
	CNTNAP1	eQTL_BrainMeta	ENSG00000108797.12	17	42691262	rs2271029	17	42683904	C	A	0.623305	-0.000265287	0.000353703	0.453238	-0.251855	0.0312403	7.51369e-16	0.00105333	0.00141045	0.455182	0.455182	0.314409	15	0.813352
	CNTNAP4	eQTL_BrainMeta	ENSG00000152910.19	16	76419018	rs6564297	16	75975443	G	C	0.422642	0.00235287	0.00103387	0.022859	0.355825	0.0356722	1.96393e-23	0.00661243	0.00298023	0.0265025	0.0265025	0.0659223	20	0.320528
	CNTRL	eQTL_BrainMeta	ENSG00000119397.18	9	121126182	rs7047038	9	121184669	T	G	0.301715	-0.00114481	0.00105858	0.279496	0.350794	0.0352074	2.19867e-23	-0.00326348	0.0030354	0.282313	0.282313	0.250065	20	0.706358
	CNTROB	eQTL_BrainMeta	ENSG00000170037.14	17	7941010	rs11655693	17	7957170	A	G	0.438101	-0.00148105	0.00101583	0.144848	-0.440688	0.0310948	1.35753e-45	0.00336076	0.00231726	0.14697	0.181467	0.019675	20	0.572693
	COA1	eQTL_BrainMeta	ENSG00000106603.19	7	43669087	rs1181597	7	43749549	C	T	0.450887	-0.000281431	0.000353176	0.425534	0.457303	0.031576	1.56025e-47	-0.000615414	0.000773469	0.426233	0.426233	0.000819156	20	0.798052
	COA6	eQTL_BrainMeta	ENSG00000168275.16	1	234379268	rs10910420	1	234373513	G	C	0.500554	-0.000406713	0.00101687	0.689183	-0.668342	0.027008	3.41551e-135	0.00060854	0.00152169	0.689221	0.689221	0.612509	12	0.912953
	COA7	eQTL_BrainMeta	ENSG00000162377.6	1	52691398	rs269323	1	52660843	G	A	0.406914	0.000491833	0.00104388	0.637528	-0.614016	0.0307258	7.63465e-89	-0.00080101	0.00170056	0.637621	0.200366	0.228467	20	0.895414
	COA8	eQTL_BrainMeta	ENSG00000256053.9	14	103585241	rs3825566	14	103386388	C	T	0.356543	-0.00127115	0.00110122	0.248374	0.434797	0.0327931	4.01275e-40	-0.00292355	0.00254231	0.250162	0.000404545	4.23454e-06	20	0.680547
	COBL	eQTL_BrainMeta	ENSG00000106078.19	7	51166515	rs2011611	7	51242412	C	T	0.459017	-0.00364727	0.00105071	0.000518054	-0.295106	0.0320538	3.36683e-20	0.0123592	0.00380511	0.00116201	0.00116201	0.00174806	20	0.0799876
	COBLL1	eQTL_BrainMeta	ENSG00000082438.18	2	164748652	rs12692745	2	164740991	A	G	0.405433	-0.000174163	0.00101629	0.863932	-0.310999	0.0313797	3.73501e-23	0.00056001	0.0032683	0.863952	0.819134	0.462415	16	0.966856
	COCH	eQTL_BrainMeta	ENSG00000100473.18	14	30884790	rs4981792	14	30836263	C	T	0.284999	-4.72726e-05	0.000354554	0.893933	0.225855	0.0323109	2.74796e-12	-0.000209305	0.00157012	0.893952	0.893952	0.633103	7	0.969203
	COG1	eQTL_BrainMeta	ENSG00000166685.12	17	73200569	rs9890798	17	73243459	C	T	0.0969035	-5.12958e-05	0.000374429	0.891033	-0.487319	0.0437755	8.74312e-29	0.000105261	0.000768404	0.891041	0.343902	0.294196	10	0.96881
	COG3	eQTL_BrainMeta	ENSG00000136152.15	13	45500799	rs9316145	13	45538939	G	C	0.172424	-0.00236327	0.00126374	0.0614754	-0.327071	0.0422137	9.33641e-15	0.00722557	0.00397477	0.0690855	0.0690855	0.137067	16	0.454243
	COG4	eQTL_BrainMeta	ENSG00000103051.20	16	70502064	rs8049786	16	70517018	A	G	0.42408	-9.53892e-05	0.00105558	0.927996	-0.497541	0.0378893	2.17426e-39	0.000191721	0.00212165	0.927998	0.886271	0.25919	20	0.979032
	COG5	eQTL_BrainMeta	ENSG00000164597.15	7	107382817	rs3779495	7	107609815	G	A	0.235468	0.00107798	0.00117269	0.357971	0.32898	0.0380369	5.19566e-18	0.00327672	0.00358469	0.36067	0.0510162	0.533409	14	0.764564
	COG6	eQTL_BrainMeta	ENSG00000133103.17	13	39723646	rs4306389	13	39668741	A	T	0.241246	-0.00309012	0.00116748	0.00812471	-0.466804	0.0456103	1.38745e-24	0.00661975	0.00258328	0.0103911	0.0808189	0.0899096	9	0.224247
	COG7	eQTL_BrainMeta	ENSG00000168434.13	16	23420841	rs6497666	16	23484356	C	T	0.148923	0.000207551	0.0012366	0.866709	0.268294	0.0386361	3.80788e-12	0.000773594	0.00461045	0.866747	0.866747	0.94726	4	0.966856
	COG8	eQTL_BrainMeta	ENSG00000213380.16	16	69329861	rs35857733	16	69157596	C	T	0.425152	-0.00310487	0.00106777	0.00363984	-0.306664	0.0342125	3.14502e-19	0.0101247	0.00366053	0.00567661	0.00567661	0.0120826	14	0.181525
	COL11A1	eQTL_BrainMeta	ENSG00000060718.22	1	102992670	rs7521890	1	103112955	C	T	0.173535	0.00117843	0.0016136	0.465201	-0.259227	0.0441484	4.31278e-09	-0.00454594	0.00627263	0.46862	0.46862	0.311659	11	0.819409
	COL12A1	eQTL_BrainMeta	ENSG00000111799.22	6	75145296	rs6453714	6	74025137	C	T	0.422961	0.00149358	0.00102495	0.145052	0.25182	0.0384186	5.57751e-11	0.00593115	0.00416952	0.154881	0.404085	0.186423	20	0.580287
	COL13A1	eQTL_BrainMeta	ENSG00000197467.16	10	69883078	rs10998933	10	69721645	A	G	0.311146	-0.00122644	0.00120799	0.309976	-0.275245	0.0329335	6.39956e-17	0.0044558	0.00442104	0.31352	0.31352	0.0858725	10	0.732341
	COL14A1	eQTL_BrainMeta	ENSG00000187955.12	8	120216677	rs4407920	8	120129734	A	G	0.468405	-0.00024086	0.000353653	0.495832	-0.239271	0.0292651	2.93419e-16	0.00100664	0.00148316	0.497321	0.497321	0.154148	20	0.833476
	COL16A1	eQTL_BrainMeta	ENSG00000084636.18	1	31678291	rs6657383	1	31699458	T	C	0.50264	-0.000218982	0.000353165	0.535221	0.845696	0.0287584	4.47803e-190	-0.000258937	0.000417695	0.535312	0.535312	0.110521	13	0.850998
	COL18A1	eQTL_BrainMeta	ENSG00000182871.16	21	45459443	rs34975687	21	45405808	C	G	0.319615	-0.00096407	0.00112351	0.390843	-0.377137	0.0332811	9.12402e-30	0.00255628	0.00298757	0.392197	0.591193	0.203971	14	0.783992
	COL19A1	eQTL_BrainMeta	ENSG00000082293.13	6	70039418	rs2093375	6	70132002	T	C	0.405215	0.000132229	0.00101638	0.896489	-0.243657	0.0313124	7.16754e-15	-0.000542686	0.00417195	0.896503	0.988137	0.691191	18	0.969662
	COL1A1	eQTL_BrainMeta	ENSG00000108821.14	17	50192867	rs2253369	17	50194694	C	T	0.316731	-0.00108	0.00107808	0.31645	-0.157889	0.0287402	3.93727e-08	0.0068403	0.00694074	0.324365	0.324365	0.214096	8	0.741942
	COL20A1	eQTL_BrainMeta	ENSG00000101203.16	20	63314018	rs13042357	20	63285027	T	C	0.44875	0.00175152	0.00104578	0.0939642	-0.287872	0.032567	9.62534e-19	-0.00608435	0.00369742	0.0998526	0.0211461	0.0131484	10	0.516812
	COL21A1	eQTL_BrainMeta	ENSG00000124749.17	6	56225342	rs3857615	6	56247172	C	T	0.413496	0.000951729	0.00101858	0.350114	-0.285361	0.0256577	9.81999e-29	-0.00333517	0.00358202	0.351808	0.351808	0.58575	7	0.758079
	COL22A1	eQTL_BrainMeta	ENSG00000169436.17	8	138751138	rs10101430	8	138811814	G	A	0.488074	0.000292948	0.000353061	0.406687	-0.183744	0.0288268	1.8406e-10	-0.00159433	0.00193769	0.410623	0.410623	0.253117	3	0.793461
	COL24A1	eQTL_BrainMeta	ENSG00000171502.15	1	85943088	rs7411591	1	86217662	A	G	0.0986691	0.00028254	0.000356334	0.427832	-0.73308	0.0533378	5.52586e-43	-0.000385415	0.000486886	0.428599	0.29009	0.39365	20	0.799221
	COL26A1	eQTL_BrainMeta	ENSG00000160963.14	7	101460949	rs4729701	7	101385957	T	C	0.161748	0.00146523	0.00126341	0.246153	-0.328881	0.0424416	9.26082e-15	-0.00445521	0.00388433	0.251394	0.251394	0.234247	6	0.680996
	COL27A1	eQTL_BrainMeta	ENSG00000196739.15	9	114234024	rs5003737	9	114269909	A	G	0.441138	-0.000313952	0.000354014	0.375167	0.193383	0.0291091	3.06512e-11	-0.00162347	0.00184687	0.379381	0.8048	0.697893	3	0.775444
	COL28A1	eQTL_BrainMeta	ENSG00000215018.10	7	7446038	rs6977577	7	7553002	A	C	0.293939	-0.00176438	0.00110109	0.109069	-0.977324	0.0262418	1.37482e-303	0.00180532	0.00112768	0.109397	0.0803456	0.187082	20	0.531121
	COL2A1	eQTL_BrainMeta	ENSG00000139219.19	12	47988761	rs2226946	12	47997056	T	G	0.319636	-0.00221327	0.00104058	0.0334231	-0.218949	0.0349124	3.57865e-10	0.0101086	0.00501851	0.0439812	0.0499762	0.0843298	13	0.39327
	COL5A1	eQTL_BrainMeta	ENSG00000130635.16	9	134743323	rs4072883	9	134795060	C	T	0.4415	-0.000117296	0.00035305	0.73971	-0.324948	0.0313284	3.31313e-25	0.000360969	0.00108704	0.739839	0.925649	0.190117	14	0.926157
	COL5A2	eQTL_BrainMeta	ENSG00000204262.14	2	189128605	rs1515875	2	189232380	C	T	0.18987	-0.000144312	0.000355186	0.684521	0.617215	0.0458343	2.47184e-41	-0.000233812	0.000575727	0.684657	0.156648	0.140059	15	0.910805
	COL5A3	eQTL_BrainMeta	ENSG00000080573.7	19	9985032	rs10409955	19	9997036	A	G	0.444763	0.00101023	0.00104509	0.333723	-0.336263	0.0321042	1.13606e-25	-0.00300429	0.00312117	0.335773	0.0456396	0.365455	6	0.748093
	COL6A1	eQTL_BrainMeta	ENSG00000142156.15	21	45993410	rs2277813	21	45989325	G	C	0.341043	-0.00210837	0.00112204	0.060237	-0.576927	0.0361555	2.5532e-57	0.00365449	0.00195829	0.062019	0.176913	0.0152352	20	0.438445
	COL6A2	eQTL_BrainMeta	ENSG00000142173.16	21	46115480	rs9637212	21	46107278	C	G	0.346768	-0.000552598	0.00110795	0.617949	0.568521	0.036915	1.61577e-53	-0.000971992	0.00194984	0.618133	0.101881	0.268716	20	0.886136
	COL9A1	eQTL_BrainMeta	ENSG00000112280.17	6	70259562	rs509417	6	70315966	A	C	0.41345	-0.0006466	0.000358021	0.0709122	0.263558	0.0305788	6.75581e-18	-0.00245335	0.00138792	0.0771195	0.0477613	0.96253	6	0.476568
	COLCA2	eQTL_BrainMeta	ENSG00000214290.8	11	111303645	rs10891256	11	111326212	C	T	0.511241	-0.00087429	0.00102003	0.391379	0.237432	0.0307812	1.22402e-14	-0.00368228	0.00432255	0.394283	0.394283	0.352143	15	0.784854
	COLEC10	eQTL_BrainMeta	ENSG00000184374.3	8	119051953	rs2514599	8	118621516	G	A	0.336904	-0.000524864	0.000355437	0.139764	-0.173043	0.0303021	1.12593e-08	0.00303315	0.00212161	0.152819	0.152819	0.00432055	4	0.578374
	COLEC11	eQTL_BrainMeta	ENSG00000118004.18	2	3619738	rs4850068	2	3608153	C	T	0.3293	-4.00314e-05	0.000353917	0.909944	0.667961	0.0304083	6.03698e-107	-5.99308e-05	0.000529854	0.909945	0.5069	0.0695032	9	0.975769
	COLEC12	eQTL_BrainMeta	ENSG00000158270.12	18	408730	rs515354	18	590003	C	G	0.115722	0.00093051	0.00214338	0.664193	-0.445072	0.0476117	8.93733e-21	-0.0020907	0.00482101	0.664533	0.00973639	null	null	0.903522
	COLGALT1	eQTL_BrainMeta	ENSG00000130309.11	19	17569405	rs7259723	19	17555827	C	T	0.419842	0.000377012	0.00101671	0.710775	0.215239	0.0291713	1.60135e-13	0.0017516	0.00472959	0.711123	0.711123	0.949333	13	0.917508
	COLGALT2	eQTL_BrainMeta	ENSG00000198756.12	1	183983792	rs7539021	1	183966697	A	G	0.390395	0.000309486	0.00103009	0.763836	-0.75607	0.0292019	8.38765e-148	-0.000409335	0.00136251	0.763851	0.865666	0.353627	7	0.935058
	COLQ	eQTL_BrainMeta	ENSG00000206561.14	3	15485942	rs149627291	3	15480770	G	A	0.403029	-0.00147316	0.00107585	0.170907	-0.2345	0.0360782	8.0435e-11	0.00628213	0.00468856	0.180283	0.180283	0.11606	8	0.612237
	COMMD10	eQTL_BrainMeta	ENSG00000145781.9	5	116248889	rs7449449	5	116197849	A	C	0.175068	-0.00088432	0.00121606	0.467103	0.485118	0.0430137	1.68114e-29	-0.0018229	0.00251194	0.468026	0.468026	0.613729	20	0.819409
	COMMD2	eQTL_BrainMeta	ENSG00000114744.9	3	149745483	rs1851375	3	149757558	C	T	0.414782	0.00274111	0.00105575	0.00942182	0.700935	0.0286243	2.01208e-132	0.00391065	0.00151465	0.00982625	0.0900745	0.0365453	20	0.218162
	COMMD4	eQTL_BrainMeta	ENSG00000140365.16	15	75339622	rs11856344	15	75419542	A	G	0.487827	4.33039e-05	0.000352687	0.902279	-0.207496	0.0308918	1.85676e-11	-0.000208697	0.00170001	0.902295	0.902295	0.838008	3	0.972381
	COMMD5	eQTL_BrainMeta	ENSG00000170619.10	8	144847389	rs2978398	8	144904941	A	G	0.412871	0.00193406	0.00105375	0.0664445	0.277063	0.0327478	2.66187e-17	0.00698059	0.00389174	0.0728625	0.0728625	0.157944	14	0.46584
	COMMD7	eQTL_BrainMeta	ENSG00000149600.12	20	32723080	rs4911106	20	32743524	G	A	0.43872	0.00168917	0.00102692	0.0999927	0.493659	0.0333574	1.48527e-49	0.00342173	0.00209303	0.102086	0.102086	0.772489	20	0.51958
	COMMD9	eQTL_BrainMeta	ENSG00000110442.12	11	36279366	rs9888261	11	36292585	A	T	0.448153	0.00175823	0.0010114	0.0821391	-0.300231	0.0302821	3.60179e-23	-0.00585625	0.00342014	0.0868441	0.0868441	0.0402273	14	0.490539
	COMT	eQTL_BrainMeta	ENSG00000093010.15	22	19955673	rs3788319	22	19942028	A	G	0.482951	-0.00145838	0.00103283	0.157942	0.233171	0.0308764	4.29447e-14	-0.00625457	0.00450626	0.165145	0.165145	0.000786148	11	0.592426
	COP1	eQTL_BrainMeta	ENSG00000143207.21	1	176076058	rs2039230	1	176205655	T	C	0.336124	0.00118569	0.000369495	0.00133226	-0.255963	0.0320845	1.48964e-15	-0.00463225	0.00155595	0.00290964	0.0115923	0.0749649	11	0.124625
	COPA	eQTL_BrainMeta	ENSG00000122218.16	1	160315934	rs6669995	1	160328134	T	C	0.509964	0.00055939	0.00100917	0.579371	0.436198	0.02759	2.65468e-56	0.00128242	0.00231499	0.579604	0.579604	0.734648	18	0.870237
	COPB1	eQTL_BrainMeta	ENSG00000129083.13	11	14471734	rs2597189	11	14490514	C	T	0.339334	-0.000307559	0.000355445	0.386886	-0.225813	0.0336043	1.82044e-11	0.00136201	0.00158707	0.390786	0.390786	0.517702	18	0.781936
	COPB2	eQTL_BrainMeta	ENSG00000184432.11	3	139371841	rs17395255	3	139380777	C	T	0.533911	-0.00026822	0.000353431	0.44791	-0.331099	0.0313495	4.49244e-26	0.00081009	0.0010702	0.449078	0.449078	0.276013	12	0.81189
	COPE	eQTL_BrainMeta	ENSG00000105669.14	19	18909451	rs1468461	19	18911161	T	C	0.347151	-3.53472e-05	0.000352971	0.920232	-0.516345	0.0286372	1.12078e-72	6.84565e-05	0.000683606	0.920233	0.920233	0.0652728	15	0.977101
	COPRS	eQTL_BrainMeta	ENSG00000172301.11	17	31855581	rs7214626	17	31863970	G	A	0.14605	-0.000587157	0.00132451	0.657548	-0.330173	0.0432506	2.27679e-14	0.00177833	0.00401832	0.658087	0.658087	0.864947	14	0.901159
	COPS2	eQTL_BrainMeta	ENSG00000166200.15	15	49130865	rs12439429	15	49442437	C	T	0.461907	0.00400261	0.00107636	0.000200289	-0.242913	0.0314676	1.16824e-14	-0.0164775	0.00491838	0.000807553	0.000807553	0.0506968	19	0.0655337
	COPS3	eQTL_BrainMeta	ENSG00000141030.13	17	17263944	rs4985761	17	17276167	A	G	0.496296	4.05968e-05	0.000352989	0.908438	-0.200952	0.0310679	9.91961e-11	-0.000202022	0.00175686	0.908453	0.908453	0.281493	13	0.97514
	COQ3	eQTL_BrainMeta	ENSG00000132423.12	6	99381798	rs6570015	6	99382705	G	A	0.504292	-0.000491108	0.00103058	0.633693	-0.207839	0.0263456	3.04744e-15	0.00236293	0.0049676	0.634311	0.102921	0.102807	10	0.894012
	COQ5	eQTL_BrainMeta	ENSG00000110871.15	12	120518857	rs1167711	12	120551823	C	G	0.334734	0.000496022	0.00104319	0.63444	-0.483328	0.0381822	1.00449e-36	-0.00102626	0.00215987	0.634679	0.165972	0.023003	7	0.894012
	COQ6	eQTL_BrainMeta	ENSG00000119723.17	14	73956798	rs9671223	14	74005523	G	A	0.437918	-5.55923e-05	0.00100889	0.956057	-0.313345	0.0329926	2.15102e-21	0.000177415	0.0032198	0.956058	0.956058	0.950082	20	0.988225
	COQ7	eQTL_BrainMeta	ENSG00000167186.11	16	19073854	rs4531717	16	19067773	T	G	0.0330066	-9.64036e-05	0.000410722	0.814428	0.913296	0.0653182	2.00044e-44	-0.000105556	0.000449777	0.814454	0.663539	0.351072	16	0.955137
	COQ8A	eQTL_BrainMeta	ENSG00000163050.18	1	226963915	rs17592479	1	226986191	A	T	0.50685	0.00306935	0.00105252	0.00354342	-0.393431	0.0361432	1.35416e-27	-0.00780151	0.00276959	0.0048497	0.00488402	0.0185075	20	0.168895
	COQ9	eQTL_BrainMeta	ENSG00000088682.14	16	57454348	rs178601	16	57462582	A	G	0.252301	0.000114596	0.000353901	0.746084	0.678578	0.0338419	1.9606e-89	0.000168876	0.0005216	0.746116	0.843458	0.375753	20	0.928367
	CORIN	eQTL_BrainMeta	ENSG00000145244.12	4	47716053	rs60515154	4	47912528	C	T	0.244842	0.000949391	0.00131679	0.470916	0.203757	0.032052	2.05657e-10	0.00465944	0.00650399	0.473747	0.473747	0.750107	13	0.822257
	CORO1B	eQTL_BrainMeta	ENSG00000172725.14	11	67439665	rs630172	11	67486202	C	A	0.438161	-0.000251396	0.000353825	0.477388	-0.227022	0.0263399	6.75901e-18	0.00110737	0.00156384	0.478878	0.478878	0.537629	9	0.824009
	CORO1C	eQTL_BrainMeta	ENSG00000110880.11	12	108688318	rs11114042	12	108730938	G	A	0.416985	-0.00219707	0.0010326	0.033361	-0.34307	0.0279383	1.16583e-34	0.00640415	0.00305473	0.0360403	0.0360403	0.00627934	10	0.367756
	CORO2A	eQTL_BrainMeta	ENSG00000106789.13	9	98156806	rs4743182	9	98187520	G	A	0.496954	0.00161106	0.0010254	0.116146	0.194911	0.0322645	1.53148e-09	0.00826565	0.00543588	0.128367	0.3038	0.233694	5	0.55729
	CORO2B	eQTL_BrainMeta	ENSG00000103647.13	15	68653399	rs3736272	15	68711532	G	T	0.282631	-0.000702561	0.000360429	0.0512675	0.255287	0.0328118	7.23353e-15	-0.00275205	0.0014555	0.0586515	0.0586515	0.0541512	13	0.43294
	CORO6	eQTL_BrainMeta	ENSG00000167549.18	17	29618832	rs7220401	17	29608670	C	T	0.486784	0.000831276	0.000361887	0.0216153	0.270836	0.033329	4.4322e-16	0.0030693	0.00138854	0.0270743	0.0270743	0.0529801	20	0.323568
	CORO7	eQTL_BrainMeta	ENSG00000262246.6	16	4390123	rs11076830	16	4410048	A	G	0.238139	-0.000509564	0.000356918	0.153385	-0.918207	0.0364824	8.86711e-140	0.000554955	0.000389336	0.154046	0.0590393	0.294312	20	0.579557
	CORT	eQTL_BrainMeta	ENSG00000241563.4	1	10451015	rs643399	1	10436886	A	T	0.472947	-0.000973032	0.00101977	0.339999	-0.141239	0.0256402	3.61934e-08	0.00688927	0.00732771	0.347132	0.347132	0.527417	12	0.754571
	COX10	eQTL_BrainMeta	ENSG00000006695.12	17	14150613	rs2072279	17	14077033	G	A	0.49125	0.000823942	0.0010351	0.426032	0.479975	0.0282916	1.48304e-64	0.00171663	0.00215895	0.426541	0.197873	0.315118	18	0.798126
	COX11	eQTL_BrainMeta	ENSG00000166260.13	17	54960303	rs12951898	17	54958241	T	C	0.581132	0.000272564	0.000353751	0.441004	-0.725902	0.0304057	5.726e-126	-0.000375484	0.000487579	0.441242	0.226659	0.3586	15	0.807044
	COX14	eQTL_BrainMeta	ENSG00000178449.9	12	50116269	rs10783340	12	50165345	A	G	0.361826	0.00164937	0.00110112	0.134157	0.367826	0.0335648	6.03734e-28	0.00448412	0.00302143	0.13778	0.13778	0.0382079	18	0.565216
	COX15	eQTL_BrainMeta	ENSG00000014919.13	10	99721497	rs1998290	10	99731479	G	A	0.141891	-2.71755e-05	0.000355616	0.939087	-0.311219	0.0441365	1.77274e-12	8.73195e-05	0.00114272	0.93909	0.93909	0.284784	8	0.981563
	COX16	eQTL_BrainMeta	ENSG00000133983.16	14	70371033	rs6573953	14	70332989	C	T	0.316841	0.000339188	0.000354684	0.338916	-0.477745	0.0325114	6.97038e-49	-0.000709976	0.000743983	0.339937	0.417564	0.356699	20	0.749847
	COX17	eQTL_BrainMeta	ENSG00000138495.7	3	119665983	rs2688629	3	119654468	T	C	0.37284	0.000247318	0.000353638	0.484331	-0.211253	0.0342778	7.13939e-10	-0.00117072	0.00168475	0.487122	0.487122	0.266057	6	0.827432
	COX4I2	eQTL_BrainMeta	ENSG00000131055.5	20	31641459	rs6060930	20	31760029	G	A	0.41755	0.000227615	0.000353328	0.519443	0.324422	0.0347897	1.10724e-20	0.000701602	0.00109169	0.520437	0.520437	0.300781	17	0.842756
	COX5A	eQTL_BrainMeta	ENSG00000178741.12	15	74928937	rs7497201	15	74898349	A	G	0.292108	-6.76999e-05	0.000353277	0.848029	0.241047	0.0321692	6.72634e-14	-0.000280857	0.00146607	0.848078	0.848078	0.244358	20	0.966856
	COX5B	eQTL_BrainMeta	ENSG00000135940.7	2	97647223	rs13027550	2	97572183	G	A	0.3393	0.00263845	0.00116171	0.0231366	-0.183388	0.0316137	6.59533e-09	-0.0143872	0.00680294	0.0344421	0.0344421	0.000334465	13	0.359552
	COX6A1	eQTL_BrainMeta	ENSG00000111775.3	12	120439413	rs8903	12	120440727	T	C	0.336315	-0.00200917	0.00110574	0.0692113	-0.575293	0.0329721	3.57082e-68	0.00349242	0.00193244	0.0707211	0.103705	0.0363593	20	0.459042
	COX6B1	eQTL_BrainMeta	ENSG00000126267.11	19	35653552	rs61218414	19	35680814	T	C	0.515499	-0.000164878	0.00100325	0.86946	0.670519	0.0296222	1.92965e-113	-0.000245897	0.00149626	0.869463	0.869463	0.990181	14	0.966856
	COX7A1	eQTL_BrainMeta	ENSG00000161281.11	19	36151686	rs14100	19	36149867	T	C	0.0434353	0.00399816	0.00357546	0.263472	-1.24738	0.0788388	2.19723e-56	-0.00320524	0.00287353	0.264662	0.23347	0.0160495	11	0.693882
	COX7A2L	eQTL_BrainMeta	ENSG00000115944.15	2	42379317	rs1981664	2	42350030	A	G	0.435194	-0.000621422	0.000357733	0.0823676	0.427436	0.0306995	4.57768e-44	-0.00145384	0.000843417	0.0847536	0.0847536	0.474822	20	0.487395
	COX8A	eQTL_BrainMeta	ENSG00000176340.4	11	63975582	rs509701	11	64007125	C	T	0.413052	0.00048929	0.000355695	0.168949	-0.214329	0.0286906	7.99806e-14	-0.0022829	0.00168748	0.176105	0.176105	0.948924	19	0.606518
	CP	eQTL_BrainMeta	ENSG00000047457.14	3	149192119	rs701754	3	149187220	T	A	0.145539	-0.00201765	0.00130776	0.122872	-0.308311	0.0440719	2.64067e-12	0.00654419	0.00434361	0.131907	0.131907	null	null	0.559917
	CPA4	eQTL_BrainMeta	ENSG00000128510.12	7	130308657	rs6467294	7	130303287	C	T	0.429311	0.0015988	0.00103702	0.123141	-0.23962	0.0304149	3.31612e-15	-0.0066722	0.00440985	0.130274	0.130274	0.0851971	20	0.559917
	CPA5	eQTL_BrainMeta	ENSG00000158525.16	7	130356773	rs10808243	7	130337895	G	A	0.450752	0.00229428	0.0010334	0.0264092	-0.21795	0.0388987	2.10645e-08	-0.0105266	0.00510008	0.0390163	0.0390163	0.00421119	6	0.376921
	CPAMD8	eQTL_BrainMeta	ENSG00000160111.14	19	16959884	rs4808555	19	17019847	G	A	0.438207	-0.00163182	0.0010305	0.113302	-0.200151	0.0315581	2.26345e-10	0.00815293	0.00530665	0.12445	0.12445	0.620212	3	0.551189
	CPB2	eQTL_BrainMeta	ENSG00000080618.17	13	46079109	rs9534321	13	46094897	A	G	0.2589	0.00491677	0.00131858	0.000192357	-0.47598	0.0493307	4.97589e-22	-0.0103298	0.00296991	0.000504886	0.000504886	4.09312e-05	10	0.0472068
	CPD	eQTL_BrainMeta	ENSG00000108582.12	17	30424458	rs4795554	17	30477978	T	C	0.493228	0.000956847	0.00100643	0.341742	-0.328385	0.0378769	4.32827e-18	-0.00291379	0.00308317	0.344626	0.344626	0.249352	20	0.753169
	CPE	eQTL_BrainMeta	ENSG00000109472.14	4	165429870	rs12650156	4	165458208	G	A	0.294025	-0.00057247	0.00121776	0.638282	-0.384343	0.0305555	2.7725e-36	0.00148948	0.00317062	0.638516	0.618359	0.462479	20	0.895859
	CPEB1	eQTL_BrainMeta	ENSG00000214575.9	15	82596032	rs6603030	15	82561353	A	G	0.204618	-0.000163987	0.000355221	0.644334	0.382303	0.0421245	1.13103e-19	-0.000428945	0.000930362	0.644761	0.570607	0.517592	20	0.896724
	CPED1	eQTL_BrainMeta	ENSG00000106034.18	7	121143070	rs41696	7	120996313	G	A	0.224401	0.00218006	0.0011952	0.0681489	-0.199323	0.0363466	4.15924e-08	-0.0109373	0.00631926	0.0834887	0.0834887	0.026952	5	0.487001
	CPLANE1	eQTL_BrainMeta	ENSG00000197603.16	5	37177802	rs217841	5	37370133	G	A	0.156219	-0.00111027	0.00127354	0.383317	-0.270865	0.0486511	2.58423e-08	0.00409899	0.00475904	0.38907	0.38907	0.00201789	13	0.781045
	CPLANE2	eQTL_BrainMeta	ENSG00000132881.12	1	16234437	rs717863	1	16237140	A	G	0.286671	0.000297201	0.00123788	0.810261	0.503576	0.0347496	1.37005e-47	0.000590182	0.00245852	0.810287	0.810287	0.445219	20	0.953239
	CPLX2	eQTL_BrainMeta	ENSG00000145920.15	5	175840165	rs11134937	5	175863247	T	C	0.362524	-0.000713247	0.00112985	0.527858	-0.222215	0.0281401	2.86318e-15	0.00320972	0.00510069	0.529172	0.529172	0.904031	20	0.846811
	CPM	eQTL_BrainMeta	ENSG00000135678.12	12	68906884	rs1152938	12	68931674	A	G	0.132026	-0.00181157	0.00133532	0.174891	-0.489179	0.0463246	4.5767e-26	0.0037033	0.00275216	0.178433	0.570361	0.588085	14	0.611507
	CPNE1	eQTL_BrainMeta	ENSG00000214078.13	20	35645494	rs6060597	20	35782178	G	A	0.103024	0.00374874	0.0018423	0.0418696	-1.36705	0.0526165	8.02141e-149	-0.00274221	0.00135177	0.0424988	0.0774196	0.105937	14	0.388909
	CPNE2	eQTL_BrainMeta	ENSG00000140848.17	16	57120476	rs291053	16	57116066	C	T	0.256619	-0.000729123	0.000359943	0.0427995	-0.355081	0.0320316	1.47808e-28	0.0020534	0.00103048	0.0462981	0.0462981	0.455711	12	0.399579
	CPNE3	eQTL_BrainMeta	ENSG00000085719.13	8	86537967	rs62510850	8	86562006	C	T	0.360683	-0.0013497	0.00106002	0.20292	-0.387153	0.0404287	1.00677e-21	0.00348621	0.00276208	0.206888	0.134151	0.153203	11	0.641491
	CPNE4	eQTL_BrainMeta	ENSG00000196353.11	3	131909482	rs7626597	3	132017525	T	C	0.408657	0.00155695	0.0010234	0.128172	-0.386147	0.0324502	1.18763e-32	-0.004032	0.00267185	0.131282	0.0887308	0.261366	20	0.559917
	CPNE7	eQTL_BrainMeta	ENSG00000178773.15	16	89586502	rs166297	16	89664777	A	G	0.0915847	-0.000481345	0.00037596	0.200436	0.421035	0.057461	2.34798e-13	-0.00114324	0.00090647	0.207236	0.121362	0.185111	20	0.641491
	CPNE8	eQTL_BrainMeta	ENSG00000139117.14	12	38777126	rs1400283	12	38970794	C	G	0.448684	-0.00184873	0.00102655	0.071718	0.281458	0.0397753	1.48178e-12	-0.0065684	0.00376355	0.0809381	0.0809381	0.0432707	20	0.483059
	CPPED1	eQTL_BrainMeta	ENSG00000103381.12	16	12731843	rs7185786	16	12745613	A	G	0.258821	0.00121738	0.00113511	0.283505	0.285661	0.0354981	8.46881e-16	0.00426163	0.00400876	0.287746	0.287746	0.500752	20	0.711384
	CPQ	eQTL_BrainMeta	ENSG00000104324.16	8	96897448	rs2651449	8	96645666	G	A	0.0438614	-0.00130561	0.00216594	0.546648	-0.784903	0.0675943	3.58239e-31	0.0016634	0.00276322	0.547187	0.533351	0.790691	6	0.855956
	CPS1	eQTL_BrainMeta	ENSG00000021826.17	2	210578394	rs2287419	2	210475954	A	C	0.515006	-0.000701441	0.00101746	0.490568	0.425742	0.034795	2.00264e-34	-0.00164757	0.00239364	0.491256	0.113601	0.0646462	20	0.829426
	CPSF1	eQTL_BrainMeta	ENSG00000071894.17	8	144401188	rs2280836	8	144396341	G	A	0.432411	-0.000630828	0.000357828	0.0779113	-1.06618	0.0256366	0	0.000591672	0.000335919	0.0781785	0.0421709	0.0991572	12	0.479522
	CPSF2	eQTL_BrainMeta	ENSG00000165934.13	14	92147057	rs6420927	14	92113990	A	G	0.576795	-0.00169303	0.00102618	0.0989751	0.249115	0.0305991	3.91207e-16	-0.00679619	0.00420303	0.105884	0.105884	0.0924491	11	0.523454
	CPSF4	eQTL_BrainMeta	ENSG00000160917.15	7	99448147	rs7798877	7	99219070	C	T	0.088179	0.000264495	0.000375382	0.481058	0.457853	0.0622698	1.942e-13	0.000577686	0.000823631	0.48306	0.48306	0.11827	18	0.826264
	CPSF7	eQTL_BrainMeta	ENSG00000149532.16	11	61416336	rs3018731	11	61481304	A	G	0.278544	-0.00352048	0.00131897	0.00760548	-0.237745	0.0359685	3.84822e-11	0.0148078	0.00598311	0.0133261	0.0133261	null	null	0.243896
	CPT1B	eQTL_BrainMeta	ENSG00000205560.13	22	50573663	rs131756	22	50583170	T	C	0.524319	-0.000295892	0.00101645	0.770973	0.761974	0.0297285	6.86344e-145	-0.000388322	0.00133406	0.770987	0.516672	0.266031	20	0.938156
	CPT1C	eQTL_BrainMeta	ENSG00000169169.15	19	49702315	rs12984428	19	49696359	A	G	0.400162	-5.48042e-05	0.000353094	0.876655	-0.563046	0.0283365	7.40239e-88	9.73353e-05	0.000627134	0.876658	0.0716227	0.0305919	5	0.966856
	CPVL	eQTL_BrainMeta	ENSG00000106066.15	7	29095343	rs245883	7	29148330	A	G	0.462308	-0.000160322	0.000353178	0.649872	0.628908	0.0274775	6.10291e-116	-0.000254921	0.000561683	0.649936	0.913407	0.714676	12	0.899557
	CPXM2	eQTL_BrainMeta	ENSG00000121898.13	10	123823237	rs28568391	10	123869024	A	G	0.427641	0.000792427	0.00101866	0.43662	-0.27881	0.0277885	1.08821e-23	-0.00284217	0.00366455	0.437994	0.437994	0.060423	8	0.805554
	CR1	eQTL_BrainMeta	ENSG00000203710.12	1	207568956	rs679515	1	207577223	T	C	0.179954	0.00119391	0.00128469	0.352716	0.834662	0.0359364	2.48034e-119	0.00143041	0.00154041	0.353101	0.566122	0.719116	20	0.758976
	CR2	eQTL_BrainMeta	ENSG00000117322.18	1	207472063	rs2093761	1	207613197	A	G	0.184455	0.00138647	0.00127329	0.276204	0.396404	0.0502338	2.99361e-15	0.00349763	0.00324255	0.280737	0.262415	0.825236	14	0.705634
	CRABP1	eQTL_BrainMeta	ENSG00000166426.8	15	78344289	rs12910273	15	78341528	C	T	0.331724	-0.00270508	0.00107006	0.0114724	-0.503246	0.0287308	1.08345e-68	0.00537526	0.00214834	0.0123478	0.0492516	0.00815068	11	0.236732
	CRABP2	eQTL_BrainMeta	ENSG00000143320.9	1	156702711	rs10157555	1	156802060	G	A	0.25035	-0.000140062	0.00112559	0.900971	-0.214658	0.0321384	2.40284e-11	0.000652489	0.00524453	0.900988	0.900988	0.794529	18	0.971581
	CRACD	eQTL_BrainMeta	ENSG00000109265.14	4	56188849	rs4865055	4	56120246	G	C	0.215059	0.0014285	0.00127657	0.263132	-0.228601	0.0392156	5.56482e-09	-0.00624889	0.00568622	0.271788	0.271788	null	null	0.700475
	CRACDL	eQTL_BrainMeta	ENSG00000196872.12	2	98865053	rs6707462	2	99032226	T	C	0.506595	-0.00141662	0.00102132	0.165425	0.206517	0.0309655	2.57107e-11	-0.00685959	0.00505126	0.174464	0.174464	0.690563	20	0.604164
	CRADD	eQTL_BrainMeta	ENSG00000169372.13	12	93786108	rs7972283	12	93861366	G	T	0.495571	0.000239413	0.00101673	0.813841	-0.179532	0.0299384	2.01361e-09	-0.00133354	0.00566759	0.813982	0.813982	0.415339	8	0.955046
	CRAT	eQTL_BrainMeta	ENSG00000095321.18	9	129102665	rs10819468	9	129119538	T	C	0.30949	0.00284014	0.00120396	0.0183248	-0.489897	0.0343691	4.23356e-46	-0.00579742	0.00249101	0.0199475	0.0199475	0.00310066	18	0.27799
	CRB1	eQTL_BrainMeta	ENSG00000134376.17	1	197373330	rs2821115	1	197361055	T	A	0.216637	-0.00257456	0.0013021	0.0480143	0.210211	0.0351205	2.15827e-09	-0.0122475	0.00652344	0.0604559	0.0604559	0.299084	20	0.43701
	CRBN	eQTL_BrainMeta	ENSG00000113851.15	3	3162178	rs1672758	3	3175993	C	A	0.1904	0.00280384	0.00115553	0.015247	0.474858	0.0376613	1.89193e-36	0.00590459	0.00247807	0.0171845	0.0015282	0.00256692	13	0.260707
	CRCP	eQTL_BrainMeta	ENSG00000241258.7	7	66134586	rs62467809	7	66603572	C	T	0.523405	0.00089483	0.00101189	0.376526	0.552508	0.0395398	2.26356e-44	0.00161958	0.00183511	0.37748	0.0481542	0.0253986	20	0.774778
	CREB3L2	eQTL_BrainMeta	ENSG00000182158.15	7	137938532	rs273960	7	137912259	T	C	0.380502	0.000849594	0.00103119	0.409996	0.237785	0.0294088	6.19092e-16	0.00357295	0.00435908	0.412413	0.673609	0.937434	20	0.794173
	CREB3L4	eQTL_BrainMeta	ENSG00000143578.16	1	153970948	rs4845586	1	153970121	G	T	0.48005	0.000829822	0.00101932	0.415591	0.273074	0.031653	6.2925e-18	0.00303881	0.00374934	0.417656	0.417656	0.196942	17	0.795199
	CREBL2	eQTL_BrainMeta	ENSG00000111269.3	12	12628468	rs10845596	12	12627456	T	C	0.443182	0.000673559	0.000358256	0.0600936	0.310647	0.0283961	7.43624e-28	0.00216824	0.00117016	0.0638907	0.128222	0.671482	20	0.442503
	CREG1	eQTL_BrainMeta	ENSG00000143162.9	1	167541461	rs1229430	1	167544181	C	T	0.38718	-5.16498e-05	0.000353228	0.883746	-0.294162	0.029449	1.70538e-23	0.000175583	0.00120092	0.883758	0.733765	0.689872	10	0.967802
	CREG2	eQTL_BrainMeta	ENSG00000175874.10	2	101366526	rs4850970	2	101381193	A	C	0.491946	0.00208857	0.00102988	0.0425623	-0.520657	0.0299398	9.79672e-68	-0.00401141	0.00199144	0.043975	0.246819	0.306097	20	0.39327
	CRELD1	eQTL_BrainMeta	ENSG00000163703.19	3	9939611	rs781871	3	10025121	A	T	0.421204	0.00175317	0.00102508	0.0872163	-0.320557	0.028945	1.66413e-28	-0.00546913	0.00323573	0.0909836	0.202773	0.0503606	15	0.498986
	CRHR1	eQTL_BrainMeta	ENSG00000120088.15	17	45810054	rs199515	17	46779275	G	C	0.2118	-0.000168817	0.00174245	0.922818	0.550963	0.0506738	1.55459e-27	-0.000306404	0.00316268	0.922821	0.922821	0.110897	20	0.977556
	CRHR2	eQTL_BrainMeta	ENSG00000106113.19	7	30676036	rs1468402	7	30629266	G	A	0.346204	-3.19688e-05	0.000353206	0.927882	0.455008	0.032135	1.63634e-45	-7.02598e-05	0.000776278	0.927883	0.927883	0.495724	20	0.979032
	CRIM1	eQTL_BrainMeta	ENSG00000150938.10	2	36453457	rs2052627	2	36347832	C	G	0.380037	-0.000171412	0.00105546	0.870986	0.217295	0.0343642	2.56058e-10	-0.000788848	0.00485887	0.871029	0.871029	0.870568	7	0.966856
	CRIPT	eQTL_BrainMeta	ENSG00000119878.6	2	46623296	rs1598517	2	46630262	T	C	0.430572	0.000386486	0.00105069	0.712992	0.553365	0.029833	8.34556e-77	0.000698429	0.0018991	0.713046	0.166531	0.555999	20	0.918413
	CRISPLD1	eQTL_BrainMeta	ENSG00000121005.9	8	75009531	rs2956605	8	74970819	A	C	0.38387	-0.000184271	0.000353533	0.602208	0.192669	0.0310312	5.33585e-10	-0.000956412	0.00184137	0.603481	0.836003	0.932686	7	0.878587
	CRISPLD2	eQTL_BrainMeta	ENSG00000103196.12	16	84870376	rs1874008	16	84906873	T	C	0.244245	-0.000192349	0.000354894	0.587826	-0.2662	0.0350943	3.31735e-14	0.000722571	0.00133658	0.588776	0.588776	0.147009	16	0.87349
	CRK	eQTL_BrainMeta	ENSG00000167193.8	17	1441926	rs7208768	17	1449407	G	A	0.373686	0.000203017	0.000353416	0.56567	0.393723	0.0294424	8.73766e-41	0.000515634	0.000898455	0.566028	0.566028	0.00546727	20	0.865902
	CRKL	eQTL_BrainMeta	ENSG00000099942.13	22	20935577	rs178250	22	20956047	C	T	0.197347	0.00155788	0.00147344	0.290371	0.228804	0.0375718	1.1307e-09	0.00680878	0.00653607	0.29754	0.29754	0.638432	6	0.720156
	CRLF1	eQTL_BrainMeta	ENSG00000006016.11	19	18589980	rs10419226	19	18692362	T	G	0.4501	-0.000413844	0.000355312	0.244126	-0.381695	0.0306712	1.49394e-35	0.00108423	0.000934948	0.246185	0.246185	0.767333	20	0.677731
	CRLF3	eQTL_BrainMeta	ENSG00000176390.12	17	30797040	rs122898	17	30578236	C	T	0.11667	-0.000527143	0.000359809	0.142903	-0.866364	0.0459156	2.066e-79	0.000608454	0.000416559	0.144107	0.144107	0.819507	20	0.570599
	CRLS1	eQTL_BrainMeta	ENSG00000088766.12	20	6023073	rs6139898	20	6034308	G	A	0.38045	0.00045399	0.000356079	0.202319	0.461365	0.0299783	1.91072e-53	0.000984015	0.000774437	0.203864	0.203864	0.249176	5	0.638158
	CRNKL1	eQTL_BrainMeta	ENSG00000101343.15	20	20045207	rs13037134	20	20036999	C	T	0.43859	-4.11053e-06	0.000352699	0.990701	0.17858	0.0308682	7.24112e-09	-2.30179e-05	0.00197503	0.990701	0.990701	0.183114	9	0.997427
	CROCC	eQTL_BrainMeta	ENSG00000058453.17	1	16856619	rs2647189	1	17080921	C	T	0.421134	0.000212751	0.00101657	0.834227	0.347281	0.0378112	4.13002e-20	0.000612619	0.00292798	0.834269	0.953793	0.693706	20	0.961724
	CRPPA	eQTL_BrainMeta	ENSG00000214960.11	7	16295015	rs7783810	7	16154252	C	T	0.434001	0.00030221	0.000353949	0.393202	-0.369129	0.0316067	1.63549e-31	-0.00081871	0.000961434	0.394463	0.394463	0.691009	20	0.784854
	CRTAC1	eQTL_BrainMeta	ENSG00000095713.14	10	97947914	rs2477673	10	97991490	T	C	0.434798	0.000683619	0.000358789	0.0567347	-0.29903	0.0287884	2.83666e-25	-0.00228613	0.00121986	0.0609193	0.0951283	0.0458772	9	0.437751
	CRTAP	eQTL_BrainMeta	ENSG00000170275.15	3	33130894	rs6550207	3	33113893	T	C	0.168807	0.000805326	0.00161993	0.619094	-0.77282	0.0423014	1.45157e-74	-0.00104206	0.00209691	0.619224	0.898858	0.806955	20	0.886136
	CRTC3	eQTL_BrainMeta	ENSG00000140577.16	15	90587634	rs12913819	15	90502696	T	C	0.128528	-3.3424e-05	0.00146479	0.981795	-0.243925	0.0411321	3.02402e-09	0.000137026	0.0060051	0.981795	0.981795	0.714095	8	0.994396
	CRYBB1	eQTL_BrainMeta	ENSG00000100122.7	22	26608652	rs4276	22	26625461	A	G	0.523785	5.62809e-05	0.000352719	0.873225	0.275577	0.0291743	3.52411e-21	0.000204229	0.00128011	0.873243	0.873243	0.354486	9	0.966856
	CRYBB2	eQTL_BrainMeta	ENSG00000244752.3	22	25222217	rs2001159	22	25200903	C	T	0.4141	0.00117028	0.00106027	0.269699	-0.278096	0.0353528	3.6526e-15	-0.0042082	0.00384997	0.274373	0.274373	0.156606	13	0.700877
	CRYBB3	eQTL_BrainMeta	ENSG00000100053.10	22	25203609	rs2269672	22	25201364	T	C	0.47864	0.000400022	0.000353897	0.258336	0.304197	0.0397457	1.95455e-14	0.00131501	0.001176	0.26348	0.26348	0.708396	10	0.692894
	CRYBG1	eQTL_BrainMeta	ENSG00000112297.18	6	106466367	rs6938452	6	106516849	G	A	0.579805	0.00194815	0.00102681	0.0577898	0.304124	0.0288071	4.7018e-26	0.00640578	0.00343037	0.0618495	0.0254709	0.399381	18	0.438445
	CRYBG3	eQTL_BrainMeta	ENSG00000080200.10	3	97883498	rs4857302	3	97941262	A	C	0.4937	-0.000205033	0.000353115	0.561482	0.613381	0.0297814	2.97291e-94	-0.000334268	0.000575916	0.561638	0.807262	0.468246	17	0.863289
	CRYGA	eQTL_BrainMeta	ENSG00000168582.5	2	208162164	rs10164586	2	208166617	G	A	0.2906	-0.00120363	0.00103864	0.246518	-0.617826	0.0408577	1.17018e-51	0.00194817	0.00168606	0.247901	0.247901	0.763503	20	0.678908
	CRYGD	eQTL_BrainMeta	ENSG00000118231.5	2	208123066	rs13403189	2	208114396	A	G	0.417365	0.00272858	0.00105416	0.00964279	0.256512	0.03263	3.80384e-15	0.0106372	0.00432665	0.0139502	0.0505418	0.0399753	20	0.244236
	CRYGS	eQTL_BrainMeta	ENSG00000213139.8	3	186542571	rs10937252	3	186542951	G	A	0.449288	0.000169468	0.000352996	0.631167	0.194642	0.0290331	2.02574e-11	0.000870666	0.00181821	0.632039	0.632039	0.0706244	9	0.892888
	CRYL1	eQTL_BrainMeta	ENSG00000165475.15	13	20464769	rs9552222	13	20517697	G	A	0.154024	-0.00095395	0.00142532	0.503312	-0.293479	0.0392623	7.7298e-14	0.00325048	0.00487607	0.505015	0.328489	0.755894	4	0.836556
	CRYM	eQTL_BrainMeta	ENSG00000103316.12	16	21270979	rs4783388	16	21221793	G	A	0.3143	-0.00157076	0.00117099	0.179791	0.208565	0.0291161	7.87919e-13	-0.00753126	0.00571207	0.187343	0.187343	0.334432	3	0.618647
	CRYZ	eQTL_BrainMeta	ENSG00000116791.14	1	74719445	rs4145871	1	74753020	C	T	0.311268	0.000349097	0.00106885	0.743962	0.869441	0.0308746	1.78673e-174	0.000401519	0.00122943	0.743979	0.175816	0.96758	16	0.927647
	CSDC2	eQTL_BrainMeta	ENSG00000172346.15	22	41569376	rs169361	22	41481985	A	G	0.193464	0.00432161	0.00123743	0.000478689	1.18325	0.0365108	2.10713e-230	0.00365233	0.00105185	0.000516014	0.000153673	0.00450876	20	0.0477285
	CSE1L	eQTL_BrainMeta	ENSG00000124207.17	20	49071603	rs6125540	20	49087502	C	T	0.577408	0.00275038	0.00103565	0.00791417	-0.416663	0.0314252	4.00864e-40	-0.00660097	0.00253495	0.00921457	0.00921457	0.0178181	20	0.215388
	CSF1R	eQTL_BrainMeta	ENSG00000182578.14	5	150083331	rs216140	5	150063735	C	T	0.276298	3.43263e-06	0.000372325	0.992644	0.288706	0.033449	6.06988e-18	1.18897e-05	0.00128964	0.992644	0.992644	0.78756	20	0.998025
	CSGALNACT1	eQTL_BrainMeta	ENSG00000147408.14	8	19581095	rs4625053	8	19459759	G	A	0.447047	0.000869178	0.00101811	0.393259	0.873941	0.0259866	6.02098e-248	0.000994551	0.00116533	0.393412	0.758237	0.201046	20	0.784271
	CSGALNACT2	eQTL_BrainMeta	ENSG00000169826.8	10	43161874	rs2505506	10	43150406	C	T	0.170269	0.000393903	0.000357105	0.270007	1.07945	0.0416005	1.91564e-148	0.000364911	0.00033112	0.270439	0.669788	0.149102	20	0.700135
	CSMD1	eQTL_BrainMeta	ENSG00000183117.19	8	3965162	rs10103876	8	3507373	A	T	0.493502	0.000180156	0.00101637	0.859308	0.198936	0.0286838	4.04846e-12	0.000905596	0.00511068	0.859354	0.859354	0.520874	12	0.966856
	CSMD2	eQTL_BrainMeta	ENSG00000121904.17	1	33839920	rs10914784	1	33820115	G	A	0.483606	0.00064443	0.00101735	0.526446	0.24076	0.030578	3.44498e-15	0.00267665	0.00423923	0.527778	0.527778	0.281647	19	0.846289
	CSNK1E	eQTL_BrainMeta	ENSG00000213923.13	22	38304388	rs2075983	22	38294692	A	G	0.23545	-0.000628398	0.000360534	0.0813401	0.23057	0.0354608	7.91993e-11	-0.00272541	0.00161887	0.0922733	0.0922733	0.566068	6	0.500419
	CSNK1G2	eQTL_BrainMeta	ENSG00000133275.16	19	1961255	rs11671909	19	1967122	C	T	0.39615	-0.000873254	0.00103136	0.397164	-0.187047	0.028329	4.03815e-11	0.00466863	0.00555908	0.401009	0.401009	0.699558	11	0.788314
	CSNK1G3	eQTL_BrainMeta	ENSG00000151292.17	5	123564572	rs6595458	5	123545306	G	A	0.528437	0.000487144	0.000354602	0.16951	-0.409183	0.0305723	7.49053e-41	-0.00119053	0.000871163	0.171751	0.171751	0.0141792	20	0.601773
	CSPG5	eQTL_BrainMeta	ENSG00000114646.10	3	47571515	rs2280567	3	47572923	G	A	0.329731	0.000675045	0.0011614	0.561083	0.247184	0.0365518	1.35563e-11	0.00273094	0.00471585	0.562523	0.562523	0.0467605	17	0.864046
	CSRP2	eQTL_BrainMeta	ENSG00000175183.10	12	76868866	rs431951	12	77043454	A	C	0.443271	0.001111	0.000368203	0.00254994	-0.465939	0.0346413	3.06224e-41	-0.00238442	0.000809877	0.00323814	0.0865007	0.255862	20	0.130772
	CST3	eQTL_BrainMeta	ENSG00000101439.9	20	23632589	rs984503	20	23613688	G	A	0.395052	-0.00186702	0.00107	0.0810065	-0.325742	0.0329542	4.8518e-23	0.00573161	0.00333561	0.0857402	0.0857402	0.804903	14	0.490058
	CSTB	eQTL_BrainMeta	ENSG00000160213.9	21	43774421	rs2329573	21	43778641	C	G	0.417486	-0.000706596	0.00101143	0.484795	-0.274621	0.0294911	1.25445e-20	0.00257298	0.00369335	0.48602	0.48602	0.470043	16	0.827432
	CSTF1	eQTL_BrainMeta	ENSG00000101138.12	20	56399366	rs2426621	20	56402356	G	A	0.448415	-0.000235357	0.000353366	0.505383	-0.199243	0.0275836	5.07632e-13	0.00118126	0.00178107	0.507183	0.507183	0.20155	3	0.837549
	CSTF2T	eQTL_BrainMeta	ENSG00000177613.9	10	51697540	rs61850003	10	51812666	C	T	0.429759	0.0014083	0.0010231	0.168666	-0.197387	0.0317597	5.13184e-10	-0.00713468	0.0053088	0.178969	0.178969	0.0985499	12	0.612008
	CTBP1	eQTL_BrainMeta	ENSG00000159692.16	4	1230699	rs3733338	4	1247684	A	G	0.461306	0.000156698	0.00101615	0.877446	0.254874	0.0306738	9.6381e-17	0.000614805	0.00398756	0.877467	0.877467	0.0907246	20	0.966856
	CTBS	eQTL_BrainMeta	ENSG00000117151.13	1	84562045	rs12752498	1	84624269	C	T	0.331355	-0.000537232	0.00106254	0.613131	-0.335678	0.0341461	8.30957e-23	0.00160044	0.00316955	0.613599	0.613599	0.475408	10	0.884414
	CTC1	eQTL_BrainMeta	ENSG00000178971.16	17	8236436	rs3027238	17	8231743	T	C	0.0275	-0.000122168	0.000375109	0.744661	0.711614	0.0767111	1.75076e-20	-0.000171678	0.000527449	0.744813	0.744813	0.556544	9	0.927861
	CTDNEP1	eQTL_BrainMeta	ENSG00000175826.12	17	7248041	rs409942	17	7265674	T	C	0.377829	-0.000354573	0.00106176	0.738418	-0.413357	0.0349522	2.85249e-32	0.000857788	0.00256964	0.738518	0.738518	0.118632	20	0.926157
	CTDSPL	eQTL_BrainMeta	ENSG00000144677.15	3	37923175	rs6808011	3	37995423	C	T	0.176869	-0.00236544	0.00148725	0.111727	0.241109	0.0401932	1.98835e-09	-0.00981064	0.00638149	0.124205	0.124205	0.0512925	3	0.551189
	CTHRC1	eQTL_BrainMeta	ENSG00000164932.13	8	103377264	rs3098218	8	103439971	G	A	0.505944	-0.000325629	0.000354337	0.358105	-0.179108	0.0314787	1.27179e-08	0.00181806	0.00200398	0.364288	0.364288	0.172461	9	0.766036
	CTNNA1	eQTL_BrainMeta	ENSG00000044115.21	5	138773001	rs430654	5	138864877	C	T	0.298419	0.00325754	0.0011116	0.00338425	-0.40582	0.0325052	9.03913e-36	-0.00802705	0.00281359	0.0043315	0.0043315	0.000818212	11	0.155345
	CTNNA3	eQTL_BrainMeta	ENSG00000183230.17	10	66804359	rs1037985	10	66236489	A	C	0.436622	0.00112206	0.00101866	0.270675	0.21852	0.0366026	2.37172e-09	0.00513483	0.00474031	0.278709	0.278709	0.10551	6	0.704376
	CTNNAL1	eQTL_BrainMeta	ENSG00000119326.15	9	108978046	rs838819	9	108938885	C	T	0.505815	-0.000254406	0.000354109	0.472486	0.214852	0.0296266	4.107e-13	-0.0011841	0.00165622	0.474646	0.474646	0.0227008	15	0.822257
	CTNNB1	eQTL_BrainMeta	ENSG00000168036.18	3	41227419	rs62258388	3	41244928	A	G	0.470597	-0.000729019	0.0010184	0.474085	0.503752	0.0309241	1.16359e-59	-0.00144718	0.00202358	0.474511	0.162721	0.416509	20	0.822257
	CTNND1	eQTL_BrainMeta	ENSG00000198561.15	11	57786394	rs1966836	11	58214757	A	G	0.291	0.000587116	0.000358027	0.101033	0.160675	0.0262251	8.9689e-10	0.00365406	0.00230671	0.11317	0.11317	0.0346844	5	0.535942
	CTNND2	eQTL_BrainMeta	ENSG00000169862.19	5	11438141	rs440606	5	11589426	A	T	0.440789	0.00112746	0.00101945	0.268749	0.206598	0.0306705	1.62734e-11	0.00545725	0.00500052	0.275125	0.537425	0.044523	16	0.701222
	CTNS	eQTL_BrainMeta	ENSG00000040531.16	17	3649781	rs466867	17	3658417	C	G	0.2549	-0.00068819	0.00110754	0.534359	-0.526363	0.0328613	9.61311e-58	0.00130744	0.00210573	0.534667	0.0473293	0.554469	17	0.850287
	CTPS1	eQTL_BrainMeta	ENSG00000171793.16	1	40996126	rs7512775	1	40980559	T	G	0.312449	0.000373531	0.00106875	0.726711	-0.512054	0.0361144	1.2421e-45	-0.000729475	0.00208781	0.726791	0.411031	0.220769	9	0.922783
	CTR9	eQTL_BrainMeta	ENSG00000198730.9	11	10776435	rs10840488	11	10765097	G	A	0.426521	-0.00249139	0.00106552	0.0193777	-0.195958	0.0292049	1.94908e-11	0.0127139	0.00575819	0.0272468	0.0272468	0.154395	10	0.323568
	CTSA	eQTL_BrainMeta	ENSG00000064601.20	20	45894484	rs6104384	20	45876427	T	C	0.418476	0.000186858	0.00102936	0.855953	-0.469528	0.033791	6.7881e-44	-0.00039797	0.00219252	0.855965	0.310853	0.12624	20	0.966856
	CTSB	eQTL_BrainMeta	ENSG00000164733.22	8	11856029	rs8005	8	11843587	A	C	0.298347	-0.000126325	0.00121167	0.916965	0.460009	0.0401209	1.96475e-30	-0.000274615	0.00263411	0.916968	0.439872	0.199437	20	0.976724
	CTSC	eQTL_BrainMeta	ENSG00000109861.17	11	88312376	rs7128352	11	88354189	T	C	0.497138	-0.000219835	0.000353185	0.533655	0.306579	0.0328648	1.07394e-20	-0.00071706	0.00115458	0.534564	0.471631	0.0158091	20	0.850287
	CTSF	eQTL_BrainMeta	ENSG00000174080.12	11	66566171	rs509556	11	66558891	A	G	0.456	0.000807196	0.000360966	0.025338	-0.262455	0.0360899	3.53534e-13	-0.00307556	0.0014389	0.0325623	0.139952	0.063895	15	0.354031
	CTSH	eQTL_BrainMeta	ENSG00000103811.18	15	78935316	rs12592898	15	78936857	A	G	0.127388	-0.000822682	0.0014534	0.571367	-0.587724	0.0458967	1.53031e-37	0.00139978	0.00247535	0.571742	0.938526	0.0898721	10	0.867701
	CTSK	eQTL_BrainMeta	ENSG00000143387.14	1	150802228	rs72702556	1	150707639	T	C	0.405729	-0.000742635	0.00103052	0.471128	0.430745	0.0341071	1.45743e-36	-0.00172407	0.00239629	0.471849	0.471849	0.124529	20	0.821083
	CTSO	eQTL_BrainMeta	ENSG00000256043.5	4	155937746	rs10019975	4	155952876	T	C	0.358647	1.21242e-05	0.000353214	0.972618	-0.636472	0.0350194	8.16832e-74	-1.90491e-05	0.000554957	0.972618	0.321692	0.0209813	20	0.991145
	CTSS	eQTL_BrainMeta	ENSG00000163131.12	1	150748018	rs7540874	1	150730187	C	A	0.408141	0.000162471	0.000353217	0.645533	0.508064	0.0386392	1.72603e-39	0.000319785	0.000695647	0.645735	0.0023783	0.072125	20	0.89722
	CTSV	eQTL_BrainMeta	ENSG00000136943.12	9	97093116	rs7847433	9	97219196	A	C	0.445856	-0.000809396	0.00105747	0.44403	-0.577693	0.0367499	1.1104e-55	0.00140108	0.00183268	0.44457	0.373479	0.00291837	20	0.807643
	CTSW	eQTL_BrainMeta	ENSG00000172543.9	11	65881775	rs658524	11	65879789	A	G	0.198759	0.00044688	0.000375518	0.234033	-0.425761	0.0419285	3.16565e-24	-0.0010496	0.000888029	0.237227	0.237227	0.104023	20	0.666654
	CTSZ	eQTL_BrainMeta	ENSG00000101160.15	20	58996962	rs151335	20	59004895	A	G	0.200111	-0.00126702	0.0013187	0.33665	0.234878	0.0346875	1.27665e-11	-0.00539437	0.00567066	0.341464	0.341464	0.551396	12	0.750978
	CTTNBP2	eQTL_BrainMeta	ENSG00000077063.11	7	117792395	rs1548461	7	117927522	T	C	0.509245	-0.000946382	0.000362789	0.00909053	0.224703	0.035239	1.81129e-10	-0.00421171	0.00174441	0.015761	0.0322289	0.431897	18	0.251532
	CTTNBP2NL	eQTL_BrainMeta	ENSG00000143079.15	1	112429835	rs2483362	1	112422486	T	C	0.342584	0.000924467	0.00102437	0.366808	-0.31875	0.0315891	6.08572e-24	-0.00290029	0.00322655	0.368716	0.368716	0.225673	14	0.769625
	CTU1	eQTL_BrainMeta	ENSG00000142544.7	19	51103007	rs11883135	19	51106074	A	G	0.205271	-0.00065553	0.00141117	0.642268	-0.242125	0.0360048	1.75856e-11	0.00270741	0.00584216	0.643059	0.643059	0.497076	9	0.896536
	CTU2	eQTL_BrainMeta	ENSG00000174177.13	16	88710940	rs4598894	16	88709733	G	A	0.108763	0.00217996	0.0015909	0.170604	-0.793556	0.0558287	7.48781e-46	-0.00274707	0.00201407	0.172586	0.392447	0.0860482	20	0.602265
	CTXN3	eQTL_BrainMeta	ENSG00000205279.8	5	127653837	rs1086479	5	127720906	T	C	0.249798	-0.00113374	0.00112119	0.311923	-0.234998	0.0333353	1.79545e-12	0.00482449	0.00481991	0.316851	0.316851	0.124268	7	0.734849
	CTXND1	eQTL_BrainMeta	ENSG00000259417.3	15	80223847	rs11637194	15	80201914	G	A	0.370428	-0.000321726	0.000353926	0.363338	-0.653647	0.0334622	5.65965e-85	0.000492202	0.000542049	0.363857	0.292087	0.225314	20	0.766036
	CUBN	eQTL_BrainMeta	ENSG00000107611.16	10	16976889	rs10904883	10	17133485	A	C	0.31413	0.00140331	0.00112717	0.213138	0.474595	0.032776	1.62188e-47	0.00295686	0.00238378	0.214825	0.27351	0.118819	20	0.647259
	CUEDC2	eQTL_BrainMeta	ENSG00000107874.11	10	102427915	rs6584499	10	102428502	G	T	0.319723	5.94307e-05	0.000353436	0.866464	-0.25854	0.0340279	3.01015e-14	-0.00022987	0.00136738	0.866497	0.866497	0.119062	15	0.966856
	CUL3	eQTL_BrainMeta	ENSG00000036257.13	2	224527773	rs1963594	2	224505200	T	C	0.330552	0.00161292	0.00108909	0.138612	-0.250694	0.0325609	1.36886e-14	-0.00643382	0.00442394	0.145858	0.145858	0.16138	20	0.571258
	CUL5	eQTL_BrainMeta	ENSG00000166266.14	11	108058329	rs3858392	11	108021730	A	G	0.232377	-0.00309282	0.00120893	0.0105184	-0.289388	0.034941	1.20916e-16	0.0106874	0.0043723	0.0145114	0.0145114	0.00501445	7	0.244236
	CUL7	eQTL_BrainMeta	ENSG00000044090.11	6	43045780	rs1214705	6	43065136	A	G	0.03845	0.00242778	0.00294045	0.409003	-0.690102	0.0847491	3.85981e-16	-0.003518	0.00428273	0.411397	0.411397	null	null	0.793461
	CUL9	eQTL_BrainMeta	ENSG00000112659.14	6	43203386	rs1214705	6	43065136	A	G	0.03845	0.00242778	0.00294045	0.409003	-0.704241	0.0967897	3.43882e-13	-0.00344737	0.00420214	0.411997	0.411997	null	null	0.794084
	CUTC	eQTL_BrainMeta	ENSG00000119929.13	10	99729346	rs2281636	10	99732646	T	G	0.417259	-0.000249246	0.000353792	0.481123	0.164122	0.0288579	1.29093e-08	-0.00151866	0.00217213	0.484456	0.484456	0.0502058	3	0.826617
	CUX1	eQTL_BrainMeta	ENSG00000257923.12	7	102049937	rs803065	7	102274603	G	A	0.402892	0.00158277	0.00102424	0.122271	-0.226643	0.0325865	3.52229e-12	-0.00698354	0.00462938	0.13142	0.13142	0.469172	14	0.559917
	CUZD1	eQTL_BrainMeta	ENSG00000138161.14	10	122839166	rs2153669	10	122849767	C	T	0.555622	0.000457925	0.000355027	0.197109	0.464913	0.0297367	4.25272e-55	0.000984969	0.000766236	0.19863	0.19863	0.166913	17	0.632342
	CWC15	eQTL_BrainMeta	ENSG00000150316.12	11	94968104	rs11020995	11	94983834	A	C	0.312525	-0.000134023	0.000354231	0.705172	0.587907	0.0338832	1.93915e-67	-0.000227966	0.000602673	0.705239	0.71105	0.315866	7	0.916444
	CWC25	eQTL_BrainMeta	ENSG00000273559.5	17	38812898	rs11653487	17	38786378	C	T	0.44525	-0.000543497	0.000356159	0.127011	0.188107	0.0291253	1.05713e-10	-0.0028893	0.00194552	0.137517	0.137517	0.422791	13	0.565216
	CWF19L1	eQTL_BrainMeta	ENSG00000095485.18	10	100249989	rs61871342	10	100278884	A	G	0.459868	-0.00178681	0.00104145	0.0862172	1.04224	0.0266407	0	-0.0017144	0.0010002	0.0865193	0.34522	0.00676574	20	0.490539
	CWF19L2	eQTL_BrainMeta	ENSG00000152404.15	11	107392094	rs546646	11	107521376	A	G	0.0525315	0.000371606	0.00238306	0.876083	0.549378	0.0727687	4.36458e-14	0.000676413	0.00433867	0.876109	0.876109	0.6379	7	0.966856
	CXADR	eQTL_BrainMeta	ENSG00000154639.19	21	17553311	rs6517770	21	17414870	A	G	0.121389	6.53306e-05	0.000373978	0.861323	0.38046	0.0436099	2.6816e-18	0.000171715	0.00098316	0.86135	0.86135	0.457027	12	0.966856
	CXCL11	eQTL_BrainMeta	ENSG00000169248.13	4	76037549	rs34630680	4	75937118	T	A	0.225753	-0.00177365	0.0011485	0.122512	0.230636	0.039662	6.06186e-09	-0.00769026	0.00515234	0.135548	0.135548	0.148136	9	0.563526
	CXCL12	eQTL_BrainMeta	ENSG00000107562.16	10	44378329	rs10899928	10	43874458	G	A	0.45027	-0.00217374	0.00102775	0.0344265	0.162277	0.0297649	4.98121e-08	-0.0133952	0.0067932	0.0486257	0.0486257	0.0401057	19	0.404134
	CXCL16	eQTL_BrainMeta	ENSG00000161921.17	17	4736731	rs2304970	17	4739492	C	A	0.452937	-0.00122781	0.00101985	0.22862	0.352993	0.0297896	2.16367e-32	-0.0034783	0.00290401	0.231013	0.122218	0.41151	14	0.662832
	CXCL2	eQTL_BrainMeta	ENSG00000081041.9	4	74098118	rs518867	4	74089333	T	C	0.371827	0.000572294	0.00107022	0.592825	-0.183735	0.0290164	2.41823e-10	-0.00311478	0.00584551	0.594138	0.594138	0.809921	6	0.875822
	CYB561	eQTL_BrainMeta	ENSG00000008283.16	17	63439329	rs2286569	17	63440644	C	T	0.49995	-0.00392056	0.0010638	0.000228302	-1.18676	0.0215623	0	0.00330358	0.000898392	0.000235797	0.00122325	0.00466623	15	0.0300432
	CYB561D1	eQTL_BrainMeta	ENSG00000174151.15	1	109498492	rs1149168	1	109430765	A	G	0.223536	0.000376285	0.000356014	0.29054	-0.327936	0.0390208	4.31091e-17	-0.00114743	0.00109417	0.294327	0.294327	0.302148	18	0.71688
	CYB5A	eQTL_BrainMeta	ENSG00000166347.19	18	74271409	rs67726516	18	74372748	T	C	0.44943	-0.00075732	0.00101131	0.453945	-0.186227	0.0278918	2.44237e-11	0.00406664	0.00546454	0.456763	0.747857	0.28465	8	0.813899
	CYB5D2	eQTL_BrainMeta	ENSG00000167740.10	17	4165240	rs2020118	17	4184996	C	T	0.0714429	0.000271324	0.00039286	0.489794	0.408315	0.0580241	1.96443e-12	0.000664496	0.000966774	0.491872	0.772333	0.108257	20	0.82943
	CYB5R1	eQTL_BrainMeta	ENSG00000159348.13	1	202964574	rs2001831	1	202947353	A	C	0.572254	0.000742383	0.00101773	0.465727	-0.219735	0.0299827	2.32364e-13	-0.00337853	0.00465451	0.467923	0.467923	0.59345	6	0.819409
	CYB5R2	eQTL_BrainMeta	ENSG00000166394.15	11	7671161	rs10769815	11	7655896	T	C	0.353139	-0.000495041	0.00108251	0.64745	-0.223287	0.0328494	1.06594e-11	0.00221706	0.00485903	0.648191	0.648191	0.888801	17	0.899168
	CYB5R3	eQTL_BrainMeta	ENSG00000100243.21	22	42633616	rs5758845	22	42667519	A	G	0.467434	0.000726434	0.001018	0.475482	-0.34287	0.0383984	4.28808e-19	-0.00211869	0.00297853	0.476886	0.472682	0.859573	20	0.823193
	CYBA	eQTL_BrainMeta	ENSG00000051523.11	16	88647172	rs1017828	16	88654203	G	A	0.373559	-0.00131895	0.00113845	0.246641	0.252402	0.0314565	1.02498e-15	-0.00522559	0.00455724	0.251524	0.468143	0.556298	18	0.680996
	CYBC1	eQTL_BrainMeta	ENSG00000178927.18	17	82446708	rs7221438	17	82427392	T	C	0.4551	-0.000900775	0.00103811	0.385555	0.199905	0.0306491	6.92027e-11	-0.00450602	0.00523877	0.389718	0.389718	null	null	0.781262
	CYBRD1	eQTL_BrainMeta	ENSG00000071967.12	2	171540188	rs6706526	2	171523880	T	C	0.469221	0.00106893	0.00102063	0.294947	-0.80594	0.0288623	1.37668e-171	-0.00132632	0.00126727	0.295287	0.0667443	0.593533	20	0.717795
	CYFIP2	eQTL_BrainMeta	ENSG00000055163.20	5	157330838	rs11744003	5	157379985	A	G	0.41315	-0.00137793	0.00102288	0.177945	-0.216316	0.0249748	4.6615e-18	0.00636999	0.00478548	0.183154	0.0915006	0.0080029	20	0.613031
	CYGB	eQTL_BrainMeta	ENSG00000161544.10	17	76539266	rs4647879	17	76534963	A	G	0.218533	0.00079927	0.00126408	0.527194	-0.231014	0.0364076	2.22139e-10	-0.00345984	0.00549898	0.529232	0.529232	0.104416	5	0.846811
	CYHR1	eQTL_BrainMeta	ENSG00000187954.13	8	144457625	rs1985022	8	144458648	T	C	0.471838	0.00185304	0.00103389	0.0730854	0.2506	0.0304381	1.82396e-16	0.00739441	0.00422229	0.0798977	0.0798977	0.164352	20	0.481692
	CYP24A1	eQTL_BrainMeta	ENSG00000019186.10	20	54163716	rs2259735	20	54171775	T	C	0.590853	0.000767723	0.00104484	0.462475	0.907276	0.0269762	5.61444e-248	0.000846184	0.00115189	0.462581	0.462581	0.579973	20	0.817405
	CYP26A1	eQTL_BrainMeta	ENSG00000095596.12	10	93075680	rs12263369	10	93063586	C	T	0.409542	0.00212884	0.00104191	0.0410314	-0.313572	0.0343485	6.90385e-20	-0.00678899	0.00340491	0.0461647	0.150748	0.172979	16	0.399506
	CYP26B1	eQTL_BrainMeta	ENSG00000003137.9	2	72138550	rs10190799	2	72165459	T	A	0.390882	-0.000422469	0.00104321	0.685499	0.251856	0.0343303	2.19655e-13	-0.00167742	0.00414838	0.685951	0.685951	0.208403	10	0.910805
	CYP26C1	eQTL_BrainMeta	ENSG00000187553.10	10	93065169	rs12256889	10	93067426	A	C	0.29445	0.000273285	0.00035473	0.441061	-0.698155	0.034738	7.71887e-90	-0.000391439	0.000508469	0.441396	0.304459	0.0937669	20	0.807044
	CYP27A1	eQTL_BrainMeta	ENSG00000135929.9	2	218798521	rs13390199	2	218735712	G	A	0.487376	0.00278723	0.00102895	0.00675266	0.189473	0.0298755	2.26692e-10	0.0147104	0.00590522	0.0127351	0.0127351	0.039851	11	0.23971
	CYP27C1	eQTL_BrainMeta	ENSG00000186684.14	2	127202072	rs11890243	2	127200465	C	A	0.296224	-3.50829e-05	0.000354369	0.921138	-0.266746	0.0338934	3.54278e-15	0.000131522	0.0013286	0.921144	0.623233	0.573919	20	0.977101
	CYP2C19	eQTL_BrainMeta	ENSG00000165841.11	10	94809114	rs10786169	10	94558569	T	G	0.442238	0.000190762	0.00104248	0.854807	-0.222716	0.0333378	2.37989e-11	-0.000856526	0.00468253	0.854861	0.854861	0.795167	5	0.966856
	CYP2C8	eQTL_BrainMeta	ENSG00000138115.15	10	95053135	rs7094144	10	95101637	A	G	0.415135	-4.27703e-05	0.00101646	0.966437	-0.312726	0.0334279	8.34074e-21	0.000136766	0.00325034	0.966437	0.90574	0.83016	20	0.989722
	CYP2D6	eQTL_BrainMeta	ENSG00000100197.23	22	42128682	rs3021083	22	42142093	C	T	0.45615	0.00214513	0.00103204	0.0376593	-0.873223	0.0337671	1.86902e-147	-0.00245657	0.00118568	0.0382783	0.0258794	0.00790129	20	0.375261
	CYP2E1	eQTL_BrainMeta	ENSG00000130649.10	10	133540813	rs1536826	10	133543735	A	C	0.180285	-0.000102291	0.000372689	0.783726	-0.408903	0.0448859	8.25137e-20	0.000250159	0.000911849	0.783822	0.85828	0.486334	7	0.944583
	CYP2J2	eQTL_BrainMeta	ENSG00000134716.11	1	59910040	rs4915843	1	59988798	G	C	0.119117	-0.00107858	0.00137449	0.432625	0.360002	0.0548477	5.25024e-11	-0.00299603	0.00384521	0.435886	0.435886	0.205809	4	0.803868
	CYP2R1	eQTL_BrainMeta	ENSG00000186104.11	11	14884836	rs11023332	11	14762564	G	C	0.57255	-0.00105493	0.00103197	0.306661	0.229061	0.0301486	3.01408e-14	-0.00460547	0.00454581	0.311001	0.311001	0.2036	15	0.730453
	CYP2U1	eQTL_BrainMeta	ENSG00000155016.18	4	107942505	rs6833132	4	107905126	A	T	0.22972	-0.00140262	0.00126798	0.268648	-0.265394	0.0372488	1.04151e-12	0.00528504	0.00483497	0.274356	0.274356	0.706366	7	0.700877
	CYP39A1	eQTL_BrainMeta	ENSG00000146233.8	6	46601205	rs8427	6	46653360	A	T	0.48794	5.6705e-05	0.0010085	0.955161	-0.33549	0.0309728	2.43394e-27	-0.000169021	0.00300608	0.955161	0.955161	0.786524	17	0.987839
	CYP4A11	eQTL_BrainMeta	ENSG00000187048.13	1	46935330	rs2269231	1	46935752	A	T	0.213621	0.000427648	0.00121749	0.725398	0.385712	0.0502347	1.61338e-14	0.00110872	0.00315978	0.725674	0.725674	0.082461	17	0.922783
	CYP4A22	eQTL_BrainMeta	ENSG00000162365.12	1	47143585	rs11211407	1	46949067	T	G	0.198024	0.000475129	0.00120102	0.692398	-0.209637	0.0328473	1.7458e-10	-0.00226643	0.00574006	0.692957	0.692957	0.23807	13	0.914683
	CYP4B1	eQTL_BrainMeta	ENSG00000142973.14	1	46788626	rs10890430	1	46952256	A	G	0.0722601	-0.00154465	0.00156729	0.324352	-0.445659	0.0515816	5.62635e-18	0.00346599	0.00353959	0.327479	0.609963	0.0903535	8	0.743741
	CYP4F11	eQTL_BrainMeta	ENSG00000171903.16	19	15923617	rs3810427	19	15935840	A	C	0.526579	-0.000636697	0.000357197	0.0746707	0.416716	0.0334302	1.15511e-35	-0.00152789	0.00086589	0.0776424	0.131118	0.247826	20	0.478767
	CYP4F12	eQTL_BrainMeta	ENSG00000186204.15	19	15685096	rs6512048	19	15636926	T	C	0.448454	0.000409304	0.00104241	0.694578	-0.622233	0.0323266	1.45823e-82	-0.000657798	0.00167563	0.694639	0.92103	0.480507	20	0.914683
	CYP4F2	eQTL_BrainMeta	ENSG00000186115.13	19	15888050	rs3093081	19	15900003	A	G	0.516719	0.000306297	0.00100329	0.760142	-0.480165	0.0317576	1.20099e-51	-0.0006379	0.00208988	0.760189	0.695963	0.565193	20	0.932378
	CYP4F3	eQTL_BrainMeta	ENSG00000186529.16	19	15651861	rs1290617	19	15641087	G	T	0.392255	8.89865e-05	0.000353432	0.801213	-0.97039	0.0274735	2.79758e-273	-9.17018e-05	0.000364226	0.801218	0.665144	0.434425	20	0.951418
	CYP4V2	eQTL_BrainMeta	ENSG00000145476.16	4	186202515	rs2292426	4	186199599	A	G	0.336025	0.000987218	0.0010843	0.362579	0.843157	0.0272054	6.83802e-211	0.00117086	0.00128656	0.362786	0.376254	0.407034	20	0.765265
	CYP4X1	eQTL_BrainMeta	ENSG00000186377.8	1	47037210	rs2405588	1	47026745	T	G	0.360391	0.000993747	0.00103258	0.335853	-0.197507	0.0343046	8.53946e-09	-0.00503146	0.00530061	0.342508	0.342508	0.71355	8	0.75107
	CYP51A1	eQTL_BrainMeta	ENSG00000001630.17	7	92123478	rs2282969	7	91954458	T	C	0.385293	-0.00253451	0.00105537	0.0163259	-0.350992	0.0309623	8.68994e-30	0.00722099	0.00307354	0.0188034	0.0188034	0.0490194	20	0.269765
	CYP7B1	eQTL_BrainMeta	ENSG00000172817.4	8	64693250	rs4461935	8	64787510	G	C	0.503329	0.00624014	0.00116674	8.87643e-08	-0.476227	0.0306369	1.74148e-54	-0.0131033	0.00259094	4.25118e-07	4.25118e-07	6.97339e-07	14	0.00182843
	CYRIA	eQTL_BrainMeta	ENSG00000197872.11	2	16607895	rs3934617	2	16522180	T	C	0.260353	-0.00219741	0.00112729	0.0512613	-0.303709	0.0338415	2.84804e-19	0.00723525	0.00379829	0.0567969	0.0567969	0.0410234	20	0.431952
	CYS1	eQTL_BrainMeta	ENSG00000205795.4	2	10068862	rs62127557	2	10082551	G	A	0.161616	0.000763317	0.00163348	0.640289	0.3059	0.0425856	6.81086e-13	0.00249531	0.0053512	0.640994	0.640994	0.841501	6	0.896072
	CYSTM1	eQTL_BrainMeta	ENSG00000120306.11	5	140228604	rs37354	5	140183623	G	C	0.234558	0.000348336	0.00120523	0.772566	0.445924	0.033583	3.09569e-40	0.000781156	0.00270341	0.772618	0.772618	0.0987787	13	0.938948
	CYTH2	eQTL_BrainMeta	ENSG00000105443.15	19	48475761	rs1799270	19	48466622	T	C	0.0891352	-0.00018479	0.000374032	0.621272	-0.641188	0.053682	6.96249e-33	0.000288199	0.00058384	0.62157	0.690381	0.867596	15	0.88734
	CYTL1	eQTL_BrainMeta	ENSG00000170891.11	4	5017022	rs11724788	4	5016975	G	A	0.2421	0.000355926	0.000373011	0.339983	0.383089	0.0360248	2.06944e-26	0.000929095	0.000977604	0.341919	0.233155	0.630992	7	0.750978
	CZIB	eQTL_BrainMeta	ENSG00000162384.14	1	53217366	rs6663121	1	53221917	C	T	0.437795	-0.000514953	0.000355704	0.147701	-0.663378	0.028949	3.25974e-116	0.000776259	0.000537271	0.148509	0.115055	0.273832	15	0.573918
	D2HGDH	eQTL_BrainMeta	ENSG00000180902.18	2	241751709	rs71430385	2	241761545	A	G	0.484364	-7.64166e-05	0.00103266	0.94101	-0.752529	0.0303255	6.16504e-136	0.000101546	0.00137226	0.941011	0.558942	0.580164	6	0.981563
	DAAM1	eQTL_BrainMeta	ENSG00000100592.16	14	59280026	rs1268581	14	59339309	A	G	0.189042	-0.000187019	0.00132674	0.8879	-0.288134	0.0380534	3.68028e-14	0.00064907	0.00460539	0.88792	0.88792	0.427902	20	0.968701
	DAAM2	eQTL_BrainMeta	ENSG00000146122.17	6	39848588	rs9380893	6	39777660	G	C	0.464391	-0.00026674	0.0010297	0.7956	-0.261909	0.0320594	3.09721e-16	0.00101845	0.0039335	0.7957	0.7957	0.892152	8	0.948796
	DACT1	eQTL_BrainMeta	ENSG00000165617.15	14	58641144	rs35745506	14	58810888	G	A	0.429615	0.000757923	0.00101838	0.456727	-0.250142	0.0316831	2.90073e-15	-0.00302998	0.00408924	0.458716	0.458716	0.0466002	12	0.814598
	DACT2	eQTL_BrainMeta	ENSG00000164488.12	6	168306304	rs10806681	6	168333737	G	A	0.36957	-9.25359e-05	0.00035388	0.793715	-0.408695	0.0314608	1.38302e-38	0.000226418	0.000866052	0.793756	0.0723397	0.0735341	8	0.948054
	DACT3	eQTL_BrainMeta	ENSG00000197380.11	19	46654367	rs931647	19	46640111	G	A	0.37905	-0.000372281	0.000355932	0.295593	-0.163313	0.0283741	8.62824e-09	0.00227956	0.00221514	0.303443	0.303443	0.0396348	5	0.723854
	DAD1	eQTL_BrainMeta	ENSG00000129562.11	14	22577068	rs3751480	14	22611773	A	G	0.339015	6.12108e-06	0.000353736	0.986194	0.273082	0.0310037	1.27325e-18	2.24148e-05	0.00129535	0.986194	0.60046	0.223419	18	0.996036
	DAG1	eQTL_BrainMeta	ENSG00000173402.12	3	49502161	rs12636099	3	49593893	T	C	0.53181	0.00198582	0.00103119	0.0541348	-0.139253	0.0249474	2.37944e-08	-0.0142605	0.00783346	0.068689	0.068689	0.0516725	6	0.452991
	DAGLB	eQTL_BrainMeta	ENSG00000164535.15	7	6446658	rs836556	7	6407410	G	A	0.457601	-8.18147e-06	0.000352511	0.981483	-0.287096	0.0325421	1.12134e-18	2.84973e-05	0.00122786	0.981484	0.981484	0.125192	15	0.994314
	DALRD3	eQTL_BrainMeta	ENSG00000178149.17	3	49018891	rs9841640	3	49059415	C	A	0.346363	0.00513434	0.001146	7.45602e-06	-0.383857	0.0447996	1.05008e-17	-0.0133756	0.00336897	7.17989e-05	7.17989e-05	9.21225e-05	20	0.017225
	DAP	eQTL_BrainMeta	ENSG00000112977.16	5	10720232	rs267934	5	10755804	G	A	0.380906	0.00097253	0.00105884	0.358366	0.336587	0.0295623	4.92938e-30	0.00288939	0.00315605	0.359925	0.404393	0.303961	15	0.764156
	DAP3	eQTL_BrainMeta	ENSG00000132676.16	1	155713485	rs2175391	1	155655811	G	T	0.26189	0.00049282	0.00035735	0.167865	0.190106	0.0319437	2.66049e-09	0.00259234	0.00192955	0.179112	0.179112	0.22152	19	0.612008
	DAPK2	eQTL_BrainMeta	ENSG00000035664.11	15	63989535	rs332235	15	64032950	A	G	0.139137	0.00255504	0.00151461	0.0916173	0.616618	0.0471702	4.74892e-39	0.00414364	0.00247669	0.0943166	0.0943166	0.0272835	7	0.505069
	DAPK3	eQTL_BrainMeta	ENSG00000167657.14	19	3964788	rs3745980	19	3958326	C	G	0.390782	-0.000597015	0.00104349	0.567232	-0.3491	0.0298853	1.58833e-31	0.00171016	0.00299268	0.567697	0.567697	0.707456	8	0.866169
	DAPL1	eQTL_BrainMeta	ENSG00000163331.12	2	158829049	rs6437202	2	158799602	C	G	0.391933	0.000630449	0.00104362	0.545777	-0.206025	0.0351868	4.76448e-09	-0.00306006	0.00509237	0.5479	0.5479	0.0564043	5	0.856292
	DARS2	eQTL_BrainMeta	ENSG00000117593.12	1	173841730	rs7520641	1	173423027	G	A	0.19983	0.000803185	0.00136593	0.556525	-0.442249	0.0460579	7.83908e-22	-0.00181614	0.00309439	0.557263	0.0923497	0.430423	10	0.861379
	DAW1	eQTL_BrainMeta	ENSG00000123977.10	2	227897699	rs10200305	2	227899187	C	G	0.319028	-0.000267774	0.00102212	0.793338	-0.444143	0.0311277	3.44202e-46	0.0006029	0.00230173	0.793372	0.793372	0.874609	7	0.947991
	DBF4B	eQTL_BrainMeta	ENSG00000161692.18	17	44730436	rs11079261	17	44627523	A	G	0.440294	0.00131178	0.00103492	0.204968	-0.488572	0.0340452	1.05501e-46	-0.00268493	0.0021265	0.20673	0.0106252	0.0179469	20	0.641288
	DBH	eQTL_BrainMeta	ENSG00000123454.12	9	133647846	rs1611115	9	133635393	T	C	0.205029	-0.000130513	0.000355496	0.713522	-0.885728	0.0312192	4.57902e-177	0.000147352	0.000401394	0.713545	0.0818857	0.117965	9	0.918646
	DBI	eQTL_BrainMeta	ENSG00000155368.16	2	119369740	rs7598576	2	119347284	A	G	0.4911	0.000582088	0.000357186	0.103175	0.231081	0.0312744	1.48124e-13	0.00251898	0.00158287	0.111518	0.111518	0.296318	10	0.534121
	DBN1	eQTL_BrainMeta	ENSG00000113758.13	5	177465505	rs2545799	5	177425185	T	G	0.455863	-0.00316409	0.00104438	0.00244845	-0.162245	0.0278565	5.73498e-09	0.019502	0.00725585	0.00719333	0.00719333	0.000910774	5	0.200899
	DBNDD1	eQTL_BrainMeta	ENSG00000003249.15	16	90012380	rs4785763	16	90000528	A	C	0.3555	-0.000304554	0.000355124	0.391114	-0.42322	0.0422045	1.14981e-23	0.000719612	0.000842163	0.392839	0.392839	0.0956425	20	0.78421
	DBNL	eQTL_BrainMeta	ENSG00000136279.21	7	44057048	rs4724284	7	44087772	A	G	0.36055	0.000352621	0.000355036	0.320614	0.285012	0.0348202	2.71744e-16	0.00123722	0.00125483	0.32415	0.00499054	0.0217834	10	0.741942
	DBR1	eQTL_BrainMeta	ENSG00000138231.13	3	138167954	rs6800907	3	138155816	C	G	0.296952	0.00115863	0.00107192	0.279743	0.205332	0.0320124	1.41614e-10	0.00564273	0.00529402	0.286483	0.286483	0.816855	10	0.711132
	DBT	eQTL_BrainMeta	ENSG00000137992.15	1	100218376	rs3131837	1	100252204	C	G	0.146309	0.00205585	0.00153337	0.180007	-0.4993	0.0429595	3.16476e-31	-0.00411746	0.00309141	0.182893	0.182893	0.0715097	9	0.613031
	DBX2	eQTL_BrainMeta	ENSG00000185610.6	12	45032885	rs1495042	12	45040603	T	C	0.472205	0.000140681	0.000352759	0.690039	0.235349	0.0349071	1.56058e-11	0.000597756	0.0015015	0.690551	0.690551	0.800103	13	0.914006
	DCAF13	eQTL_BrainMeta	ENSG00000164934.14	8	103429084	rs3098233	8	103382516	T	C	0.217308	3.61637e-05	0.000354255	0.91869	-0.481421	0.0402368	5.4393e-33	-7.51187e-05	0.00073588	0.918693	0.252518	0.12783	10	0.977013
	DCAF16	eQTL_BrainMeta	ENSG00000163257.11	4	17805707	rs12640250	4	17791246	A	C	0.287899	-0.00389847	0.00113534	0.000595281	0.315774	0.0313355	6.96782e-24	-0.0123458	0.00379841	0.00115305	0.00115305	0.00281957	13	0.0799876
	DCAF17	eQTL_BrainMeta	ENSG00000115827.14	2	171459634	rs2058926	2	171497034	T	C	0.11915	-0.000110487	0.000357035	0.756974	-0.309595	0.0493141	3.42913e-10	0.000356875	0.00115463	0.75726	0.75726	0.715316	7	0.931511
	DCAF4	eQTL_BrainMeta	ENSG00000119599.17	14	72943040	rs2098321	14	72927414	C	T	0.17769	0.000454964	0.00141014	0.74697	-0.315249	0.0392179	9.10258e-16	-0.00144319	0.00447671	0.747167	0.803741	0.366665	13	0.928378
	DCAF4L1	eQTL_BrainMeta	ENSG00000182308.7	4	41984111	rs2581438	4	41985875	G	A	0.169867	-0.000785765	0.000379441	0.0383727	0.246703	0.0393322	3.55797e-10	-0.00318507	0.00161971	0.0492471	0.0492471	0.922808	10	0.404826
	DCAF7	eQTL_BrainMeta	ENSG00000136485.15	17	63572379	rs59596917	17	63728904	T	A	0.388116	0.000403117	0.00105634	0.702744	-0.210665	0.0384241	4.19085e-08	-0.00191355	0.00502643	0.703428	0.703428	0.793822	8	0.916444
	DCAKD	eQTL_BrainMeta	ENSG00000172992.12	17	45042224	rs8071429	17	45051538	T	A	0.373384	-0.00075531	0.0010303	0.4635	-0.755467	0.0360852	2.53469e-97	0.000999792	0.00136463	0.463774	0.739868	0.000939266	20	0.818167
	DCBLD1	eQTL_BrainMeta	ENSG00000164465.19	6	117511837	rs389663	6	117546888	T	C	0.329371	-0.000778475	0.000361142	0.0311157	-0.478104	0.0358836	1.68411e-40	0.00162825	0.000765185	0.0333437	0.0496226	0.106178	17	0.356322
	DCBLD2	eQTL_BrainMeta	ENSG00000057019.16	3	98848818	rs2439232	3	98847827	T	A	0.0807792	-0.00304056	0.00211757	0.151038	0.487804	0.0607852	1.01478e-15	-0.00623315	0.00440995	0.15753	0.15753	0.613979	4	0.584317
	DCC	eQTL_BrainMeta	ENSG00000187323.12	18	52938050	rs4321259	18	53097270	A	G	0.430896	0.00245382	0.000423631	6.94125e-09	0.312786	0.0354517	1.11548e-18	0.00784503	0.00162017	1.28481e-06	1.28481e-06	7.28291e-06	20	0.00184199
[truncated: 6,745 more rows]
