# Supplementary material for: Shared latent genetic liability across fibromyalgia and psychiatric traits: Novel insights from genomic structural equation modeling
Source: PLoS Genet. 2026 Jan 23;22(1):e1012034. doi: 10.1371/journal.pgen.1012034 (PMC12867332; doi:10.1371/journal.pgen.1012034)
Supplement: S19 Table — (XLSX) [file pgen.1012034.s019.xlsx]

## Sheet: Munka1
	S19 Table. Association of Brain DNA Methylation with mvFibroPsych
	Gene	qtl_name	probeID	ProbeChr	Probe_bp	topSNP	topSNP_chr	topSNP_bp	A1	A2	Freq	b_GWAS	se_GWAS	p_GWAS	b_eQTL	se_eQTL	p_eQTL	b_SMR	se_SMR	p_SMR	p_SMR_multi	p_HEIDI	nsnp_HEIDI	FDR
	A1BG	mQTL_BrainMeta	cg05317207	19	58356303	rs11673019	19	58365693	C	T	0.580907	-0.00287174	0.00103814	0.00567058	0.609736	0.0576739	4.01311e-26	-0.00470981	0.00175992	0.00744726	0.00744726	0.372665	12	0.100081
	A3GALT2	mQTL_BrainMeta	cg15059804	1	33300717	rs12041371	1	33296061	T	C	0.43004	0.00290078	0.00105757	0.00609026	1.09436	0.0279365	0	0.00265066	0.000968742	0.00621565	0.00295432	0.0836002	14	0.0935765
	A4GALT	mQTL_BrainMeta	cg03207265	22	42768537	rs8140077	22	42768363	G	A	0.597837	-0.000785494	0.000361562	0.0298178	1.14822	0.0271978	0	-0.0006841	0.000315307	0.0300347	0.0663106	0.0773125	15	0.165847
	A4GNT	mQTL_BrainMeta	cg09866565	3	138125594	rs2622742	3	138140018	T	C	0.688151	-0.000768007	0.000359987	0.0328895	-0.507613	0.0598947	2.34896e-17	0.00151298	0.0007313	0.0385568	0.0385568	0.841617	5	0.181899
	AAAS	mQTL_BrainMeta	cg02015004	12	53324643	rs1110720	12	53288542	G	A	0.364935	-0.000192714	0.000353451	0.585592	-0.375693	0.064059	4.49672e-09	0.000512955	0.000944852	0.587203	0.587203	0.0307072	7	0.693662
	AACS	mQTL_BrainMeta	cg16118089	12	125065996	rs10773141	12	125065308	A	G	0.5545	0.00105879	0.00116405	0.363044	0.495769	0.0603557	2.13729e-16	0.00213566	0.00236231	0.365967	0.365967	0.402915	6	0.51934
	AADAC	mQTL_BrainMeta	cg21509105	3	151837241	rs4109171	3	151834135	C	A	0.567272	-0.000124898	0.0010087	0.901457	-0.289928	0.0442879	5.8927e-11	0.000430792	0.00347976	0.901474	0.901474	0.912871	3	0.927519
	AADACL2	mQTL_BrainMeta	cg26295774	3	151742578	rs9832638	3	151760981	C	T	0.65296	-0.00183616	0.0010785	0.0886582	-0.338518	0.0469993	5.90728e-13	0.00542413	0.00327374	0.0975476	0.0975476	0.315369	5	0.267939
	AADACL3	mQTL_BrainMeta	cg01097325	1	12715845	rs3000864	1	12714996	C	T	0.8504	-0.000458599	0.000374907	0.221242	-1.30144	0.0367809	3.06687e-274	0.000352379	0.000288244	0.221517	0.221517	0.697647	8	0.394121
	AADACL4	mQTL_BrainMeta	cg22673583	1	12659038	rs2256901	1	12659200	T	C	0.95795	0.000184173	0.000357636	0.606572	-0.989283	0.168623	4.44171e-09	-0.000186168	0.0003629	0.607951	0.607951	null	null	0.708783
	AADAT	mQTL_BrainMeta	cg24486707	4	170428597	rs1881617	4	170445285	T	C	0.604122	-0.000685209	0.000359309	0.0565182	0.358001	0.0628401	1.21929e-08	-0.00191399	0.00105839	0.0705455	0.0705455	0.393449	14	0.234365
	AAK1	mQTL_BrainMeta	cg12518775	2	69743162	rs877123	2	69717028	G	A	0.827421	-0.000832965	0.000379529	0.0281828	0.763402	0.0784395	2.19421e-22	-0.00109112	0.00050964	0.0322765	0.0558086	0.360013	10	0.169979
	AANAT	mQTL_BrainMeta	cg09382492	17	76467599	rs7224108	17	76482816	T	C	0.67215	0.00250221	0.00104868	0.0170301	0.387951	0.0444761	2.71651e-18	0.0064498	0.00280243	0.0213632	0.0213632	0.136751	9	0.146248
	AARD	mQTL_BrainMeta	cg13316295	8	116941915	rs12548648	8	116970072	A	G	0.254046	-0.00204383	0.0011603	0.078159	0.591918	0.0650557	9.14809e-20	-0.00345289	0.00199663	0.0837448	0.0837448	0.237027	7	0.251374
	AARS1	mQTL_BrainMeta	cg05523882	16	70290012	rs8063690	16	70367784	A	T	0.579042	-0.000547498	0.00101734	0.590461	-1.16863	0.0313192	9.92854e-305	0.000468497	0.00087063	0.590499	0.590499	0.610896	12	0.696483
	AARS2	mQTL_BrainMeta	cg00910127	6	44314012	rs3818685	6	44312544	T	C	0.588977	-0.000190582	0.000353131	0.58941	0.333593	0.0438564	2.81616e-14	-0.000571299	0.00106123	0.590344	0.590344	0.587863	12	0.696396
	AASDH	mQTL_BrainMeta	cg09943401	4	56410429	rs13114104	4	56430138	C	A	0.669068	-0.00335597	0.00118162	0.00450943	0.648481	0.0578493	3.64855e-29	-0.00517512	0.00187971	0.00590256	0.00590256	0.856625	3	0.0917948
	AATF	mQTL_BrainMeta	cg24052772	17	37087183	rs11653028	17	37135309	G	C	0.373809	-0.000740891	0.00101803	0.466755	-0.364971	0.0647277	1.71479e-08	0.00203	0.00281248	0.470429	0.470429	0.188411	5	0.604803
	AATK	mQTL_BrainMeta	cg09142578	17	81166686	rs2063033	17	81167323	C	T	0.455176	0.000516997	0.00102301	0.613301	0.639065	0.0424181	2.71561e-51	0.000808989	0.00160169	0.6135	0.6135	0.291534	20	0.712994
	ABAT	mQTL_BrainMeta	cg04332619	16	8713109	rs3095511	16	8704680	G	A	0.760712	-0.00244652	0.00110534	0.0268719	1.14312	0.0319774	7.13241e-280	-0.00214021	0.000968795	0.0271647	0.0865457	0.0265556	20	0.159776
	ABCA1	mQTL_BrainMeta	cg20211653	9	104926443	rs1890883	9	104955181	G	T	0.553822	0.00166542	0.00103706	0.108296	-0.445002	0.0611317	3.35301e-13	-0.00374249	0.0023865	0.116836	0.116836	0.179413	15	0.291433
	ABCA13	mQTL_BrainMeta	cg01939522	7	48455560	rs11763395	7	48513756	G	A	0.531311	0.00178237	0.00102562	0.0822374	0.436967	0.0605312	5.24193e-13	0.00407895	0.00241418	0.0911084	0.0911084	0.0129994	3	0.260304
	ABCA4	mQTL_BrainMeta	cg12085314	1	94045870	rs581244	1	94068434	T	A	0.811329	0.00290712	0.00137442	0.0344158	-1.51446	0.0408587	1.00002e-300	-0.00191958	0.000909006	0.0347096	0.0944423	0.262684	15	0.174988
	ABCA6	mQTL_BrainMeta	cg24086348	17	69141997	rs3744489	17	69141997	C	T	0.318989	-9.02177e-05	0.000353256	0.798423	-0.528773	0.0572029	2.37863e-20	0.000170617	0.000668322	0.798498	0.798498	0.1446	4	0.851902
	ABCA7	mQTL_BrainMeta	cg10749413	19	1041021	rs11879910	19	1039992	C	T	0.880119	0.00151093	0.00132438	0.253931	-0.502647	0.0712828	1.77059e-12	-0.00300593	0.00266908	0.260077	0.260077	0.251449	10	0.428032
	ABCA8	mQTL_BrainMeta	cg21660392	17	68954404	rs764426	17	68971941	C	G	0.59278	0.000489479	0.00104333	0.638962	1.22663	0.0330933	9.99946e-301	0.000399044	0.000850636	0.638989	0.638989	0.0134769	18	0.732377
	ABCA9	mQTL_BrainMeta	cg22093121	17	69061070	rs11871766	17	69025994	C	A	0.34466	4.44216e-05	0.000353163	0.899904	0.400021	0.0646859	6.24775e-10	0.000111048	0.000883045	0.899925	0.899925	0.000958476	11	0.926622
	ABCB10	mQTL_BrainMeta	cg20940675	1	229579038	rs348330	1	229537208	A	G	0.629893	-0.000237655	0.000354235	0.502287	1.29301	0.0348842	9.99964e-301	-0.0001838	0.000274006	0.502357	0.502357	0.107338	6	0.629578
	ABCB4	mQTL_BrainMeta	cg04996195	7	87476082	rs1149222	7	87444459	T	G	0.8008	-0.000549719	0.000375982	0.143717	-1.67525	0.0451965	9.99941e-301	0.000328143	0.000224609	0.144028	0.144028	null	null	0.318623
	ABCB5	mQTL_BrainMeta	cg21202529	7	20616880	rs28603008	7	20667794	G	A	0.310308	-1.46258e-05	0.00106133	0.989005	-0.453255	0.066075	6.89991e-12	3.22683e-05	0.00234158	0.989005	0.767723	0.950622	5	0.992186
	ABCB8	mQTL_BrainMeta	cg26175729	7	151029049	rs6957724	7	151091217	C	T	0.735071	0.000169938	0.00035545	0.632585	-0.49872	0.0689329	4.66001e-13	-0.000340747	0.000714278	0.633326	0.0951843	0.437588	8	0.727933
	ABCB9	mQTL_BrainMeta	cg14644204	12	123034286	rs1727316	12	123134056	T	C	0.7865	0.00369849	0.00133176	0.00548374	-1.44632	0.0390202	9.99967e-301	-0.00255718	0.000923373	0.00561613	0.00561613	0.000419938	7	0.0904756
	ABCC1	mQTL_BrainMeta	cg08863775	16	16024278	rs152033	16	16023414	C	T	0.91245	-0.00050764	0.000394511	0.198179	0.439326	0.0639476	6.41586e-12	-0.0011555	0.000913607	0.205956	0.205956	0.22125	3	0.379694
	ABCC10	mQTL_BrainMeta	cg00050375	6	43437090	rs13191846	6	43419332	A	G	0.4997	-0.000429346	0.00101715	0.672948	-0.348916	0.0447645	6.46751e-15	0.00123051	0.00291945	0.673399	0.673399	0.260879	7	0.758196
	ABCC2	mQTL_BrainMeta	cg03381359	10	99844270	rs3740063	10	99850966	G	A	0.443843	8.90511e-05	0.000352888	0.800771	0.300289	0.0433704	4.39624e-12	0.000296552	0.00117594	0.8009	0.8009	0.211237	7	0.853672
	ABCC3	mQTL_BrainMeta	cg00126959	17	50634842	rs9890046	17	50635350	G	C	0.69837	0.00244254	0.00120016	0.0418328	0.288971	0.0527501	4.29913e-08	0.00845254	0.00443057	0.0564201	0.0564201	null	null	0.21124
	ABCC4	mQTL_BrainMeta	cg11744861	13	95268417	rs2389233	13	95277542	C	T	0.718914	-0.000939414	0.00118896	0.429461	0.502779	0.0676239	1.04625e-13	-0.00186844	0.00237809	0.432049	0.432049	0.165562	17	0.573372
	ABCC5	mQTL_BrainMeta	cg05044414	3	184017154	rs9869029	3	184017498	C	G	0.445241	-0.000991902	0.00100646	0.324362	-1.11282	0.0261322	0	0.000891343	0.000904668	0.324491	0.324491	0.323371	20	0.483757
	ABCC6	mQTL_BrainMeta	cg05702725	16	16104942	rs7187319	16	16100928	C	T	0.83501	0.00129832	0.0013797	0.346699	-0.56576	0.0669928	3.03824e-17	-0.00229482	0.00245376	0.349673	0.349673	0.0902552	4	0.505407
	ABCC8	mQTL_BrainMeta	cg13185308	11	17477272	rs4757524	11	17484182	T	G	0.573988	0.00167076	0.00102697	0.103761	-1.22408	0.0330244	9.99963e-301	-0.00136492	0.000839783	0.104094	0.104094	0.133081	9	0.275973
	ABCC9	mQTL_BrainMeta	cg14669847	12	21946186	rs7966450	12	21946171	T	C	0.479928	-0.00206248	0.00102925	0.0450852	1.07776	0.0283847	0	-0.00191367	0.000956321	0.0453844	0.0453844	0.0110432	11	0.19475
	ABCD4	mQTL_BrainMeta	cg05927268	14	74302664	rs12879227	14	74307024	A	G	0.527427	-0.00119624	0.00103421	0.247405	-0.340221	0.040322	3.23874e-17	0.00351607	0.00306823	0.251812	0.251812	0.312059	4	0.420753
	ABCG1	mQTL_BrainMeta	cg27243685	21	42222256	rs221951	21	42190016	T	A	0.921754	-0.00377353	0.00176746	0.0327613	-0.779047	0.113144	5.75977e-12	0.00484378	0.00237531	0.0414285	0.0414285	0.239328	5	0.186666
	ABCG4	mQTL_BrainMeta	cg22138302	11	119148702	rs71482170	11	119149167	G	A	0.597338	0.0017196	0.00102714	0.0940972	1.08574	0.0290589	1.53991e-305	0.00158381	0.000946977	0.0944274	0.0944274	0.104633	14	0.263879
	ABCG5	mQTL_BrainMeta	cg05864261	2	43838891	rs6741243	2	43836218	A	G	0.568041	-0.00159381	0.00102275	0.119147	0.414834	0.0616189	1.67066e-11	-0.00384205	0.00253063	0.128959	0.128959	0.860028	8	0.304536
	ABHD10	mQTL_BrainMeta	cg06291698	3	111859448	rs4682318	3	111868052	T	A	0.83128	-0.00176561	0.00126261	0.162	-0.461257	0.0632451	3.0277e-13	0.00382783	0.0027872	0.16964	0.16964	0.0606216	7	0.343056
	ABHD11	mQTL_BrainMeta	cg09943102	7	73743458	rs10266412	7	73741881	A	G	0.518268	0.00205368	0.00102248	0.0445872	-0.705816	0.0568248	2.01245e-35	-0.00290966	0.00146747	0.0473929	0.0473929	0.467548	4	0.198257
	ABHD12B	mQTL_BrainMeta	cg26993848	14	50872427	rs7158839	14	50866180	T	C	0.731935	0.00040182	0.000355909	0.2589	0.463893	0.0677479	7.52299e-12	0.000866191	0.000777581	0.265298	0.265298	0.546124	3	0.432543
	ABHD15	mQTL_BrainMeta	cg03461967	17	29569155	rs497993	17	29568510	C	T	0.697794	0.000234429	0.000353728	0.507499	1.13183	0.0303937	1.60024e-303	0.000207124	0.000312578	0.507567	0.507567	0.0267365	11	0.633969
	ABHD17A	mQTL_BrainMeta	cg04664161	19	1876759	rs10414061	19	1885902	A	G	0.655238	-0.000552442	0.00103573	0.593768	0.347205	0.0455815	2.5918e-14	-0.00159111	0.00299037	0.59467	0.59467	0.698634	20	0.699085
	ABHD17C	mQTL_BrainMeta	cg26519051	15	80591656	rs12904437	15	80614563	T	C	0.75434	-0.00153817	0.0012493	0.21824	-0.543194	0.070578	1.39989e-14	0.00283171	0.00232916	0.224075	0.224075	0.12638	5	0.396938
	ABHD2	mQTL_BrainMeta	cg09489435	15	89018260	rs7176822	15	89008515	A	G	0.587162	0.00163534	0.00105094	0.119692	-0.328272	0.0463718	1.45076e-12	-0.00498167	0.00327788	0.128565	0.128565	null	null	0.304288
	ABHD5	mQTL_BrainMeta	cg00495305	3	43618305	rs35471508	3	43656675	G	A	0.583068	-0.00487323	0.00109386	8.38582e-06	-0.395521	0.0615612	1.32005e-10	0.012321	0.00336544	0.000251194	0.000251194	1.2477e-06	10	0.0220388
	ABHD6	mQTL_BrainMeta	cg00206999	3	58236842	rs1515461	3	58237788	G	A	0.663214	0.000901898	0.00109702	0.411002	-0.465244	0.0469322	3.65061e-23	-0.00193855	0.00236605	0.412604	0.412604	0.383172	20	0.55773
	ABHD8	mQTL_BrainMeta	cg15734198	19	17312214	rs34893599	19	17316977	C	A	0.552935	-0.00168265	0.00103675	0.10459	-0.26217	0.0445248	3.90513e-09	0.00641818	0.00410199	0.117665	0.117665	0.254297	3	0.292233
	ABI1	mQTL_BrainMeta	cg14776321	10	26931512	rs11015404	10	26942860	A	G	0.477991	0.00063329	0.000356889	0.0759848	-0.42808	0.0443818	5.14117e-22	-0.00147937	0.000847687	0.0809524	0.0809524	0.868827	10	0.24812
	ABI3	mQTL_BrainMeta	cg05716556	17	49210048	rs623682	17	49213524	T	A	0.4672	0.00249095	0.00103464	0.0160599	0.354278	0.044384	1.43838e-15	0.00703107	0.00305037	0.0211674	0.0211674	0.0606843	14	0.145807
	ABI3BP	mQTL_BrainMeta	cg24647428	3	101070413	rs7373202	3	101070393	G	A	0.475597	-0.00015591	0.00102942	0.879617	-1.09034	0.0261243	0	0.000142992	0.00094413	0.879618	0.0839649	0.345597	14	0.911059
	ABITRAM	mQTL_BrainMeta	cg14082422	9	108935044	rs1772043	9	108915736	A	G	0.355414	-0.00217705	0.00106452	0.0408457	0.279063	0.0476936	4.8817e-09	-0.00780127	0.00404092	0.0535367	0.0535367	0.0366717	6	0.207208
	ABL2	mQTL_BrainMeta	cg18433086	1	179230478	rs2636272	1	179211247	C	G	0.524802	0.000270584	0.00101617	0.790024	0.414978	0.0428954	3.88151e-22	0.000652043	0.00244965	0.790102	0.790102	0.362035	6	0.845555
	ABLIM1	mQTL_BrainMeta	cg10858945	10	114768559	rs11196903	10	114762752	G	A	0.649234	-0.00354658	0.00109311	0.00117669	0.372762	0.0647946	8.76872e-09	-0.00951433	0.00336668	0.00471286	0.00471286	0.00584944	14	0.0834457
	ABLIM2	mQTL_BrainMeta	cg02366519	4	8143965	rs4696770	4	8146549	G	A	0.639142	-0.00208875	0.00112826	0.064126	-0.43693	0.0634728	5.83016e-12	0.00478051	0.00267399	0.0738117	0.0738117	null	null	0.238978
	ABLIM3	mQTL_BrainMeta	cg23229984	5	149141190	rs13153796	5	149121595	T	C	0.702983	-0.000607062	0.000357915	0.089866	-0.326106	0.0448561	3.59348e-13	0.00186155	0.00112702	0.0985857	0.0985857	0.307765	14	0.268954
	ABO	mQTL_BrainMeta	cg06818865	9	133276506	rs8176715	9	133257761	C	T	0.545667	0.00107802	0.00101956	0.290358	0.367216	0.0444073	1.34778e-16	0.00293565	0.00279906	0.294271	0.294271	0.642021	7	0.457578
	ABR	mQTL_BrainMeta	cg23591139	17	1217263	rs12950977	17	1212302	A	C	0.304633	0.00253116	0.00108809	0.020005	0.549626	0.0633312	4.00677e-18	0.00460524	0.00204957	0.0246442	0.0246442	0.323083	6	0.153283
	ABRA	mQTL_BrainMeta	cg22124775	8	106658531	rs936737	8	106756888	G	C	0.810593	0.00261814	0.00136836	0.0557042	0.837352	0.0727539	1.18329e-30	0.00312669	0.00165658	0.0591012	0.0591012	0.774292	8	0.215556
	ABRACL	mQTL_BrainMeta	cg12577850	6	139029976	rs2504377	6	139040800	T	C	0.3747	0.000188799	0.000353677	0.593468	0.396199	0.0443524	4.14705e-19	0.000476525	0.000894266	0.594126	0.806787	0.838762	13	0.698835
	ABT1	mQTL_BrainMeta	cg21350413	6	26577186	rs1056667	6	26510336	T	C	0.5314	-0.00126157	0.000373459	0.000729961	-0.612701	0.0576499	2.20881e-26	0.00205903	0.000639578	0.00128476	0.00128476	0.000466315	7	0.0473227
	ABTB1	mQTL_BrainMeta	cg20104116	3	127710716	rs782440	3	127697299	T	C	0.394482	0.000893048	0.000361968	0.0136175	0.529766	0.0600904	1.18459e-18	0.00168574	0.000709512	0.0175055	0.0175055	0.41083	6	0.136703
	ABTB2	mQTL_BrainMeta	cg04954111	11	34342239	rs7480440	11	34425742	A	T	0.367074	-0.000194957	0.00102954	0.849808	-0.379232	0.0636918	2.6138e-09	0.000514084	0.00271618	0.849883	0.849883	0.822565	18	0.888885
	ACAA2	mQTL_BrainMeta	cg06135495	18	49812615	rs695015	18	49819271	C	G	0.53322	-0.000663256	0.00101832	0.514837	0.606172	0.0488197	2.12521e-35	-0.00109417	0.00168223	0.515414	0.515414	0.564635	5	0.640038
	ACACB	mQTL_BrainMeta	cg24284369	12	109155182	rs7957249	12	109156976	C	G	0.572632	0.00423562	0.00106816	7.32951e-05	-1.04708	0.0287975	1.83107e-289	-0.00404519	0.00102619	8.08201e-05	8.08201e-05	2.31675e-06	18	0.0139874
	ACAD8	mQTL_BrainMeta	cg05949667	11	134256610	rs2010438	11	134222157	A	T	0.578613	-0.000336508	0.0010687	0.752856	0.364776	0.0621236	4.31168e-09	-0.000922508	0.00293396	0.753199	0.753199	0.550727	4	0.817566
	ACAD9	mQTL_BrainMeta	cg13511885	3	128875897	rs4927921	3	128850025	T	C	0.286811	-0.000222668	0.000354371	0.529776	-1.34264	0.0362233	1.00003e-300	0.000165843	0.000263973	0.529836	0.529836	0.415579	14	0.651352
	ACADM	mQTL_BrainMeta	cg03433033	1	75724116	rs1251079	1	75723760	C	T	0.60175	-0.000183931	0.000353437	0.60278	-1.16894	0.0250042	0	0.000157349	0.000302375	0.602802	0.765381	0.249112	17	0.705298
	ACADS	mQTL_BrainMeta	cg02419362	12	120766145	rs494632	12	120751313	C	T	0.527682	-0.00539004	0.00110471	1.06551e-06	-1.07781	0.0271575	0	0.00500091	0.00103267	1.28101e-06	3.19603e-05	1.24122e-05	20	0.00115602
	ACADSB	mQTL_BrainMeta	cg01011367	10	123039176	rs6599644	10	123039648	G	C	0.869565	0.00267713	0.00179805	0.13651	-0.680549	0.063711	1.23815e-26	-0.00393378	0.00266759	0.140305	0.140305	0.133944	5	0.315153
	ACADVL	mQTL_BrainMeta	cg03613822	17	7211821	rs222857	17	7261244	C	T	0.427356	0.000432398	0.000354795	0.222948	-1.22305	0.0329968	9.99901e-301	-0.00035354	0.000290246	0.223198	0.223198	0.123196	18	0.396274
	ACAN	mQTL_BrainMeta	cg07343187	15	88847391	rs2280470	15	88852395	G	A	0.6767	-0.00252384	0.00104688	0.0159168	0.404295	0.0458732	1.21491e-18	-0.00624256	0.00268452	0.0200512	0.0200512	0.0295223	17	0.142755
	ACAP2	mQTL_BrainMeta	cg27323046	3	195381536	rs4677835	3	195376266	T	C	0.572274	-0.00129371	0.00102115	0.205185	-0.607095	0.0372713	1.19058e-59	0.00213099	0.00168711	0.206552	0.206552	0.07971	7	0.38035
	ACAP3	mQTL_BrainMeta	cg05397202	1	1309660	rs2649599	1	1370113	G	A	0.812023	0.000765153	0.00116327	0.510691	0.560217	0.0805255	3.47574e-12	0.00136582	0.00208572	0.51257	0.51257	0.724602	5	0.638073
	ACAT1	mQTL_BrainMeta	cg04873221	11	108121563	rs7129527	11	108174268	A	G	0.585792	0.00135794	0.00103547	0.189715	0.479191	0.0524428	6.39716e-20	0.00283382	0.00218301	0.194246	0.392863	0.257541	9	0.369089
	ACAT2	mQTL_BrainMeta	cg17952826	6	159761152	rs4709372	6	159793897	G	C	0.569553	-0.000404732	0.00102217	0.692139	-0.520252	0.0600574	4.61198e-18	0.000777953	0.00196681	0.692444	0.692444	0.890347	7	0.771913
	ACBD3	mQTL_BrainMeta	cg21690505	1	226127182	rs3892709	1	226124730	G	C	0.478508	-0.00326206	0.00104781	0.00185059	0.496778	0.0415802	6.69167e-33	-0.00656644	0.00217964	0.00259002	0.00254315	0.0192885	18	0.0664248
	ACBD4	mQTL_BrainMeta	cg14275281	17	45112254	rs1053733	17	45105660	A	G	0.423792	-0.000899857	0.000361362	0.0127678	-0.416994	0.0437254	1.47517e-21	0.00215796	0.000895644	0.0159789	0.0530606	2.22371e-05	17	0.13181
	ACBD5	mQTL_BrainMeta	cg01461862	10	27259662	rs10829219	10	27271191	C	T	0.49595	-0.000816446	0.000361492	0.0239116	1.07408	0.0285894	0	-0.000760136	0.000337168	0.0241663	0.0518215	0.383146	20	0.152202
	ACBD6	mQTL_BrainMeta	cg09062138	1	180502527	rs1538620	1	180520601	A	G	0.822154	-0.000394863	0.000374273	0.291419	-0.373341	0.0625227	2.3538e-09	0.00105765	0.00101802	0.298841	0.298841	null	null	0.46165
	ACCS	mQTL_BrainMeta	cg20240860	11	44065873	rs2074043	11	44077435	A	G	0.395929	-0.000356595	0.000354256	0.314125	-0.269894	0.0439279	8.04611e-10	0.00132124	0.00133007	0.320534	0.320534	0.40781	6	0.480472
	ACCSL	mQTL_BrainMeta	cg25019503	11	44030661	rs6485491	11	44030497	C	T	0.54381	-0.0011098	0.00103255	0.282457	0.419266	0.042662	8.5633e-23	-0.002647	0.00247743	0.28532	0.414115	0.141946	13	0.449933
	ACER3	mQTL_BrainMeta	cg10550506	11	76837863	rs894066	11	76846221	C	A	0.398387	0.00284084	0.00104246	0.00642776	1.0603	0.0287988	9.64859e-297	0.00267927	0.000985863	0.00657397	0.00657397	0.000640122	8	0.095513
	ACHE	mQTL_BrainMeta	cg23200774	7	100894755	rs4729619	7	100903671	C	T	0.484571	-0.00333147	0.0010353	0.00129145	-0.270128	0.0434699	5.16056e-10	0.0123329	0.00431601	0.00427014	0.00427014	0.00956753	9	0.0796882
	ACKR1	mQTL_BrainMeta	cg23018689	1	159203750	rs862996	1	159198819	T	C	0.738979	-0.000483928	0.00035692	0.175148	-1.24758	0.0328711	0	0.000387894	0.000286272	0.175423	0.110211	0.436716	9	0.348858
	ACKR3	mQTL_BrainMeta	cg20722637	2	236634019	rs1796437	2	236638035	T	C	0.709216	0.00111373	0.00119436	0.351083	-0.323687	0.0453567	9.57579e-13	-0.00344075	0.00372122	0.355158	0.355158	0.359039	11	0.510785
	ACO2	mQTL_BrainMeta	cg06850241	22	41449210	rs6002385	22	41463552	C	T	0.801447	-0.00436131	0.00123271	0.000403179	1.44716	0.0359314	0	-0.0030137	0.00085509	0.000424408	0.00317402	0.0234308	12	0.0274994
	ACOD1	mQTL_BrainMeta	cg07971596	13	76966274	rs652763	13	76962778	T	A	0.268418	-0.0015841	0.00108644	0.144821	0.38713	0.0695538	2.60782e-08	-0.00409191	0.00290108	0.158399	0.158399	0.0572547	4	0.332925
	ACOT1	mQTL_BrainMeta	cg23004066	14	73535880	rs2041073	14	73505831	T	C	0.5402	-0.000281029	0.000353622	0.426779	1.21663	0.0328234	1.00004e-300	-0.00023099	0.000290725	0.426885	0.424731	0.487893	14	0.56945
	ACOT11	mQTL_BrainMeta	cg20959851	1	54495544	rs1078904	1	54495568	A	G	0.563964	-0.00294038	0.00104676	0.00496896	0.272555	0.0460067	3.13743e-09	-0.0107882	0.0042504	0.0111435	0.0111435	null	null	0.115513
	ACOT12	mQTL_BrainMeta	cg21942082	5	81394406	rs1366597	5	81394425	G	C	0.552546	0.000361024	0.00101696	0.722588	-0.465081	0.0436864	1.82219e-26	-0.000776261	0.00218785	0.722736	0.722736	0.583953	7	0.795237
	ACOT13	mQTL_BrainMeta	cg09008928	6	24667369	rs1129644	6	24653148	A	G	0.695632	-0.000213466	0.000354155	0.546676	-0.573406	0.0433029	5.03638e-40	0.000372278	0.000618273	0.547091	0.547091	0.40652	20	0.664738
	ACOT2	mQTL_BrainMeta	cg23519812	14	73570040	rs42920	14	73642079	C	A	0.144684	-0.000299917	0.00162426	0.853505	-0.490103	0.0854777	9.8268e-09	0.000611948	0.00331585	0.85358	0.85358	0.366722	6	0.891619
	ACOT4	mQTL_BrainMeta	cg13197457	14	73592578	rs10137768	14	73606788	T	C	0.398963	3.95423e-05	0.00104272	0.96975	-0.392188	0.0633688	6.05546e-10	-0.000100825	0.00265878	0.96975	0.96975	null	null	0.977253
	ACOT6	mQTL_BrainMeta	cg09535072	14	73617069	rs2108464	14	73602186	A	G	0.686722	0.00110822	0.0010777	0.303797	0.311982	0.0506559	7.32791e-10	0.0035522	0.00350218	0.310448	0.310448	0.574557	13	0.472212
	ACOX2	mQTL_BrainMeta	cg24672685	3	58578180	rs3792402	3	58574719	T	C	0.613115	-0.000851643	0.00101201	0.400047	0.551954	0.0599233	3.2307e-20	-0.00154296	0.00184114	0.402004	0.402004	0.807084	8	0.548835
	ACOX3	mQTL_BrainMeta	cg00043076	4	8442050	rs2002860	4	8454974	C	G	0.425078	-0.00195154	0.00104063	0.0607453	-1.13318	0.026555	0	0.00172218	0.000919211	0.0609943	0.0609943	0.124341	20	0.218833
	ACOXL	mQTL_BrainMeta	cg15605172	2	110881635	rs3789134	2	110922578	T	C	0.596684	-0.00183612	0.00102859	0.0742476	0.685928	0.0585176	9.86077e-32	-0.00267684	0.00151685	0.0776078	0.198834	0.0938864	20	0.244391
	ACP1	mQTL_BrainMeta	cg21211680	2	198530	rs397719	2	204870	G	T	0.854433	0.00108703	0.00131184	0.407316	0.76829	0.0566768	7.3389e-42	0.00141487	0.00171067	0.408191	0.688525	0.938247	8	0.553737
	ACP2	mQTL_BrainMeta	cg04959790	11	47257426	rs326222	11	47238117	C	T	0.692119	-0.000128432	0.00035341	0.7163	-0.326278	0.045196	5.22992e-13	0.000393627	0.00108453	0.716643	0.716643	null	null	0.791509
	ACP5	mQTL_BrainMeta	cg03719155	19	11579065	rs889366	19	11587323	G	A	0.453757	0.000682656	0.000357255	0.0560257	-0.509579	0.0429891	2.05961e-32	-0.00133965	0.00071013	0.0592301	0.0556467	0.0217741	7	0.21559
	ACP6	mQTL_BrainMeta	cg09264377	1	147671124	rs6667340	1	147667931	G	A	0.703496	-0.00105909	0.00105098	0.31359	0.282066	0.0452251	4.46245e-10	-0.00375476	0.00377433	0.319825	0.319825	0.464996	6	0.47989
	ACP7	mQTL_BrainMeta	cg23293094	19	39084111	rs4802015	19	39061582	C	T	0.7391	-9.9398e-05	0.000354543	0.779205	1.40433	0.0378876	1.00002e-300	-7.07795e-05	0.000252471	0.779211	0.779211	0.692744	19	0.837083
	ACR	mQTL_BrainMeta	cg09828012	22	50725596	rs5770996	22	50725687	T	C	0.466278	-0.000698376	0.00101627	0.491961	-0.400934	0.061554	7.34031e-11	0.00174187	0.00254883	0.494354	0.313165	0.721926	3	0.623009
	ACRBP	mQTL_BrainMeta	cg23983517	12	6647585	rs4764615	12	6657031	T	C	0.93175	9.58268e-05	0.000391612	0.80669	0.588497	0.0588865	1.62305e-23	0.000162833	0.000665643	0.806747	0.806747	0.462325	6	0.857805
	ACSBG1	mQTL_BrainMeta	cg27087809	15	78235068	rs8041847	15	78237233	G	A	0.359224	0.00110863	0.00102563	0.27973	-0.681446	0.0583062	1.47912e-31	-0.00162688	0.00151151	0.281778	0.281778	0.780261	17	0.447149
	ACSBG2	mQTL_BrainMeta	cg27499185	19	6138344	rs8113831	19	6139612	C	G	0.638147	-3.70712e-05	0.00112808	0.973785	0.521182	0.0419717	2.10115e-35	-7.11292e-05	0.00216448	0.973785	0.973785	0.706494	8	0.980459
	ACSF2	mQTL_BrainMeta	cg19748341	17	50425996	rs4794143	17	50434765	A	G	0.462505	-0.00147644	0.00100942	0.143559	-0.361643	0.0440689	2.28104e-16	0.00408259	0.00283519	0.149876	0.149876	0.049679	6	0.324654
	ACSF3	mQTL_BrainMeta	cg03172657	16	89097217	rs7193255	16	89100996	T	C	0.211523	-0.00229157	0.00121394	0.0590653	-1.21349	0.033852	2.04711e-281	0.00188841	0.00100176	0.059417	0.0351572	0.0977645	18	0.215711
	ACSL1	mQTL_BrainMeta	cg24170415	4	184826478	rs6552828	4	184804262	A	G	0.401418	0.000810493	0.000361234	0.024853	0.345604	0.0629869	4.09003e-08	0.00234515	0.00112923	0.0378237	0.0378237	0.446358	8	0.180751
	ACSL5	mQTL_BrainMeta	cg13333374	10	112373477	rs2419623	10	112363966	G	T	0.386122	-0.00105229	0.00104551	0.314185	0.53684	0.0427728	3.9262e-36	-0.00196015	0.00195378	0.315736	0.315736	0.897596	15	0.477097
	ACSL6	mQTL_BrainMeta	cg01185278	5	132012286	rs246999	5	132012478	G	A	0.841239	-0.00143119	0.00126391	0.257488	0.327694	0.0585367	2.16714e-08	-0.00436745	0.0039351	0.267054	0.267054	0.225646	4	0.434562
	ACSM1	mQTL_BrainMeta	cg05243700	16	20698929	rs12929282	16	20687951	G	T	0.725808	-0.000309703	0.00117092	0.791399	-0.3827	0.0463204	1.4321e-16	0.000809258	0.0030612	0.791503	0.791503	0.439245	4	0.846512
	ACSM2A	mQTL_BrainMeta	cg00637361	16	20482339	rs2214195	16	20488075	A	C	0.8019	0.000255666	0.000356218	0.472928	-0.558517	0.0600201	1.33361e-20	-0.000457758	0.000639686	0.47424	0.47424	0.0577078	9	0.607723
	ACSM6	mQTL_BrainMeta	cg06076184	10	95183439	rs2478477	10	95168945	T	C	0.387224	-0.000166846	0.000353344	0.636791	-0.352394	0.0430646	2.7706e-16	0.000473463	0.00100436	0.637351	0.637351	0.971738	6	0.731096
	ACSS1	mQTL_BrainMeta	cg22869025	20	25057072	rs6115015	20	25047056	A	G	0.6369	0.000778918	0.00108353	0.472223	0.258575	0.0450721	9.64212e-09	0.00301235	0.00422318	0.475667	0.475667	0.422365	3	0.608388
	ACSS2	mQTL_BrainMeta	cg09953425	20	34863346	rs6060047	20	34779597	G	T	0.817463	0.000236295	0.000356781	0.507781	0.79404	0.0775495	1.32412e-24	0.000297586	0.000450263	0.508666	0.508666	0.105266	7	0.634589
	ACSS3	mQTL_BrainMeta	cg20495052	12	80893304	rs1163658	12	80946678	C	T	0.973381	0.00966522	0.00314386	0.00210983	-1.05854	0.172836	9.09456e-10	-0.00913072	0.00332317	0.00600351	0.00600351	0.00276731	10	0.092092
	ACTA1	mQTL_BrainMeta	cg02970384	1	229431813	rs728614	1	229428370	C	T	0.817722	-0.000656416	0.00037904	0.0833122	-0.289135	0.0495449	5.35314e-09	0.00227028	0.00136745	0.0968693	0.0968693	null	null	0.26696
	ACTA2	mQTL_BrainMeta	cg15774510	10	88990209	rs3758483	10	88988979	T	C	0.86215	0.000151648	0.000355816	0.669964	0.575927	0.0707315	3.87389e-16	0.000263311	0.00061866	0.670388	0.670388	0.994171	4	0.755682
	ACTB	mQTL_BrainMeta	cg19381766	7	5558016	rs852379	7	5588318	G	C	0.454271	0.000150548	0.001033	0.884128	-0.458121	0.06036	3.20383e-14	-0.000328621	0.00225528	0.884149	0.655274	0.912043	9	0.914477
	ACTBL2	mQTL_BrainMeta	cg16129777	5	57422604	rs10940547	5	57395041	G	T	0.601807	0.000375633	0.000354938	0.289916	0.445237	0.0612447	3.59985e-13	0.00084367	0.000805591	0.294976	0.294976	0.0670729	8	0.458251
	ACTC1	mQTL_BrainMeta	cg25440893	15	34799601	rs640249	15	34799485	G	T	0.546606	-0.00189432	0.00108018	0.0794826	-0.526395	0.0592955	6.83885e-19	0.00359866	0.0020917	0.085351	0.0831925	0.0628016	7	0.25328
	ACTG1	mQTL_BrainMeta	cg19825371	17	81487536	rs10153315	17	81514746	C	T	0.415236	0.00203103	0.00103498	0.0497165	-1.17958	0.0311555	0	-0.00172183	0.00087859	0.0500233	0.077063	0.0379896	20	0.202159
	ACTL10	mQTL_BrainMeta	cg14921437	20	33668182	rs4911353	20	33651662	C	T	0.4882	-0.000798592	0.000360909	0.0269168	-0.455606	0.0424623	7.38816e-27	0.00175281	0.000808822	0.0302258	0.0302258	0.763846	6	0.166072
	ACTL6A	mQTL_BrainMeta	cg02500075	3	179545415	rs7612665	3	179543503	G	A	0.647209	-0.000466739	0.00104366	0.654722	0.304247	0.0476244	1.67547e-10	-0.00153408	0.00343871	0.65551	0.65551	0.206377	5	0.744243
	ACTL7B	mQTL_BrainMeta	cg13700094	9	108756208	rs7028277	9	108711963	C	T	0.527685	-0.00100526	0.00100641	0.317867	-1.21456	0.0327676	9.9986e-301	0.000827673	0.000828927	0.318043	0.339777	0.541051	19	0.478727
	ACTL8	mQTL_BrainMeta	cg07194152	1	17699916	rs12139706	1	17699940	A	G	0.822482	0.00225435	0.00124323	0.069785	0.355961	0.0544674	6.34824e-11	0.00633313	0.00362454	0.0805866	0.0805866	0.325361	4	0.247962
	ACTL9	mQTL_BrainMeta	cg20587168	19	8698479	rs301409	19	8704900	C	T	0.324128	-0.000437491	0.000355833	0.21889	0.739482	0.0532839	8.593e-44	-0.000591618	0.000483076	0.220693	0.220693	0.732698	6	0.393429
	ACTN1	mQTL_BrainMeta	cg08152926	14	68979968	rs1007407	14	68980243	T	C	0.542062	-0.000644619	0.000358735	0.0723484	-0.281199	0.0434499	9.68465e-11	0.0022924	0.001324	0.083377	0.083377	0.636041	6	0.251041
	ACTN2	mQTL_BrainMeta	cg10014470	1	236685400	rs2794793	1	236678880	G	A	0.754034	0.00281487	0.00113601	0.0132172	1.18047	0.0314248	0	0.00238453	0.000964425	0.0134176	0.00546837	0.0432717	20	0.123555
	ACTN3	mQTL_BrainMeta	cg08012287	11	66547827	rs490998	11	66551501	G	A	0.569997	0.000138167	0.000353104	0.695581	0.384735	0.0428997	3.01314e-19	0.000359122	0.000918658	0.695856	0.695856	0.160262	4	0.774665
	ACTR1A	mQTL_BrainMeta	cg19045729	10	102492873	rs11593971	10	102474333	C	G	0.462455	-0.00157347	0.00102166	0.123534	0.549288	0.0409731	5.56994e-41	-0.00286456	0.0018722	0.126005	0.149716	0.52646	4	0.3016
	ACTR1B	mQTL_BrainMeta	cg26665480	2	97663566	rs56281704	2	97677520	T	C	0.349048	0.00333671	0.00113981	0.00341783	-0.605078	0.0376232	3.38061e-58	-0.0055145	0.00191469	0.0039755	0.0039755	1.30425e-05	20	0.0779886
	ACTR2	mQTL_BrainMeta	cg07310500	2	65301088	rs2018459	2	65297529	G	A	0.718876	-0.00288486	0.00112432	0.0102917	0.272416	0.0498678	4.688e-08	-0.0105899	0.00455982	0.0202092	0.0202092	null	null	0.143019
	ACTR3	mQTL_BrainMeta	cg00550082	2	113977644	rs62169935	2	113961874	A	G	0.364866	-0.00187269	0.00107828	0.0824338	0.366361	0.0642784	1.20089e-08	-0.0051116	0.00307683	0.0966489	0.0966489	0.892373	4	0.266899
	ACTR3B	mQTL_BrainMeta	cg10132704	7	153052238	rs4726245	7	153082974	A	G	0.798091	0.00211666	0.00122468	0.0839273	-1.51109	0.0407679	9.99972e-301	-0.00140074	0.000811337	0.0842639	0.0842639	0.00274284	11	0.252101
	ACTR3C	mQTL_BrainMeta	cg12556325	7	150329642	rs2373694	7	150386140	T	C	0.47466	-0.00138596	0.00101504	0.172121	0.515616	0.0592521	3.25901e-18	-0.00268798	0.00199269	0.177364	0.177364	0.0982392	4	0.351003
	ACTR8	mQTL_BrainMeta	cg26742183	3	53882292	rs10440151	3	53887001	T	G	0.545024	-0.00101691	0.00102167	0.319568	-0.381008	0.0427242	4.75373e-19	0.002669	0.00269813	0.322564	0.322564	null	null	0.482223
	ACTRT2	mQTL_BrainMeta	cg06866827	1	3031900	rs2981888	1	3077243	G	C	0.685548	0.00125016	0.00123699	0.312184	1.37858	0.0371928	1.00002e-300	0.00090685	0.000897627	0.312364	0.556875	0.332503	10	0.473751
	ACVR2A	mQTL_BrainMeta	cg00532455	2	147859767	rs12989087	2	147840650	C	G	0.5022	-0.00230621	0.00103522	0.0258968	-0.372353	0.061384	1.31171e-09	0.00619363	0.00296177	0.0365111	0.0365111	0.00986277	5	0.178879
	ACVR2B	mQTL_BrainMeta	cg01465620	3	38454605	rs2276540	3	38471016	G	A	0.432732	0.00043684	0.00101688	0.667494	-0.410468	0.0399808	9.96204e-25	-0.00106425	0.00247953	0.667767	0.667767	0.255287	14	0.753669
	ACVRL1	mQTL_BrainMeta	cg09043511	12	51912161	rs35960167	12	51912903	C	G	0.547675	-0.00122845	0.00102763	0.231921	0.444029	0.0429382	4.59145e-25	-0.00276661	0.00232974	0.235023	0.235023	0.0929574	4	0.404976
	ACY3	mQTL_BrainMeta	cg06148175	11	67650677	rs2509720	11	67652758	A	G	0.8943	-0.0030542	0.00238923	0.201136	-1.71955	0.0428475	0	0.00177617	0.00139016	0.201365	0.201365	0.159021	10	0.375338
	ACYP1	mQTL_BrainMeta	cg12125332	14	75069858	rs10129657	14	75061877	G	A	0.521152	0.00137329	0.00101582	0.176407	0.314243	0.0433221	4.05702e-13	0.00437014	0.00328825	0.183843	0.183843	0.0232078	6	0.35805
	ACYP2	mQTL_BrainMeta	cg04546899	2	53969620	rs10208233	2	54066433	C	T	0.476321	0.00197418	0.00105421	0.0611146	-1.21426	0.0327597	9.99891e-301	-0.00162583	0.000869297	0.061445	0.00254466	0.0293377	14	0.219169
	ADA2	mQTL_BrainMeta	cg10494537	22	17219418	rs8136533	22	17219394	C	T	0.582729	-0.000593468	0.000356994	0.0964316	-1.08475	0.0293241	1.55159e-299	0.0005471	0.000329434	0.0967679	0.243796	0.695457	7	0.266917
	ADAD2	mQTL_BrainMeta	cg08370757	16	84196984	rs11149632	16	84197333	C	A	0.596992	-0.00183152	0.00104145	0.0786417	0.566515	0.0381301	6.22584e-50	-0.00323295	0.00185118	0.0807362	0.194323	0.165578	16	0.247969
	ADAL	mQTL_BrainMeta	cg27481594	15	43331084	rs12148735	15	43297384	T	C	0.683439	0.00340326	0.00122866	0.00560751	-0.365665	0.0662284	3.36565e-08	-0.00930704	0.0037592	0.0132937	0.0132937	null	null	0.123167
	ADAM10	mQTL_BrainMeta	cg08898775	15	58750485	rs2250583	15	58758183	C	T	0.309694	0.000435785	0.00101705	0.668301	0.350881	0.0447553	4.50601e-15	0.00124197	0.00290288	0.668766	0.668766	0.474249	5	0.754392
	ADAM11	mQTL_BrainMeta	cg01160311	17	44761173	rs12449543	17	44788091	C	T	0.55605	0.00170816	0.00102423	0.0953641	-1.21847	0.0328731	9.99898e-301	-0.00140189	0.000841436	0.0956993	0.0956993	0.000574884	15	0.265958
	ADAM12	mQTL_BrainMeta	cg24166018	10	126332852	rs10901596	10	126333006	A	G	0.496739	-0.000541877	0.00035598	0.127956	-0.330824	0.0397672	8.86947e-17	0.00163796	0.00109391	0.134302	0.134302	0.217172	3	0.309459
	ADAM15	mQTL_BrainMeta	cg26232102	1	155051752	rs4845407	1	155051833	C	G	0.873807	0.000100329	0.00166843	0.952049	-0.686318	0.0751833	6.9387e-20	-0.000146185	0.00243104	0.95205	0.95205	0.696214	6	0.964726
	ADAM17	mQTL_BrainMeta	cg12347123	2	9546679	rs12475429	2	9534557	A	C	0.672609	-0.000597376	0.00101661	0.556789	0.460832	0.0457659	7.5498e-24	-0.0012963	0.00220978	0.557459	0.557459	0.29126	7	0.672549
	ADAM18	mQTL_BrainMeta	cg01911981	8	39522822	rs4734000	8	39570035	T	C	0.581882	-0.00149994	0.00103018	0.145395	1.00055	0.0795122	2.59898e-36	-0.00149911	0.00103649	0.148081	0.148081	0.23211	15	0.32305
	ADAM19	mQTL_BrainMeta	cg25559421	5	157576147	rs11466822	5	157478509	A	G	0.461785	0.000365801	0.000353169	0.30031	0.410713	0.0609412	1.58931e-11	0.000890649	0.000869988	0.305954	0.305954	0.21786	5	0.46729
	ADAM21	mQTL_BrainMeta	cg20954777	14	70457577	rs45564032	14	70460074	G	T	0.458317	-0.000225003	0.0010292	0.826947	0.365185	0.0617109	3.26539e-09	-0.000616135	0.00282023	0.827063	0.827063	0.184412	4	0.873526
	ADAM28	mQTL_BrainMeta	cg22915945	8	24294112	rs6557727	8	24286316	C	T	0.273798	0.00172456	0.0010584	0.103229	-0.306478	0.0472651	8.91758e-11	-0.005627	0.00356079	0.114045	0.114045	null	null	0.287594
	ADAM29	mQTL_BrainMeta	cg14561282	4	174918317	rs13120671	4	174906579	T	A	0.881753	-0.00205559	0.00151878	0.175911	-0.299451	0.0540451	3.0115e-08	0.00686452	0.00522098	0.188579	0.188579	0.0972017	3	0.36258
	ADAM32	mQTL_BrainMeta	cg16540080	8	39107973	rs7844738	8	39097228	G	C	0.944895	0.00191142	0.00255972	0.455228	0.521169	0.0670087	7.38949e-15	0.00366755	0.00493408	0.457294	0.683772	null	null	0.594388
	ADAM33	mQTL_BrainMeta	cg01426903	20	3687194	rs573416	20	3684596	G	C	0.498976	-0.00187893	0.00103295	0.0689113	-0.54687	0.0411436	2.58459e-40	0.00343579	0.00190644	0.0715135	0.189805	0.0897961	16	0.235348
	ADAM7	mQTL_BrainMeta	cg18748617	8	24494569	rs1565639	8	24545586	A	T	0.645281	-0.00123706	0.00106137	0.243803	0.590903	0.0612694	5.19441e-22	-0.00209351	0.00180925	0.247226	0.0130946	0.0981877	9	0.416738
	ADAM8	mQTL_BrainMeta	cg16786703	10	133276751	rs3008324	10	133272876	T	C	0.894239	0.000457767	0.00035938	0.202745	-0.843715	0.0670543	2.63313e-36	-0.000542561	0.000428126	0.20505	0.20505	0.99262	15	0.37891
	ADAM9	mQTL_BrainMeta	cg04904469	8	38988151	rs7006414	8	38995750	C	T	0.59762	0.000307662	0.00101661	0.762169	-1.08201	0.0290537	1.44864e-303	-0.000284344	0.000939594	0.762176	0.762176	0.760251	12	0.825277
	ADAMDEC1	mQTL_BrainMeta	cg01759110	8	24384181	rs2291577	8	24398957	C	T	0.563016	-0.0025849	0.00103676	0.0126584	0.388603	0.0447076	3.55814e-18	-0.00665177	0.00277551	0.0165482	0.0165482	0.00557249	13	0.133848
	ADAMTS1	mQTL_BrainMeta	cg01444578	21	26844240	rs445784	21	26844373	G	T	0.22715	0.0016186	0.00123847	0.191236	0.63262	0.0761378	9.6611e-17	0.00255857	0.00198176	0.196683	0.196683	0.416239	3	0.371381
	ADAMTS12	mQTL_BrainMeta	cg07784793	5	33794615	rs1549259	5	33795694	C	G	0.783259	-0.00127392	0.00111672	0.253964	0.447303	0.0717529	4.5485e-10	-0.00284801	0.00253801	0.261802	0.261802	0.932142	4	0.429333
	ADAMTS14	mQTL_BrainMeta	cg16352527	10	70716422	rs736189	10	70715720	C	T	0.687024	0.00186123	0.00106544	0.0806524	0.506797	0.0451443	3.03346e-29	0.00367254	0.00212761	0.0843224	0.0843224	0.0310566	20	0.252118
	ADAMTS15	mQTL_BrainMeta	cg17459660	11	130522658	rs11518464	11	130495057	C	T	0.584875	-0.000924328	0.00103169	0.370285	0.657867	0.0570121	8.38165e-31	-0.00140504	0.00157295	0.371723	0.43086	0.345792	12	0.523912
	ADAMTS16	mQTL_BrainMeta	cg11835209	5	4512421	rs4352572	5	4512814	A	C	0.770269	0.00269073	0.00114916	0.0192078	-0.498596	0.0475646	1.03968e-25	-0.00539662	0.0023616	0.0223035	0.0223035	0.049578	13	0.147527
	ADAMTS17	mQTL_BrainMeta	cg01769428	15	100111454	rs6598303	15	100110542	G	A	0.607512	-0.00168778	0.00102615	0.100016	-0.500861	0.0448207	5.41918e-29	0.00336975	0.00207083	0.103685	0.103685	0.64496	8	0.275616
	ADAMTS18	mQTL_BrainMeta	cg07698811	16	77443253	rs2220809	16	77468707	T	G	0.573102	0.00118535	0.00101422	0.242514	-1.22275	0.0329886	9.99893e-301	-0.000969413	0.000829874	0.242748	0.365015	0.610189	20	0.412271
	ADAMTS2	mQTL_BrainMeta	cg02671458	5	179374811	rs560137	5	179380043	A	G	0.570583	0.000595145	0.000357215	0.0956997	-0.566409	0.0414998	2.06089e-42	-0.00105073	0.000635347	0.0981696	0.245066	0.513013	20	0.268612
	ADAMTS20	mQTL_BrainMeta	cg13012086	12	43575106	rs1502167	12	43576990	G	A	0.896742	0.000837786	0.00174719	0.63158	-0.426643	0.0755126	1.60484e-08	-0.00196367	0.00410993	0.632802	0.632802	0.658083	5	0.727601
	ADAMTS3	mQTL_BrainMeta	cg01664241	4	72569708	rs6446841	4	72572139	G	C	0.525749	0.00123972	0.00100685	0.218214	0.327519	0.0449261	3.09576e-13	0.0037852	0.00311771	0.224711	0.224711	0.164593	12	0.39734
	ADAMTS4	mQTL_BrainMeta	cg07354440	1	161199099	rs11265564	1	161194376	A	G	0.409333	0.00203525	0.00102894	0.0479268	-0.278542	0.0443478	3.36716e-10	-0.00730682	0.00387287	0.0592049	0.0592049	0.0183711	4	0.21559
	ADAMTS5	mQTL_BrainMeta	cg02800810	21	26967820	rs1023404	21	26991811	C	T	0.543835	-0.00314013	0.00106153	0.00309527	0.455344	0.0606656	6.10495e-14	-0.00689617	0.00250579	0.00592154	0.0160681	0.00653726	6	0.0917948
	ADAMTS6	mQTL_BrainMeta	cg01823161	5	65126434	rs6449773	5	65142689	C	T	0.286124	9.87481e-05	0.00107859	0.927053	-0.413182	0.0513738	8.7904e-16	-0.000238994	0.00261062	0.927058	0.927058	0.846785	20	0.947309
	ADAMTS7	mQTL_BrainMeta	cg00540400	15	78831826	rs7164479	15	78830712	C	T	0.425755	0.00193138	0.00107856	0.0733397	-0.638162	0.0370397	1.60505e-66	-0.00302648	0.0016992	0.0748934	0.0748934	0.0787519	20	0.240409
	ADAMTS8	mQTL_BrainMeta	cg04671971	11	130402010	rs61526391	11	130399907	G	T	0.43529	-0.00104207	0.00104915	0.320586	0.351651	0.060221	5.24086e-09	-0.00296337	0.00302635	0.327486	0.327486	0.155987	8	0.486131
	ADAMTS9	mQTL_BrainMeta	cg09473396	3	65146304	rs6414567	3	65150548	T	G	0.526818	-0.00429702	0.00115738	0.000205041	-0.421848	0.0430058	1.0289e-22	0.0101862	0.00293354	0.000515978	0.000113114	0.000171116	20	0.0296776
	ADAMTSL1	mQTL_BrainMeta	cg16714091	9	18473904	rs1281350	9	18473578	C	G	0.572753	0.000843849	0.00103799	0.416239	0.352593	0.0623642	1.56956e-08	0.00239326	0.00297415	0.421	0.421	0.361906	20	0.565093
	ADAMTSL3	mQTL_BrainMeta	cg01152302	15	83655018	rs2730081	15	83659019	T	C	0.408849	0.000390825	0.000354813	0.27068	0.334846	0.0434454	1.2854e-14	0.00116718	0.0010704	0.275529	0.275529	0.322532	3	0.441084
	ADAMTSL4	mQTL_BrainMeta	cg08130307	1	150538149	rs6693567	1	150538184	C	T	0.2632	0.000511773	0.00035773	0.152541	1.2633	0.032213	0	0.000405107	0.000283359	0.152814	0.152814	0.38366	13	0.327542
	ADAMTSL5	mQTL_BrainMeta	cg00851261	19	1526652	rs2253080	19	1520805	C	T	0.598426	-0.00140669	0.00102903	0.171626	0.371546	0.0632045	4.14062e-09	-0.00378603	0.0028435	0.183034	0.183034	0.118184	10	0.357301
	ADAP1	mQTL_BrainMeta	cg02461342	7	945978	rs7811597	7	946360	A	G	0.6158	0.00173636	0.0010378	0.0943037	0.38648	0.0647468	2.38566e-09	0.00449276	0.00278875	0.107173	0.107173	0.0557228	3	0.279989
	ADAR	mQTL_BrainMeta	cg24304309	1	154605419	rs1994922	1	154605039	T	C	0.681491	0.00128582	0.00107397	0.231208	0.360684	0.0446527	6.60903e-16	0.00356494	0.00301013	0.236289	0.236289	0.181774	3	0.406049
	ADARB1	mQTL_BrainMeta	cg13110574	21	45073254	rs2838762	21	45067916	C	A	0.57885	-0.000656994	0.000358598	0.0669338	-0.503521	0.0420874	5.50498e-33	0.0013048	0.000720484	0.0701399	0.0701399	0.0970287	13	0.233936
	ADARB2	mQTL_BrainMeta	cg06028247	10	1644232	rs7893810	10	1643848	G	C	0.650481	0.00328042	0.00108773	0.00256261	0.541352	0.0422761	1.53433e-37	0.00605968	0.00206425	0.00332976	0.0179093	0.00135738	15	0.0727089
	ADAT2	mQTL_BrainMeta	cg14646893	6	143271288	rs1570350	6	143271249	A	G	0.562842	-0.000621008	0.000357609	0.0824661	0.338639	0.0446086	3.16616e-14	-0.00183383	0.0010833	0.0904886	0.0904886	0.0516298	11	0.259586
	ADAT3	mQTL_BrainMeta	cg02807008	19	1910259	rs4807167	19	1916890	C	T	0.934447	0.0025723	0.00187308	0.16966	-0.910831	0.0832931	7.81831e-28	-0.00282413	0.00207261	0.17301	0.17301	0.263284	4	0.346185
	ADCK1	mQTL_BrainMeta	cg11013415	14	77981202	rs12880915	14	77983084	T	G	0.628748	-0.000558719	0.00035567	0.116208	-0.369142	0.0438118	3.58814e-17	0.00151356	0.000980108	0.122521	0.122521	0.207225	15	0.298136
	ADCK2	mQTL_BrainMeta	cg01072609	7	140638824	rs269264	7	140630481	G	T	0.4299	0.000192413	0.000353536	0.586266	0.347473	0.0624272	2.60568e-08	0.00055375	0.0010223	0.588045	0.588045	0.624231	3	0.694492
	ADCK5	mQTL_BrainMeta	cg01915822	8	144373229	rs2280840	8	144357897	A	G	0.429182	-0.000516831	0.000356431	0.147054	-0.710418	0.0560868	9.07853e-37	0.000727502	0.000504997	0.149696	0.149696	0.214348	4	0.324624
	ADCY1	mQTL_BrainMeta	cg11385933	7	45392240	rs2177782	7	45407211	A	G	0.724554	-0.00308668	0.00112517	0.00608265	-0.564659	0.0427988	9.58637e-40	0.00546645	0.00203528	0.00723465	0.0184604	0.0130467	11	0.0989977
	ADCY2	mQTL_BrainMeta	cg26699795	5	7290140	rs10050675	5	7290141	A	G	0.679177	0.00305691	0.00109203	0.00512158	-0.845537	0.0565478	1.49815e-50	-0.00361535	0.00131396	0.00593259	0.00593259	0.0274095	6	0.0917973
	ADCY3	mQTL_BrainMeta	cg19139589	2	24926224	rs4665744	2	25007544	G	A	0.8803	-0.000489344	0.000358376	0.172113	-0.577229	0.095679	1.6097e-09	0.000847747	0.00063656	0.182938	0.128449	0.431464	7	0.357169
	ADCY4	mQTL_BrainMeta	cg02098786	14	24332588	rs2332323	14	24334901	T	C	0.58299	0.00172602	0.00102697	0.0928232	-0.502042	0.0428332	9.96476e-32	-0.00343799	0.00206651	0.0961779	0.0961779	0.0663603	20	0.266238
	ADCY5	mQTL_BrainMeta	cg19013391	3	123447927	rs10804559	3	123464776	T	C	0.622671	0.00176712	0.00104059	0.0894709	-0.307329	0.0441561	3.40152e-12	-0.00574995	0.00348524	0.0989844	0.0989844	0.530741	4	0.269403
	ADCY7	mQTL_BrainMeta	cg07178896	16	50204643	rs10852607	16	50208292	C	T	0.234123	0.00405644	0.00148557	0.00632263	0.279559	0.0467763	2.27992e-09	0.0145102	0.00584235	0.0130054	0.0130054	0.0673533	8	0.121621
	ADCY9	mQTL_BrainMeta	cg16774375	16	4052332	rs409963	16	4082921	T	C	0.799151	-0.000794635	0.000361698	0.0280235	0.485824	0.0761275	1.75109e-10	-0.00163564	0.000787385	0.0377731	0.0377731	0.781648	6	0.180751
	ADCYAP1R1	mQTL_BrainMeta	cg19633305	7	31122622	rs9792050	7	31125041	T	G	0.899481	0.000425069	0.000359069	0.236489	-1.67495	0.0464484	9.42126e-285	-0.00025378	0.000214491	0.236741	0.236741	null	null	0.406494
	ADD1	mQTL_BrainMeta	cg15293827	4	2825467	rs426904	4	2814632	A	G	0.713116	0.00186403	0.00109636	0.0890932	-0.530962	0.0794238	2.30654e-11	-0.00351068	0.00213059	0.0994047	0.0994047	0.0316839	4	0.269971
	ADD2	mQTL_BrainMeta	cg05659187	2	70768390	rs6734350	2	70765233	A	G	0.407384	0.00186669	0.00102804	0.0694047	0.376316	0.0517803	3.66061e-13	0.00496044	0.00281583	0.0781327	0.0781327	null	null	0.24456
	ADD3	mQTL_BrainMeta	cg05214460	10	110007083	rs10884925	10	110062640	T	C	0.832916	0.00233167	0.00147597	0.114164	-0.600756	0.0798824	5.45643e-14	-0.00388122	0.00251047	0.122102	0.122102	0.83715	5	0.297856
	ADGB	mQTL_BrainMeta	cg06858835	6	146735376	rs1327670	6	146727607	C	T	0.456207	0.000696181	0.00110332	0.52805	0.332735	0.0436125	2.35936e-14	0.0020923	0.00332724	0.529455	0.529455	0.590032	16	0.651059
	ADGRA1	mQTL_BrainMeta	cg00320980	10	133026083	rs36018274	10	133023506	G	T	0.58273	0.00247126	0.00107722	0.0217848	-0.396061	0.0441128	2.74813e-19	-0.00623959	0.00280722	0.0262367	0.0262367	0.463748	12	0.157097
	ADGRA2	mQTL_BrainMeta	cg07118000	8	37798728	rs7001020	8	37792477	A	G	0.801919	0.00149779	0.00139635	0.28343	0.351758	0.0587032	2.07093e-09	0.00425802	0.00403274	0.291031	0.291031	null	null	0.45461
	ADGRA3	mQTL_BrainMeta	cg13702087	4	22518950	rs13118229	4	22516121	C	G	0.736457	0.00206628	0.00123808	0.0951286	-0.482339	0.0771539	4.06125e-10	-0.00428388	0.00265671	0.106859	0.106859	null	null	0.279505
	ADGRB1	mQTL_BrainMeta	cg13795689	8	142427416	rs4977020	8	142436928	C	T	0.311227	0.00344513	0.00116617	0.00313459	0.34296	0.0442995	9.79791e-15	0.0100453	0.00363947	0.00577843	0.00577843	0.31961	5	0.091296
	ADGRB3	mQTL_BrainMeta	cg12086421	6	67825485	rs1913477	6	67816618	G	A	0.54806	0.00071407	0.000360359	0.0475296	0.691907	0.0541233	2.01713e-37	0.00103203	0.00052704	0.0502105	0.0502105	null	null	0.202159
	ADGRD1	mQTL_BrainMeta	cg15773261	12	131003929	rs4759820	12	130994898	A	G	0.537026	0.0015267	0.00102574	0.13665	-0.509646	0.041268	4.89214e-35	-0.00299561	0.00202722	0.13949	0.0201739	0.08315	19	0.315032
	ADGRD2	mQTL_BrainMeta	cg14620572	9	124453390	rs72616654	9	124453493	C	G	0.406161	0.000749859	0.00101804	0.461385	-0.397055	0.0428495	1.92768e-20	-0.00188855	0.00257208	0.462795	0.462795	0.724355	7	0.599332
	ADGRE1	mQTL_BrainMeta	cg25247636	19	6940216	rs460915	19	6941342	G	A	0.754625	0.00182976	0.00114813	0.111006	-0.678719	0.0592767	2.35121e-30	-0.00269591	0.00170792	0.114457	0.114457	0.535316	12	0.288091
	ADGRE2	mQTL_BrainMeta	cg26735598	19	14776338	rs6511971	19	14766818	A	T	0.567355	-0.00148525	0.00102261	0.146387	0.36619	0.0458187	1.32601e-15	-0.00405595	0.0028383	0.153002	0.153002	0.935796	8	0.327542
	ADGRE3	mQTL_BrainMeta	cg20962297	19	14690167	rs1808415	19	14692379	G	A	0.402219	0.00212289	0.00107271	0.0478167	0.539443	0.0414868	1.1803e-38	0.00393535	0.00201146	0.0504106	0.156393	0.0380901	19	0.20231
	ADGRE5	mQTL_BrainMeta	cg19004883	19	14337610	rs8113818	19	14321259	A	G	0.551797	-0.00063032	0.00102982	0.540492	-0.564727	0.0379654	4.804e-50	0.00111615	0.00182511	0.540834	0.540834	0.788707	14	0.660139
	ADGRF1	mQTL_BrainMeta	cg03398989	6	47097916	rs1352664	6	47106148	A	G	0.733538	-0.000441364	0.000355088	0.213878	-0.58164	0.06437	1.62696e-19	0.000758828	0.000616244	0.218182	0.448491	0.338842	3	0.39155
	ADGRF4	mQTL_BrainMeta	cg02612588	6	47656150	rs9369731	6	47662175	G	A	0.678929	0.000403643	0.00104845	0.700245	0.519313	0.0585406	7.25012e-19	0.000777263	0.00202082	0.700513	0.700513	0.835269	4	0.778869
	ADGRF5	mQTL_BrainMeta	cg21234342	6	46903393	rs220696	6	46903394	G	A	0.521233	0.000640316	0.00101826	0.529458	0.589068	0.0623471	3.44711e-21	0.001087	0.00173242	0.530367	0.530367	null	null	0.651792
	ADGRG1	mQTL_BrainMeta	cg26512283	16	57638489	rs6499906	16	57638445	C	T	0.46638	-0.00226426	0.00103013	0.0279466	-0.453561	0.042907	4.07023e-26	0.00499219	0.00231978	0.031397	0.031397	0.114423	20	0.16808
	ADGRG3	mQTL_BrainMeta	cg01932823	16	57667814	rs1043540	16	57664589	A	G	0.526668	0.00151198	0.00103113	0.142559	-0.366178	0.043552	4.17625e-17	-0.00412908	0.00285844	0.148592	0.148592	0.0700009	8	0.323506
	ADGRG5	mQTL_BrainMeta	cg07877900	16	57542950	rs8060347	16	57553722	T	C	0.585826	0.00012914	0.000353076	0.714546	-0.342675	0.0625711	4.33645e-08	-0.000376859	0.00103265	0.715153	0.715153	0.552354	3	0.790416
	ADGRG7	mQTL_BrainMeta	cg04071964	3	100609901	rs1718274	3	100608109	C	T	0.408271	-0.000498513	0.00103024	0.62847	-0.264243	0.0462233	1.08641e-08	0.00188657	0.00391278	0.629694	0.629694	0.695066	10	0.724763
	ADGRL2	mQTL_BrainMeta	cg00856273	1	81699410	rs11163352	1	81713049	C	T	0.474535	-0.00328037	0.00106372	0.00204334	-0.356183	0.0616954	7.77525e-09	0.00920978	0.0033858	0.00652591	0.00652591	0.00468618	5	0.0954049
	ADGRL3	mQTL_BrainMeta	cg16368147	4	61245503	rs974538	4	61255244	T	A	0.570952	0.00163143	0.0010118	0.106873	-0.546107	0.059516	4.48247e-20	-0.00298739	0.00188114	0.112269	0.112269	0.218913	12	0.285796
	ADGRL4	mQTL_BrainMeta	cg22624907	1	79982047	rs11162875	1	79964159	T	C	0.476186	0.00160683	0.0010123	0.112443	-0.350452	0.0617105	1.355e-08	-0.00458501	0.00299925	0.126334	0.126334	0.533672	8	0.301836
	ADGRV1	mQTL_BrainMeta	cg01310768	5	90527313	rs171790	5	90520482	C	A	0.454482	0.000774285	0.00101849	0.447118	-0.316399	0.0434806	3.4184e-13	-0.00244718	0.00323652	0.449582	0.449582	0.290574	12	0.588719
	ADH1C	mQTL_BrainMeta	cg24368912	4	99322298	rs2070897	4	99322153	G	A	0.352286	0.000494206	0.00102268	0.628922	-1.10449	0.0296184	2.32119e-304	-0.000447452	0.00092601	0.628951	0.628951	0.184481	11	0.724354
	ADH4	mQTL_BrainMeta	cg12011299	4	99144395	rs1800759	4	99144358	G	T	0.616084	-9.93884e-05	0.000353191	0.778403	1.08938	0.0287153	0	-9.12342e-05	0.000324223	0.778409	0.93464	0.0116764	20	0.836614
	ADH5	mQTL_BrainMeta	cg13256891	4	99088835	rs2602844	4	99099836	T	C	0.581323	-0.0022325	0.00103074	0.0303168	0.336851	0.0399118	3.1761e-17	-0.00662756	0.00315907	0.0359101	0.0359101	0.0563555	7	0.177291
	ADH6	mQTL_BrainMeta	cg13957043	4	99252881	rs6532814	4	99252811	T	C	0.5325	0.00038482	0.000354341	0.277471	-0.273732	0.0448719	1.05872e-09	-0.00140583	0.00131483	0.284977	0.284977	null	null	0.449887
	ADHFE1	mQTL_BrainMeta	cg08490624	8	66436653	rs7005366	8	66442015	T	C	0.500754	0.000258481	0.00101639	0.799253	0.470011	0.0429358	6.88006e-28	0.000549947	0.00216306	0.799306	0.799306	0.462948	12	0.852332
	ADI1	mQTL_BrainMeta	cg08493051	2	3483393	rs7574517	2	3466353	A	G	0.41078	-0.00315138	0.00105124	0.00271957	-1.24564	0.0336062	9.99963e-301	0.00252993	0.000846692	0.00280791	0.00280791	0.0467736	15	0.0676565
	ADIG	mQTL_BrainMeta	cg23607622	20	38582704	rs4812050	20	38582887	G	A	0.412787	0.0018477	0.00106824	0.0836894	-0.46956	0.043814	8.45823e-27	-0.00393496	0.00230442	0.0877156	0.0877156	0.265881	14	0.256409
	ADIPOQ	mQTL_BrainMeta	cg05651903	3	186825738	rs864264	3	186810249	C	A	0.470225	-0.0012054	0.00104675	0.2495	0.405758	0.0422303	7.38249e-22	-0.00297074	0.0025982	0.25288	0.25288	0.154163	11	0.421536
	ADIPOR1	mQTL_BrainMeta	cg27392775	1	202955165	rs1342387	1	202945228	T	C	0.444045	0.000226368	0.00035301	0.52136	0.258175	0.0435476	3.05583e-09	0.0008768	0.0013753	0.523778	0.523778	0.962937	6	0.646674
	ADIPOR2	mQTL_BrainMeta	cg04682969	12	1642731	rs2369972	12	1643380	T	C	0.322615	-0.0016186	0.00114233	0.156504	0.557778	0.0426265	3.99883e-39	-0.00290188	0.00205998	0.158926	0.158926	0.17317	13	0.333415
	ADIRF	mQTL_BrainMeta	cg01754756	10	86968321	rs7073752	10	86975407	C	T	0.55505	0.00267297	0.00102882	0.00937451	-0.35416	0.0620576	1.15016e-08	-0.00754735	0.00319183	0.0180504	0.0180504	0.146095	16	0.138028
	ADK	mQTL_BrainMeta	cg12505085	10	74153827	rs11000889	10	74142419	G	A	0.398225	-0.000706053	0.00101838	0.488116	0.425328	0.043126	6.05457e-23	-0.00166002	0.00240025	0.489188	0.489188	0.29132	7	0.618659
	ADM2	mQTL_BrainMeta	cg01781850	22	50446080	rs2076714	22	50464792	T	C	0.536837	0.00071931	0.000359274	0.0452719	-0.299962	0.0434585	5.11837e-12	-0.002398	0.0012471	0.0544978	0.0544978	0.291621	6	0.208616
	ADM5	mQTL_BrainMeta	cg14440600	19	49689764	rs12984428	19	49696359	G	A	0.599838	5.48042e-05	0.000353094	0.876655	-0.418554	0.042859	1.57808e-22	-0.000130937	0.000843711	0.87667	0.87667	0.596128	3	0.909133
	ADNP2	mQTL_BrainMeta	cg07500432	18	80160705	rs11665580	18	80179378	T	C	0.379877	-0.00173856	0.00106368	0.102158	0.470833	0.0428329	4.16083e-28	-0.00369251	0.00228397	0.105942	0.22146	0.292376	20	0.278151
	ADO	mQTL_BrainMeta	cg11503710	10	62636899	rs7068164	10	62641296	C	A	0.572787	-0.000357217	0.00101678	0.725346	-0.248213	0.0444519	2.35243e-08	0.00143915	0.00410448	0.725866	0.725866	null	null	0.797513
	ADORA1	mQTL_BrainMeta	cg11719784	1	203089826	rs6664108	1	203090600	C	T	0.678204	0.000492959	0.000355956	0.166087	-0.631838	0.0620832	2.50476e-24	-0.000780198	0.000568558	0.169988	0.169988	0.372015	9	0.343457
	ADORA2B	mQTL_BrainMeta	cg05097861	17	15917296	rs2535609	17	15953426	A	G	0.789457	-0.000505219	0.000374745	0.177604	-0.525265	0.0753408	3.12797e-12	0.000961838	0.000726657	0.18562	0.18562	null	null	0.360013
	ADORA3	mQTL_BrainMeta	cg25674286	1	111504293	rs2032006	1	111497300	T	C	0.550035	-0.000787377	0.00103128	0.44517	0.400416	0.043124	1.61373e-20	-0.0019664	0.00258423	0.446703	0.446703	0.242317	8	0.58617
	ADPGK	mQTL_BrainMeta	cg01955962	15	72797195	rs4777541	15	72789899	T	C	0.7717	-0.00116096	0.00144158	0.420623	0.548801	0.071019	1.09658e-14	-0.00211545	0.002641	0.42313	0.42313	0.730541	10	0.566525
	ADPRH	mQTL_BrainMeta	cg15607367	3	119583026	rs2670295	3	119596423	C	G	0.491574	-0.000657712	0.00101734	0.517953	-0.407496	0.0430616	2.98942e-21	0.00161403	0.00250237	0.518927	0.518927	0.427513	4	0.642568
	ADPRHL1	mQTL_BrainMeta	cg21834032	13	113454118	rs2770033	13	113517390	G	A	0.576438	-0.00212438	0.00104448	0.0419608	-0.388823	0.0620542	3.70773e-10	0.00546361	0.00282424	0.0530464	0.0530464	0.150946	4	0.206626
	ADPRM	mQTL_BrainMeta	cg12865497	17	10695359	rs73287629	17	10699650	A	G	0.405511	0.00193082	0.0010292	0.06065	0.441355	0.0611188	5.15026e-13	0.00437475	0.00240932	0.0694066	0.0694066	0.0884787	9	0.232754
	ADRA1A	mQTL_BrainMeta	cg16895486	8	26756746	rs10100043	8	26761657	T	C	0.559098	-0.00276837	0.00108451	0.0106906	-0.346958	0.0431277	8.63115e-16	0.00797896	0.00327933	0.0149698	0.0149698	0.00725367	7	0.128231
	ADRA1B	mQTL_BrainMeta	cg00077477	5	159878485	rs6890744	5	159868088	C	A	0.437532	-0.00150425	0.00102373	0.141731	1.06251	0.0294985	4.1961e-284	-0.00141575	0.000964304	0.142062	0.201879	0.189881	9	0.316322
	ADRA1D	mQTL_BrainMeta	cg21999991	20	4222117	rs835873	20	4222155	G	A	0.844726	-0.000732245	0.000359946	0.0419192	0.591587	0.055349	1.15476e-26	-0.00123776	0.000619364	0.0456684	0.0456684	0.72748	20	0.195236
	ADRA2A	mQTL_BrainMeta	cg12121535	10	111075103	rs521674	10	111075832	A	T	0.72407	-0.0010297	0.00120512	0.392861	0.259443	0.0473367	4.23439e-08	-0.0039689	0.00470113	0.398534	0.398534	0.699612	3	0.546439
	ADRA2B	mQTL_BrainMeta	cg21542793	2	96116152	rs2229169	2	96114968	G	T	0.672428	0.00380643	0.00105436	0.000306001	-0.553431	0.0453101	2.60789e-34	-0.00687787	0.00198662	0.000535968	0.000535968	0.00241989	8	0.0299717
	ADRA2C	mQTL_BrainMeta	cg12788684	4	3746427	rs17813250	4	3752988	C	G	0.540967	0.00175525	0.00102588	0.087085	0.328588	0.0437453	5.85004e-14	0.0053418	0.00320205	0.0952667	0.0952667	0.226982	9	0.265349
	ADRB1	mQTL_BrainMeta	cg10415685	10	114045917	rs3813720	10	114047257	T	C	0.626317	-0.00040222	0.000355717	0.258168	-0.28633	0.0446874	1.48019e-10	0.00140474	0.00126153	0.265482	0.265482	null	null	0.432788
	ADRB2	mQTL_BrainMeta	cg21580376	5	148826849	rs6888329	5	148836839	A	G	0.6647	0.000213499	0.000354432	0.546929	0.50555	0.064154	3.26702e-15	0.00042231	0.000703127	0.548095	0.407147	0.695392	5	0.665543
	ADRM1	mQTL_BrainMeta	cg10213353	20	62285849	rs2380129	20	62246124	T	A	0.485063	-0.00236384	0.00103073	0.0218277	1.21456	0.0327676	9.9986e-301	-0.00194626	0.000850274	0.0220808	0.0220808	0.00107381	20	0.147424
	ADSS1	mQTL_BrainMeta	cg23956771	14	104717720	rs4247031	14	104715514	T	C	0.510245	-0.00165159	0.00103084	0.109115	0.534864	0.0588839	1.05274e-19	-0.00308788	0.00195704	0.114606	0.114606	0.21142	9	0.28831
	ADSS2	mQTL_BrainMeta	cg01012879	1	244450061	rs3101470	1	244407208	A	G	0.7478	-0.000606601	0.0011007	0.581561	-0.55179	0.0669704	1.73193e-16	0.00109933	0.00199923	0.582404	0.582404	0.767888	17	0.690771
	ADTRP	mQTL_BrainMeta	cg06193328	6	11711738	rs210918	6	11711582	A	T	0.815371	0.00154911	0.00125439	0.216849	0.448674	0.0790687	1.39102e-08	0.00345264	0.00286122	0.227546	0.227546	0.0939761	13	0.39978
	AEBP1	mQTL_BrainMeta	cg12399411	7	44094833	rs2595643	7	44101308	A	G	0.408278	-0.00378835	0.00105562	0.000332278	1.04523	0.0274615	0	-0.0036244	0.00101442	0.000353056	0.000353056	0.00191103	16	0.0252246
	AEBP2	mQTL_BrainMeta	cg18219878	12	19306534	rs704161	12	19306657	A	G	0.971302	0.000567089	0.000448475	0.206056	-0.599516	0.0657621	7.76307e-20	-0.000945912	0.000755223	0.21039	0.21039	null	null	0.383726
	AEN	mQTL_BrainMeta	cg26561254	15	88620813	rs10775244	15	88634116	G	A	0.813507	0.00458894	0.0014515	0.00156947	0.58785	0.0775432	3.43077e-14	0.00780631	0.00267528	0.00352347	0.00352347	0.00287287	7	0.0755781
	AFAP1	mQTL_BrainMeta	cg20187572	4	7800465	rs13128495	4	7785322	G	A	0.542831	0.00109435	0.000367123	0.00287426	0.477722	0.0431077	1.5331e-28	0.00229077	0.000795803	0.00399496	0.0175511	0.037345	20	0.0779886
	AFAP1L1	mQTL_BrainMeta	cg06539116	5	149217802	rs2918267	5	149229289	A	T	0.509015	-0.00126972	0.00104827	0.225797	1.07617	0.0279532	0	-0.00117985	0.000974553	0.226027	0.462555	0.594693	12	0.39853
	AFAP1L2	mQTL_BrainMeta	cg17056676	10	114541595	rs2483586	10	114598423	A	T	0.717449	0.00158807	0.0010669	0.136621	-1.31072	0.0353621	9.99893e-301	-0.0012116	0.000814632	0.136937	0.136937	0.372362	19	0.312499
	AFDN	mQTL_BrainMeta	cg27665188	6	167767773	rs736576	6	167767813	A	C	0.765567	-0.00165726	0.00109343	0.129606	1.42918	0.038558	9.99966e-301	-0.00115958	0.00076571	0.129927	0.129927	0.401571	13	0.305125
	AFF3	mQTL_BrainMeta	cg02571054	2	99864644	rs62147613	2	99863826	T	C	0.576833	-0.00188616	0.0010289	0.0667761	-1.06026	0.029207	1.52976e-288	0.00177896	0.00097166	0.0671237	0.188456	0.0699222	19	0.228459
	AFF4	mQTL_BrainMeta	cg06638012	5	132964169	rs4705874	5	132945274	T	C	0.462933	-0.000140923	0.000352781	0.689551	-0.408417	0.0424576	6.62171e-22	0.000345048	0.000864521	0.689805	0.689805	0.0719549	3	0.769876
	AFG3L2	mQTL_BrainMeta	cg03766998	18	12378045	rs2298542	18	12363951	C	T	0.178203	0.000282892	0.000356515	0.427491	0.615534	0.0500722	9.88653e-35	0.000459588	0.000580402	0.428451	0.428451	0.427449	13	0.570756
	AFMID	mQTL_BrainMeta	cg21940220	17	78188000	rs2661683	17	78185726	T	C	0.569746	0.000729715	0.00101883	0.47385	-0.568702	0.0417308	2.73457e-42	-0.00128313	0.00179398	0.47446	0.47446	0.436331	14	0.607821
	AFP	mQTL_BrainMeta	cg08368094	4	73420948	rs2236767	4	73420106	G	A	0.607826	-0.000741489	0.00103116	0.472092	0.377337	0.0437759	6.71041e-18	-0.00196506	0.00274223	0.473627	0.473627	0.743689	5	0.607492
	AFTPH	mQTL_BrainMeta	cg02270689	2	64609101	rs12105186	2	64609549	C	G	0.470094	0.000576373	0.00104666	0.581854	-0.263245	0.0436506	1.63219e-09	-0.00218949	0.00399253	0.583419	0.583419	0.6813	3	0.691136
	AGA	mQTL_BrainMeta	cg26610307	4	179151605	rs35165121	4	179168093	T	C	0.290586	-0.00262045	0.00113573	0.0210391	-0.323604	0.0450799	7.04961e-13	0.00809771	0.00368646	0.0280486	0.0280486	0.016957	9	0.16159
	AGAP1	mQTL_BrainMeta	cg15068641	2	235728179	rs1728286	2	235749414	G	A	0.570413	-0.00272926	0.00105252	0.00951245	-0.343107	0.061928	3.01749e-08	0.00795454	0.00338698	0.0188458	0.0188458	0.00583867	9	0.140305
	AGAP3	mQTL_BrainMeta	cg03714522	7	151125815	rs7783954	7	151102292	C	T	0.432931	0.000432276	0.000354915	0.223235	-0.376637	0.0618598	1.13926e-09	-0.00114772	0.000960995	0.232357	0.232357	0.534586	4	0.403187
	AGBL1	mQTL_BrainMeta	cg04134722	15	86892876	rs2881638	15	86892719	G	A	0.400856	-0.000266016	0.000353496	0.451733	1.08887	0.0281171	0	-0.000244304	0.000324706	0.451819	0.451819	0.107434	15	0.590186
	AGBL2	mQTL_BrainMeta	cg01888601	11	47714630	rs11039354	11	47713602	A	T	0.541207	-0.00447591	0.00110692	5.26448e-05	0.253689	0.043799	6.95013e-09	-0.0176433	0.00532137	0.000914625	0.000914625	null	null	0.0394381
	AGBL3	mQTL_BrainMeta	cg24097460	7	134986273	rs2881816	7	134988480	C	T	0.419406	0.00161189	0.00105168	0.125356	0.294945	0.0540644	4.88528e-08	0.00546504	0.00370374	0.140066	0.140066	null	null	0.315139
	AGBL5	mQTL_BrainMeta	cg00617064	2	27049507	rs3806520	2	27053334	A	G	0.623935	0.000612973	0.000358748	0.0875169	-1.07827	0.0290825	6.78355e-301	-0.000568478	0.00033306	0.0878532	0.0878532	5.31717e-05	14	0.256574
	AGFG1	mQTL_BrainMeta	cg03404211	2	227475232	rs4257394	2	227483593	T	C	0.612321	-7.14141e-05	0.000352829	0.839601	-0.566406	0.0418007	7.90538e-42	0.000126083	0.000622995	0.839618	0.839618	0.367578	20	0.881847
	AGK	mQTL_BrainMeta	cg16107322	7	141511827	rs2366251	7	141510407	C	T	0.453349	0.00128563	0.00103632	0.214763	-0.36485	0.0444606	2.28429e-16	-0.00352372	0.00287267	0.219959	0.219959	0.298342	8	0.393009
	AGL	mQTL_BrainMeta	cg16724148	1	99860782	rs2640911	1	99865709	G	A	0.479638	-1.97148e-05	0.000352689	0.955423	-1.0668	0.0285965	1.34494e-304	1.84803e-05	0.000330605	0.955423	0.955423	0.360357	20	0.966748
	AGMAT	mQTL_BrainMeta	cg21288716	1	15582470	rs6675252	1	15597035	G	A	0.6055	-0.00149311	0.0011222	0.183348	0.386264	0.0630177	8.81864e-10	-0.00386552	0.00297294	0.19352	0.19352	0.135655	8	0.368287
	AGMO	mQTL_BrainMeta	cg24398793	7	15612145	rs17199	7	15612145	C	T	0.317684	0.000739034	0.000361124	0.0407089	0.889344	0.0494792	3.10793e-72	0.000830988	0.00040868	0.0420177	0.0420177	0.0827221	13	0.187315
	AGO2	mQTL_BrainMeta	cg17340267	8	140786094	rs4961293	8	140802275	T	C	0.44763	-0.00323503	0.0010511	0.00208557	0.638586	0.0579717	3.21802e-28	-0.00506593	0.00170902	0.00303433	0.00303433	null	null	0.0695243
	AGPAT2	mQTL_BrainMeta	cg14484844	9	136696231	rs4880126	9	136696272	T	C	0.802471	-0.000585839	0.000378149	0.121327	-0.334126	0.0501773	2.75882e-11	0.00175335	0.00116198	0.131317	0.131317	0.813356	4	0.306663
	AGPAT3	mQTL_BrainMeta	cg01331461	21	43925271	rs9975713	21	43924326	G	A	0.580999	0.00052266	0.00104333	0.616405	-0.286823	0.0438693	6.22938e-11	-0.00182224	0.00364821	0.617436	0.617436	0.793468	5	0.715856
	AGPAT4	mQTL_BrainMeta	cg16958667	6	161442689	rs4709526	6	161434438	C	T	0.473615	0.000465425	0.000355797	0.190832	-0.570507	0.0585076	1.82667e-22	-0.000815809	0.000629237	0.194801	0.194801	null	null	0.369459
	AGPAT5	mQTL_BrainMeta	cg15794987	8	6677376	rs13281444	8	6663107	C	T	0.304157	0.000559665	0.000357115	0.117072	0.628383	0.0570603	3.32182e-28	0.000890642	0.000574034	0.12077	0.12077	0.941748	12	0.296619
	AGPS	mQTL_BrainMeta	cg19655704	2	177430424	rs7604668	2	177527604	T	A	0.870322	0.00192069	0.00160002	0.229979	1.80344	0.0486551	1e-300	0.00106501	0.000887669	0.230223	0.230223	0.247235	12	0.401379
	AGR2	mQTL_BrainMeta	cg01580340	7	16851455	rs28649366	7	16857221	C	G	0.767545	-0.00149641	0.00123728	0.226496	-0.401617	0.0535608	6.46312e-14	0.00372595	0.00312055	0.232477	0.232477	0.0619841	7	0.403287
	AGRN	mQTL_BrainMeta	cg22367159	1	1011638	rs2488992	1	1008527	G	C	0.964608	0.00373986	0.00247853	0.131324	-1.15493	0.167711	5.72161e-12	-0.00323817	0.00219696	0.1405	0.1405	0.00890829	7	0.315243
	AGT	mQTL_BrainMeta	cg14523948	1	230710673	rs2479136	1	230688881	A	G	0.763355	0.000731136	0.00110764	0.5092	-1.40616	0.0379368	9.99979e-301	-0.000519953	0.000787833	0.509267	0.509267	0.950747	14	0.634939
	AGTPBP1	mQTL_BrainMeta	cg13751872	9	85522403	rs7863845	9	85538398	T	C	0.549674	-0.00061535	0.000356799	0.0845922	-0.358409	0.0620545	7.66273e-09	0.00171689	0.00103894	0.0984244	0.0984244	0.291409	6	0.268853
	AGTR1	mQTL_BrainMeta	cg27419024	3	148642998	rs2840087	3	148645606	T	C	0.576507	-0.00305896	0.00108307	0.00473795	-0.534853	0.0599099	4.35269e-19	0.00571925	0.00212391	0.00708564	0.00708564	0.0097499	20	0.0986802
	AGTRAP	mQTL_BrainMeta	cg09551145	1	11730534	rs4073574	1	11742377	G	T	0.341243	-0.000327427	0.00035478	0.356059	0.32371	0.044381	3.01147e-13	-0.00101148	0.00110472	0.359877	0.359877	0.697567	4	0.514281
	AGXT	mQTL_BrainMeta	cg17461448	2	240868330	rs4234095	2	240879320	T	C	0.608403	0.00361611	0.00112014	0.00124546	-0.293117	0.0441662	3.20834e-11	-0.0123367	0.00424961	0.00369569	0.00369569	0.00305794	12	0.0770395
	AGXT2	mQTL_BrainMeta	cg00516582	5	35015577	rs186937	5	35012320	C	T	0.38885	-2.17729e-05	0.000352679	0.950773	-0.565756	0.0606428	1.06566e-20	3.84847e-05	0.00062339	0.950774	0.950774	0.369124	9	0.963665
	AHCTF1	mQTL_BrainMeta	cg00459116	1	246948926	rs6666435	1	246946958	G	A	0.526271	-0.0024489	0.00104997	0.0196822	-1.21296	0.0327246	9.99995e-301	0.00201894	0.000867336	0.0199255	0.0652875	0.0343724	19	0.142274
	AHCY	mQTL_BrainMeta	cg16655240	20	34269266	rs864702	20	34283744	G	A	0.899517	0.000393398	0.000375162	0.294358	0.436784	0.0637551	7.33502e-12	0.000900669	0.000868921	0.299951	0.299951	null	null	0.462426
	AHCYL2	mQTL_BrainMeta	cg02491457	7	129222983	rs891545	7	129226775	C	A	0.72543	0.000184776	0.000354784	0.602499	0.402823	0.0423228	1.7674e-21	0.000458702	0.000882062	0.603041	0.603041	0.697815	3	0.705498
	AHNAK	mQTL_BrainMeta	cg26484813	11	62544101	rs2509962	11	62542315	T	C	0.533448	0.00122703	0.00110064	0.264924	0.326023	0.0406666	1.08386e-15	0.00376362	0.00340845	0.269505	0.269505	0.0282893	5	0.436683
	AHNAK2	mQTL_BrainMeta	cg01412886	14	104978916	rs4077684	14	105031279	G	A	0.78269	0.00190475	0.0012194	0.118278	-0.509245	0.0723038	1.87966e-12	-0.00374034	0.0024527	0.127262	0.127262	0.0354637	20	0.303075
	AHR	mQTL_BrainMeta	cg22444116	7	17041797	rs662774	7	17043098	A	G	0.375811	-0.000987999	0.00036315	0.00651571	-0.431355	0.0631396	8.38719e-12	0.00229045	0.000906184	0.0114851	0.0114851	0.370163	5	0.116631
	AHRR	mQTL_BrainMeta	cg01097768	5	378739	rs184739	5	433451	A	G	0.917601	-0.00246751	0.00202728	0.223546	0.868463	0.110608	4.10415e-15	-0.00284123	0.00236221	0.229059	0.297879	0.263235	7	0.400669
	AHSG	mQTL_BrainMeta	cg25162301	3	186612266	rs1071592	3	186620636	C	A	0.730819	0.00060396	0.00035758	0.0912154	1.19179	0.0334912	2.37596e-277	0.000506768	0.000300374	0.0915799	0.0915799	0.275011	15	0.261002
	AHSP	mQTL_BrainMeta	cg05772125	16	31527848	rs8060914	16	31535399	A	G	0.624224	0.00182191	0.00104714	0.0818781	0.476485	0.0619107	1.40032e-14	0.00382364	0.00225309	0.0896842	0.0896842	0.0451578	17	0.258683
	AIF1L	mQTL_BrainMeta	cg25954354	9	131096161	rs818053	9	131093363	A	T	0.454418	-0.00106005	0.00102105	0.299182	0.435244	0.0425271	1.38915e-24	-0.00243552	0.00235797	0.301656	0.198348	0.17915	11	0.463847
	AIFM2	mQTL_BrainMeta	cg03087610	10	70132606	rs9415951	10	70181322	G	A	0.384545	0.000852981	0.00101843	0.402286	-1.24843	0.0336813	9.99975e-301	-0.000683245	0.000815979	0.402406	0.402406	0.239149	13	0.549206
	AIFM3	mQTL_BrainMeta	cg20401101	22	20966061	rs2018682	22	20963144	T	C	0.6427	0.000436331	0.000355846	0.220132	1.1442	0.0300844	0	0.00038134	0.000311161	0.220371	0.220371	0.850712	3	0.393181
	AIMP2	mQTL_BrainMeta	cg11684826	7	6015951	rs12538339	7	6005019	T	C	0.190433	-0.000640464	0.00125472	0.609741	-0.445475	0.05571	1.28203e-15	0.00143771	0.00282233	0.610467	0.610467	0.438128	17	0.710793
	AIPL1	mQTL_BrainMeta	cg25503149	17	6257450	rs4584876	17	6255150	A	G	0.756982	-0.000677909	0.00114077	0.552341	1.17805	0.0326037	7.01866e-286	-0.000575449	0.000968484	0.552395	0.914223	0.541407	12	0.668746
	AJAP1	mQTL_BrainMeta	cg20995977	1	4796936	rs760816	1	4796871	G	A	0.883667	-0.00463755	0.00140555	0.000968683	-0.66635	0.0644914	5.02986e-25	0.00695964	0.00221426	0.00167168	0.00167168	0.00015767	5	0.054901
	AJM1	mQTL_BrainMeta	cg13599017	9	136838170	rs2811743	9	136836268	C	T	0.80495	0.00136977	0.0014532	0.34589	1.3778	0.0381673	2.35813e-285	0.000994175	0.00105508	0.346054	0.346054	0.916587	17	0.502245
	AJUBA	mQTL_BrainMeta	cg27601516	14	22983208	rs3751497	14	23006744	C	T	0.569426	0.000513132	0.000355218	0.148583	1.23585	0.0333422	9.99959e-301	0.000415205	0.000287645	0.148891	0.148891	0.470903	11	0.32375
	AK1	mQTL_BrainMeta	cg04207306	9	127875980	rs13302053	9	127879827	C	A	0.27907	0.00187287	0.00121748	0.123971	-0.296566	0.0460596	1.20472e-10	-0.00631519	0.00422079	0.134599	0.134599	0.0814082	12	0.309892
	AK2	mQTL_BrainMeta	cg02350320	1	33080550	rs635677	1	33180544	G	A	0.234502	-0.000482228	0.00113909	0.672044	-1.44312	0.0389339	9.99949e-301	0.000334157	0.000789378	0.672064	0.672064	0.919624	6	0.757098
	AK4P3	mQTL_BrainMeta	cg15783064	12	31658953	rs7968269	12	31691843	G	A	0.432282	0.000128483	0.000353084	0.715941	0.366096	0.0618659	3.2674e-09	0.000350955	0.000966279	0.716454	0.716454	0.354099	9	0.791369
	AK5	mQTL_BrainMeta	cg15505642	1	77370715	rs11162327	1	77375900	C	T	0.612203	-0.0013224	0.00104802	0.207019	-0.253269	0.0439699	8.40888e-09	0.00522133	0.00423612	0.217734	0.217734	0.287786	3	0.391024
	AK9	mQTL_BrainMeta	cg22707746	6	109702566	rs7759120	6	109707610	C	T	0.767331	-9.48494e-05	0.00121754	0.937905	0.325562	0.0573526	1.37479e-08	-0.00029134	0.00374015	0.937911	0.937911	0.825365	3	0.955049
	AKAIN1	mQTL_BrainMeta	cg10885961	18	5238590	rs12959438	18	5247986	G	A	0.561325	0.00104056	0.00103515	0.314785	0.365718	0.0429192	1.58065e-17	0.00284527	0.00285008	0.318129	0.318129	0.273243	10	0.478727
	AKAP1	mQTL_BrainMeta	cg13948956	17	57133537	rs4366770	17	57126830	C	T	0.671006	-0.00131945	0.00111272	0.235706	0.464088	0.0428183	2.26033e-27	-0.0028431	0.00241195	0.238495	0.238495	0.212796	10	0.408341
	AKAP10	mQTL_BrainMeta	cg04132472	17	19958053	rs166840	17	19896385	A	G	0.408951	0.00241678	0.00106334	0.0230371	1.25406	0.0338334	9.99905e-301	0.00192716	0.00084951	0.0232952	0.0232952	0.814067	5	0.150313
	AKAP11	mQTL_BrainMeta	cg12797987	13	42334069	rs1375620	13	42285805	A	G	0.345751	0.000296382	0.000353926	0.402361	-1.27921	0.0345119	9.9996e-301	-0.000231691	0.000276746	0.402481	0.438718	0.966644	15	0.549249
	AKAP12	mQTL_BrainMeta	cg11579907	6	151091077	rs3889759	6	151093189	G	A	0.428393	-0.00154016	0.00104937	0.142185	-0.721649	0.0531763	5.96123e-42	0.00213423	0.00146261	0.144512	0.144512	0.314397	4	0.319164
	AKAP13	mQTL_BrainMeta	cg13263323	15	85519729	rs4843066	15	85519680	C	T	0.469431	0.000878945	0.00101836	0.388082	1.10555	0.0274128	0	0.000795031	0.000921344	0.388191	0.0979718	0.24561	20	0.537901
	AKAP5	mQTL_BrainMeta	cg18315834	14	64442401	rs1256145	14	64449980	T	C	0.409527	-0.00249255	0.00106136	0.0188514	-1.10996	0.0298224	3.34275e-303	0.00224562	0.000958112	0.0190886	0.0190886	0.049107	9	0.140794
	AKAP6	mQTL_BrainMeta	cg23627301	14	32204162	rs35326055	14	32207665	T	A	0.45416	-0.00142772	0.00102408	0.163272	-1.10961	0.0276621	0	0.00128669	0.000923475	0.163526	0.296734	0.281511	20	0.338029
	AKAP7	mQTL_BrainMeta	cg12606694	6	131199856	rs3777478	6	131213902	C	T	0.500456	-0.000129267	0.000352887	0.714132	0.437563	0.0440927	3.28359e-23	-0.000295425	0.000807034	0.714318	0.714318	0.919673	5	0.789873
	AKAP8L	mQTL_BrainMeta	cg25533247	19	15419819	rs9676706	19	15435818	C	T	0.763547	-0.00266347	0.00125286	0.03351	-0.46481	0.0708932	5.50913e-11	0.00573024	0.00283357	0.0431486	0.0431486	0.0601885	4	0.189994
	AKIP1	mQTL_BrainMeta	cg18529958	11	8914888	rs7937298	11	8845962	G	C	0.546467	-0.0010794	0.00101102	0.285687	0.370558	0.0620275	2.31362e-09	-0.00291289	0.00277159	0.293268	0.293268	0.946613	13	0.456741
	AKIRIN1	mQTL_BrainMeta	cg03130816	1	38990431	rs4329504	1	38985816	G	A	0.42205	-0.000787959	0.00101919	0.439449	0.290166	0.0470484	6.94322e-10	-0.00271555	0.00353992	0.44301	0.44301	0.306384	6	0.583096
	AKIRIN2	mQTL_BrainMeta	cg05217213	6	87703064	rs2754264	6	87697159	C	A	0.472893	0.000695124	0.00100312	0.488335	0.301636	0.0441998	8.83136e-12	0.00230451	0.00334271	0.490563	0.490563	0.773768	5	0.619715
	AKNA	mQTL_BrainMeta	cg14589236	9	114398728	rs10119353	9	114412970	T	C	0.513767	-0.00281985	0.00104388	0.00690654	0.291639	0.0442578	4.41168e-11	-0.00966898	0.00386844	0.0124386	0.0124386	0.000996995	4	0.120053
	AKNAD1	mQTL_BrainMeta	cg26068654	1	108962457	rs498642	1	108964143	A	G	0.7274	0.00199548	0.00116257	0.0860822	-0.29821	0.0512495	5.92761e-09	-0.00669155	0.00406459	0.0997011	0.0997011	0.0927452	3	0.270334
	AKR1A1	mQTL_BrainMeta	cg24332710	1	45550501	rs606542	1	45548261	T	C	0.579669	-7.58348e-05	0.0010162	0.940512	0.421659	0.0613108	6.09525e-12	-0.000179849	0.00241014	0.940516	0.940516	0.647818	8	0.956567
	AKR1B1	mQTL_BrainMeta	cg13159071	7	134449969	rs782055	7	134417714	C	T	0.315177	0.000133675	0.000354422	0.706052	-0.368276	0.0662413	2.70361e-08	-0.000362976	0.000964594	0.706695	0.706695	0.13931	13	0.784085
	AKR1B15	mQTL_BrainMeta	cg03515829	7	134549077	rs56097712	7	134568517	T	C	0.444842	0.000543267	0.00103087	0.598195	0.259143	0.0437251	3.09184e-09	0.0020964	0.0039937	0.599634	0.599634	0.369082	7	0.702626
	AKR1C1	mQTL_BrainMeta	cg10568634	10	4963370	rs2904795	10	4962125	G	A	0.44365	0.00115958	0.00115905	0.317086	0.500254	0.0428335	1.63114e-31	0.00231799	0.0023254	0.318855	0.686574	0.768461	14	0.479116
	AKR1C2	mQTL_BrainMeta	cg18841653	10	5003905	rs7921514	10	4934509	A	G	0.53341	-0.000659661	0.000357894	0.0653033	-0.494118	0.059847	1.50191e-16	0.00133503	0.000742138	0.0720354	0.0720354	0.934092	12	0.235963
	AKR1C3	mQTL_BrainMeta	cg14285744	10	5032801	rs7904013	10	5032869	T	C	0.503853	-0.000716968	0.0010101	0.477828	0.506455	0.0577179	1.71427e-18	-0.00141566	0.00200096	0.479263	0.479263	0.394329	8	0.610938
	AKR1C8P	mQTL_BrainMeta	cg17520000	10	5161456	rs6601923	10	5181094	G	C	0.388753	0.000420524	0.0010691	0.694064	0.319033	0.0437798	3.16423e-13	0.00131812	0.00335593	0.694486	0.909067	0.885635	5	0.773597
	AKR1D1	mQTL_BrainMeta	cg00929565	7	138002341	rs2216805	7	138002303	T	G	0.0464602	-0.00255728	0.00170576	0.133822	0.470701	0.0762243	6.60763e-10	-0.00543291	0.00372914	0.145149	0.145149	0.0398134	8	0.31987
	AKR1E2	mQTL_BrainMeta	cg27388962	10	4663242	rs313452	10	4647650	T	G	0.233047	0.000682857	0.000360585	0.0582582	1.18487	0.0342956	1.4916e-261	0.000576315	0.000304781	0.0586361	0.0586361	0.0742251	9	0.214727
	AKR7A2	mQTL_BrainMeta	cg08479603	1	19311966	rs7525961	1	19279006	G	C	0.79269	-0.000882979	0.00135482	0.514573	-0.453555	0.0761004	2.5231e-09	0.0019468	0.00300491	0.517068	0.600337	0.815484	8	0.641083
	AKR7A3	mQTL_BrainMeta	cg05937630	1	19288986	rs3828102	1	19305838	T	C	0.53325	0.000499704	0.000355621	0.159974	0.287089	0.0437231	5.16583e-11	0.00174059	0.00126676	0.169427	0.169427	0.593657	17	0.342859
	AKT1	mQTL_BrainMeta	cg14274357	14	104785065	rs2498784	14	104798626	G	A	0.932317	-0.000650619	0.000396441	0.100766	0.38596	0.0688605	2.08302e-08	-0.00168571	0.00107028	0.115252	0.115252	0.257725	6	0.2891
	AKT1S1	mQTL_BrainMeta	cg07935355	19	49887807	rs2305916	19	49888044	G	T	0.421888	0.00227985	0.00104218	0.0286999	1.03679	0.0271146	0	0.00219895	0.00100684	0.0289613	0.0289613	0.151511	14	0.163227
	AKT2	mQTL_BrainMeta	cg26620021	19	40283019	rs12459567	19	40284019	C	T	0.521417	-0.000219637	0.00101619	0.82888	1.07835	0.0289755	3.79195e-303	-0.000203679	0.000942371	0.828882	0.828882	0.878564	17	0.874608
	AKT3	mQTL_BrainMeta	cg25706552	1	243854094	rs2953330	1	243860819	G	T	0.373786	-0.000979144	0.000364797	0.00727291	0.357884	0.0617777	6.91021e-09	-0.00273593	0.00112341	0.0148761	0.0148761	0.03286	4	0.128168
	AKTIP	mQTL_BrainMeta	cg05997655	16	53510409	rs3095571	16	53511081	A	G	0.440454	0.000542738	0.000357348	0.128815	-0.628907	0.0576699	1.08749e-27	-0.000862986	0.00057369	0.132511	0.132511	0.622744	9	0.307634
	ALAD	mQTL_BrainMeta	cg01257194	9	113398967	rs6478005	9	113346402	G	T	0.588833	0.00162139	0.00102259	0.112835	0.355875	0.0621162	1.00921e-08	0.00455608	0.00298147	0.126479	0.126479	0.518207	9	0.302018
	ALB	mQTL_BrainMeta	cg15990216	4	73410314	rs6832260	4	73415295	A	T	0.580261	0.00011375	0.00101617	0.910871	-1.08168	0.0282767	0	-0.00010516	0.000939438	0.910872	0.910872	0.125132	9	0.934888
	ALCAM	mQTL_BrainMeta	cg03529658	3	104519379	rs4364197	3	104516837	T	C	0.38571	0.00175314	0.00106556	0.0999132	-0.871541	0.0532306	2.9842e-60	-0.00201154	0.00122877	0.101624	0.101624	0.0622573	9	0.273116
	ALDH16A1	mQTL_BrainMeta	cg15388895	19	49451910	rs4802607	19	49456107	G	C	0.591365	0.00349676	0.0010499	0.000866742	0.393047	0.0445263	1.07241e-18	0.00889656	0.002855	0.00183243	0.00183243	0.00134897	6	0.0572145
	ALDH18A1	mQTL_BrainMeta	cg07187105	10	95663448	rs7913204	10	95604859	A	C	0.414529	0.000324354	0.000354174	0.35977	0.387106	0.0621027	4.56643e-10	0.000837894	0.000924749	0.364895	0.364895	0.343297	14	0.518803
	ALDH1A1	mQTL_BrainMeta	cg14184524	9	72834831	rs348475	9	72910963	A	G	0.500561	0.000162431	0.000352971	0.645385	-0.46814	0.0601383	7.0055e-15	-0.000346971	0.000755303	0.645961	0.645961	0.87473	8	0.737491
	ALDH1A2	mQTL_BrainMeta	cg09971674	15	58560943	rs1869130	15	58561226	C	T	0.984398	-0.00106797	0.00235694	0.650465	-0.696273	0.0976219	9.86729e-13	0.00153384	0.00339191	0.651122	0.651122	null	null	0.74111
	ALDH1A3	mQTL_BrainMeta	cg08121317	15	100787486	rs748386	15	100785879	G	A	0.694249	0.000147786	0.000353868	0.676219	-0.47671	0.0656918	3.96455e-13	-0.000310011	0.000743542	0.676723	0.676723	0.589309	7	0.760381
	ALDH1B1	mQTL_BrainMeta	cg13431037	9	38319174	rs1033790	9	38334102	A	G	0.809123	0.00252414	0.00127136	0.0471015	-0.421975	0.076223	3.09341e-08	-0.00598172	0.00320077	0.0616449	0.0616449	0.567003	4	0.219693
	ALDH1L1	mQTL_BrainMeta	cg20988073	3	126181250	rs9873704	3	126183059	C	G	0.458435	0.00266514	0.00103666	0.010144	-1.02517	0.0272236	0	-0.00259971	0.00101357	0.0103202	0.0399034	0.150216	17	0.111801
	ALDH1L2	mQTL_BrainMeta	cg09095792	12	105111998	rs1196827	12	105125118	T	C	0.523877	-0.000670694	0.00101751	0.509798	-0.459154	0.0419327	6.6609e-28	0.00146072	0.00222007	0.510563	0.510563	0.408684	14	0.63639
	ALDH2	mQTL_BrainMeta	cg12142865	12	111774189	rs2013002	12	111762346	T	C	0.419456	0.000116577	0.00104267	0.910977	-0.379725	0.0466791	4.12579e-16	-0.000307004	0.00274611	0.910985	0.910985	null	null	0.934888
	ALDH3A1	mQTL_BrainMeta	cg15726326	17	19748670	rs7221211	17	19749363	T	C	0.646288	-0.000303084	0.000354639	0.392758	0.385911	0.0451947	1.35572e-17	-0.000785373	0.000923558	0.395115	0.395115	0.0512738	11	0.543304
	ALDH3B2	mQTL_BrainMeta	cg11468085	11	67668106	rs7127140	11	67652120	G	A	0.894318	-0.00288934	0.00238791	0.226282	0.718836	0.0623633	9.69207e-31	-0.00401948	0.00334016	0.22883	0.156641	0.236761	9	0.400589
	ALDH4A1	mQTL_BrainMeta	cg09012001	1	18923785	rs28439774	1	18917746	G	C	0.420224	0.000957867	0.00102029	0.347822	-0.388933	0.0458091	2.06132e-17	-0.00246281	0.00263928	0.35075	0.35075	0.611548	10	0.506491
	ALDH5A1	mQTL_BrainMeta	cg11865601	6	24491089	rs10456305	6	24491113	T	C	0.514974	0.00162716	0.00101318	0.108276	0.68123	0.0390537	3.86113e-68	0.00238856	0.00149357	0.10977	0.10977	0.518691	20	0.283403
	ALDH7A1	mQTL_BrainMeta	cg22777467	5	126490468	rs10214091	5	126490240	A	G	0.32501	-0.000673004	0.00120625	0.57689	-1.14649	0.0315213	1.17796e-289	0.00058701	0.00105224	0.576935	0.576935	0.37824	10	0.687317
	ALDH8A1	mQTL_BrainMeta	cg03309350	6	134916964	rs6569982	6	134935357	G	C	0.383995	-0.00114456	0.00103359	0.268136	-0.51576	0.0443081	2.5708e-31	0.00221918	0.00201306	0.270293	0.270293	0.0290352	14	0.437356
	ALDOB	mQTL_BrainMeta	cg13568622	9	101435604	rs970385	9	101433826	T	C	0.691284	-0.00124822	0.00104776	0.233529	0.478578	0.0447866	1.18697e-26	-0.00260818	0.00220289	0.23642	0.23642	0.452805	5	0.406071
	ALDOC	mQTL_BrainMeta	cg13344757	17	28577363	rs9892089	17	28675384	G	A	0.771682	-0.000119059	0.00113116	0.916174	0.562161	0.0715953	4.09699e-15	-0.000211788	0.00201234	0.916182	0.916182	0.298841	3	0.938726
	ALG1	mQTL_BrainMeta	cg07987051	16	5030404	rs2972272	16	5033482	C	T	0.670846	-0.00169687	0.00102913	0.0991806	0.36455	0.0653862	2.47051e-08	-0.0046547	0.00294388	0.113845	0.113845	0.348232	9	0.287319
	ALG10	mQTL_BrainMeta	cg10856724	12	34402277	rs9669269	12	34687726	G	A	0.601886	0.00410641	0.00108246	0.000148492	0.970218	0.0827826	1.00589e-31	0.00423246	0.00117268	0.000307123	0.000307123	0.0701697	20	0.0241006
	ALG10B	mQTL_BrainMeta	cg10518543	12	38316898	rs1319664	12	38288589	C	T	0.466589	0.00375452	0.00105211	0.000358962	-1.21456	0.0327676	9.9986e-301	-0.00309127	0.000870259	0.000382132	0.000382132	0.00268322	10	0.0259562
	ALG12	mQTL_BrainMeta	cg18131530	22	49918585	rs738711	22	49888955	G	A	0.79883	-0.00326795	0.00136013	0.0162757	1.49037	0.0402089	9.99988e-301	-0.00219271	0.000914526	0.016501	0.016501	0.0851606	7	0.133637
	ALG3	mQTL_BrainMeta	cg01026256	3	184241300	rs1001817	3	184277553	C	T	0.504	0.000879437	0.000361357	0.014945	-0.458971	0.0601844	2.41977e-14	-0.0019161	0.000826438	0.0204217	0.0204217	0.0877432	8	0.143417
	ALG5	mQTL_BrainMeta	cg12715979	13	37000913	rs7984730	13	37003989	G	A	0.873323	0.00040713	0.00159076	0.798002	-0.43653	0.0561575	7.64615e-15	-0.000932651	0.00364609	0.798109	0.798109	0.697803	3	0.851631
	ALG6	mQTL_BrainMeta	cg02623413	1	63366955	rs11208195	1	63372706	C	T	0.584161	0.000282257	0.00101644	0.781249	-1.09936	0.0280542	0	-0.000256747	0.000924597	0.781254	0.415861	0.480767	12	0.838783
	ALG9	mQTL_BrainMeta	cg26157333	11	111872066	rs626243	11	111866206	G	A	0.366667	-0.00180392	0.00105315	0.0867342	-0.27808	0.0465568	2.3303e-09	0.00648705	0.00393987	0.0996576	0.0996576	null	null	0.270304
	ALK	mQTL_BrainMeta	cg21746633	2	29896237	rs6722514	2	29896356	G	A	0.761623	-0.0007671	0.000360629	0.0334107	-0.636261	0.0577476	3.13032e-28	0.00120564	0.00057726	0.0367485	0.0367485	0.283092	12	0.179067
	ALKAL1	mQTL_BrainMeta	cg17189568	8	52564704	rs6473738	8	52582746	C	T	0.732281	-0.00226363	0.00114036	0.0471437	0.494307	0.0522168	2.89541e-21	-0.00457939	0.00235716	0.0520458	0.0520458	0.0246986	18	0.205095
	ALKAL2	mQTL_BrainMeta	cg17132501	2	442702	rs2685229	2	435315	T	C	0.477186	0.00223209	0.001039	0.0316896	1.21313	0.032729	9.99989e-301	0.00183995	0.000857903	0.0319765	0.0479292	0.00499945	4	0.169388
	ALKBH1	mQTL_BrainMeta	cg11180129	14	77681224	rs4899667	14	77660283	A	T	0.638569	-0.00172073	0.00102924	0.0945561	-0.477245	0.0623154	1.88069e-14	0.00360555	0.00220742	0.10239	0.10239	0.723601	9	0.274126
	ALKBH2	mQTL_BrainMeta	cg05858136	12	109092275	rs7967182	12	109073339	T	C	0.195735	-0.000685857	0.000359761	0.0565952	0.477525	0.0584316	3.02373e-16	-0.00143628	0.000773615	0.0633712	0.0633712	0.056962	9	0.222769
	ALKBH3	mQTL_BrainMeta	cg14908875	11	43880512	rs1401315	11	43868981	A	G	0.892182	0.00129959	0.00181497	0.473967	0.340458	0.0597332	1.20053e-08	0.00381719	0.00537287	0.477422	0.477422	0.461245	8	0.609662
	ALKBH4	mQTL_BrainMeta	cg03069737	7	102463850	rs4487686	7	102460822	G	T	0.353763	9.34706e-05	0.000352667	0.790979	0.44609	0.0427467	1.70404e-25	0.000209533	0.000790829	0.791045	0.704275	0.101692	12	0.846119
	ALKBH5	mQTL_BrainMeta	cg22622440	17	18185045	rs8071834	17	18196677	C	T	0.613134	0.000893388	0.000362028	0.0135971	0.251293	0.0451053	2.52919e-08	0.00355517	0.00157566	0.0240517	0.0240517	0.095337	4	0.151925
	ALKBH7	mQTL_BrainMeta	cg24866717	19	6375855	rs3903041	19	6404774	A	G	0.41292	-0.000959586	0.00103328	0.353054	-0.344232	0.0622011	3.1268e-08	0.00278761	0.00304365	0.359731	0.359731	null	null	0.514239
	ALLC	mQTL_BrainMeta	cg09256862	2	3635693	rs3811530	2	3637269	G	A	0.237145	0.00358435	0.00117568	0.0022979	1.44955	0.0391076	9.99986e-301	0.00247273	0.000813799	0.00237762	0.00237762	1.18388e-05	11	0.0648786
	ALMS1	mQTL_BrainMeta	cg08552812	2	73385174	rs10496190	2	73411695	C	G	0.587773	0.000430975	0.0010167	0.671643	0.391514	0.0636629	7.75858e-10	0.00110079	0.00260302	0.672375	0.672375	0.77741	3	0.757313
	ALOX12	mQTL_BrainMeta	cg14375499	17	6995888	rs15966	17	7002324	C	T	0.568243	-0.00265112	0.00107613	0.0137561	-1.22858	0.0331459	1.00001e-300	0.00215787	0.000877846	0.0139657	0.0483794	0.0228089	19	0.125318
	ALOX12B	mQTL_BrainMeta	cg07005173	17	8073739	rs7219102	17	8074050	T	C	0.819043	-0.00317992	0.00146111	0.029527	-0.381693	0.0629397	1.3242e-09	0.00833108	0.004067	0.040515	0.040515	0.0149342	6	0.18531
	ALOX15	mQTL_BrainMeta	cg11609940	17	4638039	rs8066248	17	4637747	G	T	0.530187	0.000411837	0.00103279	0.690069	-0.657534	0.0615515	1.22708e-26	-0.000626336	0.0015718	0.690274	0.690274	null	null	0.770331
	ALOX15B	mQTL_BrainMeta	cg15799267	17	8039088	rs12936460	17	8066030	C	T	0.563916	-0.0016522	0.00104874	0.11516	0.386374	0.0615947	3.54511e-10	-0.00427618	0.00279861	0.126521	0.242484	0.275362	7	0.302053
	ALOX5	mQTL_BrainMeta	cg25074794	10	45463437	rs4949004	10	45494847	A	G	0.440943	-0.00138918	0.00102435	0.175049	-0.405112	0.0611385	3.4458e-11	0.00342913	0.00258098	0.183975	0.183975	0.279893	6	0.358225
	ALOX5AP	mQTL_BrainMeta	cg24366665	13	30797481	rs4996148	13	30791287	C	T	0.825945	-0.000827081	0.0012419	0.505425	0.394534	0.0561092	2.04262e-12	-0.00209635	0.00316186	0.507323	0.684491	null	null	0.63379
	ALOXE3	mQTL_BrainMeta	cg08116113	17	8110952	rs3027212	17	8112479	C	G	0.505236	-0.00118765	0.00102157	0.245001	-0.436998	0.0605197	5.16974e-13	0.00271775	0.0023678	0.251053	0.251053	0.157347	6	0.420188
	ALPG	mQTL_BrainMeta	cg22653957	2	232409434	rs2853376	2	232397482	G	A	0.217459	0.00146895	0.00126719	0.246368	0.590839	0.0640976	3.03257e-20	0.0024862	0.00216162	0.25008	0.25008	0.927844	3	0.419422
	ALPI	mQTL_BrainMeta	ch.2.233013039R	2	232440085	rs1190411	2	232440288	T	A	0.399355	0.00114636	0.00102039	0.261245	0.415946	0.0599068	3.83273e-12	0.00275602	0.00248507	0.267418	0.267418	null	null	0.43477
	ALPK1	mQTL_BrainMeta	cg12643406	4	112282788	rs6828884	4	112272384	T	A	0.503607	0.00456305	0.00108018	2.39617e-05	-0.332026	0.044921	1.45364e-13	-0.0137431	0.00374714	0.000244823	0.000244823	0.00312497	5	0.0219369
	ALPK2	mQTL_BrainMeta	cg02269083	18	58629375	rs10432253	18	58637690	A	G	0.40087	-0.00150904	0.00106293	0.155696	-0.294563	0.0463949	2.16678e-10	0.00512299	0.00369762	0.165906	0.165906	0.203916	5	0.339661
	ALPK3	mQTL_BrainMeta	cg09876464	15	84787548	rs2879828	15	84818746	T	G	0.460652	0.000479625	0.00035496	0.176629	1.2176	0.0328498	9.99969e-301	0.000393909	0.000291717	0.176916	0.279816	0.698487	12	0.350603
	ALPL	mQTL_BrainMeta	cg04349561	1	21481762	rs1971327	1	21472996	T	C	0.232146	0.00167577	0.00118612	0.15771	0.649444	0.061455	4.20269e-26	0.00258031	0.00184261	0.161407	0.161407	0.322995	6	0.336162
	ALPP	mQTL_BrainMeta	cg07328664	2	232260352	rs2129778	2	232167273	T	C	0.902131	0.00319905	0.00235154	0.173701	-0.832671	0.103829	1.06074e-15	-0.00384192	0.00286444	0.179841	0.179841	0.55083	9	0.353471
	ALS2CL	mQTL_BrainMeta	cg25979992	3	46676879	rs13073467	3	46685909	G	T	0.567237	0.000351564	0.00101669	0.729498	0.355385	0.0620977	1.04662e-08	0.00098925	0.00286603	0.729971	0.729971	0.551136	7	0.801117
	ALX3	mQTL_BrainMeta	cg25973580	1	110060391	rs10745308	1	110055955	C	A	0.5886	0.000730608	0.00104423	0.48414	1.14033	0.0284602	0	0.000640697	0.000915868	0.484207	0.484207	0.544922	8	0.614834
	ALX4	mQTL_BrainMeta	cg18253591	11	44263805	rs4755794	11	44246107	G	A	0.825538	-0.000417873	0.000376033	0.266454	-0.513576	0.0525783	1.5473e-22	0.000813653	0.000736909	0.269531	0.269531	0.236888	6	0.436683
	AMACR	mQTL_BrainMeta	cg02828928	5	34007553	rs253200	5	34012459	A	G	0.546694	-0.000564894	0.00101746	0.578758	-0.374947	0.0596599	3.28399e-10	0.0015066	0.00272418	0.580232	0.580232	0.650143	3	0.68949
	AMBP	mQTL_BrainMeta	cg13003878	9	114078545	rs2251680	9	114077924	A	G	0.525854	-0.000247048	0.000353797	0.485004	-0.44151	0.0439255	9.06385e-24	0.000559554	0.000803266	0.486054	0.653617	0.291603	3	0.616114
	AMDHD1	mQTL_BrainMeta	cg00481159	12	95959308	rs4762646	12	95950494	A	G	0.563474	-0.00162695	0.00100947	0.107031	1.09156	0.0285644	0	-0.00149048	0.000925617	0.107343	0.107343	0.442337	20	0.280258
	AMDHD2	mQTL_BrainMeta	cg14939446	16	2521014	rs4278751	16	2421513	A	G	0.693335	0.000239855	0.000354099	0.498174	0.463619	0.0659938	2.13762e-12	0.000517353	0.000767313	0.500159	0.500159	0.037152	3	0.627446
	AMER2	mQTL_BrainMeta	cg13898318	13	25180580	rs6491031	13	25190349	G	C	0.137215	0.00172178	0.00177727	0.332657	-0.493649	0.0553082	4.44042e-19	-0.00348786	0.00362142	0.335488	0.335488	0.719065	3	0.493084
	AMFR	mQTL_BrainMeta	cg10504751	16	56356918	rs2617841	16	56339310	A	G	0.737625	0.00103271	0.000368558	0.00507828	-0.503114	0.0676189	1.00348e-13	-0.00205263	0.000782777	0.00873534	0.00873534	0.125426	8	0.105882
	AMH	mQTL_BrainMeta	cg23218559	19	2250957	rs7253181	19	2238668	T	G	0.7743	0.000233813	0.000354991	0.510124	-0.36576	0.0502358	3.31684e-13	-0.000639253	0.000974521	0.511846	0.511846	0.671575	4	0.637235
	AMIGO1	mQTL_BrainMeta	cg08367326	1	109509388	rs553689	1	109518426	T	G	0.504669	0.000332233	0.000353849	0.347776	-1.09644	0.0286931	0	-0.000303012	0.000322824	0.347921	0.347921	0.30908	16	0.503842
	AMIGO2	mQTL_BrainMeta	cg13683827	12	47223968	rs214725	12	47267123	C	T	0.520541	0.00209646	0.00102897	0.0416067	0.5072	0.0594338	1.41539e-17	0.0041334	0.00208575	0.0475088	0.0936837	null	null	0.19845
	AMIGO3	mQTL_BrainMeta	cg05493761	3	49720043	rs7618519	3	49735275	T	A	0.49995	-0.00437142	0.00109938	7.00106e-05	-0.498024	0.0414437	2.89705e-33	0.00877753	0.0023252	0.000160033	0.000160033	null	null	0.0189483
	AMMECR1L	mQTL_BrainMeta	cg15010140	2	127887348	rs10183605	2	127884793	G	C	0.43575	0.000146042	0.00101628	0.885736	0.417405	0.0610129	7.84953e-12	0.00034988	0.0024353	0.885761	0.885761	0.429418	8	0.915818
	AMN	mQTL_BrainMeta	cg23020514	14	102893775	rs11624345	14	102800045	A	G	0.650195	-0.000756008	0.000361311	0.0364028	-0.585673	0.0612102	1.08753e-21	0.00129084	0.000631496	0.0409442	0.0637091	null	null	0.185942
	AMN1	mQTL_BrainMeta	cg04202120	12	31730181	rs1817526	12	31734037	C	T	0.69715	7.15805e-05	0.000353258	0.839424	0.368681	0.0454955	5.33193e-16	0.000194153	0.000958465	0.839474	0.839474	0.82075	7	0.881769
	AMOTL1	mQTL_BrainMeta	cg06757670	11	94746930	rs2851573	11	94754328	A	G	0.989843	-1.85289e-05	0.000568405	0.973995	0.567692	0.0682104	8.6011e-17	-3.26389e-05	0.00100126	0.973995	0.973995	null	null	0.980593
	AMOTL2	mQTL_BrainMeta	cg08049717	3	134372570	rs12496438	3	134375499	T	C	0.416491	0.00109563	0.00101938	0.282464	0.425225	0.0613135	4.05461e-12	0.00257659	0.00242589	0.288181	0.288181	0.109103	7	0.452058
	AMPD1	mQTL_BrainMeta	cg12756093	1	114696700	rs11588144	1	114696734	A	G	0.556389	0.000128847	0.000353237	0.715291	-0.687861	0.0555722	3.44672e-35	-0.000187315	0.000513753	0.715409	0.715409	0.401402	8	0.790561
	AMPD2	mQTL_BrainMeta	cg22941294	1	109613488	rs4970768	1	109613590	A	G	0.441894	-0.000715907	0.000358529	0.045848	1.08666	0.0288969	0	-0.000658815	0.000330402	0.0461541	0.0461541	0.812172	18	0.196334
	AMPD3	mQTL_BrainMeta	cg24251218	11	10325882	rs7926490	11	10336912	T	C	0.468734	0.00103635	0.00102002	0.309627	0.276593	0.0435087	2.05482e-10	0.00374682	0.0037346	0.315729	0.315729	0.416243	8	0.477097
	AMPH	mQTL_BrainMeta	cg22327527	7	38629488	rs6462855	7	38629182	G	A	0.812883	-0.000825264	0.000381681	0.0306041	0.324961	0.0520434	4.26397e-10	-0.00253957	0.00124297	0.0410372	0.0410372	0.331737	8	0.186096
	AMT	mQTL_BrainMeta	cg07266350	3	49423088	rs13096474	3	49405648	C	T	0.738007	-0.00149025	0.000381941	9.54875e-05	-0.451842	0.0463167	1.74777e-22	0.00329817	0.000910401	0.00029147	0.00029147	0.00408887	7	0.023502
	AMTN	mQTL_BrainMeta	cg17536071	4	70518282	rs17662455	4	70424919	G	A	0.493973	-0.00046324	0.000355552	0.192618	0.367834	0.0614429	2.1427e-09	-0.00125937	0.000989237	0.202992	0.202992	0.93623	20	0.377027
	AMY1C	mQTL_BrainMeta	cg11078326	1	104073496	rs6676643	1	104057015	C	G	0.462879	-0.0018874	0.00104021	0.0696095	-0.297266	0.0434186	7.56709e-12	0.0063492	0.00362005	0.0794482	0.0794482	0.171071	12	0.245888
	AMZ1	mQTL_BrainMeta	cg23627948	7	2721058	rs798549	7	2721116	C	A	0.269374	0.00139682	0.000378179	0.000221157	1.30927	0.0323924	0	0.00106687	0.000290051	0.000234876	0.00175732	0.0359315	13	0.0218932
	AMZ2	mQTL_BrainMeta	cg25584780	17	68200126	rs7214624	17	68212739	T	C	0.412757	-7.08053e-05	0.00108902	0.94816	0.353679	0.0628257	1.80703e-08	-0.000200196	0.00307933	0.948164	0.948164	null	null	0.961636
	ANAPC1	mQTL_BrainMeta	cg01439754	2	111535690	rs4849807	2	111546739	C	T	0.556157	0.00109953	0.00103554	0.288327	0.525388	0.0607117	4.97984e-18	0.0020928	0.00198578	0.291931	0.215948	0.576835	10	0.455565
	ANAPC13	mQTL_BrainMeta	cg06109529	3	134486249	rs6790338	3	134489325	G	C	0.319874	-6.58793e-05	0.00112076	0.953127	1.23969	0.0330031	0	-5.31419e-05	0.000904069	0.953127	0.953127	0.645856	14	0.965352
	ANAPC15	mQTL_BrainMeta	cg07596299	11	72113011	rs2511079	11	72093108	T	C	0.951326	2.98038e-06	0.00039234	0.993939	-0.519999	0.0771922	1.62335e-11	-5.7315e-06	0.0007545	0.993939	0.993939	0.0632184	6	0.995589
	ANAPC4	mQTL_BrainMeta	cg13918811	4	25376686	rs315682	4	25375570	T	C	0.866418	0.00286617	0.00164711	0.0818371	1.62713	0.0437045	2.21846e-303	0.00176149	0.00101338	0.0821707	0.144044	0.159313	20	0.249374
	ANG	mQTL_BrainMeta	cg05211480	14	20680655	rs6571340	14	20682436	G	A	0.577427	6.8147e-05	0.0010165	0.946549	-0.333901	0.0431398	9.94293e-15	-0.000204093	0.00304442	0.946551	0.946551	0.454923	5	0.960386
	ANGEL1	mQTL_BrainMeta	cg04852821	14	76813385	rs6574330	14	76813018	A	T	0.284672	0.00130775	0.00115671	0.258231	-0.630359	0.0491406	1.14777e-37	-0.00207462	0.00184211	0.260074	0.260074	0.205107	16	0.428032
	ANGPT1	mQTL_BrainMeta	cg14944923	8	107531960	rs10103715	8	107531978	G	A	0.577093	-0.000536747	0.000357103	0.132824	0.292471	0.0460304	2.09969e-10	-0.00183522	0.00125469	0.143552	0.143552	0.0320363	7	0.318015
	ANGPT2	mQTL_BrainMeta	cg07089399	8	6624061	rs2959807	8	6612373	T	C	0.824005	-0.00342613	0.00127768	0.00732863	-0.518167	0.0871561	2.76e-09	0.00661202	0.00270497	0.0145095	0.0145095	null	null	0.127036
	ANGPT4	mQTL_BrainMeta	cg21575706	20	959010	rs4816153	20	1032155	A	G	0.727666	0.000796301	0.000361115	0.0274461	0.468103	0.0698025	1.99887e-11	0.00170112	0.00081208	0.0361912	0.0361912	0.531812	12	0.178139
	ANGPTL2	mQTL_BrainMeta	cg13856126	9	127108484	rs1281157	9	127104641	A	G	0.512714	0.00144081	0.00103812	0.165165	0.373144	0.0427927	2.7867e-18	0.00386128	0.0028171	0.170482	0.170482	0.00411683	11	0.343795
	ANGPTL4	mQTL_BrainMeta	cg24470119	19	8367532	rs4267458	19	8392270	T	C	0.520743	0.000864638	0.000362098	0.016947	0.41425	0.0609728	1.09053e-11	0.00208723	0.00092652	0.0242738	0.0242738	0.250055	6	0.152412
	ANGPTL6	mQTL_BrainMeta	cg12593411	19	10103046	rs12460842	19	10111519	A	G	0.436472	5.66877e-05	0.000352804	0.872347	0.478503	0.0416121	1.33235e-30	0.000118469	0.000737379	0.872359	0.872359	0.128875	8	0.905998
	ANGPTL8	mQTL_BrainMeta	cg10928466	19	11243285	rs11878624	19	11262117	C	G	0.856201	0.00309703	0.00170031	0.0685383	0.518955	0.0578429	2.9171e-19	0.00596782	0.00334325	0.0742555	0.0742555	0.00627961	5	0.239383
	ANK1	mQTL_BrainMeta	cg19844326	8	41897891	rs9987404	8	41901248	T	C	0.475347	0.00185318	0.00106824	0.0827775	0.32241	0.0456462	1.6267e-12	0.00574791	0.00341178	0.0920421	0.0920421	0.914824	4	0.261721
	ANK2	mQTL_BrainMeta	cg11474135	4	113012145	rs2036606	4	113015198	A	T	0.692824	0.00132251	0.00104554	0.205905	-0.564133	0.0425802	4.59078e-40	-0.00234433	0.00186179	0.207966	0.207966	0.129136	13	0.381618
	ANK3	mQTL_BrainMeta	cg00236729	10	60650107	rs10994447	10	60640202	G	C	0.29771	-0.00283547	0.00111321	0.010862	1.07875	0.0279832	0	-0.00262848	0.0010342	0.0110357	0.0110357	0.000188708	19	0.115197
	ANKAR	mQTL_BrainMeta	cg10453823	2	189674786	rs6434361	2	189663461	T	C	0.742374	0.000967978	0.00109974	0.378757	-0.320154	0.0454492	1.86513e-12	-0.00302348	0.00346175	0.382447	0.382447	0.399981	7	0.533256
	ANKDD1A	mQTL_BrainMeta	cg00288957	15	64911342	rs2056496	15	64917619	A	G	0.551555	-0.00229597	0.00107022	0.0319265	-0.296076	0.0436402	1.16515e-11	0.00775466	0.00379108	0.0408055	0.0408055	0.0185487	7	0.185712
	ANKDD1B	mQTL_BrainMeta	cg00601450	5	75612345	rs253410	5	75632468	T	A	0.79045	-0.00200522	0.00122669	0.10212	-0.555794	0.0659932	3.7013e-17	0.00360785	0.00224828	0.108557	0.108557	0.0343093	5	0.281796
	ANKEF1	mQTL_BrainMeta	cg12928542	20	10035077	rs6057097	20	10029071	A	G	0.259805	0.00252595	0.00119587	0.034666	0.271534	0.0494056	3.88448e-08	0.00930251	0.00471815	0.0486504	0.0486504	null	null	0.200042
	ANKFY1	mQTL_BrainMeta	cg06366213	17	4304606	rs8072251	17	4308813	T	C	0.679776	0.000838823	0.000362848	0.02079	-0.270831	0.0454225	2.48434e-09	-0.00309722	0.00143693	0.0311277	0.0311277	0.820085	3	0.167633
	ANKH	mQTL_BrainMeta	cg21215929	5	14872930	rs835157	5	14874424	T	C	0.548148	0.00120406	0.00102083	0.238199	-0.46949	0.0418535	3.34738e-29	-0.00256463	0.00218632	0.240782	0.240782	0.670179	6	0.411031
	ANKK1	mQTL_BrainMeta	cg14159747	11	113384882	rs2734837	11	113416107	T	C	0.609138	-0.00407824	0.00106826	0.000134732	1.23717	0.0333777	9.99928e-301	-0.00329643	0.00086804	0.000146131	6.08022e-05	0.000808109	16	0.0189483
	ANKLE1	mQTL_BrainMeta	cg19737225	19	17281511	rs10401700	19	17286891	C	A	0.807931	0.00215874	0.00150791	0.152255	-0.480353	0.0515115	1.10822e-20	-0.00449407	0.00317595	0.157059	0.157059	0.45288	15	0.331598
	ANKLE2	mQTL_BrainMeta	cg01684361	12	132773366	rs3741484	12	132773307	A	G	0.066119	0.00403679	0.00137233	0.00326562	-1.07628	0.0740664	7.6693e-48	-0.00375067	0.00130092	0.00393803	0.0164686	0.178964	6	0.0776919
	ANKMY1	mQTL_BrainMeta	cg16903517	2	240573146	rs11682225	2	240553849	T	C	0.32092	-0.00126744	0.00109824	0.248474	-0.258958	0.0449637	8.44821e-09	0.00489438	0.00432531	0.257816	0.257816	0.171103	12	0.425672
	ANKMY2	mQTL_BrainMeta	cg19661309	7	16637615	rs6976932	7	16641694	G	C	0.784141	0.00214291	0.00138623	0.122139	-1.45614	0.0392854	9.99896e-301	-0.00147163	0.000952814	0.122464	0.122464	0.366617	3	0.298056
	ANKRD10	mQTL_BrainMeta	cg19728036	13	110954827	rs35812741	13	110963032	T	C	0.5462	-0.00176655	0.00103796	0.0887669	0.616983	0.0578032	1.34912e-26	-0.00286321	0.00170357	0.0928198	0.221468	0.00809542	3	0.262529
	ANKRD11	mQTL_BrainMeta	cg08392591	16	89489968	rs9928083	16	89500960	G	A	0.45611	-0.0036256	0.00106084	0.000631568	-0.304696	0.040541	5.65841e-14	0.0118991	0.00382469	0.00186379	0.00186379	0.129158	8	0.0578554
	ANKRD13B	mQTL_BrainMeta	cg22961402	17	29586775	rs3115094	17	29586789	G	C	0.805393	-0.00156796	0.00117042	0.180357	1.48912	0.0401751	9.99937e-301	-0.00105294	0.000786491	0.180641	0.180641	0.0414166	14	0.354124
	ANKRD13C	mQTL_BrainMeta	cg19342782	1	70356123	rs546503	1	70452206	G	A	0.81946	0.000311364	0.00129323	0.809738	-1.56329	0.0421761	9.99917e-301	-0.000199172	0.000827268	0.809742	0.771116	0.773494	11	0.85976
	ANKRD16	mQTL_BrainMeta	cg16407947	10	5888580	rs6602322	10	5888616	G	A	0.54644	-0.00012763	0.000352947	0.717643	-0.773214	0.0526716	8.67331e-49	0.000165064	0.000456607	0.717725	0.717725	0.286624	10	0.792357
	ANKRD18B	mQTL_BrainMeta	cg08353915	9	33511606	rs9644876	9	33513305	C	G	0.402136	0.00149652	0.00107702	0.164681	-0.366109	0.0430109	1.70938e-17	-0.00408763	0.00298074	0.170267	0.170267	0.121925	12	0.343589
	ANKRD2	mQTL_BrainMeta	cg17552801	10	97572364	rs7077211	10	97568880	A	G	0.704959	0.00198656	0.00105746	0.0602985	0.426355	0.0468715	9.35041e-20	0.00465939	0.00253258	0.0658008	0.0658008	0.00741907	16	0.226088
	ANKRD24	mQTL_BrainMeta	cg07833068	19	4195940	rs350843	19	4177334	C	A	0.878616	-0.00300015	0.00149804	0.045208	-0.488233	0.0744983	5.61616e-11	0.00614492	0.00320836	0.0554567	0.0554567	null	null	0.21015
	ANKRD26	mQTL_BrainMeta	cg08856118	10	27100979	rs6482595	10	27091332	T	C	0.807827	0.00074372	0.000380912	0.0508819	-0.48318	0.0467398	4.76011e-25	-0.00153922	0.000802281	0.0550407	0.0550407	0.491408	11	0.209327
	ANKRD27	mQTL_BrainMeta	cg23499126	19	32677147	rs259259	19	32662084	G	A	0.780264	-0.00245203	0.001178	0.037387	1.32127	0.0351758	0	-0.00185581	0.000892933	0.0376795	0.0376795	0.206118	20	0.180751
	ANKRD28	mQTL_BrainMeta	cg09340198	3	15861033	rs62243667	3	15859466	A	C	0.40682	0.00187134	0.00104526	0.0734033	0.512861	0.0416382	7.33021e-35	0.00364882	0.00205951	0.0764448	0.0764448	0.0189001	3	0.243031
	ANKRD29	mQTL_BrainMeta	cg27440751	18	23660243	rs12955607	18	23677671	C	T	0.631587	0.00030878	0.000354266	0.383424	-0.249851	0.0445498	2.04259e-08	-0.00123586	0.00143493	0.389092	0.389092	0.4171	9	0.538539
	ANKRD30A	mQTL_BrainMeta	cg14214856	10	36676434	rs7084735	10	36680481	A	G	0.400051	-0.000559425	0.000356844	0.116951	-0.251462	0.0449393	2.19875e-08	0.00222469	0.00147372	0.131152	0.131152	0.598829	14	0.30645
	ANKRD30B	mQTL_BrainMeta	cg16770238	18	14747662	rs9961438	18	14738811	C	T	0.514595	-0.000704879	0.00101039	0.485409	-0.296422	0.0434716	9.18422e-12	0.00237796	0.00342643	0.487679	0.487679	0.667146	10	0.617405
	ANKRD30BL	mQTL_BrainMeta	cg04722349	2	132332678	rs10192360	2	132390642	A	G	0.600942	0.00326385	0.0010481	0.00184526	1.22916	0.0331617	1.00002e-300	0.00265534	0.000855696	0.00191481	0.00635807	0.00185387	6	0.058834
	ANKRD33	mQTL_BrainMeta	cg13317725	12	51887698	rs10876216	12	51900702	C	G	0.58396	-0.0021281	0.00103465	0.0397022	0.356974	0.0623581	1.03694e-08	-0.0059615	0.0030798	0.0529068	0.0529068	0.588039	6	0.206448
	ANKRD33B	mQTL_BrainMeta	cg22953759	5	10632285	rs900530	5	10636142	A	G	0.442754	0.00274977	0.00104058	0.00822886	1.08367	0.0279975	0	0.00253747	0.000962475	0.0083792	0.0083792	0.0425799	8	0.104196
	ANKRD34B	mQTL_BrainMeta	cg24834873	5	80569583	rs249212	5	80574077	A	G	0.833702	0.00299056	0.00150093	0.0463196	0.913323	0.0589096	3.26988e-54	0.00327437	0.00165689	0.0481303	0.0481303	0.067517	6	0.199435
	ANKRD34C	mQTL_BrainMeta	cg00722320	15	79209723	rs12903401	15	79209754	C	G	0.486685	-0.00112348	0.00102017	0.27078	0.612224	0.0489814	7.54795e-36	-0.00183508	0.00167279	0.272633	0.272633	0.0275148	6	0.438972
	ANKRD36B	mQTL_BrainMeta	cg01324437	2	97589712	rs6740188	2	97599807	T	A	0.327545	0.00202794	0.00117158	0.0834614	-0.407403	0.0593365	6.60431e-12	-0.00497772	0.0029657	0.0932632	0.0932632	null	null	0.262883
	ANKRD37	mQTL_BrainMeta	cg26741686	4	185397202	rs4862523	4	185395479	G	A	0.280862	0.000198447	0.000355298	0.576478	-1.12518	0.0302263	2.68016e-303	-0.00017637	0.000315807	0.576521	0.576521	0.000442969	11	0.687212
	ANKRD40	mQTL_BrainMeta	cg20807852	17	50708870	rs8075406	17	50672161	T	A	0.677645	0.00144321	0.00107985	0.181389	0.370932	0.0646813	9.7646e-09	0.00389076	0.00298919	0.193049	0.193049	0.145034	13	0.367981
	ANKRD40CL	mQTL_BrainMeta	cg19444153	17	50783701	rs2412334	17	50771923	C	G	0.95891	-0.00259116	0.00256147	0.311733	0.640639	0.103743	6.60501e-10	-0.00404464	0.00405159	0.318141	0.390713	null	null	0.478727
	ANKRD42	mQTL_BrainMeta	cg14442557	11	83198523	rs557913	11	83210016	A	G	0.563576	0.000792627	0.00103127	0.442134	-0.472305	0.0421633	3.9948e-29	-0.00167821	0.00218861	0.443205	0.443205	0.316662	3	0.583276
	ANKRD44	mQTL_BrainMeta	cg04278110	2	197199035	rs4850785	2	197279815	T	C	0.624835	0.00355623	0.00112231	0.00153132	0.350729	0.063161	2.80924e-08	0.0101396	0.00368426	0.00592091	0.00592091	null	null	0.0917948
	ANKRD46	mQTL_BrainMeta	cg20173011	8	100495477	rs7002157	8	100495316	C	G	0.575635	0.00190313	0.00108142	0.0784338	-0.401422	0.0627787	1.61344e-10	-0.00474097	0.00279413	0.0897426	0.0897426	0.295598	9	0.258683
	ANKRD49	mQTL_BrainMeta	cg17516160	11	94493959	rs518640	11	94499717	C	T	0.319711	-0.00211169	0.0010955	0.053904	0.670164	0.0618561	2.36955e-27	-0.00315101	0.00166034	0.057722	0.057722	0.064541	5	0.21286
	ANKRD50	mQTL_BrainMeta	cg22488081	4	124415259	rs1994809	4	124437704	A	T	0.930938	0.00394216	0.00216861	0.0690902	0.738289	0.12174	1.32391e-09	0.00533958	0.00306646	0.0816338	0.0816338	0.85054	4	0.248853
	ANKRD53	mQTL_BrainMeta	cg27665449	2	70977271	rs4852239	2	70994108	A	C	0.370459	-0.000287151	0.00103575	0.781597	0.507625	0.0660414	1.51246e-14	-0.000565674	0.00204172	0.781735	0.781735	null	null	0.838978
	ANKRD55	mQTL_BrainMeta	cg03936251	5	56234427	rs159574	5	56183835	A	G	0.605779	0.000174263	0.000353499	0.622036	0.365795	0.0636536	9.10286e-09	0.000476396	0.000969935	0.623312	0.623312	null	null	0.721014
	ANKRD6	mQTL_BrainMeta	cg22374146	6	89495316	rs2224727	6	89497581	T	C	0.5684	0.000147857	0.000352897	0.67523	-0.418449	0.0427022	1.1342e-22	-0.000353345	0.000844115	0.67551	0.67551	0.214171	7	0.759608
	ANKRD60	mQTL_BrainMeta	cg19100881	20	58228298	rs4811979	20	58266831	C	G	0.752328	-0.00210575	0.00124011	0.0895014	-1.41645	0.0382144	9.99943e-301	0.00148664	0.000876426	0.0898377	0.192098	0.00156164	13	0.258854
	ANKRD61	mQTL_BrainMeta	cg04709302	7	6023697	rs4560	7	6023652	C	T	0.580573	-0.000305402	0.000354371	0.388789	0.650364	0.0423728	3.61774e-53	-0.000469587	0.000545739	0.389536	0.389536	0.180853	20	0.538917
	ANKRD62	mQTL_BrainMeta	cg02272280	18	12076436	rs12970359	18	12068431	C	T	0.595398	0.00118867	0.00104503	0.255353	-0.468651	0.0615859	2.74702e-14	-0.00253636	0.00225465	0.260612	0.260612	0.490998	10	0.428497
	ANKRD63	mQTL_BrainMeta	cg10316525	15	40279936	rs11633123	15	40280913	G	A	0.754498	0.00283649	0.00111643	0.011064	-0.541341	0.0696317	7.58311e-15	-0.00523975	0.00216968	0.0157359	0.0157359	0.0610766	4	0.131053
	ANKRD65	mQTL_BrainMeta	cg17507949	1	1420619	rs2649585	1	1381294	T	C	0.935741	0.000712088	0.00148011	0.630443	-0.918243	0.125801	2.89517e-13	-0.000775489	0.00161539	0.631184	0.74258	0.968658	7	0.726197
	ANKRD66	mQTL_BrainMeta	cg10156739	6	46746937	rs12211537	6	46743287	G	C	0.464616	-0.000437327	0.00101712	0.66722	0.46937	0.0600619	5.50657e-15	-0.000931734	0.00217027	0.667692	0.667692	0.772663	5	0.753669
	ANKRD7	mQTL_BrainMeta	cg01894091	7	118932074	rs62477128	7	118949882	A	C	0.502141	-0.00156819	0.00102326	0.12539	-0.390248	0.0440539	8.11642e-19	0.00401843	0.00266103	0.131017	0.131017	0.369372	9	0.306408
	ANKRD9	mQTL_BrainMeta	cg03240324	14	102508488	rs1190545	14	102437842	C	G	0.735798	-0.0021951	0.00110563	0.047102	0.745503	0.0640253	2.4652e-31	-0.00294445	0.00150447	0.0503316	0.0503316	0.0336519	14	0.20231
	ANKS3	mQTL_BrainMeta	cg00605362	16	4743769	rs12162062	16	4750008	C	T	0.672407	0.00269635	0.00108739	0.013151	-0.518972	0.0427554	6.63026e-34	-0.00519556	0.00213855	0.0151206	0.0151206	0.0291487	20	0.128556
	ANKUB1	mQTL_BrainMeta	cg25567280	3	149936752	rs4425205	3	149968720	C	T	0.779553	0.00151584	0.00123432	0.21942	0.41802	0.0736533	1.38278e-08	0.00362623	0.00302112	0.230025	0.230025	0.116933	4	0.401344
	ANLN	mQTL_BrainMeta	cg16328023	7	36342462	rs9655023	7	36342718	G	A	0.641895	0.00167237	0.00102482	0.102707	-0.369384	0.0642943	9.18067e-09	-0.00452746	0.00288415	0.116467	0.116467	0.346523	7	0.2908
	ANO1	mQTL_BrainMeta	cg19742492	11	70091435	rs2509126	11	70084313	G	C	0.76071	-0.00238221	0.00117415	0.0424699	1.16694	0.0315066	2.81807e-300	-0.00204142	0.00100769	0.0427803	0.124221	0.0330889	6	0.189309
	ANO2	mQTL_BrainMeta	cg01006193	12	5988706	rs216890	12	5990372	C	T	0.537905	-0.00203845	0.00101467	0.0445393	-0.367529	0.0615605	2.36959e-09	0.00554637	0.00291291	0.0569013	0.0569013	0.250836	6	0.211538
	ANO3	mQTL_BrainMeta	cg23062112	11	26332083	rs2882351	11	26333048	C	T	0.580521	0.00226478	0.00105707	0.0321529	-0.372039	0.0462679	8.91337e-16	-0.00608748	0.00294042	0.0384266	0.0384266	0.223206	4	0.181556
	ANO4	mQTL_BrainMeta	cg20959403	12	100886706	rs628231	12	100918270	C	T	0.687092	0.00220118	0.00108906	0.0432614	0.652235	0.0615048	2.83609e-26	0.00337483	0.00169979	0.0470958	0.0470958	0.0694557	20	0.197934
	ANO5	mQTL_BrainMeta	cg00355457	11	21476757	rs4572136	11	21470442	G	C	0.854596	0.00129254	0.00145144	0.373188	0.740431	0.0568521	8.9597e-39	0.00174565	0.00196484	0.374302	0.374302	0.206927	13	0.526198
	ANO7	mQTL_BrainMeta	cg23522981	2	241207604	rs2012160	2	241205413	T	C	0.745598	-0.00196002	0.00118769	0.0988863	0.47631	0.0528337	1.96388e-19	-0.00411501	0.00253496	0.104525	0.104525	0.0158806	12	0.276558
	ANO8	mQTL_BrainMeta	cg17648101	19	17327515	rs8102944	19	17327833	G	A	0.724672	0.000969864	0.000367242	0.00826771	0.42957	0.0683015	3.18857e-10	0.00225776	0.000927218	0.0148927	0.0148927	0.405568	6	0.128171
	ANO9	mQTL_BrainMeta	cg04021962	11	441986	rs6421975	11	443731	G	A	0.384988	0.000504391	0.000354818	0.155158	-0.499219	0.0428426	2.23103e-31	-0.00101036	0.000716016	0.158219	0.196313	0.401986	5	0.332747
	ANP32A	mQTL_BrainMeta	cg01280098	15	68824165	rs1377772	15	68823213	G	A	0.98535	-0.00483271	0.00662425	0.465666	-0.619799	0.0877781	1.65336e-12	0.00779722	0.0107446	0.468032	0.468032	null	null	0.60301
	ANP32B	mQTL_BrainMeta	cg00422488	9	97985485	rs7035650	9	98004560	C	G	0.48677	0.00380645	0.00105053	0.000290815	0.458575	0.0417695	4.83919e-28	0.00830061	0.00241241	0.000580001	0.000580001	0.000236421	10	0.031585
	ANP32E	mQTL_BrainMeta	cg02340851	1	150233792	rs1924549	1	150236492	G	C	0.422724	-0.00259907	0.0010478	0.0131196	0.435191	0.0435229	1.53729e-23	-0.00597225	0.00248065	0.0160607	0.0160607	0.000640928	8	0.132066
	ANPEP	mQTL_BrainMeta	cg10179363	15	89808881	rs11073891	15	89820763	C	A	0.446	0.000421806	0.000355106	0.234901	-0.414577	0.0433085	1.04209e-21	-0.00101744	0.00086312	0.238482	0.238482	0.230359	5	0.408341
	ANTKMT	mQTL_BrainMeta	cg10254923	16	719848	rs55956436	16	722061	C	T	0.538477	0.000253272	0.00104606	0.808688	-1.21459	0.0327684	9.99922e-301	-0.000208525	0.000861268	0.808692	0.808692	0.397673	7	0.859127
	ANTXR1	mQTL_BrainMeta	cg13766043	2	69169800	rs6724204	2	69182133	G	A	0.439583	0.00026273	0.00108942	0.809427	-0.377507	0.0428163	1.1767e-18	-0.000695961	0.00288691	0.809497	0.809497	0.358416	11	0.859572
	ANTXR2	mQTL_BrainMeta	cg16326777	4	79964581	rs4690129	4	79964579	A	T	0.359157	-0.00251482	0.00110247	0.0225441	-1.12886	0.0284261	0	0.00222774	0.00097823	0.0227672	0.0227672	0.0329155	20	0.148728
	ANTXRL	mQTL_BrainMeta	cg01408571	10	46284445	rs7071918	10	46281263	A	G	0.187734	-0.00030078	0.000355413	0.397396	-0.502175	0.0814394	6.99337e-10	0.000598954	0.000714382	0.401794	0.401794	null	null	0.548785
	ANXA1	mQTL_BrainMeta	cg13591783	9	73153952	rs13302083	9	73137884	G	A	0.568993	-0.000488963	0.00101689	0.630629	0.33065	0.0432421	2.0655e-14	-0.00147879	0.0030815	0.631303	0.631303	0.476531	16	0.726217
	ANXA11	mQTL_BrainMeta	cg11900509	10	80186789	rs2573356	10	80189607	C	T	0.420515	0.000408063	0.000354047	0.249088	-1.23378	0.0332863	9.99889e-301	-0.000330741	0.000287099	0.249317	0.595518	0.469344	20	0.418754
	ANXA13	mQTL_BrainMeta	cg11749792	8	123717851	rs2891800	8	123732686	T	C	0.891358	0.00171299	0.00141202	0.225071	-0.605898	0.0646045	6.68778e-21	-0.0028272	0.00234987	0.228926	0.228926	0.206383	8	0.400589
	ANXA2	mQTL_BrainMeta	cg00930615	15	60398468	rs4775266	15	60398589	C	G	0.718455	-0.00259047	0.00123667	0.0361965	-0.388839	0.0489593	1.98796e-15	0.00666207	0.00328918	0.0428212	0.0428212	0.233565	4	0.189361
	ANXA2R	mQTL_BrainMeta	cg09164108	5	43007218	rs309914	5	43007507	T	C	0.318428	0.00194146	0.00106454	0.0681888	1.12543	0.0291799	0	0.00172508	0.000946953	0.0684972	0.0684972	0.3568	20	0.231327
	ANXA3	mQTL_BrainMeta	cg10652507	4	78662961	rs12711032	4	78662548	G	A	0.73075	-0.00339594	0.00112404	0.00251773	-0.716542	0.0423855	4.10912e-64	0.00473935	0.00159355	0.00293867	0.00293867	0.0959745	16	0.0690756
	ANXA4	mQTL_BrainMeta	cg22059413	2	69604276	rs2311837	2	69592442	C	T	0.407096	-0.00140853	0.00102214	0.168196	0.518281	0.0419633	4.82317e-35	-0.00271769	0.00198441	0.170836	0.340211	0.245151	8	0.344123
	ANXA5	mQTL_BrainMeta	cg27576968	4	121693978	rs13151539	4	121687526	A	G	0.507614	0.000317809	0.000353904	0.369182	0.579991	0.0597492	2.8122e-22	0.000547954	0.000612795	0.371221	0.371221	0.531145	4	0.523496
	ANXA6	mQTL_BrainMeta	cg18643093	5	151141696	rs2346027	5	151141950	T	C	0.597253	0.00116935	0.00103399	0.258093	1.04692	0.0288855	1.24788e-287	0.00111694	0.000988131	0.258324	0.411783	0.338391	20	0.426178
	ANXA9	mQTL_BrainMeta	cg13477111	1	150979261	rs6587551	1	150980198	T	C	0.454144	-0.000185905	0.00101614	0.854836	1.06137	0.0284416	8.58186e-305	-0.000175157	0.000957404	0.854838	0.955627	0.0259375	11	0.89249
	AOAH	mQTL_BrainMeta	cg15990223	7	36933942	rs1984628	7	36933889	C	G	0.768858	-0.00231397	0.00115858	0.0457975	-0.323717	0.0558661	6.85221e-09	0.00714814	0.00378562	0.0589943	0.0589943	null	null	0.215373
	AOC1	mQTL_BrainMeta	cg06221570	7	150861289	rs4725379	7	150872456	T	A	0.461943	0.000624699	0.00101542	0.538415	0.495739	0.0598828	1.24762e-16	0.00126014	0.00205395	0.539533	0.539533	0.927113	5	0.659551
	AOPEP	mQTL_BrainMeta	cg13402635	9	94907520	rs2183958	9	94907391	A	G	0.575819	0.00237185	0.00106753	0.0262961	-1.11678	0.0283415	0	-0.00212383	0.00095742	0.0265353	0.0265353	0.0507133	5	0.158068
	AOX1	mQTL_BrainMeta	cg27547291	2	200586303	rs4674211	2	200596118	C	G	0.853755	-0.00222494	0.00182495	0.222776	-0.378767	0.0592589	1.64016e-10	0.00587416	0.00490499	0.231077	0.231077	0.208059	5	0.402292
	AP1G1	mQTL_BrainMeta	cg01140985	16	71809656	rs7359478	16	71791542	G	A	0.838739	0.002648	0.00145577	0.0689157	-0.360266	0.0618945	5.86202e-09	-0.00735012	0.00423353	0.0825337	0.0825337	0.32443	4	0.250055
	AP1M2	mQTL_BrainMeta	cg23443853	19	10581353	rs3745246	19	10565667	T	A	0.762679	-0.00264518	0.00120133	0.0276741	0.37992	0.0686934	3.19021e-08	-0.00696247	0.00340344	0.0407847	0.0407847	null	null	0.185684
	AP1S1	mQTL_BrainMeta	cg07151160	7	101157455	rs35811390	7	101157024	T	C	0.540745	0.000689063	0.0010321	0.504369	0.324947	0.0440148	1.5513e-13	0.00212054	0.00318917	0.506103	0.506103	0.22812	6	0.632945
	AP1S3	mQTL_BrainMeta	cg03850811	2	223736138	rs3099468	2	223754444	A	G	0.811187	0.000286228	0.000355392	0.420597	0.475351	0.0788781	1.67649e-09	0.000602139	0.000754287	0.424703	0.424703	0.620526	8	0.567506
	AP2A2	mQTL_BrainMeta	cg11406765	11	980039	rs7482118	11	972603	A	G	0.337276	-0.00208509	0.00106787	0.0508705	-0.437965	0.043369	5.60507e-24	0.00476085	0.0024834	0.0552297	0.0809143	0.0422712	6	0.209787
	AP2M1	mQTL_BrainMeta	cg14141843	3	184171607	rs843365	3	184182941	C	T	0.518089	-0.000377804	0.00035457	0.286637	-0.289397	0.04334	2.43279e-11	0.00130549	0.0012407	0.292701	0.292701	0.0415896	7	0.456147
	AP2S1	mQTL_BrainMeta	cg10672726	19	46849893	rs311357	19	46858223	C	T	0.410089	0.000536609	0.00101788	0.598065	-0.552713	0.037999	6.23978e-48	-0.000970864	0.00184281	0.598305	0.598305	0.505724	5	0.701797
	AP3B1	mQTL_BrainMeta	cg11100795	5	78288091	rs6880507	5	78288328	T	C	0.551958	0.00123991	0.001014	0.221409	0.282243	0.0435473	9.09476e-11	0.00439305	0.00365602	0.229521	0.229521	0.220276	10	0.40113
	AP3B2	mQTL_BrainMeta	cg10614025	15	82680233	rs10906984	15	82697544	A	C	0.372439	0.000125347	0.000353024	0.722539	-0.322443	0.0441567	2.82984e-13	-0.000388742	0.00109613	0.722853	0.722853	0.358645	7	0.795237
	AP3D1	mQTL_BrainMeta	cg11964207	19	2199130	rs2269882	19	2196784	G	A	0.4366	0.00268035	0.00104876	0.0105963	-0.365982	0.0429976	1.71444e-17	-0.00732371	0.00299199	0.0143741	0.0143741	0.00910665	20	0.126599
	AP3M1	mQTL_BrainMeta	cg04702314	10	74113650	rs3180427	10	74121589	G	T	0.429842	0.000498833	0.000355113	0.160106	0.522595	0.0418279	8.05573e-36	0.00095453	0.000683799	0.162738	0.162738	0.872419	11	0.337006
	AP3M2	mQTL_BrainMeta	cg13680246	8	42156442	rs10808960	8	42145706	G	A	0.423873	0.000212738	0.00102198	0.835102	0.381588	0.04297	6.66485e-19	0.000557507	0.00267896	0.835146	0.835146	0.510931	11	0.878904
	AP3S1	mQTL_BrainMeta	cg17519280	5	115839304	rs26534	5	115840004	A	G	0.391283	0.00016423	0.000353543	0.642272	1.07353	0.0289018	5.46315e-302	0.00015298	0.000329353	0.642298	0.750207	0.0469058	8	0.734703
	AP3S2	mQTL_BrainMeta	cg03039025	15	89894453	rs3853638	15	89899908	C	T	0.424957	4.32845e-05	0.000352743	0.902338	0.398399	0.0592247	1.73311e-11	0.000108646	0.00088555	0.902354	0.902354	null	null	0.927989
	AP4E1	mQTL_BrainMeta	cg04571509	15	50907445	rs8034236	15	50979381	T	C	0.624837	0.00399226	0.0010657	0.00017958	-0.605948	0.0599314	4.95399e-24	-0.00658846	0.00187557	0.000443459	0.000443459	0.00482825	10	0.0285254
	AP4M1	mQTL_BrainMeta	cg23860451	7	100099873	rs6972742	7	100019224	C	T	0.9555	0.00573779	0.00275137	0.0370306	1.20059	0.140818	1.51736e-17	0.00477914	0.00235925	0.0427947	0.0427947	null	null	0.189309
	AP4S1	mQTL_BrainMeta	cg19500057	14	31015846	rs179732	14	31021383	G	T	0.966105	0.00791812	0.00259072	0.00224055	0.629493	0.0883254	1.02601e-12	0.0125786	0.00447804	0.00497038	0.00497038	0.167675	3	0.0854904
	AP5B1	mQTL_BrainMeta	cg05953285	11	65763059	rs524475	11	65750594	A	T	0.548239	-0.000260517	0.00101648	0.797725	-0.37192	0.0427914	3.57786e-18	0.000700465	0.00273426	0.797811	0.797811	0.462489	4	0.851457
	AP5Z1	mQTL_BrainMeta	cg09789173	7	4729386	rs10262715	7	4737530	A	G	0.419212	0.00183566	0.00111698	0.100298	-1.09067	0.0278466	0	-0.00168307	0.00102503	0.100597	0.100597	0.293675	10	0.271242
	APAF1	mQTL_BrainMeta	cg10359944	12	98895721	rs201411	12	98901590	T	C	0.914085	-0.000602285	0.000378105	0.111181	0.390464	0.0642506	1.22295e-09	-0.00154249	0.00100106	0.123352	0.123352	0.440374	3	0.298779
	APBA1	mQTL_BrainMeta	cg14123607	9	69549793	rs13289730	9	69543448	C	T	0.529696	0.00185044	0.00101639	0.0686667	1.12011	0.0287015	0	0.00165201	0.000908384	0.0689682	0.0689682	0.0610551	20	0.231802
	APBA2	mQTL_BrainMeta	cg01863596	15	29056162	rs12901911	15	29087561	C	T	0.859807	-0.000226324	0.000373739	0.544801	0.457423	0.0830177	3.5894e-08	-0.000494781	0.000821972	0.547211	0.547211	0.443179	3	0.66482
	APBB1IP	mQTL_BrainMeta	cg07605285	10	26391800	rs945292	10	26392062	G	C	0.184203	-0.00192912	0.00120034	0.108021	-0.661711	0.0753008	1.52832e-18	0.00291536	0.00184408	0.113894	0.113894	0.279126	8	0.287335
	APBB2	mQTL_BrainMeta	cg27434086	4	41216065	rs6835127	4	41202378	C	T	0.437894	0.000417893	0.000355975	0.240421	1.02488	0.0289086	2.66991e-275	0.000407749	0.000347525	0.240678	0.0247284	0.00814856	3	0.410965
	APC	mQTL_BrainMeta	cg00190738	5	112706953	rs4705815	5	112688378	G	T	0.535553	-0.000807524	0.000360017	0.0248955	0.302059	0.0433606	3.25621e-12	-0.0026734	0.00125214	0.0327551	0.0327551	0.687917	12	0.170426
	APC2	mQTL_BrainMeta	cg18437039	19	1444203	rs3894776	19	1457371	T	C	0.56667	0.000427403	0.000355139	0.228789	0.382314	0.0647276	3.49432e-09	0.00111794	0.000948005	0.238297	0.238297	0.429496	10	0.408168
	APCDD1	mQTL_BrainMeta	cg02776300	18	10415701	rs206506	18	10415694	T	C	0.853675	0.00352452	0.00141439	0.0127059	0.714905	0.0596555	4.31639e-33	0.00493006	0.00202075	0.0146986	0.0354288	0.102065	5	0.127516
	APCDD1L	mQTL_BrainMeta	cg12594793	20	58517544	rs1123241	20	58517567	T	C	0.898611	0.00135835	0.00155905	0.383607	-0.883528	0.0681748	2.06954e-38	-0.00153742	0.00176856	0.384679	0.384679	0.710385	11	0.535129
	APCS	mQTL_BrainMeta	cg05919685	1	159587207	rs1446966	1	159593693	G	A	0.602947	-0.000341094	0.000354053	0.335348	-0.391066	0.062942	5.1947e-10	0.000872216	0.000916173	0.341087	0.341087	0.0505652	6	0.498409
	APEH	mQTL_BrainMeta	cg12152068	3	49615949	rs3020779	3	49687375	C	T	0.823082	-0.00656608	0.001676	8.93985e-05	0.604636	0.0781695	1.03462e-14	-0.0108596	0.0031072	0.000474116	0.000474116	2.04351e-05	6	0.0295793
	APELA	mQTL_BrainMeta	cg17689899	4	164828511	rs4692012	4	164825874	G	A	0.474242	0.000305849	0.00101644	0.763489	0.25976	0.0442048	4.19572e-09	0.00117743	0.00391812	0.76379	0.76379	0.652094	9	0.826733
	APH1A	mQTL_BrainMeta	cg06766579	1	150270018	rs11205355	1	150279918	A	G	0.397283	0.00140372	0.00105015	0.181323	-0.333353	0.043907	3.14427e-14	-0.00421092	0.00319871	0.188025	0.188025	0.0162351	9	0.362027
	APH1B	mQTL_BrainMeta	cg17207590	15	63278381	rs11071739	15	63293697	T	C	0.271243	-0.00206101	0.00117714	0.0799698	0.358962	0.0632714	1.40015e-08	-0.00574159	0.0034319	0.0943264	0.0943264	null	null	0.263741
	API5	mQTL_BrainMeta	cg25598685	11	42595994	rs12361881	11	42577699	G	T	0.473164	0.00305433	0.00103535	0.0031773	-0.315051	0.0434148	3.96441e-13	-0.00969471	0.00354746	0.00627878	0.00627878	0.0576722	18	0.093877
	APIP	mQTL_BrainMeta	cg11622362	11	34916565	rs200981965	11	34934934	T	A	0.460479	0.00193708	0.00107153	0.0706424	0.514259	0.0500743	9.6291e-25	0.00376675	0.00211568	0.075011	0.173095	null	null	0.240555
	APLNR	mQTL_BrainMeta	cg25072179	11	57237460	rs9943582	11	57237593	T	C	0.42605	-0.00111093	0.000369146	0.00261704	1.07355	0.0287103	5.15783e-306	-0.00103482	0.000344967	0.00270183	0.00270183	0.00247702	18	0.0669669
	APLP2	mQTL_BrainMeta	cg01738638	11	130068706	rs982125	11	130062431	T	C	0.61465	-0.000366554	0.000354733	0.301452	-0.393357	0.0434986	1.52451e-19	0.000931861	0.000907677	0.304588	0.304588	0.0549342	4	0.466333
	APMAP	mQTL_BrainMeta	cg06937882	20	24993726	rs4462848	20	24922814	A	C	0.771719	0.00135567	0.00162899	0.405286	0.724968	0.0690449	8.64308e-26	0.00186998	0.00225402	0.406756	0.406756	0.680488	6	0.552681
	APOA1	mQTL_BrainMeta	cg08195176	11	116910587	rs10790166	11	116908783	A	G	0.74719	-0.000403702	0.000373164	0.279326	0.321213	0.0458238	2.38775e-12	-0.00125681	0.00117549	0.28499	0.28499	0.20286	16	0.449887
	APOA4	mQTL_BrainMeta	cg15727249	11	116822699	rs5092	11	116822748	T	C	0.847152	-0.00030124	0.00116146	0.795356	-1.47338	0.0388134	0	0.000204455	0.000788316	0.79536	0.79536	0.289179	20	0.849353
	APOA5	mQTL_BrainMeta	cg07700644	11	116793088	rs10750097	11	116793324	A	G	0.79479	-0.000626419	0.00114893	0.585603	0.724015	0.0726608	2.18362e-23	-0.000865202	0.00158926	0.586163	0.586163	0.642205	20	0.692979
	APOB	mQTL_BrainMeta	cg25035485	2	21043628	rs1469513	2	21036690	C	T	0.445258	-0.000608725	0.000358687	0.0896794	0.538088	0.0430856	8.59325e-36	-0.00113127	0.000672722	0.0926394	0.282119	0.129383	15	0.262529
	APOBEC2	mQTL_BrainMeta	cg17548735	6	41053230	rs2395754	6	41059781	T	C	0.443492	0.0025636	0.00103904	0.0136146	0.329268	0.0441484	8.7712e-14	0.00778576	0.0033238	0.0191588	0.0191588	null	null	0.140794
	APOBEC3A	mQTL_BrainMeta	cg07123855	22	38927199	rs1014971	22	38936618	C	T	0.3657	0.000159683	0.000353405	0.651384	0.426801	0.0589827	4.62005e-13	0.000374139	0.000829647	0.652017	0.652017	0.623935	5	0.741657
	APOBEC3D	mQTL_BrainMeta	cg10555000	22	39029848	rs2076100	22	39049156	T	C	0.468925	-0.000750981	0.00105832	0.477953	-0.570901	0.0567929	8.97229e-24	0.00131543	0.00185838	0.479047	0.479047	null	null	0.610724
	APOBEC3F	mQTL_BrainMeta	cg18707706	22	39032371	rs33968924	22	39051413	T	C	0.470079	-0.00104093	0.00106015	0.326163	0.640614	0.0566711	1.25275e-29	-0.00162489	0.00166112	0.327981	0.327981	null	null	0.486478
	APOBEC3G	mQTL_BrainMeta	cg00399895	22	39076172	rs6519166	22	39076172	C	A	0.320461	-0.000220195	0.00102215	0.829438	0.794773	0.0565406	7.01141e-45	-0.000277054	0.00128625	0.829457	0.829457	0.636174	9	0.875031
	APOBEC3H	mQTL_BrainMeta	cg17972162	22	39100382	rs139283	22	39099579	G	C	0.447287	-0.000929523	0.0010194	0.361858	-0.468502	0.0613273	2.18292e-14	0.00198403	0.00219132	0.365252	0.365252	0.0862355	8	0.519018
	APOBEC4	mQTL_BrainMeta	cg16056272	1	183647833	rs6424904	1	183698997	G	A	0.596777	0.000801357	0.000361272	0.0265442	-0.67302	0.0575852	1.47911e-31	-0.00119069	0.000546375	0.0293128	0.0293128	0.426862	11	0.163577
	APOC1	mQTL_BrainMeta	cg24084606	19	44926856	rs484195	19	44918620	G	A	0.623874	0.00261007	0.00111428	0.0191612	0.348956	0.0621675	1.98674e-08	0.00747967	0.00346008	0.0306407	0.0306407	0.0164342	6	0.166599
	APOC2	mQTL_BrainMeta	cg10169327	19	44945702	rs7259679	19	44954049	T	C	0.451652	0.00184934	0.00101276	0.0678437	0.487881	0.0417603	1.55897e-31	0.00379056	0.00210104	0.0712095	0.0712095	0.164548	12	0.234776
	APOC3	mQTL_BrainMeta	cg20386255	11	116830059	rs734104	11	116830144	T	C	0.884105	0.000964027	0.00126867	0.447333	0.626329	0.0847666	1.48087e-13	0.00153917	0.00203626	0.449719	0.449719	0.299936	5	0.58872
	APOD	mQTL_BrainMeta	cg18535702	3	195622543	rs1815044	3	195614531	A	T	0.185046	-0.000627218	0.00122967	0.610004	-0.814879	0.115814	1.97708e-12	0.000769706	0.00151299	0.610939	0.610939	0.664853	6	0.711196
	APOE	mQTL_BrainMeta	cg14123992	19	44904611	rs2238681	19	44895560	T	C	0.398203	-0.000628186	0.0010121	0.534811	-1.10366	0.0294146	4.20691e-308	0.000569183	0.000917158	0.534867	0.534867	0.0232793	12	0.655432
	APOH	mQTL_BrainMeta	cg23552820	17	66275953	rs6504407	17	66275871	C	A	0.766062	-0.00098521	0.00114714	0.390429	1.21514	0.0312359	0	-0.000810781	0.000944273	0.390545	0.390545	0.39949	20	0.5399
	APOL1	mQTL_BrainMeta	cg17163767	22	36286804	rs28409177	22	36310226	T	C	0.2879	0.00176412	0.00112173	0.115793	-0.590412	0.0653122	1.56893e-19	-0.00298795	0.00192845	0.121284	0.168766	0.0397448	14	0.297246
	APOL2	mQTL_BrainMeta	cg16121206	22	36240009	rs136151	22	36258966	A	G	0.213471	-0.000199943	0.0013527	0.882492	0.509109	0.0751732	1.266e-11	-0.000392731	0.00265762	0.88252	0.402969	0.685179	6	0.913091
	APOL3	mQTL_BrainMeta	cg15245051	22	36167069	rs132660	22	36166188	T	G	0.546285	-0.000345046	0.000354059	0.329786	-0.399545	0.0424386	4.74626e-21	0.000863598	0.00089089	0.332362	0.621186	0.053184	4	0.490316
	APOL4	mQTL_BrainMeta	cg11178302	22	36204865	rs132741	22	36206968	C	A	0.568943	-0.00131277	0.00103464	0.204506	0.518463	0.0418145	2.64266e-35	-0.00253204	0.00200601	0.206867	0.206867	0.836231	6	0.380445
	APOL5	mQTL_BrainMeta	cg26342177	22	35717465	rs9610342	22	35734530	G	A	0.59695	-0.00019788	0.00035375	0.575904	0.317958	0.0438444	4.10793e-13	-0.000622345	0.00111587	0.577035	0.577035	0.87347	6	0.687348
	APOL6	mQTL_BrainMeta	cg09432376	22	35648179	rs762910	22	35637059	G	A	0.502419	-0.000341572	0.000353879	0.334434	0.350428	0.0598624	4.80186e-09	-0.000974727	0.00102348	0.340914	0.340914	0.101758	5	0.498334
	APOLD1	mQTL_BrainMeta	cg24274665	12	12715756	rs10743998	12	12674830	C	T	0.807825	-0.000488016	0.00035802	0.172852	-0.52104	0.0772631	1.544e-11	0.00093662	0.000701023	0.181525	0.181525	0.682134	13	0.355233
	APPL1	mQTL_BrainMeta	cg05963604	3	57229515	rs9835315	3	57254844	T	C	0.572764	-0.000943825	0.0010203	0.354942	0.470201	0.0606315	8.82974e-15	-0.00200728	0.0021853	0.358339	0.358339	0.698973	12	0.513352
	APPL2	mQTL_BrainMeta	cg01174459	12	105368075	rs934413	12	105386264	C	T	0.508902	-0.00140974	0.00102169	0.167645	-0.543214	0.0418837	1.82013e-38	0.00259519	0.00189144	0.170043	0.258761	0.163444	8	0.343457
	APRT	mQTL_BrainMeta	cg08079136	16	88812527	rs2926777	16	88828798	T	C	0.612383	0.000208022	0.00102226	0.83875	1.28251	0.0346009	1.00007e-300	0.0001622	0.000797089	0.838752	0.838752	null	null	0.88145
	APTX	mQTL_BrainMeta	cg10624768	9	33024749	rs10813944	9	33096297	T	C	0.600173	-0.00260016	0.00106772	0.014882	-0.454737	0.0615741	1.52218e-13	0.00571795	0.00247236	0.0207365	0.0207365	0.00298458	11	0.144138
	AQP10	mQTL_BrainMeta	cg01359534	1	154321175	rs12033720	1	154316535	A	G	0.483155	0.000495715	0.000355649	0.163368	-0.425982	0.0626771	1.07225e-11	-0.0011637	0.000852268	0.172123	0.172123	null	null	0.345236
	AQP11	mQTL_BrainMeta	cg21926750	11	77589485	rs1970749	11	77604946	T	C	0.250476	0.00137781	0.00122283	0.259854	0.546276	0.048639	2.86435e-29	0.00252218	0.00224972	0.262242	0.262242	0.508779	4	0.429775
	AQP12A	mQTL_BrainMeta	cg25942789	2	240757371	rs4676448	2	240753122	C	A	0.579429	0.00064477	0.000357274	0.0711226	-0.370163	0.0461208	1.00748e-15	-0.00174185	0.000989279	0.078284	0.078284	0.48544	10	0.24456
	AQP12B	mQTL_BrainMeta	cg22036605	2	240648366	rs6437359	2	240657967	A	G	0.266128	0.000825766	0.000361541	0.0223705	-0.430421	0.0507062	2.09273e-17	-0.00191851	0.000869846	0.027414	0.088073	0.230357	17	0.160235
	AQP2	mQTL_BrainMeta	cg09002919	12	49945403	rs371777	12	49955340	C	A	0.388911	0.00226343	0.00111098	0.0416178	1.08761	0.028481	0	0.0020811	0.00102294	0.0419084	0.0419084	0.0172656	5	0.187026
	AQP3	mQTL_BrainMeta	cg23124755	9	33447478	rs10758211	9	33518283	T	C	0.936349	-3.25607e-05	0.000374242	0.930668	-0.863944	0.119839	5.62777e-13	3.76884e-05	0.00043321	0.930673	0.883021	0.425083	6	0.950535
	AQP4	mQTL_BrainMeta	cg05300248	18	26957099	rs331991	18	26963271	G	A	0.407474	0.000413568	0.000355945	0.245281	0.269534	0.0448036	1.78895e-09	0.00153438	0.001345	0.253951	0.253951	0.627907	3	0.422493
	AQP5	mQTL_BrainMeta	cg23855989	12	49962038	rs371777	12	49955340	C	A	0.388911	0.00226343	0.00111098	0.0416178	0.563205	0.059961	5.83938e-21	0.00401884	0.00201848	0.0464781	0.0464781	0.0421357	5	0.196827
	AQP6	mQTL_BrainMeta	cg05502439	12	49972497	rs2849266	12	49972517	A	G	0.92575	0.000276303	0.000428542	0.519088	2.24843	0.0606605	9.99988e-301	0.000122887	0.000190625	0.519151	0.519151	0.587401	8	0.642655
	AQP9	mQTL_BrainMeta	cg12031962	15	58061651	rs4646563	15	58061137	C	T	0.465293	0.00353724	0.00104818	0.000739136	-0.546316	0.0416507	2.64521e-39	-0.00647472	0.00198113	0.00108233	0.00108233	0.00198575	20	0.0434172
	AQR	mQTL_BrainMeta	cg02096502	15	34969883	rs7164266	15	34969886	T	C	0.763042	0.000142622	0.000355113	0.687961	-0.391736	0.0463207	2.74252e-17	-0.000364076	0.000907533	0.688294	0.688294	0.182832	12	0.769073
	ARAP1	mQTL_BrainMeta	cg25038954	11	72790085	rs7932549	11	72810622	A	G	0.520768	0.00189041	0.0010433	0.0699929	-0.645848	0.0981914	4.7861e-11	-0.00292701	0.00167556	0.0806575	0.0806575	0.179379	3	0.247969
	ARAP2	mQTL_BrainMeta	cg19375140	4	35566424	rs1425465	4	35558018	A	G	0.499746	-0.00159666	0.00101958	0.117349	1.0621	0.0281845	0	-0.0015033	0.000960792	0.117666	0.117666	0.207534	5	0.292233
	ARAP3	mQTL_BrainMeta	cg18703511	5	141706991	rs4912768	5	141707012	A	C	0.48026	0.000877099	0.000362	0.0153961	0.313914	0.0404159	8.03131e-15	0.00279408	0.00120799	0.0207229	0.0207229	null	null	0.144138
	ARC	mQTL_BrainMeta	cg25938983	8	142581509	rs6583645	8	142575912	G	A	0.516091	0.00213472	0.00102424	0.0371425	-0.408712	0.0426862	1.02059e-21	-0.00522304	0.00256471	0.0416996	0.0416996	0.0108945	12	0.186909
	ARF3	mQTL_BrainMeta	cg25010880	12	48957537	rs833833	12	48943022	A	G	0.08795	0.00212031	0.00165184	0.19928	-0.925425	0.0524817	1.3677e-69	-0.00229117	0.00178967	0.200468	0.424069	0.250489	7	0.374571
	ARF4	mQTL_BrainMeta	cg08957289	3	57597553	rs6445919	3	57665152	G	A	0.178118	-0.00234458	0.00128866	0.0688512	-1.23267	0.119178	4.49736e-25	0.00190203	0.00106147	0.0731516	0.0731516	0.154634	3	0.238113
	ARF5	mQTL_BrainMeta	cg25922125	7	127585729	rs327510	7	127617840	A	G	0.77135	-8.77895e-05	0.000354163	0.804228	1.44578	0.0390058	9.99918e-301	-6.07212e-05	0.000244968	0.804232	0.804232	0.675209	15	0.855924
	ARF6	mQTL_BrainMeta	cg20076039	14	49981970	rs6572634	14	49982986	C	A	0.546801	0.00166551	0.00102528	0.104279	-0.386235	0.0426504	1.35523e-19	-0.00431218	0.00269691	0.109835	0.109835	0.129811	4	0.283485
	ARFGAP2	mQTL_BrainMeta	cg14990438	11	47108986	rs923324	11	47142657	C	G	0.768126	0.00338714	0.00112627	0.00263483	-1.44524	0.0389913	9.99951e-301	-0.00234365	0.000781851	0.0027215	0.0027215	0.000907105	7	0.0670236
	ARFGAP3	mQTL_BrainMeta	cg14570855	22	42853753	rs5759002	22	42867426	A	G	0.476704	-0.000977149	0.000361757	0.00691061	0.301038	0.0433053	3.61337e-12	-0.00324593	0.00128923	0.0118113	0.0118113	0.452026	9	0.118032
	ARFGEF2	mQTL_BrainMeta	cg07090569	20	48919931	rs6019515	20	48911800	T	C	0.5304	0.00211165	0.00101847	0.0381401	0.26035	0.0436785	2.513e-09	0.00811079	0.00414184	0.0501996	0.0501996	0.0538048	4	0.202159
	ARG1	mQTL_BrainMeta	cg16503259	6	131510404	rs2608929	6	131514855	C	T	0.396672	-0.00182245	0.00103755	0.0790025	-0.277676	0.0442563	3.51259e-10	0.00656323	0.00388019	0.0907471	0.0907471	null	null	0.259683
	ARG2	mQTL_BrainMeta	cg07922154	14	67620622	rs55695655	14	67637360	A	G	0.634197	-0.00115709	0.00102028	0.256759	0.566821	0.0418169	7.41989e-42	-0.00204136	0.0018063	0.258419	0.52399	null	null	0.426279
	ARGFX	mQTL_BrainMeta	cg16417163	3	121561913	rs4676681	3	121561292	C	T	0.519922	0.000244783	0.000353813	0.489036	-0.505965	0.0418188	1.06933e-33	-0.000483795	0.000700426	0.489745	0.489745	0.808309	5	0.618965
	ARGLU1	mQTL_BrainMeta	cg25714154	13	107117563	rs2806505	13	107117340	C	T	0.496391	-0.00347041	0.00107126	0.00119709	-0.449034	0.0428619	1.11007e-25	0.00772861	0.00249715	0.00196829	0.00196829	0.0127278	11	0.0595854
	ARHGAP1	mQTL_BrainMeta	cg05433460	11	46699363	rs10769205	11	46702053	G	A	0.30233	-0.000854799	0.000362013	0.018214	0.357758	0.0451168	2.19847e-15	-0.00238932	0.0010558	0.0236334	0.0236334	0.160097	8	0.151182
	ARHGAP10	mQTL_BrainMeta	cg05816000	4	147993921	rs1567062	4	147993952	G	A	0.69295	0.00167728	0.0012018	0.162824	0.488874	0.0643733	3.09299e-14	0.0034309	0.00249947	0.169861	0.169861	0.0899074	10	0.343365
	ARHGAP11A	mQTL_BrainMeta	cg19554522	15	32616158	rs11632524	15	32633875	T	C	0.738061	4.3545e-05	0.000353882	0.902068	0.32887	0.0480664	7.81047e-12	0.000132408	0.00107623	0.902084	0.902084	0.844312	4	0.927786
	ARHGAP12	mQTL_BrainMeta	cg26443127	10	31698302	rs796153	10	31696590	A	G	0.641522	-0.000641584	0.000358865	0.0738057	-0.294793	0.0442164	2.60976e-11	0.00217639	0.00126035	0.0842022	0.0842022	0.362753	10	0.252088
	ARHGAP15	mQTL_BrainMeta	cg14252236	2	143026433	rs62169927	2	143028542	C	A	0.851012	-0.000699863	0.0012063	0.561796	0.414373	0.054103	1.87423e-14	-0.00168897	0.00291947	0.562914	0.562914	0.947072	3	0.676856
	ARHGAP17	mQTL_BrainMeta	cg05859441	16	24978341	rs7405033	16	25039726	A	G	0.720166	0.00215211	0.00107401	0.045091	1.34197	0.0362051	9.99951e-301	0.00160369	0.000801493	0.045405	0.045405	0.0814126	20	0.19475
	ARHGAP18	mQTL_BrainMeta	cg23621912	6	129312969	rs902372	6	129300100	T	C	0.876758	0.00143843	0.0014382	0.317233	-0.64669	0.0563011	1.5464e-30	-0.00222429	0.00223235	0.319061	0.319061	0.205459	7	0.479312
	ARHGAP19-SLIT1	mQTL_BrainMeta	cg13248315	10	97289263	rs10736115	10	97271928	T	C	0.374409	0.00173468	0.000390236	8.78058e-06	-0.486046	0.058034	5.51371e-17	-0.00356896	0.000908958	8.6215e-05	8.6215e-05	null	null	0.0141688
	ARHGAP20	mQTL_BrainMeta	cg03176810	11	110762921	rs638459	11	110792567	G	A	0.776217	0.00317548	0.00127323	0.0126302	1.46461	0.0395139	9.99957e-301	0.00216814	0.000871296	0.0128318	0.0128318	0.0124724	11	0.120893
	ARHGAP21	mQTL_BrainMeta	cg04122385	10	24246481	rs7923307	10	24246513	G	A	0.238934	-0.000352562	0.000356342	0.322471	0.727106	0.0643847	1.41852e-29	-0.000484884	0.000491959	0.324321	0.324321	0.00861442	5	0.483648
	ARHGAP22	mQTL_BrainMeta	cg27535215	10	48653412	rs11101416	10	48657682	T	C	0.660585	0.00102965	0.000367155	0.00504121	1.25621	0.0338915	9.99883e-301	0.000819642	0.000293107	0.0051676	0.0051676	0.168733	7	0.0869539
	ARHGAP23	mQTL_BrainMeta	cg12050358	17	38456665	rs9898977	17	38460966	A	G	0.400082	-0.000162462	0.000354253	0.646519	0.5302	0.0579166	5.45892e-20	-0.000306416	0.000668988	0.646931	0.646931	0.160163	4	0.73819
	ARHGAP24	mQTL_BrainMeta	cg13889934	4	85930246	rs62305518	4	85998011	G	A	0.56397	-0.00149384	0.00100935	0.138873	-1.22238	0.0329785	9.99885e-301	0.00122208	0.000826384	0.139188	0.322763	0.00880595	12	0.314805
	ARHGAP25	mQTL_BrainMeta	cg15552091	2	68747485	rs12713661	2	68759431	T	A	0.909833	0.00262221	0.00165126	0.112284	-0.814442	0.103345	3.25276e-15	-0.00321964	0.00206822	0.119537	0.119537	0.166504	6	0.295025
	ARHGAP26	mQTL_BrainMeta	cg22485938	5	143014510	rs13162212	5	142997448	G	A	0.80562	-0.000899721	0.00117643	0.444398	-0.488918	0.0778469	3.37463e-10	0.00184023	0.00242397	0.447745	0.447745	0.53406	13	0.587049
	ARHGAP27	mQTL_BrainMeta	cg27060340	17	45425633	rs1230077	17	45418852	A	G	0.580138	-0.00306518	0.00109084	0.00495526	0.424562	0.0595936	1.04624e-12	-0.00721963	0.00276195	0.00895006	0.00895006	0.00274888	5	0.106214
	ARHGAP28	mQTL_BrainMeta	cg21664522	18	6913354	rs11661846	18	6910989	G	C	0.868594	0.0026117	0.00133428	0.0503028	-0.330238	0.0572186	7.85575e-09	-0.00790853	0.0042664	0.0637854	0.0637854	0.0837717	4	0.223089
	ARHGAP29	mQTL_BrainMeta	cg00165078	1	94333576	rs11165121	1	94337224	G	A	0.43331	0.00166787	0.00102616	0.104088	-0.328087	0.0434893	4.55463e-14	-0.00508362	0.00319948	0.112085	0.112085	0.774857	10	0.285712
	ARHGAP30	mQTL_BrainMeta	cg24599107	1	161079653	rs1467742	1	161081061	G	A	0.88619	9.47179e-05	0.000356371	0.790405	0.851325	0.0714214	9.33942e-33	0.000111259	0.000418712	0.790456	0.790456	0.639763	10	0.845679
	ARHGAP31	mQTL_BrainMeta	cg21904489	3	119352366	rs3856934	3	119366137	G	A	0.51429	0.00111617	0.00101899	0.273354	-0.340005	0.04503	4.33175e-14	-0.00328281	0.00302835	0.278355	0.278355	0.243406	3	0.444144
	ARHGAP32	mQTL_BrainMeta	cg05428701	11	129280434	rs1493545	11	129303340	G	A	0.672568	0.000902633	0.000361562	0.0125432	-0.42668	0.0643163	3.26492e-11	-0.00211548	0.000905397	0.0194641	0.0607394	0.28061	14	0.141584
	ARHGAP33	mQTL_BrainMeta	cg18805164	19	35774798	rs231236	19	35791641	A	G	0.435198	0.000313735	0.000353434	0.374715	-0.64921	0.0407955	5.08758e-57	-0.000483257	0.000545253	0.375457	0.375457	0.392132	4	0.527351
	ARHGAP40	mQTL_BrainMeta	cg02027735	20	38605121	rs1883785	20	38606888	C	G	0.794079	-0.00207612	0.00144007	0.149391	-0.470367	0.0468622	1.04554e-23	0.00441384	0.003093	0.153568	0.153568	0.308397	9	0.327788
	ARHGAP42	mQTL_BrainMeta	cg16444629	11	100831121	rs599925	11	100830477	A	C	0.448923	-0.00118643	0.00102099	0.24522	0.43379	0.0422343	9.51924e-25	-0.00273504	0.00236867	0.248224	0.558195	0.105772	13	0.417857
	ARHGAP44	mQTL_BrainMeta	cg01999158	17	12789375	rs12936683	17	12774545	G	A	0.0614556	-0.00161355	0.00294193	0.583372	-0.410328	0.0678446	1.46604e-09	0.00393234	0.00719913	0.584912	0.584912	null	null	0.692315
	ARHGAP45	mQTL_BrainMeta	cg10655396	19	1077245	rs8102732	19	1023868	G	C	0.54271	-0.00173535	0.00103172	0.0925709	-0.465639	0.0626062	1.02546e-13	0.00372681	0.00227167	0.100889	0.182021	0.129947	20	0.271775
	ARHGAP5	mQTL_BrainMeta	cg01174771	14	32201109	rs35326055	14	32207665	T	A	0.45416	-0.00142772	0.00102408	0.163272	-1.1049	0.0277802	0	0.00129217	0.00092742	0.163531	0.296685	0.299967	20	0.338029
	ARHGAP8	mQTL_BrainMeta	cg05166354	22	44820751	rs2349854	22	44820638	C	G	0.724374	0.00142522	0.00113792	0.210394	0.389207	0.0706618	3.6286e-08	0.00366185	0.00299831	0.22197	0.22197	0.0831324	5	0.394648
	ARHGDIA	mQTL_BrainMeta	cg23919433	17	81872320	rs73354184	17	81873985	C	G	0.801833	0.000105338	0.0012832	0.934575	-0.493363	0.0795587	5.60158e-10	-0.00021351	0.00260114	0.934581	0.934581	null	null	0.953063
	ARHGDIB	mQTL_BrainMeta	cg06395232	12	14952720	rs3748298	12	14949106	C	T	0.549373	-0.000475352	0.0010175	0.640373	0.313633	0.0434934	5.55213e-13	-0.00151563	0.00325104	0.641073	0.641073	0.621601	5	0.733852
	ARHGDIG	mQTL_BrainMeta	cg16447794	16	281207	rs11647490	16	286660	G	A	0.4382	-0.000192264	0.00104831	0.854482	-0.356216	0.0617471	7.97623e-09	0.000539738	0.00294439	0.854554	0.854554	0.265406	3	0.892268
	ARHGEF10	mQTL_BrainMeta	cg03411742	8	1809792	rs7833068	8	1808634	G	T	0.41585	-0.000806596	0.000361229	0.025554	-0.530784	0.0414779	1.70866e-37	0.00151963	0.00069084	0.0278291	0.0160792	0.104364	15	0.161267
	ARHGEF10L	mQTL_BrainMeta	cg22491111	1	17565154	rs11203425	1	17581510	A	G	0.0607296	0.00562075	0.00260554	0.0309875	0.767276	0.122677	3.98988e-10	0.0073256	0.00359215	0.0414165	0.0414165	0.10209	4	0.186666
	ARHGEF11	mQTL_BrainMeta	cg14265075	1	157046729	rs1572407	1	156976307	C	T	0.515537	0.000835019	0.0010192	0.41262	1.21426	0.0327597	9.99891e-301	0.000687675	0.000839558	0.412734	0.395985	0.21088	19	0.55773
	ARHGEF15	mQTL_BrainMeta	cg07525886	17	8324609	rs3744647	17	8320958	C	T	0.6268	-0.000649377	0.000357641	0.0694132	0.321209	0.0449241	8.67512e-13	-0.00202166	0.00114876	0.0784312	0.0784312	0.659848	10	0.24456
	ARHGEF16	mQTL_BrainMeta	cg16011907	1	3292540	rs2500295	1	3292932	C	T	0.785281	0.00479752	0.00136458	0.00043851	1.34861	0.033694	0	0.00355739	0.00101574	0.000461317	0.00596559	0.000775238	15	0.0294358
	ARHGEF17	mQTL_BrainMeta	cg03499808	11	73309414	rs672660	11	73312308	G	A	0.154319	2.66793e-05	0.000355064	0.940104	-0.345753	0.0629581	3.97873e-08	-7.71628e-05	0.00102702	0.940109	0.940109	null	null	0.956462
	ARHGEF18	mQTL_BrainMeta	cg11460558	19	7394236	rs11878457	19	7410679	G	A	0.716868	0.00116261	0.00108975	0.286038	0.501678	0.0486744	6.56472e-25	0.00231744	0.00218382	0.288606	0.288606	0.0899183	19	0.452337
	ARHGEF19	mQTL_BrainMeta	cg18669381	1	16212593	rs221045	1	16203554	T	C	0.729891	0.000271877	0.000355624	0.444565	-0.382611	0.0484352	2.80162e-15	-0.000710584	0.000933809	0.446686	0.563645	0.815549	4	0.58617
	ARHGEF2	mQTL_BrainMeta	cg05308819	1	155989365	rs61813286	1	155978854	G	C	0.265723	0.00204741	0.00117707	0.0819631	-0.691563	0.0655719	5.26503e-26	-0.00296055	0.00172504	0.0861212	0.0861212	0.0790161	10	0.254338
	ARHGEF25	mQTL_BrainMeta	cg00268967	12	57608820	rs775251	12	57584957	T	C	0.710041	0.00111287	0.000370224	0.00264756	1.32468	0.0357387	1.00001e-300	0.000840105	0.000280398	0.00273448	0.00273448	0.0259647	13	0.0670236
	ARHGEF26	mQTL_BrainMeta	cg20360437	3	154181169	rs357477	3	154174928	G	A	0.855996	0.000847245	0.000364502	0.0201045	-0.511848	0.0727676	2.00685e-12	-0.00165527	0.000750004	0.0273132	0.0273132	0.790992	7	0.160127
	ARHGEF28	mQTL_BrainMeta	cg07211251	5	73693592	rs4704095	5	73693574	C	T	0.6724	-0.00223023	0.00110991	0.0444967	0.327501	0.0442951	1.42896e-13	-0.00680984	0.00351195	0.0524956	0.0524956	null	null	0.205975
	ARHGEF3	mQTL_BrainMeta	cg10147507	3	57079739	rs6762137	3	57064037	C	G	0.862794	0.0016194	0.00146748	0.2698	-0.639226	0.065261	1.18396e-22	-0.00253337	0.00231024	0.272822	0.272822	0.113663	11	0.439008
	ARHGEF37	mQTL_BrainMeta	cg03611632	5	149552500	rs57165531	5	149555952	A	T	0.478901	-0.00174296	0.00102809	0.0900128	-0.385756	0.043222	4.4573e-19	0.00451829	0.00271279	0.0958035	0.0958035	0.168943	15	0.265959
	ARHGEF4	mQTL_BrainMeta	cg20816104	2	130819852	rs2101177	2	130824207	C	G	0.586532	0.00266765	0.00103869	0.0102203	-1.23108	0.0332135	9.99939e-301	-0.00216691	0.000845743	0.0104029	0.0104029	0.387746	8	0.112046
	ARHGEF40	mQTL_BrainMeta	cg19801747	14	21066782	rs2319624	14	21066749	C	T	0.8272	-0.000902534	0.000365013	0.0134131	-0.852729	0.10157	4.6404e-17	0.00105841	0.000446231	0.0176979	0.0176979	0.217831	5	0.137107
	ARHGEF7	mQTL_BrainMeta	cg23596308	13	111095590	rs4773323	13	111095689	C	T	0.829626	-0.00315847	0.0015203	0.0377523	-0.698862	0.0801883	2.90086e-18	0.00451945	0.00223634	0.0432892	0.0432892	0.0705067	15	0.190229
	ARID1B	mQTL_BrainMeta	cg06785293	6	156866386	rs287867	6	156885807	T	A	0.63238	-0.00207478	0.00103074	0.0441259	0.270502	0.0449828	1.81617e-09	-0.00767011	0.0040183	0.0562884	0.0562884	0.0278471	8	0.211161
	ARID3A	mQTL_BrainMeta	cg11454334	19	924758	rs350140	19	924775	A	G	0.288731	0.000752201	0.000361106	0.0372471	-0.712397	0.0541958	1.82131e-39	-0.00105587	0.000513215	0.0396504	0.0396504	0.944826	4	0.183863
	ARID3C	mQTL_BrainMeta	cg01368230	9	34628028	rs7865100	9	34636597	T	C	0.526911	-0.00322036	0.00103839	0.00192663	-0.361507	0.0438634	1.69836e-16	0.00890816	0.00306902	0.00370064	0.00370064	0.00201051	18	0.0770395
	ARID5A	mQTL_BrainMeta	cg22352818	2	96527552	rs6576978	2	96620115	T	C	0.672502	0.000348711	0.000354454	0.325216	0.397103	0.0665373	2.39995e-09	0.000878137	0.000904647	0.3317	0.3317	null	null	0.489857
	ARID5B	mQTL_BrainMeta	cg26758131	10	61911644	rs2393781	10	61911589	T	C	0.537867	-0.000766597	0.00036058	0.0335022	-0.5439	0.0411937	8.3773e-40	0.00140945	0.000671492	0.035819	0.0554897	0.240299	19	0.177049
	ARIH2	mQTL_BrainMeta	cg06641503	3	48921908	rs7615675	3	48909750	A	G	0.654127	-0.00528334	0.00114922	4.27917e-06	-0.276375	0.0450567	8.57263e-10	0.0191165	0.00519645	0.000234361	0.000234361	null	null	0.0218932
	ARL10	mQTL_BrainMeta	cg00282953	5	176366538	rs3749804	5	176349152	A	G	0.419232	0.000373171	0.000355037	0.293223	-0.281116	0.043661	1.20569e-10	-0.00132746	0.00127967	0.299575	0.299575	0.8431	8	0.462159
	ARL11	mQTL_BrainMeta	cg01492626	13	49625810	rs4941653	13	49625872	T	C	0.8526	-0.00186783	0.00131987	0.157021	-0.592869	0.05458	1.74141e-27	0.00315049	0.00224505	0.160527	0.160527	0.531456	15	0.335222
	ARL14EP	mQTL_BrainMeta	cg06241208	11	30322653	rs7926465	11	30311469	T	C	0.771553	-0.00194235	0.00130477	0.136578	1.36897	0.0355923	0	-0.00141884	0.000953815	0.136872	0.136872	0.0757212	9	0.312499
	ARL14EPL	mQTL_BrainMeta	cg09494876	5	116038289	rs2560686	5	116024927	T	C	0.563668	0.00320441	0.0010823	0.00306908	-0.279786	0.0444331	3.03848e-10	-0.011453	0.00427459	0.00737694	0.00737694	0.00577594	3	0.0999011
	ARL15	mQTL_BrainMeta	cg03627261	5	54228935	rs3797238	5	54228946	T	A	0.368746	-0.00171264	0.00107658	0.111651	0.453033	0.0428388	3.87985e-26	-0.00378038	0.00240312	0.115692	0.115692	0.208085	16	0.289607
	ARL16	mQTL_BrainMeta	cg00656475	17	81683794	rs1132802	17	81703243	T	C	0.601759	0.00212935	0.00106904	0.0463888	-0.276625	0.0442393	4.02837e-10	-0.00769761	0.00405591	0.0577126	0.0577126	null	null	0.21286
	ARL4A	mQTL_BrainMeta	cg11287647	7	12685727	rs62449786	7	12695058	T	A	0.373882	-0.0023375	0.00102752	0.0229127	0.403653	0.0628125	1.30732e-10	-0.00579086	0.00270035	0.031994	0.031994	0.295839	6	0.169401
	ARL4C	mQTL_BrainMeta	cg19477977	2	234691048	rs4663473	2	234691665	C	T	0.538718	0.00147383	0.00102202	0.149283	-0.44012	0.0421208	1.48079e-25	-0.00334869	0.00234415	0.153139	0.153139	0.0183868	20	0.327542
	ARL4D	mQTL_BrainMeta	cg02884280	17	43388917	rs62079603	17	43310262	A	G	0.428254	0.000928143	0.0010315	0.368226	-0.665523	0.0575264	5.91649e-31	-0.00139461	0.00155458	0.36967	0.459159	0.30963	6	0.522166
	ARL5B	mQTL_BrainMeta	cg26925980	10	18713139	rs12251437	10	18726309	C	T	0.581002	-0.00120009	0.00104925	0.252726	0.34908	0.0436018	1.18409e-15	-0.00343785	0.00303628	0.257526	0.257526	0.41189	3	0.425305
	ARL6IP1	mQTL_BrainMeta	cg11879577	16	18802197	rs11648357	16	18769932	G	A	0.528442	-0.000213801	0.00101663	0.833431	0.369364	0.0615421	1.95119e-09	-0.000578834	0.00275406	0.833532	0.833532	null	null	0.877862
	ARL6IP4	mQTL_BrainMeta	cg13010344	12	122980093	rs7957096	12	123060331	G	A	0.710218	0.00248407	0.00115906	0.0320988	-1.30934	0.0353248	9.99892e-301	-0.00189719	0.000886701	0.0323868	0.0323868	0.0129782	6	0.169979
	ARL6IP6	mQTL_BrainMeta	cg23482132	2	152558513	rs12693404	2	152571980	C	T	0.780182	0.00148502	0.00124657	0.233543	0.437004	0.0491732	6.27678e-19	0.00339818	0.00287806	0.237714	0.237714	0.602472	13	0.407666
	ARL8A	mQTL_BrainMeta	cg19714595	1	202142495	rs4989100	1	202144707	G	T	0.57522	-0.00051437	0.00102268	0.614989	0.450746	0.0442201	2.12566e-24	-0.00114115	0.00227161	0.615419	0.570118	0.762174	7	0.714698
	ARL8B	mQTL_BrainMeta	cg20730432	3	5133356	rs6765898	3	5185978	G	A	0.685072	-0.000311263	0.000355267	0.380955	-0.656215	0.0614937	1.38752e-26	0.00047433	0.000543209	0.382554	0.382554	0.654719	8	0.533346
	ARL9	mQTL_BrainMeta	cg11482719	4	56506245	rs6814765	4	56556239	A	G	0.969422	0.00355949	0.00298466	0.233029	0.97534	0.173169	1.77804e-08	0.00364948	0.00312797	0.243321	0.243321	0.396504	5	0.412743
	ARMC1	mQTL_BrainMeta	cg14353373	8	65560427	rs13275737	8	65656382	G	T	0.848919	0.00425356	0.00159299	0.00758117	-1.71742	0.0463343	9.99946e-301	-0.00247672	0.000929953	0.00773845	0.0306066	0.145191	4	0.101752
	ARMC2	mQTL_BrainMeta	cg22999864	6	108797715	rs490798	6	108797562	A	G	0.6235	0.00198802	0.00106825	0.0627434	0.390667	0.0449818	3.78727e-18	0.00508879	0.0027965	0.0688049	0.0688049	0.184499	19	0.231591
	ARMC5	mQTL_BrainMeta	cg08862818	16	31459253	rs11150625	16	31469601	T	C	0.306827	-0.000280053	0.00106907	0.793352	-0.554046	0.0458403	1.24576e-33	0.000505468	0.00193001	0.7934	0.7934	0.0600008	11	0.847751
	ARMC7	mQTL_BrainMeta	cg17058616	17	75106050	rs4789141	17	75106174	G	C	0.26905	-0.00101548	0.00116599	0.383802	1.10446	0.031187	1.03229e-274	-0.000919428	0.00105603	0.383946	0.383946	0.86426	16	0.534592
	ARMC9	mQTL_BrainMeta	cg18113295	2	231271017	rs753855	2	231201938	T	C	0.546577	0.000282485	0.000353814	0.42464	-0.66806	0.0567098	4.93038e-32	-0.000422843	0.000530829	0.4257	0.474755	0.0277472	3	0.568503
	ARMH4	mQTL_BrainMeta	cg01801090	14	58295479	rs28756401	14	58295194	G	A	0.715443	-0.0012724	0.00105176	0.226362	-0.924413	0.0575099	3.88379e-58	0.00137645	0.00114098	0.227675	0.227675	null	null	0.39988
	ARMS2	mQTL_BrainMeta	cg13265583	10	122454635	rs12218910	10	122398566	A	T	0.878844	0.00307629	0.00179176	0.0859959	-0.761307	0.0920179	1.30129e-16	-0.0040408	0.00240368	0.092745	0.20147	0.512943	3	0.262529
	ARNT2	mQTL_BrainMeta	cg24726705	15	80507569	rs11072921	15	80507815	A	G	0.60125	-0.000623573	0.000357312	0.0809543	0.504382	0.0608756	1.17656e-16	-0.00123631	0.000723959	0.0876911	0.0876911	0.555737	20	0.256409
	ARNTL	mQTL_BrainMeta	cg15603424	11	13279045	rs1351525	11	13280001	T	A	0.71065	0.00238494	0.00112974	0.0347681	0.449246	0.0450618	2.07183e-23	0.00530877	0.00257051	0.0388988	0.0388988	0.0349461	18	0.182559
	ARPC2	mQTL_BrainMeta	cg04731861	2	218221058	rs11679770	2	218228276	G	A	0.535432	-0.000579731	0.0010433	0.578435	-1.07615	0.0283026	0	0.000538708	0.000969574	0.578475	0.578475	0.215069	11	0.688351
	ARPC3	mQTL_BrainMeta	cg24010859	12	110430348	rs4766497	12	110512571	C	T	0.6094	-0.000185667	0.000352757	0.598658	0.481821	0.0622817	1.02464e-14	-0.000385345	0.000733826	0.599501	0.599501	0.0194623	3	0.702541
	ARPC4	mQTL_BrainMeta	cg00472373	3	9791730	rs293786	3	9787542	A	C	0.324995	0.000420113	0.00121247	0.728971	-0.613433	0.042396	1.89862e-47	-0.000684855	0.00197709	0.729046	0.929766	0.728562	14	0.80031
	ARPC4-TTLL3	mQTL_BrainMeta	cg27345946	3	9793827	rs159143	3	9793456	G	T	0.863185	-0.000245105	0.000375214	0.513602	-0.351631	0.0582137	1.53786e-09	0.000697051	0.00107329	0.516046	0.516046	0.536411	9	0.640507
	ARPC5	mQTL_BrainMeta	cg24436462	1	183626610	rs2761555	1	183609988	C	G	0.532271	0.00108477	0.00101436	0.284887	-0.30385	0.0433528	2.40404e-12	-0.00357007	0.00337701	0.290434	0.290434	0.648361	9	0.454051
	ARPC5L	mQTL_BrainMeta	cg13481271	9	124899498	rs1808932	9	124888706	T	C	0.430229	-0.00292115	0.00114704	0.0108751	0.493485	0.0421546	1.1795e-31	-0.00591942	0.00237873	0.0128289	0.0128289	0.0414428	8	0.120893
	ARPIN	mQTL_BrainMeta	cg26702670	15	89913387	rs1256854	15	89928685	T	G	0.8061	-7.32785e-05	0.000354616	0.83629	0.403801	0.0495453	3.63495e-16	-0.000181472	0.000878477	0.836341	0.836341	0.278241	6	0.879595
	ARPIN-AP3S2	mQTL_BrainMeta	cg05173987	15	89912100	rs1256854	15	89928685	T	G	0.8061	-7.32785e-05	0.000354616	0.83629	0.34921	0.0499927	2.84434e-12	-0.000209841	0.00101593	0.83636	0.83636	0.254026	6	0.879595
	ARPP21	mQTL_BrainMeta	cg02179478	3	35743885	rs2278757	3	35737281	G	A	0.501392	0.00362484	0.00105967	0.000624547	-0.39387	0.0611146	1.15774e-10	-0.00920313	0.00304589	0.00251534	0.00251534	0.00176023	7	0.0659312
	ARRB2	mQTL_BrainMeta	cg19265289	17	4711870	rs3786047	17	4711803	G	A	0.685308	0.000674482	0.000358747	0.0600934	-0.542525	0.042452	2.12784e-37	-0.00124323	0.000668371	0.0628734	0.0628734	0.577897	13	0.221759
	ARRDC2	mQTL_BrainMeta	cg08021780	19	18008071	rs4808733	19	18000185	T	C	0.533588	-0.00147786	0.00102945	0.151121	0.439401	0.0421102	1.72423e-25	-0.00336335	0.00236492	0.154973	0.154973	0.216187	6	0.328986
	ARRDC3	mQTL_BrainMeta	cg00335715	5	91279642	rs6859170	5	91277104	A	G	0.88169	-0.00116444	0.00158754	0.463261	-1.51462	0.0397267	0	0.000768805	0.00104834	0.463344	0.463344	0.511379	20	0.599845
	ARRDC4	mQTL_BrainMeta	cg06035414	15	97539009	rs1500653	15	97536805	C	A	0.6168	0.000720417	0.000360964	0.0459542	0.331515	0.0467544	1.33582e-12	0.00217311	0.00113114	0.0547116	0.0547116	0.542254	7	0.208767
	ARSA	mQTL_BrainMeta	cg00704796	22	50625709	rs762673	22	50625713	A	G	0.784636	0.00104668	0.00125121	0.402851	-0.658495	0.0471897	2.96556e-44	-0.00158951	0.00190351	0.403695	0.66641	0.331646	20	0.550192
	ARSB	mQTL_BrainMeta	cg04677158	5	78984018	rs500390	5	78987833	T	C	0.729571	0.00174329	0.00128213	0.17393	1.35777	0.0366314	9.99938e-301	0.00128393	0.000944924	0.17422	0.31291	0.0207165	20	0.347692
	ARSG	mQTL_BrainMeta	cg07004514	17	68259069	rs3764854	17	68248848	T	C	0.448203	-0.000455121	0.000355705	0.200724	-0.474725	0.0631538	5.60616e-14	0.000958706	0.000760064	0.207183	0.207183	0.971182	4	0.380679
	ARSI	mQTL_BrainMeta	cg25180603	5	150336301	rs11745823	5	150345739	C	T	0.41676	-0.00133233	0.00104665	0.203039	0.526981	0.0425595	3.26244e-35	-0.00252823	0.0019966	0.205417	0.205417	0.204271	7	0.379275
	ARSJ	mQTL_BrainMeta	cg01351300	4	113951923	rs4240288	4	113969655	A	C	0.678872	-0.00229443	0.00108118	0.0338244	0.409415	0.0647111	2.50259e-10	-0.00560415	0.00278537	0.0442207	0.0442207	0.964598	3	0.191856
	ART1	mQTL_BrainMeta	cg21407055	11	3645253	rs7483181	11	3653505	G	A	0.551377	0.000215441	0.00101664	0.832173	0.492301	0.0599463	2.16893e-16	0.000437621	0.00206576	0.832228	0.944539	0.638613	14	0.876981
	ART5	mQTL_BrainMeta	cg07243930	11	3626135	rs1567922	11	3620356	G	A	0.8822	-0.00151249	0.00154077	0.326274	0.927819	0.0877606	4.01177e-26	-0.00163016	0.00166778	0.32835	0.32835	0.464395	9	0.486674
	ARTN	mQTL_BrainMeta	cg11409022	1	43853172	rs3011225	1	43853701	A	G	0.787	-0.000366976	0.000372571	0.324633	-0.562819	0.074323	3.65794e-14	0.000652032	0.00066755	0.328691	0.328691	0.288409	16	0.486902
	ARV1	mQTL_BrainMeta	cg03017653	1	230980125	rs10864645	1	230980141	A	C	0.5983	0.000171126	0.000353765	0.628579	0.495853	0.0420284	3.99574e-32	0.000345114	0.000714048	0.628868	0.628868	0.00632764	18	0.724324
	ARVCF	mQTL_BrainMeta	cg04852989	22	19987162	rs1990277	22	19982979	G	A	0.563063	-0.000950603	0.000364672	0.00914095	-0.26375	0.0455426	6.98459e-09	0.00360418	0.00151625	0.0174522	0.0174522	0.0239756	10	0.136703
	AS3MT	mQTL_BrainMeta	cg08772003	10	102870112	rs4290163	10	102851169	G	T	0.608737	0.000197425	0.000353747	0.57678	-1.05692	0.0274608	0	-0.000186791	0.00033473	0.57682	0.57682	0.0749486	6	0.687248
	ASAH1	mQTL_BrainMeta	cg12133272	8	18008200	rs376771	8	18007476	A	G	0.793313	0.00108565	0.00130381	0.405031	-0.520837	0.0502151	3.32081e-25	-0.00208442	0.00251136	0.406539	0.406539	0.231159	20	0.55246
	ASAH2	mQTL_BrainMeta	cg16792160	10	50248833	rs7071083	10	50248380	T	C	0.467282	0.000534126	0.000356431	0.133993	0.377875	0.0457779	1.52499e-16	0.0014135	0.000958668	0.140363	0.298894	0.0881674	5	0.315167
	ASAH2B	mQTL_BrainMeta	cg12289553	10	50740665	rs10821846	10	50806297	G	A	0.515322	-0.000792907	0.00103051	0.441639	-0.619604	0.0571994	2.41849e-27	0.0012797	0.00166737	0.442787	0.442787	0.435487	12	0.58303
	ASAP1	mQTL_BrainMeta	cg19911880	8	130341723	rs6470814	8	130333820	G	A	0.788628	0.000671076	0.000361849	0.063657	-0.544228	0.055801	1.7907e-22	-0.00123308	0.000676799	0.0684659	0.0684659	0.425762	16	0.231283
	ASAP2	mQTL_BrainMeta	cg06153448	2	9183998	rs4330086	2	9174672	A	G	0.504437	0.000471489	0.000355491	0.184738	0.271726	0.0436546	4.83248e-10	0.00173516	0.00133764	0.194568	0.194568	null	null	0.369205
	ASAP3	mQTL_BrainMeta	cg13183780	1	23483189	rs4649093	1	23484995	T	C	0.313909	-9.79844e-05	0.001147	0.931922	0.675154	0.061803	8.82239e-28	-0.000145129	0.00169892	0.931924	0.931924	0.523492	20	0.951352
	ASB1	mQTL_BrainMeta	cg10980911	2	238600498	rs925353	2	238586385	A	C	0.500452	0.00245925	0.00105924	0.0202484	-0.297656	0.0433458	6.55657e-12	-0.00826206	0.00375649	0.027849	0.027849	0.0684702	7	0.161267
	ASB13	mQTL_BrainMeta	cg25310700	10	5660120	rs10796180	10	5682419	A	G	0.553268	-0.000685927	0.000358364	0.0556138	0.352096	0.0619789	1.33979e-08	-0.00194812	0.00107402	0.0696989	0.0696989	0.512187	4	0.23324
	ASB15	mQTL_BrainMeta	cg02300083	7	123609076	rs9649464	7	123603266	G	A	0.43603	-0.00101724	0.00104434	0.330031	0.265563	0.0437168	1.24274e-09	-0.00383051	0.00398279	0.336168	0.336168	0.492168	10	0.493796
	ASB16	mQTL_BrainMeta	cg04300873	17	44177279	rs189049	17	44119845	C	A	0.709967	0.00305771	0.00110896	0.0058285	1.25482	0.0331973	0	0.00243676	0.000886104	0.00596007	0.00596007	0.00119939	16	0.0918286
	ASB18	mQTL_BrainMeta	cg02367144	2	236237494	rs12692185	2	236243298	C	A	0.447774	0.000863547	0.00101916	0.396821	0.40115	0.0428154	7.30175e-21	0.00215268	0.00255097	0.398743	0.398743	null	null	0.546628
	ASB2	mQTL_BrainMeta	cg25030467	14	93951149	rs6575368	14	93943394	C	G	0.842758	0.00127778	0.00122942	0.298649	0.421628	0.0572778	1.82389e-13	0.00303059	0.00294482	0.30342	0.30342	0.690443	3	0.465538
	ASB3	mQTL_BrainMeta	cg19664945	2	53860206	rs3095756	2	53822332	G	A	0.588591	0.00153183	0.00101604	0.131646	-0.425847	0.0618065	5.57912e-12	-0.00359713	0.00244238	0.140806	0.140806	0.34522	9	0.315527
	ASB5	mQTL_BrainMeta	cg22115892	4	176277260	rs6853952	4	176226267	T	C	0.446139	-0.000811237	0.00104441	0.437311	-0.373248	0.0623455	2.14062e-09	0.00217345	0.00282162	0.441131	0.441131	0.759155	7	0.581417
	ASB6	mQTL_BrainMeta	cg14305383	9	129637937	rs1220698	9	129616806	C	T	0.409724	0.00183249	0.00102936	0.0750405	-1.23412	0.0332955	1.00003e-300	-0.00148485	0.000835046	0.0753764	0.0753764	0.0083311	13	0.240915
	ASB8	mQTL_BrainMeta	cg27604999	12	48160464	rs10875751	12	48152008	C	T	0.454719	0.00141329	0.00103371	0.171562	0.46735	0.0422165	1.74796e-28	0.00302405	0.00222865	0.174815	0.174815	0.395338	7	0.348197
	ASCC2	mQTL_BrainMeta	cg02474858	22	29837620	rs5997534	22	29824201	A	G	0.451222	0.00144996	0.00103879	0.16277	-0.412449	0.042462	2.64452e-22	-0.0035155	0.00254447	0.167088	0.167088	0.130326	11	0.341032
	ASCC3	mQTL_BrainMeta	cg09795085	6	100881293	rs12530388	6	100881297	C	A	0.518429	-0.00208766	0.0010161	0.0399194	0.605562	0.0371463	9.53738e-60	-0.00344748	0.00169122	0.0415043	0.0415043	0.371836	20	0.186666
	ASCL1	mQTL_BrainMeta	cg01393632	12	102950907	rs7313903	12	102951277	C	A	0.395827	-0.0013626	0.00106104	0.199067	0.427557	0.0643045	2.95202e-11	-0.00318695	0.0025275	0.207341	0.207341	0.221091	3	0.380905
	ASCL2	mQTL_BrainMeta	cg24057514	11	2271951	rs7480235	11	2219186	C	T	0.381518	0.00101329	0.00107087	0.344031	0.447657	0.0621036	5.66806e-13	0.00226353	0.00241268	0.348151	0.348151	0.095505	16	0.503842
	ASCL4	mQTL_BrainMeta	cg18675623	12	107771529	rs7961780	12	107768653	G	C	0.403323	0.00153032	0.00104821	0.144305	-0.840154	0.0608408	2.2478e-43	-0.00182148	0.00125459	0.146542	0.146542	0.184834	5	0.321037
	ASCL5	mQTL_BrainMeta	cg26220203	1	201131588	rs11582724	1	201132736	T	C	0.579615	0.00108238	0.00102591	0.291403	-0.4627	0.0614141	4.91705e-14	-0.00233927	0.00223885	0.29609	0.29609	0.0643994	11	0.45922
	ASF1A	mQTL_BrainMeta	cg12098441	6	118896507	rs4946367	6	118896775	A	G	0.569639	0.000637131	0.00109561	0.560883	-0.54582	0.0413209	7.75459e-40	-0.00116729	0.00200922	0.561262	0.561262	0.400973	9	0.675461
	ASGR1	mQTL_BrainMeta	cg14270193	17	7176023	rs314254	17	7187402	T	C	0.180281	0.00130365	0.00140139	0.352239	0.480656	0.0842323	1.15449e-08	0.00271224	0.00295407	0.358548	0.358548	null	null	0.513419
	ASGR2	mQTL_BrainMeta	cg26661623	17	7115943	rs12935917	17	7118121	G	A	0.4759	0.00155906	0.00103578	0.132271	0.400728	0.0611111	5.47676e-11	0.00389057	0.00265196	0.142361	0.142361	0.106509	5	0.316542
	ASIC1	mQTL_BrainMeta	cg08886880	12	50060616	rs590460	12	50056193	C	T	0.643661	-0.000276103	0.000354322	0.435836	-0.336651	0.043877	1.68529e-14	0.000820146	0.0010579	0.438189	0.438189	0.411268	5	0.578856
	ASIC2	mQTL_BrainMeta	cg09143318	17	33928957	rs876221	17	33964197	G	C	0.348094	0.00286508	0.00107856	0.00789819	0.54098	0.0614965	1.40619e-18	0.0052961	0.00208263	0.0109912	0.0109912	0.0109389	10	0.115169
	ASIC3	mQTL_BrainMeta	cg07243147	7	151047187	rs2303923	7	151034251	C	G	0.622089	-0.0023078	0.00104766	0.0276086	1.11555	0.0303915	5.84148e-295	-0.00206875	0.000940831	0.0278887	0.0896908	0.0802086	15	0.161318
	ASIC4	mQTL_BrainMeta	cg02144258	2	219526652	rs11689270	2	219537902	T	G	0.770869	0.0013106	0.00118251	0.267722	-0.346018	0.0488148	1.35694e-12	-0.00378766	0.00345899	0.273508	0.273508	0.623129	10	0.439511
	ASL	mQTL_BrainMeta	cg22723802	7	66074560	rs780998	7	66083506	G	A	0.58807	0.00073228	0.00101902	0.47238	0.401155	0.0439273	6.70857e-20	0.00182543	0.00254806	0.473746	0.473746	0.0370342	13	0.607493
	ASNS	mQTL_BrainMeta	cg23714184	7	97843194	rs11975817	7	97848497	C	T	0.579411	0.00206216	0.00104331	0.0480918	0.746734	0.0538086	8.6594e-44	0.00276158	0.00141127	0.05037	0.05037	0.0137019	5	0.20231
	ASPA	mQTL_BrainMeta	cg21695935	17	3471929	rs62071294	17	3471801	A	C	0.498127	0.000123605	0.00101616	0.903184	-1.05262	0.0289189	4.39431e-290	-0.000117426	0.000965362	0.903185	0.903185	0.918488	17	0.928616
	ASPDH	mQTL_BrainMeta	cg08113002	19	50514690	rs10413690	19	50514869	A	G	0.541995	-9.03911e-05	0.00102205	0.929526	0.372979	0.043159	5.52504e-18	-0.000242349	0.00274039	0.92953	0.92953	0.386525	6	0.949598
	ASPG	mQTL_BrainMeta	cg04829485	14	104084633	rs941952	14	104093286	T	C	0.274503	-0.000716048	0.000361889	0.0478567	-0.663091	0.0631835	9.13826e-26	0.00107986	0.000555376	0.0518493	0.0873239	0.84494	4	0.204772
	ASPH	mQTL_BrainMeta	cg15711246	8	61790314	rs6471973	8	61789322	C	T	0.398459	0.000555417	0.000356848	0.1196	-0.299646	0.0411886	3.46469e-13	-0.00185358	0.00121785	0.128006	0.128006	0.955932	4	0.303591
	ASPHD1	mQTL_BrainMeta	cg08515989	16	29901583	rs11644048	16	29874377	A	G	0.564456	-0.00143517	0.0010731	0.181091	0.506944	0.0624744	4.88041e-16	-0.00283102	0.00214536	0.186968	0.186968	0.00525044	4	0.361021
	ASPN	mQTL_BrainMeta	cg13940029	9	92476904	rs331377	9	92481267	G	A	0.482055	-0.00014761	0.000352996	0.675827	-0.622105	0.0574239	2.38704e-27	0.000237275	0.000567844	0.676055	0.676055	0.695137	4	0.759968
	ASPRV1	mQTL_BrainMeta	cg09033376	2	69961380	rs3796097	2	69961544	C	T	0.52485	0.000663841	0.000359613	0.0648944	0.300608	0.0455076	3.9573e-11	0.00220832	0.00124212	0.0754255	0.0754255	0.727404	4	0.240942
	ASPSCR1	mQTL_BrainMeta	cg05636603	17	81991387	rs7405640	17	81991355	T	C	0.33255	-0.000858478	0.000361491	0.0175571	-1.17902	0.0293713	0	0.000728128	0.000307138	0.0177553	0.0177553	0.144217	20	0.137115
	ASRGL1	mQTL_BrainMeta	cg12640109	11	62337248	rs2958531	11	62391414	T	G	0.820032	-0.000283168	0.000356403	0.426895	0.858863	0.0734865	1.47913e-31	-0.000329702	0.000415929	0.42796	0.42796	0.924459	20	0.570282
	ASS1	mQTL_BrainMeta	cg14388093	9	130467455	rs1215983	9	130460665	G	A	0.255243	-0.00220807	0.00117122	0.0593922	0.417011	0.0697142	2.20777e-09	-0.00529499	0.00294479	0.0721632	0.0721632	0.0301216	9	0.236317
	ASTL	mQTL_BrainMeta	cg23100626	2	96138508	rs2692894	2	96119195	G	T	0.672611	0.00095629	0.00036547	0.00888094	-0.396021	0.0428688	2.51158e-20	-0.00241474	0.000959159	0.011817	0.011817	0.0125427	6	0.118032
	ASTN1	mQTL_BrainMeta	cg15991207	1	176842509	rs1014718	1	176833838	G	A	0.731297	-0.00285536	0.00113649	0.0119901	-0.390492	0.0523325	8.53865e-14	0.00731222	0.00307096	0.0172618	0.0172618	0.0101227	8	0.136474
	ASTN2	mQTL_BrainMeta	cg14429748	9	117398057	rs10739493	9	117407274	C	T	0.409082	-0.000302182	0.000353889	0.393166	-0.437099	0.06287	3.59076e-12	0.000691337	0.000815716	0.396704	0.396704	null	null	0.54466
	ASXL1	mQTL_BrainMeta	cg01377358	20	32360408	rs2424879	20	32371901	A	G	0.552244	0.00112874	0.000370735	0.00232989	0.450551	0.045747	6.93981e-23	0.00250525	0.00086127	0.00362838	0.00362838	0.114522	3	0.076409
	ASXL2	mQTL_BrainMeta	cg01738095	2	25878962	rs62127744	2	25881601	A	G	0.504936	0.00160122	0.00102565	0.11848	0.282927	0.0448292	2.76865e-10	0.0056595	0.00373439	0.129644	0.129644	null	null	0.305023
	ATAD2	mQTL_BrainMeta	cg20383526	8	123411396	rs35680076	8	123419677	C	T	0.914766	0.00308234	0.00212849	0.14758	-0.932657	0.0758586	9.67577e-35	-0.0033049	0.00229796	0.15038	0.15038	0.20579	7	0.32527
	ATAD2B	mQTL_BrainMeta	cg06116704	2	23690224	rs3795945	2	23697762	G	C	0.735859	-0.00352856	0.00112664	0.00173656	-0.368674	0.0464221	1.99282e-15	0.00957094	0.00328496	0.0035733	0.0035733	0.00593972	14	0.0762586
	ATAD3C	mQTL_BrainMeta	cg19682639	1	1455722	rs1240748	1	1389827	T	C	0.813916	0.000675392	0.0011628	0.561354	-0.470145	0.0842432	2.3941e-08	-0.00143656	0.00248664	0.563459	0.563459	null	null	0.677291
	ATCAY	mQTL_BrainMeta	cg22796572	19	3880546	rs4807524	19	3871707	G	T	0.519333	0.00206733	0.00103155	0.0450601	0.274187	0.0439141	4.27293e-10	0.00753985	0.00395128	0.0563648	0.0563648	0.0697355	3	0.211184
	ATE1	mQTL_BrainMeta	cg27030141	10	121928844	rs7914615	10	121925712	A	C	0.58025	6.83526e-05	0.000352979	0.846454	0.341697	0.0432636	2.83377e-15	0.000200039	0.00103333	0.846499	0.942457	0.799582	9	0.886495
	ATF3	mQTL_BrainMeta	cg00909806	1	212515420	rs665276	1	212496148	T	C	0.476706	-0.000882628	0.00101087	0.382587	0.573899	0.0427315	4.01582e-41	-0.00153795	0.00176512	0.38359	0.674999	0.802082	11	0.534437
	ATF4	mQTL_BrainMeta	cg10955164	22	39523232	rs738288	22	39511656	A	G	0.532595	-0.000211761	0.00035327	0.548885	0.401842	0.0612013	5.1714e-11	-0.000526975	0.000882781	0.550542	0.550542	0.305042	15	0.667454
	ATF5	mQTL_BrainMeta	cg23878206	19	49928168	rs4239488	19	49901961	C	T	0.61785	0.00126409	0.00101949	0.215004	0.578975	0.0602125	6.8757e-22	0.00218332	0.00177543	0.218794	0.218794	0.154571	7	0.391981
	ATF7-NPFF	mQTL_BrainMeta	cg02157894	12	53601720	rs7311902	12	53621452	A	G	0.52003	3.82893e-05	0.000352781	0.913571	0.274871	0.0437848	3.43489e-10	0.000139299	0.00128364	0.913584	0.913584	0.055102	7	0.936716
	ATF7IP	mQTL_BrainMeta	cg27598407	12	14417735	rs7955289	12	14500733	A	T	0.607057	-0.00323417	0.0011032	0.00337177	0.368205	0.0639062	8.3292e-09	-0.00878361	0.00336169	0.00897888	0.00897888	0.0847467	13	0.106247
	ATF7IP2	mQTL_BrainMeta	cg02849103	16	10257017	rs194331	16	10261660	C	T	0.88366	0.00108078	0.00141778	0.445877	-0.546389	0.0959539	1.23886e-08	-0.00197804	0.00261796	0.44991	0.44991	0.766997	4	0.588788
	ATG10	mQTL_BrainMeta	cg08212685	5	81972252	rs10072747	5	81982820	G	C	0.706121	-0.00137408	0.00113091	0.224361	-0.408349	0.0591959	5.2642e-12	0.00336495	0.00281211	0.231464	0.231464	null	null	0.402688
	ATG101	mQTL_BrainMeta	cg06811166	12	52050770	rs2701113	12	52030822	G	A	0.2917	-0.000110715	0.000353735	0.75429	0.430541	0.0669927	1.3042e-10	-0.000257153	0.000822581	0.754571	0.754571	0.0076628	4	0.818727
	ATG13	mQTL_BrainMeta	cg21756806	11	46616739	rs10838610	11	46664710	G	A	0.292866	0.00053637	0.000375927	0.15364	-0.458042	0.066831	7.19421e-12	-0.001171	0.000838322	0.162461	0.162461	null	null	0.336813
	ATG14	mQTL_BrainMeta	cg00917437	14	55412328	rs10137307	14	55378467	T	C	0.566904	0.00105098	0.00100749	0.296868	0.378878	0.0620224	1.00424e-09	0.00277393	0.00269762	0.303815	0.303815	0.469066	5	0.465732
	ATG16L1	mQTL_BrainMeta	cg03262802	2	233210108	rs1319885	2	233208606	C	T	0.76765	-0.001248	0.00128166	0.330186	1.44365	0.0389482	1.00011e-300	-0.000864477	0.000888097	0.330353	0.418824	0.499754	14	0.48832
	ATG2A	mQTL_BrainMeta	cg13449967	11	64916829	rs618006	11	64913347	A	G	0.733993	0.00262871	0.00123658	0.03352	0.301949	0.0460609	5.54814e-11	0.00870583	0.00430526	0.0431624	0.0431624	0.0288498	6	0.189994
	ATG4C	mQTL_BrainMeta	cg10493454	1	62991625	rs10789130	1	62992403	C	T	0.560269	0.0013812	0.00102284	0.176902	-1.22238	0.0329785	9.99885e-301	-0.00112993	0.000837319	0.177189	0.177189	null	null	0.350934
	ATG4D	mQTL_BrainMeta	cg23385669	19	10539979	rs35605746	19	10571571	G	A	0.762725	-0.0026331	0.00120073	0.0283131	0.658063	0.0692312	1.995e-21	-0.00400129	0.00187257	0.0326149	0.0213475	0.000753735	13	0.170426
	ATG5	mQTL_BrainMeta	cg14764792	6	106322878	rs577707	6	106339269	T	C	0.920307	0.00442154	0.00182838	0.0155937	0.612698	0.0855456	7.93667e-13	0.00721651	0.00314965	0.0219513	0.0219513	0.868052	4	0.147424
	ATG7	mQTL_BrainMeta	cg05986866	3	11271885	rs367745	3	11267588	C	T	0.659389	0.000920015	0.00036378	0.0114375	0.490354	0.0425466	9.86156e-31	0.00187623	0.000759525	0.0135013	0.0135013	0.285226	18	0.124055
	ATG9B	mQTL_BrainMeta	cg10501602	7	151008784	rs1808593	7	151011214	G	T	0.248124	0.00125932	0.00135713	0.353444	-0.423802	0.0717942	3.56924e-09	-0.00297148	0.00324159	0.359314	0.359314	0.238884	6	0.514072
	ATIC	mQTL_BrainMeta	cg06525280	2	215312580	rs1880586	2	215330448	A	G	0.529205	-0.00046089	0.000354708	0.193824	0.354983	0.0428574	1.20228e-16	-0.00129834	0.00101144	0.199264	0.333097	0.353568	19	0.373448
	ATL2	mQTL_BrainMeta	cg06655665	2	38380487	rs12712591	2	38383572	T	C	0.594686	0.00473427	0.00107996	1.16647e-05	-0.445679	0.0423628	6.94927e-26	-0.0106226	0.00262512	5.19844e-05	5.19844e-05	0.000376144	6	0.0113236
	ATM	mQTL_BrainMeta	cg03092399	11	108278580	rs624888	11	108261049	T	C	0.555678	-0.00215355	0.00105668	0.0415468	0.264108	0.0438339	1.68902e-09	-0.00815404	0.00422362	0.0535352	0.0535352	0.0349022	3	0.207208
	ATMIN	mQTL_BrainMeta	cg00291054	16	81040234	rs2278025	16	81045636	T	C	0.907324	-0.00274391	0.00141883	0.0531221	-0.494759	0.0624059	2.22562e-15	0.00554595	0.0029518	0.0602669	0.0602669	0.0718932	20	0.217236
	ATOH1	mQTL_BrainMeta	cg00752099	4	93827468	rs6850864	4	93824328	C	A	0.415163	0.00141828	0.00102324	0.165727	-0.478763	0.0424032	1.45826e-29	-0.00296239	0.00215331	0.168903	0.168903	0.0921398	8	0.342413
	ATOH7	mQTL_BrainMeta	cg08627624	10	68271357	rs4746752	10	68288120	C	T	0.154265	-0.000368853	0.000373129	0.322888	-0.570408	0.0820083	3.51339e-12	0.000646648	0.000660718	0.327726	0.327726	0.3784	14	0.486372
	ATOH8	mQTL_BrainMeta	cg15597770	2	85814164	rs10445963	2	85820090	T	G	0.534964	-0.000616903	0.000358028	0.0848774	0.328158	0.0432746	3.37275e-14	-0.0018799	0.00111883	0.0929122	0.0754989	0.374146	14	0.262607
	ATP10A	mQTL_BrainMeta	cg15034009	15	26179939	rs491869	15	26180746	A	G	0.557234	0.0030467	0.00104048	0.00340978	0.360689	0.0440727	2.74673e-16	0.0084469	0.0030638	0.00583343	0.00583343	null	null	0.091533
	ATP10B	mQTL_BrainMeta	cg00308503	5	160744377	rs6867965	5	160821644	T	C	0.862805	0.00283615	0.00163657	0.0830996	0.713978	0.0855221	6.9158e-17	0.00397232	0.00234106	0.0897334	0.0897334	0.105477	12	0.258683
	ATP11A	mQTL_BrainMeta	cg23551120	13	112721534	rs401223	13	112721407	T	C	0.843359	0.00502047	0.00136813	0.000242945	0.723019	0.0484149	1.98646e-50	0.00694377	0.00194854	0.000365835	0.0015431	0.00769492	10	0.0255357
	ATP11B	mQTL_BrainMeta	cg19617080	3	182795567	rs9283650	3	182795563	T	C	0.31715	-0.00174638	0.00107925	0.105632	0.508365	0.0428551	1.85558e-32	-0.0034353	0.00214265	0.10887	0.10887	0.214197	13	0.282173
	ATP12A	mQTL_BrainMeta	cg14118062	13	24684695	rs3759455	13	24678939	T	G	0.799072	0.000478361	0.00152039	0.753042	-0.463422	0.0604047	1.69393e-14	-0.00103223	0.00328354	0.753243	0.753243	0.598888	5	0.817566
	ATP13A2	mQTL_BrainMeta	cg20822990	1	17012271	rs2647167	1	17015257	C	T	0.636777	-0.00118116	0.00104813	0.259775	0.381456	0.0437515	2.8142e-18	-0.00309645	0.00277057	0.263727	0.263727	0.220698	20	0.430983
	ATP13A3	mQTL_BrainMeta	cg24144853	3	194537641	rs711988	3	194534059	C	G	0.396113	-0.00217114	0.00105615	0.03981	0.38005	0.062463	1.16922e-09	-0.00571278	0.0029333	0.0514679	0.0514679	0.0981392	7	0.203847
	ATP13A4	mQTL_BrainMeta	cg23159337	3	193554989	rs11916762	3	193574246	A	G	0.470458	0.000495577	0.000356513	0.164509	-0.419946	0.0421972	2.47219e-23	-0.0011801	0.000857192	0.168604	0.168604	0.260024	7	0.342199
	ATP13A5	mQTL_BrainMeta	cg24671330	3	193348308	rs1017974	3	193358721	T	C	0.947941	0.000631643	0.000361654	0.0807171	-0.800852	0.129203	5.70313e-10	-0.000788714	0.000469171	0.0927474	0.0927474	0.613326	8	0.262529
	ATP1A1	mQTL_BrainMeta	cg17469276	1	116382789	rs850602	1	116378330	C	G	0.7619	0.000364814	0.00113155	0.747149	-0.42938	0.0707295	1.2733e-09	-0.000849629	0.00263903	0.747493	0.747493	null	null	0.814276
	ATP1A2	mQTL_BrainMeta	cg05808709	1	160125164	rs7548116	1	160125337	A	T	0.643567	-0.000346852	0.00105599	0.742563	-0.319764	0.0442066	4.71052e-13	0.00108471	0.0033058	0.742818	0.742818	0.242091	7	0.81098
	ATP1A4	mQTL_BrainMeta	cg05795390	1	160142883	rs10908761	1	160148869	G	A	0.774092	-0.00126166	0.00134342	0.347656	1.27191	0.034511	2.42358e-297	-0.000991947	0.00105657	0.347812	0.347812	0.225168	15	0.503756
	ATP1B1	mQTL_BrainMeta	cg24304617	1	169110394	rs1358715	1	169110442	C	T	0.411744	-0.00113834	0.00110217	0.301688	-0.454239	0.0427095	2.03595e-26	0.00250604	0.00243782	0.303957	0.229413	0.363246	14	0.465747
	ATP1B2	mQTL_BrainMeta	cg16991298	17	7655826	rs1642762	17	7651454	T	C	0.558575	-0.00274705	0.00105276	0.00907058	0.403767	0.0616798	5.90264e-11	-0.00680355	0.00280685	0.0153544	0.0153544	0.0141551	9	0.129284
	ATP23	mQTL_BrainMeta	cg23860436	12	57984980	rs2372378	12	57985441	T	C	0.3337	-0.00187553	0.00105521	0.0755033	0.630769	0.0557997	1.25147e-29	-0.0029734	0.00169345	0.0791186	0.0749702	0.492008	4	0.245384
	ATP2A1	mQTL_BrainMeta	cg05966235	16	28903875	rs8046545	16	28903896	A	G	0.651092	0.00228223	0.00104707	0.029284	-0.701436	0.0433241	5.89122e-59	-0.00325366	0.00150622	0.0307607	0.0307607	0.190589	7	0.166682
	ATP2A3	mQTL_BrainMeta	cg01798813	17	4003380	rs1979208	17	4099434	C	A	0.857322	0.00300539	0.00162907	0.0650593	0.8172	0.08212	2.48923e-23	0.00367766	0.00202744	0.0696866	0.0696866	0.494305	6	0.23324
	ATP2B1	mQTL_BrainMeta	ch.12.88942289F	12	90024381	rs4842707	12	90034564	G	A	0.747024	-0.00262339	0.00124585	0.0352305	-0.552659	0.0705389	4.69544e-15	0.00474686	0.00233429	0.0419985	0.0419985	0.0365979	16	0.187315
	ATP2B2	mQTL_BrainMeta	cg25137700	3	10738966	rs56214333	3	10723028	A	G	0.588336	0.00091634	0.00103101	0.374121	-0.267537	0.0440225	1.22246e-09	-0.0034251	0.0038947	0.37917	0.37917	0.61964	11	0.53015
	ATP2B4	mQTL_BrainMeta	cg13808058	1	203636462	rs10793746	1	203636562	A	G	0.668069	-0.00192005	0.00107061	0.0729081	-1.12527	0.0303264	2.29181e-301	0.00170629	0.000952535	0.0732428	0.135684	0.611344	14	0.238113
	ATP2C1	mQTL_BrainMeta	cg07892374	3	130849278	rs218491	3	130949155	T	C	0.404022	0.00181921	0.00102718	0.0765489	-1.23585	0.0333422	9.99959e-301	-0.00147202	0.000832097	0.0768851	0.0768851	0.011207	9	0.243726
	ATP2C2	mQTL_BrainMeta	cg00838040	16	84413313	rs12932737	16	84413051	G	T	0.457068	0.00239768	0.00102799	0.0196799	0.34217	0.0436162	4.3284e-15	0.00700727	0.00313429	0.0253729	0.0253729	0.00215049	4	0.155386
	ATP4A	mQTL_BrainMeta	cg15053022	19	35557582	rs2230181	19	35557839	G	T	0.60475	-0.00270468	0.00105675	0.0104841	0.507926	0.061278	1.14322e-16	-0.00532494	0.00217744	0.0144647	0.0144647	null	null	0.126954
	ATP4B	mQTL_BrainMeta	cg22890571	13	113630003	rs4150818	13	113638223	C	G	0.393501	0.00248528	0.00110909	0.0250367	-1.06638	0.0294123	7.93217e-288	-0.00233059	0.00104204	0.0253145	0.0414304	0.0112372	7	0.155191
	ATP5F1A	mQTL_BrainMeta	cg03116030	18	46094391	rs12954742	18	46123257	C	G	0.492027	-0.00248637	0.00102865	0.0156437	-1.21326	0.0327327	1e-300	0.00204933	0.000849638	0.0158653	0.0422624	0.0951505	12	0.131649
	ATP5F1B	mQTL_BrainMeta	cg09427156	12	56644333	rs10450	12	56590822	T	C	0.71945	-0.000808526	0.000362913	0.0258885	-0.674242	0.0649903	3.23895e-25	0.00119916	0.000550524	0.0293896	0.0293896	0.00164676	9	0.16374
	ATP5IF1	mQTL_BrainMeta	cg07148744	1	28247366	rs515102	1	28264180	T	G	0.479674	-0.000896705	0.00101005	0.374657	-0.379892	0.0399884	2.09793e-21	0.00236042	0.00267037	0.376732	0.376732	0.168071	5	0.528221
	ATP5MC1	mQTL_BrainMeta	cg19425807	17	48889722	rs28694768	17	48899419	C	T	0.466807	-0.00280184	0.00104371	0.00726399	1.1063	0.028201	0	-0.00253262	0.000945631	0.00740125	0.00740125	0.0231862	18	0.0999011
	ATP5MC2	mQTL_BrainMeta	cg22546318	12	53676594	rs9788134	12	53652283	A	T	0.526411	0.00213787	0.00102979	0.0378919	1.21317	0.0327301	9.99933e-301	0.00176222	0.000850175	0.0381933	0.0381933	0.00463666	10	0.181186
	ATP5MC3	mQTL_BrainMeta	cg01823663	2	175257190	rs268184	2	175256525	G	T	0.919154	-0.00159341	0.00251349	0.526119	1.0637	0.0795721	9.33477e-41	-0.00149799	0.00236563	0.526583	0.526583	0.117276	18	0.648806
	ATP5MGL	mQTL_BrainMeta	cg25044876	22	42645140	rs135098	22	42683841	T	G	0.817645	-0.00174948	0.00123534	0.156719	0.71395	0.0738275	4.02305e-22	-0.00245043	0.00174874	0.16114	0.318276	0.275347	12	0.335947
	ATP5MJ	mQTL_BrainMeta	cg12154261	14	103928193	rs10149651	14	103928103	A	G	0.286345	-0.000288711	0.000355275	0.416424	-0.355467	0.0490145	4.09817e-13	0.000812202	0.00100571	0.419328	0.419328	0.00931854	3	0.563415
	ATP5MK	mQTL_BrainMeta	cg18367433	10	103389792	rs7894768	10	103375855	T	C	0.52862	0.000417741	0.00101703	0.68126	0.609071	0.0407017	1.25742e-50	0.000685866	0.00167044	0.681373	0.681373	0.229339	6	0.764043
	ATP5PB	mQTL_BrainMeta	cg06441150	1	111448213	rs10857881	1	111391066	G	A	0.668009	1.80612e-05	0.000353496	0.959251	-0.398014	0.0653602	1.13231e-09	-4.53783e-05	0.000888181	0.959253	0.959253	0.616825	9	0.969381
	ATP5PD	mQTL_BrainMeta	cg03021192	17	75047273	rs8065776	17	75055815	G	A	0.529253	-0.00127118	0.00101376	0.209871	-0.240219	0.0411904	5.47966e-09	0.00529175	0.00431661	0.220235	0.220235	0.50898	6	0.393057
	ATP5PO	mQTL_BrainMeta	cg13786429	21	33837790	rs62228974	21	33831690	A	G	0.532296	-0.000329562	0.00101667	0.745819	0.349787	0.0442987	2.87777e-15	-0.000942178	0.00290899	0.746025	0.746025	0.244339	4	0.813225
	ATP6V0A1	mQTL_BrainMeta	cg00706536	17	42457808	rs9913501	17	42498404	T	C	0.927014	0.000421531	0.00037698	0.263491	-0.932953	0.123355	3.93447e-14	-0.000451824	0.000408464	0.26866	0.26866	null	null	0.435763
	ATP6V0A2	mQTL_BrainMeta	cg25710520	12	123712360	rs7966867	12	123694870	T	C	0.5402	0.000406887	0.000355298	0.252127	0.454412	0.0428571	2.88677e-26	0.000895414	0.000786432	0.254879	0.254879	0.444019	10	0.423294
	ATP6V0A4	mQTL_BrainMeta	cg19333996	7	138833433	rs7777509	7	138843570	T	C	0.684788	0.00288098	0.00109026	0.00823022	0.318941	0.0470716	1.23847e-11	0.00903298	0.00366914	0.0138212	0.0138212	0.00994969	6	0.124859
	ATP6V0B	mQTL_BrainMeta	cg00014900	1	43972739	rs3791124	1	43998533	G	A	0.864189	4.34019e-06	0.000356478	0.990286	-0.541063	0.0881877	8.49654e-10	-8.02159e-06	0.000658848	0.990286	0.990286	0.493323	13	0.993116
	ATP6V0E2	mQTL_BrainMeta	cg19341901	7	149883790	rs6949468	7	149887887	C	T	0.388348	0.000829418	0.00101774	0.415096	-1.2515	0.0337642	1.00006e-300	-0.00066274	0.000813416	0.415209	0.415209	0.752128	20	0.559982
	ATP6V1A	mQTL_BrainMeta	cg06784576	3	113747078	rs6764048	3	113614012	G	A	0.338771	0.00145754	0.00102345	0.154403	-0.716624	0.0987985	4.06481e-13	-0.0020339	0.00145542	0.162272	0.162272	null	null	0.336808
	ATP6V1B1	mQTL_BrainMeta	cg19732795	2	70933266	rs6546654	2	70916591	C	G	0.421575	-0.00126491	0.0010224	0.216014	0.396036	0.0428818	2.5704e-20	-0.00319394	0.00260466	0.220107	0.220107	0.280884	8	0.393057
	ATP6V1B2	mQTL_BrainMeta	cg27484320	8	20203366	rs2410633	8	20203345	G	T	0.728511	-0.00038004	0.000354435	0.283611	-0.4706	0.0487922	5.16139e-22	0.000807565	0.000757795	0.286569	0.286569	0.128723	6	0.450874
	ATP6V1C1	mQTL_BrainMeta	cg26764250	8	103078472	rs1497448	8	103079212	A	C	0.656405	-0.00106783	0.00105912	0.313348	-0.495494	0.042481	1.94887e-31	0.00215508	0.00214548	0.315149	0.478039	0.243183	11	0.476495
	ATP6V1C2	mQTL_BrainMeta	cg08803791	2	10776266	rs6432143	2	10775884	G	A	0.589506	0.00143066	0.00102987	0.164782	0.56253	0.0427729	1.66754e-39	0.00254325	0.00184096	0.167131	0.296363	0.54661	17	0.341066
	ATP6V1E2	mQTL_BrainMeta	cg21681030	2	46550513	rs3754553	2	46541996	T	C	0.5313	0.00139593	0.00101525	0.169141	-0.3236	0.0431822	6.68932e-14	-0.00431376	0.00318973	0.17625	0.17625	0.0255376	4	0.349787
	ATP6V1FNB	mQTL_BrainMeta	cg00260937	7	128880139	rs10081379	7	128918448	T	A	0.501206	0.00260405	0.00105503	0.0135785	-0.350791	0.0616443	1.26622e-08	-0.00742336	0.0032783	0.0235497	0.0235497	null	null	0.151095
	ATP6V1G1	mQTL_BrainMeta	cg14391907	9	114587264	rs6478090	9	114582325	C	G	0.528808	0.000373217	0.00102292	0.715221	0.328013	0.0430823	2.66471e-14	0.00113781	0.00312211	0.715533	0.715533	0.975048	11	0.790619
	ATP6V1H	mQTL_BrainMeta	cg12485204	8	53594797	rs6996204	8	53594833	G	A	0.760078	0.00159221	0.00118391	0.178664	0.568657	0.0524713	2.28667e-27	0.00279996	0.00209791	0.181994	0.181994	0.032231	20	0.355655
	ATP8A1	mQTL_BrainMeta	cg07557423	4	42655886	rs4861214	4	42659407	T	C	0.420739	-0.00178748	0.00102639	0.0815929	0.413409	0.0458925	2.09479e-19	-0.00432375	0.00252872	0.0872921	0.0872921	0.225127	7	0.256
	ATP8A2	mQTL_BrainMeta	cg00044871	13	25371673	rs1408619	13	25367040	C	T	0.355281	-0.00023082	0.000353438	0.513711	-0.40544	0.0438528	2.34221e-20	0.000569307	0.000873912	0.514758	0.514758	0.806563	14	0.6396
	ATP8B1	mQTL_BrainMeta	cg12517027	18	57801789	rs2850241	18	57818778	T	C	0.434513	0.001827	0.00103067	0.0762891	-0.503903	0.0597267	3.26121e-17	-0.0036257	0.00209003	0.0827835	0.0827835	0.175455	3	0.250452
	ATP8B2	mQTL_BrainMeta	cg25262656	1	154353142	rs1626035	1	154338668	T	C	0.734897	0.00242277	0.00109723	0.0272387	0.366133	0.0471747	8.41148e-15	0.00661719	0.00311573	0.0336868	0.0945849	0.0464927	5	0.172168
	ATP8B3	mQTL_BrainMeta	cg06684911	19	1792218	rs8110462	19	1785773	C	T	0.435203	0.00135784	0.00107927	0.208351	-0.549482	0.0625511	1.57015e-18	-0.00247113	0.0019842	0.212983	0.212983	0.247862	4	0.386157
	ATP9A	mQTL_BrainMeta	cg12109968	20	51767137	rs6096573	20	51767140	C	T	0.537838	0.000872482	0.000362519	0.0160966	-0.400035	0.0430543	1.52261e-20	-0.00218102	0.000936128	0.0198152	0.0198152	0.0539893	13	0.142161
	ATP9B	mQTL_BrainMeta	cg20559816	18	79225797	rs4799022	18	79233029	T	C	0.666015	0.00222254	0.00106925	0.0376551	-1.11262	0.0293653	0	-0.00199756	0.000962464	0.0379431	0.0379431	0.116016	14	0.180888
	ATPAF1	mQTL_BrainMeta	cg06824199	1	46692137	rs1258053	1	46645040	T	C	0.742448	-0.00127647	0.00112438	0.256263	0.412463	0.0684758	1.70698e-09	-0.00309476	0.00277401	0.264582	0.264582	0.475457	6	0.431915
	ATPAF2	mQTL_BrainMeta	cg02915739	17	18007060	rs2955373	17	18070303	A	C	0.674811	0.000287969	0.0010224	0.778205	0.374087	0.0663464	1.71646e-08	0.000769792	0.00273647	0.778474	0.778474	0.143788	7	0.836614
	ATPSCKMT	mQTL_BrainMeta	cg11860091	5	10246886	rs2662528	5	10269691	G	T	0.860471	0.00259708	0.00148329	0.079965	-1.73286	0.046751	9.99951e-301	-0.00149872	0.000856931	0.0803016	0.0803016	0.639591	20	0.247567
	ATRAID	mQTL_BrainMeta	cg14242246	2	27211394	rs1275535	2	27214628	T	C	0.707908	0.000705109	0.00116669	0.545599	-0.580142	0.066091	1.66518e-18	-0.00121541	0.0020158	0.546548	0.546548	0.0676498	5	0.664295
	ATXN1	mQTL_BrainMeta	cg26843612	6	16635926	rs909788	6	16636230	T	C	0.426713	0.000468632	0.000355579	0.187523	0.317423	0.0433687	2.49505e-13	0.00147636	0.00113822	0.194603	0.194603	0.0696462	13	0.369217
	ATXN10	mQTL_BrainMeta	ch.22.909671F	22	45718288	rs138157	22	45720392	A	T	0.807898	-0.00103581	0.00117884	0.379581	-0.361595	0.0589439	8.53912e-10	0.00286455	0.00329338	0.384414	0.384414	0.14027	11	0.534937
	ATXN2	mQTL_BrainMeta	cg07932199	12	111570230	rs7137828	12	111494996	C	T	0.486961	0.000705318	0.00103048	0.493685	-0.345876	0.0616962	2.06916e-08	-0.00203922	0.00300144	0.496876	0.496876	0.701067	3	0.624941
	ATXN2L	mQTL_BrainMeta	cg09754948	16	28822879	rs7206214	16	28908020	G	A	0.651353	0.00227679	0.00105244	0.0305152	-0.371238	0.0657046	1.60346e-08	-0.00613297	0.00303566	0.0433511	0.0433511	0.0457942	3	0.190229
	ATXN7	mQTL_BrainMeta	cg22134162	3	63855595	rs832188	3	63855719	C	T	0.817575	0.000664656	0.000359634	0.0645809	-0.636229	0.0469433	7.59044e-42	-0.00104468	0.000570489	0.0670705	0.0670705	0.900548	11	0.228459
	ATXN7L1	mQTL_BrainMeta	cg03619256	7	105874773	rs212426	7	105874644	C	T	0.526873	-0.000782742	0.00107012	0.464502	0.41808	0.0610949	7.7484e-12	-0.00187223	0.00257418	0.467035	0.467035	0.362127	6	0.602217
	ATXN7L3	mQTL_BrainMeta	cg02482346	17	44206604	rs227578	17	44132821	A	C	0.713254	0.000314945	0.000372503	0.397841	-0.481242	0.0651877	1.55453e-13	-0.000654443	0.000779106	0.400913	0.400913	0.0176008	11	0.548273
	ATXN7L3B	mQTL_BrainMeta	cg27086763	12	74292631	rs7957113	12	74292636	C	T	0.444098	-0.00109308	0.00101085	0.279542	-0.547809	0.0429302	2.72625e-37	0.00199537	0.00185187	0.281262	0.281262	0.29467	13	0.446865
	AUH	mQTL_BrainMeta	cg14232218	9	91160048	rs7048945	9	91140294	C	G	0.917787	-0.00167518	0.00149587	0.262769	1.06912	0.0797726	5.87693e-41	-0.00156688	0.00140404	0.26443	0.0797502	0.363482	13	0.431796
	AURKAIP1	mQTL_BrainMeta	cg26865478	1	1376764	rs2765029	1	1381290	G	C	0.936629	0.00083464	0.00148051	0.572923	0.42772	0.065464	6.41784e-11	0.00195137	0.00347426	0.574345	0.574345	0.784366	8	0.685665
	AURKB	mQTL_BrainMeta	cg12459718	17	8226679	rs4791641	17	8257831	C	T	0.48915	-0.000383262	0.000354078	0.279065	-0.395305	0.061101	9.82e-11	0.000969534	0.000908158	0.285708	0.285708	0.736931	20	0.45008
	AURKC	mQTL_BrainMeta	cg22711741	19	57231076	rs2058082	19	57223264	T	C	0.610911	-0.000939902	0.00103311	0.362939	0.377784	0.0453183	7.6696e-17	-0.00248794	0.0027509	0.365778	0.611848	0.254012	9	0.519299
	AUTS2	mQTL_BrainMeta	cg10619644	7	69684965	rs674865	7	69701776	A	G	0.691388	-0.00273568	0.00110213	0.0130582	-0.401566	0.0473419	2.20887e-17	0.00681253	0.00285968	0.0172062	0.0172062	0.000672644	9	0.136442
	AVEN	mQTL_BrainMeta	cg26855208	15	34039687	rs2339352	15	34035620	G	T	0.810699	0.000449048	0.00121536	0.711773	-0.556842	0.0791113	1.94008e-12	-0.000806419	0.0021856	0.712151	0.712151	0.193228	5	0.788132
	AVL9	mQTL_BrainMeta	cg06627557	7	32495553	rs7806714	7	32513757	C	T	0.60653	-0.00310378	0.00104943	0.00310064	-0.704623	0.0371703	3.89274e-80	0.00440489	0.00150737	0.00347537	0.00347537	0.260971	20	0.0746731
	AVP	mQTL_BrainMeta	cg04632887	20	3084913	rs3729965	20	3084901	A	G	0.237525	0.00205617	0.00114676	0.0729688	0.590966	0.0926265	1.76985e-10	0.00347934	0.00201566	0.0843196	0.0843196	null	null	0.252118
	AVPR1A	mQTL_BrainMeta	cg26727693	12	63150395	rs10735915	12	63169559	T	A	0.43891	-0.000405925	0.00102201	0.691232	-0.425242	0.0445914	1.47865e-21	0.000954574	0.00240544	0.691485	0.691485	0.348549	17	0.771401
	AXDND1	mQTL_BrainMeta	cg00252781	1	179365523	rs16854003	1	179367861	A	G	0.573289	-0.00132439	0.00102241	0.195196	-1.02722	0.0291451	4.0988e-272	0.00128929	0.000995991	0.195498	0.195498	0.0671095	19	0.370151
	AXIN1	mQTL_BrainMeta	cg07915516	16	327344	rs10794639	16	327367	A	G	0.531272	-0.00203799	0.00102368	0.0464966	-1.05013	0.0269598	0	0.00194071	0.000976082	0.0467828	0.136513	0.066117	10	0.197281
	AXIN2	mQTL_BrainMeta	cg12255061	17	65537034	rs11079570	17	65536057	G	A	0.665265	-0.00211241	0.00105016	0.0442714	0.25608	0.0455734	1.91987e-08	-0.00824903	0.00435576	0.0582485	0.0582485	0.0581769	4	0.21398
	AXL	mQTL_BrainMeta	cg27094856	19	41226684	rs12462203	19	41226518	T	C	0.526474	0.000710192	0.000360011	0.0485305	1.04171	0.0272437	0	0.000681759	0.000346058	0.0488299	0.0488299	0.0282027	6	0.200214
	AZGP1	mQTL_BrainMeta	cg19465374	7	99975655	rs6465759	7	99990357	C	T	0.56102	0.00243391	0.00104878	0.0203026	-0.384778	0.0618475	4.92765e-10	-0.0063255	0.00290913	0.0296782	0.0296782	0.0140581	12	0.164667
	AZIN1	mQTL_BrainMeta	cg19611886	8	102808943	rs2513921	8	102818167	A	G	0.573022	-0.00237315	0.00103727	0.022144	-0.309598	0.0443311	2.8737e-12	0.00766527	0.00352557	0.0296907	0.0296907	0.0325062	8	0.164667
	AZIN2	mQTL_BrainMeta	cg05923595	1	33082112	rs622407	1	33181349	A	G	0.234502	-0.000510796	0.00113914	0.653861	-0.770977	0.0672932	2.16935e-30	0.000662531	0.00147866	0.654108	0.654108	0.753575	6	0.743233
	AZU1	mQTL_BrainMeta	cg14663914	19	827739	rs8106348	19	827142	G	A	0.547053	-0.00106963	0.00103553	0.301638	0.346827	0.0443852	5.53932e-15	-0.00308404	0.0030117	0.305826	0.305826	0.26207	5	0.467281
	B3GALNT1	mQTL_BrainMeta	cg03342759	3	161222065	rs55688744	3	161226434	G	A	0.546388	0.000212716	0.00101652	0.834245	0.418918	0.0419965	1.95996e-23	0.000507776	0.00242707	0.834281	0.834281	0.142046	4	0.878345
	B3GALNT2	mQTL_BrainMeta	cg26050004	1	235504380	rs291346	1	235501759	G	A	0.505174	-0.00195511	0.00102124	0.0555625	-0.828251	0.0429434	6.89937e-83	0.00236053	0.00123907	0.0567685	0.0567685	0.493634	17	0.211538
	B3GALT1	mQTL_BrainMeta	cg24928053	2	167274479	rs10192896	2	167314578	G	A	0.909173	-0.00245553	0.00152656	0.107717	-0.742198	0.109101	1.02554e-11	0.00330845	0.00211352	0.117495	0.117495	0.383236	6	0.292233
	B3GALT2	mQTL_BrainMeta	ch.1.191890432F	1	193654679	rs10801226	1	193677192	G	A	0.448439	-0.000466611	0.000354715	0.188358	-0.371362	0.0614974	1.55396e-09	0.00125648	0.000977574	0.198684	0.198684	0.105436	11	0.372873
	B3GALT5	mQTL_BrainMeta	cg04119593	21	39613479	rs516184	21	39555767	G	T	0.815987	0.000720556	0.00143095	0.614576	-0.432753	0.078798	3.97583e-08	-0.00166505	0.00332049	0.616056	0.616056	0.4177	10	0.715086
	B3GAT1	mQTL_BrainMeta	cg14308313	11	134466442	rs4937893	11	134462699	C	A	0.521172	-0.00237203	0.00101929	0.0199583	-0.290465	0.0433462	2.06926e-11	0.0081663	0.00371476	0.0279249	0.0279249	null	null	0.161318
	B3GAT2	mQTL_BrainMeta	cg19015589	6	70953295	rs7765509	6	70951986	T	A	0.699679	0.000118198	0.00104248	0.909728	0.460582	0.0470061	1.14438e-22	0.000256627	0.00226355	0.909734	0.909734	0.3274	11	0.93421
	B3GLCT	mQTL_BrainMeta	cg04788993	13	31225922	rs912609	13	31214198	G	T	0.774008	0.00122266	0.000372414	0.00102683	1.18613	0.0310275	0	0.0010308	0.000315129	0.00107157	0.00107157	0.0306913	20	0.0432529
	B3GNT2	mQTL_BrainMeta	cg25918827	2	62306005	rs56287910	2	62304949	C	T	0.609218	-0.000870809	0.00101888	0.392731	0.354542	0.0433799	3.00925e-16	-0.00245615	0.00288946	0.395303	0.395303	0.576696	13	0.543372
	B3GNT3	mQTL_BrainMeta	cg20464719	19	17778703	rs13345379	19	17776754	G	A	0.46569	0.00063029	0.000357949	0.0782654	0.409117	0.0611161	2.17026e-11	0.00154061	0.000904694	0.0885846	0.200884	0.540198	13	0.257341
	B3GNT4	mQTL_BrainMeta	cg18552482	12	122206280	rs12870	12	122208273	C	T	0.5794	-0.000303502	0.000353398	0.390445	-0.375319	0.0457066	2.18463e-16	0.000808651	0.00094673	0.393021	0.393021	0.478212	8	0.54184
	B3GNT5	mQTL_BrainMeta	cg23819411	3	183211485	rs2103062	3	183206510	G	A	0.407753	-0.000500241	0.000355927	0.159885	-0.388331	0.0619928	3.74932e-10	0.00128818	0.000939343	0.170261	0.170261	0.178899	6	0.343589
	B3GNT6	mQTL_BrainMeta	cg08832596	11	77045959	rs7949609	11	77062463	T	C	0.424236	-0.000185468	0.000353669	0.599991	0.407526	0.0432147	4.09133e-21	-0.000455109	0.000869185	0.600554	0.0335338	0.91778	3	0.703449
	B3GNT7	mQTL_BrainMeta	cg09339159	2	231395848	rs2369002	2	231415342	C	G	0.501105	-0.00168561	0.00103897	0.104723	-0.262777	0.0404226	7.99263e-11	0.00641459	0.0040751	0.115465	0.115465	0.0543981	5	0.28927
	B3GNTL1	mQTL_BrainMeta	cg11261412	17	83011873	rs9915799	17	83006226	T	G	0.443837	-0.00201064	0.00102179	0.0490946	0.314367	0.0433581	4.15279e-13	-0.00639585	0.00336788	0.0575551	0.0575551	0.435358	16	0.212731
	B4GALNT1	mQTL_BrainMeta	cg02713352	12	57630181	rs1689583	12	57729092	T	C	0.156401	-0.0015793	0.00129725	0.223443	-0.509732	0.084555	1.6558e-09	0.0030983	0.00259634	0.232739	0.49097	0.498935	9	0.403419
	B4GALNT2	mQTL_BrainMeta	cg24238356	17	49132298	rs2411898	17	49132619	G	C	0.433357	0.00122843	0.00102256	0.229622	-1.06651	0.0266907	0	-0.00115183	0.000959226	0.229833	0.229833	0.325353	9	0.401307
	B4GALNT3	mQTL_BrainMeta	cg12366518	12	481303	rs215226	12	482134	A	G	0.606705	-0.000557878	0.00104288	0.592693	-0.488557	0.0639063	2.09118e-14	0.00114189	0.00213984	0.593595	0.593595	0.103245	13	0.698406
	B4GALNT4	mQTL_BrainMeta	cg24408706	11	363484	rs10751655	11	352963	T	C	0.203781	0.000440016	0.00127598	0.730212	-0.644059	0.102711	3.59733e-10	-0.000683191	0.00198415	0.730603	0.730603	0.858942	6	0.801531
	B4GALT1	mQTL_BrainMeta	cg13443165	9	33130377	rs10813959	9	33166236	T	C	0.5744	0.000114797	0.000353253	0.745204	-1.22897	0.0331564	9.99906e-301	-9.34091e-05	0.00028745	0.745213	0.797414	0.313353	15	0.812549
	B4GALT2	mQTL_BrainMeta	cg09666532	1	43980928	rs2486006	1	43980962	G	A	0.930879	-0.000219176	0.000374461	0.55834	0.805985	0.0646557	1.14736e-35	-0.000271935	0.000465113	0.558773	0.558773	0.796837	4	0.67362
	B4GALT4	mQTL_BrainMeta	cg11261958	3	119239692	rs9878996	3	119190691	G	T	0.210397	0.000349636	0.000357156	0.327607	-1.46347	0.039483	9.99934e-301	-0.000238909	0.000244133	0.327775	0.560516	0.443927	14	0.486389
	B4GALT5	mQTL_BrainMeta	cg01069965	20	49715011	rs6019972	20	49684453	T	C	0.809009	-0.00230965	0.001184	0.0510916	0.459804	0.0762736	1.65637e-09	-0.00502311	0.00270647	0.0634593	0.0634593	0.100704	9	0.222831
	B4GALT6	mQTL_BrainMeta	cg07027513	18	31685877	rs968325	18	31682464	T	C	0.433384	0.000617417	0.000357432	0.0841009	0.445154	0.0433394	9.48531e-25	0.00138697	0.000814214	0.0884837	0.0884837	0.765859	20	0.257226
	B4GALT7	mQTL_BrainMeta	cg21635265	5	177608518	rs747861	5	177610396	C	G	0.09745	0.00322077	0.00228337	0.158383	0.463298	0.0616784	5.84431e-14	0.00695182	0.00501466	0.165655	0.266877	0.387299	6	0.339479
	B4GAT1	mQTL_BrainMeta	cg14370595	11	66346600	rs2016960	11	66339849	A	G	0.9168	0.00234295	0.00214846	0.275483	1.01468	0.108939	1.22938e-20	0.00230905	0.00213184	0.278753	0.42609	0.00159811	4	0.444387
	B9D2	mQTL_BrainMeta	cg03152092	19	41363640	rs1549933	19	41365237	G	A	0.702541	-0.00179395	0.00113681	0.114553	0.410228	0.0475442	6.22347e-18	-0.00437306	0.00281714	0.120589	0.120589	0.682617	6	0.296346
	BAALC	mQTL_BrainMeta	cg11318251	8	103140360	rs2388493	8	103126358	T	C	0.501908	-0.00080793	0.000359335	0.0245504	-0.284626	0.0433684	5.27438e-11	0.00283857	0.00133452	0.0334164	0.0334164	0.251611	7	0.171689
	BABAM1	mQTL_BrainMeta	cg14584702	19	17265663	rs10420922	19	17271696	T	A	0.432066	-0.000998692	0.00101969	0.327379	-0.311907	0.043644	8.89369e-13	0.00320189	0.00329977	0.331879	0.331879	0.226254	7	0.490007
	BABAM2	mQTL_BrainMeta	cg26509305	2	27860896	rs6706209	2	27879071	T	C	0.785085	0.00110773	0.000372254	0.00292293	0.316948	0.0470769	1.6669e-11	0.00349497	0.0012841	0.00649413	0.00649413	0.295069	3	0.0954049
	BACE1	mQTL_BrainMeta	cg15227623	11	117361738	rs474490	11	117417078	G	T	0.759137	0.00114604	0.000371555	0.00203935	1.43477	0.0387087	9.99942e-301	0.000798761	0.00025986	0.00211339	0.00307962	0.0834452	20	0.061664
	BACE2	mQTL_BrainMeta	cg16334795	21	41166967	rs7279020	21	41162104	C	T	0.564452	-0.000836117	0.00036084	0.0204961	-0.303785	0.0436268	3.32497e-12	0.00275233	0.00125185	0.027906	0.027906	0.475242	6	0.161318
	BACH1	mQTL_BrainMeta	cg26289665	21	29174918	rs2832237	21	29175362	C	G	0.724384	-0.00244121	0.00125289	0.051359	0.280893	0.0462928	1.29716e-09	-0.00869089	0.0046847	0.0635727	0.0635727	0.022656	3	0.222981
	BACH2	mQTL_BrainMeta	cg07437546	6	90386343	rs9444762	6	90398800	G	A	0.77985	0.000200968	0.000355435	0.571791	0.326715	0.0564343	7.06854e-09	0.000615119	0.00109308	0.573613	0.573613	0.18518	16	0.685363
	BAD	mQTL_BrainMeta	cg25400358	11	64286687	rs3903175	11	64334219	A	T	0.869181	-0.00171995	0.0014139	0.223809	-0.505395	0.0902102	2.11389e-08	0.00340318	0.0028628	0.234534	0.234534	null	null	0.404725
	BAG3	mQTL_BrainMeta	cg08756008	10	119668270	rs196322	10	119668006	G	A	0.2716	0.00251395	0.00107875	0.0197839	0.373236	0.0480933	8.4479e-15	0.00673555	0.00301777	0.0256174	0.0515554	0.112746	12	0.155692
	BAHCC1	mQTL_BrainMeta	cg21284015	17	81453220	rs10153315	17	81514746	C	T	0.415236	0.00203103	0.00103498	0.0497165	0.426371	0.0615002	4.12506e-12	0.00476354	0.00252278	0.0589979	0.0589979	0.174319	9	0.215373
	BAHD1	mQTL_BrainMeta	cg11113931	15	40438139	rs10851395	15	40426335	T	C	0.479304	0.00169203	0.00103756	0.102938	0.394628	0.0433412	8.61533e-20	0.00428766	0.00267105	0.108443	0.0428381	0.17872	8	0.281791
	BAIAP2	mQTL_BrainMeta	cg23660949	17	81098961	rs7503597	17	81075473	G	T	0.698935	-0.00323034	0.00111429	0.00374355	1.36109	0.036721	9.99894e-301	-0.00237334	0.000821176	0.00385029	0.00848997	0.105333	20	0.0776574
	BAIAP2L1	mQTL_BrainMeta	cg09267113	7	98401012	rs4729431	7	98308669	A	T	0.416779	0.00382663	0.00105441	0.00028433	-0.559152	0.0594946	5.54151e-21	-0.00684363	0.00202144	0.000710408	0.000710408	0.00396345	8	0.0354699
	BAIAP2L2	mQTL_BrainMeta	cg21007971	22	38112125	rs760975	22	38071777	C	G	0.617508	0.000673227	0.00110921	0.543889	0.469215	0.0621857	4.50946e-14	0.00143479	0.00237161	0.545187	0.822473	0.258773	20	0.663126
	BAIAP3	mQTL_BrainMeta	cg08025960	16	1324418	rs9933497	16	1319729	G	A	0.872947	0.00075925	0.000362953	0.03645	0.84929	0.0716088	1.90693e-32	0.000893983	0.000433957	0.0393916	0.0555337	0.605954	20	0.183502
	BAK1	mQTL_BrainMeta	cg24505687	6	33580648	rs210143	6	33579153	C	T	0.70489	0.00205901	0.00121805	0.090948	0.541576	0.0454825	1.08371e-32	0.00380189	0.00227163	0.0942019	0.0942019	0.0143626	20	0.263715
	BAMBI	mQTL_BrainMeta	cg03325931	10	28679999	rs675558	10	28679377	G	A	0.652956	0.00208158	0.00109476	0.0572495	0.276526	0.0494264	2.21e-08	0.00752761	0.00418137	0.0718175	0.0718175	0.0802829	4	0.235742
	BANF1	mQTL_BrainMeta	cg17985854	11	66003516	rs12794370	11	66002942	A	G	0.468487	0.00215196	0.00104649	0.0397487	1.10024	0.0281539	0	0.0019559	0.000952465	0.0400231	0.0400231	0.120482	9	0.184712
	BANF2	mQTL_BrainMeta	cg07949863	20	17735271	rs1410474	20	17736974	T	C	0.526002	0.00122323	0.00101316	0.227301	-0.379385	0.0614408	6.62445e-10	-0.00322425	0.00272111	0.236056	0.236056	0.114982	4	0.405869
	BANK1	mQTL_BrainMeta	cg27140058	4	101791059	rs4414957	4	101802089	C	A	0.429803	-0.00138871	0.00102221	0.174292	0.408295	0.0426237	9.79501e-22	-0.00340124	0.00252865	0.178599	0.178599	0.300992	5	0.352152
	BANP	mQTL_BrainMeta	cg00818557	16	88153229	rs7500124	16	88128598	C	T	0.874774	0.0051369	0.00184907	0.00546791	0.647221	0.0944008	7.07678e-12	0.00793685	0.00308257	0.0100312	0.0100312	0.423501	4	0.110826
	BAP1	mQTL_BrainMeta	cg14092988	3	52373065	rs648514	3	52433247	A	G	0.46225	0.00119922	0.000372808	0.0012967	-1.21523	0.0327857	9.99937e-301	-0.000986825	0.000307934	0.0013522	0.0013522	0.0452804	5	0.0485332
	BARD1	mQTL_BrainMeta	cg04004882	2	214809662	rs2734675	2	214794123	C	T	0.763504	-0.00284061	0.00142804	0.0466831	-1.43222	0.0386399	9.99933e-301	0.00198337	0.00099852	0.0469994	0.0469994	0.0116726	20	0.197848
	BARHL1	mQTL_BrainMeta	cg00352576	9	132578810	rs306547	9	132595027	T	C	0.23865	-0.00113488	0.000369665	0.00214047	0.419627	0.0533818	3.81542e-15	-0.0027045	0.000945738	0.00424087	0.00424087	0.649653	8	0.0793887
	BARHL2	mQTL_BrainMeta	cg21542223	1	90724448	rs12042107	1	90730619	C	T	0.556486	-0.00252366	0.00106619	0.0179339	0.386599	0.0440971	1.83511e-18	-0.00652785	0.00285663	0.0223036	0.0223036	0.43507	7	0.147527
	BARX1	mQTL_BrainMeta	cg06071058	9	93953809	rs13291289	9	93958496	C	T	0.60242	-0.00200172	0.001034	0.0528807	0.505845	0.0421126	3.08363e-33	-0.00395718	0.00207049	0.0559749	0.0559749	0.0770681	10	0.211073
	BARX2	mQTL_BrainMeta	cg18691875	11	129364222	rs10894029	11	129358624	C	T	0.399715	-0.000479545	0.000354651	0.176325	0.256893	0.045938	2.24242e-08	-0.00186671	0.00142032	0.18875	0.18875	0.515719	6	0.362743
	BASP1	mQTL_BrainMeta	cg22793067	5	17062402	rs6554967	5	17059226	A	C	0.2725	0.00210768	0.00119113	0.0768138	-0.37673	0.0608969	6.15717e-10	-0.00559468	0.00328856	0.088895	0.088895	0.729178	3	0.257936
	BATF	mQTL_BrainMeta	cg01589587	14	75536097	rs28546995	14	75536121	G	C	0.506512	0.000736193	0.00105725	0.486225	0.422036	0.0607844	3.834e-12	0.00174438	0.00251769	0.488403	0.488403	0.478525	11	0.617817
	BATF3	mQTL_BrainMeta	cg15718594	1	212701400	rs6540752	1	212704943	A	G	0.520176	-0.00222486	0.0010456	0.0333513	0.514903	0.0592996	3.8519e-18	-0.00432094	0.00209076	0.0387643	0.0452943	0.457019	10	0.182257
	BAX	mQTL_BrainMeta	cg14833160	19	48954598	rs11671610	19	48953023	A	T	0.877252	0.00355837	0.00183967	0.0530827	-0.544855	0.058657	1.5601e-20	-0.00653086	0.00344886	0.0582744	0.0582744	0.183525	9	0.21398
	BAZ1A	mQTL_BrainMeta	cg05294307	14	34876987	rs7140651	14	34854279	A	G	0.476673	0.00161544	0.00101783	0.112482	-0.642016	0.097954	5.59203e-11	-0.00251619	0.00163119	0.122939	0.202256	0.316323	4	0.298298
	BAZ2A	mQTL_BrainMeta	cg22799518	12	56595078	rs7314487	12	56593286	C	G	0.476939	-0.00343977	0.00105079	0.00106228	-0.470743	0.0447599	7.2072e-26	0.0073071	0.00233783	0.0017745	0.0017745	0.00527113	6	0.0564161
	BAZ2B	mQTL_BrainMeta	cg08287940	2	159635468	rs4664288	2	159554244	T	A	0.719353	-0.00165804	0.00132866	0.212068	-0.443385	0.0706996	3.57828e-10	0.0037395	0.00305539	0.220988	0.420898	0.0129971	7	0.393678
	BBC3	mQTL_BrainMeta	cg22034968	19	47221325	rs884171	19	47213090	A	T	0.709312	0.00281646	0.00115631	0.0148613	-0.601626	0.0488948	8.56828e-35	-0.00468142	0.00195926	0.016877	0.016877	0.00599186	6	0.135082
	BBIP1	mQTL_BrainMeta	cg00547414	10	110918164	rs7923004	10	110918333	A	C	0.952395	-0.000175939	0.000375325	0.639238	0.434825	0.077672	2.16568e-08	-0.000404621	0.000866186	0.640407	0.640407	null	null	0.733403
	BBLN	mQTL_BrainMeta	cg13413488	9	128159634	rs2232629	9	128152155	A	G	0.0311745	-0.004131	0.00438686	0.346358	-0.752598	0.115874	8.30401e-11	0.00548899	0.0058899	0.351371	0.493775	null	null	0.507041
	BBOF1	mQTL_BrainMeta	cg11053489	14	74018222	rs7148058	14	74035077	A	G	0.536799	0.000323669	0.00101638	0.75014	0.278534	0.0434582	1.46261e-10	0.00116205	0.00365352	0.750438	0.750438	null	null	0.815713
	BBS1	mQTL_BrainMeta	cg10130811	11	66510249	rs1671062	11	66514067	A	G	0.400502	0.000612683	0.0003579	0.0869181	-0.263879	0.0463838	1.27756e-08	-0.00232183	0.00141638	0.101156	0.101156	0.110211	4	0.272263
	BBS10	mQTL_BrainMeta	cg05847075	12	76312557	rs9787984	12	76304489	T	C	0.318496	-0.00173983	0.00106549	0.102491	-0.50663	0.0444722	4.58019e-30	0.00343412	0.00212458	0.106013	0.106013	0.0173042	15	0.278151
	BBS12	mQTL_BrainMeta	cg08384502	4	122732767	rs2122307	4	122767813	G	A	0.286874	-0.00248059	0.00121368	0.040968	-1.34988	0.0364185	9.99979e-301	0.00183764	0.000900472	0.0412753	0.114416	0.631726	4	0.18644
	BBS4	mQTL_BrainMeta	cg25996835	15	72685824	rs2277598	15	72735137	C	T	0.63965	-0.000222954	0.000353708	0.528478	0.442045	0.0545094	5.08168e-16	-0.000504369	0.000802577	0.529718	0.529718	0.969708	5	0.651271
	BBS5	mQTL_BrainMeta	cg04064028	2	169479213	rs4260206	2	169478998	C	A	0.912663	0.00291533	0.00187056	0.119106	0.658415	0.0603626	1.05937e-27	0.0044278	0.00286985	0.122863	0.122863	0.0957454	20	0.298298
	BBS9	mQTL_BrainMeta	cg03152471	7	33133382	rs4723274	7	33195472	T	C	0.344403	-0.00301932	0.00109021	0.00561456	0.373037	0.065179	1.04497e-08	-0.0080939	0.00324672	0.0126688	0.0126688	null	null	0.120651
	BCAN	mQTL_BrainMeta	cg12656815	1	156659208	rs7531203	1	156661854	G	C	0.28835	-0.000639878	0.0010807	0.553787	0.52725	0.0632554	7.7332e-17	-0.00121361	0.00205486	0.554784	0.554784	0.293893	9	0.670474
	BCAP29	mQTL_BrainMeta	cg10328766	7	107579595	rs11761775	7	107572521	G	A	0.452111	0.000424695	0.000354856	0.231381	0.312954	0.0457789	8.13164e-12	0.00135705	0.00115114	0.238447	0.238447	0.537354	6	0.408341
	BCAR1	mQTL_BrainMeta	cg16519668	16	75245668	rs7197999	16	75245022	C	T	0.47017	0.00220753	0.00102804	0.0317682	-0.508555	0.0416665	2.9098e-34	-0.00434079	0.00205254	0.0344439	0.0344439	0.000530013	20	0.17448
	BCAR3	mQTL_BrainMeta	cg19277516	1	93769664	rs2818163	1	93769559	T	C	0.788976	-0.00296851	0.00129798	0.0221947	0.520979	0.0587345	7.30963e-19	-0.00569794	0.00257291	0.0267882	0.0267882	0.458592	5	0.158724
	BCAS1	mQTL_BrainMeta	cg13661182	20	54070537	rs290391	20	54070647	G	A	0.597955	-0.000279313	0.000353563	0.42953	-0.487535	0.0421957	7.03457e-31	0.000572909	0.000726899	0.430605	0.430605	0.347524	12	0.572272
	BCAT1	mQTL_BrainMeta	cg25824218	12	24951864	rs4590976	12	24956639	C	G	0.394285	-0.00225628	0.00106299	0.0337902	-0.459044	0.0533131	7.28476e-18	0.00491516	0.00238499	0.0393154	0.09236	0.0744282	8	0.183502
	BCAT2	mQTL_BrainMeta	cg18873530	19	48812406	rs694232	19	48820383	C	T	0.256615	0.00132655	0.00117581	0.259236	0.40021	0.0681698	4.33716e-09	0.00331463	0.00299174	0.267894	0.267894	null	null	0.435147
	BCCIP	mQTL_BrainMeta	cg04117029	10	125824684	rs12049644	10	125842945	G	A	0.453586	-0.000235517	0.000352992	0.504643	0.318027	0.0439246	4.47684e-13	-0.000740555	0.00111464	0.506442	0.506442	0.687404	4	0.633128
	BCHE	mQTL_BrainMeta	cg21502695	3	165572671	rs11921562	3	165577597	A	T	0.37553	0.000555438	0.00101712	0.585005	0.531045	0.0642427	1.38262e-16	0.00104593	0.0019195	0.585822	0.585822	0.896683	3	0.692822
	BCKDHB	mQTL_BrainMeta	cg26031192	6	80542946	rs9449068	6	80557833	T	A	0.530899	-0.00226561	0.00103145	0.0280545	1.21696	0.0328323	9.99936e-301	-0.00186171	0.000849057	0.0283307	0.0283307	0.138477	17	0.161959
	BCKDK	mQTL_BrainMeta	cg03984055	16	31105997	rs56314408	16	31106068	T	C	0.369735	0.000656289	0.00102578	0.522307	0.354345	0.0437839	5.81916e-16	0.00185212	0.0029039	0.523601	0.523601	null	null	0.646533
	BCL10	mQTL_BrainMeta	cg08654262	1	85330372	rs1554597	1	85411415	T	C	0.624073	-0.000330856	0.000354568	0.350756	-0.361035	0.0641413	1.81533e-08	0.00091641	0.000995491	0.35728	0.35728	0.790837	8	0.512707
	BCL11A	mQTL_BrainMeta	cg14554157	2	60552892	rs7577014	2	60552705	A	G	0.293625	0.00181151	0.00106434	0.088755	-0.825968	0.0525239	1.0105e-55	-0.00219319	0.00129612	0.090623	0.090623	null	null	0.259586
	BCL11B	mQTL_BrainMeta	cg05316694	14	99320496	rs11625841	14	99320680	C	T	0.623791	-0.00213655	0.00105347	0.0425497	-0.330921	0.0438954	4.74113e-14	0.00645636	0.00329663	0.0501746	0.0501746	0.925513	11	0.202159
	BCL2	mQTL_BrainMeta	cg05927017	18	63320922	rs62098660	18	63320913	G	A	0.572048	0.00166727	0.00102487	0.103776	1.10655	0.0297788	3.15903e-302	0.00150673	0.000927072	0.104107	0.104107	0.447764	12	0.275973
	BCL2L1	mQTL_BrainMeta	cg00300298	20	31721153	rs6060775	20	31698388	A	G	0.59474	-0.000804545	0.00101844	0.429539	0.549003	0.0596561	3.4875e-20	-0.00146547	0.00186189	0.431232	0.431232	0.652866	5	0.572672
	BCL2L10	mQTL_BrainMeta	cg14431573	15	52112822	rs17650100	15	52106698	T	C	0.733128	0.00065711	0.00110603	0.552435	0.530984	0.0692947	1.82072e-14	0.00123753	0.00208923	0.553624	0.804696	0.893833	20	0.669522
	BCL2L11	mQTL_BrainMeta	cg12966876	2	111116273	rs4848406	2	111176181	G	A	0.536143	-0.00177568	0.00102508	0.083231	1.21965	0.0329051	9.99884e-301	-0.00145589	0.000841384	0.0835676	0.0835676	0.00537181	16	0.251239
	BCL2L14	mQTL_BrainMeta	cg20141578	12	12072328	rs7973264	12	12069633	G	A	0.458286	-0.00247928	0.00104897	0.0181013	-0.485141	0.0419536	6.28975e-31	0.00511044	0.0022069	0.0205765	0.0205765	0.00958891	9	0.143627
	BCL2L2	mQTL_BrainMeta	cg04119738	14	23251998	rs4981462	14	23216669	C	T	0.843536	-0.0020643	0.00130582	0.113914	0.663374	0.076521	4.35274e-18	-0.00311182	0.00200092	0.119899	0.119899	0.740842	6	0.295435
	BCL3	mQTL_BrainMeta	cg26470501	19	44749698	rs4803748	19	44743791	C	T	0.61762	0.000331527	0.00105611	0.753586	-0.46144	0.0615066	6.27141e-14	-0.00071846	0.00229072	0.753795	0.310571	0.226501	6	0.818025
	BCL6	mQTL_BrainMeta	cg06220604	3	187747866	rs13093317	3	187784461	C	T	0.55538	0.00086773	0.00101806	0.394029	0.500405	0.0599172	6.7333e-17	0.00173405	0.00204505	0.396478	0.396478	0.406911	5	0.544467
	BCL6B	mQTL_BrainMeta	cg10137837	17	7023423	rs312460	17	7022811	C	A	0.924398	-0.000111084	0.000373115	0.765916	0.351016	0.0635247	3.28259e-08	-0.000316466	0.0010645	0.766245	0.766245	null	null	0.827838
	BCL7A	mQTL_BrainMeta	cg00776174	12	122004473	rs1667586	12	121944273	G	A	0.785657	-0.00262545	0.00119478	0.0279893	0.448357	0.072516	6.29439e-10	-0.00585571	0.00282809	0.0384005	0.0384005	0.134689	7	0.181501
	BCL7C	mQTL_BrainMeta	cg09373102	16	30845279	rs12447534	16	30792936	C	T	0.384423	0.00141784	0.00103045	0.16884	-0.400136	0.0631556	2.3625e-10	-0.00354339	0.00263528	0.178756	0.178756	0.0107158	8	0.352269
	BCL9	mQTL_BrainMeta	cg23997339	1	147540857	rs4950460	1	147543409	C	T	0.6344	-0.00205182	0.00108146	0.0577918	0.465903	0.043202	4.08297e-27	-0.00440395	0.00235685	0.0616817	0.0616817	0.0198654	7	0.219693
	BCLAF1	mQTL_BrainMeta	cg12905371	6	136361000	rs2038082	6	136341870	C	T	0.85081	-0.000828783	0.000363624	0.0226532	-1.45413	0.0381647	0	0.000569951	0.00025051	0.022896	0.022896	0.893033	7	0.149415
	BCO1	mQTL_BrainMeta	cg05933037	16	81189649	rs12716909	16	81190629	T	C	0.169296	-0.000300074	0.000374966	0.423554	0.604993	0.0480106	2.0788e-36	-0.000495996	0.000621034	0.424487	0.424487	0.0344573	20	0.567497
	BCR	mQTL_BrainMeta	cg00675878	22	23179080	rs2330361	22	23170432	A	G	0.474162	0.00192851	0.00102778	0.0606013	-0.424159	0.0607267	2.85431e-12	-0.00454667	0.002509	0.0699643	0.0699643	0.0222418	4	0.233719
	BCS1L	mQTL_BrainMeta	cg02787665	2	218636874	rs2278530	2	218636410	A	G	0.57155	-0.000399555	0.000355323	0.260808	0.290712	0.0435468	2.45812e-11	-0.0013744	0.00123947	0.26749	0.26749	0.153965	4	0.43477
	BDH1	mQTL_BrainMeta	cg21853348	3	197520203	rs2686038	3	197480108	G	A	0.665655	-0.000667419	0.00035858	0.0627039	0.460866	0.0645322	9.22197e-13	-0.00144819	0.000804047	0.071684	0.191487	0.346268	20	0.235504
	BDH2	mQTL_BrainMeta	cg24988451	4	103098486	rs7688014	4	103053903	C	T	0.536226	-0.000340899	0.00100926	0.735534	-0.381822	0.0614039	5.02898e-10	0.000892823	0.00264716	0.735909	0.735909	0.679992	4	0.805255
	BDKRB1	mQTL_BrainMeta	cg26405841	14	96249633	rs8010789	14	96266008	C	T	0.567261	-0.000462452	0.000355966	0.193894	0.601686	0.058589	9.65825e-25	-0.000768592	0.000596329	0.197442	0.197442	0.984711	10	0.372029
	BDKRB2	mQTL_BrainMeta	cg25608078	14	96126441	rs8007059	14	96126554	T	C	0.807582	0.000233362	0.000354303	0.510119	0.444661	0.0513555	4.78097e-18	0.00052481	0.000799095	0.511339	0.511339	null	null	0.636945
	BDNF	mQTL_BrainMeta	cg12508693	11	27636078	rs6484320	11	27681641	T	A	0.2105	0.00312293	0.00136096	0.0217531	1.47393	0.0397653	9.99929e-301	0.00211877	0.00092512	0.0220059	0.0220059	0.0101104	14	0.147424
	BEAN1	mQTL_BrainMeta	cg27326306	16	66408471	rs2289149	16	66408503	C	T	0.351439	0.000710057	0.000359812	0.0484488	1.19254	0.0288055	0	0.000595414	0.000302061	0.0487042	0.0487042	0.310588	20	0.200042
	BECN2	mQTL_BrainMeta	cg26601574	1	241957336	rs28555978	1	241944822	G	C	0.435512	0.000413541	0.00101675	0.684208	-0.355084	0.0621213	1.09074e-08	-0.00116463	0.00287065	0.684962	0.684962	0.768868	7	0.766638
	BEGAIN	mQTL_BrainMeta	cg27018464	14	100604854	rs879059	14	100603617	A	T	0.689695	-0.00160594	0.00110302	0.145405	0.58571	0.0426647	6.88061e-43	-0.00274187	0.00189377	0.147663	0.147663	0.0628746	14	0.322652
	BEND3	mQTL_BrainMeta	cg05669853	6	107114022	rs6568465	6	107106745	G	A	0.456875	0.00253182	0.0010447	0.0153724	0.410263	0.0610336	1.79335e-11	0.0061712	0.00270686	0.0226173	0.0226173	null	null	0.148594
	BEND4	mQTL_BrainMeta	cg10683646	4	42151178	rs11051	4	42087160	G	A	0.245843	-0.000737486	0.000377724	0.0508853	-0.44085	0.0702074	3.40215e-10	0.00167287	0.000897272	0.0622657	0.0622657	0.975826	4	0.220602
	BEND5	mQTL_BrainMeta	cg17076795	1	48779177	rs7520784	1	48775285	G	A	0.714588	0.000524403	0.000356943	0.141793	-0.475657	0.0660335	5.87869e-13	-0.00110248	0.00076587	0.150005	0.150005	0.805576	9	0.324793
	BEND7	mQTL_BrainMeta	cg25609480	10	13492652	rs7921105	10	13493398	C	T	0.398474	0.00345076	0.00105366	0.00105657	0.456746	0.0609035	6.40609e-14	0.00755511	0.00251727	0.00268819	0.00268819	0.0010797	17	0.0669669
	BEST1	mQTL_BrainMeta	cg05481452	11	61950212	rs195169	11	61953647	C	T	0.608241	-0.00182688	0.00102629	0.0750619	-1.23597	0.0333454	9.99985e-301	0.00147809	0.000831305	0.0753979	0.0753979	0.19146	8	0.240915
	BEST2	mQTL_BrainMeta	cg04657146	19	12766133	rs897804	19	12766150	C	G	0.3965	0.000484184	0.00104941	0.644521	1.19496	0.0299321	0	0.000405189	0.000878259	0.644544	0.644544	0.19762	6	0.736272
	BEST3	mQTL_BrainMeta	cg07911961	12	69689413	rs775420	12	69690356	G	T	0.614689	0.00140819	0.00103997	0.175718	-0.59021	0.0430583	9.18972e-43	-0.00238591	0.00177062	0.17782	0.335276	0.0711456	11	0.351539
	BEST4	mQTL_BrainMeta	cg15502465	1	44784768	rs7512710	1	44763891	G	A	0.43213	0.000623556	0.00101655	0.539609	-0.400269	0.0625909	1.60537e-10	-0.00155784	0.00255132	0.541464	0.541464	0.502961	4	0.660378
	BET1	mQTL_BrainMeta	cg08450636	7	94087928	rs4257948	7	94111440	T	G	0.506891	5.82343e-05	0.000352711	0.868861	0.342171	0.0617519	3.0063e-08	0.00017019	0.00103126	0.868919	0.868919	null	null	0.903235
	BET1L	mQTL_BrainMeta	cg25796445	11	207425	rs939916	11	202253	A	G	0.691112	0.000815275	0.00114028	0.474621	0.313635	0.0533327	4.08468e-09	0.00259944	0.00366245	0.477857	0.477857	null	null	0.61013
	BFSP2	mQTL_BrainMeta	cg02915437	3	133423598	rs4133679	3	133425235	C	T	0.81105	0.00280306	0.00122658	0.0222976	-1.41003	0.036858	0	-0.00198794	0.000871448	0.022537	0.0738209	0.00422519	20	0.148224
	BGLAP	mQTL_BrainMeta	cg23729443	1	156242049	rs10908492	1	156255004	C	T	0.500607	-0.00251345	0.00105068	0.0167473	-0.404721	0.0427055	2.61673e-21	0.00621032	0.00267749	0.0203704	0.0203704	0.00526427	3	0.143297
	BHLHA15	mQTL_BrainMeta	cg21770322	7	98178429	rs12666406	7	98161679	G	A	0.467742	0.00240416	0.00102188	0.0186385	0.662657	0.0411794	2.90479e-58	0.00362806	0.00155849	0.0199156	0.0199156	0.051772	9	0.142274
	BHLHA9	mQTL_BrainMeta	cg18672998	17	1254012	rs8070391	17	1261284	A	G	0.175748	-0.00239956	0.00124485	0.0539062	-0.811432	0.125598	1.04322e-10	0.00295719	0.00160097	0.0647289	0.0647289	null	null	0.224851
	BHLHE22	mQTL_BrainMeta	cg03053788	8	64585783	rs6999999	8	64672852	C	T	0.576147	0.00158233	0.000388468	4.63599e-05	-0.36331	0.0623877	5.76543e-09	-0.00435532	0.00130485	0.000844481	0.000844481	0.141437	3	0.0377547
	BHLHE23	mQTL_BrainMeta	cg00291292	20	63071443	rs910927	20	63064856	C	A	0.572516	-0.00209231	0.00104309	0.0448697	-1.09392	0.0285238	0	0.00191268	0.000954843	0.0451627	0.130922	0.743826	17	0.194143
	BHLHE40	mQTL_BrainMeta	cg26394916	3	4867805	rs4685838	3	4855997	C	T	0.671705	0.00231945	0.0011368	0.0413175	-0.479668	0.0457206	9.47228e-26	-0.00483553	0.00241438	0.0451981	0.101768	0.285588	9	0.194229
	BHLHE41	mQTL_BrainMeta	cg22232504	12	26196536	rs10842692	12	26198003	T	A	0.459737	0.00109112	0.00101826	0.283919	0.371307	0.0428788	4.7406e-18	0.00293859	0.00276328	0.28758	0.28758	0.222892	20	0.451677
	BHMT	mQTL_BrainMeta	cg11770080	5	79112356	rs562487	5	79110611	A	G	0.495223	-0.000722744	0.000358865	0.0440123	0.263801	0.0459789	9.61164e-09	-0.00273973	0.00144174	0.0573939	0.0573939	0.669311	9	0.212394
	BHMT2	mQTL_BrainMeta	cg08328513	5	79069868	rs626105	5	79074078	G	A	0.79008	-5.42786e-05	0.000355013	0.878484	-0.449686	0.0759713	3.23607e-09	0.000120703	0.000789733	0.878524	0.878524	0.111535	16	0.910224
	BICC1	mQTL_BrainMeta	cg09808501	10	58503217	rs7086027	10	58503009	C	G	0.409614	0.00156953	0.00102409	0.125372	-0.465475	0.042476	6.04578e-28	-0.00337188	0.0022215	0.129055	0.129055	0.565222	15	0.304549
	BICD1	mQTL_BrainMeta	cg05962644	12	32179039	rs2650122	12	32186957	T	C	0.379875	-0.00268381	0.00108921	0.0137395	-0.253316	0.0447118	1.46582e-08	0.0105947	0.00468886	0.0238488	0.0238488	0.0556175	5	0.151625
	BICD2	mQTL_BrainMeta	cg21171704	9	92763099	rs10118572	9	92803894	A	G	0.67841	0.00160985	0.00112124	0.151067	0.717253	0.0608857	4.93037e-32	0.00224446	0.00157481	0.154092	0.154092	0.498503	9	0.32813
	BICDL2	mQTL_BrainMeta	cg04293152	16	3035467	rs2526268	16	3007621	G	C	0.620848	-0.00255674	0.00105665	0.0155348	0.397296	0.0632527	3.36215e-10	-0.00643535	0.00285013	0.0239508	0.0239508	0.547515	10	0.151747
	BICRA	mQTL_BrainMeta	cg10853231	19	47608050	rs6509237	19	45846053	G	A	0.682792	0.00218423	0.00106773	0.0407894	0.663062	0.104857	2.55732e-10	0.00329415	0.00169247	0.0516125	0.0516125	null	null	0.204028
	BICRAL	mQTL_BrainMeta	cg23881458	6	42786739	rs3800291	6	42783719	C	T	0.366697	0.000387802	0.00107471	0.718218	-0.400332	0.043226	2.01836e-20	-0.0009687	0.0026866	0.718422	0.718422	0.638354	7	0.792782
	BID	mQTL_BrainMeta	cg09896131	22	17749059	rs181392	22	17739899	C	T	0.676096	-0.00084691	0.000362635	0.019521	0.373244	0.044648	6.28771e-17	-0.00226905	0.00100878	0.0244932	0.00428696	0.0152786	11	0.153005
	BIK	mQTL_BrainMeta	cg14971586	22	43113643	rs738276	22	43114213	A	G	0.392995	0.000215724	0.000354048	0.54232	-0.370563	0.0440537	4.04346e-17	-0.000582152	0.000957935	0.543376	0.543376	0.450441	9	0.661825
	BIN1	mQTL_BrainMeta	cg00436254	2	127105038	rs730471	2	127105127	T	A	0.393722	0.00145253	0.00101584	0.152752	-1.0569	0.0285083	7.55727e-301	-0.00137433	0.000961867	0.153057	0.0366216	0.0544402	15	0.327542
	BIN3	mQTL_BrainMeta	cg18025275	8	22641255	rs6558174	8	22634616	G	A	0.694517	0.00155245	0.00109092	0.154718	-0.279141	0.0462173	1.54351e-09	-0.00556154	0.00401516	0.166012	0.166012	0.332689	4	0.339713
	BIRC2	mQTL_BrainMeta	cg07789792	11	102343733	rs7127583	11	102334306	C	T	0.613599	0.00023152	0.000354788	0.514042	0.294227	0.046812	3.27228e-10	0.000786873	0.00121231	0.516294	0.516294	null	null	0.640564
	BIRC3	mQTL_BrainMeta	cg24447756	11	102235093	rs2846836	11	102234942	G	A	0.577206	-0.00019901	0.000353249	0.573182	-0.283685	0.0439492	1.08336e-10	0.000701519	0.00124995	0.574636	0.574636	0.424709	5	0.685775
	BIRC7	mQTL_BrainMeta	cg07711085	20	63246523	rs6062869	20	63255232	C	T	0.559424	-0.00242605	0.00105231	0.0211408	0.835003	0.0600827	6.55415e-44	-0.00290544	0.00127747	0.0229433	0.0229433	0.197556	9	0.149492
	BIVM	mQTL_BrainMeta	cg15193473	13	102800865	rs9514055	13	102787044	G	T	0.82993	-0.00295938	0.00132527	0.0255471	0.450623	0.0502336	2.95061e-19	-0.0065673	0.00303074	0.0302424	0.0302424	0.0106304	5	0.166072
	BLCAP	mQTL_BrainMeta	cg02352339	20	37597497	rs6019647	20	37598470	A	G	0.228146	-0.00167165	0.00117121	0.153497	1.2819	0.034067	7.231423e-310	-0.00130403	0.000914302	0.153793	0.153793	0.107424	15	0.327918
	BLID	mQTL_BrainMeta	cg08181212	11	122306523	rs515054	11	122302835	C	T	0.51572	0.00324691	0.00106311	0.00225689	0.356256	0.0428484	9.22782e-17	0.009114	0.00317909	0.00414566	0.00414566	0.00423719	11	0.0791183
	BLK	mQTL_BrainMeta	cg23808421	8	11564924	rs7822958	8	11564933	A	C	0.482458	0.0004858	0.000354628	0.170722	0.457896	0.0429213	1.43275e-26	0.00106094	0.000780832	0.174232	0.174232	0.482498	10	0.347692
	BLM	mQTL_BrainMeta	cg27326481	15	90661116	rs6416557	15	90632794	A	G	0.238353	0.000967571	0.00114096	0.396421	-0.400796	0.0727214	3.56022e-08	-0.00241412	0.00288025	0.401938	0.401938	0.674955	9	0.548804
	BLMH	mQTL_BrainMeta	cg24430871	17	30265029	rs6505169	17	30278662	G	A	0.5568	-0.000523034	0.00035569	0.141432	0.506997	0.0626469	5.82446e-16	-0.00103163	0.000713048	0.147956	0.147956	null	null	0.32305
	BLNK	mQTL_BrainMeta	cg23715056	10	96222711	rs4917727	10	96223272	A	G	0.4463	-0.000502454	0.000355092	0.157069	0.394726	0.0592705	2.74315e-11	-0.00127292	0.000919672	0.166327	0.166327	0.170241	6	0.340195
	BLOC1S3	mQTL_BrainMeta	cg07928695	19	45178641	rs4803798	19	45095091	A	G	0.835184	-0.000716907	0.00134494	0.594005	-0.531904	0.0808161	4.65208e-11	0.00134781	0.00253681	0.59521	0.59521	null	null	0.699263
	BLOC1S4	mQTL_BrainMeta	cg23418467	4	6727354	rs57631867	4	6727343	G	T	0.894187	0.00403661	0.00190103	0.0337221	0.679512	0.0652139	2.0148e-25	0.00594045	0.00285514	0.037469	0.0103739	0.0890949	6	0.180508
	BLOC1S5	mQTL_BrainMeta	cg01096250	6	8068019	rs12660671	6	8049327	T	C	0.495757	-0.00226592	0.00101853	0.0261017	-0.375241	0.0624072	1.82364e-09	0.00603858	0.00289418	0.0369369	0.0369369	null	null	0.179067
	BLVRA	mQTL_BrainMeta	cg12894711	7	43782350	rs2730625	7	43806345	C	T	0.240197	0.00461498	0.00129479	0.000364869	1.42322	0.0383972	9.99922e-301	0.00324262	0.000913954	0.000388308	0.000388308	0.000204941	18	0.0261381
	BMERB1	mQTL_BrainMeta	cg02399788	16	15499761	rs153787	16	15499916	T	A	0.726155	-0.0023598	0.00107661	0.0283878	-0.420963	0.0448498	6.22902e-21	0.00560573	0.0026263	0.0328054	0.0328054	0.044447	8	0.170426
	BMF	mQTL_BrainMeta	cg02313495	15	40105806	rs539846	15	40105735	G	T	0.507885	0.00140591	0.00102103	0.168528	-1.04018	0.0289743	3.05449e-282	-0.0013516	0.000982313	0.168841	0.168841	0.107074	6	0.342413
	BMP1	mQTL_BrainMeta	cg03741653	8	22175883	rs2070684	8	22162781	A	C	0.91505	0.000412881	0.000392146	0.292397	0.909816	0.129619	2.23246e-12	0.000453807	0.000435838	0.29777	0.29777	null	null	0.460637
	BMP10	mQTL_BrainMeta	cg23817627	2	68816328	rs13031835	2	68809794	A	C	0.575108	-0.000908215	0.00101154	0.369266	1.0459	0.0291149	1.32084e-282	-0.000868354	0.000967451	0.369415	0.369415	0.22804	20	0.522058
	BMP2	mQTL_BrainMeta	cg25636478	20	6770342	rs28488	20	6781574	C	T	0.373071	-0.000125631	0.000353133	0.722019	0.380209	0.0634736	2.09797e-09	-0.000330427	0.000930424	0.722488	0.722488	null	null	0.795219
	BMP4	mQTL_BrainMeta	cg03502791	14	53947213	rs7159662	14	53944339	C	T	0.457332	0.00157253	0.0010248	0.124912	0.368877	0.0618254	2.42504e-09	0.00426303	0.00286858	0.137249	0.137249	0.0406934	11	0.312769
	BMP5	mQTL_BrainMeta	cg26815032	6	56091517	rs9475558	6	56079071	G	A	0.440074	-0.000356857	0.0010161	0.725437	0.311671	0.0433891	6.81174e-13	-0.00114498	0.00326408	0.725752	0.725752	0.557434	6	0.797456
	BMP6	mQTL_BrainMeta	cg20874668	6	7685052	rs6915280	6	7694030	T	A	0.390072	-0.00185186	0.00109142	0.0897435	-0.658744	0.0397415	1.04416e-61	0.0028112	0.00166547	0.0914242	0.215471	0.119984	8	0.260793
	BMP7	mQTL_BrainMeta	cg20125028	20	57199416	rs230195	20	57199370	A	C	0.521877	0.000656438	0.00100406	0.513251	-1.10368	0.0277648	0	-0.000594774	0.000909864	0.513308	0.148632	0.344108	20	0.638552
	BMP8A	mQTL_BrainMeta	cg18385671	1	39331354	rs6704246	1	39343612	T	C	0.69898	0.000554831	0.000357617	0.12079	-0.51534	0.0428184	2.31255e-33	-0.00107663	0.000699685	0.123869	0.123869	0.760994	3	0.299331
	BMP8B	mQTL_BrainMeta	cg18217145	1	39789023	rs4068800	1	39788098	T	C	0.469203	-1.13124e-05	0.0010246	0.991191	0.84686	0.0879303	5.91342e-22	-1.33581e-05	0.00120989	0.991191	0.991191	0.540735	3	0.993648
	BMPER	mQTL_BrainMeta	cg01275685	7	34139618	rs28544996	7	34118828	C	T	0.203018	-0.00232617	0.00123535	0.0597004	1.49289	0.0402767	9.99948e-301	-0.00155817	0.000828561	0.0600298	0.0600298	0.00194889	6	0.216752
	BMPR1A	mQTL_BrainMeta	cg16231906	10	86815678	rs2353786	10	86763204	G	A	0.590343	0.000159948	0.000353306	0.650751	1.22432	0.033031	9.99912e-301	0.000130643	0.000288596	0.650776	0.650776	0.0278912	3	0.740845
	BMPR1B	mQTL_BrainMeta	cg27391693	4	94758951	rs4699673	4	94767452	G	A	0.200347	-0.000497793	0.000358725	0.165237	0.516464	0.0740126	2.99293e-12	-0.000963847	0.000708179	0.173507	0.173507	0.262604	6	0.346731
	BMS1	mQTL_BrainMeta	cg16454784	10	42899274	rs1775061	10	42908280	G	T	0.430505	0.0014693	0.00104764	0.160772	-0.37664	0.0406561	1.96841e-20	-0.00390106	0.00281324	0.16554	0.16554	0.719897	10	0.339479
	BNC1	mQTL_BrainMeta	cg00768409	15	83285640	rs4547300	15	83251631	T	C	0.543233	-1.6917e-05	0.000352707	0.961746	0.344155	0.063003	4.69447e-08	-4.91551e-05	0.00102489	0.961747	0.961747	null	null	0.971358
	BNC2	mQTL_BrainMeta	ch.9.16291106F	9	16301108	rs10810548	9	16298364	A	C	0.463998	-0.00151661	0.00102437	0.138733	-0.355758	0.0616247	7.78852e-09	0.00426304	0.00297259	0.151539	0.151539	0.095744	18	0.326435
	BNIP1	mQTL_BrainMeta	cg15982655	5	173144422	rs255296	5	173157378	G	T	0.3158	-0.00097575	0.00105069	0.353055	0.289258	0.0456546	2.36122e-10	-0.00337328	0.00367115	0.358168	0.358168	0.0280882	14	0.513312
	BNIP2	mQTL_BrainMeta	cg16423186	15	59813125	rs7165175	15	59814792	A	C	0.749949	0.00203814	0.00115348	0.0772369	0.332265	0.0464441	8.42365e-13	0.00613409	0.00357589	0.0862717	0.0862717	0.00831473	16	0.254492
	BNIP3	mQTL_BrainMeta	cg16538964	10	131945383	rs9419409	10	132001001	G	A	0.77797	0.00185288	0.0012453	0.136778	-1.49352	0.0402937	9.99999e-301	-0.00124062	0.000834477	0.137094	0.137094	0.285889	6	0.312645
	BNIP3L	mQTL_BrainMeta	cg05367885	8	26448140	rs7001986	8	26436107	G	A	0.982424	-0.00535921	0.00287873	0.0626517	0.663735	0.107801	7.41089e-10	-0.00807432	0.00453109	0.0747524	0.105522	0.112564	5	0.240117
	BNIP5	mQTL_BrainMeta	cg08435674	6	36340717	rs6916054	6	36343684	C	T	0.614623	-0.000707505	0.0010829	0.513533	0.472514	0.0436176	2.39829e-27	-0.00149732	0.00229594	0.514298	0.514298	0.245659	6	0.639342
	BNIPL	mQTL_BrainMeta	cg12590494	1	151035935	rs4970991	1	151031527	C	T	0.79906	0.000490267	0.000374511	0.190505	-0.374825	0.0479079	5.12247e-15	-0.00130799	0.00101305	0.196656	0.196656	0.0610744	12	0.371381
	BOC	mQTL_BrainMeta	cg16248390	3	113136077	rs34631041	3	113133060	C	T	0.50596	-0.00101136	0.00100625	0.314856	-0.502963	0.0600079	5.22072e-17	0.00201081	0.00201497	0.318311	0.362188	0.161109	5	0.478926
	BOD1	mQTL_BrainMeta	cg06547513	5	173615840	rs450611	5	173611615	A	C	0.409045	0.0012537	0.00102699	0.22218	0.50946	0.060797	5.30702e-17	0.00246084	0.00203712	0.227047	0.227047	0.954059	5	0.399423
	BOD1L1	mQTL_BrainMeta	cg04627093	4	14097347	rs10452117	4	14100880	T	C	0.779323	-0.00172485	0.00124465	0.165805	-0.320845	0.0489324	5.49366e-11	0.00537597	0.00396499	0.175144	0.175144	0.0315279	8	0.348627
	BOD1L2	mQTL_BrainMeta	cg13690424	18	57121962	rs4801083	18	57137001	A	C	0.67524	-0.000574157	0.000356515	0.107295	0.502633	0.0446124	1.91717e-29	-0.0011423	0.000716505	0.110876	0.187402	0.110629	12	0.284722
	BOK	mQTL_BrainMeta	cg22999099	2	241570294	rs7599737	2	241630482	A	T	0.444501	-0.00121882	0.00101969	0.231977	-1.22887	0.0331538	1.00007e-300	0.000991821	0.000830212	0.23222	0.293843	null	null	0.403114
	BOLA3	mQTL_BrainMeta	cg01017244	2	74130400	rs11675066	2	74130038	T	G	0.501967	-0.00139914	0.00102695	0.173063	-0.512524	0.0416019	7.09398e-35	0.0027299	0.00201592	0.175682	0.41666	0.235614	6	0.349043
	BOLL	mQTL_BrainMeta	cg09023608	2	197785285	rs771018	2	197785535	G	A	0.535836	0.00198762	0.00104289	0.0566673	-0.254886	0.0435953	5.01622e-09	-0.00779807	0.00430351	0.0699825	0.0699825	null	null	0.233719
	BOP1	mQTL_BrainMeta	cg27031367	8	144286614	rs11248220	8	144288036	C	A	0.519852	0.000633856	0.00101822	0.533603	0.752748	0.0525316	1.43261e-46	0.000842056	0.00135394	0.533989	0.533989	0.220563	5	0.654864
	BORCS6	mQTL_BrainMeta	cg02067584	17	8191234	rs58356259	17	8136833	T	C	0.463988	0.00133782	0.00102298	0.190952	-0.344266	0.061814	2.55651e-08	-0.00388601	0.00305231	0.202969	0.202969	0.125335	18	0.377027
	BORCS7	mQTL_BrainMeta	cg02418072	10	102851247	rs4290163	10	102851169	G	T	0.608737	0.000197425	0.000353747	0.57678	-0.408355	0.0435505	6.81392e-21	-0.000483463	0.000867806	0.577453	0.577453	0.0639354	5	0.687545
	BPGM	mQTL_BrainMeta	cg06906464	7	134603347	rs2113452	7	134599217	A	G	0.418808	0.00219624	0.00104408	0.0354198	-1.17851	0.0316542	2.17351e-303	-0.00186358	0.000887342	0.0357133	0.100154	0.0554571	16	0.176873
	BPHL	mQTL_BrainMeta	cg22816218	6	3091228	rs7753662	6	3084895	T	G	0.9669	0.000993562	0.00179032	0.578919	-0.683703	0.124341	3.8275e-08	-0.00145321	0.00263186	0.580839	0.580839	null	null	0.689627
	BPI	mQTL_BrainMeta	cg03733207	20	38304151	rs1341022	20	38304149	G	C	0.4486	0.00220071	0.00102837	0.0323554	-1.07405	0.0286423	9.72566e-308	-0.00204899	0.000959034	0.0326374	0.0326374	0.00680931	12	0.170426
	BPIFA1	mQTL_BrainMeta	cg19059861	20	33235955	rs6059187	20	33240459	G	A	0.487108	0.000139304	0.000352888	0.693024	-0.505397	0.0594957	1.98475e-17	-0.000275633	0.000698992	0.693338	0.693338	0.108828	8	0.772522
	BPIFA2	mQTL_BrainMeta	cg03860013	20	33168207	rs735625	20	33205198	T	C	0.480594	-4.28506e-05	0.00035273	0.903309	-0.631647	0.0570631	1.76803e-28	6.78394e-05	0.000558462	0.903315	0.903315	0.393407	4	0.928674
	BPIFB2	mQTL_BrainMeta	cg08925606	20	33007703	rs1543572	20	33005210	A	G	0.427694	-0.000219466	0.000353608	0.534831	0.568451	0.0706145	8.27539e-16	-0.000386078	0.000623901	0.53604	0.53604	0.854769	4	0.656299
	BPIFB4	mQTL_BrainMeta	cg21519900	20	33082806	rs2424950	20	33091144	G	A	0.295259	0.000128118	0.00109464	0.906827	0.42843	0.0485295	1.06339e-18	0.000299041	0.00255523	0.906835	0.906835	0.890998	8	0.931687
	BPIFB6	mQTL_BrainMeta	cg02309431	20	33031125	rs1570005	20	33051409	C	T	0.475272	-0.000871929	0.00101881	0.392089	-1.21317	0.0327301	9.99933e-301	0.000718723	0.000840015	0.392215	0.392215	0.737675	16	0.541084
	BPNT2	mQTL_BrainMeta	cg10342016	8	56890063	rs4134493	8	56869689	G	T	0.549865	-0.00243774	0.00101831	0.0166701	1.22305	0.0329968	9.99901e-301	-0.00199316	0.000834332	0.0168977	0.0621449	0.0473598	20	0.135082
	BRAP	mQTL_BrainMeta	cg08577424	12	111685452	rs2013002	12	111762346	T	C	0.419456	0.000116577	0.00104267	0.910977	0.457283	0.0606215	4.58383e-14	0.000254934	0.00228039	0.910987	0.910987	0.151968	4	0.934888
	BRCA1	mQTL_BrainMeta	cg15547276	17	43169701	rs4239149	17	43176078	G	A	0.657963	-0.000486864	0.000356237	0.171723	-0.366945	0.0655851	2.20698e-08	0.00132681	0.000999362	0.184293	0.184293	0.296742	3	0.358706
	BRCA2	mQTL_BrainMeta	cg17329393	13	32246738	rs2520686	13	32258012	T	C	0.421169	0.00228315	0.00103226	0.0269813	0.254883	0.0440342	7.11071e-09	0.00895763	0.00433555	0.0388201	0.0388201	0.0064659	4	0.182257
	BRD1	mQTL_BrainMeta	cg02229382	22	49369235	rs2239778	22	49369243	G	A	0.462913	-0.00266514	0.00103585	0.010085	-1.07238	0.0287418	1.09187e-304	0.00248525	0.000968226	0.010264	0.010264	0.402577	10	0.111659
	BRD3	mQTL_BrainMeta	cg14462750	9	134047991	rs6479631	9	134017699	C	T	0.276395	0.000823767	0.00104108	0.428793	0.563472	0.0668362	3.43768e-17	0.00146195	0.00185574	0.430816	0.430816	0.173857	8	0.572337
	BRD3OS	mQTL_BrainMeta	cg13789015	9	134024892	rs6479631	9	134017699	C	T	0.276395	0.000823767	0.00104108	0.428793	1.36259	0.0367613	9.99935e-301	0.00060456	0.000764223	0.428898	0.672406	0.0624577	12	0.571051
	BRD7	mQTL_BrainMeta	cg01187464	16	50317391	rs4555156	16	50357399	A	G	0.790203	0.000195514	0.000355682	0.582533	0.565544	0.0737231	1.70403e-14	0.00034571	0.000630533	0.583498	0.583498	0.0456995	11	0.691136
	BRDT	mQTL_BrainMeta	cg14732540	1	91949165	rs12032808	1	91956689	T	C	0.846908	-0.00329515	0.00155812	0.0344443	0.559096	0.0860098	8.01191e-11	-0.00589371	0.00293063	0.0443174	0.0443174	0.211161	6	0.191873
	BRI3	mQTL_BrainMeta	cg01877450	7	98286490	rs6956686	7	98368633	T	C	0.510412	0.00369894	0.00105706	0.000466516	1.21299	0.0327253	9.99897e-301	0.00304944	0.000875323	0.000494368	0.000494368	1.22906e-06	14	0.0295793
	BRI3BP	mQTL_BrainMeta	cg10940545	12	125025392	rs10773141	12	125065308	A	G	0.5545	0.00105879	0.00116405	0.363044	0.358561	0.0622904	8.59871e-09	0.00295289	0.00328672	0.368955	0.368955	0.454521	11	0.521815
	BRICD5	mQTL_BrainMeta	cg08358426	16	2212091	rs26854	16	2211471	G	T	0.52739	0.00180659	0.00104512	0.0838801	-0.701599	0.0535498	3.21488e-39	-0.00257496	0.00150253	0.0865743	0.0865743	0.108001	13	0.255001
	BRINP1	mQTL_BrainMeta	cg21231262	9	119759170	rs10984675	9	119750847	G	A	0.433669	0.00231157	0.00102905	0.0246837	0.363057	0.043732	1.02497e-16	0.00636695	0.00293632	0.0301326	0.0301326	0.0151333	16	0.166072
	BRINP2	mQTL_BrainMeta	cg07416590	1	177229898	rs554351	1	177220796	T	C	0.403654	0.00220385	0.00104442	0.0348483	-0.457846	0.0443761	5.88009e-25	-0.00481352	0.00232838	0.0387037	0.0291863	0.0481708	12	0.182257
	BRINP3	mQTL_BrainMeta	cg16707808	1	188670560	rs4240858	1	188735609	G	A	0.801199	-0.00014108	0.000354918	0.690998	0.744326	0.0706878	6.29864e-26	-0.000189541	0.000477171	0.691207	0.691207	0.324641	7	0.771168
	BRIP1	mQTL_BrainMeta	cg11212038	17	61863465	rs2048718	17	61863458	T	C	0.444428	0.000417328	0.000355318	0.240187	0.270598	0.0446911	1.40551e-09	0.00154224	0.00133756	0.248899	0.248899	null	null	0.418376
	BRMS1	mQTL_BrainMeta	cg22905012	11	66341422	rs1785639	11	66332959	A	G	0.698521	0.000348803	0.000355592	0.326638	0.628443	0.0552445	5.52801e-30	0.000555028	0.00056793	0.32843	0.32843	0.424678	3	0.486674
	BROX	mQTL_BrainMeta	cg09820183	1	222712731	rs2030076	1	222701624	G	A	0.848997	0.000383278	0.000357263	0.283353	-0.393761	0.0592652	3.05164e-11	-0.000973377	0.000919061	0.289555	0.289555	0.458744	10	0.453201
	BRPF3	mQTL_BrainMeta	cg03573179	6	36197605	rs9394334	6	36181222	C	G	0.646576	0.00163089	0.00105053	0.120556	-0.273001	0.0444383	8.0793e-10	-0.00597396	0.00396906	0.13229	0.13229	0.134371	3	0.307329
	BRSK2	mQTL_BrainMeta	cg20974659	11	1354074	rs11023372	11	1348675	C	T	0.408876	0.00088056	0.00101764	0.386875	0.261815	0.044307	3.43943e-09	0.00336329	0.0039283	0.391905	0.635786	0.559582	12	0.540833
	BRWD1	mQTL_BrainMeta	cg06238570	21	39313282	rs12626405	21	39291195	G	T	0.440458	0.00181398	0.00107822	0.0924954	0.367248	0.0627582	4.86311e-09	0.0049394	0.00305489	0.105903	0.105903	0.146075	7	0.278151
	BSG	mQTL_BrainMeta	cg06546033	19	573090	rs34884009	19	566103	C	T	0.2562	0.000637651	0.00108232	0.555759	0.690306	0.106709	9.86107e-11	0.000923722	0.00157437	0.557389	0.557389	null	null	0.672549
	BSN	mQTL_BrainMeta	cg06223018	3	49519643	rs3870337	3	49519662	G	T	0.564576	-0.00185263	0.00106233	0.0811721	-1.07214	0.0285557	0	0.00172797	0.000991918	0.0815001	0.0815001	2.72035e-08	7	0.248833
	BSND	mQTL_BrainMeta	cg11811705	1	54997016	rs2500340	1	54999070	C	T	0.78735	-0.000554999	0.000356736	0.119762	-0.54607	0.0459005	1.22959e-32	0.00101635	0.000658841	0.122919	0.122919	0.355417	6	0.298298
	BSPRY	mQTL_BrainMeta	cg14245185	9	113352516	rs10981704	9	113253989	C	G	0.593406	-0.0021995	0.00106295	0.0385227	-0.37425	0.0622195	1.79884e-09	0.00587709	0.00300357	0.0503825	0.0503825	null	null	0.20231
	BST1	mQTL_BrainMeta	cg17924813	4	15703221	rs2302467	4	15703416	G	T	0.469973	0.000714294	0.000358865	0.046544	-0.252439	0.0439314	9.12634e-09	-0.00282957	0.00150446	0.0600008	0.0600008	0.089764	8	0.21671
	BST2	mQTL_BrainMeta	cg07839313	19	17403791	rs8101996	19	17394801	T	C	0.978483	0.00375472	0.00194108	0.0530707	0.730603	0.112788	9.31473e-11	0.00513921	0.00277275	0.063815	0.063815	0.217899	8	0.223089
	BSX	mQTL_BrainMeta	cg14473756	11	122977115	rs7944492	11	122968037	G	T	0.423939	0.00191708	0.00104301	0.0660588	0.473866	0.0607872	6.41664e-15	0.00404562	0.00226142	0.0736196	0.0736196	0.0580977	15	0.238808
	BTAF1	mQTL_BrainMeta	cg19045313	10	92045242	rs833386	10	92067679	G	A	0.267177	-0.00116191	0.00120702	0.335732	-0.405922	0.0697385	5.86234e-09	0.0028624	0.0030139	0.342249	0.342249	0.258121	7	0.499304
	BTBD1	mQTL_BrainMeta	cg01695279	15	83065064	rs13329195	15	83039333	C	T	0.577675	-0.000588066	0.000356589	0.0991189	-1.22352	0.0330094	9.99967e-301	0.000480635	0.000291734	0.0994531	0.0994531	0.41565	9	0.269981
	BTBD10	mQTL_BrainMeta	cg15506587	11	13460530	rs986001	11	13449634	G	C	0.849218	0.00048965	0.0014893	0.742324	-0.527746	0.0851402	5.69846e-10	-0.000927813	0.00282598	0.742673	0.742673	null	null	0.81097
	BTBD11	mQTL_BrainMeta	cg00174508	12	107380521	rs6539327	12	107380096	T	C	0.791671	0.00210473	0.00118945	0.0768098	0.353276	0.0529341	2.49133e-11	0.00595777	0.00348325	0.0871909	0.0871909	0.121643	5	0.255907
	BTBD16	mQTL_BrainMeta	cg23262973	10	122207319	rs4752666	10	122188685	G	A	0.570393	-0.000594661	0.000356819	0.0956017	-0.284629	0.0452868	3.27796e-10	0.00208925	0.00129696	0.107204	0.107204	0.465219	6	0.28001
	BTBD17	mQTL_BrainMeta	cg24432245	17	74354442	rs2271535	17	74354273	G	A	0.4968	-0.00216411	0.0010246	0.0346725	-0.34254	0.0448397	2.1854e-14	0.00631784	0.0031034	0.0417723	0.00342332	0.064659	5	0.18694
	BTBD18	mQTL_BrainMeta	cg12116851	11	57752112	rs17455422	11	57767327	T	C	0.430765	-0.00102568	0.000366677	0.00515407	-0.280252	0.0456649	8.40172e-10	0.00365986	0.00143788	0.0109177	0.0109177	null	null	0.114857
	BTBD19	mQTL_BrainMeta	cg22026616	1	44809668	rs7512710	1	44763891	G	A	0.43213	0.000623556	0.00101655	0.539609	0.496519	0.0611792	4.82519e-16	0.00125586	0.0020532	0.540763	0.540763	0.472595	5	0.660139
	BTBD2	mQTL_BrainMeta	cg22580935	19	2041906	rs34244399	19	2025474	T	C	0.456653	-0.00210399	0.00104833	0.0447497	-0.409549	0.0620969	4.24343e-11	0.00513733	0.0026756	0.0548495	0.0548495	null	null	0.208995
	BTBD3	mQTL_BrainMeta	cg00346716	20	11925968	rs6134404	20	11925905	C	T	0.83505	0.000683515	0.000380165	0.0721858	-0.529112	0.0523842	5.4904e-24	-0.00129182	0.000729791	0.0767072	0.0767072	0.00610149	13	0.243497
	BTBD9	mQTL_BrainMeta	cg27655671	6	38239965	rs915161	6	38240876	A	G	0.841156	-0.00239205	0.00132343	0.07069	0.499752	0.0608532	2.16756e-16	-0.00478647	0.00271155	0.0775273	0.0775273	0.0919343	4	0.24432
	BTC	mQTL_BrainMeta	cg01860201	4	74794809	rs1349633	4	74793561	A	T	0.54203	0.000783754	0.00101795	0.44134	0.541967	0.0416375	9.88254e-39	0.00144613	0.00188154	0.442138	0.442138	0.376106	3	0.582357
	BTD	mQTL_BrainMeta	cg13483696	3	15598417	rs2470531	3	15647611	G	A	0.36881	-0.000128497	0.000353151	0.715964	-1.26453	0.0341159	9.99969e-301	0.000101616	0.000279288	0.715977	0.715977	0.070728	12	0.790981
	BTF3	mQTL_BrainMeta	cg23035209	5	73499356	rs2951911	5	73515269	A	C	0.32435	-0.00148547	0.00103441	0.150989	-0.424843	0.0451703	5.18563e-21	0.00349651	0.00246304	0.155726	0.155726	0.876064	4	0.330052
	BTG1	mQTL_BrainMeta	cg01511234	12	92065303	rs4553411	12	92031001	A	C	0.463101	-0.00027391	0.000353915	0.438964	1.21797	0.0328598	1.00003e-300	-0.00022489	0.000290641	0.439064	0.439064	0.682131	7	0.579638
	BTG2	mQTL_BrainMeta	cg16516919	1	203328583	rs6428000	1	203331788	T	C	0.822595	-0.00026371	0.000356777	0.459818	-0.69017	0.0773323	4.46766e-19	0.000382094	0.00051871	0.461351	0.461351	0.217689	10	0.598184
	BTG4	mQTL_BrainMeta	cg22806002	11	111512358	rs11606481	11	111513064	T	C	0.655722	-0.00095397	0.00113745	0.401643	-0.26675	0.0441484	1.52097e-09	0.00357627	0.004305	0.406129	0.406129	0.0835251	3	0.552143
	BTN1A1	mQTL_BrainMeta	cg03051449	6	26501584	rs1321479	6	26501669	T	C	0.53115	-0.00413092	0.00106341	0.000102497	-0.485241	0.0415373	1.57457e-31	0.00851314	0.00230949	0.000227674	0.000227674	1.84815e-06	15	0.0217911
	BTN2A2	mQTL_BrainMeta	cg27193005	6	26382467	rs2076029	6	26390602	C	T	0.42185	-0.00146423	0.000380002	0.000116572	-0.540725	0.058557	2.60302e-20	0.0027079	0.000761493	0.000376474	0.000376474	0.0556553	4	0.0258498
	BTN3A1	mQTL_BrainMeta	cg15676542	6	26421003	rs3799379	6	26404466	T	C	0.425268	-0.00459849	0.00107457	1.87423e-05	-0.368512	0.0621679	3.07211e-09	0.0124785	0.00359644	0.000521076	0.000521076	0.000118508	13	0.0296776
	BTN3A2	mQTL_BrainMeta	cg02045355	6	26364966	rs66972160	6	26359078	C	T	0.406713	-0.00418121	0.00106598	8.76661e-05	1.08977	0.0288939	0	-0.00383678	0.000983444	9.56485e-05	0.00131866	9.60444e-05	13	0.0149188
	BTN3A3	mQTL_BrainMeta	cg01269795	6	26439873	rs2237236	6	26451325	G	A	0.42385	-0.00145114	0.000379333	0.000130509	-0.617747	0.0580754	2.00496e-26	0.00234908	0.000652562	0.000318496	0.000318496	0.000298716	17	0.024278
	BTNL3	mQTL_BrainMeta	cg24758392	5	180969687	rs4566751	5	180938159	T	C	0.588467	0.00122999	0.00102623	0.230701	0.545429	0.051654	4.60181e-26	0.00225509	0.00189359	0.23369	0.23369	0.196088	17	0.404368
	BTNL9	mQTL_BrainMeta	cg02666302	5	181042248	rs7711990	5	180947898	A	G	0.592946	0.00115308	0.00102577	0.260966	0.441851	0.0615422	6.98987e-13	0.00260967	0.00234982	0.266749	0.266749	0.316601	12	0.434347
	BTRC	mQTL_BrainMeta	cg23873525	10	101310464	rs11190915	10	101303007	T	C	0.419197	0.00145353	0.00104911	0.165905	-0.521706	0.0439274	1.56677e-32	-0.0027861	0.00202456	0.168775	0.548554	0.0466679	17	0.342374
	BUB1B	mQTL_BrainMeta	ch.15.38229170R	15	40149677	rs12913741	15	40141931	T	G	0.71129	0.00145963	0.00110304	0.185746	-0.340295	0.0605914	1.95175e-08	-0.00428929	0.00333019	0.197746	0.197746	null	null	0.37225
	BUB1B-PAK6	mQTL_BrainMeta	cg04658699	15	40245900	rs2306482	15	40247005	C	T	0.495683	-0.00149331	0.00102825	0.146423	0.389918	0.0425276	4.79288e-20	-0.00382981	0.00266998	0.151458	0.151458	0.153072	3	0.326435
	BUB3	mQTL_BrainMeta	cg02477603	10	123274780	rs4608008	10	123262181	A	G	0.605931	-0.00164576	0.00103639	0.112291	-0.453204	0.0423505	1.00388e-26	0.00363139	0.00231184	0.116234	0.116234	0.0108852	12	0.290448
	BUD13	mQTL_BrainMeta	cg12564567	11	116500471	rs28480969	11	116500600	T	G	0.563453	0.00170402	0.0010249	0.0963861	-1.05657	0.0271028	0	-0.00161279	0.000970905	0.0966889	0.346855	0.151047	6	0.266917
	BVES	mQTL_BrainMeta	cg25682172	6	105132299	rs6926627	6	105132419	T	C	0.957146	-0.00466052	0.00225782	0.0390021	0.7977	0.0658107	8.16269e-34	-0.00584244	0.00287116	0.041864	0.041864	0.00466454	16	0.187026
	BYSL	mQTL_BrainMeta	cg01526854	6	41932760	rs2274578	6	41921089	C	G	0.481908	-0.00192966	0.00101747	0.0578899	-0.341312	0.0429293	1.85673e-15	0.00565365	0.00306469	0.0650707	0.149719	0.104247	16	0.225223
	BZW1	mQTL_BrainMeta	cg09455823	2	200742189	rs10931916	2	200742464	T	A	0.627212	-0.00121437	0.00103371	0.240089	-0.472899	0.0423987	6.8741e-29	0.00256792	0.002198	0.242685	0.242685	0.167864	18	0.412218
	C10orf105	mQTL_BrainMeta	cg04304802	10	71740208	rs1227056	10	71740277	G	A	0.778169	0.0017756	0.00115922	0.125591	-1.23333	0.032689	0	-0.00143968	0.000940685	0.125903	0.125903	0.427056	20	0.301488
	C10orf143	mQTL_BrainMeta	cg19006050	10	130105972	rs2764364	10	130105380	T	C	0.671491	-0.00124642	0.0010401	0.230774	0.629099	0.0610643	6.88374e-25	-0.00198128	0.00166447	0.233912	0.136969	0.802403	8	0.404572
	C10orf53	mQTL_BrainMeta	cg22819369	10	49655158	rs12264845	10	49655037	A	C	0.5455	4.75634e-05	0.000353064	0.892836	0.360685	0.0618218	5.40272e-09	0.00013187	0.000979131	0.892865	0.892865	0.608564	19	0.920928
	C10orf62	mQTL_BrainMeta	cg26194641	10	97611584	rs6584138	10	97625298	C	A	0.553952	-0.000655554	0.000358648	0.0675721	0.422535	0.0443119	1.49194e-21	-0.00155148	0.000864253	0.0726273	0.131694	0.0260417	3	0.23716
	C10orf67	mQTL_BrainMeta	cg20095628	10	23283285	rs4528217	10	23282701	C	T	0.915699	0.00229238	0.00176794	0.194753	0.598275	0.0677557	1.04774e-18	0.00383165	0.00298674	0.199532	0.199532	null	null	0.373563
	C10orf71	mQTL_BrainMeta	cg09175792	10	49326553	rs10857472	10	49326554	G	A	0.5542	-0.000469519	0.000355814	0.186982	0.726136	0.0573397	9.3885e-37	-0.000646599	0.000492664	0.189367	0.189367	0.304832	5	0.363485
	C10orf82	mQTL_BrainMeta	cg00098286	10	116645117	rs7910135	10	116638535	A	C	0.516061	0.000555763	0.000356384	0.11889	0.320053	0.0434083	1.66728e-13	0.00173647	0.00113815	0.127086	0.127086	0.797713	3	0.302793
	C10orf90	mQTL_BrainMeta	cg06624146	10	126671580	rs17155139	10	126664250	T	C	0.542	-0.000931647	0.0010067	0.354733	0.478098	0.0415738	1.31921e-30	-0.00194865	0.00211244	0.356285	0.356285	0.558518	7	0.511807
	C11orf21	mQTL_BrainMeta	cg05527468	11	2328368	rs800142	11	2363841	T	C	0.153337	0.000543986	0.000357072	0.127643	-0.481721	0.0840564	9.98865e-09	-0.00112926	0.000766985	0.140932	0.140932	0.781774	20	0.315566
	C11orf24	mQTL_BrainMeta	cg25633067	11	68269831	rs1979579	11	68270417	T	C	0.551163	-0.000207831	0.000353097	0.556133	-1.11178	0.0258745	0	0.000186936	0.000317626	0.55617	0.55617	0.73285	8	0.671571
	C11orf42	mQTL_BrainMeta	cg12479696	11	6219232	rs325652	11	6186887	C	G	0.976446	-0.00632741	0.00295645	0.0323383	-0.623492	0.10544	3.35446e-09	0.0101483	0.00504279	0.0441728	0.0441728	0.173139	3	0.191758
	C11orf45	mQTL_BrainMeta	cg05877694	11	128905848	rs12790975	11	128897209	A	G	0.497954	-0.00212848	0.00105196	0.0430372	-0.43119	0.0606077	1.12364e-12	0.00493629	0.00253641	0.0516341	0.170497	0.0255974	3	0.204049
	C11orf49	mQTL_BrainMeta	cg26198807	11	46936207	rs7128650	11	47025508	G	A	0.766607	0.000914348	0.000363521	0.0118946	1.44524	0.0389913	9.99951e-301	0.00063266	0.000252107	0.0120907	0.0120907	0.233926	12	0.118963
	C11orf53	mQTL_BrainMeta	cg08450021	11	111230792	rs11820587	11	111234289	A	G	0.42375	0.000759582	0.00101763	0.455413	-1.03068	0.0277181	1.21907e-302	-0.000736972	0.00098754	0.455504	0.455504	0.213617	12	0.592915
	C11orf54	mQTL_BrainMeta	cg10523193	11	93730596	rs7950893	11	93720270	T	C	0.495927	-0.000814859	0.00101049	0.420013	-0.374607	0.0448401	6.58267e-17	0.00217524	0.00271001	0.422167	0.422167	0.52557	13	0.566025
	C11orf58	mQTL_BrainMeta	cg18749349	11	16409977	rs1503447	11	16409948	C	G	0.612385	0.000788918	0.00103193	0.444563	-0.49538	0.0577564	9.7323e-18	-0.00159255	0.00209136	0.446364	0.446364	null	null	0.585968
	C11orf68	mQTL_BrainMeta	cg25424279	11	65916072	rs590871	11	65908666	C	T	0.455595	0.00214372	0.0010445	0.0401327	-1.2187	0.0328793	9.99904e-301	-0.00175903	0.00085838	0.0404385	0.0404385	0.233611	18	0.185224
	C11orf80	mQTL_BrainMeta	cg24023026	11	66727314	rs508443	11	66741898	T	C	0.609518	0.00139761	0.00101564	0.168794	-0.259926	0.0445465	5.38129e-09	-0.00537698	0.00401463	0.180458	0.180458	0.359188	5	0.354062
	C11orf86	mQTL_BrainMeta	cg21994822	11	66974276	rs746019	11	66909865	T	C	0.447608	0.000554178	0.000356992	0.120578	-0.6379	0.0569823	4.32887e-29	-0.000868754	0.000564992	0.124136	0.124136	0.00262923	6	0.299445
	C11orf87	mQTL_BrainMeta	cg16359550	11	109422083	rs1939416	11	109455515	T	C	0.572593	-0.000568075	0.0010339	0.582697	-1.24298	0.0335344	9.99994e-301	0.000457027	0.000831882	0.582738	0.582738	0.253636	9	0.691101
	C11orf91	mQTL_BrainMeta	cg06355652	11	33703559	rs11032366	11	33749628	G	T	0.402632	-0.00110517	0.00105937	0.296837	-0.343726	0.062575	3.95091e-08	0.00321527	0.00313709	0.305401	0.305401	0.487751	7	0.467042
	C11orf94	mQTL_BrainMeta	cg15005677	11	45896646	rs11038709	11	45912566	C	T	0.286603	0.0027121	0.00111926	0.0153881	0.458661	0.0662765	4.50307e-12	0.00591309	0.00258555	0.0221972	0.0221972	0.00295702	13	0.147527
	C11orf96	mQTL_BrainMeta	cg21140380	11	43917066	rs7103602	11	43927961	G	A	0.2778	0.000281941	0.000355623	0.427889	-0.378678	0.0463492	3.08073e-16	-0.00074454	0.000943528	0.430052	0.0240373	0.036576	6	0.571864
	C11orf97	mQTL_BrainMeta	cg01314044	11	94512870	rs509723	11	94515415	C	A	0.33168	-0.000211671	0.000354176	0.550078	0.564068	0.0442026	2.70791e-37	-0.000375258	0.000628584	0.550515	0.550515	0.0601355	12	0.667454
	C12orf29	mQTL_BrainMeta	cg16711556	12	87931818	rs4842469	12	87935495	C	T	0.875663	0.000871375	0.00148693	0.55786	1.75646	0.0473875	9.99955e-301	0.000496098	0.000846657	0.55791	0.55791	0.791333	14	0.6729
	C12orf40	mQTL_BrainMeta	cg16190510	12	39803279	rs4372520	12	39810451	A	C	0.136014	-0.000276006	0.00146706	0.85077	-0.443136	0.0556947	1.76947e-15	0.000622848	0.00331156	0.850812	0.850812	0.976398	12	0.889536
	C12orf42	mQTL_BrainMeta	cg25935014	12	103495264	rs12422517	12	103495253	A	G	0.314785	0.000519655	0.00106152	0.624461	0.616306	0.0432975	5.62043e-46	0.000843178	0.00172341	0.624666	0.624666	0.316366	8	0.721788
	C12orf43	mQTL_BrainMeta	cg15155738	12	121016532	rs2243616	12	120968567	G	T	0.333468	0.00340162	0.00106122	0.00134875	0.812173	0.0955717	1.92801e-17	0.00418829	0.0013965	0.00270741	0.00270741	0.0160523	9	0.0669669
	C12orf54	mQTL_BrainMeta	cg07071478	12	48491139	rs2731066	12	48504780	A	G	0.827529	0.00130271	0.00111353	0.242044	0.350446	0.0495034	1.44948e-12	0.0037173	0.00322057	0.248403	0.237648	0.639084	7	0.417997
	C12orf56	mQTL_BrainMeta	cg20116199	12	64390906	rs6421214	12	64376121	C	T	0.567	-0.00141723	0.00102283	0.165872	0.335913	0.043679	1.46571e-14	-0.00421903	0.00309396	0.172682	0.172682	0.0890808	7	0.345904
	C12orf60	mQTL_BrainMeta	cg22833175	12	14804586	rs11830399	12	14803998	G	C	0.416885	-0.00254103	0.00103513	0.0140968	-0.289716	0.0442254	5.71957e-11	0.00877077	0.00381554	0.0215222	0.0215222	0.00698752	9	0.146273
	C12orf71	mQTL_BrainMeta	cg16318994	12	27081617	rs10506013	12	27074889	G	A	0.526	0.000850544	0.000361915	0.0187674	-0.380946	0.0614639	5.7227e-10	-0.00223271	0.00101605	0.0279884	0.0279884	0.509367	9	0.16139
	C12orf73	mQTL_BrainMeta	cg24790764	12	103950532	rs1165685	12	103940088	A	T	0.411436	8.17975e-05	0.00102961	0.936679	0.368861	0.0429898	9.47055e-18	0.000221757	0.00279145	0.936681	0.936681	0.837302	4	0.954434
	C12orf75	mQTL_BrainMeta	cg13494887	12	105211699	rs1196756	12	105209694	G	C	0.8165	-0.0015943	0.00152785	0.296719	0.355201	0.0555851	1.65656e-10	-0.00448845	0.00435833	0.303078	0.303078	0.467356	10	0.465203
	C13orf42	mQTL_BrainMeta	cg25215047	13	51158943	rs11148211	13	51158912	T	A	0.630225	-0.00324774	0.00105081	0.00199693	-1.07664	0.0291901	8.47537e-298	0.00301656	0.000979436	0.00207074	0.00207074	0.0385178	7	0.0610227
	C13orf46	mQTL_BrainMeta	cg12667002	13	114046826	rs9562203	13	114025991	C	T	0.383008	0.00155076	0.0010504	0.139852	-1.24709	0.0336453	1.00005e-300	-0.0012435	0.000842952	0.140166	0.140166	0.314574	8	0.315153
	C14orf132	mQTL_BrainMeta	cg08277921	14	96043039	rs1957765	14	96017333	A	T	0.222865	0.00145242	0.00141456	0.304531	0.459593	0.0750322	9.05275e-10	0.00316024	0.00312081	0.311234	0.311234	0.219065	20	0.472725
	C14orf180	mQTL_BrainMeta	cg04141770	14	104582002	rs8010873	14	104619120	A	C	0.764046	0.00345411	0.00126322	0.00625007	0.562908	0.0709381	2.10152e-15	0.0061362	0.0023736	0.00973263	0.00973263	0.007908	13	0.109048
	C14orf39	mQTL_BrainMeta	cg02266500	14	60514455	rs12895784	14	60513398	T	G	0.918075	-0.00114446	0.00285856	0.68889	0.552347	0.0613383	2.15809e-19	-0.00207199	0.00518042	0.689181	0.689181	0.83467	5	0.769619
	C14orf93	mQTL_BrainMeta	cg23176270	14	23006858	rs3751497	14	23006744	C	T	0.569426	0.000513132	0.000355218	0.148583	0.574187	0.0410071	1.51283e-44	0.000893667	0.000621929	0.150738	0.150738	0.304912	9	0.325488
	C15orf39	mQTL_BrainMeta	cg27211935	15	75207521	rs12102154	15	75221204	A	G	0.952766	0.0014889	0.00232936	0.5227	-0.400031	0.0697416	9.69935e-09	-0.00372197	0.005859	0.525261	0.525261	null	null	0.647808
	C15orf40	mQTL_BrainMeta	cg21820923	15	83011666	rs3087804	15	83017021	A	G	0.560398	-0.000552967	0.000356133	0.120495	-0.259032	0.0436351	2.91487e-09	0.00213475	0.00142111	0.133055	0.133055	null	null	0.308217
	C15orf48	mQTL_BrainMeta	cg08278554	15	45430721	rs1153835	15	45456409	G	C	0.601938	-0.000907686	0.00103197	0.379096	-0.382567	0.0626667	1.02938e-09	0.00237262	0.00272535	0.383987	0.383987	0.356249	3	0.534592
	C15orf61	mQTL_BrainMeta	cg22161376	15	67520794	rs2589993	15	67520824	G	A	0.878063	0.0031972	0.00134681	0.0176009	-0.503796	0.091476	3.64146e-08	-0.00634623	0.00291109	0.0292564	0.0292564	0.027027	5	0.163392
	C16orf46	mQTL_BrainMeta	cg05965700	16	81076489	rs4889231	16	81080110	C	G	0.918784	-0.00228175	0.00157525	0.147478	0.547624	0.0625063	1.93348e-18	-0.00416663	0.00291557	0.152977	0.286354	0.286201	20	0.327542
	C16orf72	mQTL_BrainMeta	cg08831531	16	9125088	rs28405768	16	9127287	G	C	0.600756	-0.00274942	0.00105333	0.00904824	1.05953	0.0270116	0	-0.00259493	0.000996339	0.00920175	0.0647701	0.199326	8	0.107246
	C16orf74	mQTL_BrainMeta	cg01250960	16	85750257	rs6540076	16	85746121	A	G	0.484426	0.00194039	0.00106264	0.0678496	0.291264	0.044744	7.53656e-11	0.00666195	0.0037892	0.0787232	0.0787232	0.0586072	9	0.244912
	C16orf78	mQTL_BrainMeta	cg00816080	16	49484173	rs543659	16	49483980	T	C	0.3174	-0.00403207	0.00118642	0.000677561	-0.3248	0.0500565	8.65922e-11	0.012414	0.00412348	0.00260764	0.00260764	null	null	0.0664315
	C16orf82	mQTL_BrainMeta	cg02926298	16	27068597	rs11823	16	27068985	A	G	0.729304	0.000405024	0.000355533	0.254619	-0.250841	0.0458918	4.60503e-08	-0.00161466	0.00144782	0.264749	0.264749	0.287405	3	0.431947
	C16orf89	mQTL_BrainMeta	cg00061551	16	5071150	rs3760027	16	5071169	A	G	0.694044	0.000662437	0.000359988	0.0657439	-0.811565	0.063411	1.67163e-37	-0.000816247	0.000448134	0.0685408	0.0685408	0.407278	5	0.23135
	C16orf90	mQTL_BrainMeta	cg03454041	16	3484972	rs2240075	16	3485540	A	G	0.732372	-0.000818195	0.00114643	0.475419	-0.421236	0.0450923	9.48515e-21	0.00194237	0.00272952	0.476703	0.476703	0.163891	4	0.609212
	C16orf91	mQTL_BrainMeta	cg00388471	16	1425870	rs7194275	16	1431019	T	C	0.793958	0.000196754	0.00035616	0.580654	-0.400939	0.0505015	2.03576e-15	-0.000490732	0.000890463	0.581567	0.1726	0.339039	20	0.68999
	C16orf92	mQTL_BrainMeta	cg06326092	16	30023166	rs8060511	16	30090275	C	A	0.5238	0.00137904	0.000377165	0.000255843	-1.21658	0.0328222	9.99963e-301	-0.00113354	0.000311525	0.00027404	0.00027404	0.000121514	14	0.0230815
	C16orf95	mQTL_BrainMeta	cg27326570	16	87217719	rs1110338	16	87216621	T	C	0.924762	0.000683038	0.000395483	0.0841502	-0.772087	0.0602691	1.42925e-37	-0.000884665	0.00051686	0.0869682	0.0869682	0.241455	6	0.255525
	C16orf96	mQTL_BrainMeta	cg10506742	16	4555311	rs7201687	16	4561115	G	A	0.806893	0.000617033	0.00143744	0.667735	-1.19367	0.0346477	4.24026e-260	-0.000516919	0.00120431	0.667759	0.667759	0.154659	11	0.753669
	C17orf100	mQTL_BrainMeta	cg26142236	17	6656361	rs11868765	17	6647518	T	C	0.445102	-0.00202818	0.00102639	0.0481506	-0.483952	0.0593679	3.58714e-16	0.00419086	0.00218227	0.0548049	0.0548049	0.21553	3	0.208934
	C17orf107	mQTL_BrainMeta	cg09495303	17	4901543	rs2243099	17	4935507	C	T	0.872911	0.00308894	0.00136163	0.0232944	1.00041	0.0874542	2.66241e-30	0.00308768	0.00138757	0.0260654	0.065919	0.355052	9	0.156369
	C17orf113	mQTL_BrainMeta	cg15993345	17	42037300	rs8073987	17	41934267	T	C	0.748668	-0.00124612	0.00108323	0.24999	0.460164	0.0713657	1.13356e-10	-0.00270798	0.00239117	0.257427	0.257427	0.120198	3	0.425253
	C17orf49	mQTL_BrainMeta	cg17415576	17	7017379	rs2940174	17	6970620	A	T	0.945925	-0.00315256	0.00310165	0.309432	0.77878	0.138383	1.82623e-08	-0.00404808	0.00404714	0.317198	0.317198	0.0838741	4	0.478448
	C17orf58	mQTL_BrainMeta	cg12739664	17	67994701	rs7503834	17	68037868	G	A	0.254006	0.00748379	0.00127046	3.84785e-09	0.528244	0.0681262	8.91117e-15	0.0141673	0.00302038	2.72452e-06	2.72452e-06	0.945934	3	0.00181167
	C17orf75	mQTL_BrainMeta	cg22344581	17	32323693	rs57002890	17	32310352	C	T	0.611624	-0.00184793	0.00106668	0.0832017	0.244563	0.0441287	2.98946e-08	-0.00755603	0.00456972	0.0982289	0.0982289	0.402644	7	0.268612
	C17orf78	mQTL_BrainMeta	cg21096718	17	37220436	rs9330250	17	37220433	T	C	0.792417	-0.000387015	0.000372642	0.299004	1.27507	0.0329866	0	-0.000303524	0.000292357	0.299179	0.299179	0.236804	7	0.462024
	C17orf80	mQTL_BrainMeta	cg11394644	17	73233231	rs114190444	17	73202349	T	C	0.463493	0.00121004	0.00103593	0.242777	-0.630897	0.0989226	1.79788e-10	-0.00191797	0.00166931	0.250571	0.250571	null	null	0.419912
	C17orf98	mQTL_BrainMeta	cg24795903	17	38843413	rs12952767	17	38842819	C	T	0.227095	-0.00140221	0.00129174	0.27769	0.278353	0.0506273	3.83921e-08	-0.00503753	0.00473023	0.286892	0.286892	0.912565	11	0.450984
	C17orf99	mQTL_BrainMeta	cg16377738	17	78144987	rs7217374	17	78146928	G	A	0.546772	0.000147191	0.000353193	0.676866	0.533568	0.0571666	1.02371e-20	0.000275861	0.000662605	0.677169	0.677169	0.947008	8	0.760595
	C18orf21	mQTL_BrainMeta	cg05985134	18	35972618	rs2097142	18	35858769	G	A	0.653002	0.000380361	0.00105614	0.718742	-0.654293	0.106227	7.30347e-10	-0.000581331	0.00161693	0.719201	0.719201	0.847402	4	0.793157
	C18orf32	mQTL_BrainMeta	cg15927357	18	49487530	rs7241003	18	49480016	C	G	0.408709	0.000574587	0.00101666	0.571959	1.07588	0.0285642	0	0.000534065	0.000945071	0.572002	0.239281	0.318422	20	0.683826
	C18orf54	mQTL_BrainMeta	cg25454843	18	54355008	rs7240948	18	54338086	T	C	0.402395	0.0015662	0.00102311	0.125816	0.350764	0.045825	1.94175e-14	0.00446509	0.00297457	0.133333	0.133333	0.81279	12	0.308614
	C18orf63	mQTL_BrainMeta	cg03617700	18	74315672	rs11151942	18	74317166	G	C	0.754903	0.000524401	0.00115756	0.650532	-0.314319	0.0479538	5.57868e-11	-0.00166838	0.00369154	0.651308	0.651308	0.4686	6	0.741117
	C19orf12	mQTL_BrainMeta	cg26382679	19	29724861	rs12976223	19	29739878	T	A	0.627329	-0.00120682	0.00105119	0.250947	1.10084	0.0303104	8.1998e-289	-0.00109628	0.000955379	0.251184	0.48173	0.0828995	15	0.420188
	C19orf33	mQTL_BrainMeta	cg11708454	19	38304024	rs8105067	19	38287439	T	C	0.589636	0.0008196	0.00101743	0.420495	-0.363745	0.0445731	3.33219e-16	-0.00225323	0.00281068	0.422746	0.422746	0.697778	7	0.566365
	C19orf44	mQTL_BrainMeta	cg10248733	19	16496672	rs12982931	19	16490012	C	T	0.8677	0.000524595	0.000358285	0.143144	0.501332	0.0641211	5.34495e-15	0.0010464	0.000727091	0.150104	0.150104	null	null	0.324929
	C19orf47	mQTL_BrainMeta	cg10274022	19	40365790	rs7260621	19	40353566	G	T	0.967303	-0.00411399	0.00376093	0.27401	-1.12537	0.175389	1.39531e-10	0.00365568	0.00339017	0.280893	0.280893	0.184306	4	0.446473
	C19orf53	mQTL_BrainMeta	cg13587756	19	13778620	rs1469071	19	13772285	A	G	0.585221	-0.000227664	0.000353148	0.519141	-1.08559	0.0284586	0	0.000209714	0.000325351	0.519201	0.519201	0.86814	7	0.642655
	C19orf71	mQTL_BrainMeta	cg10837482	19	3538707	rs10411035	19	3492750	G	A	0.2939	-0.00100532	0.00106739	0.346267	-0.538343	0.0659911	3.41141e-16	0.00186744	0.0019959	0.349459	0.349459	0.202319	13	0.505214
	C19orf73	mQTL_BrainMeta	cg01206970	19	49117930	rs8101590	19	49121431	G	T	0.59592	0.000634526	0.00105798	0.54867	-0.496332	0.0607389	3.04404e-16	-0.00127843	0.00213732	0.549743	0.549743	0.0612064	17	0.666762
	C19orf81	mQTL_BrainMeta	cg04005969	19	50667990	rs3893128	19	50672798	A	G	0.43465	0.000464058	0.000356145	0.192574	-0.359498	0.0620458	6.86978e-09	-0.00129085	0.00101541	0.203639	0.203639	0.47947	3	0.377625
	C1D	mQTL_BrainMeta	cg20436458	2	67922290	rs13431846	2	67922164	C	T	0.5253	-0.00082828	0.00102956	0.421107	-0.423546	0.043237	1.17245e-22	0.00195559	0.00243898	0.422667	0.422667	0.623035	20	0.566365
	C1GALT1	mQTL_BrainMeta	cg04827551	7	7229174	rs9639031	7	7233524	T	C	0.554676	-0.00263564	0.00103736	0.0110624	-0.425475	0.0424152	1.11166e-23	0.00619459	0.00251511	0.01378	0.0218228	0.00513941	8	0.124763
	C1GALT1C1L	mQTL_BrainMeta	cg20563666	2	43676703	rs13001285	2	43676648	A	T	0.407594	-0.000407187	0.00102986	0.692562	-1.07439	0.0294925	1.46598e-290	0.000378993	0.000958608	0.692579	0.692579	0.945948	16	0.771913
	C1QA	mQTL_BrainMeta	cg26603050	1	22611679	rs209702	1	22600821	A	G	0.608563	-0.000679784	0.00103231	0.510214	-0.349218	0.0435021	9.93809e-16	0.00194659	0.002966	0.511631	0.511631	0.171189	11	0.637111
	C1QBP	mQTL_BrainMeta	cg20137147	17	5439510	rs2189336	17	5422842	G	A	0.522221	0.000150137	0.000353693	0.671214	0.563387	0.06216	1.26336e-19	0.00026649	0.000628486	0.671552	0.671552	null	null	0.756724
	C1QC	mQTL_BrainMeta	cg05308979	1	22647750	rs12753744	1	22651532	C	G	0.592151	0.00129034	0.00103291	0.211581	-0.46386	0.0425587	1.16163e-27	-0.00278175	0.00224135	0.214567	0.214567	0.196893	10	0.387374
	C1QL1	mQTL_BrainMeta	cg20215112	17	44987687	rs7211402	17	45009305	T	C	0.800532	0.00214914	0.00118527	0.0698006	1.5165	0.0409137	9.99965e-301	0.00141717	0.000782519	0.0701352	0.020131	0.0161702	16	0.233936
	C1QL2	mQTL_BrainMeta	cg10775000	2	119152854	rs970013	2	119153585	C	T	0.3273	-0.000590666	0.000358667	0.0995917	0.409075	0.0649763	3.05898e-10	-0.00144391	0.000906275	0.111108	0.111108	0.0507371	8	0.284875
	C1QL3	mQTL_BrainMeta	cg00919702	10	16519352	rs7917386	10	16500706	C	G	0.544421	0.00267235	0.0010326	0.00965425	0.285321	0.0434345	5.06582e-11	0.00936611	0.00388983	0.0160469	0.0485002	0.0195557	11	0.132066
	C1QTNF2	mQTL_BrainMeta	cg17252528	5	160367661	rs1105788	5	160364199	G	A	0.602062	-0.000122632	0.000352919	0.728231	0.344214	0.0434236	2.24693e-15	-0.000356267	0.00102627	0.728482	0.728482	0.00713931	15	0.799829
	C1QTNF3	mQTL_BrainMeta	cg18752880	5	34043404	rs9292524	5	34052375	C	T	0.682249	-0.000917211	0.000363493	0.011625	0.445177	0.0455874	1.58566e-22	-0.00206033	0.000843331	0.0145624	0.0145624	0.602921	8	0.127234
	C1QTNF3-AMACR	mQTL_BrainMeta	cg16085366	5	34188233	rs297615	5	34114922	G	A	0.359601	0.00113333	0.00108547	0.296443	0.400967	0.0549892	3.05965e-13	0.00282649	0.00273474	0.301347	0.301347	0.505591	7	0.463742
	C1QTNF4	mQTL_BrainMeta	cg05585544	11	47603249	rs7925299	11	47422043	G	C	0.316488	-0.00253639	0.00110762	0.0220247	-0.648517	0.105809	8.8349e-10	0.00391106	0.00182324	0.0319437	0.0319437	null	null	0.169285
	C1QTNF5	mQTL_BrainMeta	cg02771202	11	119339581	rs4581461	11	119327382	C	T	0.389031	-0.00102482	0.00103994	0.324399	0.433021	0.0639179	1.24713e-11	-0.00236668	0.00242688	0.329464	0.329464	0.232334	9	0.487533
	C1QTNF6	mQTL_BrainMeta	cg20979921	22	37187978	rs4821598	22	37200356	C	T	0.496277	0.00311856	0.00104979	0.00297177	0.465588	0.0420679	1.80306e-28	0.00669812	0.00233458	0.00411656	0.00457788	0.188563	5	0.0786816
	C1QTNF7	mQTL_BrainMeta	cg15162320	4	15278948	rs6828949	4	15278912	C	T	0.58953	-0.00184566	0.00113903	0.105153	-0.543142	0.0651563	7.68569e-17	0.00339811	0.00213637	0.1117	0.1117	0.610125	4	0.28567
	C1QTNF8	mQTL_BrainMeta	cg09250458	16	1089916	rs4984762	16	1064751	G	A	0.674068	-0.00112122	0.00104766	0.284526	0.488201	0.0630623	9.81948e-15	-0.00229663	0.00216638	0.289088	0.280875	0.423691	4	0.452638
	C1QTNF9	mQTL_BrainMeta	cg00967013	13	24161615	rs2793485	13	24162201	C	G	0.559346	-0.00229887	0.00105046	0.0286366	-1.04322	0.0289454	1.90892e-284	0.00220363	0.00100879	0.0289306	0.0289306	0.00118592	7	0.163227
	C1QTNF9B	mQTL_BrainMeta	cg09473359	13	23903794	rs7992072	13	23911723	T	C	0.691756	-5.04926e-05	0.000354601	0.88677	-0.377076	0.0669897	1.81392e-08	0.000133905	0.000940696	0.886806	0.886806	0.945299	14	0.916205
	C1orf100	mQTL_BrainMeta	cg17242981	1	244272631	rs545710	1	244286034	T	C	0.481598	0.00400837	0.00107772	0.000199768	0.344131	0.0442615	7.54842e-15	0.0116478	0.0034716	0.000793157	0.000793157	0.00533561	4	0.036841
	C1orf105	mQTL_BrainMeta	cg13236481	1	172426320	rs9425315	1	172426372	C	T	0.243596	-0.00142267	0.00106597	0.181998	-1.34893	0.0358899	0	0.00105467	0.00079073	0.182273	0.182273	0.0691938	20	0.356146
	C1orf109	mQTL_BrainMeta	cg22449745	1	37691267	rs61776236	1	37680043	G	A	0.443909	0.00167205	0.00101532	0.0995947	-0.461817	0.0389685	2.1256e-32	-0.00362059	0.00221966	0.102859	0.00601224	0.00411038	5	0.274624
	C1orf115	mQTL_BrainMeta	cg06786860	1	220703054	rs4846662	1	220778622	G	A	0.790017	-0.000570127	0.00118341	0.62997	0.561534	0.0727226	1.1489e-14	-0.0010153	0.00211155	0.630635	0.630635	0.613993	6	0.725632
	C1orf122	mQTL_BrainMeta	cg00095214	1	37806528	rs28701975	1	37806635	C	G	0.545659	-0.00346664	0.00110593	0.00172096	1.08768	0.0280479	0	-0.0031872	0.0010201	0.0017817	0.00833743	0.0375576	14	0.0564161
	C1orf127	mQTL_BrainMeta	cg15078958	1	10937599	rs1281028	1	10942574	G	A	0.769616	0.00221626	0.0011844	0.061316	-0.5101	0.0721741	1.57605e-12	-0.00434476	0.0024019	0.0704688	0.0704688	0.407727	5	0.234365
	C1orf141	mQTL_BrainMeta	cg10979602	1	67225112	rs7518660	1	67219760	G	A	0.538233	-0.000139771	0.000352857	0.692022	-0.317798	0.0432525	2.01942e-13	0.000439812	0.00111193	0.692446	0.692446	0.415234	5	0.771913
	C1orf159	mQTL_BrainMeta	cg23926866	1	1123278	rs10907181	1	1130902	G	A	0.810108	0.00181647	0.00118326	0.12475	1.79782	0.0485035	1.00008e-300	0.00101037	0.000658729	0.125073	0.125073	0.614102	5	0.300527
	C1orf167	mQTL_BrainMeta	cg06770735	1	11779974	rs12076233	1	11773505	C	T	0.789112	-0.000883449	0.0012876	0.492637	1.17934	0.0340794	2.07366e-262	-0.000749103	0.00109201	0.492722	0.492722	0.208189	16	0.621578
	C1orf174	mQTL_BrainMeta	cg03315469	1	3947991	rs7519458	1	3947050	A	G	0.531125	-0.000781141	0.000360266	0.0301411	0.735427	0.0535962	7.53486e-43	-0.00106216	0.000495952	0.032221	0.032221	null	null	0.169971
	C1orf198	mQTL_BrainMeta	cg22484397	1	230917183	rs7552372	1	230926333	G	C	0.478191	-0.00315301	0.00104325	0.00250865	-0.407238	0.0430861	3.33232e-21	0.00774242	0.00268955	0.00399308	0.00399308	0.0540132	13	0.0779886
	C1orf21	mQTL_BrainMeta	cg18438894	1	184408391	rs10797963	1	184392431	A	G	0.872873	-0.00205712	0.00141837	0.146962	-0.539553	0.0919851	4.47356e-09	0.00381264	0.00270795	0.159147	0.159147	0.0464441	8	0.333562
	C1orf210	mQTL_BrainMeta	cg23800435	1	43285705	rs3862226	1	43241885	A	C	0.405403	-2.4384e-05	0.00035273	0.944887	-0.38966	0.0619759	3.2307e-10	6.25775e-05	0.000905279	0.94489	0.94489	0.770895	4	0.959317
	C1orf216	mQTL_BrainMeta	cg13794863	1	35691415	rs4653145	1	35691494	C	T	0.880483	-0.00207184	0.00148754	0.163681	-0.453263	0.0511656	8.09173e-19	0.00457094	0.00332216	0.168854	0.168854	0.48004	6	0.342413
	C1orf232	mQTL_BrainMeta	cg08729059	1	26169383	rs2802345	1	26174754	C	G	0.375113	9.819e-05	0.00106301	0.926405	0.364129	0.044349	2.20202e-16	0.000269657	0.00291952	0.926409	0.989371	0.681948	7	0.946793
	C1orf35	mQTL_BrainMeta	cg14255644	1	228102046	rs849749	1	228109044	C	T	0.325975	0.000318701	0.000355309	0.369735	0.422232	0.0652392	9.66773e-11	0.000754801	0.000849545	0.374284	0.374284	0.91419	10	0.526198
	C1orf52	mQTL_BrainMeta	cg17737388	1	85258771	rs2647395	1	85262981	G	C	0.409975	-0.00155665	0.00103853	0.1339	-1.14577	0.0248063	0	0.0013586	0.000906877	0.134104	0.3157	0.446243	15	0.309459
	C1orf53	mQTL_BrainMeta	cg12799049	1	197842357	rs6678151	1	197842152	C	A	0.808335	0.00125518	0.000374144	0.000794232	-0.384219	0.0510838	5.42097e-14	-0.00326683	0.00106625	0.00218516	0.00218516	0.0333749	4	0.0621786
	C1orf68	mQTL_BrainMeta	cg03122282	1	152720074	rs1536157	1	152714297	G	T	0.543382	0.000266765	0.000353064	0.449906	-0.325175	0.0432589	5.60638e-14	-0.000820373	0.00109124	0.452182	0.452182	0.327476	10	0.590398
	C1orf74	mQTL_BrainMeta	cg06375148	1	209784998	rs599021	1	209787577	A	C	0.566383	0.000937354	0.00104542	0.369916	1.05626	0.0272835	0	0.000887425	0.000989998	0.370044	0.370044	0.241959	17	0.522245
	C1orf94	mQTL_BrainMeta	cg25772827	1	34166972	rs297789	1	34165500	T	C	0.65972	0.000422839	0.00035584	0.234721	-0.329823	0.0456565	5.04774e-13	-0.00128202	0.00109338	0.240985	0.240985	0.338255	3	0.411211
	C20orf144	mQTL_BrainMeta	cg09736934	20	33644737	rs4911353	20	33651662	C	T	0.4882	-0.000798592	0.000360909	0.0269168	-0.368179	0.0433871	2.1404e-17	0.00216903	0.00101303	0.0322636	0.0322636	0.739174	4	0.169979
	C20orf203	mQTL_BrainMeta	cg26239085	20	32703353	rs9421	20	32703359	T	C	0.769789	-0.00253815	0.00112419	0.0239603	0.622439	0.0449259	1.19024e-43	-0.00407775	0.00182993	0.0258558	0.0258558	0.131996	11	0.156036
	C20orf204	mQTL_BrainMeta	cg12379775	20	64038438	rs4809389	20	64006347	C	T	0.823792	0.00401021	0.00135388	0.00305631	0.494585	0.0792368	4.32412e-10	0.00810824	0.00302999	0.00745068	0.00745068	0.0314504	3	0.100081
	C20orf27	mQTL_BrainMeta	cg26411441	20	3752393	rs541760	20	3751986	T	C	0.58527	0.000872051	0.00109687	0.426593	1.22618	0.0330813	9.99959e-301	0.000711191	0.000894746	0.426699	0.305278	0.416382	20	0.569323
	C20orf85	mQTL_BrainMeta	cg11800608	20	58149943	rs884341	20	58161618	G	A	0.582392	0.000230492	0.000353877	0.514831	-0.460623	0.0419945	5.40807e-28	-0.000500391	0.00076961	0.515571	0.155572	0.0710468	11	0.640169
	C20orf96	mQTL_BrainMeta	cg13639341	20	291031	rs6075791	20	291796	A	G	0.58265	0.00175075	0.00103256	0.0899746	-0.562819	0.0591132	1.71459e-21	-0.00311067	0.00186349	0.095064	0.095064	0.189774	20	0.265178
	C21orf62	mQTL_BrainMeta	cg17616453	21	32802991	rs1892578	21	32800493	T	C	0.229873	0.000972875	0.0013408	0.468088	0.79647	0.057653	2.07302e-43	0.00122148	0.00168575	0.468701	0.512745	0.318322	4	0.603318
	C21orf91	mQTL_BrainMeta	cg01284306	21	17818312	rs243555	21	17813921	A	G	0.237227	0.000951015	0.00110822	0.390812	-0.508091	0.0699116	3.65869e-13	-0.00187174	0.0021963	0.394089	0.394089	0.111367	3	0.542701
	C22orf15	mQTL_BrainMeta	cg09052401	22	23763257	rs179465	22	23763821	G	C	0.9256	0.00305099	0.00217327	0.160357	-0.824565	0.07092	3.01569e-31	-0.00370011	0.0026548	0.163394	0.163394	0.303204	16	0.337914
	C22orf31	mQTL_BrainMeta	cg16483867	22	29030523	rs2072774	22	29029761	T	C	0.457575	-0.00101756	0.00100624	0.311899	-0.276584	0.0440528	3.41924e-10	0.00367902	0.00368499	0.318096	0.318096	0.61365	7	0.478727
	C22orf42	mQTL_BrainMeta	cg04024164	22	32180408	rs136425	22	32183052	T	A	0.49833	-0.00101226	0.00103398	0.327584	-0.250462	0.0446429	2.01929e-08	0.00404157	0.00419068	0.334836	0.334836	0.607443	3	0.492527
	C2CD2	mQTL_BrainMeta	cg22990871	21	41957468	rs576808	21	41956344	A	G	0.511433	0.000358653	0.000354402	0.311541	0.393063	0.0431344	8.04885e-20	0.000912456	0.000907185	0.314507	0.312821	0.244372	10	0.475723
	C2CD3	mQTL_BrainMeta	cg02284889	11	74171231	rs1726744	11	74154737	A	C	0.465988	6.96268e-05	0.000352873	0.843582	-0.365581	0.0614665	2.72037e-09	-0.000190455	0.00096577	0.843667	0.843667	0.173828	4	0.884481
	C2CD4A	mQTL_BrainMeta	cg19294311	15	62066721	rs62008532	15	62073678	T	C	0.561808	0.00106584	0.00101976	0.295938	0.618636	0.0435108	7.08479e-46	0.00172289	0.00165285	0.297239	0.297239	0.43669	20	0.460324
	C2CD4B	mQTL_BrainMeta	cg26892120	15	62246299	rs2250367	15	62254460	C	G	0.698299	-0.00211165	0.00103848	0.0420123	0.559964	0.0569746	8.50286e-23	-0.00377104	0.00189383	0.0464558	0.0464558	0.291834	7	0.196827
	C2CD4C	mQTL_BrainMeta	cg25232541	19	409888	rs12981152	19	418769	G	A	0.4775	-0.000293191	0.000354156	0.407751	0.344748	0.0448436	1.49687e-14	-0.00085045	0.00103323	0.410451	0.410451	0.299268	14	0.555863
	C2CD4D	mQTL_BrainMeta	cg24051554	1	151839144	rs12029913	1	151842668	C	T	0.522307	-0.00210825	0.00104405	0.0434566	-0.656299	0.0563643	2.46519e-31	0.00321234	0.00161457	0.0466353	0.0466353	0.277713	15	0.197053
	C2orf15	mQTL_BrainMeta	cg09298484	2	99142943	rs13008171	2	99126956	G	A	0.37065	0.000502313	0.000355823	0.15804	0.466675	0.0424983	4.71577e-28	0.00107637	0.00076874	0.161462	0.161462	0.10534	3	0.336162
	C2orf49	mQTL_BrainMeta	cg02563156	2	105361146	rs2576776	2	105358521	G	A	0.52155	-0.000437604	0.000354897	0.217558	0.408558	0.0609179	1.99067e-11	-0.00107109	0.000883215	0.225236	0.225236	0.51288	5	0.397824
	C2orf50	mQTL_BrainMeta	cg03778769	2	11024023	rs11679387	2	11022730	A	G	0.382353	-0.00220633	0.00103022	0.0322246	0.449773	0.0452416	2.74446e-23	-0.00490542	0.00234307	0.0362967	0.0447705	0.0641344	20	0.178434
	C2orf69	mQTL_BrainMeta	cg03014969	2	199910412	rs971232	2	199928158	T	C	0.805886	-0.000620708	0.000361486	0.0859603	0.434866	0.0793747	4.28588e-08	-0.00142735	0.000871129	0.101315	0.101315	0.0628796	4	0.272517
	C2orf72	mQTL_BrainMeta	cg07970146	2	231015659	rs6714741	2	231022161	C	T	0.454637	0.00191801	0.00102914	0.0623636	-0.305312	0.0440011	3.9563e-12	-0.00628212	0.00349025	0.0718753	0.193466	0.0862613	5	0.235742
	C2orf73	mQTL_BrainMeta	cg22058664	2	54371456	rs941353	2	54350195	G	A	0.88881	0.00365531	0.00160065	0.0223926	2.01461	0.0543523	9.99954e-301	0.0018144	0.000796027	0.022648	0.0763851	0.00973184	20	0.148642
	C2orf74	mQTL_BrainMeta	cg06949933	2	61179356	rs935860	2	61179426	C	G	0.4731	-0.00170579	0.00102913	0.0974168	-0.620044	0.0398206	1.14678e-54	0.00275108	0.00166915	0.0993124	0.0993124	0.0101575	20	0.269831
	C2orf76	mQTL_BrainMeta	cg10328089	2	119306338	rs13011366	2	119313239	C	A	0.407719	-0.00110724	0.00105963	0.296058	0.377003	0.0430721	2.0806e-18	-0.00293694	0.00283063	0.299476	0.299476	0.0388649	10	0.462159
	C2orf78	mQTL_BrainMeta	cg20399131	2	73783494	rs4852977	2	73711168	T	C	0.642685	-0.000843371	0.00108328	0.436252	1.27601	0.0344256	9.99905e-301	-0.000660943	0.000849141	0.436353	0.436353	0.122593	11	0.577265
	C2orf80	mQTL_BrainMeta	cg08093097	2	208190016	rs10804167	2	208185116	T	C	0.75952	7.58764e-05	0.00122266	0.950516	-0.419279	0.0454275	2.71595e-20	-0.000180969	0.00291616	0.950517	0.31702	0.154292	9	0.96349
	C2orf88	mQTL_BrainMeta	cg21751145	2	189879548	rs12475694	2	189907882	C	T	0.709664	0.00160514	0.00109284	0.141892	-0.370493	0.0671112	3.37874e-08	-0.00433245	0.00305231	0.155781	0.155781	0.177442	3	0.330115
	C2orf92	mQTL_BrainMeta	cg06698844	2	97664937	rs2167007	2	97676529	T	C	0.274042	0.00184175	0.00118793	0.121049	-0.283012	0.0485189	5.44311e-09	-0.00650768	0.0043432	0.134039	0.134039	0.0409419	4	0.309459
	C3	mQTL_BrainMeta	cg04547181	19	6721844	rs163913	19	6722624	T	C	0.78965	-0.000502948	0.000358188	0.160275	-0.531262	0.0540429	8.33101e-23	0.000946706	0.000681064	0.164517	0.164517	0.94729	14	0.338796
	C3orf14	mQTL_BrainMeta	cg01384143	3	62318879	rs9824098	3	62281124	C	T	0.57006	0.000538386	0.000355755	0.130188	-0.373745	0.0620854	1.7457e-09	-0.00144052	0.000981483	0.142187	0.142187	0.775099	11	0.31644
	C3orf18	mQTL_BrainMeta	cg11728787	3	50572120	rs2269505	3	50560517	A	G	0.858565	-0.000827786	0.00038355	0.0309104	-0.637358	0.0521784	2.58578e-34	0.00129878	0.000611102	0.0335611	0.0335611	9.63777e-06	11	0.171809
	C3orf20	mQTL_BrainMeta	cg02639566	3	14671949	rs7633080	3	14678439	T	C	0.603561	-0.00161823	0.00102348	0.113853	0.389988	0.043163	1.63632e-19	-0.00414944	0.00266426	0.119365	0.119365	0.00768324	10	0.294773
	C3orf22	mQTL_BrainMeta	cg24389347	3	126558850	rs1873394	3	126539202	T	C	0.653446	0.00114231	0.00104587	0.27474	0.355332	0.044205	9.11061e-16	0.00321477	0.0029704	0.279134	0.279134	0.304439	13	0.444713
	C3orf52	mQTL_BrainMeta	cg21572731	3	112086134	rs746026	3	112084849	C	G	0.62763	-0.00116198	0.00105049	0.268666	0.390361	0.0431127	1.37262e-19	-0.00297669	0.00271107	0.272215	0.272215	0.257682	12	0.438612
	C3orf56	mQTL_BrainMeta	cg02748582	3	127116319	rs17752844	3	127116281	C	T	0.45395	-0.00236087	0.00102178	0.0208582	-0.346518	0.0437951	2.52804e-15	0.00681314	0.00307188	0.0265611	0.0265611	0.00119479	13	0.158068
	C3orf62	mQTL_BrainMeta	cg14798641	3	49277487	rs11717524	3	49224161	T	C	0.621206	-0.0062635	0.00118293	1.19066e-07	0.482348	0.0623209	9.96045e-15	-0.0129854	0.00297141	1.24176e-05	1.24176e-05	1.11817e-06	6	0.00469834
	C3orf70	mQTL_BrainMeta	cg03780653	3	185070548	rs12696538	3	184973450	C	G	0.776881	0.00262456	0.00125903	0.0371071	0.507961	0.0722046	1.99232e-12	0.00516685	0.00258512	0.0456424	0.0294641	0.300407	16	0.195236
	C3orf80	mQTL_BrainMeta	cg13036381	3	160224708	rs7624902	3	160286238	G	A	0.535503	-5.58029e-05	0.000352863	0.874344	-0.356513	0.0619513	8.6776e-09	0.000156524	0.000990135	0.874391	0.874391	null	null	0.907356
	C3orf84	mQTL_BrainMeta	cg24898236	3	49191266	rs4955420	3	49171432	C	T	0.663742	-0.0017614	0.000395541	8.46247e-06	-0.380804	0.0441955	6.91167e-18	0.00462547	0.00116922	7.62058e-05	7.62058e-05	2.9738e-05	8	0.0137247
	C3orf85	mQTL_BrainMeta	cg13916298	3	109177252	rs6775713	3	109176997	C	G	0.421292	-0.00121924	0.00102083	0.232339	0.495386	0.0422244	8.71347e-32	-0.00246118	0.00207133	0.234749	0.234749	0.377276	20	0.404725
	C4BPA	mQTL_BrainMeta	cg26514552	1	207104105	rs11120183	1	207089986	A	T	0.507802	-0.00179357	0.00102407	0.0798756	0.348603	0.0616678	1.57743e-08	-0.00514501	0.0030754	0.0943363	0.0943363	0.0417365	3	0.263741
	C4BPB	mQTL_BrainMeta	cg26407558	1	207089361	rs11120183	1	207089986	A	T	0.507802	-0.00179357	0.00102407	0.0798756	-0.33835	0.0429114	3.14914e-15	0.00530093	0.00310043	0.0873143	0.0873143	0.0450648	4	0.256006
	C4orf19	mQTL_BrainMeta	cg17914485	4	37461692	rs1463573	4	37475420	G	A	0.768652	-0.00123802	0.00115456	0.283591	1.42718	0.038504	1e-300	-0.000867459	0.000809319	0.283793	0.342623	0.410426	20	0.448797
	C4orf3	mQTL_BrainMeta	cg05550861	4	119301067	rs11723550	4	119368806	T	C	0.532717	0.00211823	0.00102502	0.0387784	0.623454	0.0571504	1.04411e-27	0.00339758	0.00167334	0.0423137	0.022445	0.275019	10	0.188369
	C4orf36	mQTL_BrainMeta	cg16500150	4	86904121	rs12641570	4	86899421	G	A	0.540534	0.000760486	0.000359817	0.0345552	-0.629236	0.056778	1.52739e-28	-0.00120859	0.000582138	0.0378833	0.0378833	null	null	0.180751
	C4orf45	mQTL_BrainMeta	cg05006432	4	159056583	rs594723	4	159073644	G	C	0.553405	-0.00124991	0.00103309	0.226329	-0.335448	0.0435355	1.30684e-14	0.00372609	0.00311748	0.232	0.232	0.380445	6	0.402908
	C4orf48	mQTL_BrainMeta	cg21202355	4	2047003	rs3135056	4	2105109	C	A	0.933227	-0.000273201	0.000393278	0.487258	-0.899623	0.107945	7.80956e-17	0.000303684	0.000438675	0.488764	0.488764	0.986638	9	0.618184
	C4orf50	mQTL_BrainMeta	cg26135441	4	6194651	rs879420	4	6194685	G	A	0.519528	0.000494942	0.000356232	0.164717	0.465802	0.059874	7.26929e-15	0.00106256	0.000776871	0.171393	0.171393	null	null	0.344587
	C4orf51	mQTL_BrainMeta	cg19640007	4	145679619	rs9308191	4	145665062	G	A	0.530022	-0.000718419	0.000358126	0.0448509	0.317758	0.0443195	7.51565e-13	-0.0022609	0.00117033	0.0533772	0.0533772	0.314362	11	0.207068
	C4orf54	mQTL_BrainMeta	cg09176893	4	99653439	rs1388293	4	99680162	C	T	0.566742	-0.000765966	0.00110948	0.489953	-0.382059	0.0617965	6.30806e-10	0.00200484	0.002922	0.492638	0.492638	0.11906	3	0.621578
	C5AR1	mQTL_BrainMeta	cg02892690	19	47309735	rs73063338	19	47304259	G	A	0.737875	-0.00247886	0.00110536	0.0249243	-0.291316	0.0467862	4.76857e-10	0.00850918	0.00403298	0.034867	0.034867	0.885836	10	0.175139
	C5orf15	mQTL_BrainMeta	cg20442289	5	133970013	rs4279383	5	133971415	G	A	0.460158	-0.000690913	0.000358482	0.0539384	-0.381309	0.0426858	4.14885e-19	0.00181195	0.000961767	0.0595678	0.0563663	0.172007	11	0.215953
	C5orf22	mQTL_BrainMeta	cg00368022	5	31532546	rs10940954	5	31524370	G	A	0.83228	-0.000310631	0.00150127	0.836079	-0.374949	0.0606912	6.4922e-10	0.000828462	0.00400618	0.836169	0.836169	null	null	0.879595
	C5orf47	mQTL_BrainMeta	cg03721175	5	173963424	rs6875935	5	173963379	C	T	0.354145	-0.000631539	0.00035786	0.077603	1.04775	0.0297295	4.43828e-272	-0.000602758	0.000341979	0.077975	0.077975	0.378619	10	0.244511
	C5orf49	mQTL_BrainMeta	ch.5.240336F	5	7757856	rs4072339	5	7757926	T	G	0.572144	0.00136806	0.00103359	0.185637	-0.287095	0.0436395	4.74273e-11	-0.00476519	0.00367232	0.194426	0.194426	0.323014	6	0.369102
	C5orf52	mQTL_BrainMeta	cg00312553	5	157671545	rs1122443	5	157701068	A	T	0.534717	0.00290802	0.00102717	0.00463884	1.21501	0.0327799	9.99923e-301	0.00239341	0.000847861	0.00475949	0.00475949	0.0820683	15	0.083632
	C5orf58	mQTL_BrainMeta	cg26967723	5	170190914	rs1990942	5	170188387	C	A	0.861972	0.000193752	0.00037395	0.604373	-0.520938	0.0879	3.0949e-09	-0.000371929	0.000720578	0.605747	0.605747	0.592443	11	0.707564
	C5orf63	mQTL_BrainMeta	cg22905511	5	127073506	rs248082	5	127172955	G	C	0.465941	-0.00173208	0.00102331	0.0905273	0.350501	0.0618417	1.44721e-08	-0.00494173	0.00304698	0.104837	0.104837	0.172194	6	0.276922
	C6orf118	mQTL_BrainMeta	cg18235662	6	164554454	rs9459138	6	164555139	T	C	0.67962	-0.00143448	0.00105466	0.173789	-0.442018	0.0435064	2.99558e-24	0.00324529	0.0024073	0.177625	0.177625	0.387823	11	0.351358
	C6orf132	mQTL_BrainMeta	cg18486258	6	42143012	rs11755165	6	42143583	A	G	0.5636	0.00147743	0.00107229	0.168258	0.412029	0.0619007	2.80837e-11	0.00358574	0.00265764	0.177266	0.177266	null	null	0.351003
	C6orf141	mQTL_BrainMeta	cg25518400	6	49549440	rs9463501	6	49549852	A	G	0.285533	0.00291258	0.0012412	0.0189462	-0.374349	0.047336	2.60863e-15	-0.00778038	0.0034585	0.0244717	0.0244717	0.0103755	6	0.153005
	C6orf52	mQTL_BrainMeta	cg02964172	6	10599226	rs12153853	6	10599263	C	T	0.540758	-0.00139396	0.00102404	0.173438	-0.361474	0.0428461	3.26787e-17	0.00385633	0.00286959	0.178994	0.178994	0.310437	17	0.352574
	C6orf58	mQTL_BrainMeta	cg14186264	6	127577160	rs2326624	6	127562290	T	A	0.601719	7.77192e-05	0.00101642	0.93905	0.375343	0.0594561	2.7378e-10	0.000207062	0.00270818	0.939055	0.939055	0.0426358	7	0.955774
	C6orf62	mQTL_BrainMeta	cg12104246	6	24718361	rs3813685	6	24720812	C	G	0.643908	-0.000993255	0.00103348	0.336514	0.496095	0.0617444	9.38404e-16	-0.00200215	0.00209808	0.339945	0.339945	0.847374	19	0.497263
	C7	mQTL_BrainMeta	cg19684783	5	40905153	rs2455303	5	40951842	G	A	0.805937	0.0006488	0.000360007	0.0715156	-0.459801	0.0767096	2.04681e-09	-0.00141104	0.000817585	0.084371	0.084371	0.0243609	8	0.252118
	C7orf25	mQTL_BrainMeta	cg02370113	7	42912490	rs658884	7	42912211	A	G	0.874175	0.00119252	0.00198653	0.548304	-1.52349	0.0405606	0	-0.000782757	0.0013041	0.548355	0.548355	0.154329	12	0.665634
	C7orf26	mQTL_BrainMeta	cg08914129	7	6589371	rs6949926	7	6583127	T	C	0.555427	0.00142304	0.00102075	0.163284	0.28585	0.0436446	5.77353e-11	0.00497828	0.00365094	0.172706	0.172706	0.11402	5	0.345904
	C7orf31	mQTL_BrainMeta	cg12574408	7	25179924	rs4719804	7	25176846	C	G	0.777249	0.00300363	0.00137118	0.0284845	-0.623214	0.0720277	5.04177e-18	-0.00481959	0.00226959	0.0337078	0.0337078	0.0487755	11	0.172205
	C7orf33	mQTL_BrainMeta	cg24429310	7	148338904	rs1177928	7	148339427	T	C	0.759839	-0.00269184	0.00135037	0.0462176	-0.501352	0.049281	2.60823e-24	0.00536916	0.00274469	0.0504414	0.0504414	0.0227835	9	0.20231
	C7orf50	mQTL_BrainMeta	cg00348551	7	1138329	rs7810719	7	1136664	C	T	0.477689	-0.000653405	0.000357178	0.0673466	-0.343656	0.0598163	9.18186e-09	0.00190133	0.00109076	0.0813125	0.0813125	null	null	0.248741
	C7orf57	mQTL_BrainMeta	cg22825780	7	48036407	rs7779252	7	48010973	T	C	0.585908	-0.000416165	0.000355497	0.241737	1.22966	0.033175	9.99983e-301	-0.000338439	0.000289246	0.241972	0.241972	0.476894	20	0.411616
	C8B	mQTL_BrainMeta	cg23691223	1	57319364	rs1262815	1	57325505	T	C	0.786846	-0.00292479	0.00138933	0.0352756	1.22199	0.0327294	4.2494e-305	-0.00239346	0.00113875	0.0355672	0.105233	0.185359	8	0.176633
	C8orf33	mQTL_BrainMeta	cg26712673	8	145501817	rs4256628	8	144308151	G	A	0.87159	-0.00126339	0.00138925	0.363135	-0.955523	0.0866128	2.67473e-28	0.0013222	0.00145884	0.364759	0.364759	0.648761	7	0.518727
	C8orf34	mQTL_BrainMeta	cg20207219	8	68330274	rs13257807	8	68371113	A	G	0.442735	0.00268609	0.00104001	0.00980143	0.464346	0.0604307	1.54272e-14	0.00578467	0.00236286	0.0143587	0.0143587	0.0289334	20	0.126599
	C8orf48	mQTL_BrainMeta	cg03566418	8	13566571	rs17225114	8	13566582	T	G	0.489987	0.000878882	0.000361904	0.0151616	0.567779	0.0494765	1.74711e-30	0.00154793	0.000651519	0.0175072	0.0175072	0.94145	16	0.136703
	C8orf58	mQTL_BrainMeta	cg12137450	8	22600533	rs10095121	8	22680913	C	T	0.333148	-0.000251358	0.00035428	0.47802	-0.698278	0.0592749	4.93039e-32	0.000359969	0.000508282	0.478816	0.478816	0.302262	13	0.610689
	C8orf74	mQTL_BrainMeta	cg27411982	8	10612543	rs35602868	8	10611723	G	A	0.556319	-0.00199786	0.00104281	0.0553842	-0.595302	0.0372422	1.63609e-57	0.00335605	0.00176427	0.0571404	0.0571404	0.0109589	20	0.211843
	C8orf82	mQTL_BrainMeta	cg21421171	8	144530231	rs9071	8	144525122	G	A	0.526348	-0.00101669	0.000366546	0.00554226	0.358653	0.0430368	7.83958e-17	-0.00283475	0.00107713	0.0084944	0.0084944	0.0636008	12	0.104905
	C8orf88	mQTL_BrainMeta	cg01676962	8	90984773	rs2740792	8	90985451	A	G	0.266941	0.00370319	0.00111923	0.000937318	0.321851	0.0456691	1.82219e-12	0.0115059	0.00384166	0.00274411	0.00274411	0.00619088	5	0.0670581
	C9	mQTL_BrainMeta	cg11706163	5	39364393	rs2738239	5	39375263	C	T	0.479245	0.00102504	0.00101281	0.3115	-0.377883	0.061405	7.55812e-10	-0.00271259	0.00271622	0.317958	0.317958	0.0993407	9	0.478727
	C9orf116	mQTL_BrainMeta	cg18776287	9	135501424	rs3762067	9	135497894	A	G	0.471093	-0.00015323	0.000353201	0.664411	-1.02583	0.0275456	1.47327e-303	0.000149372	0.000344332	0.664432	0.664432	0.527535	9	0.751382
	C9orf131	mQTL_BrainMeta	cg13921251	9	35036081	rs885451	9	34997572	C	G	0.512616	-0.0020518	0.00101664	0.04357	-0.42267	0.0607258	3.39544e-12	0.00485437	0.00250437	0.0525789	0.0525789	0.0575062	8	0.205975
	C9orf152	mQTL_BrainMeta	cg14170787	9	110127106	rs1969944	9	110141579	A	G	0.812349	0.000150102	0.000355732	0.67306	-0.355142	0.0558115	1.97532e-10	-0.000422654	0.00100386	0.673735	0.673735	0.633293	3	0.758314
	C9orf153	mQTL_BrainMeta	cg10572262	9	86259523	rs1061946	9	86259202	G	A	0.438716	0.00043008	0.000355866	0.226837	-1.09396	0.0279243	0	-0.000393141	0.000325456	0.227058	0.227058	0.109956	7	0.399423
	C9orf40	mQTL_BrainMeta	cg19102271	9	74953058	rs1176823	9	74933453	T	G	0.526667	-0.000892453	0.00101932	0.38128	-0.297961	0.0435705	7.99712e-12	0.0029952	0.0034489	0.385147	0.385147	0.283592	9	0.535484
	C9orf50	mQTL_BrainMeta	cg14023737	9	129624599	rs9691	9	129634887	A	G	0.399044	-6.38977e-05	0.000352515	0.856162	0.317055	0.0435226	3.22051e-13	-0.000201535	0.00111219	0.856206	0.856206	0.00393494	3	0.893704
	C9orf64	mQTL_BrainMeta	cg13417559	9	83956517	rs1572030	9	83956696	G	A	0.5375	0.000321559	0.000353538	0.363062	-0.561726	0.0413854	5.78648e-42	-0.000572449	0.00063079	0.364136	0.364136	0.0674439	9	0.518074
	C9orf72	mQTL_BrainMeta	cg13958452	9	27571486	rs2120721	9	27566143	C	G	0.518917	0.00151865	0.00103005	0.140391	0.450044	0.060404	9.29393e-14	0.00337444	0.00233317	0.148095	0.148095	0.175825	5	0.32305
	C9orf78	mQTL_BrainMeta	cg10531986	9	129890187	rs10739762	9	129893373	T	C	0.493876	0.00161379	0.00101832	0.113021	-0.380832	0.0426463	4.25924e-19	-0.00423754	0.00271571	0.11867	0.276266	0.157528	17	0.293702
	CA1	mQTL_BrainMeta	cg07736716	8	85379411	rs12541299	8	85299698	T	C	0.630867	-7.94622e-05	0.00114652	0.944745	0.357866	0.0640625	2.32087e-08	-0.000222044	0.00320401	0.944749	0.944749	0.68268	7	0.959251
	CA10	mQTL_BrainMeta	cg04881814	17	52159212	rs2089008	17	52172004	C	T	0.336255	0.00072707	0.00118038	0.537921	-0.555055	0.0465808	9.77296e-33	-0.00130991	0.00212945	0.538463	0.538463	0.441722	17	0.658625
	CA12	mQTL_BrainMeta	cg09848010	15	63371309	rs4984271	15	63386235	G	A	0.958509	0.00595569	0.00251736	0.0179887	1.28905	0.142512	1.49336e-19	0.0046202	0.00201857	0.0220879	0.0220879	null	null	0.147424
	CA13	mQTL_BrainMeta	cg03315270	8	85277461	rs16913721	8	85270060	G	A	0.643251	0.000513691	0.000357252	0.150464	-0.425377	0.0613288	4.03373e-12	-0.00120762	0.000857707	0.159144	0.159144	0.611245	3	0.333562
	CA2	mQTL_BrainMeta	cg25765720	8	85644674	rs13273302	8	85636532	A	G	0.33215	-0.00171441	0.00114222	0.13337	-0.424	0.0721562	4.19954e-09	0.00404343	0.00278041	0.145876	0.145876	null	null	0.320547
	CA4	mQTL_BrainMeta	cg01069941	17	60141489	rs345195	17	60144638	G	A	0.878026	0.00229358	0.00202191	0.256641	-0.551804	0.0593629	1.46621e-20	-0.00415652	0.00369136	0.26016	0.26016	null	null	0.428032
	CA5A	mQTL_BrainMeta	cg07544223	16	87931754	rs12927592	16	87942855	T	C	0.6888	0.00164365	0.00103826	0.113403	0.407333	0.0444471	4.98004e-20	0.00403514	0.00258666	0.118765	0.191304	0.645582	14	0.293865
	CA6	mQTL_BrainMeta	cg01550810	1	8918518	rs7534552	1	8909160	A	G	0.65755	-0.000550678	0.000357217	0.123176	1.17543	0.0301608	0	-0.00046849	0.00030414	0.123469	0.289836	0.027355	20	0.298947
	CA7	mQTL_BrainMeta	cg11258532	16	66843970	rs461943	16	66832374	A	C	0.57787	0.0010704	0.00101912	0.293572	-0.405734	0.0394449	8.13985e-25	-0.00263819	0.00252486	0.296076	0.296076	0.0121205	9	0.45922
	CA8	mQTL_BrainMeta	cg12149911	8	60281733	rs13280153	8	60284620	A	C	0.408667	0.0022134	0.00103203	0.0319764	-0.50691	0.041616	3.94113e-34	-0.00436646	0.00206724	0.0346682	0.0346682	0.0700372	17	0.174988
	CAAP1	mQTL_BrainMeta	cg13474488	9	26722562	rs2043465	9	26723382	A	C	0.454687	0.00126094	0.00102151	0.217061	0.38032	0.0426778	5.03741e-19	0.00331545	0.00271157	0.221441	0.0795858	0.0539992	7	0.394096
	CAB39	mQTL_BrainMeta	cg19702343	2	230690472	rs938907	2	230690708	A	G	0.2127	0.000814993	0.00115958	0.482159	0.685725	0.0499383	6.58108e-43	0.00118851	0.00169324	0.482732	0.482732	0.185484	13	0.613718
	CAB39L	mQTL_BrainMeta	cg01617920	13	49351402	rs2407610	13	49346889	C	T	0.514529	0.000737719	0.00102589	0.472079	-0.397929	0.0427345	1.25864e-20	-0.0018539	0.00258575	0.473395	0.473395	0.286041	5	0.607257
	CABCOCO1	mQTL_BrainMeta	cg16063112	10	61663321	rs7071852	10	61663275	A	G	0.671199	0.000630257	0.00101744	0.535618	0.271706	0.0448177	1.34043e-09	0.00231963	0.00376413	0.537733	0.537733	0.241134	6	0.657988
	CABIN1	mQTL_BrainMeta	cg12198042	22	24011051	rs4822469	22	24028666	G	C	0.827178	0.00125964	0.00124421	0.311347	0.570348	0.0494503	8.91643e-31	0.00220855	0.00218989	0.313204	0.313204	0.714561	5	0.474634
	CABLES1	mQTL_BrainMeta	cg06230674	18	23137027	rs8096254	18	23133251	A	G	0.740504	0.00201419	0.00113872	0.0769249	0.310916	0.0529478	4.3027e-09	0.00647825	0.00382503	0.0903326	0.0903326	0.162064	4	0.259306
	CABLES2	mQTL_BrainMeta	cg21078065	20	62417405	rs6121588	20	62421984	A	G	0.438911	-0.000948902	0.000362277	0.00881171	-1.0795	0.0291218	9.01066e-301	0.000879016	0.000336432	0.00898145	0.00898145	0.77358	14	0.106247
	CABP1	mQTL_BrainMeta	cg13504434	12	120650508	rs1151874	12	120654752	C	T	0.71825	-0.00115332	0.000368888	0.00176918	0.510625	0.0503655	3.73227e-24	-0.00225864	0.000755994	0.00281144	0.00281144	0.653402	10	0.0676565
	CABP5	mQTL_BrainMeta	cg09422355	19	48043901	rs1171099	19	48028119	C	T	0.538398	-0.000216846	0.000353037	0.539063	-0.270213	0.0439383	7.75712e-10	0.000802501	0.00131302	0.541074	0.541074	0.680654	6	0.660222
	CABP7	mQTL_BrainMeta	cg27665648	22	29716414	rs140099	22	29732032	C	T	0.542106	0.000514705	0.00101053	0.610514	-0.255337	0.0439496	6.25601e-09	-0.00201579	0.00397283	0.611879	0.611879	0.577391	12	0.711896
	CABYR	mQTL_BrainMeta	cg24703660	18	24139585	rs3760595	18	24136809	G	A	0.35682	7.39506e-05	0.000352987	0.834058	-0.398102	0.0439174	1.24838e-19	-0.000185758	0.000886911	0.834102	0.834102	0.665814	17	0.878244
	CACFD1	mQTL_BrainMeta	cg13561918	9	133463439	rs3124764	9	133464832	C	T	0.867622	-0.00232561	0.00142998	0.103882	-0.330602	0.0564293	4.66551e-09	0.00703448	0.00448896	0.1171	0.1171	null	null	0.291861
	CACHD1	mQTL_BrainMeta	cg02697373	1	64357213	rs705554	1	64279981	C	A	0.40105	0.0011484	0.00104682	0.272624	0.669625	0.0500672	8.51819e-41	0.00171499	0.00156854	0.274232	0.274232	0.0362625	20	0.439956
	CACNA1A	mQTL_BrainMeta	cg03104569	19	13505050	rs1422256	19	13497157	T	C	0.672938	0.000770573	0.000361401	0.0329919	0.408489	0.0660809	6.34362e-10	0.0018864	0.000935877	0.0438367	0.0438367	0.04564	17	0.191102
	CACNA1C	mQTL_BrainMeta	cg19251738	12	1958524	rs2240612	12	1949079	C	T	0.523893	-0.000218502	0.000353251	0.536215	0.361555	0.0597729	1.45926e-09	-0.000604341	0.000982128	0.538331	0.538331	0.286273	4	0.658551
	CACNA1E	mQTL_BrainMeta	cg11824956	1	181317707	rs898114	1	181317735	C	A	0.461129	-0.00219745	0.00102968	0.0328342	-0.421905	0.0424296	2.68778e-23	0.00520839	0.00249613	0.0369252	0.0369252	0.0182354	12	0.179067
	CACNA1G	mQTL_BrainMeta	cg16829453	17	50559285	rs198535	17	50557691	G	A	0.419212	0.00243571	0.00105126	0.0205064	0.58404	0.0409683	4.1181e-46	0.00417044	0.00182359	0.0221992	0.00749027	0.0565162	7	0.147527
	CACNA1H	mQTL_BrainMeta	cg07590294	16	1129022	rs12930461	16	1129309	A	T	0.469568	0.000538085	0.00103902	0.604545	-0.597857	0.0576992	3.70681e-25	-0.000900023	0.00174008	0.604996	0.604996	null	null	0.707108
	CACNA1I	mQTL_BrainMeta	cg13226135	22	39655466	rs136835	22	39652898	C	A	0.499795	-0.00217446	0.00104094	0.0367142	-0.48554	0.0430064	1.47128e-29	0.00447843	0.00218028	0.0399695	0.111775	0.0670815	20	0.184569
	CACNA1S	mQTL_BrainMeta	cg15892617	1	201112552	rs6697303	1	201132285	T	C	0.443092	-0.00119391	0.00102008	0.241837	0.455112	0.0604594	5.16926e-14	-0.00262333	0.00226831	0.247472	0.214766	0.130028	9	0.417015
	CACNA2D1	mQTL_BrainMeta	cg14607894	7	82335569	rs42050	7	82327424	G	A	0.464958	-0.000118055	0.000352863	0.737954	-0.315428	0.0435608	4.45123e-13	0.000374271	0.00111988	0.738223	0.738223	0.10375	12	0.807359
	CACNA2D3	mQTL_BrainMeta	cg07806361	3	54297277	rs7627029	3	54280243	G	A	0.432716	0.00131426	0.00102149	0.198232	-0.239822	0.0437697	4.27297e-08	-0.00548014	0.00437523	0.210374	0.210374	0.42474	10	0.383726
	CACNA2D4	mQTL_BrainMeta	cg11692031	12	1908884	rs2470436	12	1907085	A	G	0.740174	0.00272481	0.00122417	0.026025	0.481567	0.0456004	4.53774e-26	0.00565822	0.00259791	0.0294069	0.0294069	0.0475485	20	0.16374
	CACNB2	mQTL_BrainMeta	cg02635932	10	18260849	rs2357928	10	18260712	A	G	0.5132	0.00113579	0.000368717	0.00206726	1.04337	0.0286331	1.01609e-290	0.00108858	0.00035465	0.00214455	0.01004	0.0233256	14	0.061954
	CACNB3	mQTL_BrainMeta	cg20438663	12	48819298	rs2453467	12	48846168	T	C	0.789581	-0.00267183	0.0014172	0.0593916	-0.864798	0.0581793	5.61533e-50	0.00308954	0.0016519	0.0614421	0.0614421	0.451987	13	0.219169
	CACNG2	mQTL_BrainMeta	cg26757722	22	36702758	rs1883989	22	36709425	C	T	0.397507	0.00387961	0.00105665	0.000241025	-0.359238	0.0431694	8.67927e-17	-0.0107996	0.00321494	0.000781755	0.000781755	0.000385602	9	0.0367477
	CACNG3	mQTL_BrainMeta	cg04384123	16	24253238	rs1389825	16	24245255	C	T	0.471408	0.00190872	0.00102981	0.0638153	0.55583	0.0408453	3.58127e-42	0.003434	0.00186985	0.066282	0.066282	0.104276	12	0.227001
	CACNG4	mQTL_BrainMeta	cg05873137	17	66904955	rs2041328	17	66904897	A	T	0.509979	-0.00116269	0.00102124	0.254908	-1.06094	0.0282546	0	0.0010959	0.00096302	0.255127	0.255127	0.69829	13	0.423313
	CACNG5	mQTL_BrainMeta	cg18373158	17	66688990	rs759117	17	66705505	A	G	0.600899	-0.000553018	0.000356725	0.121078	-0.361077	0.0440589	2.49928e-16	0.00153158	0.00100547	0.127696	0.127696	0.905931	9	0.303216
	CACNG6	mQTL_BrainMeta	cg23067810	19	54024132	rs681198	19	54024694	G	A	0.424505	0.000964428	0.000362864	0.00786481	0.488621	0.0417028	1.04606e-31	0.00197377	0.000761496	0.00954283	0.00191958	0.452619	6	0.108565
	CACNG8	mQTL_BrainMeta	cg23752563	19	53962933	rs8111479	19	53975291	G	A	0.1987	-0.00103756	0.000367555	0.00475936	0.611901	0.0916901	2.49639e-11	-0.00169564	0.000652204	0.00932613	0.00932613	0.112909	10	0.107414
	CACTIN	mQTL_BrainMeta	cg23480820	19	3659795	rs9304905	19	3658035	G	C	0.589091	0.00176628	0.00103758	0.0886983	0.355316	0.0439601	6.33512e-16	0.00497101	0.00298423	0.095761	0.095761	0.0386976	20	0.265958
	CAD	mQTL_BrainMeta	cg01051318	2	27217896	rs1275529	2	27208545	C	T	0.942088	0.00482211	0.00240772	0.0452016	-0.809444	0.128318	2.82474e-10	-0.00595731	0.00312085	0.0562783	0.0562783	0.222259	4	0.211161
	CADM1	mQTL_BrainMeta	cg04055981	11	115173330	rs11215397	11	115173356	G	A	0.466529	-0.00243418	0.00101875	0.0168766	-0.358642	0.0434658	1.56912e-16	0.00678721	0.00295727	0.0217279	0.0217279	0.00737236	20	0.146954
	CADM2	mQTL_BrainMeta	cg23015361	3	83606855	rs1840219	3	83617021	T	A	0.858338	0.00253915	0.00148154	0.0865543	-0.505393	0.0634488	1.64732e-15	-0.0050241	0.00299854	0.0938332	0.0938332	0.765759	8	0.263588
	CADPS	mQTL_BrainMeta	cg04949153	3	62718831	rs6445297	3	62719243	T	G	0.461265	-0.00164151	0.00104881	0.117557	0.472316	0.0418525	1.55193e-29	-0.00347545	0.00224183	0.121076	0.121076	0.236966	14	0.297082
	CAGE1	mQTL_BrainMeta	cg05907686	6	7389723	rs10458104	6	7486547	C	T	0.431254	-0.000462815	0.00101642	0.648867	1.22305	0.0329968	9.99901e-301	-0.000378409	0.000831117	0.648892	0.648892	0.322718	20	0.739433
	CALB1	mQTL_BrainMeta	cg16675357	8	90160964	rs10216559	8	90161094	A	G	0.707255	-0.0044102	0.00112789	9.22493e-05	0.55942	0.0445528	3.66962e-36	-0.00788353	0.00211168	0.000188992	0.000188992	0.000472322	9	0.0199273
	CALB2	mQTL_BrainMeta	cg02891785	16	71326860	rs11075885	16	71322568	A	G	0.471638	0.00199076	0.00102763	0.0527159	-0.409971	0.0610439	1.86771e-11	-0.00485586	0.00260878	0.0626945	0.0626945	0.120376	14	0.221252
	CALCA	mQTL_BrainMeta	cg24442913	11	14973060	rs7945166	11	15071941	T	C	0.724062	0.00113959	0.0012873	0.37602	0.469994	0.0686181	7.41547e-12	0.00242469	0.00276176	0.37997	0.37997	0.694217	3	0.530682
	CALCB	mQTL_BrainMeta	cg03486485	11	14905458	rs11023350	11	14839971	T	G	0.556664	-0.000684121	0.000358039	0.0560376	-1.22523	0.0330556	9.99995e-301	0.00055836	0.00029261	0.0563642	0.0563642	0.689382	9	0.211184
	CALCOCO1	mQTL_BrainMeta	cg12594635	12	53735673	rs2365675	12	53778939	A	G	0.90184	-0.000524043	0.000359472	0.144892	-0.801193	0.0948247	2.93307e-17	0.000654079	0.000455301	0.150835	0.285088	null	null	0.325586
	CALCOCO2	mQTL_BrainMeta	cg20396069	17	48830760	rs35929648	17	48925181	G	A	0.708813	0.00266491	0.00112318	0.0176608	0.364314	0.0663421	3.98662e-08	0.00731487	0.00335845	0.0294023	0.0294023	0.0280854	6	0.16374
	CALCR	mQTL_BrainMeta	cg17449465	7	93575983	rs2051749	7	93570290	G	T	0.468782	0.00118081	0.00102194	0.247899	-0.288602	0.0459841	3.47093e-10	-0.00409149	0.00360049	0.255802	0.255802	0.44409	4	0.423777
	CALCRL	mQTL_BrainMeta	cg19333194	2	187228810	rs1706253	2	187291908	G	A	0.679938	0.00165212	0.00108819	0.128956	0.511771	0.0632067	5.64333e-16	0.00322825	0.00216338	0.13564	0.13564	0.00985222	6	0.311126
	CALD1	mQTL_BrainMeta	cg27284032	7	134736098	rs6467556	7	134763249	C	T	0.609856	0.000324027	0.00106886	0.761773	1.24464	0.0335793	9.99968e-301	0.000260337	0.000858794	0.761781	0.761781	0.192742	14	0.82499
	CALHM1	mQTL_BrainMeta	cg26712428	10	103459014	rs2986018	10	103458602	C	T	0.76975	-0.000358897	0.000356556	0.314144	0.467047	0.0561715	9.20119e-17	-0.000768438	0.000769	0.317664	0.317664	0.278084	11	0.478727
	CALHM2	mQTL_BrainMeta	cg23691246	10	103447277	rs2281860	10	103441820	C	T	0.613279	0.000737812	0.000359125	0.0399301	0.4828	0.041958	1.2198e-30	0.00152819	0.000755601	0.043126	0.043126	0.955743	10	0.189994
	CALHM3	mQTL_BrainMeta	cg17159890	10	103473336	rs2986034	10	103472823	G	A	0.23457	0.000449038	0.000356872	0.208297	-1.16476	0.0322973	8.44366e-285	-0.000385521	0.000306579	0.208574	0.208574	0.204106	18	0.382345
	CALHM4	mQTL_BrainMeta	cg01184539	6	116527787	rs3178185	6	116524777	G	A	0.51229	0.000943384	0.00101802	0.354092	-0.274799	0.0446898	7.79546e-10	-0.003433	0.00374645	0.359492	0.359492	0.431598	7	0.514072
	CALHM6	mQTL_BrainMeta	cg06608376	6	116462411	rs1407073	6	116519373	C	G	0.932251	0.00148694	0.00170484	0.383107	-1.11104	0.123136	1.83178e-19	-0.00133833	0.0015416	0.385318	0.385318	0.404423	9	0.535604
	CALM1	mQTL_BrainMeta	cg13763345	14	90555951	rs4904704	14	90555669	G	A	0.595	-0.00219929	0.00104583	0.0354736	-1.1108	0.0297798	1.61756e-304	0.00197992	0.000943008	0.0357661	0.0357661	0.0145962	12	0.176941
	CALM2	mQTL_BrainMeta	cg13204236	2	47249593	rs904160	2	47250445	T	C	0.44238	-0.000292933	0.000353299	0.407026	0.528598	0.0428381	5.55462e-35	-0.00055417	0.000669876	0.408083	0.408083	0.346201	7	0.553674
	CALML3	mQTL_BrainMeta	cg02241986	10	5524580	rs2231413	10	5524306	G	T	0.439081	0.000537974	0.000356323	0.131096	0.31396	0.0435231	5.44756e-13	0.00171351	0.00115952	0.139468	0.139468	0.560426	5	0.315032
	CALML4	mQTL_BrainMeta	cg11530995	15	68205654	rs11071987	15	68203416	T	C	0.569083	0.000528316	0.000355461	0.137204	0.520133	0.042614	2.89863e-34	0.00101573	0.000688451	0.140108	0.140108	0.910742	5	0.315139
	CALML5	mQTL_BrainMeta	cg27250032	10	5502177	rs4078293	10	5502227	G	A	0.517787	-0.000264786	0.000352953	0.453134	0.484736	0.0434913	7.52491e-29	-0.000546248	0.000729783	0.454155	0.454155	0.960513	18	0.591708
	CALML6	mQTL_BrainMeta	cg17434257	1	1915152	rs4648595	1	1931519	G	A	0.820021	0.00265924	0.00126269	0.0352026	0.398274	0.0629538	2.50875e-10	0.00667692	0.00334145	0.0456938	0.0456938	0.129638	6	0.195236
	CALN1	mQTL_BrainMeta	cg08753468	7	72446556	rs62463254	7	72437990	T	C	0.381482	0.00094014	0.0010328	0.362675	-0.363645	0.0441928	1.89402e-16	-0.00258532	0.00285747	0.365593	0.365593	0.26097	6	0.519261
	CALR3	mQTL_BrainMeta	cg08065229	19	16495810	rs12982931	19	16490012	C	T	0.8677	0.000524595	0.000358285	0.143144	-1.6258	0.0416586	0	-0.00032267	0.00022053	0.143426	0.143426	0.650753	7	0.317846
	CALU	mQTL_BrainMeta	cg27045724	7	128739154	rs339060	7	128735549	G	A	0.55159	0.000446824	0.00100935	0.657992	0.352511	0.0600117	4.25293e-09	0.00126754	0.00287142	0.658898	0.658898	0.675335	3	0.746929
	CALY	mQTL_BrainMeta	cg06922248	10	133340468	rs4074446	10	133346625	G	A	0.0294	-0.000178217	0.000410738	0.664364	-0.440165	0.0790451	2.56897e-08	0.000404887	0.000935973	0.665317	0.665317	null	null	0.751742
	CAMK1	mQTL_BrainMeta	cg11888747	3	9780132	rs17252807	3	9761442	A	G	0.472706	0.000558847	0.000356727	0.117209	0.277998	0.044038	2.74251e-10	0.00201026	0.00132213	0.128392	0.128392	0.699262	7	0.30422
	CAMK1D	mQTL_BrainMeta	cg09958065	10	12606527	rs4301695	10	12612885	A	G	0.42996	0.000944992	0.000363979	0.00942378	-1.03981	0.0292288	3.43064e-277	-0.000908813	0.000350974	0.00961438	0.0260504	0.14002	20	0.108565
	CAMK1G	mQTL_BrainMeta	cg21809155	1	209131090	rs11119226	1	209128052	T	A	0.497822	0.00332984	0.00105302	0.00156589	-0.424806	0.043858	3.46017e-22	-0.0078385	0.00260758	0.00264671	0.00173714	0.0428853	19	0.0667435
	CAMK2A	mQTL_BrainMeta	cg12534645	5	150256732	rs10463294	5	150256546	G	A	0.544859	-0.00140837	0.00102378	0.168931	1.07724	0.0281714	0	-0.00130739	0.000950995	0.169206	0.116037	0.0518899	9	0.342699
	CAMK2B	mQTL_BrainMeta	cg10201685	7	44276304	rs3934888	7	44294254	G	A	0.406281	0.00118855	0.000371535	0.00137891	1.11398	0.0294987	0	0.00106694	0.000334716	0.00143452	0.00757971	0.126078	18	0.050484
	CAMK2D	mQTL_BrainMeta	cg06633243	4	113700692	rs764830	4	113696659	G	A	0.398517	0.00056577	0.000358776	0.114808	-0.286907	0.0476019	1.66809e-09	-0.00197196	0.00129259	0.127112	0.127112	null	null	0.302793
	CAMK2G	mQTL_BrainMeta	cg25725418	10	73880121	rs2633308	10	73894146	T	A	0.557188	0.00209088	0.00102926	0.0422114	0.401017	0.0425122	3.98565e-21	0.00521393	0.00262547	0.0470442	0.0470442	0.205896	12	0.197848
	CAMK2N1	mQTL_BrainMeta	cg05301811	1	20487173	rs1152985	1	20491622	G	A	0.809887	0.00319754	0.00117539	0.00651987	0.424783	0.0710358	2.2336e-09	0.00752748	0.00303991	0.0132782	0.0132782	0.00868326	4	0.123167
	CAMK4	mQTL_BrainMeta	cg01104045	5	111224889	rs1618689	5	111270357	C	G	0.274117	0.00160697	0.00114998	0.162299	-1.37023	0.0369676	9.99939e-301	-0.00117277	0.000839856	0.162597	0.100753	0.419249	20	0.336952
	CAMKK1	mQTL_BrainMeta	cg02067491	17	3873593	rs9904678	17	3873573	C	T	0.53345	0.00062249	0.00101746	0.540665	-0.484201	0.0415832	2.45761e-31	-0.0012856	0.00210422	0.541223	0.541223	0.90005	10	0.660339
	CAMKK2	mQTL_BrainMeta	cg03865604	12	121280083	rs3817189	12	121273965	T	G	0.582039	-0.00187443	0.0010666	0.078853	0.401292	0.04268	5.33643e-21	-0.00467099	0.00270396	0.0840842	0.0840842	0.00493223	3	0.252033
	CAMKMT	mQTL_BrainMeta	cg10979368	2	44616026	rs7583827	2	44630088	A	G	0.385673	-0.000113262	0.00101637	0.911269	-0.328085	0.0445458	1.76989e-13	0.00034522	0.00309823	0.911279	0.911279	0.397442	17	0.935036
	CAMSAP1	mQTL_BrainMeta	cg25200616	9	135908544	rs4842047	9	135924950	C	T	0.71175	-0.00036215	0.000355894	0.308877	-0.43764	0.0447115	1.26686e-22	0.000827508	0.000817594	0.311478	0.311478	0.191689	3	0.473039
	CAMSAP2	mQTL_BrainMeta	cg15027266	1	200737958	rs7518368	1	200728061	A	G	0.398114	0.00160048	0.00102493	0.118393	-0.468061	0.042187	1.32806e-28	-0.00341938	0.00221131	0.122028	0.122028	0.406822	6	0.297849
	CAMTA1	mQTL_BrainMeta	cg10331119	1	7149606	rs2006183	1	7127012	G	A	0.662635	-0.00140258	0.00104829	0.18091	-0.366749	0.0655364	2.19213e-08	0.00382435	0.0029389	0.193161	0.193161	0.307377	10	0.367996
	CAMTA2	mQTL_BrainMeta	cg18993757	17	4986459	rs427703	17	4990062	C	G	0.7322	-0.00233501	0.00107853	0.0303884	0.441316	0.0455461	3.34357e-22	-0.00529102	0.00250416	0.0346101	0.0346101	0.00313973	20	0.174887
	CAND1	mQTL_BrainMeta	cg20473420	12	67388661	rs7955266	12	67388079	C	T	0.694236	-0.00211409	0.00105437	0.0449543	0.413993	0.0479842	6.26065e-18	-0.00510659	0.00261469	0.0508156	0.0508156	0.108621	20	0.202653
	CAND2	mQTL_BrainMeta	cg26550936	3	12817050	rs3732678	3	12817505	C	A	0.59785	0.00223064	0.00103606	0.0313189	-0.584971	0.0589541	3.32382e-23	-0.00381325	0.00181235	0.0353752	0.0353752	0.00166296	20	0.175957
	CANT1	mQTL_BrainMeta	cg03025013	17	79010104	rs6501274	17	78981814	A	T	0.81995	0.00357945	0.00140405	0.0107918	0.508494	0.0792334	1.38371e-10	0.00703932	0.00297108	0.0178229	0.0178229	0.0236253	7	0.137301
	CAP1	mQTL_BrainMeta	cg00695362	1	40040540	rs3131687	1	40040567	A	G	0.669752	-0.00130319	0.00103395	0.207527	0.29365	0.0403873	3.57238e-13	-0.0044379	0.00357356	0.214284	0.214284	0.424621	4	0.387099
	CAP2	mQTL_BrainMeta	cg03282295	6	17418189	rs9350044	6	17438850	C	T	0.449253	-0.00115303	0.0010215	0.259	-0.518182	0.0595821	3.40971e-18	0.00222514	0.00198785	0.262983	0.262983	0.92279	6	0.430323
	CAPG	mQTL_BrainMeta	cg02863117	2	85417945	rs62162750	2	85416026	C	T	0.567987	-0.00184048	0.0010258	0.0727818	0.524535	0.0424779	4.96704e-35	-0.00350878	0.00197616	0.0758067	0.0758067	0.0932966	12	0.24192
	CAPN1	mQTL_BrainMeta	cg14373018	11	65213826	rs239259	11	65214382	G	T	0.56846	-0.00256422	0.00104847	0.0144582	0.275241	0.0463491	2.87766e-09	-0.00931627	0.00411969	0.0237344	0.0237344	0.0035189	4	0.151521
	CAPN10	mQTL_BrainMeta	cg16412000	2	240578241	rs8662	2	240578353	A	G	0.793373	-0.00101638	0.00132833	0.444181	-0.463545	0.0769984	1.7421e-09	0.00219262	0.00288865	0.447825	0.447825	0.0517401	6	0.587094
	CAPN11	mQTL_BrainMeta	cg00507055	6	44151410	rs4714758	6	44146179	G	T	0.510942	0.000452669	0.000355845	0.203339	-0.412848	0.0592733	3.28022e-12	-0.00109645	0.000876184	0.21079	0.415795	null	null	0.384149
	CAPN12	mQTL_BrainMeta	cg26703956	19	38769664	rs1966961	19	38769830	C	A	0.583609	0.000277609	0.000353592	0.432387	-0.551374	0.0380181	1.16076e-47	-0.000503486	0.000642231	0.433061	0.433061	0.609588	20	0.574416
	CAPN13	mQTL_BrainMeta	cg25336892	2	30665096	rs2602770	2	30667154	C	T	0.413777	0.0017505	0.00102599	0.087981	0.367965	0.0442699	9.42107e-17	0.00475723	0.00284643	0.0946626	0.0946626	0.0801897	7	0.264302
	CAPN14	mQTL_BrainMeta	cg20798460	2	31227035	rs1373219	2	31206966	C	T	0.49423	-0.000153513	0.00101625	0.87993	-1.21372	0.0327449	9.99942e-301	0.000126482	0.000837312	0.879931	0.900144	0.793871	18	0.911233
	CAPN15	mQTL_BrainMeta	cg05347755	16	484908	rs12921002	16	486686	T	C	0.472359	-0.000773238	0.000360265	0.0318489	-0.398107	0.0446431	4.76759e-19	0.00194229	0.000930788	0.0369141	0.0369141	0.0535179	17	0.179067
	CAPN2	mQTL_BrainMeta	cg21167643	1	223749494	rs17600	1	223747018	A	G	0.909446	0.00395372	0.0018075	0.0287132	0.65047	0.106296	9.39178e-10	0.00607826	0.00295095	0.039421	0.039421	0.0735097	5	0.183502
	CAPN5	mQTL_BrainMeta	cg01449846	11	77066748	rs7940004	11	77079625	G	C	0.715603	-0.00108321	0.0011409	0.342399	-0.391959	0.0683592	9.8196e-09	0.00276357	0.00295038	0.348923	0.348923	0.154338	3	0.50467
	CAPN8	mQTL_BrainMeta	cg15119640	1	223653223	rs1419310	1	223671486	G	A	0.936622	-0.000227557	0.000375636	0.544652	-0.845436	0.117016	5.01336e-13	0.00026916	0.000445869	0.54606	0.729581	0.13933	6	0.663933
	CAPN9	mQTL_BrainMeta	cg03704061	1	230747554	rs12143120	1	230747720	T	C	0.406178	-0.000507813	0.00100937	0.614895	-0.271394	0.0444952	1.06468e-09	0.00187113	0.00373184	0.616093	0.616093	0.0419389	4	0.715086
	CAPNS1	mQTL_BrainMeta	cg23890774	19	36127939	rs12972828	19	36126371	G	A	0.597601	0.00105723	0.00104681	0.312516	-0.486106	0.0609691	1.54877e-15	-0.0021749	0.00217067	0.316368	0.316368	0.716755	15	0.477766
	CAPRIN1	mQTL_BrainMeta	cg24461772	11	33997093	rs11032489	11	34011108	C	T	0.743651	0.00092486	0.00110175	0.401219	-0.351863	0.0470619	7.62632e-14	-0.00262846	0.00315086	0.404166	0.404166	0.379604	8	0.550596
	CAPRIN2	mQTL_BrainMeta	cg00251973	12	30793657	rs256654	12	30796272	A	G	0.259591	-0.00163465	0.00117315	0.163503	-0.292419	0.0479853	1.10171e-09	0.00559007	0.0041154	0.174359	0.174359	0.536249	5	0.347692
	CAPS	mQTL_BrainMeta	cg11265725	19	5909146	rs7246733	19	5901926	T	C	0.456835	0.00031147	0.00103003	0.762356	-0.318252	0.0438387	3.88146e-13	-0.000978687	0.00323933	0.762556	0.762556	0.93589	8	0.825546
	CAPS2	mQTL_BrainMeta	cg14292619	12	75390837	rs4882599	12	75385108	T	C	0.408871	-0.00277401	0.00103845	0.00755558	-0.352838	0.0436034	5.86962e-16	0.007862	0.00309935	0.0111914	0.0111914	0.0520245	10	0.115766
	CAPSL	mQTL_BrainMeta	cg13894535	5	35919389	rs12522083	5	35906132	G	A	0.434054	-0.000617779	0.000356852	0.0834175	-0.444695	0.0437344	2.75261e-24	0.00138922	0.000814011	0.0878903	0.175122	0.58955	15	0.256622
	CAPZA2	mQTL_BrainMeta	cg27380580	7	116803012	rs187437	7	116805037	A	G	0.446848	-0.00284479	0.00105479	0.00699615	-0.366068	0.0452523	5.99186e-16	0.00777122	0.00303732	0.0105102	0.0105102	0.018192	14	0.112707
	CAPZA3	mQTL_BrainMeta	cg10244770	12	18865177	rs10841100	12	18867008	C	T	0.838025	-0.00207585	0.00135997	0.126911	0.340562	0.0528994	1.21126e-10	-0.00609536	0.004104	0.137485	0.137485	0.00598231	3	0.312769
	CAPZB	mQTL_BrainMeta	cg15624109	1	19489668	rs6664461	1	19482677	T	C	0.40375	-0.000315755	0.000354193	0.372673	-0.561755	0.0597841	5.64613e-21	0.000562087	0.000633343	0.374814	0.374814	null	null	0.526565
	CARD10	mQTL_BrainMeta	cg08404546	22	37514986	rs8140025	22	37514388	A	G	0.576305	0.000443359	0.00035615	0.213181	1.07956	0.0288412	1.2165e-306	0.000410686	0.000330086	0.213434	0.213434	0.14749	4	0.38665
	CARD11	mQTL_BrainMeta	cg02944312	7	3168086	rs7801306	7	3166002	A	G	0.546174	-0.00223286	0.00103095	0.0303239	0.249878	0.0442378	1.61827e-08	-0.00893577	0.00441868	0.0431484	0.0431484	0.147788	8	0.189994
	CARD14	mQTL_BrainMeta	cg01860957	17	80189991	rs11655682	17	80190222	A	C	0.73517	-0.000181443	0.000354449	0.608721	0.260196	0.0472585	3.67501e-08	-0.000697332	0.00136812	0.61026	0.61026	0.687471	3	0.710733
	CARD16	mQTL_BrainMeta	cg17008031	11	105102180	rs3913640	11	105117903	T	A	0.339833	0.00138257	0.00112075	0.21735	0.384123	0.0625982	8.44518e-10	0.00359929	0.00297607	0.226505	0.226505	0.430316	3	0.398895
	CARD19	mQTL_BrainMeta	cg23902823	9	93096849	rs2298242	9	93113274	A	G	0.777839	0.00143945	0.00124826	0.248846	-0.558757	0.045208	4.31693e-35	-0.00257615	0.0022437	0.250898	0.250898	0.197532	18	0.420125
	CARF	mQTL_BrainMeta	cg17745291	2	202913420	rs4673240	2	202918286	T	C	0.874362	0.00162668	0.00158817	0.30572	-1.67708	0.0448833	1.42712e-305	-0.000969945	0.000947342	0.305902	0.305902	0.249644	5	0.46729
	CARHSP1	mQTL_BrainMeta	cg06712792	16	8848655	rs8182177	16	8837096	G	T	0.689701	-0.00139625	0.00108768	0.199246	0.349227	0.0456553	2.02221e-14	-0.00399813	0.00315809	0.205514	0.205514	0.295884	20	0.379275
	CARMIL1	mQTL_BrainMeta	cg19938535	6	25341161	rs2690082	6	25338284	T	G	0.399527	-0.00324076	0.0010402	0.00183624	-0.703556	0.0470718	1.64312e-50	0.00460626	0.00151027	0.00228872	0.00228872	0.0326535	6	0.063691
	CARMIL3	mQTL_BrainMeta	cg04120487	14	24055613	rs11158525	14	24054385	G	A	0.48545	0.000632488	0.00035789	0.0771832	-0.421723	0.060762	3.90518e-12	-0.00149977	0.000875718	0.0867823	0.0867823	0.568167	6	0.255275
	CARNS1	mQTL_BrainMeta	cg09471455	11	67409443	rs4930197	11	67368947	C	T	0.94356	0.000249047	0.000428963	0.561525	0.967624	0.126343	1.87798e-14	0.00025738	0.000444588	0.562645	0.562645	null	null	0.676631
	CARS1	mQTL_BrainMeta	cg04831048	11	3087352	rs2289999	11	3088173	G	A	0.69284	0.00184909	0.00111556	0.0974109	-0.445559	0.0456468	1.65512e-22	-0.00415005	0.00253958	0.102229	0.102229	0.307789	5	0.273909
	CARS2	mQTL_BrainMeta	cg19937499	13	110799555	rs867790	13	110799361	T	C	0.43817	0.000501388	0.000356333	0.159404	-0.480975	0.0433543	1.34069e-28	-0.00104244	0.00074679	0.162746	0.162746	0.494264	4	0.337006
	CARTPT	mQTL_BrainMeta	cg11806367	5	71850940	rs10462545	5	71850922	C	T	0.37818	0.00183977	0.00106482	0.0840286	0.527031	0.0574229	4.38902e-20	0.00349082	0.0020559	0.0895171	0.0895171	0.143653	11	0.258414
	CASD1	mQTL_BrainMeta	cg24728898	7	94507072	rs10248931	7	94507090	T	C	0.573259	-0.00017066	0.000353184	0.62895	-0.43525	0.0427391	2.34043e-24	0.000392098	0.000812365	0.629336	0.629336	0.32874	6	0.724665
	CASKIN1	mQTL_BrainMeta	cg07380219	16	2195533	rs26870	16	2198228	C	A	0.553473	0.001427	0.0010297	0.165795	0.319027	0.0464915	6.78818e-12	0.00447297	0.00329278	0.174332	0.174332	0.360645	18	0.347692
	CASKIN2	mQTL_BrainMeta	cg25649188	17	75503836	rs8071794	17	75512335	T	C	0.903507	-0.000602025	0.000378742	0.111939	2.01461	0.0543523	9.99954e-301	-0.000298829	0.000188171	0.112269	0.244231	0.453384	20	0.285796
	CASP14	mQTL_BrainMeta	cg01999333	19	15051812	rs717309	19	15055867	A	G	0.57173	-0.000785755	0.00100961	0.436406	-0.274044	0.0445713	7.82442e-10	0.00286725	0.00371351	0.440046	0.440046	null	null	0.580631
	CASP3	mQTL_BrainMeta	ch.4.185753098R	4	184594950	rs4862389	4	184579174	A	G	0.718427	0.00239924	0.00125865	0.0566229	0.631427	0.0575837	5.60709e-28	0.00379972	0.00202323	0.060375	0.143237	0.169811	4	0.217502
	CASP4	mQTL_BrainMeta	cg09157813	11	104898360	rs595395	11	104907913	A	G	0.809284	-0.00136223	0.00111595	0.222202	-0.363823	0.0494593	1.89488e-13	0.00374422	0.00310924	0.228503	0.228503	0.308128	7	0.400292
	CASP6	mQTL_BrainMeta	cg12309813	4	109662571	rs6856535	4	109654897	T	C	0.660266	0.00237134	0.0010995	0.0310256	-0.321771	0.0488823	4.62394e-11	-0.00736966	0.00359577	0.0404096	0.0404096	0.0298782	19	0.185178
	CASP7	mQTL_BrainMeta	cg16132139	10	113678471	rs7922608	10	113680160	T	G	0.645603	-0.00084436	0.00105749	0.424607	-1.15567	0.0302882	0	0.000730626	0.000915252	0.424708	0.658478	0.694917	11	0.567506
	CASP8	mQTL_BrainMeta	cg04286206	2	201259102	rs6435074	2	201263224	A	C	0.254899	-0.00154437	0.00110493	0.162202	-0.361791	0.0514283	1.99457e-12	0.00426867	0.00311375	0.170404	0.170404	0.137967	7	0.343789
	CASP9	mQTL_BrainMeta	cg14078231	1	15524106	rs9727501	1	15509528	A	G	0.53165	-0.000612493	0.00104359	0.557266	0.263665	0.0438654	1.84628e-09	-0.00232299	0.00397685	0.559134	0.559134	null	null	0.673926
	CASQ1	mQTL_BrainMeta	cg20411813	1	160192976	rs3747621	1	160193656	T	C	0.5177	-0.000722397	0.000358217	0.0437324	0.353777	0.0616372	9.48625e-09	-0.00204196	0.00107323	0.0570895	0.0570895	0.976495	5	0.211843
	CASQ2	mQTL_BrainMeta	cg05037360	1	115768958	rs4839484	1	115782916	A	G	0.552034	0.000516355	0.00035517	0.145996	0.302199	0.0439345	6.0528e-12	0.00170866	0.00120125	0.154911	0.154911	0.395316	16	0.328967
	CASR	mQTL_BrainMeta	cg06582394	3	122183775	rs1501899	3	122188481	A	G	0.374209	-0.00299863	0.00104451	0.00409364	1.06096	0.0297539	1.78772e-278	-0.00282634	0.000987682	0.00421515	0.00421515	0.000236532	16	0.0793559
	CAST	mQTL_BrainMeta	cg11032208	5	96662032	rs26486	5	96679926	T	A	0.519898	0.00279786	0.00104358	0.00733984	0.25356	0.0457524	2.99012e-08	0.0110343	0.00457202	0.0158024	0.0158024	0.00742179	5	0.131261
	CASTOR1	mQTL_BrainMeta	cg03125765	22	30290819	rs2097919	22	30295642	G	A	0.471375	-5.00637e-05	0.000353058	0.887238	0.315179	0.0447926	1.97246e-12	-0.000158842	0.00112041	0.887261	0.887261	0.772559	5	0.91657
	CASZ1	mQTL_BrainMeta	cg12760995	1	10729656	rs284279	1	10729640	C	T	0.6404	-0.00191286	0.00102818	0.0628226	1.26305	0.034076	9.99959e-301	-0.00151447	0.000815064	0.063154	0.063154	0.0513802	5	0.222253
	CAT	mQTL_BrainMeta	cg17034036	11	34439481	rs524167	11	34445991	A	G	0.592943	-0.000284775	0.000353021	0.41985	0.288784	0.0481265	1.96699e-09	-0.00098612	0.00123344	0.424007	0.424007	0.0602502	10	0.567168
	CATIP	mQTL_BrainMeta	cg04952446	2	218333144	rs6741757	2	218318025	C	T	0.6249	8.94486e-05	0.00112842	0.936819	0.262969	0.0443181	2.96243e-09	0.000340149	0.00429145	0.936824	0.936824	null	null	0.954467
	CATSPER1	mQTL_BrainMeta	cg14894216	11	66026881	rs7120611	11	66035582	C	T	0.146667	-0.00458716	0.00142597	0.00129601	0.721246	0.0511677	4.03386e-45	-0.00636004	0.00202793	0.00171136	0.00171136	0.0031899	10	0.0552304
	CATSPER4	mQTL_BrainMeta	cg08133631	1	26201418	rs869139	1	26201208	C	T	0.447136	-0.00151608	0.00103789	0.144088	-1.03327	0.0271587	0	0.00146726	0.00100521	0.144383	0.531934	0.0737945	6	0.319048
	CATSPERB	mQTL_BrainMeta	cg13167443	14	91729894	rs1285648	14	91675186	C	T	0.955709	0.00290873	0.00260576	0.264307	-1.39579	0.139609	1.55758e-23	-0.00208393	0.00187847	0.267268	0.228086	0.652648	4	0.434744
	CATSPERE	mQTL_BrainMeta	cg00667343	1	244460947	rs3124062	1	244472142	C	T	0.602281	0.00117869	0.00103381	0.25423	0.477137	0.0434495	4.69495e-28	0.00247033	0.00217835	0.256779	0.256779	0.416845	8	0.424459
	CATSPERZ	mQTL_BrainMeta	cg16978571	11	64299153	rs11231775	11	64377053	G	C	0.570479	-0.0026866	0.00103911	0.00972409	0.394099	0.0619293	1.96954e-10	-0.00681706	0.00284597	0.016605	0.016605	0.0272409	10	0.134136
	CAV1	mQTL_BrainMeta	cg14426015	7	116499337	rs6976316	7	116482889	A	G	0.51325	-0.000885307	0.000361052	0.0142057	-0.401014	0.0424341	3.37893e-21	0.00220767	0.00093016	0.0176239	0.0176239	0.831818	19	0.137107
	CAV2	mQTL_BrainMeta	cg18182548	7	116250230	rs17138604	7	116329985	C	G	0.580833	-3.73344e-05	0.00108163	0.972465	0.392825	0.0621761	2.65063e-10	-9.50406e-05	0.00275351	0.972465	0.972465	0.168376	11	0.979646
	CAV3	mQTL_BrainMeta	cg15770125	3	8652095	rs403412	3	8653221	A	G	0.315898	-0.00246554	0.00111332	0.026789	-0.521975	0.0644432	5.50611e-16	0.00472348	0.00221119	0.0326653	0.0326653	null	null	0.170426
	CAVIN1	mQTL_BrainMeta	cg05788725	17	42407740	rs7207285	17	42404497	C	T	0.906241	0.00291187	0.00175143	0.0963986	0.583776	0.0592956	7.19058e-23	0.00498799	0.00304265	0.101139	0.101139	0.0925404	12	0.272263
	CAVIN2	mQTL_BrainMeta	cg05878786	2	191836603	rs10167187	2	191836667	A	G	0.449575	0.000440396	0.000355552	0.215484	-1.02721	0.0286454	1.31257e-281	-0.000428732	0.000346341	0.215757	0.215757	0.841515	7	0.388967
	CAVIN3	mQTL_BrainMeta	cg18392783	11	6320121	rs2171605	11	6333786	A	G	0.816191	-0.00117624	0.00038891	0.00249079	-0.44523	0.0482328	2.6846e-20	0.00264187	0.000919193	0.00405157	0.00405157	0.152209	12	0.0780924
	CAVIN4	mQTL_BrainMeta	cg14429381	9	100579817	rs1226592	9	100577665	T	C	0.440952	0.000722553	0.000357436	0.043229	0.341441	0.0434521	3.90697e-15	0.00211618	0.00108093	0.0502598	0.0502598	0.0906132	11	0.202159
	CBARP	mQTL_BrainMeta	cg22068659	19	1224988	rs8106285	19	1213124	A	G	0.522256	-0.000226067	0.00102503	0.825445	0.67751	0.0551551	1.10773e-34	-0.000333673	0.00151318	0.825473	0.825473	0.940358	4	0.872065
	CBFA2T3	mQTL_BrainMeta	cg06959205	16	88925509	rs531778	16	88925304	A	G	0.145742	-0.00318156	0.00120773	0.00843024	1.15363	0.122864	6.02815e-21	-0.00275787	0.00108732	0.0111999	0.0300066	0.220699	4	0.115766
	CBLB	mQTL_BrainMeta	cg07398952	3	106485920	rs2953042	3	106498314	A	G	0.442088	0.000556081	0.000357222	0.119546	0.388966	0.0613769	2.33766e-10	0.00142964	0.000945689	0.130599	0.130599	0.385936	9	0.306121
	CBLL1	mQTL_BrainMeta	cg03469122	7	107740487	rs2023709	7	107749718	A	T	0.448582	-0.00110059	0.0010208	0.280961	-0.343293	0.0430921	1.6323e-15	0.00320596	0.00300065	0.28533	0.28533	0.9164	8	0.449933
	CBLN1	mQTL_BrainMeta	cg04438525	16	49279396	rs1510992	16	49273284	G	A	0.418015	0.00219562	0.00104628	0.0358601	-1.09194	0.0282141	0	-0.00201076	0.000959594	0.0361326	0.0361326	0.00392154	15	0.178028
	CBLN2	mQTL_BrainMeta	cg00231483	18	72544724	rs616682	18	72536558	A	G	0.17166	0.000254758	0.000363431	0.483315	-0.426884	0.0515312	1.1911e-16	-0.000596785	0.000854401	0.484874	0.484874	0.554437	12	0.61535
	CBLN3	mQTL_BrainMeta	cg13105904	14	24430838	rs2273629	14	24429545	A	G	0.72975	-0.000132616	0.000353805	0.707788	-1.1481	0.0293182	0	0.000115509	0.000308179	0.7078	0.118518	0.0729655	7	0.78483
	CBR1	mQTL_BrainMeta	cg04215385	21	36073037	rs2051395	21	36058967	G	T	0.554353	-0.000385801	0.000354861	0.276952	0.440502	0.042245	1.86055e-25	-0.000875822	0.000809949	0.27955	0.27955	0.370172	11	0.444928
	CBR3	mQTL_BrainMeta	cg24127869	21	36134541	rs12626189	21	36137654	C	T	0.546729	0.000460246	0.000355321	0.195218	0.492803	0.0438846	2.92073e-29	0.000933935	0.000725801	0.198176	0.264208	0.611363	20	0.372703
	CBR4	mQTL_BrainMeta	cg00020991	4	169009278	rs6553399	4	169014221	T	C	0.769537	-0.000298743	0.000356355	0.401846	0.381659	0.0481037	2.12047e-15	-0.000782748	0.000938898	0.404457	0.704504	0.754581	7	0.550874
	CBS	mQTL_BrainMeta	cg06118533	21	43060601	rs2124459	21	43055604	C	T	0.387477	0.000124507	0.000374987	0.739866	-0.39443	0.0433774	9.63616e-20	-0.000315663	0.00095134	0.740033	0.740033	0.478066	8	0.808857
	CBWD2	mQTL_BrainMeta	cg25598710	2	113393776	rs4358127	2	113396636	C	T	0.509467	0.00145751	0.00103756	0.160096	0.794943	0.0510012	8.95719e-55	0.00183347	0.00131049	0.16179	0.16179	0.823166	3	0.336358
	CBX1	mQTL_BrainMeta	cg21215337	17	48098755	rs62064953	17	48116605	T	C	0.79655	0.00320088	0.00121404	0.00837524	0.265407	0.0455077	5.47221e-09	0.0120603	0.00501996	0.016285	0.016285	null	null	0.132739
	CBX4	mQTL_BrainMeta	cg25456068	17	79826919	rs1285244	17	79823835	A	G	0.535487	0.00270528	0.0010402	0.00930292	-0.429375	0.0381805	2.42533e-29	-0.0063005	0.00248654	0.0112819	0.0112819	0.287436	3	0.115912
	CBX6	mQTL_BrainMeta	cg19704554	22	38865084	rs4821841	22	38859888	C	G	0.760044	0.00176181	0.00114073	0.122479	0.282887	0.0472631	2.15909e-09	0.00622797	0.00416456	0.134792	0.134792	0.112739	11	0.309968
	CBX7	mQTL_BrainMeta	cg18708252	22	39149025	rs139424	22	39163293	C	A	0.593993	0.0014414	0.00108761	0.185075	-1.11158	0.0279332	0	-0.00129672	0.000978981	0.185319	0.394728	0.491337	20	0.359649
	CBX8	mQTL_BrainMeta	cg26378417	17	79799538	rs1105820	17	79799519	T	C	0.5036	0.00307261	0.00104564	0.00329803	-0.425561	0.0423992	1.04801e-23	-0.00722014	0.00256022	0.00480048	0.00480048	0.00012892	10	0.0840017
	CBY2	mQTL_BrainMeta	cg16140179	13	45701217	rs7982403	13	45708610	G	A	0.693595	-0.00114277	0.0010724	0.286594	0.307242	0.0458784	2.12913e-11	-0.00371945	0.00353432	0.292624	0.292624	0.768578	3	0.456092
	CBY3	mQTL_BrainMeta	cg14593053	5	179699676	rs10903245	5	179706607	T	C	0.490662	-0.00098421	0.00100476	0.327308	-0.369435	0.0631011	4.78025e-09	0.0026641	0.00275752	0.333984	0.333984	0.938046	4	0.491846
	CC2D2A	mQTL_BrainMeta	cg21329975	4	15469590	rs1125378	4	15538867	G	A	0.743044	0.00105349	0.000367554	0.00415388	-0.492096	0.0692812	1.22184e-12	-0.00214083	0.000805435	0.00786101	0.00786101	0.458652	14	0.102493
	CC2D2B	mQTL_BrainMeta	cg00110277	10	95908417	rs11188517	10	95894054	A	G	0.401271	0.00252191	0.0010772	0.0192232	0.392107	0.0626451	3.8702e-10	0.00643171	0.0029331	0.0283217	0.0283217	0.0140669	9	0.161959
	CCAR2	mQTL_BrainMeta	cg25764534	8	22628208	rs7830206	8	22627862	T	C	0.396153	-0.000353787	0.000354169	0.317833	-0.384477	0.0437245	1.45386e-18	0.000920176	0.000927094	0.320935	0.320935	0.412757	9	0.480741
	CCBE1	mQTL_BrainMeta	cg07126263	18	59697630	rs3114280	18	59696857	G	C	0.519635	-0.00145884	0.00102367	0.154124	-0.324282	0.0406406	1.4721e-15	0.00449869	0.00320667	0.160642	0.160642	0.105697	4	0.335278
	CCDC102A	mQTL_BrainMeta	cg01104250	16	57534007	rs62036078	16	57545814	A	G	0.595231	0.00118041	0.00102143	0.247826	0.55779	0.0493515	1.27696e-29	0.00211623	0.00184076	0.250287	0.250287	null	null	0.419708
	CCDC102B	mQTL_BrainMeta	cg19283806	18	68722183	rs1676847	18	68732884	G	C	0.989138	-0.000906493	0.00486427	0.852164	-0.527188	0.0757582	3.4312e-12	0.00171949	0.00923013	0.852217	0.852217	0.792756	3	0.890563
	CCDC105	mQTL_BrainMeta	cg06522681	19	15010784	rs68003033	19	15016119	G	A	0.572856	0.00124	0.00102056	0.224356	-0.34691	0.0620027	2.20522e-08	-0.00357443	0.00301042	0.235089	0.235089	0.575427	6	0.405034
	CCDC106	mQTL_BrainMeta	cg00007987	19	55645064	rs540607	19	55659049	C	T	0.714134	-0.000693367	0.000361094	0.0548348	-0.336251	0.0462106	3.42603e-13	0.00206205	0.00111064	0.0633645	0.0633645	0.653138	4	0.222769
	CCDC107	mQTL_BrainMeta	cg14209317	9	35656696	rs1934160	9	35656677	A	G	0.458782	0.00183434	0.00102956	0.0748009	-0.649465	0.0549328	2.97302e-32	-0.00282439	0.00160314	0.0781047	0.0781047	null	null	0.24456
	CCDC112	mQTL_BrainMeta	cg25122752	5	115377514	rs2198712	5	115377474	G	C	0.522078	0.00284738	0.00104448	0.00640828	1.06604	0.0281481	0	0.00267099	0.00098231	0.00654619	0.0410285	0.000690037	20	0.0954049
	CCDC113	mQTL_BrainMeta	cg17170504	16	58249217	rs2550338	16	58259345	A	T	0.850983	-0.000148811	0.00133661	0.911351	0.544271	0.084175	1.00669e-10	-0.000273413	0.00245614	0.911364	0.911364	0.174829	13	0.935048
	CCDC115	mQTL_BrainMeta	cg18743464	2	130332369	rs17639221	2	130259303	G	A	0.521772	0.000963124	0.00101923	0.344683	-0.385032	0.0612341	3.21875e-10	-0.00250141	0.00267685	0.350067	0.350067	0.607554	7	0.505795
	CCDC116	mQTL_BrainMeta	cg22262140	22	21632687	rs861857	22	21628051	G	C	0.437592	-0.00209585	0.00102845	0.0415617	-0.380537	0.0624632	1.11384e-09	0.00550762	0.00284981	0.0532827	0.0532827	null	null	0.207003
	CCDC117	mQTL_BrainMeta	cg02153584	22	28772785	rs132528	22	28899910	T	C	0.69779	-0.0024677	0.00107447	0.0216376	-0.733454	0.105733	4.00869e-12	0.00336449	0.00154315	0.0292366	0.0292366	0.00530915	4	0.163392
	CCDC12	mQTL_BrainMeta	cg24257776	3	47010056	rs6808742	3	47010022	A	G	0.574256	0.00034133	0.00102966	0.740269	1.07525	0.0285503	0	0.000317443	0.000957641	0.740279	0.740279	0.110533	6	0.809027
	CCDC122	mQTL_BrainMeta	cg07898303	13	43880322	rs4942253	13	43876110	G	T	0.9767	0.00240319	0.00228402	0.292719	-0.646783	0.0733052	1.11274e-18	-0.00371561	0.00355638	0.296128	0.296128	null	null	0.459222
	CCDC124	mQTL_BrainMeta	cg03986400	19	17931768	rs1433127	19	17933791	G	A	0.3526	0.000240954	0.000353694	0.495714	0.394587	0.0628414	3.40546e-10	0.000610648	0.000901626	0.498232	0.498232	null	null	0.626206
	CCDC125	mQTL_BrainMeta	cg02580917	5	69332413	rs12187268	5	69329959	C	T	0.458116	-0.000308322	0.000354204	0.384047	-0.591317	0.0428625	2.70525e-43	0.000521415	0.0006002	0.384992	0.384992	0.56367	15	0.535404
	CCDC126	mQTL_BrainMeta	cg25051805	7	23598324	rs798645	7	23578407	T	G	0.629779	-0.000502889	0.000357043	0.158988	-0.540843	0.0433661	1.06714e-35	0.000929824	0.000664356	0.161637	0.245678	0.660246	20	0.336246
	CCDC127	mQTL_BrainMeta	cg02423496	5	209969	rs6554946	5	184977	T	C	0.68185	0.00187198	0.00111691	0.0937308	0.551366	0.0647298	1.62391e-17	0.00339517	0.00206455	0.100072	0.361214	0.124488	20	0.270382
	CCDC134	mQTL_BrainMeta	cg03131358	22	41799968	rs6002494	22	41803856	G	C	0.699749	0.00386037	0.00112113	0.000574704	-0.596528	0.0469435	5.3826e-37	-0.00647141	0.00194721	0.000889171	0.00344287	0.0610835	11	0.0388712
	CCDC137	mQTL_BrainMeta	cg10116675	17	81667969	rs3088016	17	81673019	A	C	0.616218	-0.000150998	0.00035315	0.668962	-0.425597	0.0430931	5.27852e-23	0.00035479	0.000830553	0.669253	0.415917	0.0181982	10	0.754874
	CCDC138	mQTL_BrainMeta	cg20757348	2	108786664	rs4536612	2	108805165	A	G	0.824415	0.00064547	0.000360523	0.0733946	-0.545906	0.050946	8.61987e-27	-0.00118238	0.000669568	0.0774144	0.0774144	0.407379	7	0.244208
	CCDC14	mQTL_BrainMeta	cg18364088	3	123958062	rs17310144	3	123947055	G	T	0.6402	-0.000675107	0.000357782	0.0591706	-0.306095	0.0445201	6.18054e-12	0.00220555	0.00121208	0.0688139	0.0688139	0.0920186	16	0.231591
	CCDC141	mQTL_BrainMeta	cg00024192	2	178963814	rs2200826	2	178957594	A	G	0.622605	0.0019061	0.00102646	0.0633166	0.314016	0.0439696	9.22097e-13	0.00607008	0.00337752	0.0723037	0.0723037	0.0272373	10	0.236531
	CCDC146	mQTL_BrainMeta	cg19818218	7	77122823	rs4504566	7	77141926	T	C	0.394783	0.000982804	0.00108998	0.367229	0.570661	0.0588601	3.15954e-22	0.00172222	0.00191826	0.369291	0.369291	0.149762	11	0.522048
	CCDC149	mQTL_BrainMeta	cg11583475	4	24913307	rs4697500	4	24937076	A	G	0.534941	-0.000802993	0.0010104	0.426773	-0.348921	0.0619583	1.78601e-08	0.00230136	0.00292448	0.431324	0.431324	0.412489	6	0.572672
	CCDC152	mQTL_BrainMeta	cg08952407	5	42756758	rs2973008	5	42775935	A	T	0.7465	0.00157204	0.00112329	0.161663	0.277076	0.0479345	7.45639e-09	0.00567368	0.00417121	0.173767	0.37004	0.283439	10	0.347094
	CCDC154	mQTL_BrainMeta	cg06233301	16	1450358	rs4984650	16	1433824	C	T	0.866305	-0.00253671	0.00193944	0.190886	0.722355	0.0688172	8.94373e-26	-0.00351173	0.00270564	0.194313	0.194313	0.0330568	20	0.369089
	CCDC158	mQTL_BrainMeta	cg02093808	4	76420858	rs56367238	4	76421006	C	G	0.443603	0.00162014	0.00102247	0.113069	0.402912	0.0456024	9.98143e-19	0.00402109	0.00257818	0.118839	0.118839	0.119574	18	0.293992
	CCDC163	mQTL_BrainMeta	cg11803389	1	45499348	rs7549169	1	45485280	C	G	0.339507	-0.00230778	0.00110628	0.0369727	-0.626688	0.0412176	3.30779e-52	0.0036825	0.00178182	0.0387621	0.0387621	0.0132949	14	0.182257
	CCDC166	mQTL_BrainMeta	cg26347740	8	143697788	rs7844855	8	143687919	A	G	0.837132	0.00214155	0.00125511	0.0879593	0.660981	0.0481058	5.83565e-43	0.00323996	0.00191345	0.0904067	0.0904067	0.0823915	9	0.259414
	CCDC167	mQTL_BrainMeta	cg25019722	6	37535834	rs1757175	6	37518918	C	T	0.657508	-0.00254327	0.00104236	0.014691	-0.433111	0.0439485	6.52394e-23	0.0058721	0.00247935	0.0178652	0.0416925	0.0146554	20	0.137367
	CCDC17	mQTL_BrainMeta	cg06784218	1	45624132	rs3014239	1	45624129	A	G	0.69635	-0.000590929	0.000358678	0.0994511	-1.21549	0.030943	0	0.000486166	0.000295349	0.0997486	0.0997486	0.642783	8	0.270334
	CCDC171	mQTL_BrainMeta	cg14451791	9	16040627	rs4247294	9	16030962	G	A	0.56077	1.42516e-05	0.000352502	0.96775	1.11987	0.0290827	0	1.27262e-05	0.000314772	0.96775	0.96775	0.239636	20	0.975876
	CCDC174	mQTL_BrainMeta	cg20911625	3	14647633	rs1972771	3	14647627	A	C	0.610983	0.000403953	0.000355031	0.255205	0.390992	0.0634565	7.20273e-10	0.00103315	0.000923378	0.263191	0.263191	0.186517	8	0.430514
	CCDC175	mQTL_BrainMeta	cg23494015	14	59576986	rs1014687	14	59580040	A	G	0.646301	0.00289432	0.00112016	0.0097708	-1.09958	0.0290188	0	-0.00263221	0.00102109	0.0099417	0.0099417	0.0123949	20	0.110275
	CCDC177	mQTL_BrainMeta	cg00793591	14	69547998	rs2756966	14	69517843	A	G	0.779574	-0.000171828	0.000353922	0.627325	0.472653	0.0727175	8.03987e-11	-0.000363539	0.000750886	0.628282	0.628282	0.368452	16	0.724033
	CCDC178	mQTL_BrainMeta	cg18382305	18	33441101	rs12455797	18	33440566	T	G	0.623551	0.000992686	0.00111864	0.374863	0.380941	0.0446975	1.55963e-17	0.00260588	0.0029524	0.377436	0.377436	0.30298	5	0.528781
	CCDC179	mQTL_BrainMeta	cg27248699	11	23540075	rs11027310	11	23550254	T	C	0.400919	-0.00190008	0.00103464	0.0662893	-0.447364	0.0440249	2.94166e-24	0.00424728	0.00235022	0.0707332	0.0707332	0.05014	12	0.234365
	CCDC18	mQTL_BrainMeta	cg22596895	1	93136950	rs2281524	1	93136637	T	C	0.898988	1.18864e-05	0.000374435	0.974676	0.55087	0.0738588	8.75598e-14	2.15775e-05	0.000679721	0.974676	0.974676	0.161975	4	0.980961
	CCDC180	mQTL_BrainMeta	cg14015656	9	97307860	rs10817403	9	97309794	A	G	0.736859	0.00266546	0.00130099	0.0404818	-1.25307	0.0333803	0	-0.00212715	0.00103979	0.0407806	0.00942642	0.001279	10	0.185684
	CCDC181	mQTL_BrainMeta	cg09671955	1	169460734	rs10919173	1	169460874	A	G	0.716943	-0.00158838	0.0010924	0.145939	0.277625	0.0461354	1.77008e-09	-0.0057213	0.00404804	0.157552	0.157552	null	null	0.332278
	CCDC182	mQTL_BrainMeta	cg12229367	17	57744974	rs12449409	17	57745106	A	G	0.45023	0.000362002	0.000353767	0.306177	0.644478	0.0395266	9.10477e-60	0.000561698	0.000550001	0.307128	0.307128	0.0395491	20	0.468686
	CCDC183	mQTL_BrainMeta	cg14310606	9	136799400	rs2811789	9	136799504	A	G	0.490911	-0.000473244	0.00101706	0.641712	0.572806	0.0406317	3.93407e-45	-0.000826185	0.00177654	0.641893	0.892373	0.786657	20	0.734306
	CCDC184	mQTL_BrainMeta	cg14793287	12	48184790	rs4760696	12	48198193	C	A	0.376327	4.11604e-05	0.000352482	0.90704	-0.299683	0.044049	1.02174e-11	-0.000137346	0.00117635	0.907053	0.907053	0.30423	3	0.931835
	CCDC185	mQTL_BrainMeta	cg12458966	1	223500773	rs7531954	1	223493362	T	C	0.96369	-0.00273286	0.00189568	0.149407	-0.800701	0.0669142	5.34839e-33	0.00341309	0.00238464	0.15235	0.15235	null	null	0.327122
	CCDC188	mQTL_BrainMeta	cg07422042	22	20207031	rs654389	22	20206338	G	C	0.346554	-0.00162467	0.00105523	0.123647	1.26795	0.034208	1.00003e-300	-0.00128134	0.000832949	0.123971	0.123971	0.29692	13	0.299331
	CCDC190	mQTL_BrainMeta	cg01450736	1	162868953	rs10917633	1	162895407	C	T	0.751744	-0.00247577	0.00111659	0.0266056	-1.38684	0.0374156	9.99961e-301	0.00178519	0.000806575	0.026877	0.026877	0.00184574	20	0.158898
	CCDC191	mQTL_BrainMeta	cg20948409	3	114122749	rs2087017	3	114123166	G	A	0.4491	0.00103476	0.000365733	0.00466526	0.620706	0.0399086	1.51367e-54	0.00166707	0.00059889	0.00537593	0.00537593	0.301245	16	0.0884368
	CCDC192	mQTL_BrainMeta	cg19677184	5	127739671	rs4276454	5	127737593	G	A	0.599908	-0.00279295	0.00108453	0.0100163	0.647057	0.0607469	1.71215e-26	-0.00431639	0.00172438	0.0123094	0.0123094	0.103349	3	0.119445
	CCDC194	mQTL_BrainMeta	cg15529616	19	17395051	rs2303678	19	17422317	G	A	0.824382	0.00191704	0.00113412	0.0909642	-1.61739	0.0436358	9.99945e-301	-0.00118526	0.000701931	0.0913002	0.230331	0.114793	20	0.260675
	CCDC195	mQTL_BrainMeta	cg24746938	2	224678557	rs11887535	2	224662573	T	C	0.363868	0.00028949	0.00104266	0.781284	0.359994	0.0465585	1.05804e-14	0.000804153	0.0028982	0.781422	0.781422	0.348432	13	0.838783
	CCDC196	mQTL_BrainMeta	cg26218380	14	65973237	rs17827111	14	65988784	A	G	0.547358	0.000488261	0.00102245	0.632976	-0.334798	0.0431622	8.71294e-15	-0.00145837	0.0030597	0.633619	0.633619	0.842391	8	0.727995
	CCDC197	mQTL_BrainMeta	cg23909173	14	93985043	rs1950351	14	93990701	C	T	0.526579	-0.000307298	0.000353751	0.38502	0.296767	0.045844	9.58147e-11	-0.00103548	0.0012027	0.389256	0.389256	0.256063	5	0.538649
	CCDC198	mQTL_BrainMeta	cg26217648	14	57629835	rs6573156	14	57629748	A	G	0.749699	8.41335e-05	0.000353405	0.811831	0.269249	0.0475962	1.54092e-08	0.000312475	0.00131372	0.811994	0.811994	0.367404	5	0.861538
	CCDC200	mQTL_BrainMeta	cg13689204	17	43324276	rs4239149	17	43176078	G	A	0.657963	-0.000486864	0.000356237	0.171723	-0.638384	0.0612291	1.88371e-25	0.000762651	0.000562803	0.175387	0.175387	0.375196	4	0.348842
	CCDC201	mQTL_BrainMeta	cg07401028	7	45727220	rs1521469	7	45665418	G	A	0.848097	0.000640859	0.000378029	0.0900254	-0.691493	0.0844903	2.73906e-16	-0.000926775	0.000558289	0.0969093	0.0969093	0.712338	14	0.266976
	CCDC24	mQTL_BrainMeta	cg22816909	1	43991067	rs2486006	1	43980962	G	A	0.930879	-0.000219176	0.000374461	0.55834	-0.445402	0.0681673	6.40532e-11	0.000492085	0.000844093	0.55991	0.55991	null	null	0.674605
	CCDC25	mQTL_BrainMeta	cg12564175	8	27773469	rs7842666	8	27772635	A	G	0.529838	0.000712974	0.00035956	0.0473776	-1.08528	0.0277422	0	-0.000656952	0.000331732	0.0476623	0.134846	0.353333	19	0.198473
	CCDC27	mQTL_BrainMeta	cg06646112	1	3704881	rs3765758	1	3713028	A	G	0.522461	-0.0015836	0.00106442	0.136815	0.373963	0.0621613	1.78768e-09	-0.00423465	0.00293207	0.148669	0.148669	null	null	0.323554
	CCDC3	mQTL_BrainMeta	cg02458882	10	13100345	rs641113	10	13095865	G	A	0.8811	0.000809207	0.0012413	0.514463	-0.337789	0.0527176	1.47901e-10	-0.0023956	0.00369374	0.516625	0.516625	null	null	0.64076
	CCDC30	mQTL_BrainMeta	cg13566468	1	42488458	rs2105062	1	42507839	C	T	0.33432	-0.00162667	0.0010654	0.126808	0.344883	0.0617186	2.29724e-08	-0.00471659	0.00320242	0.140799	0.140799	null	null	0.315527
	CCDC32	mQTL_BrainMeta	cg17140476	15	40554081	rs4923880	15	40633738	G	A	0.546047	-0.00380237	0.00109101	0.000491788	1.22408	0.0330244	9.99963e-301	-0.00310632	0.000895223	0.000520682	0.000520682	0.00362595	14	0.0296776
	CCDC33	mQTL_BrainMeta	cg00597876	15	74202568	rs351242	15	74180375	A	G	0.765093	-0.0032904	0.00114329	0.00400181	-1.42372	0.0384105	1.00002e-300	0.00231114	0.000805448	0.00411275	0.00411275	0.096243	9	0.0786816
	CCDC34	mQTL_BrainMeta	cg05228377	11	27362746	rs2472622	11	27380393	A	T	0.693781	0.00250316	0.00112307	0.0258239	0.469092	0.0439813	1.47258e-26	0.00533618	0.00244586	0.0291301	0.0521665	0.0153106	9	0.163227
	CCDC38	mQTL_BrainMeta	cg25229172	12	95942343	rs4762644	12	95950300	C	T	0.563963	-0.00162695	0.00100947	0.107031	-0.422866	0.0442377	1.18975e-21	0.00384744	0.00242091	0.112003	0.11999	0.153535	13	0.285702
	CCDC40	mQTL_BrainMeta	cg19080975	17	80065502	rs4889812	17	80077528	C	T	0.762906	0.00166539	0.0012106	0.168924	-0.724163	0.0540834	6.94079e-41	-0.00229975	0.00168053	0.171166	0.110099	0.169868	20	0.344393
	CCDC42	mQTL_BrainMeta	cg17581065	17	8739160	rs4583285	17	8712213	T	C	0.447584	-0.00169263	0.00101681	0.0959831	-1.21501	0.0327799	9.99923e-301	0.0013931	0.000837716	0.0963182	0.0804089	0.0114905	17	0.266465
	CCDC43	mQTL_BrainMeta	cg12393668	17	44691135	rs12940906	17	44761698	T	G	0.245466	-0.00025906	0.000354698	0.465165	1.35545	0.0354675	0	-0.000191125	0.000261731	0.465246	0.465246	0.0070156	16	0.600953
	CCDC50	mQTL_BrainMeta	cg23528751	3	191328932	rs293850	3	191422466	T	A	0.704085	0.00134396	0.00106145	0.205457	-0.607508	0.0633703	9.10092e-22	-0.00221225	0.00176239	0.209386	0.209386	0.365628	9	0.383166
	CCDC54	mQTL_BrainMeta	cg06076480	3	106810837	rs6779773	3	106811309	A	G	0.656772	-0.00158555	0.00112858	0.160048	0.273056	0.0446691	9.78597e-10	-0.00580669	0.00424089	0.170932	0.170932	0.0653448	7	0.344133
	CCDC57	mQTL_BrainMeta	cg11859384	17	82162546	rs66932937	17	82158927	A	G	0.407841	-0.00327309	0.00106782	0.00217513	-0.477238	0.0420128	6.6654e-30	0.0068584	0.00231752	0.00308272	0.00308272	0.00377305	20	0.0697976
	CCDC59	mQTL_BrainMeta	cg24726503	12	82361495	rs4882530	12	82358854	G	A	0.128463	0.000275597	0.00193227	0.886583	0.521305	0.0708414	1.85621e-13	0.000528667	0.00370729	0.886605	0.886605	0.397323	4	0.916205
	CCDC6	mQTL_BrainMeta	cg10306703	10	59959803	rs4948380	10	59980299	A	G	0.417286	-0.00176728	0.001026	0.0849818	-0.414528	0.0614933	1.57263e-11	0.00426335	0.00255464	0.0951443	0.0951443	0.0514937	20	0.265237
	CCDC60	mQTL_BrainMeta	cg02498063	12	119334772	rs7969913	12	119347223	G	A	0.423793	0.00141541	0.00107289	0.187082	-0.339846	0.046214	1.92736e-13	-0.00416488	0.00320738	0.194105	0.194105	0.27176	13	0.369089
	CCDC61	mQTL_BrainMeta	cg00827164	19	45995373	rs746401	19	45995569	G	A	0.525368	-5.78255e-05	0.00101624	0.954624	1.08637	0.0282208	0	-5.32281e-05	0.000935448	0.954624	0.838515	0.939438	20	0.966326
	CCDC62	mQTL_BrainMeta	cg00609630	12	122774106	rs701484	12	122778782	A	G	0.890312	-0.00193903	0.00134234	0.148595	0.555907	0.0575651	4.59063e-22	-0.00348805	0.00244156	0.153114	0.153114	0.0866534	17	0.327542
	CCDC63	mQTL_BrainMeta	cg08321600	12	110846723	rs933296	12	110915044	C	A	0.68415	0.000376007	0.000354644	0.289037	0.38486	0.0663087	6.47243e-09	0.000976995	0.000936736	0.296959	0.296959	0.537692	7	0.460002
	CCDC65	mQTL_BrainMeta	cg22827806	12	48903786	rs10783293	12	48914692	G	A	0.5597	-0.000206382	0.000352928	0.558701	-0.35901	0.0619429	6.79886e-09	0.000574865	0.00098805	0.560689	0.560689	0.270666	8	0.675221
	CCDC66	mQTL_BrainMeta	cg13341536	3	56556912	rs148823247	3	56584568	T	C	0.267307	-0.000617246	0.00110683	0.577071	-0.711124	0.11327	3.42732e-10	0.000867987	0.00156259	0.578565	0.578565	0.598215	7	0.688351
	CCDC68	mQTL_BrainMeta	cg26630735	18	54959617	rs4801109	18	54904203	C	T	0.806382	-0.000614428	0.000360599	0.0883984	0.470118	0.0754425	4.6205e-10	-0.00130696	0.000795197	0.100265	0.100265	0.0573609	7	0.270672
	CCDC69	mQTL_BrainMeta	cg08317263	5	151223608	rs10066276	5	151226919	C	A	0.646274	-0.00284768	0.00109264	0.0091544	-0.479135	0.0489142	1.17794e-22	0.00594336	0.00235978	0.0117819	0.0275769	0.0107096	20	0.118032
	CCDC7	mQTL_BrainMeta	cg12128330	10	32500378	rs7896409	10	32505661	T	C	0.162362	0.00064734	0.00141799	0.648016	-0.631047	0.0698432	1.63713e-19	-0.00102582	0.00224991	0.648434	0.648434	null	null	0.739112
	CCDC71L	mQTL_BrainMeta	cg27284331	7	106657243	rs7808289	7	106657385	G	A	0.404554	0.000354196	0.000354828	0.318173	-0.363466	0.0469078	9.29767e-15	-0.000974496	0.000984303	0.322156	0.322156	0.116678	3	0.481842
	CCDC73	mQTL_BrainMeta	cg14042352	11	32794422	rs198266	11	32779021	T	A	0.721499	-0.00203832	0.00108675	0.060709	0.360803	0.0491809	2.19673e-13	-0.00564938	0.00310891	0.0691925	0.0691925	0.203681	6	0.232247
	CCDC74A	mQTL_BrainMeta	cg11491537	2	131754147	rs1821705	2	131750579	A	G	0.407081	-0.00197783	0.00105381	0.0605408	0.634003	0.0504964	3.7129e-36	-0.00311959	0.00168062	0.0634236	0.152726	0.790619	9	0.222831
	CCDC78	mQTL_BrainMeta	cg27144592	16	733916	rs2071950	16	724692	A	G	0.52345	0.000291838	0.000354517	0.410395	-0.569628	0.0377395	1.78241e-51	-0.000512331	0.000623291	0.41109	0.41109	0.299992	6	0.556429
	CCDC8	mQTL_BrainMeta	cg19463256	19	46412094	rs8100952	19	46435226	T	C	0.569194	0.0024202	0.00103454	0.0193149	1.23088	0.0332079	1.00008e-300	0.00196624	0.000842164	0.0195564	0.0470651	0.210515	16	0.141707
	CCDC80	mQTL_BrainMeta	cg02905245	3	112640805	rs6438086	3	112641139	G	A	0.6479	-0.000443193	0.000356732	0.214099	-0.264995	0.0455309	5.88061e-09	0.00167246	0.00137651	0.224366	0.224366	0.891112	9	0.397121
	CCDC81	mQTL_BrainMeta	cg03778207	11	86519622	rs1945036	11	86571638	C	T	0.640956	0.00218573	0.00106978	0.0410379	-0.467817	0.0623861	6.44365e-14	-0.00467219	0.00237012	0.0486913	0.0778241	0.0854785	18	0.200042
	CCDC83	mQTL_BrainMeta	cg15822411	11	85855517	rs11234444	11	85853532	A	G	0.447922	0.00248378	0.00114497	0.0300606	0.541368	0.0456071	1.68925e-32	0.00458797	0.00214999	0.0328469	0.0393882	0.0531975	18	0.170426
	CCDC85A	mQTL_BrainMeta	cg17501259	2	56185934	rs214046	2	56264469	C	T	0.716624	0.000434464	0.000356662	0.223171	-0.464447	0.0680758	8.94753e-12	-0.000935443	0.000780073	0.23046	0.23046	0.0161366	14	0.4016
	CCDC85B	mQTL_BrainMeta	cg01672322	11	65892301	rs473661	11	65848972	T	C	0.967437	0.0047513	0.00395383	0.229482	-1.06357	0.184368	7.98813e-09	-0.00446732	0.00379732	0.239419	0.239419	null	null	0.409424
	CCDC85C	mQTL_BrainMeta	cg09214175	14	99549975	rs35741827	14	99551760	C	T	0.528518	-0.00188134	0.00102603	0.0667127	-0.768822	0.0545796	4.61432e-45	0.00244704	0.00134581	0.0690237	0.0690237	0.0218937	4	0.231927
	CCDC86	mQTL_BrainMeta	cg01235581	11	60838245	rs484509	11	60835736	C	A	0.88785	-0.000185667	0.000356352	0.602352	-0.793602	0.0548149	1.67283e-47	0.000233955	0.000449322	0.602587	0.741043	0.699089	19	0.705242
	CCDC88A	mQTL_BrainMeta	cg13359689	2	55409419	rs56320407	2	55406069	A	G	0.41226	0.000414533	0.0011028	0.706998	0.351145	0.0431847	4.24937e-16	0.00118052	0.00314395	0.707296	0.707296	0.814747	14	0.784409
	CCDC88B	mQTL_BrainMeta	cg00022866	11	64340968	rs578386	11	64347337	C	T	0.322086	-0.00139065	0.00115243	0.227541	-1.29084	0.0348255	1.00003e-300	0.00107733	0.000893248	0.227787	0.227787	0.05609	16	0.39988
	CCDC88C	mQTL_BrainMeta	cg05040501	14	91416924	rs1742546	14	91417155	G	A	0.431777	-0.00110949	0.00111235	0.318559	0.329439	0.045609	5.08045e-13	-0.0033678	0.00340854	0.323129	0.323129	0.103702	9	0.48284
	CCDC89	mQTL_BrainMeta	cg13733266	11	85686173	rs489896	11	85722683	T	C	0.698484	-0.00100908	0.00118817	0.395729	0.372818	0.0679122	4.02611e-08	-0.00270664	0.00322492	0.401307	0.401307	0.182833	10	0.548535
	CCDC9	mQTL_BrainMeta	cg03067574	19	47264618	rs4804033	19	47253033	A	G	0.564524	-0.00283075	0.00104119	0.00655282	0.290779	0.0439911	3.84449e-11	-0.00973506	0.00387176	0.0119244	0.0119244	0.683088	3	0.118486
	CCDC90B	mQTL_BrainMeta	cg01647560	11	83693448	rs616414	11	83638979	C	T	0.303281	0.000576959	0.000357337	0.106396	0.547498	0.063922	1.07978e-17	0.00105381	0.000664169	0.11259	0.11259	null	null	0.286041
	CCDC91	mQTL_BrainMeta	cg13890972	12	28568974	rs1581076	12	28570724	A	G	0.501916	0.00220553	0.00102269	0.0310371	0.315054	0.0433883	3.83518e-13	0.00700051	0.00338623	0.0387017	0.0387017	0.105993	14	0.182257
	CCDC92B	mQTL_BrainMeta	cg17809280	17	2746694	rs17834980	17	2744703	A	T	0.402363	-0.00118474	0.00102055	0.245688	0.348322	0.0623697	2.33984e-08	-0.00340128	0.00299252	0.255709	0.255709	0.191265	3	0.423777
	CCDC93	mQTL_BrainMeta	cg22699362	2	118017851	rs2113485	2	118116570	A	G	0.84322	8.03239e-05	0.000355623	0.821304	0.609843	0.0828598	1.83992e-13	0.000131712	0.000583414	0.821387	0.821387	0.261411	6	0.86942
	CCDC96	mQTL_BrainMeta	cg02419901	4	7049042	rs28385900	4	7049109	C	T	0.500962	-0.00139981	0.00101461	0.167694	0.549634	0.0417375	1.32645e-39	-0.00254681	0.00185608	0.170019	0.170019	0.0851327	20	0.343457
	CCER1	mQTL_BrainMeta	cg19537969	12	90964132	rs10859085	12	90967137	C	T	0.840327	-0.000585082	0.00139728	0.675414	-0.308548	0.0507549	1.20795e-09	0.00189624	0.00453928	0.676137	0.676137	0.025914	10	0.759993
	CCER2	mQTL_BrainMeta	cg22331093	19	38915547	rs9749516	19	38917446	T	C	0.39695	-0.000191364	0.00108174	0.859584	-0.507697	0.0454415	5.55662e-29	0.000376925	0.00213095	0.859602	0.859602	0.511458	9	0.896131
	CCIN	mQTL_BrainMeta	cg14098299	9	36166100	rs6476534	9	36152558	T	C	0.837141	0.00183724	0.0014569	0.207287	0.508278	0.0635222	1.22837e-15	0.00361464	0.00290173	0.21288	0.444817	0.108473	9	0.386157
	CCK	mQTL_BrainMeta	cg05471845	3	42264975	rs11571842	3	42264954	T	C	0.474438	0.000826019	0.000360618	0.0219887	-0.544689	0.036922	2.96718e-49	-0.0015165	0.000669995	0.0236084	0.0236084	0.121388	5	0.151112
	CCKAR	mQTL_BrainMeta	cg13002809	4	26361170	rs2725304	4	26355253	C	A	0.5762	-0.000255727	0.000353332	0.469215	-0.34622	0.0622514	2.67249e-08	0.000738624	0.00102915	0.472939	0.472939	0.669055	14	0.606856
	CCL1	mQTL_BrainMeta	cg01387036	17	34363236	rs4262996	17	34335952	T	C	0.549548	-0.00174728	0.0010269	0.0888469	0.344768	0.0621029	2.83127e-08	-0.00506798	0.00311527	0.103776	0.103776	0.19061	3	0.275616
	CCL11	mQTL_BrainMeta	cg18181787	17	34300467	rs34133811	17	34304245	A	G	0.52259	0.0014523	0.00101644	0.153058	0.53494	0.0408213	3.10546e-39	0.00271489	0.00191136	0.155493	0.155493	0.126123	16	0.329724
	CCL15	mQTL_BrainMeta	cg23743114	17	36001357	rs1734961	17	36008471	C	G	0.940266	0.0018046	0.00195802	0.356714	-0.358636	0.064103	2.21027e-08	-0.00503184	0.00553322	0.363146	0.363146	null	null	0.517131
	CCL16	mQTL_BrainMeta	cg22254135	17	35982093	rs1635280	17	35975575	G	C	0.770835	-0.00106409	0.00129747	0.412146	-0.508316	0.0452042	2.45466e-29	0.00209336	0.00255928	0.413386	0.409771	0.188164	8	0.558189
	CCL17	mQTL_BrainMeta	cg07313523	16	57416757	rs223899	16	57410664	G	T	0.773927	0.000197604	0.0003543	0.577028	-1.3113	0.0349282	0	-0.000150693	0.00027022	0.57707	0.57707	0.306883	20	0.687348
	CCL19	mQTL_BrainMeta	cg08418332	9	34691004	rs1061758	9	34652333	G	A	0.822654	0.00110549	0.00038719	0.0043015	-0.594338	0.0844263	1.92615e-12	-0.00186004	0.000703006	0.00814906	0.00814906	0.342234	8	0.103512
	CCL2	mQTL_BrainMeta	cg17864156	17	34255809	rs9893096	17	34236812	T	A	0.546437	0.00256134	0.00103611	0.0134328	-0.320159	0.0434567	1.74096e-13	-0.00800021	0.00341355	0.0190953	0.0190953	0.0193676	4	0.140794
	CCL21	mQTL_BrainMeta	cg27443224	9	34710138	rs2812378	9	34710263	A	G	0.6543	-0.00064457	0.0011221	0.565676	-0.470198	0.044209	2.03042e-26	0.00137085	0.00238992	0.566241	0.566241	0.0578078	9	0.679307
	CCL22	mQTL_BrainMeta	cg23471482	16	57358286	rs223889	16	57358329	C	T	0.7108	0.000230046	0.00122462	0.850994	-0.350303	0.0455961	1.55717e-14	-0.000656706	0.00349695	0.851038	0.851038	0.826423	8	0.889681
	CCL25	mQTL_BrainMeta	cg08809333	19	8053973	rs7257948	19	8073170	A	C	0.55785	-0.0001016	0.000353003	0.773487	-0.375509	0.0615667	1.06587e-09	0.000270567	0.000941112	0.773732	0.773732	0.71704	9	0.833086
	CCL26	mQTL_BrainMeta	cg12943082	7	75789993	rs13237353	7	75792008	C	T	0.56445	0.000180353	0.000353414	0.609831	-0.530461	0.0421366	2.42513e-36	-0.000339992	0.000666787	0.610124	0.610124	null	null	0.71064
	CCL28	mQTL_BrainMeta	cg22724765	5	43397470	rs7706402	5	43381478	G	A	0.424432	-0.00119783	0.00103571	0.247465	0.282615	0.043784	1.08385e-10	-0.00423838	0.0037231	0.254953	0.254953	0.856538	9	0.423294
	CCL8	mQTL_BrainMeta	cg06083483	17	34318987	rs2215183	17	34232623	C	T	0.438744	0.00194601	0.00102736	0.0582004	-0.374939	0.0620147	1.48512e-09	-0.00519021	0.0028714	0.0706764	0.0706764	0.0337035	3	0.234365
	CCM2	mQTL_BrainMeta	cg12573289	7	45036192	rs1294965	7	45032262	A	C	0.829165	-0.00212751	0.00149768	0.155451	0.418659	0.0631067	3.26389e-11	-0.00508173	0.00365842	0.164818	0.164818	0.505986	5	0.33885
	CCM2L	mQTL_BrainMeta	cg01772014	20	32018292	rs6061087	20	32004423	A	T	0.3737	-0.00146342	0.00102853	0.154787	-0.608034	0.0576873	5.6399e-26	0.00240681	0.00170692	0.15853	0.363809	null	null	0.332941
	CCN1	mQTL_BrainMeta	cg01040434	1	85615760	rs7520491	1	85632513	T	G	0.52505	0.00155528	0.00102422	0.12889	-0.392	0.0425704	3.31379e-20	-0.00396754	0.0026481	0.134067	0.490167	0.0704553	10	0.309459
	CCN2	mQTL_BrainMeta	cg24117910	6	131998518	rs440883	6	132004968	T	C	0.57786	0.000376401	0.000355211	0.289301	-0.431941	0.0423582	2.03781e-24	-0.000871418	0.000826787	0.291892	0.291892	0.0946037	11	0.45556
	CCN3	mQTL_BrainMeta	cg05020510	8	119415817	rs11777676	8	119455713	A	C	0.526567	0.00128006	0.00100777	0.204018	-0.557069	0.0585948	1.95972e-21	-0.00229785	0.00182514	0.208031	0.208031	0.290302	16	0.381681
	CCN4	mQTL_BrainMeta	cg10191240	8	133217858	rs6982341	8	133217292	A	G	0.422476	0.000334486	0.000354071	0.344819	-0.388638	0.0429389	1.41729e-19	-0.000860663	0.000916006	0.347432	0.347432	0.779262	13	0.503531
	CCN5	mQTL_BrainMeta	cg21425802	20	44715200	rs6031762	20	44718925	A	G	0.9251	-0.0006258	0.00196919	0.750641	0.832316	0.128538	9.46501e-11	-0.000751878	0.00236877	0.75093	0.75093	null	null	0.816108
	CCNA1	mQTL_BrainMeta	cg14499563	13	36430898	rs4287440	13	36370137	T	C	0.661915	0.00242309	0.00107626	0.0243603	-0.644735	0.0595211	2.42659e-27	-0.00375826	0.00170498	0.027504	0.0801395	0.00306301	9	0.160235
	CCNA2	mQTL_BrainMeta	cg08201690	4	121823121	rs2706793	4	121828281	T	G	0.726694	-0.000387824	0.000356048	0.276046	-0.351433	0.0508717	4.90748e-12	0.00110355	0.00102565	0.281948	0.281948	0.158704	7	0.447149
	CCNB1	mQTL_BrainMeta	cg00290373	5	69166795	rs651076	5	69155128	A	G	0.500101	-0.000184881	0.000353497	0.60097	-0.286474	0.0433608	3.92857e-11	0.000645367	0.00123782	0.602106	0.602106	null	null	0.704809
	CCNC	mQTL_BrainMeta	cg08875094	6	99568254	rs633989	6	99570815	T	G	0.396376	0.00217058	0.00104231	0.0373	-0.515901	0.0444893	4.31476e-31	-0.00420736	0.0020527	0.040396	0.073034	0.24277	9	0.185178
	CCND1	mQTL_BrainMeta	cg10877130	11	69471004	rs7940215	11	69470972	C	T	0.566933	-0.00305954	0.00108637	0.00485831	-0.495129	0.0442387	4.45172e-29	0.00617927	0.00226252	0.00631148	0.00631148	0.00699211	15	0.0942544
	CCND3	mQTL_BrainMeta	cg22578433	6	42049616	rs2493833	6	42066947	C	T	0.388198	0.000463377	0.000356138	0.193218	-0.430548	0.0625388	5.79938e-12	-0.00107625	0.000841817	0.201079	0.201079	0.847972	4	0.374971
	CCNDBP1	mQTL_BrainMeta	cg24184180	15	43185978	rs540587	15	43185915	C	G	0.894608	0.00170011	0.00174985	0.331261	-0.340936	0.0568659	2.02925e-09	-0.0049866	0.00519944	0.337525	0.337525	null	null	0.494809
	CCNE1	mQTL_BrainMeta	cg16740744	19	29811123	rs4804903	19	29802159	C	T	0.668632	-4.37057e-05	0.000353749	0.901672	0.523631	0.0455176	1.2603e-30	-8.34664e-05	0.000675608	0.901677	0.901677	0.887131	4	0.927519
	CCNF	mQTL_BrainMeta	cg00591660	16	2428352	rs4414494	16	2425650	C	A	0.687437	0.000764498	0.00106292	0.471991	0.304472	0.0482557	2.7986e-10	0.0025109	0.00351364	0.474847	0.474847	0.928219	8	0.608254
	CCNG1	mQTL_BrainMeta	cg09054649	5	163331235	rs300236	5	163321165	G	A	0.574713	0.00179409	0.00102659	0.0805295	0.533998	0.0413788	4.21223e-38	0.00335974	0.00194001	0.0833065	0.0833065	0.0128094	10	0.251041
	CCNG2	mQTL_BrainMeta	cg11986756	4	77193637	rs10010290	4	77194893	A	G	0.527416	-0.0016755	0.00102428	0.101883	0.285218	0.0452194	2.83692e-10	-0.00587446	0.00371001	0.113328	0.113328	0.0615391	8	0.286954
	CCNI	mQTL_BrainMeta	cg12314730	4	77110850	rs11726883	4	77117671	G	A	0.552084	0.000308182	0.000353657	0.383528	-0.302881	0.0446026	1.11624e-11	-0.0010175	0.00117722	0.387408	0.387408	0.758359	5	0.537269
	CCNI2	mQTL_BrainMeta	cg11865870	5	132768237	rs10068370	5	132691876	T	C	0.761474	-0.00213688	0.00103626	0.0391967	-0.385636	0.0702315	3.99823e-08	0.00554119	0.00287039	0.0535486	0.0535486	0.145776	3	0.207208
	CCNJL	mQTL_BrainMeta	cg26824709	5	160313376	rs10038395	5	160313131	C	T	0.422104	-0.000324724	0.000354097	0.359117	-0.401148	0.0428223	7.40991e-21	0.000809487	0.000886929	0.361408	0.361408	0.329978	3	0.515586
	CCNL1	mQTL_BrainMeta	cg21178254	3	157161294	rs13080798	3	157114612	G	T	0.595491	0.00190278	0.00107767	0.0774562	0.610953	0.0584242	1.35825e-25	0.00311445	0.00178889	0.0816839	0.0816839	0.0415501	5	0.248853
	CCNL2	mQTL_BrainMeta	cg09064061	1	1401212	rs4970444	1	1385384	A	G	0.936447	0.000821626	0.00148044	0.578903	-0.385564	0.0656138	4.19643e-09	-0.00213098	0.00385677	0.580586	0.580586	0.894945	6	0.689502
	CCNO	mQTL_BrainMeta	cg22449302	5	55233931	rs7730048	5	55222832	A	G	0.745128	-0.00223576	0.00105937	0.0348192	-0.278032	0.0470878	3.53647e-09	0.00804138	0.00404634	0.0468866	0.0468866	0.0351249	14	0.197521
	CCNP	mQTL_BrainMeta	cg19605788	19	40223479	rs9749056	19	40197405	A	C	0.74296	0.00104548	0.00110738	0.345114	-1.30485	0.0347579	0	-0.000801225	0.000848927	0.345267	0.345267	0.516154	12	0.501755
	CCNT1	mQTL_BrainMeta	cg15866213	12	48716775	rs10875858	12	48675249	A	G	0.595121	-0.000183636	0.00101628	0.856607	0.625721	0.0999323	3.81424e-10	-0.00029348	0.00162485	0.856666	0.856666	null	null	0.893734
	CCNT2	mQTL_BrainMeta	cg01148193	2	134918203	rs1348792	2	134903288	A	G	0.636163	0.00147267	0.00103522	0.15486	0.390125	0.0431362	1.51005e-19	0.00377488	0.00268619	0.159934	0.159934	0.298132	5	0.334371
	CCNY	mQTL_BrainMeta	cg16832648	10	35414394	rs10740911	10	35437365	T	G	0.696629	0.00108034	0.00114481	0.345331	-1.32408	0.0357223	9.99942e-301	-0.000815919	0.00086489	0.345487	0.345487	0.376783	4	0.501882
	CCNYL1	mQTL_BrainMeta	cg27517968	2	207681359	rs2010240	2	207682143	C	A	0.589056	-0.000139413	0.00104287	0.893654	1.05122	0.0288168	2.35189e-291	-0.00013262	0.000992063	0.893655	0.75295	0.112137	12	0.921517
	CCR1	mQTL_BrainMeta	cg07115110	3	46208533	rs2172246	3	46173193	C	A	0.279307	-0.000564281	0.000357928	0.114906	0.582743	0.0659033	9.3684e-19	-0.000968317	0.000623897	0.120651	0.290822	0.60069	15	0.296386
	CCR10	mQTL_BrainMeta	cg03989507	17	42684107	rs2271029	17	42683904	A	C	0.376695	0.000265287	0.000353703	0.453238	0.613416	0.0407602	3.48445e-51	0.000432476	0.000577328	0.453798	0.453798	0.213634	9	0.591417
	CCR5	mQTL_BrainMeta	cg07616471	3	46372220	rs2213290	3	46364876	C	T	0.591985	-0.00176416	0.0010792	0.102114	1.11996	0.0296931	0	-0.00157521	0.000964516	0.102436	0.201051	0.467	20	0.274134
	CCR6	mQTL_BrainMeta	cg14705155	6	167077492	rs6921588	6	167080909	C	A	0.583739	-0.000805346	0.000359457	0.0250615	0.439085	0.0452706	3.04051e-22	-0.00183414	0.000840206	0.0290381	0.0290381	0.270229	18	0.163227
	CCR8	mQTL_BrainMeta	cg12924224	3	39333096	rs1009966	3	39432100	A	G	0.518204	-0.000485493	0.000354813	0.171216	-0.394546	0.0611828	1.12857e-10	0.00123051	0.000919316	0.180731	0.299678	0.93534	6	0.354179
	CCR9	mQTL_BrainMeta	cg25155774	3	45890649	rs7652331	3	45921260	C	T	0.651629	6.00914e-05	0.000353158	0.864889	-0.567534	0.0617499	3.89771e-20	-0.000105882	0.000622374	0.864912	0.864912	0.132272	20	0.899884
	CCRL2	mQTL_BrainMeta	cg14749678	3	46408145	rs11574433	3	46406413	A	G	0.478661	0.00168872	0.00102738	0.100235	-0.47728	0.043677	8.51546e-28	-0.00353821	0.00217678	0.10407	0.249084	0.420712	7	0.275973
	CCS	mQTL_BrainMeta	cg24851651	11	66595488	rs498045	11	66595526	G	A	0.52325	0.000873786	0.000361648	0.0156868	-0.600761	0.0415838	2.61821e-47	-0.00145447	0.000610344	0.017171	0.017171	0.283833	8	0.136439
	CCSER1	mQTL_BrainMeta	cg21302133	4	90234962	rs2870246	4	90313347	C	A	0.471197	-0.000571312	0.000356921	0.10945	1.21696	0.0328323	9.99936e-301	-0.000469461	0.000293564	0.109781	0.227812	0.617825	7	0.283403
	CCSER2	mQTL_BrainMeta	cg19726363	10	84536744	rs1211188	10	84536865	C	T	0.485383	-0.000488348	0.000355349	0.169356	1.06583	0.0281431	0	-0.000458188	0.000333623	0.169637	0.364548	0.292473	12	0.343056
	CCT2	mQTL_BrainMeta	cg20745652	12	69585324	rs497758	12	69570091	A	C	0.507692	-0.000806087	0.00101803	0.428471	0.339339	0.0403311	3.96875e-17	-0.00237547	0.0030133	0.430505	0.430505	0.775211	5	0.572272
	CCT4	mQTL_BrainMeta	cg02183531	2	61886064	rs11888465	2	61875835	G	A	0.637055	-0.000611554	0.00101785	0.547953	-0.605994	0.038774	4.62849e-55	0.00100918	0.00168087	0.548248	0.548248	0.654808	3	0.665568
	CCT5	mQTL_BrainMeta	cg09062663	5	10262692	rs2662528	5	10269691	G	T	0.860471	0.00259708	0.00148329	0.079965	0.581095	0.0870671	2.48741e-11	0.00446928	0.00263895	0.090345	0.090345	0.21016	4	0.259306
	CCT6A	mQTL_BrainMeta	cg12555334	7	56052597	rs10255049	7	56053611	G	A	0.309804	-5.94725e-05	0.00117235	0.959541	-1.12499	0.0275748	0	5.28649e-05	0.00104209	0.959541	0.548943	0.58745	13	0.969517
	CCT7	mQTL_BrainMeta	cg19515186	2	73251421	rs2303904	2	73220647	A	G	0.578604	-0.000691101	0.000359627	0.0546418	0.349379	0.0630921	3.06631e-08	-0.00197808	0.00108955	0.069447	0.069447	0.403122	6	0.232792
	CCT8	mQTL_BrainMeta	cg01112801	21	29071282	rs13048618	21	29086363	A	G	0.511339	-0.00167366	0.00101651	0.0996678	0.643325	0.0598606	6.1189e-27	-0.00260157	0.00159853	0.103636	0.103636	0.0654637	6	0.275591
	CCT8L2	mQTL_BrainMeta	cg07443748	22	16592704	rs5747939	22	16574951	T	C	0.825829	-0.000343778	0.00121788	0.777732	0.479956	0.0853054	1.84085e-08	-0.000716269	0.00254066	0.778003	0.778003	null	null	0.836251
	CCZ1B	mQTL_BrainMeta	cg18179357	7	6847663	rs10242703	7	6831004	A	G	0.4322	0.000418383	0.000355016	0.2386	-0.65655	0.0477417	4.94539e-43	-0.000637245	0.000542711	0.240319	0.240319	null	null	0.410548
	CD101	mQTL_BrainMeta	cg14027204	1	116986856	rs4659049	1	116985994	G	A	0.526503	-0.00187999	0.00102841	0.0675401	0.289723	0.0434088	2.48447e-11	-0.00648894	0.00368036	0.0778795	0.0778795	0.00470249	5	0.244511
	CD109	mQTL_BrainMeta	cg09217350	6	74250314	rs2781179	6	74244807	G	A	0.444839	-0.00178334	0.00102609	0.0822123	-0.412586	0.0462257	4.43779e-19	0.00432233	0.00253368	0.0880174	0.0880174	0.0665123	11	0.256672
	CD14	mQTL_BrainMeta	cg07522661	5	140628691	rs250427	5	140557395	G	A	0.697679	0.000107302	0.00104283	0.918046	-1.31813	0.0355618	9.99938e-301	-8.14051e-05	0.000791148	0.918046	0.918046	0.0751652	8	0.940147
	CD151	mQTL_BrainMeta	cg23754390	11	835074	rs3059	11	840319	T	C	0.70216	-0.000418315	0.000356881	0.241141	1.13673	0.0299535	0	-0.000367998	0.000314104	0.241365	0.561865	0.138903	20	0.411415
	CD160	mQTL_BrainMeta	cg25221984	1	145720940	rs1471628	1	145728029	T	A	0.577376	0.00263276	0.00104846	0.0120366	-0.523986	0.0418238	5.21958e-36	-0.00502449	0.00204073	0.0138126	0.0138126	0.480212	4	0.124859
	CD164	mQTL_BrainMeta	cg01475377	6	109290515	rs9487043	6	109289271	C	T	0.511956	-0.00116035	0.00103168	0.260706	1.05231	0.0270145	0	-0.00110267	0.000980797	0.260905	0.437534	0.674639	17	0.428698
	CD164L2	mQTL_BrainMeta	cg19719807	1	27383194	rs3118948	1	27458031	C	T	0.914111	0.000624823	0.00145847	0.668354	2.20331	0.0594431	9.9993e-301	0.000283584	0.000661992	0.668374	0.668374	null	null	0.754108
	CD177	mQTL_BrainMeta	cg05275595	19	43353722	rs8099964	19	43347913	G	C	0.621526	-0.000742698	0.00106943	0.487381	-0.466627	0.0625818	8.90046e-14	0.00159163	0.00230175	0.489259	0.489259	null	null	0.618687
	CD180	mQTL_BrainMeta	cg06003834	5	67059139	rs152635	5	67035642	G	C	0.579003	-0.00245791	0.0010506	0.0193083	1.22976	0.0331777	1.00002e-300	-0.0019987	0.000856018	0.0195498	0.0195498	6.59009e-05	7	0.141707
	CD1A	mQTL_BrainMeta	cg07950803	1	158254144	rs858998	1	158250785	T	C	0.703287	-0.000285514	0.000354759	0.420929	-1.11282	0.030269	6.81185e-296	0.000256567	0.000318868	0.42104	0.42104	0.311204	19	0.565093
	CD1E	mQTL_BrainMeta	cg12200412	1	158354541	rs17628151	1	158424440	T	C	0.53278	2.97663e-06	0.000352526	0.993263	-0.416934	0.0611426	9.1652e-12	-7.13933e-06	0.000845521	0.993263	0.993263	null	null	0.995153
	CD2	mQTL_BrainMeta	cg14211332	1	116712767	rs10754325	1	116711722	A	C	0.659489	0.00149947	0.00103657	0.148018	-0.355643	0.04476	1.93317e-15	-0.00421622	0.00296255	0.154686	0.23003	0.243803	8	0.328709
	CD200R1	mQTL_BrainMeta	cg17069590	3	112928963	rs9879149	3	112922245	G	T	0.499199	-0.000198598	0.000352865	0.57356	-0.446983	0.0603935	1.34979e-13	0.000444308	0.000791715	0.574663	0.574663	0.91598	13	0.685775
	CD200R1L	mQTL_BrainMeta	cg24431372	3	112775989	rs1387018	3	112781569	A	C	0.52473	-0.000968406	0.00101183	0.338527	0.398811	0.0427411	1.05021e-20	-0.00242824	0.00255044	0.341054	0.146849	0.0522547	12	0.498409
	CD209	mQTL_BrainMeta	cg02794892	19	7749015	rs2287886	19	7747650	G	A	0.6519	-0.000427005	0.00035556	0.229776	0.477634	0.0412722	5.66279e-31	-0.000894001	0.000748418	0.232274	0.232274	0.471605	8	0.403153
	CD22	mQTL_BrainMeta	cg17315383	19	35327904	rs10153506	19	35326993	T	G	0.261104	0.00192468	0.00112374	0.08676	0.308535	0.0538064	9.79861e-09	0.00623812	0.00380118	0.100777	0.100777	0.0928213	9	0.271602
	CD226	mQTL_BrainMeta	cg15663348	18	69950053	rs12970649	18	69938571	T	C	0.962559	-0.00287403	0.00283558	0.310792	0.523361	0.0643878	4.35505e-16	-0.0054915	0.00545998	0.314526	0.314526	0.182616	10	0.475723
	CD24	mQTL_BrainMeta	cg14704208	6	106805875	rs9400065	6	106807570	G	A	0.4315	-0.000242303	0.000353516	0.493086	-0.367475	0.0631838	6.02842e-09	0.000659373	0.000968671	0.496062	0.496062	0.229146	4	0.624114
	CD244	mQTL_BrainMeta	cg10106388	1	160862872	rs3766378	1	160837619	G	A	0.806663	-0.00191393	0.00128573	0.136596	0.794054	0.0700331	8.48022e-30	-0.00241033	0.0016331	0.139964	0.139964	0.0160338	20	0.315045
	CD247	mQTL_BrainMeta	cg00417094	1	167447806	rs10918692	1	167461588	G	A	0.58096	-0.00133453	0.00102144	0.191375	-0.253137	0.0447536	1.54716e-08	0.00527196	0.00414135	0.203017	0.203017	0.036554	8	0.377027
	CD248	mQTL_BrainMeta	cg00893385	11	66312539	rs10896109	11	66312552	G	A	0.677711	-0.00305871	0.00116971	0.00892452	0.414075	0.0445405	1.45007e-20	-0.00738684	0.00293449	0.0118275	0.0118275	0.00625115	5	0.118032
	CD27	mQTL_BrainMeta	cg18849517	12	6443926	rs2250246	12	6443850	A	G	0.3934	4.85269e-05	0.000353102	0.890691	0.458239	0.0426547	6.39492e-27	0.000105899	0.000770626	0.890699	0.890699	0.437765	13	0.919145
	CD274	mQTL_BrainMeta	cg19724470	9	5450936	rs4742097	9	5455632	C	T	0.470402	6.38174e-05	0.0003528	0.856455	-1.21696	0.0328323	9.99936e-301	-5.24403e-05	0.000289908	0.856457	0.856457	0.358416	15	0.893721
	CD276	mQTL_BrainMeta	cg00117012	15	73704017	rs7176654	15	73706665	G	A	0.563353	0.000882005	0.000361684	0.014744	-0.398815	0.0597342	2.44731e-11	-0.00221157	0.000965499	0.0219868	0.0219868	0.575794	7	0.147424
	CD28	mQTL_BrainMeta	cg07930752	2	203705232	rs3181100	2	203707283	C	G	0.575238	-0.00167304	0.00102658	0.103159	0.273709	0.0439507	4.73516e-10	-0.00611249	0.00387692	0.114879	0.114879	0.0762184	3	0.288737
	CD2AP	mQTL_BrainMeta	cg02130027	6	47477158	rs6934441	6	47496292	G	T	0.695628	0.00104378	0.00104587	0.31828	0.370195	0.0444666	8.41512e-17	0.00281954	0.00284542	0.321732	0.463365	0.474555	7	0.481443
	CD2BP2	mQTL_BrainMeta	cg01433677	16	30354519	rs8060853	16	30392537	G	A	0.655	-0.000684248	0.000358337	0.056196	-0.591187	0.0624001	2.69003e-21	0.00115741	0.00061832	0.0612244	0.0612244	0.0646145	8	0.219
	CD300A	mQTL_BrainMeta	cg08087047	17	74465070	rs4789063	17	74480951	A	G	0.579354	-0.00205566	0.00104298	0.048729	1.2236	0.0330115	9.99977e-301	-0.00168001	0.000853589	0.0490479	0.102611	0.225626	14	0.200425
	CD300E	mQTL_BrainMeta	cg09648424	17	74624135	rs504497	17	74624819	A	G	0.452431	-0.000586694	0.00101734	0.564146	1.0272	0.0286868	8.43226e-281	-0.000571156	0.000990524	0.564196	0.564196	0.412319	20	0.677681
	CD300LB	mQTL_BrainMeta	cg06650256	17	74531585	rs8067152	17	74536801	A	G	0.557818	-0.00112937	0.00100995	0.263461	-0.348252	0.0430261	5.77539e-16	0.00324297	0.0029276	0.267981	0.267981	0.3787	7	0.435176
	CD300LD	mQTL_BrainMeta	cg05852395	17	74592954	rs1699595	17	74574217	G	T	0.59453	-0.000906303	0.00101891	0.373743	-0.356414	0.0434254	2.25826e-16	0.00254283	0.00287551	0.376531	0.146244	0.564718	10	0.528159
	CD300LG	mQTL_BrainMeta	cg17862368	17	43858106	rs231539	17	43864741	C	T	0.835305	0.00050391	0.00129727	0.697691	-0.352885	0.0615177	9.67641e-09	-0.00142797	0.0036846	0.698348	0.698348	0.377919	3	0.776803
	CD302	mQTL_BrainMeta	cg09643312	2	159798570	rs6732598	2	159790370	G	A	0.434167	0.00214961	0.00104079	0.0388885	0.388164	0.0430886	2.08917e-19	0.00553789	0.00275088	0.0441006	0.0441006	0.0141723	11	0.191598
	CD320	mQTL_BrainMeta	cg07458509	19	8307629	rs2913943	19	8303558	G	T	0.324875	-0.00198451	0.00110108	0.0714922	0.309374	0.0461506	2.03399e-11	-0.00641461	0.00368544	0.0817665	0.0817665	null	null	0.248853
	CD33	mQTL_BrainMeta	cg10129493	19	51225330	rs12609179	19	51219326	G	A	0.418861	-0.00104226	0.0010346	0.313737	-0.25134	0.0437496	9.19347e-09	0.00414682	0.00417912	0.321066	0.321066	null	null	0.480776
	CD34	mQTL_BrainMeta	cg02895948	1	208030717	rs11118975	1	208036562	C	A	0.413684	-0.00205098	0.00104047	0.0486995	0.476663	0.0611649	6.53927e-15	-0.00430278	0.00225156	0.0560012	0.0560012	0.126139	18	0.211073
	CD36	mQTL_BrainMeta	cg17986880	7	80218974	rs17174710	7	80245033	G	A	0.327668	-0.000693816	0.00035908	0.0533346	-1.29423	0.0349172	9.99906e-301	0.000536082	0.000277823	0.0536586	0.0536586	0.875909	16	0.20757
	CD37	mQTL_BrainMeta	cg20644754	19	49339572	rs354024	19	49336247	C	T	0.752779	0.0016061	0.00110851	0.147371	0.406695	0.0546989	1.04449e-13	0.00394916	0.00277693	0.154988	0.154988	0.224092	9	0.328986
	CD38	mQTL_BrainMeta	cg26043257	4	15778615	rs4580644	4	15783578	C	T	0.513592	-0.000167112	0.000352695	0.635631	-0.321663	0.043269	1.0533e-13	0.000519525	0.0010987	0.636316	0.875023	0.74914	10	0.730108
	CD3E	mQTL_BrainMeta	cg27354586	11	118304457	rs11216844	11	118292081	A	G	0.683579	0.000417829	0.000355789	0.240246	0.293549	0.0453087	9.24067e-11	0.00142337	0.00123177	0.247868	0.247868	0.999542	3	0.417431
	CD3G	mQTL_BrainMeta	cg05160234	11	118344047	rs7947185	11	118344011	T	C	0.666953	5.5228e-05	0.000353239	0.875759	0.581969	0.0431694	2.02155e-41	9.48985e-05	0.000607012	0.875767	0.875767	0.921767	9	0.908596
	CD4	mQTL_BrainMeta	cg22908581	12	6789809	rs2857230	12	6791911	A	G	0.53595	-0.00176216	0.00102739	0.0863129	0.467245	0.0421652	1.5463e-28	-0.00377138	0.00222501	0.0900768	0.0831274	0.423855	6	0.259114
	CD40	mQTL_BrainMeta	cg09053081	20	46117753	rs6074022	20	46111557	C	T	0.245448	0.00194365	0.000400611	1.22402e-06	0.398759	0.0713569	2.29385e-08	0.00487424	0.00133045	0.000248693	0.000248693	0.165193	13	0.0220388
	CD44	mQTL_BrainMeta	cg26025505	11	35116537	rs474094	11	35123778	A	T	0.48226	-0.00123543	0.00102107	0.226305	0.327119	0.0448482	3.01063e-13	-0.0037767	0.00316406	0.232626	0.232626	0.291419	16	0.403376
	CD46	mQTL_BrainMeta	cg15393490	1	207823114	rs1204677	1	207877627	G	A	0.524995	-0.000603001	0.0010103	0.550605	0.440751	0.0605149	3.25656e-13	-0.00136812	0.0022999	0.551937	0.551937	0.504315	20	0.668504
	CD47	mQTL_BrainMeta	cg09227934	3	108086788	rs765090	3	108066497	A	G	0.469324	-0.00268417	0.00104098	0.00992286	-1.21465	0.0327701	1.00002e-300	0.00220983	0.000859092	0.0101028	0.0101028	0.00309604	17	0.110991
	CD48	mQTL_BrainMeta	cg25215890	1	160681662	rs352678	1	160706884	T	C	0.9754	-0.000497427	0.000377537	0.187651	1.06629	0.184336	7.27342e-09	-0.000466502	0.000363134	0.198912	0.198912	null	null	0.373134
	CD5	mQTL_BrainMeta	cg10537699	11	61129899	rs2229177	11	61125763	T	C	0.49205	-0.00146188	0.00103679	0.158541	-0.489681	0.0596926	2.33712e-16	0.00298537	0.00214833	0.164644	0.164644	0.0611572	15	0.338823
	CD52	mQTL_BrainMeta	cg18565103	1	26306774	rs9645432	1	26325286	A	G	0.529042	-0.000999804	0.00100672	0.320647	0.391799	0.0613479	1.6971e-10	-0.00255183	0.00260036	0.326428	0.326428	0.508325	6	0.485358
	CD53	mQTL_BrainMeta	cg06180389	1	110894201	rs2070751	1	110898251	T	C	0.765885	-0.00185268	0.00113324	0.10208	-1.13517	0.0329195	1.4291e-260	0.00163207	0.000999419	0.102465	0.102465	0.370261	13	0.274134
	CD55	mQTL_BrainMeta	cg23633330	1	207337334	rs2782828	1	207323654	T	G	0.307973	-0.00221353	0.00116061	0.0564915	0.558577	0.0482732	5.76925e-31	-0.00396281	0.00210582	0.0598586	0.0598586	0.178807	6	0.216382
	CD59	mQTL_BrainMeta	cg20627971	11	33737957	rs2252927	11	33729506	G	A	0.609316	-7.4921e-05	0.00104251	0.942709	-0.329211	0.0444015	1.2216e-13	0.000227577	0.00316685	0.942712	0.942712	0.491364	13	0.957952
	CD6	mQTL_BrainMeta	cg08354187	11	61008927	rs2074225	11	61008834	T	C	0.58885	-0.00245672	0.00103387	0.0174906	1.06696	0.0273424	0	-0.00230255	0.000970788	0.0177	0.0625723	0.0731129	20	0.137107
	CD68	mQTL_BrainMeta	cg13749033	17	7577508	rs1143015	17	7581888	G	A	0.840507	0.00146371	0.00122211	0.231038	0.277905	0.0505879	3.94028e-08	0.00526694	0.00450089	0.24192	0.24192	null	null	0.411616
	CD7	mQTL_BrainMeta	cg27666046	17	82321201	rs4789684	17	82323596	A	G	0.522088	-0.000722301	0.00101866	0.47828	0.30104	0.0454549	3.52396e-11	-0.00239936	0.00340314	0.480784	0.480784	0.358019	4	0.612259
	CD70	mQTL_BrainMeta	cg22633597	19	6591663	rs344591	19	6591478	T	C	0.450421	0.000159783	0.00035319	0.650981	-0.524013	0.0411081	3.23145e-37	-0.000304922	0.000674434	0.651187	0.651187	0.209783	9	0.74111
	CD72	mQTL_BrainMeta	cg07116010	9	35646328	rs56033149	9	35644947	G	A	0.467631	0.00201801	0.00104387	0.0532115	0.618045	0.0575135	6.18249e-27	0.00326514	0.0017161	0.0570853	0.0570853	0.056033	3	0.211843
	CD79A	mQTL_BrainMeta	cg09970481	19	41875674	rs58857981	19	41857210	G	A	0.505157	-0.00102738	0.00101961	0.313638	0.553159	0.0518391	1.39576e-26	-0.00185729	0.00185145	0.315786	0.315786	0.207105	5	0.477116
	CD81	mQTL_BrainMeta	cg16075139	11	2385693	rs2283148	11	2388020	A	G	0.800825	-0.00231044	0.00112165	0.0394132	-0.671744	0.0504311	1.77056e-40	0.00343946	0.00168961	0.0417856	0.0402724	0.126886	20	0.18694
	CD82	mQTL_BrainMeta	cg05175803	11	44575569	rs3758813	11	44606929	C	T	0.539954	0.000431252	0.000356444	0.226328	-0.356624	0.0620104	8.86984e-09	-0.00120926	0.00102137	0.23643	0.147602	null	null	0.406071
	CD83	mQTL_BrainMeta	cg09458595	6	14467380	rs1555020	6	14466497	G	A	0.587479	0.00164879	0.00106449	0.121405	0.443431	0.0586046	3.83474e-14	0.00371825	0.00245035	0.129157	0.129157	null	null	0.304549
	CD86	mQTL_BrainMeta	cg09644952	3	122077224	rs2255017	3	122110174	A	T	0.931329	0.00369436	0.00250473	0.140224	-0.727114	0.11842	8.24548e-10	-0.00508085	0.00354274	0.151527	0.33596	0.993089	3	0.326435
	CD8A	mQTL_BrainMeta	cg19410791	2	86809877	rs4832316	2	86817590	T	C	0.457977	0.000809599	0.000362774	0.0256355	0.326117	0.0432785	4.87103e-14	0.00248254	0.00116016	0.0323696	0.0323696	null	null	0.169979
	CD8B2	mQTL_BrainMeta	cg00977526	2	106585855	rs6711505	2	106586421	A	G	0.493194	-0.00210138	0.00103029	0.0413888	0.41861	0.0424236	5.7644e-23	-0.00501991	0.00251324	0.0457828	0.0457828	0.00988517	7	0.195409
	CD9	mQTL_BrainMeta	cg01909705	12	6228142	rs2268009	12	6231222	T	C	0.507024	0.000381446	0.000354366	0.281739	1.08337	0.0279271	0	0.000352092	0.000327222	0.281925	0.281925	0.217558	13	0.447149
	CD93	mQTL_BrainMeta	cg14928764	20	23083971	rs6132562	20	23087709	A	G	0.551551	-0.00176064	0.00103849	0.0900038	-0.307501	0.0435059	1.57155e-12	0.00572564	0.003473	0.0992268	0.0992268	0.189877	20	0.269661
	CD96	mQTL_BrainMeta	cg15849703	3	111315305	rs2971352	3	111315727	T	A	0.695991	0.00116094	0.00122725	0.344164	-0.572495	0.0470463	4.55933e-34	-0.00202786	0.00215015	0.345617	0.345617	0.0368716	20	0.501899
	CDA	mQTL_BrainMeta	cg24502330	1	20587535	rs6704070	1	20584277	T	C	0.479363	0.00173153	0.00102338	0.0906532	-1.08199	0.0279326	0	-0.00160032	0.000946739	0.090961	0.109583	0.470244	20	0.260113
	CDADC1	mQTL_BrainMeta	cg19238349	13	49314044	rs11619804	13	49313995	C	A	0.531945	-0.000167548	0.000352981	0.635025	-0.368374	0.0433324	1.87781e-17	0.000454832	0.000959707	0.635552	0.635552	0.747792	6	0.729562
	CDAN1	mQTL_BrainMeta	cg26804848	15	42737601	rs1212814	15	42641405	G	C	0.210272	-0.000878898	0.00117775	0.455516	-0.437346	0.073753	3.03156e-09	0.00200962	0.00271419	0.459051	0.459051	null	null	0.595874
	CDC123	mQTL_BrainMeta	cg22687873	10	12169797	rs1054067	10	12169762	A	T	0.571393	0.00106786	0.00103162	0.300606	-1.12299	0.0275215	0	-0.00095091	0.000918929	0.300761	0.542085	0.28892	20	0.463167
	CDC14A	mQTL_BrainMeta	cg01726465	1	100362183	rs7516666	1	100346303	T	G	0.728161	7.21529e-05	0.000353549	0.83829	0.399678	0.0687067	5.98526e-09	0.000180528	0.000885129	0.838388	0.838388	null	null	0.881214
	CDC14C	mQTL_BrainMeta	cg08795149	7	49128325	rs4413722	7	49125635	C	T	0.98555	0.00674097	0.0065433	0.302912	0.680017	0.0674273	6.42367e-24	0.00991293	0.00967233	0.305422	0.305422	0.40238	4	0.467042
	CDC16	mQTL_BrainMeta	cg07615111	13	114200062	rs9525192	13	114195864	A	G	0.469467	0.00155738	0.00102263	0.127778	-0.536725	0.0399643	4.0296e-41	-0.00290165	0.00191752	0.130222	0.130222	0.143015	15	0.30552
	CDC20	mQTL_BrainMeta	cg00615260	1	43358273	rs2275180	1	43307362	A	G	0.379005	-0.000443783	0.000356124	0.21271	0.427009	0.0631047	1.31778e-11	-0.00103928	0.000848021	0.220372	0.220372	0.753067	6	0.393181
	CDC20B	mQTL_BrainMeta	cg14753740	5	55173112	rs336115	5	55173093	T	C	0.726577	-0.000656958	0.000358777	0.0670852	0.620698	0.0391394	1.22503e-56	-0.00105842	0.000581862	0.0689088	0.0689088	0.232089	16	0.231787
	CDC25B	mQTL_BrainMeta	cg12551567	20	3796608	rs8182869	20	3789872	T	C	0.458703	-0.00104377	0.00101983	0.306086	0.476278	0.0414854	1.65092e-30	-0.00219151	0.00214975	0.308001	0.30289	0.174182	15	0.469572
	CDC25C	mQTL_BrainMeta	cg24061122	5	138337212	rs3756766	5	138337478	C	A	0.743167	0.000502552	0.000356573	0.158719	-0.537108	0.0453353	2.21872e-32	-0.000935664	0.000668558	0.161656	0.161656	0.0356632	5	0.336246
	CDC26	mQTL_BrainMeta	cg13821031	9	113273659	rs10759637	9	113262744	C	A	0.440408	-0.000373355	0.000354539	0.292307	-0.294612	0.0434613	1.21254e-11	0.00126728	0.00121784	0.298065	0.298065	0.084842	9	0.460921
	CDC27	mQTL_BrainMeta	cg17770501	17	47100063	rs7219544	17	47089562	G	T	0.487413	0.00294168	0.00102979	0.00428235	0.435517	0.0423207	7.74575e-25	0.00675445	0.00245393	0.00591418	0.00591418	0.0657251	17	0.0917948
	CDC34	mQTL_BrainMeta	cg17701921	19	537170	rs10853980	19	539817	C	T	0.547028	-0.00438648	0.00109134	5.83619e-05	1.22201	0.0329687	9.99908e-301	-0.00358956	0.000898308	6.44454e-05	9.78953e-05	0.175838	6	0.0131323
	CDC42	mQTL_BrainMeta	cg08608952	1	22056705	rs2473318	1	22068082	G	A	0.931224	0.00100622	0.00167831	0.54881	1.25031	0.0777638	3.62186e-58	0.000804779	0.00134325	0.549088	0.549088	0.759444	20	0.666243
	CDC42BPA	mQTL_BrainMeta	cg07348845	1	227356839	rs2953642	1	227338776	G	C	0.543853	-0.000926276	0.00101852	0.363122	0.37071	0.04282	4.82577e-18	-0.00249865	0.0027626	0.365754	0.362803	0.538623	7	0.519299
	CDC42BPB	mQTL_BrainMeta	cg04754454	14	103009329	rs4398049	14	102972568	A	G	0.403552	-0.00137919	0.0010224	0.177348	0.455501	0.0613404	1.12117e-13	-0.00302785	0.0022813	0.184428	0.142744	0.055579	13	0.358913
	CDC42BPG	mQTL_BrainMeta	cg08028295	11	64845161	rs2957160	11	64844897	A	C	0.906545	-0.00238158	0.00111852	0.0332356	0.360261	0.06593	4.64756e-08	-0.00661071	0.00333213	0.0472636	0.0472636	null	null	0.198216
	CDC42EP1	mQTL_BrainMeta	cg14742079	22	37560200	rs2076087	22	37564358	A	G	0.4082	-0.000188557	0.000353598	0.593858	-0.401372	0.0437237	4.32144e-20	0.000469782	0.000882457	0.594479	0.594479	0.680597	7	0.69899
	CDC42EP2	mQTL_BrainMeta	cg16317318	11	65322129	rs525141	11	65322321	C	G	0.909036	0.0034481	0.00125969	0.00619531	-0.429432	0.061955	4.1681e-12	-0.00802944	0.00315384	0.0108988	0.0108988	0.0476156	8	0.114857
	CDC42EP3	mQTL_BrainMeta	cg27613998	2	37659891	rs7568641	2	37660655	G	T	0.515079	-0.0021463	0.0010327	0.037677	0.450063	0.060326	8.61789e-14	-0.00476889	0.00238193	0.0452724	0.0452724	null	null	0.194416
	CDC42EP4	mQTL_BrainMeta	cg10305337	17	73423937	rs8072292	17	73419020	C	T	0.223149	0.000430275	0.000355207	0.225767	-0.282634	0.0484705	5.50761e-09	-0.00152237	0.0012836	0.235617	0.235617	0.0281883	5	0.405297
	CDC42EP5	mQTL_BrainMeta	cg03620376	19	54473125	rs10424856	19	54448171	A	G	0.644295	-0.000633141	0.000357811	0.0768134	0.541279	0.0618885	2.20974e-18	-0.00116971	0.000674441	0.0828572	0.0828572	0.50851	7	0.250486
	CDC42SE1	mQTL_BrainMeta	cg00178122	1	151067371	rs3738481	1	151067133	G	A	0.807061	-0.00271093	0.00125038	0.0301525	1.37879	0.034493	0	-0.00196617	0.000908203	0.0303954	0.0303954	4.60859e-05	18	0.166384
	CDC5L	mQTL_BrainMeta	cg18551225	6	44727799	rs764397	6	44743034	A	C	0.534742	0.00275015	0.00104204	0.00831005	-0.496872	0.042101	3.81608e-32	-0.00553493	0.00214899	0.0100069	0.0153614	0.00262761	20	0.110804
	CDC7	mQTL_BrainMeta	cg12403142	1	91546851	rs963912	1	91548441	A	G	0.919911	0.00267409	0.00196172	0.172839	-0.371658	0.0632566	4.21816e-09	-0.00719503	0.00541849	0.184222	0.184222	null	null	0.358622
	CDCA2	mQTL_BrainMeta	cg05005217	8	25460122	rs13277090	8	25455940	T	C	0.637515	-0.000378899	0.000354748	0.285485	0.360454	0.0436798	1.55496e-16	-0.00105117	0.000992378	0.289489	0.289489	0.756337	9	0.453154
	CDCA3	mQTL_BrainMeta	cg11808677	12	6850915	rs1047776	12	6839528	A	G	0.355124	0.00023124	0.000353574	0.513107	0.375047	0.0649027	7.53229e-09	0.000616564	0.000948765	0.515783	0.515783	null	null	0.640307
	CDCA4	mQTL_BrainMeta	cg25105633	14	105014231	rs11160829	14	105015590	T	C	0.815197	0.000622421	0.000360538	0.0842818	-0.436938	0.0527531	1.20432e-16	-0.00142451	0.000842882	0.0910195	0.0910195	0.159268	11	0.260113
	CDCA5	mQTL_BrainMeta	cg19545356	11	65083954	rs508375	11	65081480	C	G	0.934915	0.000873996	0.00249017	0.725605	0.455388	0.074265	8.68199e-10	0.00191923	0.0054772	0.726035	0.726035	null	null	0.797629
	CDCA7	mQTL_BrainMeta	cg03128025	2	173394475	rs11683493	2	173394597	C	T	0.440981	-0.00167636	0.00104432	0.108445	0.355363	0.0432662	2.15e-16	-0.00471732	0.00299433	0.11516	0.123747	0.178488	8	0.289033
	CDCA7L	mQTL_BrainMeta	cg13069322	7	22007410	rs1174959	7	22003214	T	C	0.793669	-0.00037196	0.000357308	0.297872	-0.389058	0.0571146	9.63295e-12	0.000956054	0.000929056	0.303452	0.303452	0.696193	7	0.465538
	CDCP1	mQTL_BrainMeta	cg25799059	3	45092808	rs7630537	3	45089526	A	G	0.274472	-0.000595469	0.000358596	0.0968031	-0.408974	0.0670305	1.05198e-09	0.001456	0.000908713	0.109096	0.109096	0.0537559	3	0.282441
	CDCP2	mQTL_BrainMeta	cg01060188	1	54154953	rs671431	1	54168294	C	G	0.811082	-0.00156186	0.00130727	0.232185	-0.483915	0.0527912	4.88213e-20	0.00322755	0.00272429	0.236124	0.457377	0.444119	17	0.405932
	CDH1	mQTL_BrainMeta	cg09406989	16	68738566	rs4783672	16	68758147	C	T	0.875991	-0.00224971	0.00136447	0.0991919	-0.637765	0.0563293	1.0202e-29	0.00352749	0.00216202	0.102769	0.217805	0.0790562	16	0.274558
	CDH10	mQTL_BrainMeta	cg10202835	5	25190563	rs55966917	5	25190563	C	T	0.519347	0.000514883	0.00103081	0.617432	0.785135	0.0539223	5.01017e-48	0.000655789	0.00131368	0.617638	0.617638	0.731047	3	0.715888
	CDH11	mQTL_BrainMeta	cg27543361	16	65727996	rs12927458	16	65751219	G	A	0.445973	0.00561479	0.00111566	4.8357e-07	-0.452722	0.0608565	1.01315e-13	-0.0124023	0.00297529	3.06704e-05	3.06704e-05	4.15511e-05	15	0.00853981
	CDH12	mQTL_BrainMeta	cg23404351	5	21751228	rs6451992	5	21751941	G	A	0.733197	0.000889514	0.00112727	0.430061	-0.395731	0.0599635	4.12477e-11	-0.00224778	0.00286887	0.43333	0.43333	0.179613	7	0.574529
	CDH13	mQTL_BrainMeta	cg26709234	16	82834691	rs286677	16	82854262	A	G	0.679784	-0.00319904	0.00108251	0.00312447	0.392839	0.0665426	3.55725e-09	-0.00814341	0.00308157	0.0082269	0.0082269	0.132109	6	0.103939
	CDH15	mQTL_BrainMeta	cg09940476	16	89157853	rs6416805	16	89129521	T	C	0.201101	-0.00253247	0.00111268	0.0228459	1.45203	0.0389563	4.41979e-304	-0.00174408	0.000767719	0.0231004	0.0231004	0.169711	20	0.149667
	CDH17	mQTL_BrainMeta	cg25377915	8	94115721	rs10105477	8	94119072	A	G	0.2968	-0.00260643	0.00110005	0.0178185	-0.398829	0.0466298	1.19819e-17	0.0065352	0.00286208	0.0224082	0.0224082	0.105221	9	0.147682
	CDH18	mQTL_BrainMeta	cg23984397	5	20398780	rs6865844	5	20411542	A	C	0.56505	0.000604503	0.00101787	0.552585	1.23016	0.0331886	9.99951e-301	0.000491402	0.000827534	0.552636	0.552636	0.0640064	11	0.668903
	CDH2	mQTL_BrainMeta	cg18171240	18	28176693	rs1789470	18	28156265	T	C	0.850516	0.00188878	0.00128869	0.142741	-1.65367	0.0446145	1.00001e-300	-0.00114217	0.000779898	0.143053	0.115489	0.134989	11	0.317281
	CDH20	mQTL_BrainMeta	cg00095259	18	61551564	rs1539997	18	61551834	A	G	0.7904	-0.000317579	0.000355458	0.371624	-0.440174	0.0509273	5.46734e-18	0.000721485	0.000811843	0.374164	0.374164	0.222371	7	0.526198
	CDH22	mQTL_BrainMeta	cg02909136	20	46312903	rs4810495	20	46312824	G	A	0.767911	-0.00360934	0.00120467	0.00273436	-0.507133	0.0719846	1.8544e-12	0.00711715	0.00258135	0.00583087	0.00583087	0.00209435	3	0.091533
	CDH23	mQTL_BrainMeta	cg11061422	10	71377156	rs7096915	10	71376717	C	T	0.909315	0.00425849	0.00157654	0.00690967	-0.809391	0.107976	6.57814e-14	-0.00526135	0.00207041	0.0110469	0.0110469	0.0261994	16	0.115197
	CDH24	mQTL_BrainMeta	cg09367198	14	23072314	rs8020434	14	23090764	C	T	0.753984	1.87623e-06	0.000371458	0.99597	-0.397332	0.0714956	2.73773e-08	-4.72208e-06	0.000934882	0.99597	0.99597	0.800466	6	0.997146
	CDH26	mQTL_BrainMeta	cg07569701	20	60087888	rs242811	20	60067580	G	A	0.677933	-0.000701998	0.00109664	0.522083	-1.31184	0.0353922	9.99986e-301	0.000535125	0.000836077	0.522145	0.633041	0.0304175	5	0.645352
	CDH3	mQTL_BrainMeta	cg16689116	16	68641803	rs10153230	16	68637838	C	G	0.747513	0.000924323	0.00120662	0.443651	-0.526176	0.0661968	1.88552e-15	-0.00175668	0.00230381	0.445756	0.445756	0.0739867	5	0.585448
	CDH4	mQTL_BrainMeta	cg07155318	20	61024248	rs6101198	20	61030506	C	A	0.496938	-0.00369747	0.00105617	0.000463841	1.01375	0.0287208	6.62689e-273	-0.00364733	0.00104696	0.000494497	0.000494497	6.21605e-05	12	0.0295793
	CDH5	mQTL_BrainMeta	cg09781650	16	66251151	rs233523	16	66250876	G	A	0.869312	-0.000936067	0.000366074	0.0105566	0.409923	0.0636854	1.2211e-10	-0.00228352	0.000960918	0.0174828	0.0174828	null	null	0.136703
	CDH6	mQTL_BrainMeta	cg03630037	5	30930454	rs1276214	5	30926014	T	G	0.573195	0.00187142	0.0010282	0.0687452	-0.461632	0.0610144	3.85024e-14	-0.00405392	0.00229086	0.0767927	0.132803	0.229517	5	0.243646
	CDH8	mQTL_BrainMeta	cg08269733	16	62023275	rs11075450	16	62033635	A	G	0.436774	0.000799478	0.00101843	0.43245	0.597664	0.040726	9.28657e-49	0.00133767	0.00170646	0.433107	0.433107	0.0124645	13	0.574416
	CDH9	mQTL_BrainMeta	cg01116161	5	28810295	rs2548008	5	28798828	G	A	0.546589	0.00103628	0.00101967	0.309494	0.295756	0.0454863	7.92172e-11	0.00350383	0.00348955	0.315334	0.315334	0.836604	4	0.476661
	CDHR1	mQTL_BrainMeta	cg03541835	10	84196257	rs2279227	10	84245117	T	C	0.526209	0.000255714	0.000353377	0.469294	0.361886	0.0615289	4.06403e-09	0.000706614	0.000983851	0.472626	0.472626	0.809256	4	0.606702
	CDHR2	mQTL_BrainMeta	cg13393711	5	176575120	rs4242200	5	176575143	C	A	0.950478	-0.000345062	0.000393662	0.380735	0.794018	0.0710173	5.07293e-29	-0.000434576	0.000497306	0.382194	0.382194	0.561048	11	0.533021
	CDHR5	mQTL_BrainMeta	cg08057038	11	626128	rs6598008	11	618172	G	A	0.546188	0.00021181	0.00035345	0.548995	0.374145	0.0432396	5.02304e-18	0.000566118	0.000946948	0.549951	0.549951	0.374113	20	0.666876
	CDIN1	mQTL_BrainMeta	cg04819351	15	36580019	rs1979205	15	36582597	A	C	0.859757	0.000716161	0.000362175	0.0479979	0.820544	0.054631	5.4509e-51	0.000872788	0.000445193	0.0499409	0.092319	0.301182	20	0.202113
	CDIP1	mQTL_BrainMeta	cg05396425	16	4537037	rs6500614	16	4523937	G	A	0.725288	0.00166439	0.0011561	0.149962	0.656535	0.0466906	6.55888e-45	0.00253512	0.00177011	0.152093	0.152093	0.143062	17	0.326792
	CDIPT	mQTL_BrainMeta	cg24235633	16	29863856	rs10204	16	29815217	C	T	0.852441	0.000925729	0.000383893	0.0158903	-0.771802	0.0725705	2.04357e-26	-0.00119944	0.000510023	0.0186863	0.0532337	0.0242645	9	0.140162
	CDK10	mQTL_BrainMeta	cg02179181	16	89688377	rs258317	16	89665830	C	T	0.573559	-0.00298777	0.00105408	0.00459015	1.21523	0.0327857	9.99937e-301	-0.00245861	0.000869929	0.00471009	0.00471009	0.198756	20	0.0834457
	CDK11A	mQTL_BrainMeta	cg13866156	1	1737709	rs4648624	1	1757074	G	T	0.577556	-0.000867136	0.00104549	0.406874	0.391777	0.0658683	2.71646e-09	-0.00221334	0.0026944	0.411384	0.411384	null	null	0.556768
	CDK13	mQTL_BrainMeta	cg17597901	7	39834483	rs4645486	7	39869224	T	C	0.671453	0.00124644	0.00109182	0.253612	0.689627	0.0611858	1.82425e-29	0.00180742	0.0015913	0.256036	0.256036	0.0388592	7	0.423842
	CDK17	mQTL_BrainMeta	cg04741118	12	96327035	rs10745752	12	96310676	A	G	0.859888	-0.000371024	0.000357324	0.299111	0.419679	0.0646107	8.27613e-11	-0.000884067	0.000862232	0.30521	0.30521	0.411885	6	0.466918
	CDK18	mQTL_BrainMeta	cg07571022	1	205528876	rs12126693	1	205520787	G	A	0.604508	0.0019928	0.00106679	0.0617589	-1.24753	0.0336572	1.00001e-300	-0.00159739	0.00085621	0.0620897	0.0936082	0.175027	14	0.220444
	CDK19	mQTL_BrainMeta	cg11002698	6	110813893	rs6907660	6	110721129	G	A	0.756766	0.00150195	0.00108757	0.167273	-0.48878	0.0694449	1.94483e-12	-0.00307285	0.00226749	0.175361	0.175361	0.236424	5	0.348842
	CDK20	mQTL_BrainMeta	cg13685727	9	87974615	rs583896	9	87981751	G	A	0.38535	-0.00113571	0.00103279	0.271483	-0.495673	0.0540159	4.45601e-20	0.00229125	0.00209851	0.274903	0.274903	0.864285	6	0.440583
	CDK2AP1	mQTL_BrainMeta	cg26804387	12	123273459	rs11608297	12	123342095	C	T	0.693116	0.00310911	0.00110805	0.00501698	1.29773	0.0350115	9.99983e-301	0.00239581	0.000856278	0.00514303	0.00666582	0.00810234	9	0.0869539
	CDK3	mQTL_BrainMeta	cg02678768	17	76006863	rs2071193	17	76018547	A	G	0.433961	0.000997465	0.00101835	0.327337	-0.568636	0.0379377	8.70958e-51	-0.00175414	0.00179468	0.328368	0.328368	0.759274	10	0.486674
	CDK5	mQTL_BrainMeta	cg02540011	7	151058147	rs2303937	7	151071699	G	A	0.552667	0.00129222	0.00102248	0.206296	0.428452	0.0426684	1.00198e-23	0.00301603	0.00240527	0.209869	0.456768	0.321483	14	0.383467
	CDK5R1	mQTL_BrainMeta	cg26500312	17	32494737	rs2302276	17	32464485	T	C	0.614116	-0.000927102	0.000362764	0.0105986	0.411028	0.0621668	3.79943e-11	-0.00225557	0.000946217	0.0171359	0.0171359	0.907212	15	0.136332
	CDK5RAP2	mQTL_BrainMeta	cg13955758	9	120027748	rs2900168	9	120038086	T	C	0.649396	0.000890682	0.000361795	0.0138227	-0.254279	0.046377	4.18478e-08	-0.00350277	0.00155967	0.0247143	0.0247143	0.0429278	5	0.153435
	CDK5RAP3	mQTL_BrainMeta	cg17877566	17	47971580	rs2597181	17	47984798	T	C	0.2619	0.00195324	0.00124017	0.115262	0.608647	0.0451582	2.10436e-41	0.00320916	0.00205145	0.117739	0.262926	0.096835	14	0.292244
	CDKAL1	mQTL_BrainMeta	cg03523917	6	20662288	rs979614	6	20661892	G	A	0.444522	-0.000745247	0.000359816	0.0383411	0.338012	0.0453522	9.12137e-14	-0.0022048	0.00110485	0.0459812	0.0459812	0.464729	4	0.195928
	CDKL1	mQTL_BrainMeta	cg23881962	14	50402641	rs7148152	14	50402655	T	C	0.587674	0.00209696	0.00109645	0.0558131	1.08395	0.0287629	0	0.00193455	0.00101284	0.0561288	0.0561288	0.00174204	19	0.211073
	CDKL2	mQTL_BrainMeta	cg10131286	4	75629540	rs10033564	4	75711071	G	A	0.610537	-0.0021736	0.00107045	0.042301	0.52438	0.0607672	6.17158e-18	-0.00414508	0.00209711	0.048091	0.048091	0.169187	10	0.199435
	CDKL3	mQTL_BrainMeta	cg11781344	5	134370966	rs4958237	5	134436376	C	A	0.919718	-8.32651e-05	0.000391119	0.831413	-0.560321	0.0884149	2.33661e-10	0.000148602	0.00069842	0.831507	0.831507	0.172138	3	0.876753
	CDKL4	mQTL_BrainMeta	cg12302982	2	39243887	rs10175038	2	39256806	A	G	0.920355	-0.00665374	0.00264423	0.0118585	-0.374689	0.0598738	3.90002e-10	0.017758	0.00760627	0.0195613	0.0195613	0.00263215	10	0.141707
	CDKN1A	mQTL_BrainMeta	cg08179530	6	36680518	rs1321308	6	36670914	A	C	0.49458	-0.000303002	0.00035386	0.391845	0.326949	0.0403609	5.46717e-16	-0.000926754	0.00108834	0.394474	0.394474	0.973045	6	0.542895
	CDKN1C	mQTL_BrainMeta	cg23904595	11	2886886	rs441613	11	2888961	C	T	0.66117	-0.00282736	0.00106247	0.00778828	0.49766	0.043784	6.15732e-30	-0.00568132	0.00219267	0.00956843	0.00956843	0.00292265	5	0.108565
	CDKN2AIP	mQTL_BrainMeta	cg04556418	4	183446226	rs13140158	4	183437720	T	G	0.762225	-0.00285261	0.00115755	0.0137263	0.262058	0.0461114	1.32245e-08	-0.0108854	0.00481457	0.0237632	0.0237632	0.252029	7	0.15156
	CDKN2AIPNL	mQTL_BrainMeta	cg12856447	5	134458381	rs328826	5	134423872	T	C	0.699035	-0.000650683	0.00109884	0.553748	-0.420606	0.0651395	1.068e-10	0.00154702	0.00262349	0.555406	0.555406	null	null	0.67097
	CDKN2B	mQTL_BrainMeta	cg08390209	9	22005564	rs944799	9	22050614	A	G	0.525165	-0.00104741	0.0010062	0.297893	-0.472277	0.0600677	3.76807e-15	0.00221779	0.00214911	0.302092	0.302092	0.574368	16	0.464297
	CDKN2D	mQTL_BrainMeta	cg03007623	19	10569053	rs3745246	19	10565667	T	A	0.762679	-0.00264518	0.00120133	0.0276741	-0.716901	0.0633728	1.13861e-29	0.00368974	0.00170717	0.030671	0.030671	0.0135852	4	0.166599
	CDKN3	mQTL_BrainMeta	cg02270243	14	54349084	rs12893789	14	54367227	C	A	0.575886	-0.00042579	0.000354442	0.229636	1.09855	0.0283007	0	-0.000387594	0.0003228	0.229858	0.581067	0.685512	17	0.401307
	CDO1	mQTL_BrainMeta	cg04676799	5	115817241	rs34851	5	115827095	G	C	0.389833	0.00166313	0.0010507	0.113451	-0.301404	0.0439022	6.63305e-12	-0.00551793	0.00357748	0.122975	0.122975	null	null	0.298323
	CDON	mQTL_BrainMeta	cg22372285	11	126081110	rs1347291	11	126099827	T	C	0.435026	-0.00200948	0.00102479	0.0498938	0.380113	0.0619463	8.45327e-10	-0.00528653	0.00283032	0.061787	0.061787	0.243199	6	0.219796
	CDR2L	mQTL_BrainMeta	cg00550340	17	74989204	rs3744203	17	75003966	A	G	0.61215	-0.0006868	0.00035867	0.0555115	-0.271147	0.0444977	1.10464e-09	0.00253295	0.00138657	0.0677333	0.0677333	0.888827	9	0.229853
	CDRT15	mQTL_BrainMeta	cg23792308	17	14201342	rs917309	17	14201940	C	T	0.813527	-0.000644926	0.000359472	0.0727984	-0.388341	0.0507526	1.98424e-14	0.00166072	0.000950764	0.0806859	0.0806859	0.468903	7	0.247969
	CDRT4	mQTL_BrainMeta	cg14794027	17	15433651	rs4792606	17	15421351	A	C	0.786567	-0.000625944	0.000360084	0.0821529	0.489089	0.0721512	1.21282e-11	-0.00127982	0.000760056	0.0922118	0.215764	0.281743	10	0.261859
	CDT1	mQTL_BrainMeta	cg05666658	16	88805543	rs2926777	16	88828798	T	C	0.612383	0.000208022	0.00102226	0.83875	-0.431759	0.0644164	2.04709e-11	-0.000481802	0.00236875	0.838823	0.838823	null	null	0.881451
	CDX1	mQTL_BrainMeta	cg03545404	5	150176787	rs717746	5	150176995	T	G	0.569745	-0.00037056	0.000354949	0.296495	0.473973	0.0422609	3.42581e-29	-0.000781816	0.000752118	0.298579	0.298579	0.31768	8	0.46138
	CDX2	mQTL_BrainMeta	cg10668926	13	27953118	rs7490037	13	27950279	G	C	0.859198	0.00230669	0.00150397	0.125094	-0.651108	0.0484381	3.42814e-41	-0.00354271	0.00232484	0.127546	0.0948742	0.0556434	14	0.303216
	CDYL	mQTL_BrainMeta	cg09394681	6	4482756	rs878779	6	4494504	A	G	0.698353	-0.00282572	0.00107881	0.00881155	0.713729	0.0634311	2.26307e-29	-0.00395909	0.00155193	0.0107392	0.0122671	0.0899955	12	0.114208
	CDYL2	mQTL_BrainMeta	cg09424398	16	80900443	rs6564797	16	80902147	T	C	0.510325	-0.00181142	0.00102093	0.0760171	-0.319631	0.0435363	2.10875e-13	0.00566722	0.00328605	0.0845942	0.0845942	0.475318	8	0.252189
	CEACAM16	mQTL_BrainMeta	cg05934824	19	44706450	rs7248283	19	44705412	T	G	0.382216	-0.000176969	0.000353336	0.616475	1.09542	0.0283704	0	-0.000161553	0.000322584	0.616505	0.616505	0.215809	7	0.715236
	CEACAM18	mQTL_BrainMeta	cg03110722	19	51481562	rs11672925	19	51464613	C	A	0.482	8.89691e-05	0.000352992	0.801008	-0.397917	0.0610761	7.26408e-11	-0.000223587	0.000887763	0.801154	0.801154	null	null	0.85387
	CEACAM21	mQTL_BrainMeta	cg08478046	19	41586733	rs2302188	19	41579520	G	A	0.75365	-0.000520821	0.000357645	0.145324	-0.355349	0.0609245	5.45683e-09	0.00146566	0.00103736	0.157692	0.157692	0.251916	6	0.332278
	CEACAM4	mQTL_BrainMeta	cg27518582	19	41627048	rs2052080	19	41628980	T	A	0.27973	-0.0015481	0.00123507	0.210041	-0.430162	0.0470257	5.83322e-20	0.00359888	0.00289801	0.214292	0.214292	0.0227367	7	0.387099
	CEACAM6	mQTL_BrainMeta	cg21126943	19	41755487	rs7247317	19	41712945	T	G	0.519436	-0.000340647	0.00101681	0.737614	-0.347511	0.0617177	1.79524e-08	0.000980249	0.00293117	0.738061	0.738061	null	null	0.80726
	CEACAM7	mQTL_BrainMeta	cg10645640	19	41685583	rs3928916	19	41703706	T	C	0.520455	0.00030283	0.000353737	0.391949	0.347019	0.0602723	8.53535e-09	0.000872659	0.00103056	0.397119	0.397119	0.127487	3	0.54511
	CEBPB	mQTL_BrainMeta	cg26286198	20	50196122	rs6020344	20	50184132	C	T	0.402226	-0.00132499	0.00102157	0.194625	0.388635	0.062189	4.12418e-10	-0.00340934	0.00268462	0.204101	0.204101	0.226643	16	0.378077
	CEBPD	mQTL_BrainMeta	cg25033405	8	47698381	rs62539150	8	47698420	G	A	0.626866	-0.000531676	0.00103035	0.605844	-0.353879	0.060686	5.49949e-09	0.00150242	0.00292297	0.607248	0.607248	null	null	0.708667
	CEBPE	mQTL_BrainMeta	cg24198439	14	23120046	rs2239634	14	23119654	T	A	0.49209	-0.000459409	0.00101675	0.651385	-0.289549	0.0435439	2.93939e-11	0.00158664	0.00351961	0.652134	0.652134	0.809386	10	0.741723
	CEBPG	mQTL_BrainMeta	cg02272751	19	33391942	rs10775578	19	33392134	T	G	0.499797	-0.00131386	0.00102074	0.198036	-1.0433	0.0289211	5.82163e-285	0.00125934	0.000979002	0.198321	0.198321	0.0137908	17	0.372703
	CEBPZOS	mQTL_BrainMeta	cg02081305	2	37181742	rs6544062	2	37187084	G	A	0.55381	0.00043808	0.000355827	0.218263	0.336499	0.0430827	5.69384e-15	0.00130187	0.00107049	0.22393	0.22393	0.146513	11	0.396793
	CECR2	mQTL_BrainMeta	cg07433773	22	17419239	rs5746362	22	17402082	A	C	0.406588	-0.000145392	0.00102969	0.887712	-0.260527	0.0446059	5.19981e-09	0.000558069	0.00395349	0.887745	0.887745	null	null	0.916847
	CELA1	mQTL_BrainMeta	cg25057584	12	51352168	rs934089	12	51341238	A	T	0.42474	0.000833817	0.00105182	0.427932	0.397485	0.0428558	1.77709e-20	0.00209773	0.00265585	0.429612	0.429612	0.633893	14	0.57152
	CELA3A	mQTL_BrainMeta	cg02856026	1	22001846	rs12121096	1	21986330	T	A	0.643324	-0.00144727	0.00102281	0.157071	-0.348235	0.0599116	6.15539e-09	0.004156	0.0030229	0.169182	0.169182	0.352036	5	0.342699
	CELA3B	mQTL_BrainMeta	cg27522078	1	21963512	rs12049408	1	21982211	G	A	0.653713	-0.0005866	0.000357039	0.100391	0.406877	0.0431698	4.29941e-21	-0.00144171	0.000890743	0.105544	0.105544	0.190856	20	0.277974
	CELF1	mQTL_BrainMeta	cg04797570	11	47566120	rs11039300	11	47565510	A	G	0.854971	0.00384396	0.0012341	0.00184076	0.698549	0.0488563	2.2514e-46	0.00550278	0.0018081	0.00233913	0.00233913	0.00775483	5	0.0642447
	CELF2	mQTL_BrainMeta	cg12646576	10	10805881	rs9424096	10	10805972	T	G	0.593534	-0.00150042	0.000377456	7.03528e-05	-1.11281	0.0282363	0	0.00134832	0.000340913	7.65276e-05	7.65276e-05	0.295221	20	0.0137247
	CELF3	mQTL_BrainMeta	cg05160181	1	151721805	rs1196467	1	151737562	C	T	0.8396	0.00260375	0.0013429	0.0525135	0.504964	0.0563578	3.24781e-19	0.0051563	0.00272095	0.0580874	0.0580874	0.0258818	7	0.213522
	CELF4	mQTL_BrainMeta	cg27332583	18	37570639	rs11664242	18	37596198	G	A	0.740086	-0.00149575	0.000383913	9.77718e-05	-1.34799	0.0347583	0	0.00110961	0.000286237	0.000105951	0.000310772	0.000190627	19	0.0152112
	CELF5	mQTL_BrainMeta	cg19214024	19	3227774	rs12461818	19	3221103	A	G	0.503173	0.00201734	0.00102039	0.0480388	0.377183	0.0429673	1.65882e-18	0.00534845	0.00277307	0.0537662	0.0537662	0.789976	3	0.207732
	CELSR1	mQTL_BrainMeta	cg06056169	22	46536456	rs1009155	22	46535941	A	G	0.934891	0.000705445	0.000381363	0.0643425	-0.510739	0.0695964	2.15857e-13	-0.00138122	0.000770044	0.0728621	0.0728621	null	null	0.23764
	CELSR2	mQTL_BrainMeta	cg21684021	1	109257778	rs1337248	1	109263820	C	A	0.426831	0.00134558	0.00102094	0.187508	0.387205	0.0428159	1.5175e-19	0.00347512	0.00266454	0.192162	0.294701	0.00333228	10	0.366845
	CEMIP	mQTL_BrainMeta	cg02585724	15	80824120	rs28660165	15	80825843	T	G	0.817831	-0.000694295	0.00135362	0.608009	0.48725	0.0608888	1.22118e-15	-0.00142492	0.00278378	0.608744	0.608744	null	null	0.70949
	CEMIP2	mQTL_BrainMeta	cg14032465	9	71663216	rs1928424	9	71649909	C	T	0.706502	-0.00131675	0.00115649	0.254881	0.339169	0.0512848	3.75459e-11	-0.00388227	0.00345992	0.261834	0.261834	0.113913	15	0.429333
	CEND1	mQTL_BrainMeta	cg20047329	11	788688	rs12223324	11	772701	G	A	0.495617	0.000614026	0.000356229	0.0847647	-0.424879	0.0423041	9.81795e-24	-0.00144518	0.000850682	0.0893479	0.0894769	0.677659	16	0.258287
	CENPA	mQTL_BrainMeta	cg24127278	2	26786847	rs828266	2	26772734	G	A	0.587935	0.00245143	0.00106166	0.0209404	0.414457	0.0428078	3.60218e-22	0.0059148	0.00263341	0.0246999	0.0246999	0.0162968	11	0.153421
	CENPC	mQTL_BrainMeta	cg21801091	4	67161408	rs9992953	4	67161708	T	C	0.936975	0.00114292	0.00226735	0.614208	0.947058	0.068359	1.20016e-43	0.00120681	0.00239568	0.614442	0.869001	0.343172	10	0.713892
	CENPE	mQTL_BrainMeta	cg27443373	4	103197025	rs6850461	4	103198884	T	C	0.394915	0.000304154	0.000353827	0.390002	0.338884	0.0433756	5.59377e-15	0.000897516	0.00105039	0.392852	0.392852	null	null	0.541667
	CENPF	mQTL_BrainMeta	cg00852317	1	214673224	rs7289	1	214663767	C	G	0.4619	-0.00117135	0.00101895	0.250323	0.755165	0.0526305	1.08974e-46	-0.00155112	0.00135364	0.251839	0.251839	0.254184	9	0.420753
	CENPH	mQTL_BrainMeta	cg14518948	5	69188941	rs350109	5	69203672	G	T	0.477664	-0.000689849	0.00101857	0.498232	0.605479	0.0411563	5.42457e-49	-0.00113935	0.00168403	0.498687	0.498687	0.34216	7	0.626447
	CENPJ	mQTL_BrainMeta	cg14886379	13	24894378	rs9511488	13	24872169	A	G	0.85155	0.00240358	0.00136176	0.077555	0.564275	0.0866387	7.36803e-11	0.00425959	0.00250035	0.0884557	0.0884557	0.253595	7	0.257204
	CENPK	mQTL_BrainMeta	cg06020459	5	65563066	rs378712	5	65559126	A	C	0.5584	-0.000236082	0.00101671	0.816381	-0.246354	0.0439283	2.04583e-08	0.000958307	0.00413059	0.816536	0.816536	0.990757	4	0.865228
	CENPM	mQTL_BrainMeta	cg24414363	22	41940269	rs5751182	22	41949177	A	G	0.652189	0.00312962	0.00112566	0.00543177	0.328462	0.0440665	9.06936e-14	0.0095281	0.00365771	0.00918912	0.0147811	0.0801545	11	0.107246
	CENPN	mQTL_BrainMeta	cg16651780	16	81004287	rs1477381	16	80981095	C	T	0.772103	-0.00158276	0.00109777	0.149362	-1.46063	0.0394064	9.9993e-301	0.00108362	0.000752144	0.149669	0.285687	0.319532	20	0.324622
	CENPO	mQTL_BrainMeta	cg14849556	2	24768803	rs6747889	2	24791113	C	T	0.32438	-0.000350068	0.0010555	0.740145	-0.562305	0.062952	4.17299e-19	0.000622559	0.00187838	0.740317	0.89517	0.361772	20	0.809027
	CENPS	mQTL_BrainMeta	cg06176944	1	10435395	rs10746494	1	10452333	C	A	0.514251	0.00110273	0.00102041	0.279843	-0.281413	0.0430256	6.12732e-11	-0.00391853	0.00367518	0.286326	0.286326	0.301199	5	0.450832
	CENPS-CORT	mQTL_BrainMeta	cg09242541	1	10429968	rs522029	1	10426366	C	T	0.515054	0.00102993	0.00102018	0.312708	0.462863	0.0421587	4.81942e-28	0.00222512	0.00221336	0.314745	0.314745	0.604802	20	0.475998
	CENPU	mQTL_BrainMeta	cg04058563	4	184730409	rs2696039	4	184689745	C	T	0.837245	0.00111197	0.00140504	0.428704	-1.63472	0.0432451	0	-0.00068022	0.000859692	0.428806	0.768133	0.866087	18	0.570988
	CENPV	mQTL_BrainMeta	cg06805925	17	16329730	rs11650283	17	16336518	A	C	0.507584	-0.0011172	0.000368	0.00239839	-0.309285	0.0448502	5.3505e-12	0.00361221	0.00130004	0.00546045	0.00546045	0.540643	13	0.0889787
	CENPW	mQTL_BrainMeta	cg19875578	6	126340026	rs1269195	6	126710405	C	T	0.491443	-0.00104572	0.000367828	0.00446975	0.707385	0.0951186	1.03103e-13	-0.00147829	0.000556683	0.00791833	0.00791833	0.0167971	4	0.102711
	CENPX	mQTL_BrainMeta	cg17910679	17	82023878	rs4969471	17	82019937	C	G	0.293288	0.00134782	0.00121384	0.266836	0.529694	0.0658942	9.09097e-16	0.00254453	0.00231335	0.271361	0.271361	0.045702	20	0.437713
	CEP104	mQTL_BrainMeta	cg06178315	1	3858294	rs6657021	1	3852667	G	A	0.690216	-0.000121548	0.000353448	0.730928	0.525284	0.0428422	1.46839e-34	-0.000231394	0.000673134	0.731029	0.609864	0.370846	8	0.801791
	CEP112	mQTL_BrainMeta	cg09388215	17	66192030	rs229865	17	66111868	C	A	0.960426	0.00515361	0.00275909	0.0617808	-1.17432	0.145346	6.50281e-16	-0.00438859	0.00241149	0.0687795	0.0687795	0.0850722	3	0.231591
	CEP120	mQTL_BrainMeta	cg15125798	5	123285951	rs10055144	5	123294536	G	A	0.570438	-0.000455048	0.000355461	0.200488	-0.50979	0.060139	2.31337e-17	0.000892618	0.000705176	0.205582	0.117462	0.00458404	11	0.379275
	CEP128	mQTL_BrainMeta	cg13525276	14	80959668	rs724170	14	80991596	G	A	0.518533	-0.000953405	0.00101937	0.34964	-0.49426	0.0596552	1.17839e-16	0.00192895	0.00207552	0.35269	0.432515	0.250908	10	0.508102
	CEP131	mQTL_BrainMeta	cg10561598	17	81209586	rs2659004	17	81213311	T	G	0.94296	-0.0027863	0.00194553	0.152099	0.549552	0.0741271	1.22869e-13	-0.00507012	0.00360566	0.159677	0.159677	0.00795213	4	0.334133
	CEP135	mQTL_BrainMeta	cg11823502	4	55949440	rs10014018	4	55897004	A	G	0.31535	3.93679e-05	0.000354199	0.9115	-0.449052	0.0652104	5.73033e-12	-8.76691e-05	0.000788875	0.911512	0.970848	0.399833	8	0.935069
	CEP152	mQTL_BrainMeta	cg02428178	15	48812040	rs2413914	15	48812311	T	C	0.876381	1.05272e-05	0.000355834	0.976398	0.444655	0.0553963	1.00049e-15	2.36749e-05	0.000800253	0.976399	0.912046	0.183832	16	0.982073
	CEP164	mQTL_BrainMeta	cg11054816	11	117313137	rs3017608	11	117318500	A	G	0.460751	-0.00199368	0.0010294	0.0527767	-1.04063	0.0285992	6.93337e-290	0.00191584	0.000990607	0.0531124	0.0531124	0.380395	18	0.206744
	CEP170	mQTL_BrainMeta	cg05759347	1	243253421	rs2484640	1	243299115	G	T	0.488125	0.000608522	0.00101698	0.549599	-0.387299	0.0612052	2.48543e-10	-0.00157119	0.00263754	0.551373	0.551373	0.138357	12	0.668078
	CEP170B	mQTL_BrainMeta	cg26373874	14	104856824	rs2582547	14	104852894	C	G	0.642051	-0.00112593	0.00105238	0.284667	0.570922	0.0415238	5.14288e-43	-0.00197213	0.00184887	0.286121	0.131801	0.583616	20	0.450617
	CEP19	mQTL_BrainMeta	cg20531872	3	196713216	rs6583171	3	196714939	G	A	0.630599	0.00198853	0.00106587	0.0620915	0.341435	0.0468775	3.25133e-13	0.00582403	0.00322251	0.0707163	0.0707163	0.502802	3	0.234365
	CEP295NL	mQTL_BrainMeta	cg03642503	17	78903175	rs2009187	17	78874593	G	A	0.83582	0.00319159	0.00149412	0.0326712	-0.520308	0.082785	3.27743e-10	-0.00613404	0.00303293	0.0431266	0.0431266	0.669218	11	0.189994
	CEP41	mQTL_BrainMeta	cg15691775	7	130441005	rs10281423	7	130439468	T	C	0.43515	-0.000229967	0.000354046	0.515989	-0.571146	0.0496011	1.11136e-30	0.000402642	0.000620873	0.516655	0.267016	null	null	0.64076
	CEP43	mQTL_BrainMeta	ch.6.3333851R	6	167042937	rs162299	6	167053369	G	T	0.88585	0.00163515	0.00152969	0.285096	-0.985458	0.0857349	1.4102e-30	-0.00165928	0.00155896	0.287171	0.287171	0.433724	4	0.45122
	CEP55	mQTL_BrainMeta	cg04026927	10	93515163	rs10882260	10	93516137	C	G	0.340946	-0.000756326	0.00106328	0.476889	-0.532086	0.0571498	1.27381e-20	0.00142144	0.00200414	0.47817	0.47817	0.260095	7	0.610284
	CEP57	mQTL_BrainMeta	cg03916912	11	95789670	rs480079	11	95910613	A	T	0.401534	8.64408e-06	0.00106863	0.993546	0.939325	0.0840843	5.6398e-29	9.20244e-06	0.00113766	0.993546	0.993546	0.0115856	20	0.995279
	CEP57L1	mQTL_BrainMeta	cg16075940	6	109236495	rs351737	6	109184537	C	T	0.69194	7.82259e-06	0.000353182	0.982329	0.559373	0.0635338	1.31629e-18	1.39846e-05	0.000631391	0.982329	0.982329	0.0412411	11	0.987174
	CEP63	mQTL_BrainMeta	cg06541857	3	134484947	rs7627726	3	134492222	C	T	0.324766	3.56306e-05	0.00112099	0.974644	0.522467	0.043127	8.83783e-34	6.81967e-05	0.00214558	0.974644	0.974644	0.652944	9	0.980961
	CEP68	mQTL_BrainMeta	cg09923593	2	65060414	rs6732556	2	65076971	A	G	0.869777	-0.000578734	0.00164262	0.724596	0.594496	0.0720742	1.60551e-16	-0.000973487	0.00276557	0.724836	0.724836	0.734421	10	0.796727
	CEP70	mQTL_BrainMeta	cg00492055	3	138593514	rs12636246	3	138627744	A	G	0.443894	-2.642e-05	0.000352724	0.940292	0.36095	0.0616142	4.67834e-09	-7.31958e-05	0.000977289	0.940297	0.940297	0.0776985	7	0.956567
	CEP72	mQTL_BrainMeta	cg24686453	5	612765	rs4956953	5	603951	C	T	0.671986	0.00189844	0.00107521	0.077456	-0.367301	0.0451951	4.4006e-16	-0.00516864	0.00299563	0.0844569	0.0844569	0.0152281	10	0.252134
	CEP76	mQTL_BrainMeta	cg23544223	18	12777787	rs2542151	18	12779948	T	G	0.8312	0.000178287	0.000356057	0.616564	1.40611	0.0371432	0	0.000126795	0.000253244	0.616595	0.616595	0.204787	10	0.715275
	CEP85	mQTL_BrainMeta	cg11674508	1	26221423	rs6682101	1	26240194	G	A	0.939338	-0.000221409	0.000392671	0.572853	-1.25408	0.088727	2.33897e-45	0.000176551	0.000313363	0.573158	0.573158	null	null	0.685007
[truncated: 10,704 more rows]
