# Supplementary material for: Shared latent genetic liability across fibromyalgia and psychiatric traits: Novel insights from genomic structural equation modeling
Source: PLoS Genet. 2026 Jan 23;22(1):e1012034. doi: 10.1371/journal.pgen.1012034 (PMC12867332; doi:10.1371/journal.pgen.1012034)
Supplement: S20 Table — (XLSX) [file pgen.1012034.s020.xlsx]

## Sheet: Munka1
	S20 Table. Association of Brain Splicing QTLs with mvFibroPsych
	Gene	qtl_name	probeID	ProbeChr	Probe_bp	topSNP	topSNP_chr	topSNP_bp	A1	A2	Freq	b_GWAS	se_GWAS	p_GWAS	b_eQTL	se_eQTL	p_eQTL	b_SMR	se_SMR	p_SMR	p_SMR_multi	p_HEIDI	nsnp_HEIDI	FDR
	A1BG	sQTL_BrainMeta	ENSG00000121410.12	19	58349335	rs1265955	19	58345446	T	C	0.0489049	-0.00533054	0.00330832	0.107125	0.339628	0.018694	9.28846e-74	-0.0156953	0.00977926	0.108504	0.108504	0.374918	10	0.355632
	A2M	sQTL_BrainMeta	ENSG00000175899.15	12	9091946	rs10743598	12	9082621	C	T	0.492828	-0.000468251	0.00035519	0.1874	0.05006	0.00843626	2.95797e-09	-0.00935378	0.00726828	0.198118	0.198118	0.166132	5	0.443657
	A2ML1	sQTL_BrainMeta	chr12:9027608:9028057:clu_80683_	12	8875236	rs12816475	12	8868660	T	C	0.445005	-0.000517765	0.00035709	0.14707	-0.229143	0.0271817	3.45521e-17	0.00225958	0.00158126	0.153011	0.332041	0.136132	14	0.398409
	A4GALT	sQTL_BrainMeta	ENSG00000128274.17	22	42706709	rs2143918	22	42718014	C	A	0.471941	-0.000970139	0.00101982	0.341459	0.0950064	0.00837357	7.76422e-30	-0.0102113	0.0107719	0.34315	0.620172	0.329122	20	0.576141
	AACS	sQTL_BrainMeta	chr12:125561157:125570876:clu_87127_	12	125081470	rs56394386	12	125104174	G	A	0.49254	0.000635986	0.00101759	0.531976	-0.147626	0.0263443	2.09833e-08	-0.0043081	0.00693579	0.534507	0.534507	0.460433	9	0.706191
	AAGAB	sQTL_BrainMeta	ENSG00000103591.13	15	67227931	rs7166081	15	67199963	G	A	0.236789	-0.000382764	0.000357113	0.283797	0.0569747	0.0089791	2.22061e-10	-0.00671814	0.00635672	0.290577	0.290577	0.496971	6	0.533643
	AAK1	sQTL_BrainMeta	chr2:69708093:69723117:clu_90838_	2	69488473	rs3552	2	69471026	A	G	0.5424	-0.000830798	0.000360865	0.0213216	0.349246	0.0325491	7.3735e-27	-0.00237883	0.00105678	0.024385	0.0413744	0.0497466	15	0.206438
	AAMDC	sQTL_BrainMeta	ENSG00000087884.14	11	77869770	rs7936105	11	77899788	C	T	0.412192	-0.00180182	0.00102648	0.0792033	0.0765211	0.0083378	4.40764e-20	-0.0235467	0.0136575	0.0846941	0.129598	0.210022	19	0.321892
	AARS1	sQTL_BrainMeta	ENSG00000090861.17	16	70270845	rs9927553	16	70375941	C	T	0.49744	-0.000629026	0.00103085	0.541728	0.0526528	0.00834636	2.81788e-10	-0.0119467	0.0196696	0.543607	0.543607	0.403381	20	0.711139
	AARS2	sQTL_BrainMeta	ENSG00000124608.5	6	44306039	rs325010	6	44300181	A	G	0.0286643	-0.00713483	0.00565385	0.20697	0.150962	0.0183298	1.78266e-16	-0.0472625	0.0378893	0.212257	0.449519	0.00316577	3	0.457798
	AARSD1	sQTL_BrainMeta	ENSG00000266967.7	17	42957512	rs11869496	17	43009066	G	T	0.291801	0.000538796	0.00105704	0.610245	0.0534895	0.00882449	1.34874e-09	0.0100729	0.0198313	0.611502	0.611502	0.968965	8	0.758337
	AASDH	sQTL_BrainMeta	chr4:57237809:57253528:clu_275397_	4	56379502	rs11728068	4	56427033	G	A	0.419111	-0.00171051	0.00105094	0.10361	-0.212964	0.0287845	1.37642e-13	0.00803189	0.00505281	0.111928	0.111928	0.0366263	14	0.359695
	AASDHPPT	sQTL_BrainMeta	ENSG00000149313.11	11	106087100	rs7481097	11	106187859	T	C	0.0926963	-0.00163229	0.0014894	0.273103	0.077345	0.0123479	3.7562e-10	-0.0211041	0.019549	0.280345	0.280345	0.390589	7	0.524059
	AASS	sQTL_BrainMeta	chr7:121783872:121784215:clu_270978_	7	122143990	rs284380	7	122266325	G	A	0.169706	-0.00236258	0.0015726	0.133009	-0.267502	0.0328375	3.75445e-16	0.008832	0.00597796	0.139562	0.139562	0.0250992	7	0.388086
	AATK	sQTL_BrainMeta	chr17:79102349:79104861:clu_154158_	17	81129805	rs4969403	17	81138966	C	T	0.413625	-0.00160237	0.00105563	0.129031	0.194802	0.0284707	7.80026e-12	-0.00822565	0.00555074	0.138366	0.0661192	0.528797	5	0.387286
	ABAT	sQTL_BrainMeta	ENSG00000183044.12	16	8729585	rs8050839	16	8660645	T	C	0.339534	0.000299577	0.000355137	0.398919	0.0780011	0.00885445	1.25974e-18	0.00384067	0.00457379	0.401069	0.569585	0.409042	20	0.621665
	ABCA10	sQTL_BrainMeta	chr17:67218838:67221466:clu_152854_	17	69224011	rs536009	17	69277741	C	A	0.149529	-0.000310021	0.00037427	0.407482	0.751024	0.0403122	1.82847e-77	-0.000412797	0.000498839	0.407945	0.407945	0.0348613	19	0.626501
	ABCA3	sQTL_BrainMeta	chr16:2348485:2349404:clu_181246_	16	2298943	rs6600187	16	2300997	G	A	0.213625	0.00165741	0.00124473	0.183009	0.26126	0.0407395	1.42734e-10	0.00634391	0.00486593	0.192322	0.192322	null	null	0.438486
	ABCA5	sQTL_BrainMeta	chr17:67321958:67323193:clu_152858_	17	69326435	rs11871771	17	69233646	C	T	0.491345	0.000781401	0.000359241	0.0296195	-0.149506	0.026839	2.54047e-08	-0.00522655	0.00257954	0.042749	0.042749	0.684567	10	0.251461
	ABCA6	sQTL_BrainMeta	chr17:67124945:67129782:clu_152853_	17	69131223	rs4603621	17	69123452	G	C	0.30042	0.000564478	0.00107493	0.599494	-0.441126	0.0292021	1.47906e-51	-0.00127963	0.00243827	0.599714	0.599714	0.0457456	20	0.75132
	ABCA7	sQTL_BrainMeta	chr19:1047023:1047211:clu_196010_	19	1047118	rs3752237	19	1047162	A	G	0.394912	-0.000488459	0.000355834	0.169841	-0.30784	0.0297095	3.70464e-25	0.00158673	0.00116601	0.173568	0.173568	0.590024	11	0.419475
	ABCA8	sQTL_BrainMeta	ENSG00000141338.14	17	68911340	rs4147974	17	68930480	A	C	0.50274	-0.000980966	0.00101982	0.336101	0.158145	0.00829171	4.26033e-81	-0.00620295	0.00645685	0.336715	0.336715	0.107865	19	0.57249
	ABCA9	sQTL_BrainMeta	chr17:66992155:67012394:clu_152861_	17	69006133	rs2364315	17	69102988	A	G	0.37108	-2.53569e-05	0.00101619	0.980093	0.175589	0.0280213	3.69814e-10	-0.000144411	0.00578737	0.980093	0.980093	0.327729	14	0.987576
	ABCB8	sQTL_BrainMeta	chr7:150728378:150730692:clu_308582_	7	151032448	rs2303928	7	151042243	G	C	0.378221	0.00232065	0.00104788	0.0267874	-0.16301	0.0268128	1.20511e-09	-0.0142362	0.00684156	0.0374481	0.0374481	0.0621914	8	0.24114
	ABCB9	sQTL_BrainMeta	ENSG00000150967.18	12	122951300	rs1727307	12	123091195	A	G	0.2882	-0.00036464	0.000356415	0.30627	0.123992	0.00885499	1.50582e-44	-0.00294085	0.00288217	0.307558	0.716769	0.00365169	20	0.547266
	ABCC10	sQTL_BrainMeta	chr6:43412676:43412863:clu_176567_	6	43445032	rs2185631	6	43440267	G	A	0.52065	-0.000361814	0.000354013	0.306765	0.212678	0.0249478	1.52905e-17	-0.00170122	0.00167647	0.310217	0.208373	0.359949	8	0.549627
	ABCC11	sQTL_BrainMeta	chr16:48256742:48261717:clu_184998_	16	48225319	rs6500380	16	48341866	A	G	0.1245	0.000538357	0.000375478	0.151632	0.230306	0.040301	1.09931e-08	0.00233757	0.00168088	0.16432	0.16432	null	null	0.410291
	ABCC3	sQTL_BrainMeta	chr17:48741472:48742464:clu_260955_	17	50664607	rs9890046	17	50635350	C	G	0.30163	-0.00244254	0.00120016	0.0418328	-0.201828	0.0299595	1.6205e-11	0.0121021	0.00621188	0.0513891	0.0513891	0.0216838	8	0.268118
	ABCC4	sQTL_BrainMeta	chr13:95918518:95921564:clu_136177_	13	95267787	rs7324283	13	95281416	C	A	0.307401	-0.000297271	0.000354727	0.402015	-0.181533	0.0314996	8.26223e-09	0.00163756	0.00197462	0.406931	0.406931	0.75503	11	0.625667
	ABCC5	sQTL_BrainMeta	ENSG00000114770.17	3	183968936	rs3805108	3	183973862	T	C	0.4428	-0.000219821	0.000353475	0.534016	0.0529137	0.0083463	2.30086e-10	-0.00415433	0.00671227	0.535971	0.535971	0.37987	12	0.706905
	ABCC6	sQTL_BrainMeta	chr16:16272822:16280981:clu_182807_	16	16183045	rs2283504	16	16191288	G	A	0.326788	3.12619e-05	0.00104273	0.976082	-0.186302	0.0312471	2.48852e-09	-0.000167803	0.0055971	0.976083	0.976083	0.975721	10	0.985384
	ABCC8	sQTL_BrainMeta	chr11:17419988:17420554:clu_11653_	11	17398724	rs10734253	11	17385060	G	C	0.441058	0.00257443	0.00104834	0.0140599	-0.204242	0.0292954	3.12921e-12	-0.0126048	0.00544193	0.0205452	0.0205452	0.223024	12	0.19524
	ABCC9	sQTL_BrainMeta	chr12:22061145:22063760:clu_189233_	12	21909518	rs1283808	12	21884168	T	C	0.447998	-0.00108126	0.0010205	0.289354	-0.192039	0.0306386	3.65977e-10	0.00563041	0.0053894	0.296153	0.296153	0.360773	16	0.53919
	ABCD3	sQTL_BrainMeta	chr1:94884144:94924163:clu_105155_	1	94438598	rs841695	1	94533941	A	G	0.490836	-0.00207945	0.00105578	0.0488857	0.147453	0.0257864	1.07621e-08	-0.0141024	0.00757293	0.0625723	0.0625723	0.0634344	8	0.290236
	ABCD4	sQTL_BrainMeta	chr14:74764772:74769578:clu_125614_	14	74300472	rs10145258	14	74226762	G	A	0.400205	0.00177623	0.00103261	0.0854088	-0.168699	0.0266534	2.46185e-10	-0.010529	0.00634306	0.0969301	0.0969301	0.628031	11	0.340439
	ABCF2	sQTL_BrainMeta	ENSG00000033050.9	7	151219344	rs6464134	7	151229689	T	C	0.414319	3.22419e-05	0.000352741	0.927172	0.0697321	0.00867641	9.20831e-16	0.000462369	0.00505884	0.927176	0.927176	0.784583	12	0.954331
	ABCF3	sQTL_BrainMeta	ENSG00000161204.11	3	184190017	rs6788051	3	184153136	T	G	0.465133	0.00109251	0.00102047	0.28435	0.0553999	0.00834174	3.10956e-11	0.0197205	0.0186578	0.290533	0.290533	0.294408	10	0.533643
	ABCG1	sQTL_BrainMeta	ENSG00000160179.19	21	42248466	rs2276235	21	42294903	A	C	0.401872	0.00171367	0.00108018	0.112632	0.113636	0.00847244	5.11384e-41	0.0150804	0.00957185	0.115143	0.115143	0.145281	10	0.363483
	ABHD11	sQTL_BrainMeta	chr7:73151440:73151892:clu_268063_	7	73737336	rs1136954	7	73736364	A	C	0.51557	0.00210503	0.00102318	0.0396531	0.59344	0.0332674	3.55191e-71	0.00354716	0.00173557	0.0409737	0.0409737	0.313136	13	0.247498
	ABHD12	sQTL_BrainMeta	chr20:25299791:25300835:clu_155745_	20	25319677	rs3002698	20	25322743	C	G	0.44265	-0.00174164	0.00102425	0.0890551	-0.368532	0.0321219	1.80414e-30	0.00472588	0.00280963	0.092563	0.092563	0.0365329	20	0.334194
	ABHD12B	sQTL_BrainMeta	chr14:51355621:51357986:clu_250845_	14	50890086	rs10131598	14	50892076	C	T	0.2401	0.000243246	0.000354549	0.492668	0.230548	0.0318188	4.30315e-13	0.00105508	0.00154473	0.494597	0.494597	0.505891	3	0.681124
	ABHD17A	sQTL_BrainMeta	ENSG00000129968.17	19	1881153	rs8107998	19	1890660	T	G	0.351473	0.000400922	0.00102245	0.694971	0.115475	0.00891799	2.39294e-38	0.00347192	0.00885835	0.695104	0.695104	0.836772	20	0.813497
	ABHD17B	sQTL_BrainMeta	chr9:74489999:74521300:clu_75491_	9	71890734	rs7045421	9	71984799	C	T	0.38755	4.4046e-08	0.000352873	0.9999	-0.198817	0.0264431	5.53265e-14	-2.2154e-07	0.00177486	0.9999	0.9999	0.807962	7	0.9999
	ABHD3	sQTL_BrainMeta	ENSG00000158201.10	18	21677840	rs8092984	18	21551483	A	C	0.342836	-0.00176294	0.00104548	0.0917467	0.0600729	0.00891689	1.6171e-11	-0.0293467	0.0179403	0.101883	0.101883	0.1052	17	0.347201
	ABHD5	sQTL_BrainMeta	ENSG00000011198.10	3	43712239	rs12630897	3	43659438	G	A	0.2559	0.00584406	0.00123023	2.03036e-06	0.0611777	0.00895718	8.4907e-12	0.0955261	0.0244947	9.62481e-05	9.62481e-05	9.86011e-06	18	0.0186579
	ABHD6	sQTL_BrainMeta	ENSG00000163686.15	3	58266612	rs6925	3	58294362	A	G	0.469148	0.000253755	0.000353343	0.472662	0.0909449	0.00841043	2.97577e-27	0.0027902	0.0038938	0.473636	0.680844	0.883777	19	0.668288
	ABHD8	sQTL_BrainMeta	ENSG00000127220.6	19	17301183	rs34893599	19	17316977	A	C	0.447065	0.00168265	0.00103675	0.10459	0.0519615	0.00846019	8.15465e-10	0.0323826	0.0206372	0.116616	0.116616	0.529863	8	0.364748
	ABI1	sQTL_BrainMeta	chr10:27048167:27052809:clu_281872_	10	26761559	rs2505957	10	26890962	G	A	0.0108783	-0.00554769	0.00465953	0.233807	0.614871	0.110612	2.71652e-08	-0.00902252	0.00774994	0.244341	0.244341	null	null	0.489635
	ABI2	sQTL_BrainMeta	ENSG00000138443.17	2	203388004	rs2250522	2	203436573	G	A	0.383204	-0.00091504	0.000361951	0.011469	0.0517321	0.00877343	3.71411e-09	-0.0176881	0.00761261	0.0201512	0.0201512	0.633774	11	0.193848
	ABITRAM	sQTL_BrainMeta	ENSG00000119328.12	9	108942572	rs838835	9	108996310	A	G	0.293617	-0.00024235	0.000355015	0.494829	0.106059	0.00905224	1.05154e-31	-0.00228505	0.00335302	0.49556	0.49556	0.0418313	20	0.681971
	ABL2	sQTL_BrainMeta	ENSG00000143322.21	1	179164507	rs1325195	1	179102621	G	A	0.4097	3.24833e-05	0.00102933	0.974825	0.115204	0.00895965	7.74979e-38	0.000281963	0.00893488	0.974825	0.974825	0.0195917	20	0.984469
	ABLIM1	sQTL_BrainMeta	chr10:116207779:116211383:clu_285967_	10	114449822	rs4751918	10	114461823	C	A	0.44456	-0.00180402	0.00102714	0.0790272	-0.297654	0.0291325	1.66024e-24	0.00606082	0.0035014	0.0834572	0.0834572	0.311485	12	0.32121
	ABLIM2	sQTL_BrainMeta	chr4:8012276:8021345:clu_274015_	4	8015083	rs28611048	4	8008522	T	C	0.44094	0.00152185	0.00104843	0.146626	-0.340311	0.0285405	8.89919e-33	-0.00447195	0.00310354	0.149609	0.33803	0.108236	11	0.396009
	ABLIM3	sQTL_BrainMeta	chr5:148617166:148618811:clu_171969_	5	149238425	rs2918263	5	149236541	A	G	0.490263	0.00128502	0.00104834	0.220288	0.178788	0.0265767	1.72898e-11	0.0071874	0.00596015	0.227853	0.227853	0.559823	6	0.473916
	ABO	sQTL_BrainMeta	ENSG00000175164.16	9	133254665	rs688976	9	133261367	A	C	0.23995	9.03216e-05	0.000374852	0.809592	0.127115	0.00958581	3.91187e-40	0.000710552	0.00294941	0.809623	0.44332	0.674833	19	0.884784
	ABR	sQTL_BrainMeta	chr17:909409:910405:clu_144983_	17	1006667	rs2586306	17	1006211	A	T	0.47392	-0.00140247	0.00103709	0.176275	-0.209268	0.0283735	1.63756e-13	0.00670178	0.00503839	0.183472	0.183472	0.245755	4	0.429763
	ABRACL	sQTL_BrainMeta	ENSG00000146386.8	6	139036023	rs9484230	6	139040908	T	G	0.625	-0.000181846	0.000353671	0.607135	0.0576695	0.00833958	4.67354e-12	-0.00315325	0.00614966	0.608125	0.608125	0.572654	20	0.756057
	ABRAXAS1	sQTL_BrainMeta	ENSG00000163322.14	4	83491432	rs6535473	4	83443655	C	T	0.495596	-0.000196506	0.000353075	0.577832	0.0749431	0.0083757	3.63031e-19	-0.00262206	0.00472035	0.578566	0.578566	0.358753	18	0.736357
	ABTB1	sQTL_BrainMeta	chr3:127395424:127396011:clu_142029_	3	127676875	rs1868232	3	127542386	T	C	0.279213	-0.000281476	0.000355166	0.428058	0.356524	0.0375867	2.41507e-21	-0.0007895	0.000999662	0.429664	0.157203	0.202244	17	0.639075
	ACAA2	sQTL_BrainMeta	ENSG00000167315.18	18	49798058	rs1787517	18	49829156	A	G	0.412614	0.000946616	0.00101229	0.349724	0.0815661	0.00873315	9.64996e-21	0.0116055	0.0124727	0.352126	0.625464	0.17823	20	0.583774
	ACACA	sQTL_BrainMeta	ENSG00000278540.5	17	37247503	rs853225	17	37431406	A	C	0.359309	-0.00413077	0.00113371	0.000268851	0.199667	0.0084895	2.58796e-122	-0.0206883	0.00574571	0.000317425	0.00306104	0.000916996	17	0.0308524
	ACAD8	sQTL_BrainMeta	chr11:134132516:134133015:clu_294438_	11	134262872	rs512731	11	134293883	A	G	0.0515594	0.00209104	0.00185475	0.259575	0.482502	0.0578802	7.67065e-17	0.00433375	0.00387903	0.263898	0.263898	null	null	0.510026
	ACAD9	sQTL_BrainMeta	ENSG00000177646.20	3	128901799	rs9861511	3	128853037	C	T	0.420552	0.000430843	0.00101691	0.671801	0.0608718	0.0083348	2.8073e-13	0.00707787	0.0167339	0.67232	0.67232	0.754914	8	0.799119
	ACADM	sQTL_BrainMeta	chr1:76190502:76198329:clu_104593_	1	75728731	rs211718	1	75640990	T	C	0.3082	0.000375441	0.000355997	0.2916	-0.831155	0.032791	9.68223e-142	-0.00045171	0.000428687	0.292018	0.262622	0.260078	20	0.534536
	ACADVL	sQTL_BrainMeta	chr17:7124377:7125271:clu_255946_	17	7221505	rs2106842	17	7259132	G	A	0.3887	0.000438818	0.000354832	0.216201	-0.175336	0.0294509	2.6248e-09	-0.00250273	0.00206693	0.225955	0.225955	0.147207	17	0.473154
	ACAP1	sQTL_BrainMeta	chr17:7251794:7253264:clu_255997_	17	7349210	rs3809829	17	7343621	T	G	0.370969	-0.000318685	0.000355542	0.370073	0.226901	0.0259758	2.43407e-18	-0.00140451	0.00157517	0.372578	0.372578	0.0287574	3	0.600476
	ACAP2	sQTL_BrainMeta	ENSG00000114331.15	3	195358894	rs6437374	3	195356148	C	G	0.34907	0.00181909	0.00105168	0.0836846	0.223834	0.00880588	1.56947e-142	0.00812697	0.00470936	0.0844004	0.138771	0.0348927	20	0.321892
	ACAP3	sQTL_BrainMeta	ENSG00000131584.19	1	1300999	rs10399878	1	1304573	A	G	0.0450085	-0.0016453	0.0019701	0.40364	0.148571	0.0175263	2.30961e-17	-0.0110742	0.0133245	0.405909	0.405909	0.923238	11	0.625062
	ACAT1	sQTL_BrainMeta	chr11:108005043:108009625:clu_292945_	11	108136607	rs683312	11	108198227	T	C	0.286903	0.000508024	0.000357971	0.155847	-0.463827	0.0335516	1.81892e-43	-0.00109529	0.000775832	0.158021	0.351397	0.0775773	16	0.404339
	ACAT2	sQTL_BrainMeta	ENSG00000120437.9	6	159770578	rs35089102	6	159781413	C	T	0.428586	0.000371031	0.00102217	0.716618	0.0733074	0.00839758	2.55599e-18	0.0050613	0.0139557	0.716852	0.716852	0.832693	9	0.825274
	ACBD4	sQTL_BrainMeta	chr17:43214506:43215127:clu_260166_	17	45137449	rs2306828	17	45136405	A	C	0.161219	0.00080752	0.000361964	0.0256851	0.201595	0.0351488	9.72392e-09	0.00400566	0.00192655	0.0376001	0.0376001	0.155914	4	0.241242
	ACBD5	sQTL_BrainMeta	ENSG00000107897.20	10	27205590	rs7080568	10	27194576	C	T	0.320977	-0.000982439	0.0011374	0.38772	0.118826	0.00924874	8.84751e-38	-0.00826787	0.00959358	0.38879	0.38879	0.595728	20	0.610738
	ACBD6	sQTL_BrainMeta	chr1:180399397:180421460:clu_217319_	1	180441293	rs10798769	1	180472909	G	T	0.383166	-0.000906257	0.00104445	0.385563	-0.421698	0.0335789	3.57354e-36	0.00214907	0.00248267	0.386694	0.386694	0.259886	20	0.608878
	ACBD7	sQTL_BrainMeta	ENSG00000176244.7	10	15082125	rs10796256	10	15078039	C	T	0.419381	0.0016517	0.00104216	0.112994	0.0648765	0.00833437	7.01487e-15	0.0254592	0.0163934	0.120419	0.120419	0.0922691	20	0.368988
	ACCS	sQTL_BrainMeta	ENSG00000110455.14	11	44075081	rs178521	11	44074688	G	A	0.295542	0.000566663	0.00115254	0.622958	0.145685	0.0089442	1.19635e-59	0.00388964	0.0079148	0.623116	0.359051	0.58183	20	0.767635
	ACD	sQTL_BrainMeta	ENSG00000102977.17	16	67659163	rs1968065	16	68160744	T	G	0.538081	0.000680329	0.00100949	0.500352	0.0624457	0.00835843	7.95992e-14	0.0108947	0.0162315	0.502087	0.502087	0.135887	20	0.685538
	ACE	sQTL_BrainMeta	chr17:61563732:61563918:clu_261915_	17	63486464	rs4311	17	63483402	C	T	0.527877	-0.000538783	0.000356275	0.130466	0.233832	0.0290601	8.51864e-16	-0.00230414	0.00155031	0.137214	0.137214	0.481954	13	0.386682
	ACER3	sQTL_BrainMeta	chr11:76692966:76696687:clu_292141_	11	76983782	rs4944132	11	76971704	A	G	0.235598	0.00244726	0.00122172	0.0451639	-0.290745	0.0363784	1.32501e-15	-0.0084172	0.004332	0.052013	0.052013	0.0369936	13	0.268613
	ACHE	sQTL_BrainMeta	chr7:100494073:100494174:clu_270068_	7	100896503	rs3757869	7	100896377	T	G	0.4885	-0.00331376	0.00103505	0.00136689	0.848302	0.0310772	4.65449e-164	-0.00390635	0.00122851	0.00147399	0.00404963	0.00232347	20	0.0645592
	ACKR2	sQTL_BrainMeta	chr3:42846336:42846757:clu_138682_	3	42805054	rs339676	3	42759286	A	G	0.458116	-0.000254707	0.000353926	0.471733	-0.219009	0.0263806	1.02476e-16	0.001163	0.0016221	0.47339	0.0611094	0.00543051	8	0.668288
	ACLY	sQTL_BrainMeta	chr17:40049427:40052873:clu_149725_	17	41894897	rs934647	17	41866772	T	C	0.248474	0.0013031	0.00108377	0.229217	0.180106	0.0321052	2.02478e-08	0.00723518	0.00615405	0.239724	0.239724	null	null	0.485517
	ACO1	sQTL_BrainMeta	ENSG00000122729.19	9	32419686	rs4384073	9	32474692	G	A	0.122988	0.00116803	0.000372188	0.00169935	0.209451	0.0130281	3.70724e-58	0.00557665	0.00181051	0.00206892	0.0060616	0.0929274	14	0.074209
	ACO2	sQTL_BrainMeta	chr22:41916280:41917303:clu_121949_	22	41520788	rs5758407	22	41680952	C	T	0.187563	0.00390809	0.0012007	0.00113452	0.216454	0.035356	9.23383e-10	0.0180551	0.00628236	0.004054	0.004054	0.00374425	12	0.103807
	ACOT1	sQTL_BrainMeta	ENSG00000184227.8	14	73540469	rs1074501	14	73523155	C	T	0.303362	-6.54076e-05	0.000354589	0.853653	0.14581	0.00912982	2.04308e-57	-0.000448581	0.00243202	0.853662	0.805428	0.406866	15	0.913805
	ACOT11	sQTL_BrainMeta	ENSG00000162390.18	1	54590724	rs1617287	1	54609167	A	T	0.525115	0.000465343	0.00101699	0.647261	0.248067	0.00821319	2.1322e-200	0.00187588	0.00410011	0.647298	0.090882	0.649796	20	0.784726
	ACOT13	sQTL_BrainMeta	ENSG00000112304.11	6	24686050	rs2056999	6	24661283	T	C	0.305473	0.000196106	0.000354046	0.579648	0.0609731	0.00895723	9.95607e-12	0.00321626	0.00582579	0.580898	0.580898	0.173187	7	0.737887
	ACOT2	sQTL_BrainMeta	ENSG00000119673.15	14	73571639	rs2041073	14	73505831	C	T	0.4598	0.000281029	0.000353622	0.426779	0.0849481	0.00833947	2.28354e-24	0.00330824	0.00417545	0.428181	0.253764	0.456993	19	0.638601
	ACOT4	sQTL_BrainMeta	chr14:74041914:74060406:clu_251988_	14	73584456	rs10137768	14	73606788	T	C	0.398963	3.95423e-05	0.00104272	0.96975	-0.286203	0.0300186	1.51074e-21	-0.000138162	0.00364332	0.96975	0.96975	0.240214	20	0.980811
	ACOT8	sQTL_BrainMeta	chr20:44470595:44472902:clu_157214_	20	45843109	rs4638862	20	45840651	A	G	0.5481	-0.000463022	0.000355178	0.192357	-0.72658	0.0336035	1.11129e-103	0.000637263	0.000489722	0.193165	0.0374521	0.52311	20	0.439079
	ACOX1	sQTL_BrainMeta	ENSG00000161533.12	17	75960342	rs11077798	17	75957323	T	C	0.223133	-0.000184167	0.00131393	0.888529	0.11498	0.00993759	5.83351e-31	-0.00160173	0.0114283	0.888537	0.888537	0.302885	13	0.932074
	ACOX2	sQTL_BrainMeta	chr3:58514683:58516978:clu_28845_	3	58530103	rs4387990	3	58530656	A	G	0.47495	-0.000307617	0.000354257	0.385205	0.251947	0.0320603	3.88577e-15	-0.00122096	0.00141463	0.388087	0.388087	0.246613	4	0.610106
	ACOX3	sQTL_BrainMeta	ENSG00000087008.16	4	8403502	rs747583	4	8371977	G	C	0.425473	0.00295806	0.0010355	0.00428127	0.0595903	0.00840136	1.31298e-12	0.0496399	0.0187333	0.0080534	0.00424659	0.00522659	20	0.136207
	ACP1	sQTL_BrainMeta	chr2:272305:275140:clu_232044_	2	273722	rs4854302	2	305803	C	T	0.36501	0.000557868	0.000356198	0.117308	0.314571	0.0315858	2.29808e-23	0.00177343	0.00114624	0.121825	0.121825	0.909158	17	0.370202
	ACP2	sQTL_BrainMeta	chr11:47269684:47270227:clu_12544_	11	47248405	rs326222	11	47238117	T	C	0.307881	0.000128432	0.00035341	0.7163	-0.251772	0.0275585	6.48553e-20	-0.000510112	0.0014048	0.716515	0.716515	0.0375122	20	0.825128
	ACP3	sQTL_BrainMeta	ENSG00000014257.16	3	132342833	rs2263022	3	132285293	C	G	0.0402572	-0.000946992	0.00231172	0.682064	0.205728	0.0225026	6.10701e-20	-0.00460311	0.011248	0.682366	0.682366	null	null	0.805523
	ACP6	sQTL_BrainMeta	chr1:147127363:147131075:clu_214987_	1	147657104	rs7528982	1	147724015	T	A	0.0388755	0.00382415	0.00196947	0.0521713	-0.761654	0.0914787	8.36043e-17	-0.00502084	0.00265516	0.0586275	0.0586275	0.0590839	11	0.282508
	ACP7	sQTL_BrainMeta	ENSG00000183760.11	19	39097703	rs1865025	19	39177273	T	C	0.01995	-0.00509532	0.00339004	0.132833	0.134885	0.0234088	8.30621e-09	-0.0377754	0.0259739	0.145847	0.145847	0.959558	4	0.393468
	ACSBG1	sQTL_BrainMeta	ENSG00000103740.10	15	78206578	rs12910386	15	78180302	A	C	0.405481	-0.000201222	0.000353511	0.569214	0.0554089	0.00841463	4.55405e-11	-0.00363159	0.00640384	0.570649	0.570649	0.571817	14	0.729619
	ACSF2	sQTL_BrainMeta	ENSG00000167107.13	17	50450501	rs2898945	17	50476555	C	G	0.426838	-0.00199298	0.00102768	0.0524637	0.105141	0.00859641	2.12905e-34	-0.0189554	0.00989639	0.0554439	0.0554439	0.00778102	20	0.275306
	ACSF3	sQTL_BrainMeta	chr16:89199670:89211675:clu_40787_	16	89139264	rs35164440	16	89212223	G	A	0.420151	0.00288108	0.00107724	0.00748408	0.661996	0.036741	1.41038e-72	0.00435212	0.00164509	0.00815669	0.00122921	0.0150684	20	0.136351
	ACSL1	sQTL_BrainMeta	chr4:185677751:185678789:clu_278487_	4	184757116	rs6855716	4	184804342	G	A	0.44032	-0.00069192	0.0010189	0.497085	-0.164602	0.0289944	1.37053e-08	0.00420359	0.00623422	0.500136	0.500136	0.552369	10	0.684463
	ACSL3	sQTL_BrainMeta	chr2:223765498:223773451:clu_241352_	2	222904756	rs10439277	2	222862495	G	T	0.399373	0.00103847	0.000365295	0.00447149	-0.610754	0.0348866	1.27028e-68	-0.00170031	0.000605939	0.0050149	0.017837	0.923987	20	0.113224
	ACSL5	sQTL_BrainMeta	ENSG00000197142.10	10	112401199	rs2256624	10	112428867	A	G	0.0824071	0.000319558	0.000356839	0.370507	0.19903	0.0187643	2.76936e-26	0.00160558	0.00179927	0.372205	0.372205	0.38487	13	0.600232
	ACSL6	sQTL_BrainMeta	ENSG00000164398.15	5	131981108	rs426991	5	131991652	T	C	0.195403	0.00195362	0.0011999	0.103493	0.119386	0.0093336	1.84179e-37	0.016364	0.0101317	0.106285	0.106285	0.218406	20	0.352248
	ACSM5	sQTL_BrainMeta	chr16:20441373:20442315:clu_36281_	16	20430522	rs4783531	16	20486251	T	G	0.302689	-0.00186419	0.00109739	0.0893655	0.268996	0.0356547	4.54083e-14	-0.00693018	0.00418171	0.0974664	0.0974664	0.387068	7	0.340678
	ACSS1	sQTL_BrainMeta	ENSG00000154930.15	20	25032605	rs4815364	20	25055075	G	A	0.392484	-0.000142643	0.000353688	0.686726	0.103891	0.00854887	5.55682e-34	-0.001373	0.00340628	0.686889	0.686889	0.527074	15	0.808833
	ACSS2	sQTL_BrainMeta	ENSG00000131069.20	20	34900054	rs6060068	20	34828017	T	A	0.381144	-0.00151382	0.00103627	0.144061	0.0493018	0.00856587	8.63338e-09	-0.0307051	0.0216853	0.156793	0.156793	0.149969	20	0.403503
	ACSS3	sQTL_BrainMeta	chr12:81647449:81648636:clu_84332_	12	81254263	rs12826838	12	81267701	A	G	0.49653	-0.00311081	0.00104796	0.00299316	-0.435707	0.0335265	1.29074e-38	0.00713969	0.00246714	0.00380479	0.00380479	0.000250056	20	0.100776
	ACTG1	sQTL_BrainMeta	ENSG00000184009.13	17	81516630	rs56134233	17	81506717	G	A	0.429168	-0.00214996	0.00104695	0.04002	0.0620387	0.00840675	1.58721e-13	-0.0346552	0.017517	0.0478867	0.119092	0.0368686	20	0.261079
	ACTL6B	sQTL_BrainMeta	ENSG00000077080.10	7	100649772	rs221795	7	100685638	C	T	0.36075	-0.00044834	0.000355051	0.206679	0.0628979	0.00891621	1.73435e-12	-0.00712807	0.0057346	0.213871	0.213871	0.0434154	13	0.458827
	ACTN1	sQTL_BrainMeta	ENSG00000072110.15	14	68926784	rs2073307	14	68875533	C	T	0.471505	0.00045782	0.000355408	0.197692	0.0478584	0.00838755	1.15739e-08	0.00956614	0.00761313	0.208923	0.208923	0.387344	11	0.453972
	ACTN2	sQTL_BrainMeta	chr1:236918498:236920786:clu_111710_	1	236756342	rs4348712	1	236760090	C	A	0.107393	-0.0033498	0.00151468	0.0269971	-0.261503	0.0443151	3.61317e-09	0.0128098	0.00618562	0.0383682	0.0383682	0.212739	4	0.242494
	ACTR10	sQTL_BrainMeta	ENSG00000131966.14	14	58217858	rs7155580	14	58304914	A	G	0.283934	-9.70069e-05	0.000353219	0.783595	0.0739426	0.010376	1.03121e-12	-0.00131192	0.00478048	0.783752	0.783752	0.102443	14	0.868865
	ACTR1A	sQTL_BrainMeta	chr10:104240929:104242768:clu_285467_	10	102482091	rs11191293	10	102461782	G	A	0.530807	0.00043311	0.000354886	0.222306	-0.446907	0.0368645	7.98279e-34	-0.000969129	0.000798109	0.22464	0.292018	0.152793	16	0.471535
	ACTR1B	sQTL_BrainMeta	ENSG00000115073.8	2	97659991	rs13003963	2	97671020	T	C	0.337603	0.00277045	0.00116846	0.0177388	0.0791724	0.00839573	4.09774e-21	0.0349926	0.0152178	0.0214791	0.0214791	2.15029e-05	20	0.197721
	ACTR2	sQTL_BrainMeta	ENSG00000138071.14	2	65249520	rs268880	2	65273956	G	T	0.437312	-0.00159263	0.00106367	0.134316	0.112405	0.00839483	6.94286e-41	-0.0141687	0.00952182	0.136745	0.220568	0.0441775	16	0.386335
	ACTR3B	sQTL_BrainMeta	chr7:152522207:152539569:clu_308754_	7	152833803	rs10464441	7	152802968	A	G	0.38435	-0.000337204	0.00104219	0.746278	-0.189253	0.0307246	7.29004e-10	0.00178176	0.00551446	0.746615	0.746615	0.805327	7	0.843681
	ACTR8	sQTL_BrainMeta	ENSG00000113812.14	3	53874609	rs9878207	3	53884834	T	C	0.454106	0.00103088	0.00102173	0.312993	0.2101	0.00836513	3.30756e-139	0.00490663	0.00486697	0.313383	0.448506	0.290976	20	0.553237
	ACY3	sQTL_BrainMeta	chr11:67412623:67414279:clu_14746_	11	67645980	rs2514036	11	67647583	C	T	0.18135	-0.000144812	0.000356616	0.684689	0.540663	0.0455072	1.48894e-32	-0.000267842	0.000659977	0.684863	0.684863	0.12492	8	0.807782
	ACYP1	sQTL_BrainMeta	chr14:75520362:75523150:clu_125679_	14	75055053	rs10129657	14	75061877	A	G	0.478848	-0.00137329	0.00101582	0.176407	0.295815	0.0307627	6.84173e-22	-0.00464238	0.00346774	0.180657	0.180657	0.00396047	18	0.426997
	ACYP2	sQTL_BrainMeta	chr2:54265441:54278095:clu_234504_	2	54044631	rs7592069	2	54127213	G	T	0.468022	-0.00178217	0.00103901	0.086299	0.170815	0.0313139	4.89945e-08	-0.0104333	0.0063763	0.101784	0.101784	0.178104	20	0.347101
	ADA	sQTL_BrainMeta	chr20:43249245:43249659:clu_157106_	20	44620811	rs6103817	20	44673768	T	C	0.281841	-0.00057728	0.0010663	0.588242	-0.229114	0.0312482	2.26605e-13	0.00251962	0.00466669	0.589256	0.828288	0.81252	9	0.743684
	ADA2	sQTL_BrainMeta	ENSG00000093072.18	22	17218512	rs5992639	22	17200081	G	A	0.460769	0.00143271	0.00102366	0.161633	0.0800783	0.00841427	1.78304e-21	0.0178914	0.0129207	0.166142	0.166142	0.634679	8	0.411741
	ADAD2	sQTL_BrainMeta	chr16:84229976:84230253:clu_40349_	16	84196508	rs2303242	16	84196770	C	T	0.446993	0.000284633	0.0003546	0.422156	-0.171164	0.0270655	2.54751e-10	-0.00166293	0.00208832	0.425858	0.425858	0.14502	6	0.637075
	ADAL	sQTL_BrainMeta	chr15:43638178:43641105:clu_228567_	15	43347444	rs495880	15	43855067	C	T	0.178332	-0.000949684	0.000367488	0.00975878	0.197175	0.0348742	1.56872e-08	-0.00481646	0.00204923	0.0187544	0.0187544	0.115642	13	0.188506
	ADAM10	sQTL_BrainMeta	ENSG00000137845.15	15	58669300	rs2250583	15	58758183	C	T	0.309694	0.000435785	0.00101705	0.668301	0.063166	0.00926777	9.3832e-12	0.00689904	0.016133	0.668916	0.668916	0.35737	20	0.796818
	ADAM15	sQTL_BrainMeta	chr1:155033308:155033891:clu_107757_	1	155061124	rs11264304	1	155060841	T	C	0.293027	0.00141743	0.00114977	0.217654	-0.3124	0.030285	6.00706e-25	-0.00453723	0.00370664	0.220922	0.400232	0.0984584	20	0.467005
	ADAM17	sQTL_BrainMeta	ENSG00000151694.14	2	9522609	rs12473402	2	9492589	C	A	0.40009	9.91795e-05	0.000352779	0.778605	0.0863407	0.00850271	3.1643e-24	0.0011487	0.00408746	0.778688	0.778688	0.35415	14	0.865086
	ADAM22	sQTL_BrainMeta	chr7:87564501:87607651:clu_305134_	7	87956761	rs2279542	7	87935182	C	G	0.491	-0.00252416	0.00103422	0.0146615	0.275148	0.0282966	2.38903e-22	-0.0091738	0.00387537	0.0179229	0.0178496	0.00507633	20	0.186856
	ADAM28	sQTL_BrainMeta	chr8:24168950:24177749:clu_162366_	8	24315837	rs6557727	8	24286316	C	T	0.273798	0.00172456	0.0010584	0.103229	0.22002	0.0323373	1.01823e-11	0.00783819	0.0049465	0.113059	0.113059	null	null	0.361493
	ADAM29	sQTL_BrainMeta	ENSG00000168594.15	4	174903924	rs6858430	4	174894978	T	C	0.202741	1.28126e-05	0.000354401	0.97116	0.0513518	0.00904594	1.37255e-08	0.000249506	0.00690157	0.971161	0.971161	0.430889	14	0.981932
	ADAM32	sQTL_BrainMeta	ENSG00000197140.15	8	39195953	rs6990299	8	39055287	G	T	0.232438	7.51289e-05	0.000354639	0.832227	0.0661049	0.0096782	8.47456e-12	0.00113651	0.00536737	0.832306	0.832306	0.780411	17	0.900087
	ADAM33	sQTL_BrainMeta	chr20:3649644:3649946:clu_155037_	20	3669148	rs512625	20	3667731	A	G	0.295897	-0.0003465	0.000355058	0.329115	0.176215	0.0323221	4.98545e-08	-0.00196635	0.00204694	0.336739	0.336739	0.0213831	4	0.57249
	ADAMTS10	sQTL_BrainMeta	ENSG00000142303.14	19	8595488	rs4804312	19	8575223	T	C	0.555932	-0.00143353	0.0010229	0.161084	0.0565	0.0084081	1.82095e-11	-0.0253722	0.018494	0.170089	0.331946	0.0927939	4	0.415162
	ADAMTS13	sQTL_BrainMeta	chr9:136310940:136313720:clu_133404_	9	133447209	rs671410	9	133446558	T	G	0.533521	-0.000826553	0.000361243	0.0221328	-0.19467	0.025881	5.40621e-14	0.00424593	0.00193963	0.0285939	0.0285939	0.40703	10	0.221081
	ADAMTS14	sQTL_BrainMeta	chr10:72465451:72468344:clu_223304_	10	70707142	rs638523	10	70662368	G	A	0.539728	0.000300198	0.00101636	0.767714	-0.224975	0.0290836	1.03025e-14	-0.00133436	0.00452093	0.767878	0.767878	0.364144	20	0.857309
	ADAMTS17	sQTL_BrainMeta	chr15:100672357:100672530:clu_22883_	15	100132239	rs8029035	15	100132422	G	T	0.0616	0.00212737	0.00304237	0.484398	0.612106	0.0693381	1.06708e-18	0.00347549	0.0049859	0.485763	0.485763	0.648502	6	0.675338
	ADAMTS18	sQTL_BrainMeta	ENSG00000140873.16	16	77341423	rs2562112	16	77357375	T	C	0.408376	-0.000518881	0.000355325	0.144208	0.050787	0.00877362	7.09752e-09	-0.0102168	0.00721558	0.156794	0.156794	0.426575	5	0.403503
	ADAMTS2	sQTL_BrainMeta	chr5:178585880:178608073:clu_47695_	5	179169975	rs6601020	5	179128462	A	G	0.49384	0.000769048	0.00101013	0.446456	-0.255097	0.0299524	1.64091e-17	-0.00301473	0.00397558	0.448264	0.572385	0.80009	12	0.652195
	ADAMTS3	sQTL_BrainMeta	ENSG00000156140.10	4	72425095	rs6816463	4	72419821	G	A	0.302484	0.00117472	0.0011285	0.297895	0.0560652	0.00884188	2.28475e-10	0.0209528	0.0203978	0.304322	0.304322	0.335627	10	0.545012
	ADAMTS7	sQTL_BrainMeta	ENSG00000136378.15	15	78785335	rs2904223	15	78767349	A	G	0.416598	3.07169e-05	0.00104271	0.976499	0.0562005	0.0085532	5.00784e-11	0.000546559	0.0185536	0.976499	0.976499	0.194859	20	0.98555
	ADAMTSL1	sQTL_BrainMeta	chr9:18336429:18380821:clu_127974_	9	18358627	rs7028032	9	18362603	T	C	0.408004	-0.00145627	0.00103465	0.159277	-0.401436	0.027844	4.02736e-47	0.00362766	0.00258962	0.16126	0.16126	3.65361e-05	20	0.407277
	ADAMTSL2	sQTL_BrainMeta	chr9:136409416:136409592:clu_133425_	9	133544382	rs9802773	9	133544245	T	C	0.0746381	0.000710834	0.00159521	0.655883	0.757964	0.0497847	2.41931e-52	0.00093782	0.0021055	0.65602	0.65602	0.0333982	6	0.789561
	ADAMTSL3	sQTL_BrainMeta	chr15:84705739:84706515:clu_231116_	15	84037375	rs4842937	15	84145450	T	C	0.272589	-0.00296241	0.00114872	0.00991215	0.300148	0.0315826	2.02795e-21	-0.00986985	0.00396559	0.0128149	0.0128149	0.350516	20	0.162047
	ADAP1	sQTL_BrainMeta	ENSG00000105963.15	7	926654	rs7808627	7	902326	C	T	0.353284	-0.000945191	0.00111892	0.398259	0.167985	0.00854905	5.83568e-86	-0.00562664	0.00666699	0.398694	0.799915	0.0703163	20	0.619208
	ADAR	sQTL_BrainMeta	ENSG00000160710.18	1	154604854	rs1127314	1	154583790	G	A	0.305246	-7.98686e-05	0.000353624	0.821312	0.0780196	0.00947094	1.75421e-16	-0.0010237	0.0045342	0.821378	0.821378	0.807861	10	0.892036
	ADARB1	sQTL_BrainMeta	ENSG00000197381.16	21	45150206	rs1556317	21	45185779	C	T	0.368753	-0.0017298	0.00107704	0.108259	0.049782	0.00860128	7.13388e-09	-0.0347476	0.0224528	0.121721	0.121721	0.11974	17	0.370169
	ADARB2	sQTL_BrainMeta	ENSG00000185736.16	10	1459291	rs904960	10	1183069	G	A	0.320256	-0.000433082	0.000355237	0.222793	0.0953674	0.00937278	2.56599e-24	-0.0045412	0.00375157	0.226096	0.00848323	0.493615	20	0.473281
	ADAT1	sQTL_BrainMeta	ENSG00000065457.11	16	75610084	rs4888438	16	75608694	G	C	0.460605	-0.000509091	0.00102277	0.618655	0.0780351	0.00841494	1.80302e-20	-0.00652387	0.0131254	0.619159	0.619159	0.0982587	6	0.7636
	ADAT2	sQTL_BrainMeta	chr6:143751614:143753642:clu_248083_	6	143431491	rs7746655	6	143430861	A	G	0.502037	-0.00151705	0.00103893	0.144234	0.166618	0.0266428	4.00632e-10	-0.00910493	0.0064031	0.155039	0.155039	0.0210943	3	0.402352
	ADCK1	sQTL_BrainMeta	ENSG00000063761.16	14	77867561	rs7149911	14	77889476	C	T	0.279416	-0.000447947	0.000356551	0.208995	0.136017	0.00899294	1.10977e-51	-0.00329331	0.0026304	0.210562	0.252082	0.520004	20	0.455965
	ADCK5	sQTL_BrainMeta	chr8:145597581:145603076:clu_166547_	8	144376639	rs34247131	8	144388759	T	C	0.437425	-0.00047779	0.00100954	0.636015	0.198388	0.0327912	1.44807e-09	-0.00240836	0.00510424	0.637044	0.637044	0.240833	4	0.777927
	ADCY1	sQTL_BrainMeta	ENSG00000164742.16	7	45648628	rs1042009	7	45664372	G	A	0.3284	-0.00078479	0.000360613	0.0295355	0.223712	0.0090748	3.50339e-134	-0.00350804	0.00161822	0.0301713	0.258904	0.327226	20	0.225981
	ADCY2	sQTL_BrainMeta	chr5:7743865:7766800:clu_167093_	5	7755219	rs4072339	5	7757926	G	T	0.427856	-0.00136806	0.00103359	0.185637	0.69706	0.0295857	9.75458e-123	-0.00196262	0.00148513	0.18633	0.34484	0.475796	20	0.432966
	ADCY3	sQTL_BrainMeta	chr2:25142047:25142552:clu_88681_	2	24919431	rs6737082	2	24915171	C	A	0.483012	0.000471275	0.000354972	0.184297	0.172161	0.0299146	8.66034e-09	0.00273741	0.00211601	0.195782	0.195782	0.419925	10	0.441706
	ADCY4	sQTL_BrainMeta	chr14:24793039:24793268:clu_123652_	14	24323948	rs1046587	14	24316854	A	G	0.502215	0.00244931	0.00103844	0.0183422	0.251715	0.0274015	4.06994e-20	0.00973047	0.00425928	0.0223401	0.0223401	0.0379434	20	0.199229
	ADD1	sQTL_BrainMeta	chr4:2845751:2877623:clu_295000_	4	2859960	rs1263360	4	2859703	G	A	0.499492	-0.000436116	0.000354929	0.21917	0.184293	0.0288378	1.6515e-10	-0.00236642	0.00196117	0.227572	0.227572	0.253254	12	0.473916
	ADD2	sQTL_BrainMeta	chr2:70933574:70938265:clu_90993_	2	70708788	rs3771463	2	70671870	G	T	0.430236	-0.000597529	0.000357368	0.0945192	-0.214333	0.0295132	3.80606e-13	0.00278785	0.00171097	0.103229	0.25994	0.238017	13	0.348992
	ADD3	sQTL_BrainMeta	chr10:111890244:111892063:clu_225695_	10	110131396	rs4918475	10	110011407	G	A	0.168005	-0.0022769	0.00147537	0.122763	0.268505	0.0441044	1.14377e-09	-0.00847993	0.00566855	0.134664	0.134664	0.998764	3	0.383914
	ADGRA3	sQTL_BrainMeta	ENSG00000152990.14	4	22430568	rs2618945	4	22674670	T	C	0.509319	0.000347858	0.000354292	0.326179	0.0894994	0.00832543	5.91864e-27	0.00388671	0.00397507	0.328188	0.579618	0.513077	10	0.566073
	ADGRB2	sQTL_BrainMeta	ENSG00000121753.13	1	31746005	rs1127100	1	31728046	T	C	0.359787	-0.00166863	0.00107067	0.119115	0.152799	0.00849047	2.07354e-72	-0.0109204	0.00703325	0.120498	0.29755	0.341071	20	0.368988
	ADGRD1	sQTL_BrainMeta	ENSG00000111452.13	12	131047688	rs1195912	12	131019070	T	G	0.379155	-0.000902475	0.00112967	0.424358	0.0493993	0.00845934	5.23198e-09	-0.018269	0.0230811	0.428646	0.428646	0.783416	10	0.638983
	ADGRE2	sQTL_BrainMeta	ENSG00000127507.18	19	14755476	rs9305048	19	14768222	G	A	0.450355	0.000637332	0.000357584	0.074696	0.0497092	0.00860129	7.50223e-09	0.0128212	0.00752784	0.088536	0.233013	0.235272	6	0.327262
	ADGRF5	sQTL_BrainMeta	ENSG00000069122.19	6	46903732	rs85603	6	46900376	C	T	0.310922	-0.000103034	0.000353666	0.770798	0.0527146	0.00869512	1.33982e-09	-0.00195456	0.00671682	0.771055	0.771055	0.783509	8	0.85953
	ADGRL2	sQTL_BrainMeta	ENSG00000117114.20	1	81649291	rs4336893	1	81421732	T	C	0.483047	0.000845345	0.000360739	0.0191102	0.109006	0.0083418	5.05082e-39	0.00775501	0.00336213	0.0210783	0.0390289	0.108042	12	0.197032
	ADH5	sQTL_BrainMeta	chr4:99988749:99993724:clu_276466_	4	99070085	rs6814925	4	99195013	C	T	0.0583517	0.000516594	0.0017527	0.768192	0.989245	0.0837778	3.55094e-32	0.00052221	0.00177231	0.768262	0.745997	0.229798	12	0.857391
	ADHFE1	sQTL_BrainMeta	chr8:67344810:67356602:clu_163932_	8	66438471	rs2555568	8	66450629	G	A	0.4679	-0.000344178	0.000354774	0.33198	0.187885	0.0316026	2.76042e-09	-0.00183186	0.00191322	0.33833	0.33833	0.876661	11	0.573321
	ADI1	sQTL_BrainMeta	chr2:3513907:3517628:clu_87998_	2	3511997	rs35852722	2	3513602	T	C	0.360286	-0.00213327	0.00107112	0.0464118	-0.186525	0.0288007	9.39339e-11	0.0114369	0.00600789	0.0569559	0.0569559	0.31198	10	0.278964
	ADIPOR1	sQTL_BrainMeta	ENSG00000159346.13	1	202949699	rs10800883	1	202931430	C	A	0.370401	0.000860426	0.00107552	0.423705	0.0566747	0.00858764	4.12349e-11	0.0151818	0.019116	0.427081	0.427081	0.273726	4	0.638017
	ADIPOR2	sQTL_BrainMeta	chr12:1890242:1893046:clu_80044_	12	1782478	rs10848554	12	1696421	C	G	0.131595	0.00230067	0.00158148	0.145736	-0.200923	0.0366792	4.30565e-08	-0.0114505	0.00814393	0.159718	0.159718	0.014954	11	0.405764
	ADIRF	sQTL_BrainMeta	chr10:88728362:88730233:clu_224236_	10	86969541	rs7960	10	86970617	T	C	0.444662	-0.000498895	0.000356271	0.161416	-0.532848	0.0289147	7.79522e-76	0.00093628	0.000670544	0.162624	0.0647419	0.0237055	20	0.409195
	ADK	sQTL_BrainMeta	chr10:76360251:76361546:clu_223757_	10	74601140	rs3812639	10	74151922	T	G	0.398104	-0.000688267	0.00101829	0.499102	-0.276376	0.0315324	1.87055e-18	0.00249033	0.00369538	0.500373	0.500373	0.168575	20	0.684463
	ADM	sQTL_BrainMeta	ENSG00000148926.10	11	10306235	rs7944706	11	10309764	A	G	0.436843	-0.000480313	0.000355852	0.177095	0.0547132	0.00835693	5.86878e-11	-0.00877875	0.00664074	0.186184	0.186184	0.429309	20	0.432777
	ADNP	sQTL_BrainMeta	ENSG00000101126.18	20	50910176	rs2426220	20	50970428	C	T	0.430768	-0.000555942	0.00101717	0.584681	0.156859	0.00834114	6.80435e-79	-0.0035442	0.0064873	0.58484	0.149607	null	null	0.740627
	ADNP2	sQTL_BrainMeta	chr18:77875533:77905318:clu_25527_	18	80132543	rs6506810	18	80144701	C	G	0.339593	0.00115674	0.0010218	0.257611	0.162656	0.0297685	4.65434e-08	0.00711156	0.0064154	0.26764	0.26764	0.522919	18	0.513063
	ADORA1	sQTL_BrainMeta	chr1:203098385:203134184:clu_110003_	1	203147156	rs4950920	1	203134258	G	A	0.34272	0.00070931	0.00107014	0.507447	0.290091	0.0295414	9.25341e-23	0.00244513	0.00369738	0.508411	0.508411	0.0528126	4	0.689859
	ADORA2B	sQTL_BrainMeta	ENSG00000170425.3	17	15960331	rs2779210	17	15971833	G	A	0.430376	-0.000111507	0.00102951	0.913749	0.148189	0.00862783	4.04071e-66	-0.00075247	0.00694744	0.913751	0.913751	0.0090135	20	0.946529
	ADORA3	sQTL_BrainMeta	ENSG00000282608.2	1	111501531	rs2789539	1	111489725	G	A	0.383756	-4.06064e-06	0.000353329	0.99083	0.0690175	0.00850821	4.98464e-16	-5.8835e-05	0.00511942	0.99083	0.99083	0.845258	8	0.995019
	ADPGK	sQTL_BrainMeta	chr15:73047995:73050406:clu_21344_	15	72756859	rs435137	15	74258141	T	C	0.0134077	-0.000375297	0.000483759	0.437871	-0.570596	0.0963653	3.19646e-09	0.000657728	0.00085506	0.441763	0.441763	null	null	0.646523
	ADPRHL1	sQTL_BrainMeta	ENSG00000153531.13	13	113426567	rs9549405	13	113400435	T	C	0.374756	0.00112493	0.0010457	0.282031	0.0778565	0.00868855	3.223e-19	0.0144488	0.0135276	0.285476	0.399672	0.232403	5	0.528734
	ADPRM	sQTL_BrainMeta	ENSG00000170222.12	17	10704576	rs379403	17	10711550	T	C	0.414791	0.00223783	0.00103336	0.0303432	0.0885577	0.00834683	2.68472e-26	0.0252697	0.0119094	0.0338518	0.0338518	0.0156073	12	0.233214
	ADRA1A	sQTL_BrainMeta	ENSG00000120907.18	8	26807714	rs59966056	8	26764553	T	G	0.4378	0.00211237	0.00107423	0.0492519	0.0985031	0.00832189	2.52402e-32	0.0214447	0.011055	0.0524017	0.0524017	0.0276153	10	0.269516
	ADSS1	sQTL_BrainMeta	ENSG00000185100.11	14	104735777	rs4983543	14	104746062	C	T	0.4435	2.66792e-05	0.000352715	0.939706	0.068313	0.0084247	5.11846e-16	0.000390544	0.00516344	0.939708	0.939708	0.120183	15	0.962555
	ADTRP	sQTL_BrainMeta	chr6:11778034:11778840:clu_242831_	6	11778204	rs2235384	6	11776398	A	G	0.145168	0.000251277	0.000374563	0.502314	-0.247722	0.0385278	1.27864e-10	-0.00101435	0.00152024	0.504624	0.504624	0.929093	6	0.687566
	AEBP1	sQTL_BrainMeta	chr7:44148940:44149256:clu_302285_	7	44109499	rs3217962	7	44118379	G	A	0.479741	0.00337763	0.00104919	0.00128514	0.290059	0.0307964	4.57151e-21	0.0116446	0.00382262	0.00231716	0.00672435	0.000213287	9	0.0769989
	AEBP2	sQTL_BrainMeta	chr12:19671047:19671609:clu_81152_	12	19518394	rs12315690	12	19554675	C	G	0.401352	-0.000786857	0.00101799	0.439552	0.310335	0.0310706	1.71936e-23	-0.00253551	0.00329011	0.440917	0.24605	0.711975	20	0.645766
	AFAP1	sQTL_BrainMeta	ENSG00000196526.10	4	7849320	rs6814219	4	7868230	C	G	0.479859	0.00140462	0.00102212	0.169372	0.0471152	0.00833852	1.60166e-08	0.0298124	0.0223264	0.181778	0.181778	0.118808	20	0.428228
	AFAP1L2	sQTL_BrainMeta	chr10:116060121:116061113:clu_285973_	10	114300858	rs10787522	10	114292603	G	A	0.166901	-0.00193533	0.0013576	0.153995	-0.360795	0.0354808	2.73476e-24	0.00536409	0.00379959	0.158022	0.158022	0.0887112	12	0.404339
	AFDN	sQTL_BrainMeta	ENSG00000130396.20	6	167899472	rs34049558	6	167847019	C	A	0.420351	0.000236081	0.00100943	0.815082	0.0515777	0.00834259	6.31121e-10	0.0045772	0.0195851	0.815212	0.815212	0.899447	7	0.888637
	AFF1	sQTL_BrainMeta	chr4:88010842:88011136:clu_297703_	4	87089837	rs390604	4	87061633	T	C	0.197052	-0.00126735	0.00146575	0.387236	0.168484	0.0294088	1.01002e-08	-0.00752203	0.00879812	0.392574	0.392574	0.188589	5	0.613785
	AFF3	sQTL_BrainMeta	chr2:100261368:100266088:clu_92502_	2	99647266	rs60130538	2	99611758	A	G	0.48978	0.00377692	0.00105654	0.000350477	-0.208815	0.0348543	2.08455e-09	-0.0180874	0.00589196	0.00214165	0.00214165	0.00175111	9	0.0752772
	AFF4	sQTL_BrainMeta	ENSG00000072364.13	5	132919514	rs886452	5	132872168	A	G	0.0911774	0.003837	0.00117151	0.00105562	0.0998665	0.0149687	2.52861e-11	0.0384213	0.0130681	0.00328118	0.00328118	0.00458241	7	0.0949243
	AFMID	sQTL_BrainMeta	chr17:76187141:76202992:clu_263338_	17	78198985	rs8067081	17	78203257	T	C	0.395121	-0.000265169	0.00106902	0.804097	-0.258891	0.0303921	1.61825e-17	0.00102425	0.00413098	0.804178	0.804178	0.484739	10	0.8808
	AFTPH	sQTL_BrainMeta	ENSG00000119844.15	2	64558655	rs6744703	2	64481921	T	G	0.0644998	0.000528576	0.00162736	0.745327	0.158168	0.0159293	3.10198e-23	0.00334186	0.0102943	0.745459	0.291065	0.248	10	0.842983
	AGA	sQTL_BrainMeta	ENSG00000038002.9	4	177436605	rs11131799	4	177442224	G	A	0.357193	0.000521869	0.00103547	0.614265	0.216982	0.00905536	6.98021e-127	0.00240513	0.00477319	0.614344	0.895069	0.585288	15	0.75977
	AGAP2	sQTL_BrainMeta	ENSG00000135439.11	12	57732959	rs1689583	12	57729092	T	C	0.156401	-0.0015793	0.00129725	0.223443	0.0629884	0.0103268	1.06385e-09	-0.0250729	0.0210013	0.232527	0.232527	null	null	0.478256
	AGAP4	sQTL_BrainMeta	chr10:46339842:46342135:clu_282571_	10	45845540	rs7073082	10	45422831	C	T	0.2738	0.00125904	0.0012094	0.297856	-0.307015	0.0388294	2.64201e-15	-0.00410091	0.00397323	0.302009	0.302009	0.178557	20	0.543892
	AGAP6	sQTL_BrainMeta	ENSG00000204149.14	10	49996922	rs1258191	10	49785073	A	G	0.293131	-3.01428e-05	0.000353796	0.932104	0.160994	0.00928279	2.21785e-67	-0.000187229	0.0021976	0.932105	0.932105	0.51676	20	0.957257
	AGAP9	sQTL_BrainMeta	chr10:48235173:48235819:clu_222491_	10	46836150	rs2059957	10	48183075	A	G	0.392524	-0.000469355	0.00105614	0.65675	0.167681	0.0296388	1.53607e-08	-0.0027991	0.00631793	0.657737	0.657737	null	null	0.791016
	AGBL3	sQTL_BrainMeta	chr7:134672747:134701803:clu_307603_	7	135002524	rs4728343	7	134999592	T	C	0.407981	0.00189066	0.00106557	0.0760101	0.275781	0.029642	1.35619e-20	0.00685567	0.00393347	0.0813496	0.173667	0.0319971	11	0.318095
	AGBL4	sQTL_BrainMeta	ENSG00000186094.17	1	49278404	rs2803254	1	48516337	G	A	0.342485	0.0017157	0.00107578	0.110746	0.0632454	0.00869268	3.44595e-13	0.0271276	0.0174134	0.119267	0.234316	0.187283	7	0.368301
	AGFG1	sQTL_BrainMeta	ENSG00000173744.18	2	227516684	rs12694731	2	227456582	T	C	0.20431	-0.00266129	0.00128189	0.0378879	0.0688369	0.00986945	3.06436e-12	-0.0386609	0.0194296	0.0466141	0.0466141	0.0249643	20	0.25974
	AGK	sQTL_BrainMeta	ENSG00000006530.18	7	141603261	rs3779086	7	141643287	T	C	0.428615	-0.000585523	0.00101675	0.5647	0.0513427	0.00849352	1.49472e-09	-0.0114042	0.0198929	0.566456	0.566456	0.455063	19	0.726724
	AGL	sQTL_BrainMeta	chr1:100384778:100387090:clu_105278_	1	99920378	rs503818	1	100056713	G	A	0.109971	-0.00109485	0.0015098	0.468351	0.361978	0.0481229	5.39655e-14	-0.00302464	0.0041903	0.470406	0.64464	0.641026	20	0.667102
	AGMO	sQTL_BrainMeta	ENSG00000187546.14	7	15381166	rs6965690	7	15374783	T	G	0.421566	0.000314309	0.00101697	0.757273	0.0523686	0.00853258	8.38382e-10	0.00600186	0.019444	0.75757	0.75757	0.645958	10	0.850427
	AGO2	sQTL_BrainMeta	ENSG00000123908.12	8	140577894	rs55762429	8	140598961	C	G	0.495518	-0.00310581	0.00104739	0.0030239	0.0490424	0.00834312	4.14789e-09	-0.063329	0.0239203	0.00810881	0.00810881	0.188598	17	0.136207
	AGPAT2	sQTL_BrainMeta	ENSG00000169692.13	9	136680300	rs6951	9	136673310	G	C	0.203084	-0.000453907	0.00128328	0.723557	0.0705362	0.0100838	2.65287e-12	-0.00643509	0.0182164	0.723895	0.238526	0.890093	6	0.828033
	AGPAT3	sQTL_BrainMeta	ENSG00000160216.21	21	43926407	rs4819352	21	43941214	C	T	0.216093	0.000152211	0.000355596	0.668618	0.0580574	0.00991287	4.71964e-09	0.00262174	0.00614125	0.669447	0.669447	0.328102	7	0.796818
	AGPAT4	sQTL_BrainMeta	ENSG00000026652.15	6	161202014	rs9355888	6	161314972	C	T	0.408654	-0.00129773	0.00101995	0.20325	0.0476106	0.00834741	1.17274e-08	-0.0272572	0.0219493	0.214302	0.214302	0.272297	5	0.459028
	AGPAT5	sQTL_BrainMeta	chr8:6566408:6612572:clu_161432_	8	6731969	rs1365043	8	6713062	T	G	0.347075	-0.000267249	0.00106909	0.802605	0.223038	0.0291913	2.16283e-14	-0.00119822	0.00479588	0.802708	0.802708	0.217918	20	0.880338
	AGPS	sQTL_BrainMeta	ENSG00000018510.18	2	177479885	rs4893951	2	177442602	C	T	0.246745	-0.0016569	0.00122532	0.176305	0.0748416	0.00960496	6.59675e-15	-0.0221387	0.0166169	0.182759	0.182759	0.0450466	20	0.428992
	AGRN	sQTL_BrainMeta	chr1:978837:979203:clu_98152_	1	1043640	rs3845292	1	1023789	G	C	0.451953	0.00125454	0.00102022	0.218818	0.19261	0.0309399	4.80677e-10	0.00651338	0.00539917	0.227676	0.227676	0.0745706	15	0.473916
	AGT	sQTL_BrainMeta	ENSG00000135744.9	1	230718176	rs1536591	1	230686861	G	A	0.237686	-0.000177666	0.000354393	0.616142	0.105973	0.00966586	5.7176e-28	-0.00167653	0.00334769	0.61651	0.658072	0.9081	11	0.761478
	AGTRAP	sQTL_BrainMeta	ENSG00000177674.16	1	11745443	rs12752700	1	11747369	C	T	0.339662	-0.000419428	0.000355617	0.238224	0.0734794	0.00846998	4.12559e-18	-0.00570811	0.00488421	0.242531	0.242531	0.598966	4	0.488429
	AHI1	sQTL_BrainMeta	chr6:135644462:135679270:clu_247861_	6	135340728	rs7772681	6	135327875	C	T	0.474086	-0.000282471	0.000353687	0.424496	0.203841	0.0282167	5.04357e-13	-0.00138574	0.00174569	0.427307	0.427307	0.458583	13	0.638111
	AHNAK2	sQTL_BrainMeta	ENSG00000185567.7	14	104957809	rs10141053	14	104943570	T	C	0.506302	0.000124271	0.00104246	0.90511	0.124401	0.00838894	9.4875e-50	0.000998951	0.00838012	0.905113	0.991567	0.537195	20	0.942375
	AHRR	sQTL_BrainMeta	ENSG00000063438.19	5	380025	rs10078	5	437987	G	T	0.2079	-0.000134246	0.000355813	0.705956	0.0941282	0.00967012	2.16104e-22	-0.0014262	0.00378293	0.706167	0.462554	0.490323	20	0.818986
	AHSA1	sQTL_BrainMeta	chr14:77926149:77930941:clu_252395_	14	77462202	rs11159259	14	77426050	C	T	0.469691	0.0014905	0.00100827	0.139336	-0.316352	0.0282231	3.68345e-29	-0.00471151	0.00321478	0.142764	0.142764	0.153584	20	0.391166
	AIDA	sQTL_BrainMeta	ENSG00000186063.13	1	222690611	rs17011681	1	222651746	C	G	0.283707	-0.00108445	0.00115466	0.347631	0.111788	0.00912156	1.57252e-34	-0.00970091	0.0103593	0.349043	0.349043	0.606487	20	0.581189
	AIF1L	sQTL_BrainMeta	ENSG00000126878.13	9	131109814	rs55950144	9	131053403	C	G	0.437532	-0.00152588	0.00102214	0.135484	0.0546663	0.0086947	3.23012e-10	-0.0279126	0.0192177	0.146378	0.146378	0.0445563	11	0.39356
	AIFM2	sQTL_BrainMeta	ENSG00000042286.15	10	70115578	rs4746965	10	70135990	C	T	0.3836	-0.000114838	0.000353292	0.745143	0.0878668	0.00892894	7.52011e-23	-0.00130695	0.00402296	0.745277	0.837905	0.583787	11	0.842899
	AIFM3	sQTL_BrainMeta	chr22:21319495:21320794:clu_119478_	22	20965856	rs5761567	22	20966033	C	T	0.4214	-0.000718129	0.00103408	0.487393	-0.171736	0.0260385	4.2392e-11	0.00418158	0.00605462	0.48979	0.48979	null	null	0.678123
	AIG1	sQTL_BrainMeta	ENSG00000146416.19	6	143200777	rs9399440	6	143332016	T	C	0.411991	0.00190144	0.00102869	0.0645425	0.214376	0.00829648	3.20367e-147	0.00886963	0.00481077	0.0652265	0.037333	0.0115315	20	0.296107
	AIMP1	sQTL_BrainMeta	ENSG00000164022.17	4	106332500	rs10016884	4	106199520	T	C	0.209167	0.00018026	0.000354602	0.611213	0.104208	0.0100287	2.72539e-25	0.00172981	0.00340691	0.611639	0.611639	0.406467	6	0.758337
	AIMP2	sQTL_BrainMeta	ENSG00000106305.10	7	6016544	rs62456183	7	6005754	C	T	0.405475	0.00143753	0.00106074	0.175347	0.079897	0.00837905	1.49415e-21	0.0179923	0.0134097	0.179681	0.405142	0.102175	9	0.426105
	AIP	sQTL_BrainMeta	chr11:67251181:67254477:clu_291352_	11	67485358	rs2276118	11	67521123	C	T	0.44235	-0.000201924	0.000352974	0.567278	0.166184	0.0296992	2.19883e-08	-0.00121506	0.00213506	0.569289	0.569289	0.443139	5	0.728452
	AIRE	sQTL_BrainMeta	chr21:45709685:45710763:clu_72761_	21	44290341	rs751032	21	44285777	T	C	0.107418	0.00042316	0.00155622	0.785686	-0.254419	0.0381455	2.56307e-11	-0.00166324	0.00612181	0.78586	0.78586	null	null	0.870101
	AK1	sQTL_BrainMeta	chr9:130630754:130634102:clu_77892_	9	127870149	rs67212038	9	127899190	C	G	0.0342556	-0.00517595	0.00290208	0.0744994	-0.430445	0.0607861	1.42801e-12	0.0120247	0.0069526	0.083716	0.083716	0.161254	11	0.321722
	AK3	sQTL_BrainMeta	chr9:4722625:4740937:clu_73176_	9	4731781	rs435100	9	4737890	C	A	0.48933	0.000467247	0.000355398	0.188605	-0.175036	0.0289322	1.44969e-09	-0.00266943	0.00207781	0.198886	0.198886	0.648872	8	0.444199
	AK5	sQTL_BrainMeta	chr1:77752812:77759478:clu_104629_	1	77290460	rs1167207	1	77297386	A	G	0.210442	0.000709789	0.000360222	0.0487902	0.25537	0.0310595	2.00221e-16	0.00277946	0.00145053	0.0553445	0.0553445	0.090613	6	0.275306
	AK8	sQTL_BrainMeta	chr9:135690114:135690427:clu_78897_	9	132814883	rs2809258	9	132848016	G	T	0.219244	0.00344497	0.00134496	0.0104252	0.433456	0.0337722	1.0479e-37	0.00794767	0.00316405	0.0120095	0.0120095	0.00565701	20	0.156711
	AK9	sQTL_BrainMeta	chr6:109867330:109871293:clu_247150_	6	109548109	rs9320294	6	109540646	C	A	0.375163	-0.000190652	0.00108166	0.860091	-0.220368	0.0327126	1.62275e-11	0.000865153	0.00491012	0.860139	0.860139	0.415102	11	0.9177
	AKAP1	sQTL_BrainMeta	chr17:55163898:55182802:clu_261195_	17	57095989	rs2241072	17	57107408	C	T	0.463264	0.000344451	0.000353914	0.330423	0.191009	0.026372	4.39237e-13	0.00180332	0.00186952	0.334749	0.334749	0.55115	4	0.571441
	AKAP10	sQTL_BrainMeta	chr17:19809545:19823349:clu_147688_	17	19913134	rs8066150	17	19983635	A	G	0.427038	0.00228032	0.00104763	0.0295071	-0.27416	0.0310449	1.03658e-18	-0.00831748	0.0039356	0.0345669	0.0345669	0.096464	13	0.234226
	AKAP11	sQTL_BrainMeta	chr13:42846219:42860122:clu_63336_	13	42279034	rs1014659	13	42321030	C	T	0.346165	0.000298872	0.000353956	0.39846	-0.451709	0.0363472	1.85091e-35	-0.000661647	0.0007854	0.399545	0.373604	0.989499	20	0.619794
	AKAP12	sQTL_BrainMeta	ENSG00000131016.17	6	151299263	rs7515	6	151358463	G	C	0.241244	-0.00191245	0.00119667	0.110012	0.05624	0.00964448	5.49911e-09	-0.0340052	0.0220626	0.123243	0.123243	0.129421	10	0.371908
	AKAP13	sQTL_BrainMeta	chr15:86213061:86225389:clu_231246_	15	85675994	rs12909648	15	85681339	G	A	0.519658	0.000406083	0.000354009	0.25134	0.301481	0.0329472	5.67141e-20	0.00134696	0.00118342	0.25504	0.489936	0.257518	20	0.501114
	AKAP3	sQTL_BrainMeta	ENSG00000111254.8	12	4632279	rs979878	12	4648308	G	A	0.146905	-0.000414945	0.00037513	0.268668	0.0678617	0.0114147	2.76302e-09	-0.00611456	0.00562273	0.276828	0.276828	0.20273	14	0.52151
	AKAP6	sQTL_BrainMeta	chr14:32903023:32907880:clu_250167_	14	32436246	rs941748	14	32449333	C	T	0.46448	-0.00138175	0.00102076	0.17585	0.156902	0.0272771	8.81088e-09	-0.00880643	0.00668343	0.18762	0.18762	0.193709	9	0.433779
	AKAP7	sQTL_BrainMeta	chr6:131490413:131520601:clu_178955_	6	131184367	rs1190791	6	131198984	G	C	0.189737	-0.00100451	0.00126918	0.428674	0.254572	0.0405383	3.39002e-10	-0.00394587	0.00502498	0.432306	0.432306	0.453671	10	0.640401
	AKAP8	sQTL_BrainMeta	ENSG00000105127.10	19	15366600	rs7248490	19	15358386	A	G	0.24215	0.00160129	0.00124936	0.199953	0.154154	0.00934552	3.98451e-61	0.0103876	0.00812904	0.201308	0.201308	0.147659	6	0.447266
	AKAP8L	sQTL_BrainMeta	ENSG00000011243.19	19	15399595	rs7253722	19	15392681	A	G	0.244692	0.00140991	0.00124712	0.258253	0.0528444	0.00935494	1.61553e-08	0.0266804	0.0240679	0.267625	0.267625	0.081023	4	0.513063
	AKAP9	sQTL_BrainMeta	ENSG00000127914.19	7	92025756	rs28412174	7	91947931	T	G	0.385243	-0.00254273	0.00105551	0.0159958	0.0945287	0.0083235	6.85764e-30	-0.0268991	0.0114145	0.0184442	0.0184442	0.0111062	20	0.187745
	AKIP1	sQTL_BrainMeta	ENSG00000166452.12	11	8915611	rs2568032	11	8839530	G	A	0.277093	-0.000278355	0.000354268	0.432031	0.0910155	0.00943537	5.10098e-22	-0.00305833	0.00390528	0.433553	0.649007	0.281366	20	0.640968
	AKIRIN2	sQTL_BrainMeta	ENSG00000135334.9	6	87688546	rs9450726	6	87527010	G	A	0.489749	-0.00115459	0.00100473	0.250492	0.0911043	0.00845551	4.53986e-27	-0.0126732	0.0110909	0.253174	0.253174	0.0878976	20	0.498714
	AKNAD1	sQTL_BrainMeta	ENSG00000162641.20	1	108889691	rs12140541	1	108813594	C	T	0.445809	0.000417479	0.000355635	0.240437	0.0597008	0.00837996	1.04661e-12	0.00699285	0.00603729	0.246751	0.246751	0.070095	13	0.492362
	AKR1A1	sQTL_BrainMeta	ENSG00000117448.14	1	45560296	rs2934859	1	45552164	T	C	0.4214	8.8116e-05	0.000352782	0.802761	0.0842115	0.00837263	8.4752e-24	0.00104637	0.00419053	0.802821	0.802821	0.662794	20	0.880338
	AKR1C1	sQTL_BrainMeta	chr10:5009235:5011014:clu_220571_	10	4967932	rs7094041	10	4940286	T	C	0.414618	-0.000545194	0.000355992	0.125651	-0.306869	0.0295312	2.71531e-25	0.00177663	0.00117261	0.129744	0.129744	0.741904	17	0.379124
	AKR1C2	sQTL_BrainMeta	chr10:5040939:5042742:clu_280753_	10	4999648	rs2904804	10	4967567	G	T	0.41025	0.00055683	0.00035865	0.120525	0.196021	0.0291661	1.80659e-11	0.00284066	0.00187783	0.130347	0.620689	0.765983	14	0.379785
	AKR1E2	sQTL_BrainMeta	chr10:4869504:4872867:clu_220564_	10	4828994	rs3924661	10	4887335	C	T	0.268613	0.000387807	0.000355766	0.275685	-0.387262	0.0339204	3.44824e-30	-0.00100141	0.000922848	0.277865	0.64913	0.646644	20	0.521759
	AKT1	sQTL_BrainMeta	ENSG00000142208.17	14	104782550	rs4983535	14	104714228	T	C	0.2397	-0.000165833	0.000354485	0.639918	0.14742	0.00996574	1.63321e-49	-0.0011249	0.0024058	0.640085	0.540829	0.0321374	17	0.77996
	AKT3	sQTL_BrainMeta	chr1:243823697:243828074:clu_219927_	1	243662584	rs2291410	1	243553352	A	C	0.183225	-0.00118602	0.000371218	0.00139865	0.300699	0.0402882	8.41241e-14	-0.0039442	0.00134287	0.00331248	0.00331248	0.0652148	8	0.0954775
	AKTIP	sQTL_BrainMeta	chr16:53526431:53526605:clu_185136_	16	53492606	rs7203132	16	53395863	G	A	0.536681	-0.000786679	0.000360351	0.029029	0.170982	0.0311551	4.06314e-08	-0.00460094	0.00226816	0.0425098	0.0425098	0.309106	6	0.251122
	ALAD	sQTL_BrainMeta	ENSG00000148218.16	9	113393801	rs818702	9	113382693	G	A	0.21095	0.000269282	0.000356179	0.449631	0.0961781	0.0113288	2.07167e-17	0.00279983	0.00371798	0.45142	0.45142	0.0138182	6	0.654546
	ALDH16A1	sQTL_BrainMeta	chr19:49965293:49965827:clu_204504_	19	49462303	rs12986313	19	49455384	A	C	0.401627	-0.00397705	0.00107395	0.000212893	0.208032	0.0350551	2.94871e-09	-0.0191175	0.0060851	0.00167974	0.00167974	0.000204774	3	0.0670207
	ALDH1A2	sQTL_BrainMeta	chr15:58538501:58542133:clu_20424_	15	58248118	rs261269	15	58315833	T	C	0.304007	0.000416199	0.00116498	0.720898	-0.170605	0.0304344	2.07461e-08	-0.00243954	0.00684236	0.72144	0.72144	0.828726	15	0.826672
	ALDH1A3	sQTL_BrainMeta	chr15:101433211:101436138:clu_231953_	15	100894469	rs34196847	15	100762046	A	G	0.407599	-0.000778346	0.00105802	0.461934	0.148897	0.0267728	2.67449e-08	-0.00522741	0.00716758	0.46581	0.46581	0.681225	9	0.664677
	ALDH1L1	sQTL_BrainMeta	chr3:125826089:125828787:clu_30510_	3	126108595	rs7617916	3	126089222	A	G	0.446601	-0.00312071	0.0010461	0.00285257	0.155228	0.028241	3.87291e-08	-0.020104	0.00766768	0.00874359	0.00874359	0.217133	7	0.139897
	ALDH1L2	sQTL_BrainMeta	ENSG00000136010.14	12	105063713	rs1196798	12	105119687	A	G	0.183066	0.00146189	0.00152694	0.338366	0.181684	0.0125368	1.36117e-47	0.00804632	0.00842268	0.339418	0.339418	0.490728	20	0.574032
	ALDH2	sQTL_BrainMeta	ENSG00000111275.13	12	111792209	rs7398705	12	111578212	A	C	0.204275	1.81819e-06	0.000372549	0.996106	0.0745525	0.0114944	8.81711e-11	2.43881e-05	0.00499714	0.996106	0.996106	0.364377	12	0.997937
	ALDH3A2	sQTL_BrainMeta	chr17:19576588:19578871:clu_257359_	17	19674417	rs2386143	17	19686662	C	T	0.549559	0.00208628	0.00102262	0.0413367	-0.426008	0.0301209	2.05447e-45	-0.00489727	0.0024253	0.0434626	0.0434626	0.00389698	9	0.252665
	ALDH4A1	sQTL_BrainMeta	ENSG00000159423.17	1	18887077	rs2230706	1	18876432	T	C	0.293719	0.000390177	0.00106125	0.713129	0.103134	0.00896477	1.25429e-30	0.00378321	0.0102953	0.713269	0.0848749	0.409638	13	0.82275
	ALDH5A1	sQTL_BrainMeta	ENSG00000112294.14	6	24516037	rs2744583	6	24504802	G	A	0.491282	-0.000414588	0.000354721	0.242496	0.0536615	0.00846665	2.32795e-10	-0.00772598	0.0067218	0.250394	0.250394	0.467542	20	0.496106
	ALDH6A1	sQTL_BrainMeta	ENSG00000119711.13	14	74070669	rs5024804	14	74183157	A	G	0.316844	0.000931866	0.00111005	0.401201	0.097012	0.00857507	1.1281e-29	0.00960567	0.0114739	0.402494	0.402494	0.859293	20	0.622519
	ALDH7A1	sQTL_BrainMeta	ENSG00000164904.18	5	126563281	rs2035471	5	126541943	A	G	0.397468	-0.000571189	0.000378481	0.131258	0.143054	0.0083448	7.10744e-66	-0.00399283	0.00265596	0.13275	0.13275	0.7044	6	0.382702
	ALDH8A1	sQTL_BrainMeta	chr6:135240005:135250234:clu_247848_	6	134923982	rs9389253	6	135008617	C	T	0.497648	0.00039155	0.00101656	0.700111	0.356586	0.0318124	3.68322e-29	0.00109805	0.0028525	0.70028	0.70028	0.331599	20	0.815779
	ALDH9A1	sQTL_BrainMeta	ENSG00000143149.12	1	165680539	rs2090281	1	165707369	T	C	0.48745	-0.000767961	0.000359792	0.0328056	0.0712155	0.00844599	3.40194e-17	-0.0107836	0.00521153	0.0385286	0.0114734	0.00942248	10	0.242494
	ALDOB	sQTL_BrainMeta	ENSG00000136872.20	9	101435112	rs2777338	9	101402641	G	A	0.418631	-1.53158e-05	0.000352691	0.965362	0.0984795	0.00836722	5.59298e-32	-0.000155523	0.00358139	0.965363	0.965363	0.161923	7	0.978376
	ALDOC	sQTL_BrainMeta	chr17:26902562:26903819:clu_148035_	17	28576172	rs9904043	17	28673373	A	G	0.2278	4.74138e-05	0.000354074	0.893474	-0.272717	0.0359218	3.15089e-14	-0.000173857	0.00129852	0.893491	0.893491	0.558599	12	0.935693
	ALG1	sQTL_BrainMeta	chr16:5092968:5122952:clu_34982_	16	5057959	rs741165	16	5055485	A	C	0.521158	-0.000450881	0.000355034	0.204097	-0.195143	0.0274806	1.23768e-12	0.00231052	0.00184822	0.211252	0.211252	0.12632	7	0.456549
	ALG10B	sQTL_BrainMeta	chr12:38712260:38717855:clu_81871_	12	38321256	rs10747956	12	39945929	C	A	0.330572	0.000398169	0.00114087	0.727086	0.0472268	0.000620177	0	0.008431	0.0241576	0.727089	0.0329798	null	null	0.82987
	ALG11	sQTL_BrainMeta	ENSG00000253710.5	13	52045811	rs9535832	13	52006193	T	C	0.410151	0.000267943	0.000353958	0.449056	0.0716665	0.00834933	9.20223e-18	0.00373874	0.00495813	0.450811	0.450811	0.316035	20	0.654148
	ALG12	sQTL_BrainMeta	ENSG00000182858.14	22	49909333	rs4824111	22	49890657	A	G	0.1963	0.00306385	0.0013692	0.0252415	0.156495	0.00979431	1.81413e-57	0.0195779	0.00883456	0.0266874	0.0266874	0.0718999	9	0.215735
	ALG14	sQTL_BrainMeta	ENSG00000172339.10	1	95023678	rs2797623	1	94979912	G	A	0.503663	0.000286568	0.000354144	0.418408	0.0517515	0.00833656	5.37423e-10	0.00553739	0.00690106	0.422323	0.422323	0.0869335	18	0.635389
	ALG5	sQTL_BrainMeta	ENSG00000120697.10	13	36975250	rs9532003	13	36975841	T	C	0.462009	-0.00327484	0.00104114	0.00165843	0.0735842	0.00850688	5.15153e-18	-0.0445046	0.0150554	0.003116	0.003116	0.0177321	18	0.0925359
	ALG6	sQTL_BrainMeta	ENSG00000088035.18	1	63403064	rs217490	1	63593973	C	G	0.316458	0.000260482	0.00106919	0.807521	0.134705	0.00958221	6.9e-45	0.00193373	0.00793849	0.807549	0.893524	0.610289	12	0.882887
	ALG8	sQTL_BrainMeta	chr11:77835260:77838404:clu_15551_	11	78125786	rs2154963	11	78085093	A	C	0.454747	0.00150843	0.0010243	0.140847	0.185333	0.0287096	1.07896e-10	0.00813903	0.0056688	0.151071	0.151071	0.650043	10	0.397156
	ALKBH3	sQTL_BrainMeta	chr11:43911378:43923066:clu_288731_	11	43895672	rs2434482	11	43884985	G	A	0.416935	-0.0032402	0.00106183	0.00227684	-0.277185	0.0291533	1.94661e-21	0.0116897	0.00402323	0.00366616	0.00366616	0.00263659	4	0.0994357
	ALKBH8	sQTL_BrainMeta	chr11:107393281:107396167:clu_16201_	11	107523998	rs682334	11	107546512	C	T	0.428391	0.000176895	0.000353131	0.616418	-0.160805	0.0284203	1.53074e-08	-0.00110006	0.00220462	0.617793	0.617793	0.90823	5	0.762395
	ALMS1	sQTL_BrainMeta	chr2:73652030:73659326:clu_235528_	2	73428550	rs1881246	2	73422994	T	A	0.374649	-0.00043244	0.0010431	0.678455	0.184835	0.0302324	9.72864e-10	-0.0023396	0.00565637	0.679151	0.679151	0.0872718	13	0.803704
	ALOX15	sQTL_BrainMeta	ENSG00000161905.13	17	4636606	rs8071990	17	4676343	G	A	0.295562	-0.000604728	0.000358199	0.0913641	0.0771444	0.00899529	9.81571e-18	-0.00783892	0.00473234	0.0976296	0.0976296	0.48678	7	0.340791
	ALOX15B	sQTL_BrainMeta	chr17:7950697:7951063:clu_256264_	17	8047562	rs7211321	17	8049617	G	A	0.423912	0.00023949	0.00101642	0.813726	0.214158	0.0289623	1.42061e-13	0.00111829	0.00474852	0.813819	0.813819	0.713253	7	0.887788
	ALPK3	sQTL_BrainMeta	chr15:85414144:85426899:clu_231203_	15	84877291	rs6496164	15	84608394	A	G	0.15953	0.00127591	0.00137987	0.355141	0.206923	0.0370765	2.39169e-08	0.00616612	0.00675942	0.361649	0.361649	0.346521	18	0.591927
	ALPL	sQTL_BrainMeta	ENSG00000162551.14	1	21543903	rs1624623	1	21549586	G	A	0.25193	-0.000178004	0.00110481	0.872001	0.0650019	0.0102264	2.06704e-10	-0.00273844	0.0170021	0.872042	0.872042	0.893753	4	0.924268
	ALS2	sQTL_BrainMeta	ENSG00000003393.16	2	201741189	rs2882231	2	201711184	A	G	0.303649	-0.000436791	0.000355445	0.219126	0.0832656	0.00889076	7.57614e-21	-0.00524576	0.00430541	0.223068	0.223068	0.124802	20	0.469868
	ALS2CL	sQTL_BrainMeta	chr3:46717466:46717735:clu_27256_	3	46676110	rs4683269	3	46676002	C	G	0.43634	0.000982002	0.00101864	0.335032	0.196239	0.0291558	1.68848e-11	0.00500411	0.00524381	0.339937	0.339937	0.156338	20	0.574043
	AMACR	sQTL_BrainMeta	chr5:33998932:34005861:clu_42086_	5	34002291	rs10941112	5	34004602	C	T	0.4611	0.000195558	0.000353336	0.579946	1.00697	0.0231579	0	0.000194205	0.00035092	0.579977	0.579977	0.44714	20	0.736956
	AMD1	sQTL_BrainMeta	ENSG00000123505.19	6	110886824	rs1963644	6	110889451	T	C	0.198849	-0.00194493	0.00113014	0.0852562	0.0886925	0.0122377	4.24502e-13	-0.0219289	0.0130965	0.0940498	0.0940498	0.128423	7	0.336997
	AMFR	sQTL_BrainMeta	ENSG00000159461.15	16	56393498	rs2550305	16	56366235	A	G	0.417845	0.00237476	0.00103494	0.0217567	0.134478	0.00837723	5.46556e-58	0.0176591	0.0077742	0.0231167	0.0132377	0.0972949	18	0.202125
	AMH	sQTL_BrainMeta	ENSG00000104899.8	19	2250691	rs4807216	19	2248684	C	T	0.135668	0.000449671	0.00135611	0.7402	0.194046	0.0127741	4.08544e-52	0.00231734	0.00699026	0.740259	0.740259	0.242475	20	0.839281
	AMIGO1	sQTL_BrainMeta	ENSG00000181754.7	1	109506958	rs2570972	1	109509517	G	A	0.518351	-0.000424258	0.00101712	0.676593	0.0514522	0.00835163	7.24067e-10	-0.00824568	0.0198135	0.67729	0.67729	0.4572	11	0.802957
	AMN1	sQTL_BrainMeta	ENSG00000151743.11	12	31700131	rs2388926	12	31697286	C	T	0.35585	0.000719247	0.00105763	0.49647	0.0834669	0.00887149	5.03546e-21	0.00861715	0.0127043	0.497591	0.497591	0.253239	20	0.683679
	AMOTL2	sQTL_BrainMeta	ENSG00000114019.15	3	134365413	rs13322269	3	134368302	A	G	0.3486	0.000326748	0.000354608	0.356824	0.0558067	0.00882399	2.54168e-10	0.00585499	0.00642131	0.361871	0.361871	0.366567	5	0.592042
	AMPD2	sQTL_BrainMeta	ENSG00000116337.20	1	109624077	rs523786	1	109629083	A	C	0.357393	0.000410213	0.000355777	0.248908	0.11703	0.00893783	3.57185e-39	0.00350518	0.0030518	0.250736	0.250736	0.613993	20	0.496162
	AMPD3	sQTL_BrainMeta	chr11:10352256:10432304:clu_287825_	11	10370733	rs10840422	11	10470194	T	A	0.442	-0.00181117	0.00103291	0.0795227	-0.385995	0.0297619	1.82432e-38	0.00469221	0.00270031	0.0822719	0.0822719	0.0124808	20	0.318883
	AMY2B	sQTL_BrainMeta	chr1:104108216:104114179:clu_105375_	1	103568576	rs6690291	1	103561656	C	T	0.367814	-0.0030512	0.00105792	0.00392463	-0.244026	0.0331468	1.8124e-13	0.0125036	0.00465609	0.00724365	0.00724365	0.116098	4	0.126764
	AMZ1	sQTL_BrainMeta	chr7:2749450:2804346:clu_300572_	7	2737264	rs7790322	7	2790864	T	C	0.412794	-0.00292969	0.00104204	0.00493125	0.216824	0.0284112	2.31772e-14	-0.0135118	0.00512168	0.00833568	0.000859287	0.046477	20	0.136719
	AMZ2	sQTL_BrainMeta	chr17:66244086:66244781:clu_262348_	17	68248293	rs2362733	17	68222696	G	A	0.434664	-0.000539892	0.00101601	0.595153	0.371842	0.0322541	9.47589e-31	-0.00145194	0.00273528	0.595544	0.0356147	0.264302	13	0.748253
	ANAPC1	sQTL_BrainMeta	ENSG00000153107.13	2	111748164	rs1402939	2	111764320	G	A	0.415433	-0.00114311	0.00107675	0.288406	0.0555406	0.00848352	5.87532e-11	-0.0205815	0.0196401	0.294668	0.294668	0.529512	10	0.538006
	ANAPC13	sQTL_BrainMeta	chr3:134201773:134204794:clu_31040_	3	134484442	rs6439491	3	134571637	T	C	0.320613	-0.000106763	0.00112082	0.924113	-0.650478	0.0311936	1.43395e-96	0.00016413	0.0017231	0.924114	0.924114	0.453489	19	0.953045
	ANAPC4	sQTL_BrainMeta	ENSG00000053900.11	4	25397880	rs10517073	4	25415749	G	A	0.41495	-0.000262882	0.000354022	0.457749	0.139483	0.00855467	9.0995e-60	-0.00188468	0.00254072	0.458215	0.174309	0.483973	20	0.659339
	ANAPC5	sQTL_BrainMeta	ENSG00000089053.13	12	121354070	rs7397643	12	121369241	A	T	0.155265	0.00171564	0.00153946	0.265089	0.0612319	0.010908	1.98285e-08	0.0280187	0.0256322	0.274346	0.274346	0.129452	3	0.519393
	ANGEL1	sQTL_BrainMeta	ENSG00000013523.11	14	76806127	rs2075772	14	76773224	G	A	0.44239	0.000539981	0.000357035	0.130432	0.0934602	0.00845461	2.08844e-28	0.00577765	0.00385577	0.134018	0.311722	0.436497	13	0.383914
	ANGEL2	sQTL_BrainMeta	ENSG00000174606.14	1	213004024	rs11120080	1	213036959	T	G	0.341206	-0.00140614	0.00107457	0.190683	0.10353	0.00850601	4.41605e-34	-0.013582	0.0104391	0.193237	0.193237	0.138832	20	0.439079
	ANGPT2	sQTL_BrainMeta	ENSG00000091879.14	8	6531520	rs2442466	8	6508313	C	G	0.485903	-0.00242055	0.00102744	0.0184772	0.0514942	0.00833699	6.54985e-10	-0.0470062	0.0213546	0.0277201	0.0277201	0.0361799	12	0.218328
	ANGPTL1	sQTL_BrainMeta	ENSG00000116194.13	1	178860306	rs9515	1	178919721	G	A	0.418494	0.000152713	0.00035277	0.66509	0.0510976	0.00852258	2.02785e-09	0.00298865	0.00692181	0.665907	0.665907	0.330271	7	0.795112
	ANK1	sQTL_BrainMeta	chr8:41519082:41519319:clu_67227_	8	41661682	rs508419	8	41665473	A	G	0.240217	9.69014e-05	0.00035501	0.784888	0.378467	0.0331011	2.83887e-30	0.000256037	0.000938288	0.784948	0.784948	0.330314	12	0.869577
	ANK2	sQTL_BrainMeta	chr4:114294329:114302613:clu_298395_	4	113377315	rs2107025	4	113185110	G	A	0.435987	-0.000464498	0.00101705	0.64788	-0.171379	0.0282472	1.30222e-09	0.00271035	0.00595132	0.648806	0.648806	0.637002	20	0.785813
	ANK3	sQTL_BrainMeta	ENSG00000151150.22	10	60379894	rs4948393	10	60138422	T	C	0.453067	-0.000316605	0.000354019	0.371153	0.0692444	0.00833814	1.0021e-16	-0.00457229	0.00514217	0.373909	0.60662	0.25249	7	0.60101
	ANKAR	sQTL_BrainMeta	chr2:190593146:190593386:clu_239781_	2	189728540	rs7592066	2	189778792	C	T	0.25996	-0.000918763	0.00109954	0.403386	-0.193811	0.0292859	3.64312e-11	0.00474051	0.00571829	0.4071	0.4071	0.330682	8	0.625667
	ANKDD1A	sQTL_BrainMeta	chr15:65235778:65239624:clu_229752_	15	64945504	rs2414865	15	64944678	C	T	0.457946	0.000432393	0.000354692	0.222819	-0.979086	0.0304771	1.95565e-226	-0.000441629	0.000362529	0.223152	0.176428	0.340863	20	0.469919
	ANKDD1B	sQTL_BrainMeta	ENSG00000189045.15	5	75646477	rs40060	5	75671561	C	T	0.346162	-0.000133781	0.000352868	0.704596	0.0704415	0.00869075	5.25979e-16	-0.00189917	0.00501485	0.704904	0.704904	0.0780302	20	0.818247
	ANKH	sQTL_BrainMeta	ENSG00000154122.14	5	14788289	rs33102	5	14832187	T	G	0.457084	-0.00070633	0.00104392	0.49865	0.0852209	0.00834489	1.74604e-24	-0.00828822	0.0122764	0.49959	0.631382	0.513414	8	0.684463
	ANKLE2	sQTL_BrainMeta	ENSG00000176915.15	12	132743667	rs7313293	12	132736267	C	T	0.407758	-2.48714e-05	0.000354415	0.944054	0.0863134	0.00850272	3.27072e-24	-0.000288152	0.00410624	0.944055	0.656269	0.015363	20	0.965987
	ANKMY1	sQTL_BrainMeta	chr2:241420514:241439375:clu_97763_	2	240490527	rs6760717	2	240502272	A	G	0.338272	-0.00186708	0.00125104	0.13559	0.219727	0.0295925	1.12708e-13	-0.00849729	0.00580751	0.143425	0.143425	0.0489957	11	0.391328
	ANKMY2	sQTL_BrainMeta	chr7:16659087:16664608:clu_265377_	7	16622223	rs62443201	7	16618041	A	C	0.379277	-0.00200472	0.00108657	0.0650379	0.195529	0.0274202	9.97556e-13	-0.0102528	0.00574007	0.0740703	0.0740703	null	null	0.309878
	ANKRD10	sQTL_BrainMeta	chr13:111536158:111545375:clu_136665_	13	110888419	rs6492325	13	110884396	C	T	0.41357	0.000593094	0.000357484	0.0970994	0.158056	0.0288487	4.28219e-08	0.00375242	0.00236317	0.112315	0.112315	0.773445	3	0.360303
	ANKRD11	sQTL_BrainMeta	chr16:89371752:89383341:clu_187566_	16	89311138	rs3096300	16	89310062	C	T	0.224556	-0.000149081	0.000354947	0.674479	0.222744	0.0378073	3.82589e-09	-0.000669294	0.00159757	0.675256	0.675256	0.00962359	18	0.801282
	ANKRD12	sQTL_BrainMeta	ENSG00000101745.17	18	9211106	rs8087334	18	9298122	C	A	0.41209	0.00194971	0.0010396	0.0607314	0.230453	0.00837141	7.98001e-167	0.00846031	0.00452155	0.06133	0.201068	0.124091	20	0.289176
	ANKRD16	sQTL_BrainMeta	chr10:5904654:5924969:clu_280794_	10	5872849	rs792343	10	5882017	C	T	0.127105	0.00207283	0.0015817	0.190025	-0.342777	0.0385021	5.44443e-19	-0.00604717	0.0046641	0.194792	0.194792	0.436157	12	0.440614
	ANKRD18A	sQTL_BrainMeta	chr9:38596400:38597542:clu_74446_	9	38596974	rs7031991	9	38661419	A	G	0.431066	-0.000375972	0.000354728	0.289196	-0.312349	0.0310594	8.60072e-24	0.00120369	0.00114197	0.291861	0.0210464	0.748075	6	0.534536
	ANKRD18B	sQTL_BrainMeta	ENSG00000230453.9	9	33548701	rs62546519	9	33481747	G	A	0.412281	0.00187845	0.00106802	0.07861	0.175039	0.00847551	9.30399e-95	0.0107316	0.00612371	0.0796938	0.234345	0.0274735	20	0.315514
	ANKRD24	sQTL_BrainMeta	ENSG00000089847.12	19	4204084	rs350845	19	4174953	A	G	0.121089	0.00290693	0.00150233	0.0529962	0.0722247	0.0126946	1.27485e-08	0.0402485	0.0219708	0.0669655	0.0669655	0.123741	5	0.299578
	ANKRD26	sQTL_BrainMeta	ENSG00000107890.17	10	27037143	rs7080612	10	27054455	T	G	0.284973	-0.000953199	0.00122009	0.434654	0.136149	0.00897092	5.04756e-52	-0.00700117	0.00897333	0.435262	0.746089	0.585963	20	0.642274
	ANKRD27	sQTL_BrainMeta	chr19:33131291:33134029:clu_57418_	19	32641754	rs4805782	19	32627476	A	G	0.329444	0.00295824	0.00107068	0.00572808	0.188482	0.0309628	1.14787e-09	0.0156951	0.00623829	0.011872	0.011872	0.0404573	20	0.155646
	ANKRD28	sQTL_BrainMeta	ENSG00000206560.11	3	15763503	rs1348983	3	15858922	A	C	0.318644	-0.000279851	0.000354365	0.429688	0.0794596	0.00889197	4.03123e-19	-0.00352193	0.00447707	0.431481	0.431481	0.0246029	16	0.639951
	ANKRD29	sQTL_BrainMeta	ENSG00000154065.17	18	23630918	rs1652373	18	23648683	G	T	0.4043	-0.000382734	0.000354931	0.280885	0.0757031	0.00876737	5.89131e-18	-0.00505572	0.00472488	0.28461	0.367148	0.473967	20	0.527723
	ANKRD30B	sQTL_BrainMeta	chr18:14791036:14791400:clu_23690_	18	14791219	rs12967720	18	14778909	T	C	0.527795	0.00111119	0.00102003	0.275991	-0.683294	0.0319998	3.65199e-101	-0.00162623	0.00149476	0.276615	0.276615	0.536442	20	0.521319
	ANKRD36	sQTL_BrainMeta	chr2:97875446:97875537:clu_236699_	2	97209755	rs34288415	2	97639313	A	C	0.33837	0.00319882	0.00115089	0.00544542	-0.51101	0.0371989	6.07286e-43	-0.00625979	0.00229782	0.00644515	0.00644515	2.64874e-07	20	0.119739
	ANKRD36B	sQTL_BrainMeta	chr2:98175457:98177128:clu_92309_	2	97559829	rs34288415	2	97639313	A	C	0.33837	0.00319882	0.00115089	0.00544542	1.00056	0.0337243	1.93803e-193	0.00319703	0.00115528	0.00565202	0.00417105	4.58456e-09	20	0.116953
	ANKRD36C	sQTL_BrainMeta	chr2:96568829:96570509:clu_92063_	2	95903921	rs3111873	2	96116247	G	C	0.327389	-0.00383249	0.00105498	0.000280405	0.830147	0.0394944	4.36404e-98	-0.00461664	0.00128967	0.000344001	0.00179711	0.000176723	20	0.0318453
	ANKRD37	sQTL_BrainMeta	chr4:186318456:186320724:clu_300008_	4	185398436	rs10005827	4	185401833	C	T	0.195339	0.00396379	0.00133722	0.00303467	0.441116	0.0357216	4.94914e-35	0.00898581	0.00311755	0.00394749	0.0133706	0.0134393	5	0.102818
	ANKRD40	sQTL_BrainMeta	ENSG00000154945.7	17	50700556	rs8075406	17	50672161	A	T	0.322355	-0.00144321	0.00107985	0.181389	0.0922917	0.00917954	8.81544e-24	-0.0156375	0.0118033	0.185225	0.35954	0.0281674	11	0.431678
	ANKRD42	sQTL_BrainMeta	ENSG00000137494.14	11	83227203	rs10898097	11	83332621	C	T	0.260182	0.00189736	0.00109767	0.0838916	0.153326	0.0094712	6.06449e-59	0.0123747	0.00719973	0.0856564	0.336863	0.0964824	20	0.322859
	ANKRD45	sQTL_BrainMeta	chr1:173579354:173580248:clu_217008_	1	173610662	rs12141964	1	174004543	T	C	0.116593	0.00253458	0.00170579	0.137313	0.825528	0.0587608	7.81719e-45	0.00307026	0.00207782	0.139506	0.20158	0.00433747	18	0.388086
	ANKRD6	sQTL_BrainMeta	chr6:90315824:90326278:clu_177900_	6	89611332	rs2273245	6	89743529	T	C	0.533247	-0.000511237	0.000355403	0.1503	0.245753	0.0339596	4.60018e-13	-0.00208029	0.00147447	0.158283	0.158283	0.865022	15	0.404614
	ANKRD62	sQTL_BrainMeta	chr18:12130424:12131918:clu_23464_	18	12131172	rs9959517	18	12057196	A	G	0.31599	0.000506227	0.000355751	0.154741	0.225754	0.0312568	5.10181e-13	0.00224239	0.00160613	0.162671	0.162671	0.313816	8	0.409195
	ANKRD65	sQTL_BrainMeta	chr1:1355972:1356177:clu_206639_	1	1420694	rs2649590	1	1376153	G	C	0.0652196	-0.000871589	0.0014826	0.556613	0.34978	0.0563825	5.51513e-10	-0.00249182	0.00425765	0.558375	0.558375	0.687495	12	0.721077
	ANKRD7	sQTL_BrainMeta	ENSG00000106013.15	7	118355420	rs9656260	7	118199147	C	T	0.338372	0.000632853	0.00121212	0.601597	0.0520429	0.00919054	1.4905e-08	0.0121602	0.0233896	0.603133	0.603133	0.0207252	15	0.752964
	ANKRD9	sQTL_BrainMeta	chr14:102974886:102975866:clu_126986_	14	102509039	rs2273905	14	102508662	T	C	0.352235	0.000275536	0.000353427	0.435618	0.474302	0.0317546	1.90708e-50	0.000580929	0.000746164	0.436242	0.436242	0.362185	11	0.642891
	ANKS1A	sQTL_BrainMeta	chr6:35055090:35056383:clu_175794_	6	35087959	rs2762350	6	35116670	G	T	0.355914	0.000776996	0.000359108	0.0304887	-0.217291	0.0338688	1.40207e-10	-0.00357584	0.00174412	0.0403422	0.0403422	0.109114	15	0.246966
	ANKS1B	sQTL_BrainMeta	ENSG00000185046.18	12	99355555	rs3782558	12	98712015	C	G	0.453547	-0.00114418	0.00101917	0.261584	0.0557625	0.00848347	4.92853e-11	-0.0205188	0.0185417	0.268454	0.268454	0.406795	10	0.513644
	ANKS3	sQTL_BrainMeta	ENSG00000168096.15	16	4715444	rs859324	16	4715526	C	G	0.432109	-0.00123894	0.00102101	0.224959	0.125387	0.00832171	2.65186e-51	-0.00988092	0.00816921	0.226459	0.226459	0.0464217	20	0.473576
	ANKS6	sQTL_BrainMeta	chr9:101533328:101536159:clu_76607_	9	98772462	rs911928	9	98828036	G	A	0.4962	0.000818836	0.000361884	0.0236542	0.260601	0.0310337	4.56624e-17	0.0031421	0.00143818	0.0289052	0.00206123	0.0718484	20	0.222375
	ANLN	sQTL_BrainMeta	ENSG00000011426.11	7	36421806	rs3801303	7	36450989	G	T	0.488043	0.000719458	0.000358123	0.0445404	0.158764	0.0082913	1.00144e-81	0.00453163	0.00226808	0.0457164	0.0698889	0.725641	9	0.258452
	ANO10	sQTL_BrainMeta	chr3:43593058:43596770:clu_27114_	3	43553422	rs2372360	3	43259962	C	T	0.14628	0.00743955	0.00143432	2.13934e-07	0.246796	0.0419256	3.94379e-09	0.0301445	0.00774599	9.95765e-05	9.95765e-05	0.000420675	12	0.0186579
	ANO2	sQTL_BrainMeta	chr12:5853483:5856995:clu_188272_	12	5746073	rs11063957	12	5962770	T	C	0.37914	-0.00231502	0.0010325	0.0249515	0.198009	0.0286131	4.50958e-12	-0.0116915	0.00548128	0.0329256	0.0329256	0.00542447	10	0.231685
	ANO3	sQTL_BrainMeta	chr11:26658490:26660691:clu_288288_	11	26638043	rs6484230	11	26638152	G	A	0.412015	-0.000157431	0.0010556	0.881445	0.386675	0.029909	3.11335e-38	-0.00040714	0.00273014	0.881453	0.881453	0.949173	20	0.9286
	ANO4	sQTL_BrainMeta	chr12:101430928:101436112:clu_84903_	12	101039742	rs665071	12	101040212	A	G	0.275175	0.000563195	0.000358147	0.115829	0.20913	0.0278518	5.97331e-14	0.00269304	0.00174971	0.123771	0.123771	0.849842	7	0.372788
	ANO5	sQTL_BrainMeta	ENSG00000171714.12	11	22041645	rs4497412	11	22266993	G	A	0.186367	0.000764689	0.00128816	0.55276	0.154624	0.0100511	2.10472e-53	0.00494549	0.00833713	0.553055	0.553055	0.792628	20	0.71645
	ANO7	sQTL_BrainMeta	chr2:242157796:242181890:clu_242265_	2	241230428	rs1134941	2	241315963	A	G	0.405356	-0.00190337	0.00104791	0.0693152	-0.257631	0.0303348	2.01503e-17	0.00738798	0.00415944	0.0757011	0.187538	0.0194418	20	0.310894
	ANO8	sQTL_BrainMeta	chr19:17443826:17443910:clu_56078_	19	17333059	rs4808074	19	17230532	G	C	0.0243902	0.00237952	0.00367001	0.516746	-0.643487	0.0987276	7.13441e-11	-0.00369786	0.00573147	0.518807	0.518807	0.36526	4	0.696621
	ANP32E	sQTL_BrainMeta	chr1:150199127:150201405:clu_215219_	1	150227934	rs11205354	1	150276693	A	C	0.443724	0.000113211	0.000352576	0.748138	-0.323544	0.0252224	1.14804e-37	-0.000349908	0.00109007	0.748214	0.748214	0.0376284	20	0.844515
	ANTKMT	sQTL_BrainMeta	ENSG00000103254.10	16	721585	rs11867009	16	722141	C	G	0.461924	-0.000217061	0.00104564	0.835551	0.254818	0.00827327	2.6074e-208	-0.000851828	0.00410357	0.835555	0.835555	0.185668	11	0.90181
	ANXA11	sQTL_BrainMeta	chr10:81935911:81961015:clu_284158_	10	80188707	rs2819942	10	80199853	C	G	0.394861	-0.00178916	0.00103339	0.0833882	-0.44292	0.033261	1.85547e-40	0.00403946	0.00235275	0.0859963	0.2189	0.0421356	20	0.322896
	ANXA4	sQTL_BrainMeta	ENSG00000196975.16	2	69735768	rs1377995	2	69837023	G	C	0.454174	0.00113075	0.00102072	0.267953	0.0464187	0.00843698	3.75911e-08	0.0243597	0.0224308	0.277482	0.277482	0.0458547	13	0.521759
	ANXA5	sQTL_BrainMeta	ENSG00000164111.15	4	121682470	rs6534306	4	121648626	G	A	0.270968	0.00042178	0.00037464	0.260239	0.118465	0.0092489	1.46849e-37	0.00356038	0.00317465	0.262074	0.197362	0.783359	14	0.508476
	ANXA6	sQTL_BrainMeta	ENSG00000197043.14	5	151129245	rs6859236	5	151156083	A	G	0.505856	-0.000230797	0.000353695	0.51406	0.0861766	0.00834455	5.30349e-25	-0.00267818	0.00411249	0.514898	0.514898	0.480384	10	0.693864
	AOAH	sQTL_BrainMeta	chr7:36580097:36589045:clu_265973_	7	36544965	rs3735396	7	36548305	T	C	0.441074	0.000491343	0.0010302	0.633405	0.317647	0.0302297	7.95407e-26	0.00154682	0.00324656	0.633754	0.633754	0.357339	16	0.776014
	AOPEP	sQTL_BrainMeta	ENSG00000148120.17	9	94906881	rs10761374	9	95072291	T	C	0.270376	-0.000202959	0.000355193	0.567726	0.0712761	0.00908745	4.38684e-15	-0.0028475	0.00499654	0.56875	0.0647814	0.0480425	20	0.728
	AP1AR	sQTL_BrainMeta	chr4:113178953:113181922:clu_298349_	4	112259282	rs9994166	4	112202676	G	A	0.498445	-0.00074301	0.000361401	0.0397903	-0.168504	0.028869	5.32019e-09	0.00440946	0.00227392	0.0524839	0.0524839	0.0270552	11	0.269642
	AP1B1	sQTL_BrainMeta	chr22:29724884:29726367:clu_7743_	22	29329637	rs2071578	22	29329904	T	C	0.351076	-0.000257775	0.00035411	0.466643	-0.505933	0.0313034	9.31325e-59	0.000509505	0.000700626	0.467095	0.421648	0.581612	20	0.665108
	AP1G1	sQTL_BrainMeta	ENSG00000166747.13	16	71769100	rs7203168	16	71726003	C	T	0.528787	-0.00423357	0.00105761	6.2551e-05	0.0815409	0.00833827	1.38423e-22	-0.0519196	0.0140148	0.000211709	0.000211709	0.00204729	20	0.0244088
	AP1M1	sQTL_BrainMeta	chr19:16339019:16344304:clu_199666_	19	16230851	rs3752797	19	16228904	C	T	0.282291	-0.000338743	0.000371631	0.36203	-0.662216	0.0303981	3.23193e-105	0.000511529	0.000561684	0.36245	0.36245	0.223661	20	0.592496
	AP1S1	sQTL_BrainMeta	chr7:100798309:100799875:clu_306023_	7	101155811	rs4729665	7	101156096	A	G	0.244467	-0.00133301	0.00120904	0.270228	0.448404	0.0339404	7.53205e-40	-0.00297279	0.00270569	0.271891	0.271891	0.742731	13	0.517385
	AP1S3	sQTL_BrainMeta	chr2:224640875:224642408:clu_96930_	2	223776925	rs596797	2	223748566	C	T	0.0463232	-0.0068072	0.00295083	0.0210616	0.371341	0.0633649	4.61882e-09	-0.0183314	0.00853991	0.0318285	0.0318285	null	null	0.229303
	AP2A1	sQTL_BrainMeta	ENSG00000196961.13	19	49787057	rs7251269	19	49798396	A	G	0.539797	-0.000789611	0.000360322	0.0284228	0.095637	0.00840862	5.65471e-30	-0.00825633	0.0038369	0.0314112	0.0314112	0.169215	17	0.228583
	AP2A2	sQTL_BrainMeta	ENSG00000183020.14	11	968569	rs4077531	11	1013167	G	A	0.418273	-0.00192569	0.00102583	0.0604905	0.0470056	0.00845188	2.6738e-08	-0.0409673	0.0230332	0.0753026	0.0753026	0.0728649	8	0.31032
	AP2B1	sQTL_BrainMeta	chr17:33984810:33997876:clu_258568_	17	35664324	rs7216391	17	35697687	A	G	0.493725	0.00157203	0.0010086	0.119085	0.2827	0.0341512	1.25373e-16	0.00556077	0.00363043	0.125593	0.125593	0.352688	20	0.37516
	AP2M1	sQTL_BrainMeta	ENSG00000161203.13	3	184179390	rs843345	3	184188727	C	T	0.517241	-0.000375799	0.000354536	0.289156	0.105015	0.0083195	1.58078e-36	-0.00357852	0.00338792	0.29085	0.855988	0.301097	17	0.533656
	AP2S1	sQTL_BrainMeta	ENSG00000042753.12	19	46844491	rs312185	19	46839610	C	A	0.420796	-0.000386967	0.000355948	0.276973	0.0774708	0.00840857	3.16215e-20	-0.00499501	0.00462649	0.280296	0.280296	null	null	0.524059
	AP3B2	sQTL_BrainMeta	ENSG00000103723.17	15	82684696	rs783533	15	82581437	T	C	0.426927	-0.000593349	0.00100447	0.554716	0.0688616	0.00845461	3.79713e-16	-0.00861655	0.0146251	0.555753	0.555753	0.336228	20	0.718324
	AP3D1	sQTL_BrainMeta	ENSG00000065000.19	19	2132728	rs12609327	19	2183001	C	A	0.502268	0.00262683	0.00102786	0.0105999	0.0809102	0.00834639	3.1962e-22	0.032466	0.0131378	0.0134665	0.0134665	0.0235484	20	0.164451
	AP3S1	sQTL_BrainMeta	chr5:115188711:115202367:clu_170368_	5	115859842	rs34852	5	115825420	T	C	0.585597	-0.00174199	0.00103858	0.0934864	-0.318565	0.0288867	2.79816e-28	0.00546826	0.00329767	0.0972736	0.0972736	0.0427634	8	0.340678
	AP3S2	sQTL_BrainMeta	ENSG00000157823.17	15	89862618	rs7163629	15	89873508	T	C	0.268038	-0.00094565	0.00118005	0.422922	0.155753	0.00917575	1.26946e-64	-0.00607146	0.00758487	0.423439	0.423439	0.248535	9	0.635783
	AP4B1	sQTL_BrainMeta	ENSG00000134262.13	1	113899697	rs2636000	1	113775400	A	G	0.250101	-0.00377831	0.00122321	0.00200937	0.0824807	0.0094381	2.34925e-18	-0.0458084	0.0157294	0.00358796	0.00358796	0.00208786	13	0.0993978
	AP4E1	sQTL_BrainMeta	chr15:51205221:51207645:clu_229092_	15	50914236	rs3803369	15	51083632	T	C	0.165814	0.000533866	0.000359987	0.138071	-0.209125	0.0339687	7.4423e-10	-0.00255286	0.00177064	0.149366	0.149366	0.0113551	15	0.395753
	AP4M1	sQTL_BrainMeta	chr7:99699591:99700298:clu_305714_	7	100102321	rs3807479	7	100119278	C	G	0.4405	-0.0022236	0.00102926	0.0307431	0.35949	0.0318156	1.32466e-29	-0.00618542	0.00291498	0.0338424	0.0338424	0.0048461	17	0.233214
	AP5B1	sQTL_BrainMeta	chr11:65547813:65547913:clu_14236_	11	65780392	rs479844	11	65784486	A	G	0.434963	-0.000290803	0.000353664	0.41093	-0.174281	0.0304108	9.98977e-09	0.00166858	0.00205005	0.415689	0.415689	0.277612	5	0.631344
	APBA1	sQTL_BrainMeta	chr9:72132195:72269216:clu_75438_	9	69585790	rs10867853	9	69653975	C	T	0.243492	0.00121624	0.00115606	0.292774	-0.284677	0.0331344	8.57789e-18	-0.00427233	0.00409128	0.296368	0.296368	0.69011	16	0.53919
	APBB1	sQTL_BrainMeta	ENSG00000166313.19	11	6407269	rs1800606	11	6395729	C	T	0.144358	-6.7479e-05	0.000356419	0.849838	0.20093	0.0112039	6.40833e-72	-0.000335833	0.00177394	0.849846	0.849846	0.914292	5	0.911579
	APBB2	sQTL_BrainMeta	chr4:41120222:41145004:clu_274914_	4	41130596	rs2256007	4	41130074	C	T	0.242946	-0.000746387	0.000363343	0.0399542	0.208157	0.030786	1.3663e-11	-0.00358569	0.0018243	0.049355	0.0104794	0.20757	5	0.264125
	APBB3	sQTL_BrainMeta	chr5:139940089:139940224:clu_45804_	5	140560571	rs9688094	5	140519474	G	A	0.302593	-0.000262988	0.00104314	0.800954	0.211374	0.03779	2.22667e-08	-0.00124418	0.00494003	0.801152	0.801152	0.0658725	4	0.879383
	APC	sQTL_BrainMeta	ENSG00000134982.17	5	112776868	rs414098	5	112778075	G	A	0.499447	0.000746196	0.00101803	0.463571	0.059013	0.00833676	1.4556e-12	0.0126446	0.0173432	0.465952	0.465952	0.590437	20	0.664677
	APC2	sQTL_BrainMeta	ENSG00000115266.12	19	1459773	rs3894776	19	1457371	C	T	0.43333	-0.000427403	0.000355139	0.228789	0.256747	0.00830446	7.09712e-210	-0.00166468	0.00138427	0.229142	0.237369	0.598235	17	0.474487
	APCDD1	sQTL_BrainMeta	ENSG00000154856.13	18	10472292	rs3185480	18	10487921	T	C	0.413215	-0.000165289	0.000353317	0.639912	0.076264	0.00842943	1.46472e-19	-0.00216733	0.004639	0.640359	0.3663	0.721301	17	0.780055
	APEX1	sQTL_BrainMeta	chr14:20925019:20925219:clu_249437_	14	20456960	rs1130409	14	20456995	G	T	0.47735	-0.000412234	0.000354741	0.245207	0.330428	0.0281672	8.84634e-32	-0.00124758	0.00107884	0.247513	0.247513	null	null	0.493015
	APIP	sQTL_BrainMeta	chr11:34912099:34937775:clu_12091_	11	34903390	rs7126410	11	34874669	C	T	0.463321	0.00161777	0.00103822	0.11918	0.943562	0.02537	9.17034e-303	0.00171454	0.00110128	0.119504	0.0980931	0.0226721	20	0.368573
	APLNR	sQTL_BrainMeta	ENSG00000134817.11	11	57235406	rs483450	11	57141482	G	C	0.463928	-0.00327506	0.00104846	0.00178595	0.0869446	0.00832937	1.65716e-25	-0.0376683	0.0125873	0.00276637	0.000202719	0.000572582	20	0.086552
	APLP2	sQTL_BrainMeta	chr11:129939977:129979324:clu_294260_	11	130089755	rs982125	11	130062431	C	T	0.38535	0.000366554	0.000354733	0.301452	0.17491	0.0289313	1.48772e-09	0.00209568	0.0020575	0.308414	0.308414	0.520137	4	0.548044
	APOBEC3G	sQTL_BrainMeta	ENSG00000239713.9	22	39082405	rs6519166	22	39076172	C	A	0.320461	-0.000220195	0.00102215	0.829438	0.0811742	0.00897262	1.4711e-19	-0.00271262	0.0125957	0.829485	0.829485	0.867103	16	0.898227
	APOBR	sQTL_BrainMeta	ENSG00000184730.11	16	28496806	rs2411453	16	28620700	T	G	0.394411	-0.000156381	0.000353253	0.657991	0.0931524	0.00858873	2.08599e-27	-0.00167877	0.00379537	0.658257	0.658257	0.0609162	17	0.791038
	APOC1	sQTL_BrainMeta	chr19:45418206:45422430:clu_203323_	19	44917061	rs439401	19	44911194	T	C	0.35585	-0.000835952	0.00036295	0.0212666	0.170984	0.0273707	4.18437e-10	-0.00488906	0.00226239	0.0306939	0.0306939	0.0555632	7	0.227386
	APOD	sQTL_BrainMeta	ENSG00000189058.9	3	195576369	rs9886989	3	195567882	G	T	0.466037	8.28654e-05	0.000352954	0.814382	0.0731272	0.00833536	1.73771e-18	0.00113317	0.00482831	0.814447	0.78213	0.0591642	9	0.888199
	APOE	sQTL_BrainMeta	ENSG00000130203.10	19	44907592	rs440446	19	44905910	C	G	0.353337	-0.00205586	0.0011321	0.0693745	0.129001	0.00891154	1.72584e-47	-0.0159369	0.00884472	0.071569	0.071569	0.109789	13	0.307453
	APOL1	sQTL_BrainMeta	chr22:36651045:36653365:clu_120967_	22	36256159	rs28391521	22	36265015	A	G	0.189403	-0.00114556	0.00138151	0.406987	0.182518	0.0334033	4.6537e-08	-0.00627643	0.00765586	0.412319	0.412319	0.637565	8	0.629029
	APOL2	sQTL_BrainMeta	ENSG00000128335.14	22	36233081	rs2010467	22	36232861	T	C	0.310308	-0.000606026	0.000358443	0.0908906	0.0816156	0.00913268	4.01151e-19	-0.00742538	0.00446975	0.0966633	0.0962536	0.129994	9	0.340439
	APOL4	sQTL_BrainMeta	ENSG00000100336.17	22	36196983	rs3985999	22	36187971	C	T	0.481304	0.00147169	0.00104133	0.157574	0.0552785	0.00836775	3.9447e-11	0.0266232	0.0192642	0.16697	0.16697	null	null	0.412481
	APPL1	sQTL_BrainMeta	ENSG00000157500.12	3	57252915	rs4681723	3	57179227	G	C	0.404091	0.00131576	0.0010234	0.198556	0.0515471	0.00838184	7.75561e-10	0.0255253	0.0202828	0.208222	0.208222	0.27754	20	0.453713
	APPL2	sQTL_BrainMeta	ENSG00000136044.12	12	105204750	rs1196861	12	105178651	A	C	0.182169	-0.000261563	0.000356445	0.463064	0.204841	0.0133138	2.04471e-53	-0.00127691	0.00174208	0.463572	0.751405	0.361752	20	0.662849
	APTX	sQTL_BrainMeta	chr9:32987729:32988081:clu_73809_	9	32987907	rs6476392	9	32958094	T	G	0.401464	0.00280159	0.0010779	0.00934661	-0.215942	0.0279441	1.09538e-14	-0.0129738	0.0052664	0.0137587	0.0137587	0.0061615	19	0.165991
	AQP11	sQTL_BrainMeta	chr11:77302083:77314601:clu_292218_	11	77597297	rs7936105	11	77899788	C	T	0.412192	-0.00180182	0.00102648	0.0792033	-0.195693	0.0326836	2.13102e-09	0.00920736	0.00546614	0.0920978	0.0920978	0.485595	9	0.333201
	AQP3	sQTL_BrainMeta	ENSG00000165272.16	9	33444376	rs517210	9	33447308	C	G	0.277687	0.00146758	0.00130173	0.259571	0.0554198	0.00916441	1.47314e-09	0.0264811	0.0238933	0.267728	0.267728	0.104801	11	0.513063
	AQP4	sQTL_BrainMeta	chr18:24442437:24445622:clu_159696_	18	26864066	rs162004	18	26867972	C	G	0.358316	-0.000932091	0.00105122	0.375253	-0.184175	0.0289282	1.93219e-10	0.0050609	0.00576281	0.379835	0.379835	0.271883	6	0.605454
	AQP5	sQTL_BrainMeta	chr12:50356163:50357875:clu_82516_	12	49963236	rs467323	12	49955982	C	T	0.267327	-0.000187958	0.000371785	0.613169	-0.210547	0.0348473	1.52227e-09	0.000892713	0.00177198	0.614406	0.614406	0.612282	4	0.75977
	ARAP1	sQTL_BrainMeta	ENSG00000186635.15	11	72739334	rs341058	11	72674681	C	T	0.100162	0.00015973	0.000356372	0.654	0.0807696	0.011843	9.10157e-12	0.0019776	0.00442172	0.654697	0.494635	0.0570075	20	0.788787
	ARAP2	sQTL_BrainMeta	ENSG00000047365.12	4	36096367	rs6837376	4	36045196	A	G	0.328534	-0.00302909	0.00107977	0.00502682	0.131288	0.0085473	3.02509e-53	-0.023072	0.00836044	0.0057861	0.00615311	0.00206735	20	0.116953
	ARAP3	sQTL_BrainMeta	chr5:141036204:141037932:clu_46001_	5	141657501	rs10070702	5	141677654	G	T	0.369823	-0.000447432	0.0011281	0.691644	-0.167572	0.0295318	1.39263e-08	0.00267009	0.00674844	0.692356	0.692356	0.142814	20	0.812048
	AREL1	sQTL_BrainMeta	chr14:75134080:75136352:clu_125634_	14	74668513	rs17782683	14	74701003	A	G	0.479672	-0.00155964	0.000380583	4.16673e-05	-0.191786	0.0317188	1.48064e-09	0.00813219	0.00239724	0.000693069	0.000693069	0.275105	18	0.0459507
	ARF3	sQTL_BrainMeta	ENSG00000134287.10	12	48946605	rs9788029	12	48931795	C	T	0.455082	0.000347241	0.00101708	0.732794	0.105097	0.00835112	2.56219e-36	0.00330402	0.00968111	0.732889	0.357031	0.391979	19	0.832732
	ARF4	sQTL_BrainMeta	ENSG00000168374.11	3	57584791	rs6767123	3	57592549	T	G	0.1782	-0.000118006	0.000372757	0.751566	0.197167	0.0133178	1.36468e-49	-0.000598506	0.00189099	0.751621	0.717171	0.31418	20	0.846693
	ARFGAP3	sQTL_BrainMeta	chr22:43204896:43206819:clu_9722_	22	42809852	rs1018448	22	42810944	A	C	0.4439	-0.0012722	0.000369157	0.000568479	-0.641847	0.0288032	5.29738e-110	0.00198209	0.000581986	0.000659857	0.000659857	0.489919	20	0.044216
	ARFGEF2	sQTL_BrainMeta	ENSG00000124198.10	20	48979202	rs6063374	20	49216460	A	G	0.217037	0.00159719	0.00124202	0.198458	0.0713177	0.0114952	5.49946e-10	0.0223954	0.0177855	0.207961	0.207961	0.196208	20	0.453471
	ARFRP1	sQTL_BrainMeta	chr20:62338444:62339013:clu_158420_	20	63707376	rs6062498	20	63707707	C	G	0.333585	-0.00146494	0.0011395	0.198584	-0.183509	0.0315289	5.87302e-09	0.00798294	0.00635919	0.209356	0.209356	0.403454	16	0.454541
	ARHGAP11B	sQTL_BrainMeta	chr15:31008545:31042605:clu_227648_	15	30733372	rs11071279	15	31685556	G	A	0.21926	-0.00185257	0.00141639	0.190891	0.22535	0.0344502	6.09761e-11	-0.00822086	0.00640972	0.199646	0.199646	0.0541804	8	0.445045
	ARHGAP12	sQTL_BrainMeta	chr10:32141525:32150323:clu_282110_	10	31856996	rs12256714	10	31927334	G	A	0.491546	-0.000587615	0.000356304	0.0991078	0.341412	0.0307564	1.24701e-28	-0.00172113	0.00105507	0.102829	0.102829	0.603404	20	0.348544
	ARHGAP15	sQTL_BrainMeta	chr2:144193268:144244942:clu_238548_	2	143461536	rs10496949	2	143395775	G	C	0.422837	0.00426158	0.00107765	7.66859e-05	0.174222	0.0272791	1.69551e-10	0.0244606	0.0072752	0.000773271	0.000773271	0.288756	11	0.0488907
	ARHGAP19	sQTL_BrainMeta	ENSG00000213390.11	10	97257423	rs11189038	10	97215008	A	T	0.398207	0.00483425	0.0010899	9.18669e-06	0.07011	0.00856083	2.62022e-16	0.0689523	0.0176792	9.61146e-05	9.61146e-05	0.0413291	14	0.0186579
	ARHGAP19-SLIT1	sQTL_BrainMeta	chr10:98912978:98917575:clu_284892_	10	97155519	rs2636776	10	97105170	G	T	0.427363	-0.00221907	0.00104362	0.0334764	0.153526	0.0271147	1.4953e-08	-0.014454	0.00726118	0.0465263	0.0465263	0.0234025	15	0.25974
	ARHGAP21	sQTL_BrainMeta	chr10:24910298:24918925:clu_281798_	10	24625683	rs11014222	10	24746511	C	T	0.349142	0.00175902	0.00113008	0.119579	-0.250769	0.0338921	1.37154e-13	-0.00701448	0.00460509	0.127708	0.0613115	0.483664	11	0.376545
	ARHGAP22	sQTL_BrainMeta	chr10:49783265:49790998:clu_282772_	10	48579087	rs2166225	10	48565444	A	G	0.310613	-0.00286178	0.00113679	0.0118219	-0.221452	0.0309937	8.99426e-13	0.0129228	0.00544265	0.0175797	0.0175797	0.063893	14	0.184751
	ARHGAP23	sQTL_BrainMeta	ENSG00000275832.5	17	38465831	rs7405920	17	38479480	C	T	0.0537329	0.00146567	0.00160853	0.362196	0.135551	0.0203843	2.93477e-11	0.0108127	0.0119774	0.366657	0.366657	0.811136	8	0.595683
	ARHGAP24	sQTL_BrainMeta	chr4:86491874:86643038:clu_297633_	4	85646303	rs6531839	4	85592228	A	T	0.359951	-0.00017132	0.00104278	0.869501	-0.161028	0.0251813	1.60837e-10	0.00106392	0.0064779	0.869544	0.869544	0.347549	10	0.922742
	ARHGAP25	sQTL_BrainMeta	chr2:69002904:69009365:clu_235152_	2	68779002	rs10208669	2	68791655	A	G	0.419907	0.000840783	0.00101811	0.4089	0.227463	0.0303463	6.60198e-14	0.00369636	0.00450301	0.411724	0.54093	0.257515	16	0.628708
	ARHGAP26	sQTL_BrainMeta	chr5:142393681:142421381:clu_171735_	5	143027966	rs4912891	5	143022552	T	C	0.300648	0.00149042	0.00108782	0.170655	0.199529	0.0300221	3.01066e-11	0.00746972	0.00556659	0.179633	0.179633	0.808174	14	0.426105
	ARHGAP27	sQTL_BrainMeta	ENSG00000159314.11	17	45414161	rs2106720	17	45421344	C	T	0.267891	0.00191275	0.00109647	0.0810781	0.0587317	0.00906722	9.33351e-11	0.0325676	0.0193343	0.0920954	0.0920954	0.0600257	10	0.333201
	ARHGAP28	sQTL_BrainMeta	chr18:6851125:6856528:clu_23265_	18	6853827	rs57509765	18	6730017	G	C	0.479003	-0.000166561	0.00100857	0.86883	-0.158154	0.0266491	2.94405e-09	0.00105316	0.00637962	0.86888	0.86888	0.854866	5	0.922538
	ARHGAP29	sQTL_BrainMeta	ENSG00000137962.13	1	94212028	rs12752790	1	94171502	C	T	0.386236	-0.000356392	0.000353834	0.313824	0.0692756	0.00860906	8.49748e-16	-0.00514456	0.00514749	0.317586	0.320493	0.0881408	14	0.557143
	ARHGAP32	sQTL_BrainMeta	chr11:128994355:128994698:clu_17435_	11	129124631	rs4245084	11	129244037	A	G	0.406525	-0.000277776	0.000353622	0.43215	-0.625069	0.030994	1.89285e-90	0.000444393	0.000566161	0.432498	0.706196	0.240124	20	0.640401
	ARHGAP33	sQTL_BrainMeta	ENSG00000004777.18	19	35781677	rs807485	19	35774606	G	A	0.436765	0.000243427	0.000353088	0.490557	0.101352	0.00839973	1.59404e-33	0.00240179	0.00348945	0.491264	0.491264	0.266253	13	0.678919
	ARHGAP39	sQTL_BrainMeta	chr8:145756000:145757689:clu_70757_	8	144531460	rs873884	8	144530786	G	A	0.403243	0.000742108	0.000360094	0.0393152	-0.255467	0.0286144	4.34112e-19	-0.0029049	0.00144662	0.0446362	0.0446362	0.0578204	20	0.2561
	ARHGAP45	sQTL_BrainMeta	ENSG00000180448.11	19	1076275	rs2079158	19	1085068	A	T	0.109248	-0.00316667	0.00168998	0.0609597	0.0909067	0.0107107	2.11157e-17	-0.0348343	0.0190379	0.0672906	0.0672906	0.344258	4	0.299966
	ARHGAP8	sQTL_BrainMeta	ENSG00000241484.10	22	44807673	rs5766099	22	44849479	C	T	0.38135	0.00056162	0.000356746	0.115421	0.0717301	0.00834931	8.61101e-18	0.00782963	0.00505626	0.121501	0.282993	0.8323	9	0.369778
	ARHGAP9	sQTL_BrainMeta	ENSG00000123329.20	12	57480539	rs2277318	12	57475664	T	C	0.316999	-0.00403899	0.00107327	0.000167716	0.0800319	0.00876603	6.86416e-20	-0.0504673	0.0145051	0.000502781	0.000502781	0.00033409	14	0.0402224
	ARHGEF10	sQTL_BrainMeta	chr8:1824900:1830801:clu_161264_	8	1879684	rs11783176	8	1878765	A	G	0.57902	0.00118359	0.00104703	0.258297	0.313599	0.0292049	6.75572e-27	0.00377422	0.00335721	0.260923	0.260923	0.761709	11	0.507359
	ARHGEF10L	sQTL_BrainMeta	ENSG00000074964.17	1	17618786	rs924686	1	17701231	C	A	0.177497	-0.00246192	0.0012467	0.0482957	0.0777585	0.0108393	7.29705e-13	-0.0316612	0.0166293	0.0569184	0.0569184	0.128343	6	0.278964
	ARHGEF11	sQTL_BrainMeta	chr1:156955965:156957502:clu_216381_	1	156986942	rs703152	1	157008113	A	G	0.180228	-0.00223116	0.001277	0.0806064	-0.220952	0.0315837	2.63795e-12	0.0100979	0.00595707	0.090054	0.090054	0.00952693	11	0.329714
	ARHGEF12	sQTL_BrainMeta	ENSG00000196914.9	11	120413175	rs4245212	11	120402644	G	A	0.468313	-0.000886102	0.00101266	0.381559	0.0717381	0.00841034	1.46667e-17	-0.0123519	0.0141901	0.38405	0.00982098	0.276169	7	0.60751
	ARHGEF19	sQTL_BrainMeta	chr1:16532062:16532426:clu_208290_	1	16205749	rs221063	1	16210794	T	G	0.26865	-0.000278708	0.00119178	0.815095	-0.202267	0.0314159	1.2077e-10	0.00137792	0.00589602	0.815215	0.815215	0.11123	3	0.888637
	ARHGEF25	sQTL_BrainMeta	ENSG00000240771.8	12	57613712	rs812315	12	57599707	G	A	0.2397	0.000858603	0.000362137	0.0177431	0.0690055	0.00979007	1.8083e-12	0.0124425	0.00553688	0.0246267	0.0246267	0.631641	3	0.206916
	ARHGEF26	sQTL_BrainMeta	chr3:153870721:153905474:clu_142993_	3	154170309	rs449292	3	154196174	G	A	0.358996	-0.00257539	0.00107935	0.0170299	0.312658	0.033488	9.9651e-21	-0.00823709	0.00356313	0.0207909	0.0313993	0.0140338	20	0.195504
	ARHGEF28	sQTL_BrainMeta	chr5:73135582:73136305:clu_169282_	5	73840119	rs2973541	5	73803825	G	A	0.484589	-0.000974761	0.00101891	0.338734	-0.186479	0.0270434	5.3658e-12	0.0052272	0.00551629	0.343336	0.343336	0.516122	20	0.576141
	ARHGEF3	sQTL_BrainMeta	chr3:57110920:57113254:clu_28647_	3	57078059	rs6445851	3	57082200	G	A	0.391854	-0.000417956	0.00035477	0.238755	0.15571	0.0246742	2.77866e-10	-0.00268419	0.00231776	0.246825	0.458061	0.48998	16	0.492362
	ARHGEF37	sQTL_BrainMeta	ENSG00000183111.12	5	149593457	rs2400892	5	149616316	C	T	0.300941	0.00289125	0.00115715	0.012469	0.133017	0.00954858	4.13234e-44	0.021736	0.00883812	0.0139192	0.0139192	0.0327889	20	0.166099
	ARHGEF4	sQTL_BrainMeta	ENSG00000136002.20	2	130942088	rs13002360	2	130827823	T	C	0.346306	-0.00221035	0.0010573	0.036568	0.0633008	0.00891611	1.25118e-12	-0.0349182	0.0174119	0.0449182	0.0449182	0.15907	5	0.256595
	ARHGEF40	sQTL_BrainMeta	ENSG00000165801.10	14	21080260	rs4982405	14	21073878	C	T	0.21115	0.00115725	0.00108217	0.284899	0.0821887	0.010427	3.21376e-15	0.0140804	0.0132875	0.289295	0.55594	0.373234	11	0.532654
	ARHGEF5	sQTL_BrainMeta	ENSG00000050327.15	7	144367960	rs700259	7	144380523	T	C	0.3899	-0.00026595	0.000353538	0.451898	0.0741747	0.00868967	1.39e-17	-0.00358546	0.00478476	0.453646	0.453646	0.677407	4	0.65598
	ARHGEF7	sQTL_BrainMeta	chr13:111893683:111896219:clu_64797_	13	111242604	rs9515391	13	111207515	T	C	0.402657	0.000841536	0.00104434	0.420354	-0.408625	0.0296373	3.0309e-43	-0.00205943	0.0025601	0.421146	0.0461279	0.0216835	20	0.634987
	ARID1B	sQTL_BrainMeta	chr6:157150555:157155787:clu_179822_	6	156832037	rs913973	6	156839366	T	A	0.329575	0.00126577	0.00102153	0.215312	0.475046	0.0289742	2.06043e-60	0.00266451	0.00215651	0.216619	0.216619	0.327534	14	0.461745
	ARID4A	sQTL_BrainMeta	ENSG00000032219.19	14	58336195	rs10137475	14	58331235	G	A	0.421161	0.000412311	0.000355249	0.245794	0.0469955	0.00841014	2.29756e-08	0.00877341	0.00772054	0.255801	0.255801	0.205369	15	0.502034
	ARID5B	sQTL_BrainMeta	ENSG00000150347.17	10	61999314	rs7902719	10	62048907	A	C	0.417572	0.000293956	0.000354254	0.406658	0.0486407	0.00834021	5.47446e-09	0.00604342	0.00735644	0.411353	0.411353	0.0612703	8	0.628629
	ARIH2	sQTL_BrainMeta	chr3:48960244:48964895:clu_139218_	3	48925137	rs13078308	3	48840974	T	G	0.345469	0.00518042	0.00114591	6.16106e-06	0.599309	0.0381976	1.77865e-55	0.00864398	0.00198984	1.39878e-05	1.39878e-05	6.27947e-07	20	0.00856982
	ARL1	sQTL_BrainMeta	ENSG00000120805.14	12	101400444	rs10860715	12	101355614	A	C	0.407211	0.000561427	0.000356363	0.115156	0.0802847	0.00834974	6.89541e-22	0.00699295	0.00449793	0.120017	0.0699454	0.394769	14	0.368988
	ARL14EP	sQTL_BrainMeta	ENSG00000152219.5	11	30330663	rs1765141	11	30342180	A	G	0.344162	0.000716086	0.00107052	0.503552	0.144851	0.00867357	1.30592e-62	0.00494362	0.00739647	0.503894	0.0546305	0.0729184	20	0.687049
	ARL16	sQTL_BrainMeta	ENSG00000214087.9	17	81682492	rs3088016	17	81673019	C	A	0.383782	0.000150998	0.00035315	0.668962	0.112401	0.00833369	1.85084e-41	0.00134338	0.00314345	0.669118	0.00242155	0.0735171	20	0.796818
	ARL17A	sQTL_BrainMeta	chr17:44606225:44648125:clu_150646_	17	46549809	rs242924	17	45808001	T	G	0.436997	-0.000494422	0.000356535	0.165521	-0.251514	0.0401385	3.70091e-10	0.00196579	0.00145186	0.175743	0.175743	0.756427	17	0.421954
	ARL17B	sQTL_BrainMeta	chr17:44417140:44430186:clu_150645_	17	46346297	rs8079215	17	45987485	C	T	0.279292	-0.00173133	0.00122221	0.156613	-0.339767	0.0378335	2.69312e-19	0.00509563	0.00364168	0.161737	0.139466	0.0627857	20	0.407591
	ARL2	sQTL_BrainMeta	ENSG00000213465.8	11	65018172	rs664226	11	65021722	T	C	0.3886	-0.000656244	0.000357694	0.0665571	0.252678	0.00865128	1.57941e-187	-0.00259715	0.0014184	0.067094	0.0965177	0.204918	20	0.299725
	ARL3	sQTL_BrainMeta	chr10:104459246:104474030:clu_285432_	10	102706881	rs10748828	10	102697037	C	T	0.313137	0.000923676	0.00104454	0.376537	-0.222463	0.0356171	4.21197e-10	-0.00415205	0.00474215	0.381268	0.381268	0.421408	10	0.605825
	ARL4A	sQTL_BrainMeta	ENSG00000122644.13	7	12688907	rs35689560	7	12690737	G	A	0.433143	0.00212213	0.00107117	0.047576	0.171024	0.00848901	2.8865e-90	0.0124084	0.00629348	0.0486523	0.0225599	0.0250013	20	0.263421
	ARL5A	sQTL_BrainMeta	ENSG00000162980.17	2	151808738	rs6433656	2	151812130	C	T	0.02415	-0.00040915	0.000412205	0.32091	0.106285	0.0162245	5.72012e-11	-0.00384956	0.00392256	0.326402	0.326402	0.398711	9	0.564768
	ARL6IP4	sQTL_BrainMeta	chr12:123465846:123466118:clu_86747_	12	122981435	rs7957096	12	123060331	A	G	0.289782	-0.00248407	0.00115906	0.0320988	-1.19668	0.0278659	0	0.0020758	0.000969767	0.0323133	0.026277	0.00974539	20	0.230515
	ARL6IP5	sQTL_BrainMeta	ENSG00000144746.7	3	69095514	rs3853159	3	69088388	T	C	0.475736	-0.000362367	0.00101694	0.721592	0.0933199	0.00832497	3.65668e-29	-0.00388306	0.0109028	0.721727	0.721727	0.856576	17	0.826866
	ARL6IP6	sQTL_BrainMeta	chr2:153576010:153577047:clu_238770_	2	152720014	rs3748938	2	152719458	A	G	0.317127	-0.000911524	0.000364071	0.0122903	0.257165	0.031573	3.79037e-16	-0.00354451	0.00148108	0.0167027	0.0167027	0.681388	19	0.178405
	ARL8B	sQTL_BrainMeta	ENSG00000134108.14	3	5151580	rs455832	3	5184098	T	G	0.314328	0.00146818	0.00109037	0.178143	0.0753607	0.00904008	7.66609e-17	0.019482	0.0146562	0.18376	0.18376	0.432341	7	0.430181
	ARL9	sQTL_BrainMeta	ENSG00000196503.5	4	56515084	rs2049089	4	56312424	G	A	0.237223	-0.000941012	0.00108229	0.384594	0.0622368	0.0107178	6.36546e-09	-0.0151199	0.0175838	0.389857	0.389857	0.0583217	6	0.611785
	ARMC1	sQTL_BrainMeta	chr8:66516820:66517498:clu_68012_	8	65604924	rs12335006	8	65619394	T	C	0.396798	-0.00159897	0.00108828	0.141762	-0.212611	0.0299662	1.29333e-12	0.00752064	0.00522725	0.150225	0.150225	0.0206255	18	0.39642
	ARMC10	sQTL_BrainMeta	chr7:102727211:102737724:clu_306416_	7	103092021	rs13221585	7	103037975	C	T	0.321697	-0.0022332	0.00108371	0.0393324	0.217493	0.0343188	2.33647e-10	-0.0102679	0.00523955	0.0500314	0.0500314	0.0528438	10	0.26557
	ARMC12	sQTL_BrainMeta	chr6:35699362:35706161:clu_175890_	6	35734985	rs2817041	6	35738115	T	C	0.19805	2.2084e-05	0.00035551	0.950468	0.283848	0.034328	1.35445e-16	7.78023e-05	0.0012525	0.950469	0.950469	0.319727	20	0.970018
	ARMC2	sQTL_BrainMeta	chr6:109197553:109201143:clu_178284_	6	108878145	rs471874	6	108831307	G	C	0.378073	-0.00138125	0.00104954	0.188157	0.600258	0.0319676	1.16302e-78	-0.00230109	0.00175277	0.18924	0.18924	0.438617	20	0.435981
	ARMC3	sQTL_BrainMeta	chr10:23297860:23303029:clu_221512_	10	23011515	rs10764371	10	23011285	C	T	0.2927	0.000325182	0.00035505	0.359732	-0.174844	0.0314065	2.58983e-08	-0.00185984	0.00205797	0.36614	0.36614	0.753351	6	0.595384
	ARMC6	sQTL_BrainMeta	chr19:19166737:19168202:clu_200387_	19	19056661	rs12979565	19	19039374	C	T	0.260365	0.000482156	0.000357071	0.176917	-0.346599	0.0325466	1.75631e-26	-0.00139111	0.00103846	0.180381	0.180381	0.697507	20	0.426779
	ARMC7	sQTL_BrainMeta	chr17:73106701:73124772:clu_262712_	17	75119641	rs1531565	17	75114049	G	T	0.277673	-8.01625e-05	0.000354182	0.820944	-0.177461	0.0315903	1.93657e-08	0.00045172	0.00199745	0.821086	0.821086	0.584347	13	0.891966
	ARNT	sQTL_BrainMeta	chr1:150799093:150804294:clu_215353_	1	150829218	rs2039590	1	150840839	A	G	0.546243	0.000135606	0.00101611	0.893832	0.162403	0.0258794	3.48768e-10	0.000834997	0.00625812	0.893856	0.893856	0.278325	11	0.93575
	ARNT2	sQTL_BrainMeta	chr15:80733719:80743221:clu_230826_	15	80446129	rs6495500	15	80447878	A	C	0.452025	0.000790917	0.00103825	0.446193	0.204151	0.0281345	3.97908e-13	0.00387417	0.00511365	0.448683	0.448683	0.590977	8	0.652311
	ARNTL2	sQTL_BrainMeta	chr12:27521345:27533180:clu_81391_	12	27374329	rs6487600	12	27309814	A	G	0.225033	0.00014056	0.000355849	0.692843	0.192327	0.0327022	4.07439e-09	0.00073084	0.0018544	0.693499	0.693499	0.921158	7	0.81271
	ARPC2	sQTL_BrainMeta	ENSG00000163466.16	2	218235748	rs28374262	2	218234030	G	A	0.5005	-0.000105475	0.00102929	0.918381	0.254759	0.00821825	5.52772e-211	-0.00041402	0.00404029	0.918381	0.90832	0.711006	20	0.950008
	ARPC3	sQTL_BrainMeta	ENSG00000111229.16	12	110442622	rs6606687	12	110501616	T	C	0.230642	0.000209465	0.000354356	0.554444	0.294176	0.0105219	5.18764e-172	0.000712039	0.00120484	0.554532	0.00640843	0.00640792	20	0.717315
	ARPC5	sQTL_BrainMeta	ENSG00000162704.16	1	183628314	rs2148624	1	183696517	C	G	0.375705	-0.000626204	0.00105745	0.553727	0.113121	0.00867506	7.26571e-39	-0.00553571	0.00935757	0.554135	0.554135	0.536195	19	0.717315
	ARPC5L	sQTL_BrainMeta	ENSG00000136950.13	9	124869931	rs7850013	9	124863405	T	C	0.43393	-0.00304157	0.00115606	0.00851389	0.16009	0.00850737	5.39252e-79	-0.018999	0.00729152	0.00917037	0.0166142	0.0134913	20	0.141981
	ARPIN	sQTL_BrainMeta	ENSG00000242498.8	15	89903979	rs2279849	15	89901407	A	G	0.260077	-0.00103039	0.00117978	0.382456	0.186679	0.00951727	1.15778e-85	-0.00551961	0.00632609	0.382927	0.382927	0.212981	10	0.607109
	ARPP19	sQTL_BrainMeta	ENSG00000128989.11	15	52558464	rs6493552	15	52303415	A	C	0.12075	-0.000199015	0.00035744	0.577678	0.173944	0.0107368	4.98401e-59	-0.00114413	0.00205612	0.577902	0.577902	0.107346	20	0.735993
	ARPP21	sQTL_BrainMeta	ENSG00000172995.16	3	35716720	rs4678788	3	35641944	G	A	0.27561	-0.000735757	0.000360718	0.0413798	0.111975	0.00945908	2.48957e-32	-0.00657076	0.0032689	0.0444223	0.062829	0.287836	20	0.255331
	ARRB2	sQTL_BrainMeta	ENSG00000141480.18	17	4716047	rs7214635	17	4697725	G	A	0.246955	-0.000331093	0.000355877	0.352186	0.133157	0.0101079	1.24654e-39	-0.00248649	0.00267928	0.353384	0.16263	0.477999	12	0.584418
	ARSA	sQTL_BrainMeta	chr22:51063892:51064033:clu_10376_	22	50625534	rs743616	22	50625611	C	G	0.54785	0.0012049	0.00103376	0.243794	-0.194089	0.0286375	1.2232e-11	-0.00620797	0.00540437	0.250682	0.333133	0.278314	17	0.496162
	ARSB	sQTL_BrainMeta	ENSG00000113273.17	5	78881648	rs3098678	5	78858134	G	A	0.378761	0.000992231	0.00104287	0.34138	0.161224	0.00904733	4.93811e-71	0.00615436	0.00647766	0.342067	0.597596	0.521495	17	0.575334
	ARSJ	sQTL_BrainMeta	chr4:114824831:114899593:clu_276914_	4	113941056	rs4240288	4	113969655	C	A	0.321128	0.00229443	0.00108118	0.0338244	-0.185567	0.0290528	1.68895e-10	-0.0123644	0.00613949	0.0440188	0.0440188	0.67454	3	0.254208
	ART3	sQTL_BrainMeta	chr4:77025122:77028914:clu_297313_	4	76105865	rs6856609	4	76094106	C	A	0.553891	-0.00296713	0.00104654	0.00458002	-0.196425	0.0338435	6.4782e-09	0.0151057	0.00592966	0.0108505	0.0108505	0.00136272	6	0.150027
	ARV1	sQTL_BrainMeta	chr1:231115265:231124066:clu_111405_	1	230983920	rs6541239	1	230943635	A	G	0.13795	-0.00274053	0.0016862	0.104106	0.502663	0.0404152	1.63594e-35	-0.00545202	0.00338306	0.107057	0.190611	0.104406	17	0.353847
	ARVCF	sQTL_BrainMeta	chr22:19958628:19958739:clu_6687_	22	19971161	rs2079702	22	20013483	G	A	0.04749	-0.0048092	0.0016547	0.00365629	-0.410345	0.0577981	1.25086e-12	0.0117199	0.00435727	0.00715092	0.00715092	0.0233274	16	0.126268
	AS3MT	sQTL_BrainMeta	ENSG00000214435.8	10	102885684	rs11191414	10	102841808	T	A	0.391391	-0.000811487	0.00103276	0.432017	0.108746	0.0083842	1.80197e-38	-0.00746222	0.00951442	0.43286	0.346071	0.574928	15	0.640428
	ASAH1	sQTL_BrainMeta	chr8:17920739:17921966:clu_66207_	8	18063843	rs7462730	8	17851894	A	C	0.0307354	-0.00187089	0.00257551	0.467585	1.18105	0.081346	9.19763e-48	-0.00158408	0.00218342	0.468142	0.222409	0.571939	20	0.665862
	ASAH2	sQTL_BrainMeta	chr10:51952472:51957075:clu_282892_	10	50195014	rs7072584	10	50802069	C	A	0.140506	0.00195624	0.00121242	0.106636	0.431265	0.0379991	7.47249e-30	0.00453605	0.00283958	0.110168	0.256954	0.0454599	15	0.358687
	ASAH2B	sQTL_BrainMeta	chr10:52505034:52509103:clu_222694_	10	50747308	rs4445583	10	50743249	G	A	0.140022	0.00188483	0.00121767	0.121648	-0.493232	0.0445594	1.77179e-28	-0.00382139	0.00249279	0.125281	0.125281	0.200944	13	0.374914
	ASAP1	sQTL_BrainMeta	chr8:131172210:131173031:clu_69721_	8	130160374	rs4733780	8	130284009	G	A	0.414313	-0.000552462	0.000357186	0.121934	-0.249228	0.0315443	2.76945e-15	0.00221669	0.00146038	0.129041	0.129041	0.870279	20	0.377917
	ASAP2	sQTL_BrainMeta	chr2:9437574:9460417:clu_232400_	2	9308867	rs10179619	2	9281792	C	T	0.0889657	-0.00148914	0.00200685	0.45807	0.5869	0.0424121	1.50298e-43	-0.00253729	0.00342431	0.458715	0.739014	0.65787	7	0.659752
	ASAP3	sQTL_BrainMeta	ENSG00000088280.19	1	23456565	rs12727881	1	23484568	C	T	0.313946	-8.98005e-05	0.00114698	0.937595	0.0527089	0.00904566	5.64407e-09	-0.00170371	0.0217627	0.937601	0.937601	0.394821	5	0.961265
	ASB1	sQTL_BrainMeta	chr2:239342336:239352983:clu_242044_	2	238439019	rs10170056	2	238430650	G	C	0.367941	0.00123473	0.00106734	0.247341	0.234335	0.0332043	1.69673e-12	0.00526909	0.00461554	0.253621	0.253621	0.405896	8	0.499094
	ASB13	sQTL_BrainMeta	chr10:5695013:5708472:clu_280786_	10	5659779	rs2386642	10	5660296	G	A	0.330013	0.0014208	0.00110104	0.196906	-0.452624	0.0298827	7.96554e-52	-0.00313903	0.00244138	0.198527	0.259248	0.863515	20	0.444117
	ASB2	sQTL_BrainMeta	chr14:94417590:94420663:clu_126467_	14	93952780	rs4905125	14	93976109	C	T	0.219869	-0.00108364	0.000368241	0.00325303	0.214749	0.0323214	3.04926e-11	-0.0050461	0.00187541	0.00713112	0.00713112	0.517849	9	0.126203
	ASB3	sQTL_BrainMeta	ENSG00000115239.24	2	53696416	rs805373	2	53859458	G	A	0.433166	-5.67156e-05	0.0003528	0.872284	0.0683176	0.00836439	3.144e-16	-0.000830175	0.00516512	0.872308	0.872308	0.0617836	20	0.924425
	ASB5	sQTL_BrainMeta	chr4:177138160:177142601:clu_278301_	4	176219229	rs2046262	4	176229774	A	G	0.56114	0.000377838	0.000354507	0.286509	0.188912	0.0253598	9.3856e-14	0.00200007	0.00189568	0.291395	0.291395	0.903596	8	0.534019
	ASB6	sQTL_BrainMeta	ENSG00000148331.12	9	129638386	rs7043953	9	129636831	T	C	0.391618	0.00129144	0.00102387	0.207189	0.138493	0.00830644	2.06265e-62	0.00932498	0.00741408	0.208486	0.030915	0.0793906	10	0.453972
	ASB8	sQTL_BrainMeta	chr12:48543781:48544984:clu_190128_	12	48150599	rs10875766	12	48199797	G	C	0.370064	0.00147666	0.00104258	0.156673	-0.403525	0.0355355	6.95915e-30	-0.00365939	0.0026037	0.159885	0.312812	0.220472	20	0.405827
	ASCC1	sQTL_BrainMeta	chr10:73862170:73887840:clu_283613_	10	72115247	rs12784395	10	72131391	A	G	0.459317	0.000696702	0.00103135	0.499343	0.193323	0.0296878	7.42202e-11	0.00360382	0.00536348	0.501636	0.501636	0.189919	19	0.685162
	ASCC3	sQTL_BrainMeta	chr6:101073210:101075466:clu_246867_	6	100626462	rs7740826	6	100705789	G	A	0.512237	0.00102569	0.000365951	0.00506596	-0.225448	0.0282921	1.605e-15	-0.00454956	0.0017207	0.00819269	0.00819269	0.095294	20	0.136379
	ASCL5	sQTL_BrainMeta	ENSG00000232237.3	1	201120568	rs1325313	1	201107039	T	C	0.407284	0.000454905	0.000355086	0.200154	0.0775921	0.00844404	3.96597e-20	0.00586278	0.00462058	0.204497	0.204497	0.179892	6	0.449823
	ASF1A	sQTL_BrainMeta	ENSG00000111875.8	6	118901661	rs144714889	6	118862912	A	G	0.443089	-0.000312107	0.00107623	0.771816	0.051336	0.00834102	7.52444e-10	-0.00607969	0.0209877	0.772062	0.772062	0.542944	12	0.860207
	ASGR2	sQTL_BrainMeta	chr17:7011876:7017493:clu_146247_	17	7111365	rs314239	17	7110046	A	G	0.540225	0.000843197	0.000361053	0.0195235	-0.160549	0.026442	1.26535e-09	-0.00525196	0.00240948	0.0292793	0.0292793	0.0648576	12	0.223594
	ASIC2	sQTL_BrainMeta	ENSG00000108684.15	17	33594025	rs8073360	17	33288080	A	G	0.452445	0.001168	0.00102876	0.256229	0.0470737	0.00834752	1.70801e-08	0.0248121	0.0222927	0.265702	0.265702	0.24295	4	0.511274
	ASIC3	sQTL_BrainMeta	chr7:150747343:150747568:clu_308593_	7	151050369	rs2288645	7	151050659	A	G	0.181694	-8.04977e-05	0.000355578	0.820902	0.196608	0.0343611	1.05386e-08	-0.000409432	0.00180998	0.821039	0.821039	0.614967	5	0.891966
	ASIC4	sQTL_BrainMeta	ENSG00000072182.13	2	219526471	rs11689270	2	219537902	G	T	0.229131	-0.0013106	0.00118251	0.267722	0.0815688	0.00999202	3.25737e-16	-0.0160674	0.01463	0.272096	0.272096	0.78313	9	0.517526
	ASL	sQTL_BrainMeta	ENSG00000126522.17	7	66085248	rs160645	7	66091320	A	G	0.261652	-0.00143359	0.00118446	0.226151	0.0915295	0.00967099	2.95434e-21	-0.0156626	0.0130461	0.229924	0.229924	0.105534	14	0.475221
	ASNS	sQTL_BrainMeta	chr7:97498491:97501663:clu_269434_	7	97870765	rs4729386	7	97861616	T	C	0.42502	0.000723253	0.0010445	0.488662	0.264844	0.0280014	3.13096e-21	0.00273086	0.00395439	0.489823	0.604775	0.115488	14	0.678123
	ASNSD1	sQTL_BrainMeta	ENSG00000138381.10	2	189666108	rs4667297	2	189664270	C	T	0.257626	-3.3215e-05	0.00035369	0.925181	0.194169	0.00951206	1.28219e-92	-0.000171062	0.00182157	0.925181	0.925181	0.206307	20	0.953592
	ASPA	sQTL_BrainMeta	chr17:3392636:3395197:clu_255346_	17	3490622	rs12450574	17	3509011	C	T	0.3541	-0.000687456	0.000360294	0.0563856	0.251702	0.0277819	1.30533e-19	-0.00273123	0.00146283	0.0618895	0.0618895	0.625921	5	0.290199
	ASPDH	sQTL_BrainMeta	ENSG00000204653.10	19	50513145	rs1150920	19	50511444	C	T	0.486826	0.0018262	0.00102539	0.0749145	0.149591	0.00830778	1.74456e-72	0.012208	0.00688806	0.0763383	0.0190313	0.326844	20	0.311229
	ASPH	sQTL_BrainMeta	chr8:62559437:62563609:clu_67946_	8	61648964	rs7830237	8	61648028	A	G	0.511497	0.0010142	0.00101917	0.319675	0.199952	0.0297723	1.86731e-11	0.00507222	0.0051527	0.324929	0.324929	0.335261	14	0.56322
	ASPHD1	sQTL_BrainMeta	ENSG00000174939.11	16	29910119	rs11644048	16	29874377	A	G	0.564456	-0.00143517	0.0010731	0.181091	0.141044	0.00831298	1.44782e-64	-0.0101753	0.00763188	0.182444	0.00288512	0.000386954	20	0.428671
	ASPSCR1	sQTL_BrainMeta	chr17:79954910:79966913:clu_263930_	17	82003036	rs7207516	17	81987207	G	A	0.332387	0.000418719	0.00111391	0.70699	-0.183425	0.0297329	6.86899e-10	-0.00228279	0.0060841	0.707507	0.707507	0.276466	17	0.819989
	ASRGL1	sQTL_BrainMeta	ENSG00000162174.12	11	62365430	rs2302360	11	62390596	C	T	0.180144	0.00128552	0.00131838	0.329522	0.215122	0.0111198	2.20986e-83	0.00597576	0.00613628	0.330136	0.682727	0.25752	20	0.567635
	ASS1	sQTL_BrainMeta	ENSG00000130707.18	9	130473117	rs10123082	9	130449115	A	G	0.130078	-0.00239654	0.0016956	0.157541	0.0664077	0.0119405	2.67382e-08	-0.0360883	0.0263448	0.170735	0.170735	0.362944	7	0.41564
	ASTE1	sQTL_BrainMeta	chr3:130737560:130744008:clu_30901_	3	131021940	rs2674617	3	131192219	G	A	0.217335	0.000827838	0.00139399	0.552605	0.201542	0.0344399	4.8576e-09	0.00410753	0.00695217	0.554636	0.554636	0.222644	18	0.717315
	ASTN1	sQTL_BrainMeta	chr1:176838163:176845673:clu_217157_	1	176872782	rs4652198	1	176874054	T	C	0.171903	0.00247644	0.00127078	0.0513247	0.323333	0.0376366	8.62797e-18	0.0076591	0.0040301	0.0573711	0.0573711	0.0232376	16	0.279864
	ASTN2	sQTL_BrainMeta	chr9:119858430:119976637:clu_77252_	9	117155255	rs9792527	9	117137979	A	C	0.268199	-5.27859e-05	0.00111792	0.96234	0.216312	0.0298693	4.42273e-13	-0.000244027	0.00516819	0.96234	0.96234	0.265832	6	0.977172
	ASXL3	sQTL_BrainMeta	chr18:31226317:31229541:clu_24220_	18	33647965	rs7226372	18	33652585	C	T	0.471688	0.000858837	0.000382963	0.0249219	0.316607	0.0302793	1.37201e-25	0.00271263	0.00123709	0.0283258	0.0283258	0.00700362	20	0.220104
	ATAD1	sQTL_BrainMeta	ENSG00000138138.14	10	87796436	rs7921856	10	87811175	C	A	0.446128	0.00172958	0.0010505	0.0996735	0.0667164	0.00835729	1.42792e-15	0.0259243	0.0160771	0.106853	0.27098	0.0730488	8	0.353791
	ATAD3C	sQTL_BrainMeta	ENSG00000215915.10	1	1459926	rs2649599	1	1370113	A	G	0.187977	-0.000765153	0.00116327	0.510691	0.111756	0.0105849	4.66391e-26	-0.00684666	0.0104292	0.511509	0.679145	0.870726	14	0.692494
	ATAD5	sQTL_BrainMeta	chr17:29219806:29220312:clu_258187_	17	30893041	rs178882	17	31464679	G	A	0.333891	-0.00109111	0.00111131	0.326186	-0.147417	0.0267891	3.7365e-08	0.00740153	0.0076576	0.333764	0.333764	0.350501	11	0.570462
	ATE1	sQTL_BrainMeta	ENSG00000107669.18	10	121834458	rs7077052	10	121889224	A	G	0.524907	-0.000466352	0.00101733	0.64666	0.0728472	0.00833707	2.37819e-18	-0.00640178	0.0139845	0.647112	0.879794	0.608958	20	0.784621
	ATF1	sQTL_BrainMeta	ENSG00000123268.9	12	50792436	rs4768862	12	50801044	G	A	0.326496	0.000805404	0.00108453	0.457707	0.0687984	0.00878611	4.86461e-15	0.0117067	0.0158346	0.459718	0.459718	0.645608	17	0.660229
	ATF4	sQTL_BrainMeta	ENSG00000128272.16	22	39521189	rs738288	22	39511656	G	A	0.467405	0.000211761	0.00035327	0.548885	0.097294	0.00865298	2.47943e-29	0.00217651	0.00363611	0.549452	0.549452	0.413754	11	0.714379
	ATF5	sQTL_BrainMeta	ENSG00000169136.12	19	49931318	rs1152237	19	49918426	G	A	0.401612	9.26449e-05	0.000353072	0.793016	0.0472649	0.00847648	2.46108e-08	0.00196012	0.00747835	0.793239	0.793239	0.604552	6	0.874929
	ATF6	sQTL_BrainMeta	ENSG00000118217.7	1	161871936	rs10800157	1	161952487	A	G	0.245245	0.00234205	0.00126683	0.0644949	0.0937722	0.00925875	4.15276e-24	0.024976	0.0137329	0.0689584	0.0689584	0.0987798	20	0.302368
	ATF7IP2	sQTL_BrainMeta	chr16:10481351:10508431:clu_35351_	16	10401034	rs6498048	16	10513129	T	C	0.245906	-0.00252938	0.001261	0.0448713	-0.182877	0.0302302	1.45299e-09	0.013831	0.00726448	0.0569197	0.0569197	0.0850504	20	0.278964
	ATG10	sQTL_BrainMeta	chr5:81474406:81571964:clu_169628_	5	82227366	rs4703874	5	82250455	T	C	0.452922	0.00170119	0.00101209	0.0927879	0.408862	0.0311262	2.05836e-39	0.00416079	0.00249556	0.0954595	0.228172	0.0949925	20	0.338372
	ATG12	sQTL_BrainMeta	chr5:115176631:115177087:clu_44653_	5	115841162	rs34852	5	115825420	T	C	0.585597	-0.00174199	0.00103858	0.0934864	-0.20529	0.0296169	4.16385e-12	0.00848554	0.0052051	0.103051	0.103051	0.138475	3	0.348694
	ATG14	sQTL_BrainMeta	ENSG00000126775.9	14	55389110	rs7146752	14	55272189	G	A	0.449306	-0.00120828	0.00100858	0.230918	0.0699277	0.00863485	5.57297e-16	-0.017279	0.0145802	0.235978	0.235978	0.464724	15	0.481662
	ATG16L1	sQTL_BrainMeta	ENSG00000085978.22	2	233252862	rs3792112	2	233267963	C	T	0.486482	-0.000569925	0.00101736	0.575341	0.054593	0.0083378	5.84527e-11	-0.0104395	0.0187034	0.576733	0.576733	0.494764	20	0.735297
	ATG16L2	sQTL_BrainMeta	chr11:72525608:72527208:clu_291786_	11	72815363	rs6592490	11	72808711	A	C	0.521057	0.00185762	0.00104235	0.0747252	0.20525	0.0269198	2.4498e-14	0.00905049	0.0052153	0.0826748	0.0826748	0.00354628	16	0.319926
	ATG2B	sQTL_BrainMeta	ENSG00000066739.12	14	96321268	rs1770547	14	96295220	A	C	0.283706	0.00207592	0.00113694	0.0678674	0.0659888	0.00918743	6.84416e-13	0.0314587	0.0177773	0.0767934	0.0767934	0.301846	3	0.311762
	ATG4B	sQTL_BrainMeta	chr2:242598602:242606064:clu_242365_	2	241662918	rs6709768	2	241666621	C	G	0.393604	0.00226899	0.00106885	0.0337687	-0.252591	0.0286243	1.10095e-18	-0.00898284	0.00435227	0.0390233	0.0390233	0.07108	19	0.243779
	ATG7	sQTL_BrainMeta	chr3:11324124:11340160:clu_137461_	3	11290456	rs2256773	3	11344855	C	G	0.366453	-0.0024012	0.00104082	0.0210528	0.170031	0.0310107	4.18245e-08	-0.0141222	0.00664114	0.0334646	0.0334646	0.0758424	20	0.232716
	ATIC	sQTL_BrainMeta	ENSG00000138363.15	2	215330864	rs7594345	2	215314528	C	T	0.51203	0.000420413	0.00101728	0.679408	0.0735899	0.00833085	1.01526e-18	0.00571292	0.0138388	0.679738	0.906902	0.66385	18	0.8041
	ATL1	sQTL_BrainMeta	chr14:50999591:51026853:clu_250815_	14	50546504	rs1265879	14	50411265	A	G	0.16765	-0.000105598	0.00037312	0.777167	0.226244	0.0382609	3.35542e-09	-0.000466742	0.00165108	0.777415	0.777415	0.897338	4	0.864407
	ATM	sQTL_BrainMeta	chr11:108094413:108098322:clu_292992_	11	108225641	rs4312032	11	107998817	A	G	0.375668	0.00189972	0.00104012	0.0677842	-0.162195	0.0279726	6.69712e-09	-0.0117126	0.00672341	0.0814982	0.0814982	0.0782954	10	0.318359
	ATMIN	sQTL_BrainMeta	chr16:81075086:81075886:clu_40193_	16	81041881	rs2970077	16	81041195	A	G	0.086029	0.000231709	0.000374588	0.536199	0.52405	0.0533609	9.1561e-23	0.000442151	0.000716211	0.537006	0.537006	0.249962	15	0.706905
	ATN1	sQTL_BrainMeta	ENSG00000111676.15	12	6933392	rs7310161	12	6947971	T	A	0.491095	-0.00106527	0.00103272	0.302299	0.0502149	0.00834688	1.78771e-09	-0.0212142	0.0208662	0.309306	0.309306	0.209431	3	0.548757
	ATOX1	sQTL_BrainMeta	ENSG00000177556.12	5	151757424	rs1972779	5	151760964	C	T	0.422595	-0.0031657	0.0010561	0.00272172	0.0587538	0.00851089	5.07839e-12	-0.0538807	0.0195964	0.00596822	0.00596822	0.000266424	12	0.117541
	ATP10B	sQTL_BrainMeta	chr5:160211004:160212743:clu_46824_	5	160784867	rs12515558	5	160834274	G	A	0.296424	-0.00211264	0.00115328	0.0669723	-0.196116	0.0328315	2.32349e-09	0.0107724	0.00615091	0.0798846	0.0798846	0.157448	12	0.315514
	ATP11A	sQTL_BrainMeta	chr13:113534963:113536190:clu_64929_	13	112881262	rs3742232	13	112882997	C	T	0.462269	-0.00144444	0.00102419	0.158444	-0.275642	0.0283221	2.19304e-22	0.00524028	0.00375446	0.162791	0.162791	0.0757166	11	0.409195
	ATP13A2	sQTL_BrainMeta	ENSG00000159363.19	1	16998943	rs9435734	1	16984695	G	A	0.523436	-8.19003e-05	0.000352692	0.816371	0.0902279	0.00835326	3.3853e-27	-0.000907704	0.00390981	0.816413	0.816413	0.587864	20	0.889407
	ATP13A3	sQTL_BrainMeta	chr3:194126845:194132928:clu_33042_	3	194409157	rs1532683	3	192569405	A	T	0.39688	-0.000868465	0.00101823	0.393704	-0.132219	0.0238071	2.7955e-08	0.00656837	0.00779133	0.399209	0.399209	null	null	0.619761
	ATP13A4	sQTL_BrainMeta	chr3:193232660:193299496:clu_33019_	3	193548289	rs9856156	3	193596806	A	G	0.469275	0.000504604	0.000356685	0.157154	-0.164421	0.0261069	3.01536e-10	-0.00306898	0.00222339	0.167491	0.167491	0.862809	8	0.41286
	ATP1A2	sQTL_BrainMeta	ENSG00000018625.15	1	160129675	rs4656880	1	160126615	C	T	0.074499	0.00220706	0.00198298	0.265709	0.198638	0.0143207	9.54218e-44	0.011111	0.010015	0.267243	0.513543	0.637263	4	0.513063
	ATP1A3	sQTL_BrainMeta	ENSG00000105409.19	19	41982039	rs9304600	19	41963821	G	A	0.342954	-0.00222584	0.00113446	0.0497599	0.0634107	0.00847281	7.20805e-14	-0.0351019	0.0184953	0.0577111	0.0577111	0.0832504	7	0.280425
	ATP1B1	sQTL_BrainMeta	ENSG00000143153.13	1	169119209	rs909926	1	169086839	G	A	0.41014	-1.75403e-05	0.000352857	0.960354	0.0485451	0.00833911	5.83633e-09	-0.000361319	0.0072689	0.960356	0.837608	null	null	0.976422
	ATP1B2	sQTL_BrainMeta	ENSG00000129244.9	17	7652198	rs1642762	17	7651454	C	T	0.441425	0.00274705	0.00105276	0.00907058	0.0459025	0.00838299	4.35837e-08	0.0598453	0.0254057	0.0184934	0.0184934	0.0152274	7	0.187745
	ATP1B3	sQTL_BrainMeta	ENSG00000069849.11	3	141901336	rs2902145	3	141926942	G	A	0.487347	0.0008633	0.00101147	0.393377	0.0600956	0.00861146	2.98215e-12	0.0143654	0.0169565	0.396886	0.396886	0.880361	6	0.618114
	ATP23	sQTL_BrainMeta	ENSG00000166896.9	12	57932593	rs4553410	12	57907428	A	G	0.4492	-0.00121439	0.00102152	0.234516	0.0913579	0.00832773	5.30758e-28	-0.0132926	0.011247	0.237251	0.237251	0.155533	20	0.482844
	ATP2B2	sQTL_BrainMeta	chr3:10420094:10429961:clu_25868_	3	10383344	rs4684687	3	10399463	T	C	0.407792	-0.000476925	0.000355351	0.179556	-0.371785	0.0289873	1.1755e-37	0.0012828	0.000961014	0.18193	0.108363	0.160515	20	0.428251
	ATP2B4	sQTL_BrainMeta	ENSG00000058668.15	1	203685434	rs12030160	1	203698013	T	G	0.280796	0.000481194	0.00109985	0.661742	0.0559632	0.0093254	1.9591e-09	0.0085984	0.0197052	0.662582	0.662582	null	null	0.793755
	ATP2C1	sQTL_BrainMeta	chr3:130718503:130720064:clu_142294_	3	131000440	rs852227	3	130936628	T	C	0.179444	0.00210985	0.00114179	0.0646251	-0.329893	0.0476685	4.4984e-12	-0.00639556	0.00358234	0.0742128	0.0372635	0.221034	14	0.310309
	ATP2C2	sQTL_BrainMeta	ENSG00000064270.13	16	84416357	rs1813379	16	84403729	T	C	0.322083	0.00240567	0.00110296	0.0291751	0.0724998	0.00901853	9.05882e-16	0.0331818	0.0157633	0.0352905	0.0352905	0.0617113	17	0.236476
	ATP5F1A	sQTL_BrainMeta	ENSG00000152234.16	18	46092291	rs9945606	18	46093359	G	A	0.427178	0.00163082	0.00105088	0.120693	0.154948	0.0083992	5.41274e-76	0.010525	0.00680606	0.122006	0.122006	0.0485629	20	0.370202
	ATP5F1C	sQTL_BrainMeta	ENSG00000165629.20	10	7797981	rs10905232	10	7798499	C	T	0.424184	0.000558819	0.00104326	0.592201	0.0912288	0.0085212	9.52865e-27	0.00612546	0.0114499	0.592664	0.592664	0.843968	19	0.746184
	ATP5IF1	sQTL_BrainMeta	ENSG00000130770.18	1	28241507	rs796848	1	28221353	G	A	0.476808	-0.000327057	0.00101659	0.747664	0.145025	0.00833891	9.58821e-68	-0.00225517	0.00701092	0.747706	0.938474	0.351343	19	0.844305
	ATP5MC1	sQTL_BrainMeta	ENSG00000159199.14	17	48894318	rs1962412	17	48892897	T	C	0.2943	-0.000452964	0.000357257	0.204836	0.237148	0.00854442	1.52796e-169	-0.00191005	0.00150804	0.205308	0.206541	0.0213995	20	0.450367
	ATP5MC2	sQTL_BrainMeta	ENSG00000135390.21	12	53655067	rs4759279	12	53671104	C	T	0.532507	0.00190867	0.00102704	0.0631087	0.179784	0.00829906	4.57238e-104	0.0106165	0.00573361	0.0640799	0.105136	0.0484481	20	0.29345
	ATP5MC3	sQTL_BrainMeta	ENSG00000154518.10	2	175178984	rs268231	2	175182595	A	C	0.141985	-0.00057205	0.000377826	0.130011	0.0990355	0.0115717	1.14393e-17	-0.00577621	0.00387429	0.135986	0.135986	0.555997	15	0.385517
	ATP5PB	sQTL_BrainMeta	ENSG00000116459.11	1	111455818	rs12740822	1	111472670	T	C	0.405564	-1.14039e-05	0.000352689	0.974205	0.0583472	0.00882342	3.77207e-11	-0.00019545	0.00604473	0.974206	0.974206	0.797714	6	0.983996
	ATP5PF	sQTL_BrainMeta	ENSG00000154723.13	21	25726088	rs188530	21	25876210	C	T	0.079807	0.00229312	0.00191076	0.230097	0.136075	0.0154213	1.10603e-18	0.0168519	0.0141712	0.234377	0.188714	0.359818	14	0.479894
	ATP5PO	sQTL_BrainMeta	ENSG00000241837.7	21	33909633	rs2211873	21	33912430	A	G	0.308324	0.00155861	0.00107042	0.145373	0.275838	0.00883684	6.75655e-214	0.00565044	0.00388482	0.145811	0.504251	0.0796161	20	0.393468
	ATP6V0A1	sQTL_BrainMeta	ENSG00000033627.17	17	42490713	rs62075854	17	42551517	C	T	0.618442	0.000274548	0.00104265	0.792306	0.07279	0.00833409	2.45809e-18	0.00377178	0.0143306	0.792398	0.792398	0.354115	14	0.87437
	ATP6V0A2	sQTL_BrainMeta	chr12:124221087:124221606:clu_86969_	12	123736799	rs2333836	12	123735996	C	G	0.413812	-0.000950484	0.00106627	0.372708	-0.715163	0.0323161	1.61571e-108	0.00132904	0.00149215	0.373095	0.70818	0.60187	20	0.600578
	ATP6V0B	sQTL_BrainMeta	chr1:44440779:44441762:clu_103111_	1	43975598	rs4660262	1	43916852	G	A	0.222401	-0.00095589	0.00117365	0.415384	-0.214448	0.035924	2.37993e-09	0.00445744	0.0055236	0.419678	0.419678	0.360312	12	0.63372
	ATP6V0E2	sQTL_BrainMeta	chr7:149575835:149576424:clu_308472_	7	149879041	rs4401760	7	149873604	A	C	0.357862	0.000662268	0.00101755	0.515148	0.430073	0.0290126	1.02955e-49	0.0015399	0.00236828	0.515552	0.678262	0.768825	20	0.694251
	ATP6V1B2	sQTL_BrainMeta	ENSG00000147416.11	8	20212100	rs10503675	8	20215320	G	A	0.332761	0.000315929	0.000353512	0.37149	0.0533952	0.00929761	9.30726e-09	0.00591681	0.00670037	0.377205	0.377205	0.135204	5	0.603405
	ATP6V1C2	sQTL_BrainMeta	ENSG00000143882.12	2	10753105	rs12479124	2	10730230	T	C	0.210341	-0.00315183	0.00123354	0.0106155	0.0699585	0.00950533	1.84012e-13	-0.0450529	0.0186648	0.0157877	0.0448116	0.0139206	20	0.17434
	ATP6V1E1	sQTL_BrainMeta	ENSG00000131100.13	22	17610442	rs2254520	22	17692792	A	T	0.157071	0.00366455	0.00136651	0.00732523	0.15357	0.0119125	5.02469e-38	0.0238623	0.00908875	0.00865264	0.0821785	0.0283613	20	0.139255
	ATP6V1E2	sQTL_BrainMeta	chr2:46768592:46769356:clu_89930_	2	46541835	rs3754553	2	46541996	C	T	0.4687	-0.00139593	0.00101525	0.169141	0.332026	0.0305547	1.66243e-27	-0.00420429	0.00308212	0.172539	0.151706	0.0434902	14	0.418146
	ATP6V1H	sQTL_BrainMeta	ENSG00000047249.18	8	53779550	rs6991513	8	53832978	C	G	0.216539	-0.0019701	0.00124598	0.113842	0.0896881	0.00974586	3.49107e-20	-0.0219661	0.014096	0.119157	0.119157	0.0447764	20	0.368301
	ATP7B	sQTL_BrainMeta	chr13:52531743:52539008:clu_135683_	13	51961240	rs9316562	13	51962130	C	T	0.552608	-0.00127449	0.00102138	0.2121	-0.130888	0.0236414	3.0879e-08	0.00973728	0.00799922	0.223498	0.223498	0.311899	20	0.470271
	ATP8A1	sQTL_BrainMeta	ENSG00000124406.16	4	42532739	rs1870611	4	42610814	A	G	0.504183	8.28781e-06	0.0010162	0.993493	0.0688207	0.00835016	1.69584e-16	0.000120426	0.014766	0.993493	0.284041	0.364687	17	0.996799
	ATP8A2	sQTL_BrainMeta	chr13:26112199:26114457:clu_62756_	13	25539190	rs7985444	13	25521121	C	T	0.416349	-0.000723103	0.00101032	0.474165	-0.156973	0.0271176	7.09643e-09	0.00460653	0.00648524	0.477512	0.477512	0.33433	15	0.669854
	ATP8B2	sQTL_BrainMeta	chr1:154318021:154318707:clu_107632_	1	154345888	rs1194592	1	154351908	C	G	0.555718	-0.000557924	0.00102978	0.587962	-0.187453	0.0279313	1.92994e-11	0.00297634	0.00551138	0.589173	0.589173	0.173699	11	0.743684
	ATP8B4	sQTL_BrainMeta	chr15:50171656:50175338:clu_19950_	15	49881300	rs690944	15	49749541	C	G	0.142543	0.00230969	0.00132149	0.0804997	-0.248923	0.0388349	1.45726e-10	-0.00927871	0.00550264	0.0917514	0.0917514	0.125396	6	0.332716
	ATP9B	sQTL_BrainMeta	chr18:76856649:76870355:clu_25419_	18	79103502	rs6506745	18	79266203	A	G	0.0986875	-0.00406708	0.00181848	0.0253172	-0.321386	0.0487944	4.50253e-11	0.0126548	0.00597556	0.0341949	0.0341949	0.0288374	5	0.233729
	ATPAF1	sQTL_BrainMeta	chr1:47100259:47101569:clu_211739_	1	46635242	rs723334	1	46634049	T	C	0.25755	0.00128027	0.00112442	0.254866	0.35263	0.031314	2.04179e-29	0.00363063	0.00320491	0.257284	0.257284	0.371791	20	0.503019
	ATPAF2	sQTL_BrainMeta	chr17:17919574:17924437:clu_147363_	17	18018692	rs2955375	17	18081663	T	A	0.0812519	-0.00395585	0.00168245	0.0187104	0.41776	0.0547882	2.44044e-14	-0.00946921	0.00421443	0.0246493	0.0246493	0.916082	3	0.206916
	ATPSCKMT	sQTL_BrainMeta	ENSG00000150756.14	5	10237702	rs11133605	5	10236744	A	G	0.490909	-0.000939985	0.00101773	0.355689	0.0608951	0.00834942	3.02379e-13	-0.0154361	0.0168463	0.359513	0.359513	0.639258	11	0.589914
	ATR	sQTL_BrainMeta	ENSG00000175054.16	3	142513870	rs13067795	3	142545016	C	A	0.407791	0.00028333	0.000353669	0.423064	0.0712483	0.00835598	1.50681e-17	0.00397666	0.00498575	0.4251	0.4251	0.216157	20	0.636636
	ATRIP	sQTL_BrainMeta	ENSG00000164053.21	3	48457179	rs6794875	3	48414217	G	A	0.459707	-0.00037461	0.000354317	0.290387	0.0885024	0.00834082	2.65571e-26	-0.00423276	0.0040233	0.29277	0.29277	0.0301339	12	0.535414
	ATRN	sQTL_BrainMeta	ENSG00000088812.18	20	3561068	rs583540	20	3653637	A	G	0.419044	-0.00372799	0.00105715	0.000421169	0.0868275	0.00856702	3.85997e-24	-0.0429356	0.0128912	0.000866593	0.000866593	0.000103304	16	0.0497648
	ATRNL1	sQTL_BrainMeta	ENSG00000107518.18	10	115521307	rs2249295	10	115923021	G	A	0.213146	0.000632261	0.000360336	0.0793201	0.0915373	0.0102687	4.91523e-19	0.00690714	0.00401203	0.0851403	0.0851403	0.157499	20	0.321997
	ATXN1	sQTL_BrainMeta	chr6:16753578:16754274:clu_243017_	6	16753695	rs562760	6	16749780	T	G	0.480299	-0.000794258	0.00101804	0.435281	0.168871	0.0282218	2.18108e-09	-0.00470333	0.0060795	0.439145	0.439145	0.416156	11	0.644496
	ATXN10	sQTL_BrainMeta	chr22:46136418:46156723:clu_122505_	22	45750690	rs4823322	22	45760945	C	G	0.401287	-0.000635154	0.00101735	0.532417	0.5603	0.0282649	1.87784e-87	-0.0011336	0.00181663	0.53262	0.81471	0.667034	20	0.705123
	ATXN1L	sQTL_BrainMeta	chr16:71881974:71883527:clu_39721_	16	71848847	rs28697038	16	71918451	G	C	0.265239	-0.00342149	0.00126272	0.0067361	-0.187373	0.0328441	1.16402e-08	0.0182603	0.00746058	0.0143822	0.0143822	0.000251922	20	0.167543
	ATXN2L	sQTL_BrainMeta	chr16:28846720:28846867:clu_37130_	16	28835473	rs9931989	16	28894763	G	C	0.349744	-0.00228404	0.00104727	0.0291872	-0.913785	0.0292425	2.33525e-214	0.00249954	0.00114887	0.029581	0.139247	0.0601789	17	0.224289
	ATXN3	sQTL_BrainMeta	ENSG00000066427.24	14	92075558	rs2295174	14	92039256	C	A	0.22485	-0.000496573	0.000357176	0.164445	0.152804	0.00975699	2.79378e-55	-0.00324973	0.00234666	0.166104	0.0505232	0.11595	12	0.411741
	ATXN7L2	sQTL_BrainMeta	ENSG00000162650.16	1	109488141	rs10776698	1	109471008	C	T	0.294961	0.000458768	0.00106963	0.667993	0.0879289	0.0100341	1.90122e-18	0.00521749	0.0121793	0.668366	0.668366	0.281765	14	0.796818
	ATXN7L3	sQTL_BrainMeta	ENSG00000087152.15	17	44195959	rs7218599	17	44170978	A	T	0.145384	0.000763749	0.0014943	0.609274	0.0850281	0.0117504	4.6152e-13	0.00898232	0.0176179	0.610164	0.610164	0.0161538	9	0.757392
	AUH	sQTL_BrainMeta	chr9:94118437:94123910:clu_76136_	9	91358892	rs773519	9	91181962	C	T	0.182769	0.000451581	0.000375082	0.228608	0.263271	0.0405269	8.23707e-11	0.00171527	0.00144896	0.236494	0.236494	0.642402	13	0.48209
	AURKAIP1	sQTL_BrainMeta	ENSG00000175756.13	1	1374612	rs4970444	1	1385384	G	A	0.0635534	-0.000821626	0.00148044	0.578903	0.217159	0.0145063	1.15337e-50	-0.00378352	0.00682198	0.579164	0.47532	0.767157	9	0.73652
	AVEN	sQTL_BrainMeta	chr15:34264085:34264909:clu_18744_	15	33972296	rs541098	15	34066124	T	C	0.206016	0.000455943	0.000356429	0.200829	0.219179	0.0327994	2.35023e-11	0.00208023	0.00165573	0.208978	0.208978	0.654488	10	0.453972
	AVL9	sQTL_BrainMeta	chr7:32613030:32620414:clu_301828_	7	32577110	rs3864437	7	32718138	G	T	0.270954	-0.00209791	0.00116589	0.0719551	0.280504	0.037273	5.24473e-14	-0.00747907	0.00427358	0.0801059	0.0801059	0.0538926	12	0.315514
	AVPI1	sQTL_BrainMeta	chr10:99439670:99446523:clu_284927_	10	97683339	rs7922907	10	97754888	A	G	0.223465	0.00166976	0.00125557	0.183558	0.843163	0.0354331	3.68099e-125	0.00198035	0.00149145	0.184242	0.0329914	0.446377	20	0.430666
	AVPR1A	sQTL_BrainMeta	ENSG00000166148.4	12	63146980	rs11175031	12	63544812	G	T	0.3886	4.7903e-05	0.0010296	0.962891	0.0606008	0.00851044	1.07335e-12	0.000790468	0.0169902	0.962892	0.962892	0.503906	16	0.977479
	AXDND1	sQTL_BrainMeta	chr1:179394789:179398653:clu_109202_	1	179427586	rs6425534	1	179345488	A	C	0.505328	-0.00146049	0.00101642	0.150747	-0.17479	0.0311038	1.91425e-08	0.00835565	0.00600215	0.163889	0.163889	0.249484	9	0.410291
	AXIN2	sQTL_BrainMeta	ENSG00000168646.13	17	65545105	rs28684769	17	65536649	C	G	0.335018	0.00207631	0.00104979	0.0479475	0.0744872	0.00908656	2.45405e-16	0.0278747	0.014498	0.0545223	0.0545223	0.013787	13	0.273309
	AZI2	sQTL_BrainMeta	chr3:28373445:28373860:clu_26517_	3	28332161	rs4270464	3	28555215	T	G	0.255409	-0.000317739	0.00116532	0.785112	-0.237505	0.0310241	1.92554e-14	0.00133782	0.00490961	0.785245	0.785245	0.442376	16	0.869782
	AZIN1	sQTL_BrainMeta	ENSG00000155096.14	8	102860086	rs2436865	8	102806542	T	G	0.427664	0.00243599	0.00103797	0.0189312	0.0519858	0.00845087	7.67371e-10	0.0468587	0.0213701	0.0283272	0.0283272	0.0184794	7	0.220104
	AZIN2	sQTL_BrainMeta	ENSG00000142920.17	1	33102298	rs587910	1	33177760	A	G	0.234502	-0.000279673	0.000354787	0.43053	0.0600026	0.0103274	6.24579e-09	-0.00466102	0.00596704	0.434727	0.434727	0.960168	9	0.641978
	AZU1	sQTL_BrainMeta	ENSG00000172232.10	19	828557	rs595844	19	830854	T	C	0.478124	-0.000160634	0.000354308	0.650279	0.0462894	0.00835556	3.02555e-08	-0.00347022	0.00767978	0.651367	0.651367	0.591105	5	0.787223
	B3GALNT2	sQTL_BrainMeta	chr1:235667201:235667441:clu_219621_	1	235504021	rs696245	1	235503218	C	G	0.495747	0.00198367	0.00102109	0.0520535	-0.145696	0.0262346	2.7987e-08	-0.0136151	0.00742481	0.0666934	0.0666934	0.713549	5	0.2993
	B3GAT1	sQTL_BrainMeta	ENSG00000109956.13	11	134395373	rs893950	11	134392444	A	T	0.486738	0.00129351	0.0010276	0.208112	0.1104	0.00831669	3.25442e-40	0.0117166	0.00934969	0.21015	0.155576	0.368511	14	0.4554
	B3GAT3	sQTL_BrainMeta	ENSG00000149541.10	11	62618725	rs661182	11	62657425	C	T	0.313822	-0.000843346	0.00120166	0.482793	0.355284	0.00953256	4.90922e-304	-0.00237372	0.00338285	0.482871	0.473034	0.202121	16	0.672708
	B3GLCT	sQTL_BrainMeta	ENSG00000187676.8	13	31266125	rs1849164	13	31278760	A	T	0.293509	-0.0010931	0.00105225	0.298888	0.0668426	0.0093229	7.51542e-13	-0.0163533	0.0159066	0.30391	0.30391	0.52693	18	0.544868
	B3GNT4	sQTL_BrainMeta	ENSG00000176383.9	12	122206316	rs12870	12	122208273	T	C	0.4206	0.000303502	0.000353398	0.390445	0.0493384	0.00843641	4.96692e-09	0.00615143	0.00723956	0.395493	0.395493	0.562339	12	0.616925
	B3GNTL1	sQTL_BrainMeta	chr17:80908025:80914571:clu_154645_	17	82953422	rs6502011	17	82895301	C	T	0.465818	-0.000408777	0.000354083	0.24831	0.319211	0.0294557	2.2986e-27	-0.00128058	0.00111552	0.250981	0.641175	0.926276	20	0.496391
	B4GALNT1	sQTL_BrainMeta	ENSG00000135454.14	12	57628324	rs2307095	12	57632218	A	G	0.433988	0.00239145	0.00106024	0.024097	0.0501114	0.00835479	1.99861e-09	0.0477227	0.0226043	0.0347527	0.0347527	0.0400163	16	0.234226
	B4GALNT4	sQTL_BrainMeta	chr11:380129:380292:clu_286988_	11	380210	rs10902146	11	386428	G	A	0.478733	0.000736742	0.00102516	0.472348	0.163757	0.028468	8.80346e-09	0.004499	0.0063089	0.475772	0.475772	0.0862175	6	0.6688
	B4GALT4	sQTL_BrainMeta	chr3:118955917:118959046:clu_30159_	3	119238635	rs7641468	3	119242806	C	T	0.379462	0.00161562	0.00102324	0.114354	0.240963	0.0394651	1.02332e-09	0.00670485	0.00438616	0.126354	0.126354	0.327271	12	0.375273
	B4GALT6	sQTL_BrainMeta	ENSG00000118276.11	18	31654041	rs718780	18	31675298	C	T	0.567052	-0.000627857	0.000357521	0.0790644	0.0684504	0.00834475	2.34837e-16	-0.00917244	0.00534143	0.0859376	0.0859376	0.359804	17	0.322896
	B4GALT7	sQTL_BrainMeta	chr5:177031542:177034303:clu_173302_	5	177605921	rs34327383	5	177634707	T	C	0.468297	-0.000251584	0.000353219	0.476304	0.462599	0.0275845	4.02484e-63	-0.000543848	0.000764241	0.476701	0.476701	0.661255	11	0.669294
	B9D2	sQTL_BrainMeta	chr19:41863927:41869863:clu_59000_	19	41360990	rs2317130	19	41355769	C	T	0.297527	0.00176756	0.00113642	0.119857	0.201034	0.0265825	3.94959e-14	0.00879235	0.0057712	0.127637	0.127637	0.656767	8	0.376475
	BAALC	sQTL_BrainMeta	chr8:104195699:104225147:clu_165042_	8	103198195	rs996200	8	103208891	G	A	0.0857288	0.00163221	0.00154087	0.289474	0.331021	0.0468809	1.65433e-12	0.00493084	0.004707	0.294844	0.294844	null	null	0.538123
	BAAT	sQTL_BrainMeta	chr9:104130604:104133600:clu_76663_	9	101369820	rs10760794	9	101396935	C	T	0.513425	0.00259932	0.00104185	0.0125994	0.172747	0.029121	2.9915e-09	0.0150469	0.00654278	0.021461	0.021461	0.267135	4	0.197721
	BABAM1	sQTL_BrainMeta	chr19:17387718:17389654:clu_199830_	19	17277877	rs73509964	19	17270166	T	C	0.410053	-0.00128405	0.00102174	0.208852	0.3603	0.028614	2.34545e-36	-0.00356385	0.0028499	0.211111	0.245152	0.0502402	20	0.456549
	BACE2	sQTL_BrainMeta	ENSG00000182240.16	21	41225165	rs914187	21	41247822	T	C	0.391149	-0.000515626	0.000356547	0.14813	0.127215	0.00854944	4.44711e-50	-0.00405317	0.00281591	0.150042	0.150042	0.29728	17	0.39642
	BACH2	sQTL_BrainMeta	chr6:90959486:90981568:clu_246707_	6	90260808	rs10806425	6	90216893	A	C	0.4141	-0.000319741	0.000354907	0.367633	0.164096	0.0283335	6.9724e-09	-0.0019485	0.00218882	0.373354	0.373354	0.533891	10	0.600799
	BAG1	sQTL_BrainMeta	ENSG00000107262.26	9	33256270	rs589212	9	33334018	C	G	0.157354	-0.00137018	0.00136032	0.313812	0.0646586	0.0101783	2.11701e-10	-0.0211911	0.0213013	0.31982	0.31982	0.228881	4	0.558066
	BAG3	sQTL_BrainMeta	ENSG00000151929.10	10	119664599	rs171909	10	119662927	G	A	0.362426	0.00184415	0.00102768	0.0727378	0.0827356	0.00901546	4.42958e-20	0.0222897	0.0126565	0.0782182	0.0782182	0.196651	7	0.313724
	BAIAP2	sQTL_BrainMeta	chr17:79082309:79083823:clu_263695_	17	81109266	rs4072588	17	81110272	T	G	0.257225	0.00279659	0.0010907	0.0103461	0.317298	0.0336298	3.90898e-21	0.00881377	0.00356212	0.0133496	0.0133496	0.30717	18	0.163749
	BAIAP2L1	sQTL_BrainMeta	ENSG00000006453.14	7	98346370	rs10249366	7	98272548	C	G	0.416641	0.0029793	0.00103733	0.0040778	0.0757164	0.00873499	4.3911e-18	0.0393482	0.0144327	0.00640443	0.00640443	0.00454488	20	0.119549
	BAIAP2L2	sQTL_BrainMeta	ENSG00000128298.18	22	38097833	rs760975	22	38071777	G	C	0.382492	-0.000673227	0.00110921	0.543889	0.101226	0.00846882	6.28155e-33	-0.00665075	0.0109719	0.544408	0.544408	0.427526	20	0.71136
	BAIAP3	sQTL_BrainMeta	chr16:1386400:1388541:clu_34057_	16	1337469	rs111684211	16	1333715	C	T	0.59866	0.00147171	0.0010422	0.157916	-0.333146	0.0375308	6.8934e-19	-0.00441761	0.0031677	0.163142	0.163142	0.477861	12	0.409685
	BANF1	sQTL_BrainMeta	chr11:65770541:65770706:clu_290938_	11	66003153	rs617791	11	65935052	C	G	0.482006	-0.00214674	0.00103217	0.0375404	0.716329	0.0347136	1.32008e-94	-0.00299687	0.00144821	0.0385129	0.0122407	0.0488473	20	0.242494
	BANP	sQTL_BrainMeta	chr16:87985121:88008654:clu_40639_	16	87963282	rs12931143	16	87972459	C	T	0.497748	-0.000271973	0.00106882	0.79914	0.231387	0.0287226	7.88678e-16	-0.0011754	0.00462149	0.799238	0.966328	0.30842	20	0.878456
	BARD1	sQTL_BrainMeta	chr2:215661841:215674136:clu_96492_	2	214803264	rs6715570	2	214808716	T	C	0.290559	0.000360366	0.000355723	0.311036	0.189305	0.0308957	8.9425e-10	0.00190362	0.00190461	0.317561	0.317561	0.331811	20	0.557143
	BAX	sQTL_BrainMeta	ENSG00000087088.20	19	48958306	rs1805419	19	48955847	A	G	0.280558	-0.000588071	0.000358124	0.100572	0.180645	0.0103837	8.70029e-68	-0.0032554	0.00199129	0.102087	0.102087	0.166922	9	0.347681
	BAZ1A	sQTL_BrainMeta	ENSG00000198604.11	14	34814189	rs6571686	14	34752033	A	T	0.488738	0.00167318	0.00102553	0.102781	0.0463521	0.0084299	3.82949e-08	0.0360971	0.0230783	0.11779	0.11779	0.121782	13	0.366604
	BAZ1B	sQTL_BrainMeta	ENSG00000009954.11	7	73481349	rs2237279	7	73447519	C	T	0.478344	-0.000816782	0.000361179	0.0237323	0.0668866	0.00857324	6.1035e-15	-0.0122114	0.00562213	0.0298535	0.0298535	0.390499	4	0.224618
	BAZ2B	sQTL_BrainMeta	chr2:160289874:160294814:clu_94480_	2	159435833	rs3771704	2	159384818	T	C	0.242373	-0.0018882	0.0011617	0.104082	0.159826	0.0266299	1.95185e-09	-0.0118141	0.00753034	0.116679	0.116679	0.139879	4	0.364748
	BBOF1	sQTL_BrainMeta	ENSG00000119636.16	14	74051106	rs4903200	14	74192934	G	T	0.319629	0.00105497	0.00111081	0.342249	0.0798944	0.00858121	1.27369e-20	0.0132045	0.0139756	0.344747	0.690759	0.61295	20	0.577524
	BBOX1	sQTL_BrainMeta	ENSG00000129151.9	11	27084267	rs1899506	11	27120129	G	A	0.442809	-0.000179492	0.000352662	0.610779	0.0564377	0.0083909	1.7432e-11	-0.00318035	0.00626656	0.611796	0.611796	0.584651	13	0.758337
	BBS1	sQTL_BrainMeta	ENSG00000174483.20	11	66522109	rs4930387	11	66682434	A	G	0.468109	-0.00195662	0.00102689	0.0567298	0.0737438	0.00833118	8.63198e-19	-0.0265326	0.014244	0.0625018	0.0625018	0.0189036	14	0.290236
	BBS2	sQTL_BrainMeta	ENSG00000125124.13	16	56493461	rs4784673	16	56492956	A	G	0.385085	0.00230755	0.00104214	0.0268121	0.110103	0.00853495	4.48613e-38	0.0209581	0.00960355	0.0290852	0.0559604	0.0714213	20	0.22312
	BBS7	sQTL_BrainMeta	chr4:122789201:122791013:clu_277087_	4	121868952	rs4833234	4	121773644	C	T	0.450137	0.00159637	0.00103344	0.122416	-0.171823	0.0284132	1.4729e-09	-0.00929074	0.00620767	0.134483	0.134483	0.346831	6	0.383914
	BBS9	sQTL_BrainMeta	chr7:33169653:33217090:clu_301877_	7	33153760	rs4723273	7	33184409	T	C	0.480286	0.00176142	0.00102485	0.085668	-0.333343	0.0330206	5.81379e-24	-0.0052841	0.0031187	0.0902036	0.213236	0.185476	18	0.329714
	BBX	sQTL_BrainMeta	chr3:107510146:107517448:clu_141258_	3	107794950	rs2204260	3	107767050	C	T	0.149605	-0.000534939	0.000359574	0.136829	0.300295	0.0382713	4.27884e-15	-0.00178138	0.00121873	0.143834	0.143834	0.370549	14	0.391941
	BCAP29	sQTL_BrainMeta	ENSG00000075790.12	7	107604708	rs2807	7	107620333	G	A	0.235498	5.04208e-05	0.000354457	0.886884	0.126955	0.00958589	4.88956e-40	0.000397154	0.00279215	0.886891	0.0994798	0.461757	20	0.931443
	BCAR1	sQTL_BrainMeta	ENSG00000050820.17	16	75248117	rs1862737	16	75248066	C	A	0.54	-0.000196588	0.000353422	0.578046	0.0715452	0.00842377	2.00933e-17	-0.00274774	0.00495042	0.578859	0.264827	0.236009	20	0.736483
	BCAR3	sQTL_BrainMeta	ENSG00000137936.18	1	93704446	rs4350209	1	93752248	T	C	0.359095	-0.000259169	0.000354743	0.465033	0.050593	0.00872569	6.70454e-09	-0.00512263	0.00706714	0.468543	0.468543	0.297369	13	0.666151
	BCAS1	sQTL_BrainMeta	chr20:52570234:52601826:clu_157868_	20	53969491	rs4809947	20	53955430	C	T	0.478059	0.00169021	0.00105125	0.107879	-0.515566	0.03124	3.4691e-61	-0.00327835	0.00204868	0.109548	0.226565	0.218129	10	0.357928
	BCAS2	sQTL_BrainMeta	ENSG00000116752.6	1	114574593	rs10776786	1	114651057	C	T	0.171208	-0.00363407	0.00129248	0.00492806	0.124916	0.0115629	3.32769e-27	-0.0290922	0.0106915	0.00650754	0.00650754	0.0312722	20	0.12039
	BCAS4	sQTL_BrainMeta	ENSG00000124243.18	20	50838785	rs2426220	20	50970428	C	T	0.430768	-0.000555942	0.00101717	0.584681	0.152178	0.00834415	2.59426e-74	-0.00365324	0.00668707	0.58485	0.146563	null	null	0.740627
	BCAT1	sQTL_BrainMeta	chr12:25054819:25055881:clu_189282_	12	24902416	rs2291894	12	24901957	G	A	0.344	0.000211253	0.000354388	0.551104	0.205195	0.0293594	2.76702e-12	0.00102952	0.00173335	0.552545	0.552545	0.197961	5	0.716026
	BCCIP	sQTL_BrainMeta	ENSG00000107949.17	10	125838620	rs4075326	10	125836043	T	C	0.473258	-0.000236675	0.000353069	0.502644	0.0788522	0.00839009	5.54734e-21	-0.0030015	0.00448898	0.503727	0.503727	0.563358	20	0.687049
	BCHE	sQTL_BrainMeta	chr3:165496526:165503933:clu_31877_	3	165782442	rs2668200	3	165766963	C	T	0.280643	0.00178305	0.0012465	0.152589	0.201877	0.0342431	3.73731e-09	0.00883232	0.00635368	0.164495	0.164495	0.16655	4	0.410291
	BCKDHA	sQTL_BrainMeta	ENSG00000248098.12	19	41411405	rs4803467	19	41416063	A	C	0.391668	0.00060957	0.00105689	0.564102	0.0538938	0.00857642	3.30075e-10	0.0113106	0.019693	0.565734	0.565734	0.504261	9	0.726393
	BCKDHB	sQTL_BrainMeta	ENSG00000083123.15	6	80226458	rs1040594	6	80330798	C	G	0.167667	-0.00146806	0.00127896	0.25103	0.104085	0.0112497	2.19761e-20	-0.0141044	0.0123818	0.254653	0.254653	0.67623	14	0.500748
	BCKDK	sQTL_BrainMeta	chr16:31121820:31122009:clu_37753_	16	31110593	rs2855475	16	31136227	A	G	0.633833	-0.000592358	0.000357274	0.0973188	0.204754	0.0283764	5.36838e-13	-0.00289303	0.00179037	0.106119	0.106119	0.121396	14	0.352233
	BCL10	sQTL_BrainMeta	ENSG00000142867.14	1	85271204	rs2735593	1	85276655	G	C	0.221191	0.000968836	0.0012726	0.446474	0.124173	0.0101591	2.34513e-34	0.00780229	0.0102684	0.447353	0.207819	0.439505	20	0.651663
	BCL2L13	sQTL_BrainMeta	chr22:18138598:18165980:clu_118914_	22	17669523	rs431554	22	17756697	C	T	0.141138	-0.00408826	0.00142565	0.00413551	-0.263252	0.0383641	6.79393e-12	0.0155298	0.00586943	0.00814779	0.00814779	0.00907444	15	0.136351
	BCL7A	sQTL_BrainMeta	chr12:122468687:122473237:clu_86558_	12	122033056	rs2928282	12	121907201	T	C	0.193234	0.00166904	0.00118254	0.158127	-0.280538	0.0382913	2.36406e-13	-0.00594941	0.00429276	0.165772	0.165772	0.0806747	13	0.411415
	BCL7C	sQTL_BrainMeta	ENSG00000099385.12	16	30863964	rs4290486	16	30878824	C	G	0.389397	0.00136325	0.00104277	0.191098	0.0574941	0.00877218	5.5963e-11	0.0237111	0.0184942	0.199814	0.199814	0.0271055	15	0.445218
	BCL9	sQTL_BrainMeta	chr1:147076704:147078554:clu_106756_	1	147605836	rs3737843	1	147615921	A	T	0.521741	-0.00155451	0.00103852	0.134432	-0.181731	0.0282649	1.27981e-10	0.0085539	0.00586742	0.144878	0.144878	0.169555	9	0.392989
	BCO2	sQTL_BrainMeta	ENSG00000197580.13	11	112200104	rs2518346	11	112220788	T	C	0.27835	0.00321424	0.00114321	0.00492972	0.167989	0.0096721	1.43001e-67	0.0191336	0.00689384	0.00551236	0.00551236	0.00690406	14	0.116802
	BCR	sQTL_BrainMeta	chr22:23648436:23651611:clu_119775_	22	23307837	rs131691	22	23306438	C	T	0.459698	-0.00198132	0.00102147	0.0524198	-0.149114	0.0269301	3.07566e-08	0.0132873	0.00725843	0.0671604	0.0671604	0.766396	4	0.29985
	BDH1	sQTL_BrainMeta	ENSG00000161267.12	3	197541553	rs11718875	3	197542679	A	G	0.416719	-0.000155175	0.00101662	0.878683	0.107301	0.00836344	1.11718e-37	-0.00144617	0.00947515	0.878692	0.85574	0.776658	9	0.927929
	BDH2	sQTL_BrainMeta	ENSG00000164039.15	4	103088731	rs2623060	4	103126347	A	G	0.390875	0.000424993	0.00102226	0.677601	0.089685	0.00846455	3.1311e-26	0.00473874	0.0114071	0.677835	0.677835	0.568702	20	0.803055
	BDP1	sQTL_BrainMeta	chr5:70838092:70840184:clu_169206_	5	71543311	rs61576291	5	71439874	G	A	0.458679	0.00259466	0.0010361	0.0122714	-0.207879	0.0326708	1.98057e-10	-0.0124816	0.0053563	0.0197925	0.0197925	0.00218002	10	0.193064
	BEGAIN	sQTL_BrainMeta	chr14:101012999:101034248:clu_126700_	14	100557287	rs4905974	14	100588895	C	T	0.408958	0.000970361	0.00103254	0.347329	0.158498	0.0276263	9.62396e-09	0.00612223	0.00660133	0.353707	0.353707	0.276089	4	0.584418
	BEND5	sQTL_BrainMeta	chr1:49227142:49238732:clu_211882_	1	48767265	rs11205538	1	48771922	C	T	0.284429	-0.000516405	0.000356784	0.147788	0.534922	0.0352842	6.4708e-52	-0.000965384	0.000670016	0.149631	0.149631	0.797813	20	0.396009
	BEND6	sQTL_BrainMeta	chr6:56846728:56855074:clu_176912_	6	56986103	rs7741507	6	56976272	T	A	0.216805	-0.00120168	0.00109673	0.273215	0.29767	0.0340093	2.08489e-18	-0.00403694	0.00371314	0.276947	0.276947	0.850789	8	0.52151
	BEND7	sQTL_BrainMeta	chr10:13534826:13538766:clu_281268_	10	13494796	rs7916672	10	13492234	C	T	0.400602	0.00345248	0.00105384	0.0010526	-0.163034	0.027419	2.74761e-09	-0.0211765	0.00738017	0.00411286	0.00411286	0.0185639	12	0.104317
	BEST1	sQTL_BrainMeta	chr11:61717899:61722579:clu_290010_	11	61952767	rs195169	11	61953647	T	C	0.391759	0.00182688	0.00102629	0.0750619	-0.324289	0.0315975	1.0332e-24	-0.00563348	0.00321198	0.0794477	0.0794477	0.31448	7	0.315514
	BEST3	sQTL_BrainMeta	chr12:70070163:70070696:clu_192018_	12	69676650	rs775501	12	69674805	G	A	0.100391	-0.00277596	0.00142368	0.0511945	-0.27131	0.0496027	4.50875e-08	0.0102317	0.00557088	0.0662638	0.0662638	0.0298249	17	0.298205
	BET1	sQTL_BrainMeta	ENSG00000105829.13	7	93983572	rs7794610	7	94025440	C	A	0.511035	-0.000678373	0.000358605	0.0585307	0.097118	0.00834037	2.45259e-31	-0.00698504	0.00374088	0.0618706	0.0618706	null	null	0.290199
	BET1L	sQTL_BrainMeta	chr11:205469:205611:clu_10560_	11	205540	rs3830001	11	247200	G	T	0.407267	-0.00244443	0.00105956	0.0210543	0.202899	0.027987	4.1757e-13	-0.0120475	0.00548017	0.0279217	0.0279217	0.0387789	10	0.218469
	BFAR	sQTL_BrainMeta	ENSG00000103429.11	16	14651083	rs8046187	16	14613490	C	G	0.252432	0.000810239	0.00127049	0.523643	0.058563	0.00921516	2.08336e-10	0.0138353	0.0218033	0.52572	0.52572	0.142826	5	0.700127
	BFSP1	sQTL_BrainMeta	chr20:17475674:17479465:clu_155504_	20	17496925	rs6105762	20	17494045	T	G	0.482933	9.29951e-05	0.000352898	0.792151	-0.154655	0.0264989	5.33807e-09	-0.000601308	0.00228417	0.792358	0.792358	0.412019	6	0.87437
	BGLAP	sQTL_BrainMeta	ENSG00000242252.2	1	156242750	rs933489	1	156265329	T	C	0.498839	-6.16121e-05	0.000353106	0.861483	0.0884966	0.00832768	2.23631e-26	-0.000696208	0.00399059	0.861502	0.861502	0.732636	5	0.918186
	BHLHA15	sQTL_BrainMeta	ENSG00000180535.4	7	98213448	rs6465657	7	98187015	C	T	0.46895	-0.000250291	0.00035255	0.477738	0.0795625	0.00838985	2.46637e-21	-0.00314584	0.0044435	0.478967	0.478967	0.000766295	20	0.670555
	BHMT	sQTL_BrainMeta	ENSG00000145692.15	5	79122048	rs651852	5	79113237	T	C	0.496013	-0.000960844	0.00102002	0.3462	0.0730525	0.00841649	3.96867e-18	-0.0131528	0.0140448	0.349023	0.349023	0.728861	20	0.581189
	BHMT2	sQTL_BrainMeta	chr5:78376701:78378608:clu_169469_	5	79081831	rs6889383	5	79301235	T	C	0.3527	-0.000782754	0.00103189	0.448113	-0.226577	0.0326076	3.68958e-12	0.00345469	0.0045813	0.450798	0.741444	0.9686	20	0.654148
	BICC1	sQTL_BrainMeta	chr10:60566383:60573590:clu_222748_	10	58810226	rs6481439	10	58803947	C	A	0.264128	-0.00065447	0.000359102	0.0683764	0.198699	0.0314683	2.71438e-10	-0.00329377	0.00188104	0.0799394	0.0799394	0.449245	7	0.315514
	BICD1	sQTL_BrainMeta	ENSG00000151746.15	12	32245234	rs2728698	12	32316353	T	C	0.215239	0.000512158	0.00109228	0.639149	0.0544978	0.00991358	3.85675e-08	0.00939778	0.0201154	0.640362	0.640362	0.174318	13	0.780055
	BICRA	sQTL_BrainMeta	ENSG00000063169.11	19	47655736	rs2241612	19	47695560	T	A	0.274084	-0.00224883	0.00123625	0.0689003	0.0934666	0.00905707	5.73781e-25	-0.0240603	0.0134306	0.0732204	0.0732204	0.212886	7	0.308794
	BID	sQTL_BrainMeta	chr22:18222254:18257147:clu_6418_	22	17756934	rs181383	22	17735709	C	G	0.167872	0.0030817	0.00128923	0.0168325	0.363171	0.0361446	9.40146e-24	0.00848553	0.00364899	0.0200481	0.0200481	0.0423506	17	0.19333
	BIN1	sQTL_BrainMeta	ENSG00000136717.15	2	127077657	rs3820757	2	127071365	A	G	0.440327	0.000223098	0.000353222	0.527642	0.0622571	0.00837931	1.08719e-13	0.0035835	0.00569407	0.529127	0.529127	0.314675	14	0.702536
	BIN2	sQTL_BrainMeta	chr12:51696925:51717806:clu_190708_	12	51313582	rs4761897	12	51367448	A	G	0.13331	0.00221817	0.00170839	0.19415	0.208424	0.0371921	2.09488e-08	0.0106426	0.00841384	0.205909	0.205909	0.27993	11	0.451182
	BIN3	sQTL_BrainMeta	ENSG00000147439.13	8	22644783	rs4872531	8	22672182	A	G	0.36325	0.00056312	0.00108356	0.603278	0.249185	0.00880204	2.61094e-176	0.00225985	0.00434916	0.603339	0.603339	0.168568	13	0.752964
	BIVM	sQTL_BrainMeta	ENSG00000134897.14	13	102820326	rs9514064	13	102835926	G	A	0.491584	-0.000377202	0.000355215	0.288281	0.173583	0.00831545	9.09242e-97	-0.00217304	0.00204902	0.288904	0.0188568	0.102909	15	0.532192
	BLCAP	sQTL_BrainMeta	ENSG00000166619.15	20	37510201	rs4810805	20	37536191	G	T	0.221593	-5.23738e-05	0.000356257	0.883123	0.0772763	0.00897382	7.22291e-18	-0.000677747	0.00461084	0.88314	0.88314	0.253153	4	0.929871
	BLMH	sQTL_BrainMeta	ENSG00000108578.15	17	30270129	rs6505169	17	30278662	A	G	0.4432	0.000523034	0.00035569	0.141432	0.0777086	0.00852586	7.90628e-20	0.00673071	0.00463641	0.146583	0.146583	0.379166	20	0.39356
	BLOC1S1	sQTL_BrainMeta	ENSG00000135441.7	12	55718062	rs3138137	12	55723197	C	A	0.51378	-0.000334828	0.00102238	0.743291	0.0656998	0.00834101	3.36098e-15	-0.00509634	0.0155748	0.743504	0.743504	0.538892	3	0.841379
	BLVRA	sQTL_BrainMeta	chr7:43798333:43810737:clu_302198_	7	43764936	rs2529584	7	43750705	A	G	0.240937	0.00445871	0.00129098	0.000552876	-0.213604	0.0342452	4.44655e-10	-0.0208737	0.00690844	0.00251544	0.00251544	0.0553749	6	0.0814918
	BLVRB	sQTL_BrainMeta	ENSG00000090013.11	19	40456764	rs268693	19	40457233	A	G	0.485936	-0.000424702	0.000355357	0.232031	0.0626882	0.00833433	5.40751e-14	-0.00677484	0.00573975	0.237867	0.237867	0.194645	9	0.483128
	BLZF1	sQTL_BrainMeta	ENSG00000117475.14	1	169382255	rs1517743	1	169458867	G	C	0.283343	0.0015378	0.00109186	0.159007	0.0921758	0.00953166	4.02471e-22	0.0166833	0.0119704	0.163404	0.163404	0.0947741	20	0.410031
	BMERB1	sQTL_BrainMeta	ENSG00000166780.11	16	15529751	rs153783	16	15508509	G	A	0.272366	0.00127542	0.00037411	0.000651484	0.0913594	0.0097837	9.82494e-21	0.0139605	0.00435931	0.00136258	0.00136258	0.0143551	18	0.0617494
	BMP4	sQTL_BrainMeta	chr14:54422689:54423268:clu_124604_	14	53956260	rs1957860	14	53962637	C	T	0.54196	-0.000179563	0.000353279	0.611261	-0.142291	0.0254614	2.29007e-08	0.00126194	0.00249304	0.612727	0.612727	0.461498	7	0.75883
	BMP7	sQTL_BrainMeta	ENSG00000101144.13	20	57217697	rs6025418	20	57170017	G	A	0.499145	-0.0016185	0.00102347	0.11379	0.060743	0.00844119	6.19938e-13	-0.0266451	0.0172512	0.12246	0.12246	0.16921	10	0.371119
	BMP8A	sQTL_BrainMeta	chr1:39988239:39988679:clu_102641_	1	39522787	rs12402990	1	39502011	G	A	0.330016	0.000889813	0.00106335	0.402704	-0.164512	0.0301405	4.81075e-08	-0.0054088	0.00653918	0.408159	0.408159	0.191031	14	0.626585
	BMPER	sQTL_BrainMeta	ENSG00000164619.10	7	34030367	rs315860	7	33886739	A	G	0.450826	0.00062027	0.000356796	0.0821325	0.0622917	0.00834405	8.3042e-14	0.0099575	0.00588107	0.0904281	0.0904281	0.352169	11	0.330054
	BMPR1A	sQTL_BrainMeta	ENSG00000107779.14	10	86844713	rs2125058	10	86763876	C	T	0.409565	-0.00160906	0.00102606	0.116837	0.0852926	0.00834801	1.66214e-24	-0.0188651	0.0121708	0.121133	0.289012	0.247566	8	0.369778
	BMPR1B	sQTL_BrainMeta	chr4:95797051:95917191:clu_297950_	4	94935970	rs12506593	4	95023234	C	T	0.295963	0.00155389	0.00104457	0.13686	-0.197776	0.0310758	1.96161e-10	-0.0078568	0.00542393	0.147465	0.147465	0.0765447	7	0.393943
	BNIP1	sQTL_BrainMeta	ENSG00000113734.18	5	173154414	rs255295	5	173156065	T	C	0.465424	0.0017729	0.00102042	0.0823136	0.0761351	0.00841554	1.47006e-19	0.0232862	0.0136477	0.0879637	0.0879637	0.0636683	20	0.326532
	BNIP2	sQTL_BrainMeta	chr15:59956319:59957549:clu_20503_	15	59664735	rs4775197	15	59666785	T	C	0.342243	0.000948345	0.00103307	0.358627	0.17151	0.0277548	6.43141e-10	0.00552938	0.00608949	0.363868	0.363868	0.158397	17	0.593575
	BOC	sQTL_BrainMeta	chr3:113003414:113003629:clu_141398_	3	113284675	rs7625933	3	113418275	C	T	0.244971	0.00227016	0.001063	0.0327099	-0.199723	0.0321703	5.35582e-10	-0.0113665	0.00562844	0.0434373	0.0434373	0.254066	8	0.252665
	BOD1L1	sQTL_BrainMeta	ENSG00000038219.13	4	13598231	rs7656085	4	13635710	T	C	0.337192	-0.000352712	0.0011728	0.76361	0.313849	0.00859843	1.08159e-291	-0.00112383	0.00373696	0.763618	0.995977	0.926036	20	0.854398
	BOLA2	sQTL_BrainMeta	ENSG00000183336.8	16	29449010	rs8050176	16	30315250	C	G	0.48073	-0.00190003	0.00104197	0.0682274	0.105324	0.00854826	6.9754e-35	-0.0180399	0.0100007	0.0712543	0.0712543	0.000233827	20	0.30699
	BOLA2-SMG1P6	sQTL_BrainMeta	ENSG00000261740.6	16	29448940	rs11644392	16	30316996	C	T	0.480525	-0.00182339	0.00104098	0.0798426	0.215512	0.00847601	1.29574e-142	-0.00846071	0.00484172	0.0805578	0.00180876	0.000673819	20	0.31642
	BOLA2B	sQTL_BrainMeta	ENSG00000169627.9	16	30193619	rs7195216	16	30324709	T	A	0.480678	-0.00186643	0.00104152	0.0731295	0.066474	0.00856184	8.22984e-15	-0.0280775	0.01608	0.0807912	0.0807912	0.00026797	20	0.31686
	BOLA3	sQTL_BrainMeta	chr2:74372430:74373369:clu_91207_	2	74145773	rs1667601	2	74178928	T	G	0.422931	-0.000385362	0.000354487	0.276994	0.202306	0.0284572	1.16774e-12	-0.00190485	0.0017726	0.282551	0.282551	0.974042	11	0.525551
	BORCS5	sQTL_BrainMeta	ENSG00000165714.11	12	12414155	rs10772552	12	12357163	C	T	0.457692	-0.000157231	0.00100903	0.876172	0.152165	0.00833919	2.18587e-74	-0.00103329	0.0066314	0.876177	0.53487	0.821539	18	0.926771
	BORCS7	sQTL_BrainMeta	ENSG00000166275.16	10	102859610	rs11191414	10	102841808	T	A	0.391391	-0.000811487	0.00103276	0.432017	0.161403	0.00835463	3.7179e-83	-0.00502771	0.00640394	0.432398	0.35041	0.577772	20	0.640401
	BORCS8	sQTL_BrainMeta	ENSG00000254901.8	19	19184747	rs12975290	19	19168984	A	G	0.466858	0.000476186	0.00101724	0.639701	0.100981	0.00832073	6.80632e-34	0.00471562	0.0100811	0.63995	0.63995	0.0869473	9	0.779917
	BPHL	sQTL_BrainMeta	ENSG00000137274.13	6	3135976	rs1534998	6	3137960	T	C	0.311271	-0.00025255	0.00106931	0.813293	0.195951	0.0086858	1.07408e-112	-0.00128884	0.00545734	0.813303	0.859504	0.870296	20	0.887693
	BPNT1	sQTL_BrainMeta	chr1:220236296:220239415:clu_218791_	1	220064514	rs1146773	1	220066106	T	C	0.121409	0.000137195	0.000373143	0.713117	-0.255455	0.0417239	9.21143e-10	-0.000537061	0.00146333	0.71361	0.71361	0.337514	10	0.82275
	BPTF	sQTL_BrainMeta	ENSG00000171634.18	17	67904940	rs11656743	17	67984173	G	A	0.204265	0.00740061	0.00130793	1.52924e-08	0.0684497	0.00999545	7.4846e-12	0.108117	0.0247866	1.28915e-05	1.28915e-05	0.0440238	20	0.00856982
	BRAF	sQTL_BrainMeta	ENSG00000157764.14	7	140822128	rs10487888	7	140799307	T	C	0.56375	0.0007424	0.000359808	0.0390821	0.0913966	0.00834576	6.5526e-28	0.00812284	0.00400604	0.0425964	0.0555874	0.0712986	20	0.251122
	BRD3	sQTL_BrainMeta	ENSG00000169925.17	9	134049420	rs6479631	9	134017699	C	T	0.276395	0.000823767	0.00104108	0.428793	0.129127	0.00879721	8.90299e-49	0.00637953	0.00807422	0.429463	0.242423	0.25845	11	0.639075
	BRD3OS	sQTL_BrainMeta	ENSG00000235106.10	9	134030073	rs481559	9	134018311	G	A	0.355038	0.000410831	0.00102261	0.687871	0.105238	0.00853708	6.47146e-35	0.00390384	0.00972233	0.688028	0.688028	0.393876	12	0.809326
	BRD7	sQTL_BrainMeta	ENSG00000166164.16	16	50341237	rs4555156	16	50357399	G	A	0.209797	-0.000195514	0.000355682	0.582533	0.12898	0.00935878	3.28573e-43	-0.00151586	0.00275986	0.582833	0.582833	0.0445259	15	0.739147
	BRD9	sQTL_BrainMeta	chr5:876327:878470:clu_41096_	5	877283	rs456715	5	785749	T	C	0.0471133	0.00493243	0.00228194	0.0306561	0.686122	0.0829579	1.33143e-16	0.00718885	0.00343755	0.0365038	0.278866	0.0748168	5	0.238592
	BRI3	sQTL_BrainMeta	chr7:97911765:97935795:clu_305462_	7	98294468	rs7787309	7	98271514	A	T	0.416616	0.00288777	0.00103541	0.00528687	-0.219508	0.0308419	1.10143e-12	-0.0131556	0.00506619	0.00941102	0.00941102	0.00325825	19	0.142163
	BRICD5	sQTL_BrainMeta	ENSG00000182685.7	16	2210601	rs26852	16	2211656	A	G	0.487994	0.00184709	0.00105829	0.0809224	0.121026	0.00832157	6.40514e-48	0.0152619	0.00880703	0.083109	0.083109	0.0679182	20	0.320499
	BRINP2	sQTL_BrainMeta	chr1:177140868:177198937:clu_109094_	1	177200766	rs510635	1	177219272	C	T	0.49345	0.00243456	0.00102569	0.0176163	-0.213006	0.0316288	1.64442e-11	-0.0114295	0.00510563	0.025181	0.0826356	0.0184154	5	0.209913
	BRK1	sQTL_BrainMeta	chr3:10157503:10167310:clu_137272_	3	10120722	rs279545	3	9930809	G	A	0.215476	0.000492365	0.000375669	0.189981	-0.394047	0.0353046	6.30165e-29	-0.00124951	0.000959911	0.193022	0.193022	0.334144	11	0.439079
	BRMS1	sQTL_BrainMeta	chr11:66105278:66105714:clu_14405_	11	66338025	rs1625595	11	66310658	C	T	0.5315	-0.000673657	0.0010175	0.507924	0.162461	0.0279179	5.91184e-09	-0.00414658	0.00630343	0.510648	0.510648	0.826679	5	0.691686
	BRSK2	sQTL_BrainMeta	chr11:1478279:1482200:clu_287247_	11	1459010	rs61867511	11	1465816	G	A	0.400974	-0.000994725	0.00105803	0.347131	0.249905	0.0292071	1.16553e-17	-0.00398042	0.00425921	0.350023	0.350023	0.611352	20	0.581826
	BRWD1	sQTL_BrainMeta	ENSG00000185658.14	21	39252867	rs1888487	21	39311333	A	G	0.44	0.00191183	0.0010793	0.0765	0.133105	0.00844464	5.66955e-56	0.0143633	0.00815963	0.0783596	0.0209568	0.130012	20	0.313822
	BSCL2	sQTL_BrainMeta	ENSG00000168000.15	11	62700060	rs529220	11	62806009	A	G	0.0309	-2.6965e-05	0.000392819	0.945272	0.150073	0.0255704	4.38419e-09	-0.00017968	0.0026177	0.945276	0.945276	null	null	0.966479
	BSG	sQTL_BrainMeta	chr19:582578:582750:clu_195748_	19	582664	rs8637	19	582775	A	G	0.524516	-0.00147114	0.00103938	0.156953	0.657681	0.0280398	1.1694e-121	-0.00223686	0.00158325	0.157708	0.216877	0.298335	11	0.404145
	BSPRY	sQTL_BrainMeta	chr9:116116618:116131896:clu_131671_	9	113361977	rs11787602	9	113343432	T	C	0.410736	-0.00162242	0.00102269	0.112642	-0.480849	0.0285273	9.5221e-64	0.00337408	0.00213624	0.114233	0.222539	0.130688	20	0.362191
	BST1	sQTL_BrainMeta	chr4:15724557:15739410:clu_295651_	4	15730361	rs4698413	4	15736259	C	T	0.446968	-8.33233e-05	0.00101608	0.934643	-0.17726	0.0310674	1.15888e-08	0.000470062	0.00573274	0.93465	0.93465	0.550894	6	0.958741
	BTBD1	sQTL_BrainMeta	ENSG00000064726.10	15	83041837	rs28538218	15	83084960	G	A	0.398773	0.000936908	0.00103122	0.363592	0.107824	0.00833579	2.85212e-38	0.0086892	0.00958746	0.364772	0.182436	0.410249	20	0.594062
	BTBD10	sQTL_BrainMeta	chr11:13424825:13427206:clu_11514_	11	13404469	rs7101431	11	13432825	C	A	0.150776	-0.00048965	0.0014893	0.742324	0.226974	0.0405559	2.18617e-08	-0.00215729	0.00657286	0.742752	0.742752	0.136245	4	0.84077
	BTBD16	sQTL_BrainMeta	chr10:124091773:124096009:clu_226245_	10	122334376	rs986960	10	122333038	G	A	0.479194	-0.00147612	0.00102237	0.148791	0.184672	0.0301746	9.35028e-10	-0.00799317	0.00568811	0.159949	0.159949	0.0574694	20	0.405827
	BTBD2	sQTL_BrainMeta	ENSG00000133243.10	19	2010159	rs744385	19	1947777	T	C	0.166466	-0.00207262	0.00150266	0.167802	0.114855	0.0108278	2.7529e-26	-0.0180455	0.0131932	0.171379	0.171379	0.800185	15	0.416368
	BTBD7	sQTL_BrainMeta	chr14:93791211:93799166:clu_126443_	14	93328842	rs942068	14	93532460	C	A	0.135325	-0.00207793	0.00171121	0.224631	0.268982	0.0420506	1.58852e-10	-0.00772518	0.00647543	0.23287	0.23287	0.167122	20	0.47842
	BTBD8	sQTL_BrainMeta	ENSG00000189195.15	1	92132515	rs519623	1	92152766	G	C	0.351381	-0.00235904	0.00105191	0.0249206	0.0592624	0.00880567	1.6963e-11	-0.0398068	0.0187096	0.0333691	0.0333691	0.0159892	18	0.232339
	BTBD9	sQTL_BrainMeta	ENSG00000183826.18	6	38404299	rs9470819	6	38187949	A	G	0.247117	-0.000697557	0.00106151	0.511093	0.0565099	0.00918963	7.78175e-10	-0.012344	0.0188914	0.513487	0.513487	0.0816787	5	0.693436
	BTD	sQTL_BrainMeta	ENSG00000169814.16	3	15661826	rs2470533	3	15656586	G	A	0.340612	0.00199136	0.00111892	0.075123	0.0734696	0.00867534	2.47971e-17	0.0271045	0.0155624	0.0815663	0.0815663	0.0882012	18	0.318377
	BTF3L4	sQTL_BrainMeta	ENSG00000134717.18	1	52073457	rs3015299	1	52089921	C	G	0.0403783	-0.000991116	0.00397891	0.803289	0.374174	0.0233181	6.04759e-58	-0.00264881	0.0106351	0.803312	0.803312	0.961788	10	0.880445
	BTN2A2	sQTL_BrainMeta	ENSG00000124508.17	6	26388985	rs6941966	6	26461951	A	G	0.0642014	0.00212662	0.00167209	0.203434	0.179463	0.0156565	2.03466e-30	0.0118499	0.00937436	0.206204	0.00058476	5.546e-05	20	0.451449
	BTN3A1	sQTL_BrainMeta	chr6:26411809:26413397:clu_174763_	6	26412375	rs6920982	6	26461611	T	C	0.1345	0.00176854	0.00140307	0.207495	-0.307827	0.0464434	3.40238e-11	-0.00574524	0.00463966	0.215609	0.215609	0.00136177	10	0.460846
	BTN3A2	sQTL_BrainMeta	ENSG00000186470.14	6	26371739	rs1624064	6	26378453	C	T	0.41272	-0.00226767	0.0010305	0.0277668	0.0543754	0.00833785	6.96019e-11	-0.041704	0.0200013	0.0370637	0.000144905	0.00213113	16	0.240985
	BTNL9	sQTL_BrainMeta	chr5:180485378:180486150:clu_173687_	5	181058764	rs6601166	5	181059247	G	T	0.259613	0.00134946	0.00126206	0.284955	-0.360406	0.0315742	3.53689e-30	-0.00374428	0.00351709	0.28706	0.28706	0.139867	20	0.53029
	BTRC	sQTL_BrainMeta	chr10:103167622:103190102:clu_225128_	10	101419105	rs3127245	10	101558546	C	T	0.190188	0.000612593	0.000359993	0.0888152	0.451616	0.0367031	8.55945e-35	0.00135645	0.000804708	0.0918656	0.0918656	0.302326	12	0.332976
	BUB3	sQTL_BrainMeta	ENSG00000154473.18	10	123162434	rs2495774	10	123172570	C	A	0.5161	-0.000461992	0.000354891	0.19299	0.0703605	0.00834683	3.46826e-17	-0.00656607	0.00510368	0.198256	0.198256	0.58946	3	0.443841
	BUD23	sQTL_BrainMeta	ENSG00000071462.12	7	73694093	rs10232729	7	73710638	C	T	0.351786	-0.001937	0.00104062	0.0626896	0.198437	0.00907015	4.20572e-106	-0.00976128	0.00526303	0.0636411	0.0156552	0.498358	12	0.292294
	BZW1	sQTL_BrainMeta	chr2:201676713:201677931:clu_240076_	2	200812599	rs11685853	2	200817672	G	A	0.439893	-0.00038426	0.000354244	0.27804	-0.206654	0.0312734	3.89541e-11	0.00185943	0.00173713	0.284436	0.284436	0.692776	20	0.527723
	C10orf143	sQTL_BrainMeta	ENSG00000237489.5	10	130065427	rs593043	10	130082454	A	G	0.114337	0.000160551	0.00142525	0.91031	0.181099	0.0151676	7.33899e-33	0.000886538	0.00787034	0.910314	0.533671	0.0699773	10	0.945029
	C10orf67	sQTL_BrainMeta	chr10:23609744:23633498:clu_281769_	10	23332692	rs6482266	10	23353486	T	C	0.414663	0.0019309	0.00105297	0.06669	-0.179152	0.0257758	3.64225e-12	-0.010778	0.00607865	0.0762147	0.0762147	0.0430928	11	0.311167
	C10orf82	sQTL_BrainMeta	ENSG00000165863.17	10	116666980	rs11197791	10	116668134	A	G	0.493095	2.26577e-05	0.000352703	0.948779	0.0887008	0.00837597	3.31918e-26	0.000255439	0.0039764	0.94878	0.377531	0.568147	17	0.968998
	C10orf90	sQTL_BrainMeta	chr10:128351668:128358810:clu_286497_	10	126666670	rs4962353	10	126684507	A	C	0.395345	0.000718539	0.000359935	0.0459014	-0.35246	0.0290425	6.80661e-34	-0.00203864	0.00103493	0.0488582	0.0488582	0.579709	11	0.263862
	C11orf1	sQTL_BrainMeta	ENSG00000137720.8	11	111882455	rs2186839	11	111663718	T	G	0.267953	0.000453077	0.00115306	0.694367	0.0792061	0.00870302	8.95182e-20	0.00572024	0.0145713	0.694638	0.280242	0.614654	17	0.813285
	C11orf24	sQTL_BrainMeta	chr11:68029193:68030006:clu_14835_	11	68262132	rs2458265	11	68257345	C	T	0.253443	-0.000969231	0.00121985	0.426876	-0.646094	0.034336	5.49841e-79	0.00150014	0.00188972	0.427287	0.494259	0.684556	20	0.638111
	C11orf45	sQTL_BrainMeta	ENSG00000174370.11	11	128902800	rs4937390	11	128909907	C	T	0.4855	-0.000540156	0.000356721	0.129968	0.0498459	0.00840957	3.07976e-09	-0.0108365	0.00738631	0.142346	0.142346	0.201054	6	0.391025
	C11orf49	sQTL_BrainMeta	chr11:47159111:47159196:clu_289005_	11	47137603	rs6485716	11	46960095	A	G	0.147315	-0.00360018	0.0012533	0.00407149	0.51022	0.0510039	1.47048e-23	-0.00705614	0.00255565	0.00576264	0.00576264	0.00266676	20	0.116953
	C11orf54	sQTL_BrainMeta	chr11:93479646:93480463:clu_292672_	11	93746888	rs1284141	11	93748928	G	A	0.379738	-0.00111393	0.00105917	0.292939	-0.294519	0.030586	6.01924e-22	0.00378219	0.00361766	0.295802	0.295802	0.114029	20	0.53919
	C11orf80	sQTL_BrainMeta	ENSG00000173715.18	11	66793983	rs2509565	11	66441251	A	G	0.351891	-0.00101459	0.00112969	0.369123	0.0526101	0.00841526	4.05859e-10	-0.0192851	0.0216933	0.374008	0.374008	0.27939	5	0.60101
	C11orf98	sQTL_BrainMeta	ENSG00000278615.5	11	62664013	rs661182	11	62657425	C	T	0.313822	-0.000843346	0.00120166	0.482793	0.100903	0.00974204	3.86917e-25	-0.00835796	0.0119363	0.483795	0.483795	0.208654	10	0.673354
	C12orf4	sQTL_BrainMeta	chr12:4643468:4647575:clu_188235_	12	4536356	rs4323977	12	4506315	C	T	0.122374	0.00415004	0.0017086	0.0151442	-0.276744	0.0414067	2.33216e-11	-0.014996	0.00656901	0.02244	0.02244	0.534082	5	0.199229
	C12orf43	sQTL_BrainMeta	chr12:121442863:121444124:clu_194503_	12	121005691	rs1169293	12	120988742	G	A	0.0695225	-0.000968802	0.000386252	0.0121344	0.73482	0.057169	8.22436e-38	-0.00131842	0.000535557	0.0138251	0.0325385	0.0024896	16	0.166099
	C12orf54	sQTL_BrainMeta	chr12:48853108:48853239:clu_82181_	12	48459391	rs7310960	12	48466334	G	T	0.424667	0.000638188	0.00101794	0.5307	-0.209085	0.0292933	9.49404e-13	-0.00305229	0.00488731	0.532277	0.532277	0.0842178	15	0.70483
	C12orf57	sQTL_BrainMeta	ENSG00000111678.11	12	6944490	rs7310161	12	6947971	T	A	0.491095	-0.00106527	0.00103272	0.302299	0.0646216	0.00834343	9.54239e-15	-0.0164847	0.0161222	0.30655	0.399363	0.208065	6	0.546219
	C12orf60	sQTL_BrainMeta	ENSG00000182993.5	12	14855126	rs2075268	12	14803542	A	G	0.417128	-5.58619e-05	0.000352858	0.87421	0.0955019	0.00847113	1.7677e-29	-0.00058493	0.00369514	0.874223	0.874223	0.0240216	14	0.925501
	C12orf73	sQTL_BrainMeta	chr12:104347312:104350409:clu_193012_	12	103955082	rs1047490	12	103951278	G	A	0.505368	-0.000293239	0.00035358	0.40691	-0.212462	0.0287205	1.38693e-13	0.0013802	0.00167463	0.409837	0.409837	0.353328	11	0.627798
	C14orf119	sQTL_BrainMeta	ENSG00000179933.6	14	23097980	rs7152325	14	23103410	C	T	0.405792	-0.000592668	0.0010566	0.574854	0.050863	0.00850299	2.20722e-09	-0.0116523	0.0208647	0.576525	0.576525	0.805492	4	0.735191
	C14orf132	sQTL_BrainMeta	ENSG00000227051.7	14	96066666	rs10082	14	96093454	C	T	0.331901	-0.000264851	0.000354552	0.455061	0.0871379	0.00873128	1.86517e-23	-0.00303945	0.00408024	0.45632	0.45632	0.703376	13	0.657427
	C15orf40	sQTL_BrainMeta	ENSG00000169609.14	15	83000041	rs1037403	15	82995439	C	G	0.483835	0.00103952	0.00100625	0.301574	0.166904	0.00831602	1.34463e-89	0.00622822	0.00603686	0.302214	0.734094	0.173882	20	0.544054
	C15orf61	sQTL_BrainMeta	ENSG00000189227.6	15	67525638	rs10518734	15	67597636	G	A	0.21185	-0.00214625	0.00110743	0.0526179	0.106454	0.0101189	6.9635e-26	-0.0201613	0.0105779	0.0566538	0.0566538	0.0373373	20	0.278964
	C16orf72	sQTL_BrainMeta	ENSG00000182831.12	16	9106639	rs7186634	16	9108113	T	G	0.547155	0.000265847	0.000353602	0.452156	0.051342	0.00838683	9.25559e-10	0.00517796	0.00693893	0.455535	0.455535	0.722592	4	0.657068
	C16orf74	sQTL_BrainMeta	chr16:85724383:85733243:clu_187236_	16	85695207	rs4843561	16	85700408	C	T	0.225221	0.000736506	0.00114131	0.518721	-0.179458	0.0314618	1.17023e-08	-0.00410405	0.0064003	0.521374	0.521374	0.34793	7	0.697105
	C16orf87	sQTL_BrainMeta	chr16:46836982:46858298:clu_184934_	16	46813728	rs1978320	16	46854499	G	A	0.392723	0.000575036	0.000357564	0.107791	0.118137	0.0111359	2.7155e-26	0.00486754	0.00306127	0.111826	0.111826	null	null	0.359606
	C16orf89	sQTL_BrainMeta	chr16:5094678:5097879:clu_181885_	16	5046277	rs62036223	16	5039192	C	T	0.463938	-0.00270777	0.00104932	0.00986572	-0.225388	0.0282866	1.61231e-15	0.0120138	0.00489366	0.0140897	0.0140897	0.16476	8	0.166235
	C16orf95	sQTL_BrainMeta	ENSG00000260456.7	16	87200491	rs11639895	16	87300844	G	A	0.356975	-0.000974182	0.00102381	0.341339	0.0893589	0.00838642	1.6492e-26	-0.0109019	0.0115029	0.343256	0.343256	0.351436	20	0.576141
	C17orf100	sQTL_BrainMeta	ENSG00000256806.6	17	6672482	rs9908147	17	6660456	T	C	0.504466	-0.000275708	0.000353892	0.435936	0.131227	0.00830917	3.47467e-56	-0.002101	0.00270007	0.436494	0.436494	0.207559	10	0.642891
	C17orf49	sQTL_BrainMeta	ENSG00000258315.5	17	7016010	rs14309	17	7015774	T	C	0.1364	1.55721e-05	0.000372399	0.966646	0.223858	0.0119717	5.05183e-78	6.95621e-05	0.00166355	0.966646	0.138399	0.0799101	9	0.978756
	C17orf58	sQTL_BrainMeta	ENSG00000186665.10	17	67993784	rs56305452	17	67994384	C	A	0.2149	0.00774749	0.00130434	2.85389e-09	0.0698429	0.00986921	1.47468e-12	0.110927	0.0243816	5.37393e-06	5.37393e-06	0.0170676	20	0.00702194
	C17orf67	sQTL_BrainMeta	chr17:54872541:54910979:clu_151497_	17	56814399	rs6503772	17	56839328	C	A	0.444771	-0.000313619	0.00035386	0.375467	-0.195516	0.0267071	2.46612e-13	0.00160406	0.0018231	0.378938	0.378938	0.75053	8	0.605066
	C17orf75	sQTL_BrainMeta	ENSG00000108666.10	17	32337294	rs2344973	17	32316342	A	G	0.21805	0.000840853	0.00141394	0.552051	0.240794	0.0103411	6.28133e-120	0.003492	0.00587388	0.552181	0.640913	0.0743597	20	0.716019
	C17orf80	sQTL_BrainMeta	chr17:71233134:71238383:clu_262536_	17	73239619	rs59532222	17	73194556	T	C	0.536952	-0.000798993	0.00101745	0.432285	-0.182785	0.0320678	1.19854e-08	0.00437123	0.00561898	0.436605	0.436605	null	null	0.642934
	C17orf97	sQTL_BrainMeta	ENSG00000187624.9	17	420693	rs4567793	17	399065	C	T	0.22295	0.00303389	0.00122157	0.013006	0.185531	0.00941875	2.23883e-86	0.0163524	0.00663629	0.013736	0.0464956	0.108928	11	0.165991
	C18orf25	sQTL_BrainMeta	ENSG00000152242.11	18	46220271	rs17758799	18	46279325	G	A	0.512301	-8.80862e-05	0.00101639	0.930937	0.0492471	0.00833747	3.48968e-09	-0.00178866	0.0206409	0.930945	0.930945	0.156381	18	0.956191
	C18orf54	sQTL_BrainMeta	ENSG00000166845.15	18	54371562	rs1608517	18	54383399	T	C	0.321614	-0.00180771	0.00110467	0.101752	0.0855438	0.00946868	1.64907e-19	-0.021132	0.0131237	0.10735	0.10735	0.106969	20	0.354313
	C19orf12	sQTL_BrainMeta	ENSG00000131943.18	19	29707337	rs7255131	19	29701026	A	G	0.235887	-0.00128469	0.00112306	0.252659	0.142817	0.00992502	6.01567e-47	-0.00899533	0.00788844	0.254154	0.254154	0.4116	16	0.499891
	C19orf44	sQTL_BrainMeta	chr19:16620799:16628041:clu_199713_	19	16513609	rs10409518	19	16495259	T	C	0.127353	-0.000461086	0.000357649	0.197324	0.268757	0.0456387	3.89021e-09	-0.00171562	0.00136227	0.207891	0.207891	0.680974	8	0.453471
	C19orf47	sQTL_BrainMeta	chr19:40840811:40842017:clu_58723_	19	40335507	rs59263025	19	40333338	T	C	0.478787	0.000203552	0.00102168	0.84208	0.748064	0.0269093	4.40275e-170	0.000272105	0.0013658	0.842084	0.842084	0.901803	18	0.906486
	C19orf53	sQTL_BrainMeta	ENSG00000104979.9	19	13776614	rs1469071	19	13772285	G	A	0.414779	0.000227664	0.000353148	0.519141	0.1198	0.00846949	2.00813e-45	0.00190037	0.00295088	0.519574	0.794205	0.853951	7	0.696896
	C19orf54	sQTL_BrainMeta	chr19:41246970:41249810:clu_58930_	19	40742485	rs7255821	19	40746867	T	C	0.330513	0.000831178	0.00115009	0.469862	-0.219808	0.0313677	2.42666e-12	-0.00378138	0.00526002	0.472208	0.472208	0.327403	20	0.668259
	C1GALT1	sQTL_BrainMeta	ENSG00000106392.11	7	7202775	rs10251492	7	7244915	G	A	0.361858	-0.00324545	0.00107588	0.00255679	0.135992	0.00867856	2.43007e-55	-0.023865	0.00805663	0.00305497	0.013781	0.00106083	20	0.0919674
	C1QB	sQTL_BrainMeta	chr1:22980653:22985933:clu_100658_	1	22656800	rs292000	1	22668471	G	A	0.472549	-0.000331874	0.000353878	0.348337	0.209222	0.0284964	2.10348e-13	-0.00158623	0.00170514	0.352235	0.352235	0.306424	9	0.583832
	C1QC	sQTL_BrainMeta	chr1:22970207:22973720:clu_100657_	1	22645471	rs666656	1	22644335	T	G	0.451683	-0.00100754	0.00101873	0.322655	0.363263	0.0310927	1.55308e-31	-0.0027736	0.00281443	0.324383	0.127424	0.0877	9	0.562732
	C1QTNF3	sQTL_BrainMeta	ENSG00000082196.21	5	34030535	rs919309	5	34040857	A	C	0.146007	1.69924e-05	0.000355612	0.961889	0.121561	0.0113203	6.72565e-27	0.000139785	0.00292541	0.961889	0.869654	0.695901	8	0.976841
	C1QTNF4	sQTL_BrainMeta	ENSG00000172247.4	11	47592039	rs7928842	11	47544800	C	T	0.403973	-0.0018142	0.0010456	0.0827251	0.0629037	0.00853011	1.6519e-13	-0.028841	0.0170761	0.0912257	0.0912257	0.0113925	18	0.331884
	C1QTNF6	sQTL_BrainMeta	chr22:37593901:37595364:clu_8526_	22	37198592	rs9610667	22	37200815	C	T	0.496129	0.0031421	0.00105037	0.00277681	-0.296362	0.0278294	1.75773e-26	-0.0106022	0.00368139	0.00397732	0.0145372	0.0559617	9	0.103252
	C1QTNF9B	sQTL_BrainMeta	ENSG00000205863.11	13	23894300	rs9553094	13	23900474	T	C	0.435548	-0.000180055	0.0003533	0.610307	0.0781004	0.00834732	8.25385e-21	-0.00230542	0.00453037	0.610835	0.610835	0.720146	9	0.757752
	C1RL	sQTL_BrainMeta	ENSG00000139178.11	12	7099412	rs2278822	12	7135318	C	T	0.141066	0.000163501	0.000372298	0.660541	0.0917183	0.0124557	1.79106e-13	0.00178264	0.00406637	0.661105	0.294339	0.716484	5	0.79276
	C1orf109	sQTL_BrainMeta	chr1:38155558:38155674:clu_210812_	1	37689944	rs4652965	1	37679373	C	T	0.219387	0.00386538	0.0012776	0.00248222	0.263797	0.0365424	5.24056e-13	0.0146529	0.00525127	0.00526519	0.00526519	0.308359	4	0.115665
	C1orf112	sQTL_BrainMeta	chr1:169819707:169820958:clu_108779_	1	169851191	rs4656724	1	169852347	T	C	0.430366	0.000462469	0.000354656	0.192235	-0.277858	0.0325168	1.28463e-17	-0.00166441	0.00129117	0.197373	0.197373	0.442012	20	0.443271
	C1orf159	sQTL_BrainMeta	chr1:1018367:1019295:clu_206512_	1	1083451	rs36027499	1	1079746	A	G	0.422634	-0.00108134	0.00103634	0.296752	-0.226893	0.02586	1.72621e-18	0.00476588	0.00459972	0.300144	0.300144	0.00116013	19	0.542536
	C1orf174	sQTL_BrainMeta	ENSG00000198912.12	1	3894709	rs6701422	1	3891607	T	C	0.251791	0.000920936	0.00116857	0.430646	0.159945	0.00860662	4.33366e-77	0.00575783	0.00731265	0.43106	0.469701	0.235413	10	0.639816
	C1orf216	sQTL_BrainMeta	ENSG00000142686.8	1	35716385	rs11264193	1	35713408	C	A	0.12316	0.00158955	0.00137969	0.249277	0.0673404	0.010598	2.09669e-10	0.0236046	0.0208223	0.256952	0.256952	0.0653735	10	0.502621
	C1orf35	sQTL_BrainMeta	chr1:228289866:228290011:clu_219248_	1	228102237	rs849749	1	228109044	C	T	0.325975	0.000318701	0.000355309	0.369735	-0.158096	0.0281388	1.9268e-08	-0.00201586	0.00227588	0.375751	0.375751	0.345691	20	0.602554
	C1orf43	sQTL_BrainMeta	chr1:154185100:154186933:clu_215752_	1	154213540	rs6427509	1	154247242	T	C	0.432837	0.00074631	0.00104554	0.475347	-0.273313	0.0350221	5.99784e-15	-0.00273061	0.00384139	0.477185	0.477185	0.488518	16	0.669841
	C1orf50	sQTL_BrainMeta	ENSG00000164008.16	1	42773370	rs68054072	1	42814367	T	C	0.278868	0.000358423	0.00104703	0.732109	0.21179	0.00946507	6.74434e-111	0.00169235	0.00494431	0.732139	0.508902	0.246281	20	0.832371
	C1orf53	sQTL_BrainMeta	ENSG00000203724.11	1	197904998	rs4147201	1	197907973	G	A	0.4998	0.00201533	0.00102781	0.0499024	0.0675815	0.00838283	7.5115e-16	0.0298207	0.0156518	0.0567467	0.0567467	0.0997541	3	0.278964
	C1orf54	sQTL_BrainMeta	chr1:150249040:150253246:clu_107022_	1	150278732	rs10788873	1	150278123	T	A	0.477878	0.00141692	0.00102195	0.1656	0.687542	0.030131	3.01183e-115	0.00206085	0.00148912	0.16638	0.0487972	0.000665427	20	0.411775
	C20orf96	sQTL_BrainMeta	chr20:251908:256609:clu_154663_	20	273617	rs6081706	20	275241	A	G	0.485016	0.00164449	0.001018	0.106221	-0.171105	0.0257998	3.31126e-11	-0.00961101	0.00612352	0.116526	0.116526	0.209499	17	0.364748
	C21orf58	sQTL_BrainMeta	chr21:47731481:47735388:clu_280356_	21	46313520	rs12627400	21	46295192	T	G	0.3774	0.00148058	0.00106105	0.162898	0.184482	0.0321367	9.43773e-09	0.0080256	0.00591899	0.175128	0.175128	0.310636	20	0.421284
	C21orf62	sQTL_BrainMeta	chr21:34166796:34179952:clu_279337_	21	32801064	rs12482132	21	32809916	A	T	0.230695	0.00114453	0.00134283	0.394031	0.255715	0.0345081	1.2603e-13	0.00447582	0.00528589	0.397136	0.397136	0.720244	9	0.618257
	C22orf39	sQTL_BrainMeta	ENSG00000242259.9	22	19399539	rs5748117	22	19311208	C	A	0.032539	-0.0104769	0.00482867	0.0300276	0.123238	0.0129331	1.58978e-21	-0.0850135	0.0401845	0.0343809	0.0343809	0.118348	3	0.234226
	C2CD2	sQTL_BrainMeta	ENSG00000157617.17	21	41919565	rs401217	21	41906415	T	G	0.361935	-0.00152453	0.00104872	0.14603	0.0815123	0.00868739	6.42249e-21	-0.018703	0.0130193	0.150843	0.241043	0.138771	8	0.396848
	C2CD2L	sQTL_BrainMeta	chr11:118985075:118986735:clu_293673_	11	119115195	rs547345	11	119127159	T	C	0.520526	0.000610839	0.000358207	0.0881447	0.37838	0.0299078	1.09705e-36	0.00161435	0.000955248	0.0910309	0.0967365	0.661884	17	0.33161
	C2CD3	sQTL_BrainMeta	chr11:73869739:73872444:clu_15283_	11	74160047	rs550552	11	74388591	G	A	0.157879	0.0032374	0.00111092	0.00356641	0.426601	0.0445184	9.46566e-22	0.00758881	0.00272187	0.00530199	0.024321	0.00775581	20	0.116111
	C2CD6	sQTL_BrainMeta	ENSG00000155754.15	2	201553299	rs2110748	2	201480753	C	A	0.0215586	0.00286342	0.00402161	0.476459	0.175934	0.0269119	6.25976e-11	0.0162756	0.0229938	0.479055	0.479055	null	null	0.670557
	C2orf15	sQTL_BrainMeta	chr2:99812219:99832461:clu_236867_	2	99205877	rs4347885	2	99187544	G	A	0.370296	0.00175908	0.00102491	0.0861022	0.225922	0.0314149	6.40532e-13	0.00778623	0.00466397	0.0950299	0.0950299	0.160364	16	0.337653
	C2orf49	sQTL_BrainMeta	ENSG00000135974.10	2	105343371	rs2576775	2	105356755	T	C	0.274194	0.000566452	0.00109945	0.606404	0.0773854	0.00878362	1.24926e-18	0.00731988	0.0142318	0.607018	0.607018	0.707443	13	0.754931
	C2orf50	sQTL_BrainMeta	chr2:11280680:11284046:clu_232582_	2	11142237	rs36026430	2	11150471	T	G	0.444617	0.00190662	0.00105449	0.0705926	0.191405	0.0296932	1.14767e-10	0.00996115	0.00572184	0.0817008	0.0817008	0.222676	20	0.318515
	C2orf73	sQTL_BrainMeta	chr2:54588079:54591674:clu_234516_	2	54362739	rs10196726	2	54341150	A	G	0.237199	-5.32238e-05	0.000353837	0.880434	0.208987	0.0307625	1.09392e-11	-0.000254675	0.00169352	0.880463	0.880463	0.687752	4	0.928475
	C2orf74	sQTL_BrainMeta	ENSG00000237651.7	2	61154948	rs2592491	2	61136154	G	A	0.414733	-0.000562975	0.00101665	0.579747	0.30775	0.00817923	8.143593e-310	-0.00182933	0.00330385	0.579788	0.653683	0.0554516	20	0.736955
	C2orf76	sQTL_BrainMeta	chr2:120097547:120124012:clu_93266_	2	119353204	rs10170509	2	119357370	G	A	0.420984	-0.00225719	0.00104491	0.030759	0.191453	0.0294331	7.78568e-11	-0.0117898	0.00575089	0.0403563	0.0403563	0.175023	14	0.246966
	C2orf80	sQTL_BrainMeta	chr2:209030539:209033106:clu_96321_	2	208167098	rs7589065	2	208168414	C	T	0.296981	-0.00190338	0.00108493	0.0793648	-0.880195	0.0315998	9.52195e-171	0.00216246	0.00123504	0.0799607	0.115182	0.391385	20	0.315514
	C2orf88	sQTL_BrainMeta	ENSG00000187699.10	2	190041546	rs2664243	2	190273292	C	G	0.254655	-0.00291326	0.00139278	0.0364669	0.0783053	0.00999293	4.64865e-15	-0.0372039	0.0184093	0.0432876	0.0432876	0.00943031	11	0.252665
	C2orf92	sQTL_BrainMeta	ENSG00000228486.10	2	97683640	rs11893601	2	97698446	T	C	0.261794	1.04297e-05	0.000371831	0.977622	0.139986	0.00918459	1.8782e-52	7.45056e-05	0.0026562	0.977623	0.977623	0.134484	20	0.986176
	C3orf18	sQTL_BrainMeta	chr3:50597168:50599153:clu_28236_	3	50560729	rs7429494	3	50930473	A	G	0.125977	0.00294789	0.00176606	0.0950798	0.683891	0.049673	3.97802e-43	0.00431047	0.00260128	0.0975082	0.0975082	0.00395053	20	0.340678
	C3orf20	sQTL_BrainMeta	chr3:14744769:14745844:clu_137672_	3	14703799	rs9869372	3	14715223	A	G	0.0938283	0.000174674	0.000374103	0.640561	-0.376114	0.0514034	2.53762e-13	-0.000464417	0.000996676	0.641239	0.641239	0.431788	13	0.780575
	C3orf33	sQTL_BrainMeta	chr3:155520380:155523386:clu_31674_	3	155804094	rs389893	3	155803138	C	T	0.209176	0.000835925	0.000363834	0.0215879	0.451637	0.0360206	4.60742e-36	0.00185088	0.000819003	0.0238266	0.0591589	0.327226	19	0.203497
	C3orf38	sQTL_BrainMeta	ENSG00000179021.10	3	88159344	rs6785560	3	88220291	G	A	0.154281	-0.00310914	0.00134338	0.0206453	0.0800761	0.0138284	7.00875e-09	-0.0388273	0.0180667	0.0316253	0.0316253	0.00838964	10	0.228844
	C3orf52	sQTL_BrainMeta	chr3:111821812:111823731:clu_141361_	3	112103925	rs3749311	3	112011744	G	T	0.442549	-4.25959e-05	0.000353021	0.903959	-0.165318	0.027909	3.15244e-09	0.000257661	0.00213585	0.903979	0.903979	0.45526	4	0.94157
	C3orf62	sQTL_BrainMeta	ENSG00000188315.8	3	49272914	rs7617915	3	50201579	T	C	0.0862954	-1.56054e-05	0.000356784	0.965112	0.092123	0.0154326	2.38169e-09	-0.000169397	0.00387301	0.965113	0.965113	0.00214329	8	0.978376
	C4orf19	sQTL_BrainMeta	ENSG00000154274.15	4	37538710	rs937944	4	37593641	C	T	0.267934	-0.00370317	0.00128167	0.0038605	0.0728371	0.00876821	9.81905e-17	-0.0508418	0.0186303	0.00635312	0.00635312	0.00383843	14	0.119549
	C4orf33	sQTL_BrainMeta	ENSG00000151470.13	4	129104978	rs1849762	4	129137212	G	A	0.415575	0.0020915	0.00102806	0.0419102	0.0651115	0.00837387	7.51185e-15	0.0321218	0.0163207	0.0490497	0.0490497	0.0383012	20	0.263865
	C4orf36	sQTL_BrainMeta	chr4:87812746:87813216:clu_276203_	4	86891828	rs6823051	4	86889734	G	A	0.542825	0.00107643	0.00100683	0.285015	0.283977	0.0296073	8.68551e-22	0.00379054	0.00356742	0.28799	0.28799	0.360409	18	0.531369
	C4orf47	sQTL_BrainMeta	chr4:186357337:186361694:clu_300012_	4	185438362	rs2310189	4	185436579	G	A	0.0949139	0.00352446	0.00196725	0.0732022	-0.518983	0.0516958	1.02538e-23	-0.00679108	0.00385047	0.0777819	0.0777819	0.0739488	9	0.313339
	C5	sQTL_BrainMeta	chr9:123742532:123744122:clu_77349_	9	120981049	rs1035029	9	120980540	G	A	0.393995	-0.000137902	0.000353242	0.696249	-0.223026	0.0311403	7.95281e-13	0.000618321	0.00158621	0.696677	0.696677	0.759704	14	0.81413
	C5orf49	sQTL_BrainMeta	chr5:7835611:7850988:clu_41399_	5	7843187	rs1482276	5	7844873	G	C	0.5068	0.000228524	0.00101617	0.822067	0.199407	0.0263428	3.74097e-14	0.00114602	0.00509822	0.822144	0.822144	null	null	0.892744
	C5orf63	sQTL_BrainMeta	ENSG00000164241.13	5	127058025	rs10035217	5	127103385	G	A	0.457671	-0.00163802	0.00102342	0.109481	0.0672563	0.00836469	8.94752e-16	-0.0243548	0.0155153	0.116477	0.116477	0.110348	20	0.364748
	C6orf118	sQTL_BrainMeta	chr6:165693599:165695129:clu_248947_	6	165280875	rs9348006	6	165291091	A	C	0.201763	0.00114672	0.00110814	0.300754	0.398081	0.0379696	1.02119e-25	0.00288063	0.00279723	0.303098	0.303098	0.884187	7	0.544608
	C6orf62	sQTL_BrainMeta	ENSG00000112308.13	6	24712429	rs1053598	6	24704310	T	C	0.288217	0.000257466	0.000354808	0.468055	0.0822612	0.00887188	1.82476e-20	0.00312986	0.00432638	0.469412	0.469412	0.447193	20	0.666339
	C6orf89	sQTL_BrainMeta	ENSG00000198663.17	6	36900417	rs6900068	6	36911688	A	G	0.40795	-0.000402532	0.000355019	0.256865	0.0737341	0.0084699	3.16382e-18	-0.00545924	0.00485553	0.260871	0.347199	0.163986	7	0.507359
	C7orf25	sQTL_BrainMeta	ENSG00000136197.13	7	42910515	rs639459	7	42912337	G	T	0.126526	4.05931e-05	0.000374647	0.913718	0.235852	0.0115892	4.55529e-92	0.000172113	0.00158851	0.913719	0.922643	0.444952	20	0.946529
	C7orf50	sQTL_BrainMeta	chr7:1049779:1166893:clu_264320_	7	1068700	rs10229964	7	1012140	G	A	0.42775	-0.000520717	0.000355161	0.142609	0.401779	0.0322058	1.01731e-35	-0.00129603	0.000890054	0.145358	0.162418	0.845778	20	0.392989
	C8G	sQTL_BrainMeta	chr9:139840222:139840537:clu_133880_	9	136945928	rs6560650	9	136909024	G	C	0.262949	-0.000162296	0.00112596	0.88539	-0.291084	0.0397072	2.28833e-13	0.000557559	0.00386891	0.885412	0.885412	0.534664	13	0.930941
	C8orf33	sQTL_BrainMeta	ENSG00000182307.14	8	145059575	rs6599562	8	145062405	G	A	0.19076	0.00102304	0.00119815	0.393189	0.0683175	0.0107782	2.32037e-10	0.0149748	0.0176964	0.397438	0.397438	0.321877	5	0.618483
	C8orf34	sQTL_BrainMeta	ENSG00000165084.16	8	68574989	rs6472415	8	68662570	C	A	0.436946	-0.00171622	0.00101789	0.0917855	0.0614879	0.00840689	2.59317e-13	-0.0279114	0.0169885	0.10039	0.10039	0.106754	19	0.3449
	C8orf58	sQTL_BrainMeta	ENSG00000241852.10	8	22601874	rs10099846	8	22676665	C	T	0.331555	-9.1818e-05	0.00111402	0.934313	0.0614574	0.00891656	5.48218e-12	-0.00149401	0.0181281	0.934317	0.934317	0.564497	8	0.958694
	C9orf24	sQTL_BrainMeta	chr9:34379730:34381367:clu_74035_	9	34380550	rs35763593	9	34363568	G	T	0.468509	-0.00169964	0.00103727	0.101304	-0.187475	0.0312365	1.95143e-09	0.00906594	0.00573535	0.113944	0.132764	0.143453	5	0.362191
	C9orf50	sQTL_BrainMeta	ENSG00000179058.7	9	129616500	rs1558871	9	129637574	G	A	0.188321	0.00223166	0.00108693	0.0400551	0.0704328	0.0105973	3.00522e-11	0.031685	0.0161517	0.0497965	0.0497965	0.0551457	8	0.264696
	C9orf72	sQTL_BrainMeta	chr9:27567162:27573084:clu_73749_	9	27570125	rs10757664	9	27528296	T	C	0.515664	0.00228742	0.00101405	0.0240878	-0.192747	0.0295123	6.52996e-11	-0.0118675	0.00556599	0.0329956	0.0329956	0.0133843	18	0.231685
	C9orf78	sQTL_BrainMeta	chr9:132590531:132591484:clu_78520_	9	129828729	rs10739762	9	129893373	T	C	0.493876	0.00161379	0.00101832	0.113021	-0.302991	0.0316191	9.46894e-22	-0.0053262	0.00340653	0.11793	0.292863	0.122873	12	0.366746
	C9orf85	sQTL_BrainMeta	ENSG00000155621.15	9	71948782	rs12002411	9	71846055	G	A	0.135408	0.00022217	0.0012631	0.860378	0.124053	0.0129328	8.63227e-22	0.00179093	0.0101836	0.860401	0.860401	0.698971	7	0.9177
	CA10	sQTL_BrainMeta	chr17:49708967:49713216:clu_151444_	17	51633731	rs9906611	17	51663458	G	A	0.347045	0.00111809	0.00107133	0.29665	0.170249	0.0270738	3.20895e-10	0.00656736	0.00637879	0.303216	0.303216	0.065139	7	0.544608
	CA11	sQTL_BrainMeta	chr19:49141401:49141497:clu_59473_	19	48638192	rs3848543	19	48638275	T	C	0.134894	-0.000253961	0.000373638	0.496696	-0.854071	0.0383916	1.22546e-109	0.000297353	0.000437683	0.496897	0.151878	0.154309	13	0.682972
	CA12	sQTL_BrainMeta	chr15:63618556:63631018:clu_20629_	15	63332588	rs4984271	15	63386235	A	G	0.0414913	-0.00595569	0.00251736	0.0179887	-0.828254	0.0724536	2.91016e-30	0.00719065	0.00310376	0.0205171	0.0205171	0.0461891	4	0.19524
	CA13	sQTL_BrainMeta	ENSG00000185015.8	8	85252330	rs62527225	8	85251634	C	A	0.287774	0.000398797	0.00124336	0.748407	0.107004	0.00898465	1.05447e-32	0.00372695	0.011624	0.748495	0.665517	0.558111	20	0.844698
	CA4	sQTL_BrainMeta	ENSG00000167434.10	17	60160420	rs4968340	17	60131793	C	T	0.157858	-5.48262e-05	0.00035577	0.877526	0.0857965	0.0123459	3.66893e-12	-0.000639027	0.0041477	0.877556	0.877556	0.998522	3	0.927411
	CA5A	sQTL_BrainMeta	chr16:87925560:87927225:clu_187389_	16	87892786	rs8064148	16	87855127	C	T	0.456808	0.00143332	0.00102708	0.162857	0.179736	0.0296746	1.38762e-09	0.00797455	0.00586408	0.173862	0.173862	null	null	0.419925
	CA8	sQTL_BrainMeta	ENSG00000178538.10	8	60233406	rs7465501	8	60234275	T	C	0.530285	-0.000732043	0.00101789	0.472033	0.0586593	0.00834284	2.04918e-12	-0.0124796	0.0174432	0.474336	0.474336	0.799391	10	0.668288
	CAB39L	sQTL_BrainMeta	ENSG00000102547.19	13	49376357	rs7335750	13	49388852	C	T	0.475733	-0.000661081	0.00102594	0.519339	0.152239	0.00829468	3.07848e-75	-0.0043424	0.00674319	0.519597	0.112235	0.189624	16	0.696896
	CABCOCO1	sQTL_BrainMeta	ENSG00000183346.9	10	61714847	rs2588947	10	61834795	T	C	0.118722	-0.00030434	0.000371739	0.412962	0.070073	0.0123494	1.39323e-08	-0.00434318	0.00535996	0.417767	0.417767	0.767414	3	0.632296
	CABIN1	sQTL_BrainMeta	ENSG00000099991.18	22	24095156	rs4822469	22	24028666	C	G	0.172822	-0.00125964	0.00124421	0.311347	0.0799486	0.00986654	5.36173e-16	-0.0157556	0.0156836	0.315095	0.315095	0.698713	5	0.554896
	CABLES1	sQTL_BrainMeta	ENSG00000134508.12	18	23197515	rs1968470	18	23249008	G	A	0.375254	9.08728e-05	0.000353543	0.797152	0.0669492	0.00867718	1.20457e-14	0.00135734	0.0052837	0.797262	0.936859	0.869876	20	0.876899
	CABP1	sQTL_BrainMeta	ENSG00000157782.9	12	120653938	rs529584	12	120659819	G	A	0.133161	0.000597734	0.000359521	0.0963958	0.148374	0.0149547	3.35429e-23	0.00402857	0.00245686	0.101063	0.129524	0.0267737	20	0.345395
	CABYR	sQTL_BrainMeta	chr18:21723223:21735665:clu_23994_	18	24149480	rs3786419	18	24160959	A	C	0.317349	0.000397352	0.000354867	0.262833	0.250689	0.0329206	2.63798e-14	0.00158504	0.00143079	0.267945	0.267945	0.452663	20	0.513114
	CACFD1	sQTL_BrainMeta	chr9:136330569:136333043:clu_133409_	9	133466684	rs2285489	9	133424254	T	C	0.38115	-0.0011398	0.00101991	0.263762	0.179214	0.029673	1.54465e-09	-0.00635999	0.00578765	0.271816	0.271816	0.545533	18	0.517368
	CACNA1A	sQTL_BrainMeta	ENSG00000141837.22	19	13419733	rs7246626	19	13220723	C	T	0.389325	0.00111695	0.0010198	0.273401	0.0593622	0.00880564	1.56883e-11	0.0188159	0.0174046	0.279658	0.491374	0.50934	14	0.52351
	CACNA1C	sQTL_BrainMeta	chr12:2788962:2791716:clu_80108_	12	2681173	rs10431348	12	2675368	A	G	0.127004	-0.00179875	0.00158506	0.256454	-0.248908	0.0379441	5.38603e-11	0.00722657	0.00646266	0.26348	0.26348	0.452621	14	0.509668
	CACNA1D	sQTL_BrainMeta	ENSG00000157388.19	3	53571348	rs4687740	3	53778961	G	A	0.3234	-0.00150164	0.00107373	0.161953	0.060109	0.00999732	1.82673e-09	-0.024982	0.0183399	0.173145	0.173145	0.0235246	10	0.418967
	CACNA1H	sQTL_BrainMeta	chr16:1268651:1269003:clu_34026_	16	1218827	rs1883562	16	1223929	G	A	0.402627	-0.000615549	0.00108228	0.569524	0.243716	0.0303205	9.13205e-16	-0.00252568	0.00445183	0.570487	0.821765	0.771321	11	0.729619
	CACNA2D1	sQTL_BrainMeta	ENSG00000153956.16	7	82195110	rs6947580	7	82507920	A	G	0.204834	0.000711729	0.000360934	0.0486201	0.05712	0.010228	2.34175e-08	0.0124602	0.00670122	0.0629703	0.0629703	null	null	0.290659
	CACNA2D3	sQTL_BrainMeta	ENSG00000157445.15	3	54598552	rs13085062	3	55083856	T	C	0.439685	-0.000855514	0.0010176	0.400504	0.0625439	0.00836206	7.46169e-14	-0.0136786	0.0163726	0.403459	0.1095	0.092311	16	0.623151
	CACNB2	sQTL_BrainMeta	ENSG00000165995.22	10	18341990	rs7079776	10	18541740	T	C	0.258961	0.00219657	0.00119761	0.0666361	0.157243	0.00928502	2.47678e-64	0.0139692	0.00766085	0.0682341	0.0682341	0.00985899	20	0.301607
	CACNB3	sQTL_BrainMeta	ENSG00000167535.8	12	48821367	rs10875878	12	48826249	G	C	0.415774	-0.000452392	0.00104374	0.6647	0.0458714	0.00840435	4.81383e-08	-0.00986219	0.0228253	0.665689	0.665689	0.485154	7	0.795112
	CACNB4	sQTL_BrainMeta	ENSG00000182389.20	2	151965969	rs12618120	2	151985186	A	G	0.323529	-0.00213077	0.00115914	0.0660288	0.0523894	0.00854316	8.66072e-10	-0.0406718	0.0230982	0.0782691	0.0782691	0.0349883	18	0.313724
	CACNG2	sQTL_BrainMeta	ENSG00000166862.7	22	36632303	rs4821502	22	36559114	G	A	0.389736	-0.000678452	0.00108269	0.530898	0.0841273	0.00837266	9.38867e-24	-0.00806459	0.0128947	0.531695	0.531695	0.355092	6	0.704493
	CACNG7	sQTL_BrainMeta	ENSG00000105605.8	19	53926614	rs307913	19	53939797	G	A	0.142582	-0.000469726	0.00035871	0.190369	0.0718351	0.012349	5.98886e-09	-0.00653895	0.00511848	0.20142	0.20142	null	null	0.447274
	CACNG8	sQTL_BrainMeta	chr19:54481141:54481400:clu_205356_	19	53978016	rs8105757	19	54009144	C	T	0.341718	-0.00195769	0.00104559	0.0611599	-0.151288	0.0273701	3.24871e-08	0.0129402	0.00729698	0.0761687	0.0761687	0.44621	10	0.311167
	CACTIN	sQTL_BrainMeta	chr19:3610969:3611227:clu_53075_	19	3611100	rs12975856	19	3609378	A	G	0.439422	0.000388304	0.00103079	0.706394	-0.158388	0.028549	2.89038e-08	-0.00245159	0.00652299	0.707037	0.707037	0.453568	14	0.819632
	CACUL1	sQTL_BrainMeta	ENSG00000151893.15	10	118714708	rs942947	10	118672295	G	A	0.0953786	-0.000190893	0.0017249	0.911879	0.155037	0.0124339	1.10311e-35	-0.00123127	0.0111262	0.911883	0.975963	0.979583	11	0.94549
	CADM1	sQTL_BrainMeta	ENSG00000182985.18	11	115337087	rs10444329	11	115168963	G	A	0.171301	-0.00025191	0.00133673	0.850522	0.0743687	0.00964021	1.21527e-14	-0.00338731	0.0179798	0.850567	0.637523	0.220326	20	0.911579
	CADM2	sQTL_BrainMeta	chr3:85932593:85961523:clu_140811_	3	85897908	rs4303861	3	85975423	G	A	0.401238	0.000591704	0.00103491	0.567496	0.216652	0.0294884	2.02684e-13	0.00273113	0.00479129	0.568664	0.568664	0.351814	20	0.728
	CADM4	sQTL_BrainMeta	chr19:44127591:44129230:clu_59319_	19	43624258	rs365063	19	43609862	G	A	0.320265	-0.000701017	0.00104337	0.50166	0.524964	0.029966	1.03211e-68	-0.00133536	0.00198896	0.501974	0.365692	0.527423	9	0.685504
	CADPS	sQTL_BrainMeta	ENSG00000163618.18	3	62636881	rs11706981	3	62425523	C	G	0.41905	-0.000656171	0.00102306	0.521274	0.0673881	0.0083993	1.03148e-15	-0.00973719	0.01523	0.522599	0.522599	0.563339	10	0.697735
	CADPS2	sQTL_BrainMeta	ENSG00000081803.16	7	122602585	rs6943903	7	122316059	A	C	0.266043	-0.00451354	0.00128398	0.000439321	0.0696313	0.0103253	1.54336e-11	-0.0648205	0.0207945	0.00182585	0.00182585	0.0498305	4	0.0698275
	CALCOCO2	sQTL_BrainMeta	chr17:46925817:46926614:clu_260713_	17	48848854	rs56080003	17	48941687	A	T	0.467631	-0.00279348	0.00104377	0.00744293	0.360739	0.0373519	4.55402e-22	-0.00774378	0.00300246	0.00990442	0.120082	0.00617094	18	0.145686
	CALCRL	sQTL_BrainMeta	chr2:188252483:188296024:clu_95421_	2	187409527	rs2349315	2	187404958	G	A	0.316714	-0.00161572	0.00107496	0.132828	0.156509	0.025709	1.14535e-09	-0.0103235	0.00707463	0.144503	0.144503	0.0608713	10	0.392687
	CALHM6	sQTL_BrainMeta	ENSG00000188820.13	6	116462570	rs1407073	6	116519373	G	C	0.0677494	-0.00148694	0.00170484	0.383107	0.143031	0.01927	1.14939e-13	-0.0103959	0.0120013	0.386366	0.541501	0.618823	12	0.608866
	CALM1	sQTL_BrainMeta	ENSG00000198668.13	14	90402385	rs7150417	14	90392032	C	T	0.418951	-0.000748112	0.00101777	0.462307	0.104484	0.00832373	3.84876e-36	-0.00716006	0.00975756	0.463073	0.0658025	0.0282277	16	0.662849
	CALM3	sQTL_BrainMeta	ENSG00000160014.17	19	46605928	rs4803981	19	46561890	C	T	0.185219	0.00104898	0.00124344	0.398886	0.0805686	0.0125736	1.47666e-10	0.0130198	0.0155665	0.402933	0.409967	0.198407	15	0.622695
	CALML4	sQTL_BrainMeta	ENSG00000129007.15	15	68198392	rs8142	15	68207323	G	A	0.443272	-0.000668667	0.0010097	0.507814	0.130722	0.00837328	6.04436e-55	-0.00511517	0.00773092	0.508195	0.508195	0.677249	20	0.689859
	CALN1	sQTL_BrainMeta	ENSG00000183166.11	7	72113321	rs860002	7	72119820	A	T	0.28112	-0.0006864	0.00127905	0.59151	0.0648385	0.00941204	5.62317e-12	-0.0105863	0.0197865	0.59263	0.59263	0.606993	20	0.746184
	CALR	sQTL_BrainMeta	ENSG00000179218.15	19	12941533	rs1049481	19	12943967	G	T	0.410915	0.000222906	0.000354089	0.52901	0.0616784	0.00866436	1.08997e-12	0.00361399	0.00576329	0.530612	0.530612	0.295295	5	0.704006
	CALU	sQTL_BrainMeta	chr7:128388858:128394583:clu_307156_	7	128751666	rs41274152	7	128759177	C	T	0.421506	-0.00155417	0.00106129	0.143079	-0.410082	0.028565	9.75437e-47	0.0037899	0.00260142	0.145155	0.145155	0.00348963	20	0.392989
	CALY	sQTL_BrainMeta	chr10:135139784:135140382:clu_286859_	10	133326579	rs1891370	10	133259891	G	A	0.104661	0.00030736	0.00168747	0.855471	-0.564016	0.0451044	7.03783e-36	-0.000544948	0.0029922	0.855486	0.855486	0.83235	20	0.914884
	CAMK1D	sQTL_BrainMeta	chr10:12811798:12833157:clu_220908_	10	12780479	rs2399890	10	12777038	A	G	0.214235	-0.000916113	0.00120674	0.447753	0.384669	0.0351398	6.88268e-28	-0.00238156	0.00314461	0.448842	0.448842	null	null	0.652377
	CAMK1G	sQTL_BrainMeta	chr1:209757117:209764317:clu_110449_	1	209587372	rs7541558	1	209592108	A	G	0.451831	-0.00211032	0.00103151	0.04077	0.161219	0.0278865	7.41381e-09	-0.0130898	0.00678697	0.053773	0.053773	0.0805732	5	0.271462
	CAMK2A	sQTL_BrainMeta	ENSG00000070808.16	5	150254891	rs6873984	5	150213270	A	G	0.4336	0.00133988	0.00104794	0.201044	0.0745309	0.00840321	7.35825e-19	0.0179775	0.0142059	0.205692	0.421148	0.158752	12	0.450957
	CAMK2B	sQTL_BrainMeta	chr7:44272465:44274238:clu_266255_	7	44233753	rs56338449	7	44241024	A	G	0.581054	-0.0031047	0.00108118	0.00408431	-0.190224	0.0264612	6.53744e-13	0.0163213	0.00612042	0.00766013	0.00766013	0.0381904	9	0.131125
	CAMK2D	sQTL_BrainMeta	chr4:114429424:114430794:clu_276901_	4	113508953	rs4834348	4	113505159	T	G	0.480337	-0.000431073	0.000355681	0.225525	-0.363492	0.029809	3.34528e-34	0.00118592	0.000983333	0.227808	0.254818	0.571818	20	0.473916
	CAMK2G	sQTL_BrainMeta	chr10:75579403:75581440:clu_283719_	10	73820664	rs7098444	10	73820284	C	T	0.418377	-0.00232599	0.00103017	0.0239533	-0.276987	0.0303395	6.87571e-20	0.00839748	0.00383124	0.028391	0.028391	0.0883575	15	0.220163
	CAMK2N1	sQTL_BrainMeta	ENSG00000162545.6	1	20484300	rs1152986	1	20492442	C	T	0.367519	-0.000453274	0.000354735	0.201327	0.0863667	0.00953356	1.31378e-19	-0.00524825	0.00414797	0.205779	0.29762	0.472993	10	0.451023
	CAMK4	sQTL_BrainMeta	ENSG00000152495.11	5	111359269	rs455997	5	111193890	G	A	0.264658	0.00111083	0.00114065	0.330125	0.0531702	0.00960998	3.15138e-08	0.020892	0.0217825	0.337499	0.337499	0.185285	16	0.572684
	CAMKK1	sQTL_BrainMeta	ENSG00000004660.15	17	3877603	rs9904678	17	3873573	T	C	0.46655	-0.00062249	0.00101746	0.540665	0.0800748	0.00834981	8.80717e-22	-0.00777386	0.0127322	0.541487	0.900902	0.555251	10	0.70965
	CAMKK2	sQTL_BrainMeta	chr12:121678672:121682376:clu_194470_	12	121242721	rs2686341	12	121246483	T	C	0.466613	0.00314273	0.00104313	0.00258852	-0.388318	0.0309715	4.63002e-36	-0.00809319	0.00276274	0.00339606	0.00339606	0.128605	8	0.0964679
	CAMKMT	sQTL_BrainMeta	chr2:44781693:44785027:clu_234179_	2	44556221	rs3862996	2	44519124	C	G	0.384801	0.000611819	0.00101708	0.547477	0.168812	0.027539	8.79187e-10	0.00362426	0.00605385	0.549393	0.549393	0.0390469	20	0.714379
	CAMKV	sQTL_BrainMeta	ENSG00000164076.17	3	49863961	rs9821675	3	49865111	G	A	0.5038	0.0017476	0.00103905	0.0925842	0.0588206	0.0085417	5.72675e-12	0.0297108	0.018184	0.102281	0.102281	0.0767018	17	0.347961
	CAMLG	sQTL_BrainMeta	chr5:134077213:134086449:clu_171055_	5	134746141	rs2589400	5	134577863	A	G	0.300826	0.000112808	0.000353699	0.749774	-0.246827	0.0313031	3.14368e-15	-0.000457031	0.00143415	0.749972	0.920002	0.382865	5	0.845407
	CAMSAP1	sQTL_BrainMeta	chr9:138774222:138774662:clu_79220_	9	135882596	rs4842046	9	135924941	A	G	0.287269	-0.000442402	0.00123123	0.719358	-0.357016	0.0321924	1.40178e-28	0.00123917	0.00345048	0.719499	0.914467	0.261062	7	0.826297
	CAMTA1	sQTL_BrainMeta	ENSG00000171735.19	1	7277580	rs6691442	1	6900136	G	A	0.475516	0.000256462	0.000354134	0.468946	0.0640982	0.00833458	1.4641e-14	0.00400108	0.00554931	0.470906	0.626205	0.398328	20	0.667493
	CAND1	sQTL_BrainMeta	ENSG00000111530.13	12	67294655	rs7962587	12	67374571	C	G	0.28766	0.00196391	0.00106901	0.0661904	0.131754	0.00908784	1.24956e-47	0.0149059	0.00817854	0.0683705	0.0683705	0.0471493	20	0.301646
	CAND2	sQTL_BrainMeta	chr3:12845130:12848805:clu_137572_	3	12805469	rs11718898	3	12807323	T	C	0.33225	-3.10689e-05	0.000352934	0.929852	0.189443	0.0279655	1.25126e-11	-0.000164001	0.00186316	0.929858	0.929858	0.117677	20	0.955502
	CANT1	sQTL_BrainMeta	chr17:76990002:76991100:clu_153938_	17	78994469	rs6501274	17	78981814	T	A	0.18005	-0.00357945	0.00140405	0.0107918	0.276903	0.0349238	2.21344e-15	-0.0129268	0.00532623	0.0152243	0.0152243	0.0374724	10	0.172484
	CANX	sQTL_BrainMeta	ENSG00000127022.16	5	179705134	rs10903245	5	179706607	T	C	0.490662	-0.00098421	0.00100476	0.327308	0.0915109	0.00836528	7.47169e-28	-0.0107551	0.0110236	0.32924	0.32924	0.542108	20	0.567056
	CAP1	sQTL_BrainMeta	chr1:40507165:40525009:clu_102715_	1	40050415	rs12121023	1	40099582	T	C	0.194338	0.00166399	0.0012735	0.191341	-0.268697	0.0358449	6.57503e-14	-0.00619283	0.00481103	0.198019	0.198019	0.45157	14	0.443563
	CAP2	sQTL_BrainMeta	ENSG00000112186.12	6	17475647	rs6926696	6	17568415	A	G	0.465087	-0.000748063	0.00101073	0.459227	0.0865802	0.00848356	1.87077e-24	-0.00864012	0.0117046	0.460404	0.398033	0.65515	17	0.660633
	CAPG	sQTL_BrainMeta	ENSG00000042493.16	2	85406592	rs3755019	2	85345100	A	T	0.433773	0.000951137	0.00103175	0.356599	0.0848121	0.00864371	9.99612e-23	0.0112146	0.0122187	0.358712	0.358712	0.377535	20	0.58921
	CAPN1	sQTL_BrainMeta	ENSG00000014216.16	11	65196286	rs7116875	11	65195375	A	G	0.41036	0.000805048	0.00103768	0.437857	0.0532504	0.00850249	3.77843e-10	0.0151182	0.0196357	0.44134	0.44134	0.0644678	6	0.646025
	CAPN10	sQTL_BrainMeta	ENSG00000142330.20	2	240602219	rs7594981	2	240603020	G	A	0.31429	-0.000398667	0.00108238	0.712631	0.122018	0.009117	7.54356e-41	-0.00326728	0.008874	0.712735	0.712735	0.103414	10	0.82275
	CAPN13	sQTL_BrainMeta	chr2:30974117:30975919:clu_89236_	2	30752152	rs2280403	2	30744208	T	C	0.445885	-6.53216e-07	0.000352703	0.998522	0.144648	0.0258261	2.13296e-08	-4.51589e-06	0.00243835	0.998522	0.998522	0.330051	11	0.999542
	CAPN15	sQTL_BrainMeta	ENSG00000103326.12	16	541174	rs62033164	16	455432	C	G	0.535103	0.00135343	0.00102737	0.187715	0.04829	0.00834028	7.03982e-09	0.0280271	0.0218188	0.198953	0.198953	0.0361143	9	0.444199
	CAPN2	sQTL_BrainMeta	ENSG00000162909.18	1	223738805	rs10916081	1	223978630	G	A	0.372283	-0.00132345	0.00104275	0.204371	0.0595048	0.00902183	4.23412e-11	-0.022241	0.0178452	0.212643	0.451501	0.0800689	12	0.458252
	CAPN3	sQTL_BrainMeta	ENSG00000092529.25	15	42386223	rs3115883	15	42409490	T	C	0.298286	-0.000481746	0.000355877	0.175836	0.0803505	0.00971117	1.29499e-16	-0.00599556	0.00448794	0.181573	0.181573	0.167241	12	0.428001
	CAPN5	sQTL_BrainMeta	chr11:76833052:76833622:clu_292153_	11	77122291	rs4945140	11	77074406	A	G	0.45805	-0.00201312	0.00101846	0.0480844	0.147024	0.025359	6.72369e-09	-0.0136925	0.00731874	0.0613619	0.0613619	0.353987	4	0.289176
	CAPN8	sQTL_BrainMeta	ENSG00000203697.12	1	223782387	rs61825173	1	223617802	T	C	0.300551	0.00106984	0.00105211	0.309222	0.156397	0.0085567	1.24475e-74	0.00684054	0.00673755	0.309969	0.57093	0.131376	20	0.549313
	CAPN9	sQTL_BrainMeta	chr1:230888465:230891083:clu_111387_	1	230754028	rs6688913	1	230757630	A	G	0.484778	0.00100717	0.00101957	0.32323	-0.236167	0.0287882	2.33264e-16	-0.00426465	0.00434832	0.326712	0.326712	0.399281	20	0.564936
	CAPNS1	sQTL_BrainMeta	ENSG00000126247.11	19	36145153	rs14100	19	36149867	T	C	0.0434353	0.00399816	0.00357546	0.263472	0.224016	0.0255516	1.83141e-18	0.0178476	0.01609	0.267329	0.267329	null	null	0.513063
	CAPRIN1	sQTL_BrainMeta	ENSG00000135387.21	11	34077170	rs4756100	11	34045113	G	C	0.0843524	-8.69263e-05	0.0016121	0.956998	0.102253	0.0175378	5.52802e-09	-0.000850108	0.0157664	0.957	0.957	0.940221	7	0.974106
	CAPRIN2	sQTL_BrainMeta	ENSG00000110888.17	12	30732251	rs2304630	12	30728875	T	C	0.41445	0.000299937	0.000353902	0.396709	0.0847172	0.00892999	2.382e-21	0.00354045	0.00419409	0.398584	0.398584	0.929342	11	0.619208
	CAPS	sQTL_BrainMeta	chr19:5915076:5915232:clu_197409_	19	5915143	rs10421538	19	5897599	T	C	0.218365	0.000340601	0.00117053	0.771066	0.196422	0.0359769	4.76973e-08	0.00173402	0.0059677	0.771382	0.771382	0.43112	11	0.859731
	CAPS2	sQTL_BrainMeta	chr12:75765262:75784618:clu_192191_	12	75381160	rs10879903	12	75352054	C	T	0.492547	0.00123622	0.000370555	0.000849491	-0.166848	0.0296374	1.80577e-08	-0.00740928	0.00258159	0.00410415	0.00410415	0.272227	10	0.104317
	CAPZA1	sQTL_BrainMeta	ENSG00000116489.13	1	112645710	rs910697	1	112520503	G	A	0.462636	-6.05564e-05	0.00035255	0.863621	0.0594863	0.00834714	1.02915e-12	-0.00101799	0.00592829	0.86366	0.86366	0.172579	20	0.91973
	CAPZA2	sQTL_BrainMeta	chr7:116502704:116528181:clu_306848_	7	116875388	rs12666016	7	116927504	G	C	0.315989	0.00198939	0.00108377	0.0664124	-0.153168	0.0280867	4.94203e-08	-0.0129883	0.00746577	0.0819088	0.0819088	0.0289817	10	0.318831
	CARD11	sQTL_BrainMeta	chr7:2998265:3083301:clu_264682_	7	3001149	rs4722276	7	2979170	C	G	0.472563	-0.0011439	0.00100813	0.256509	-0.145038	0.0251073	7.61625e-09	0.0078869	0.00708358	0.265534	0.265534	0.428903	3	0.511274
	CARD19	sQTL_BrainMeta	ENSG00000165233.18	9	93104750	rs4744175	9	93107444	G	A	0.4535	0.000588632	0.000356999	0.0991819	0.0994914	0.00834959	9.80152e-33	0.00591641	0.00362243	0.102412	0.102412	0.353775	12	0.347961
	CARD8	sQTL_BrainMeta	ENSG00000105483.18	19	48218358	rs11669386	19	48212089	G	A	0.436436	-0.000431063	0.000354968	0.224606	0.10438	0.00831927	4.14272e-36	-0.00412976	0.00341663	0.226769	0.519185	0.0836547	18	0.473654
	CARD9	sQTL_BrainMeta	ENSG00000187796.15	9	136367792	rs3812563	9	136376654	G	A	0.446375	0.000816251	0.00102352	0.425166	0.0485508	0.00834322	5.91327e-09	0.0168123	0.0212785	0.429466	0.429466	0.331846	14	0.639075
	CARF	sQTL_BrainMeta	ENSG00000138380.18	2	202950238	rs17406900	2	202919479	A	G	0.463535	-0.00071808	0.00035923	0.0456146	0.0664	0.00859737	1.13364e-14	-0.0108145	0.00558836	0.0529686	0.0529686	0.103777	20	0.270033
	CARHSP1	sQTL_BrainMeta	ENSG00000153048.11	16	8860977	rs2017185	16	8857857	G	A	0.446671	-0.000257448	0.00101661	0.800082	0.0672437	0.00853954	3.42391e-15	-0.00382858	0.0151262	0.800183	0.800183	0.234579	20	0.878879
	CARMIL3	sQTL_BrainMeta	ENSG00000186648.15	14	24060869	rs7146599	14	24058463	G	A	0.499438	0.000441119	0.000355444	0.214592	0.0610042	0.00835541	2.85304e-13	0.00723096	0.00591012	0.221146	0.221146	0.551719	8	0.467327
	CARNS1	sQTL_BrainMeta	chr11:67188690:67192546:clu_291329_	11	67423147	rs2256154	11	67323100	C	T	0.3407	-0.000410946	0.000355552	0.247765	-0.302657	0.0349902	5.16167e-18	0.0013578	0.00118521	0.251955	0.251955	0.372763	10	0.497814
	CARS1	sQTL_BrainMeta	ENSG00000110619.18	11	3029267	rs437087	11	3061903	G	A	0.406579	-0.000491672	0.00101719	0.628837	0.141866	0.00847674	7.16972e-63	-0.00346574	0.00717302	0.62898	0.667114	0.861012	20	0.772189
	CARS2	sQTL_BrainMeta	chr13:111350314:111353785:clu_136651_	13	110699703	rs7335889	13	110678024	A	G	0.246544	0.00196735	0.0012706	0.121534	0.201846	0.0289866	3.3209e-12	0.00974678	0.00644861	0.130673	0.293794	0.413627	5	0.380139
	CASD1	sQTL_BrainMeta	ENSG00000127995.17	7	94533119	rs2157974	7	94516006	G	A	0.1844	-0.000648786	0.00137775	0.63771	0.0730597	0.0132178	3.25034e-08	-0.00888021	0.0189262	0.638924	0.638924	0.356711	8	0.779273
	CASKIN1	sQTL_BrainMeta	chr16:2231930:2234778:clu_181191_	16	2183353	rs26835	16	2187548	T	C	0.42354	0.000244318	0.000353119	0.489009	-0.209887	0.0265681	2.78963e-15	-0.00116404	0.00168886	0.490668	0.490668	0.0274014	15	0.678335
	CASKIN2	sQTL_BrainMeta	chr17:73510331:73511482:clu_153279_	17	75514825	rs9890605	17	75514222	G	A	0.0958822	0.000575588	0.000360956	0.110797	1.10596	0.0458366	1.26395e-128	0.000520444	0.000327086	0.111576	0.141475	0.51675	20	0.359437
	CASP3	sQTL_BrainMeta	ENSG00000164305.19	4	184638602	rs2696051	4	184683626	G	T	0.207624	-0.000579834	0.000357888	0.105199	0.121608	0.00977224	1.50249e-35	-0.00476804	0.00296779	0.108143	0.126585	0.816317	19	0.355341
	CASP6	sQTL_BrainMeta	chr4:110615856:110624512:clu_276736_	4	109699028	rs6854876	4	109732284	C	G	0.436606	-0.000824066	0.00101929	0.418818	0.177428	0.0264787	2.07315e-11	-0.00464452	0.00578646	0.422176	0.422176	0.552877	20	0.635389
	CASP7	sQTL_BrainMeta	chr10:115485296:115485576:clu_225837_	10	113725677	rs3127110	10	113650899	A	G	0.371274	0.000350032	0.000354757	0.323798	-0.198289	0.0341146	6.15691e-09	-0.00176527	0.00181469	0.330669	0.595159	0.688742	6	0.567635
	CASP8	sQTL_BrainMeta	chr2:202141827:202149539:clu_240147_	2	201280960	rs10197246	2	201340018	T	C	0.269644	-0.00145142	0.00109136	0.183546	-0.193671	0.0292847	3.75599e-11	0.00749426	0.00574795	0.192296	0.192296	0.174105	19	0.438486
	CASP8AP2	sQTL_BrainMeta	chr6:90547653:90556281:clu_177922_	6	89842248	rs6910112	6	89766460	C	T	0.224537	-0.000371502	0.000356653	0.297581	-0.253973	0.0395619	1.36607e-10	0.00146276	0.00142266	0.303862	0.266644	0.480472	20	0.544868
	CASP9	sQTL_BrainMeta	chr1:15834402:15844605:clu_208117_	1	15513009	rs57341660	1	15586005	G	C	0.443393	0.000853063	0.0010582	0.420161	0.255147	0.0348185	2.33732e-13	0.00334341	0.00417244	0.422953	0.422953	0.394335	10	0.635696
	CASQ1	sQTL_BrainMeta	chr1:160162676:160164802:clu_108327_	1	160193949	rs3747621	1	160193656	C	T	0.4823	0.000722397	0.000358217	0.0437324	-0.428882	0.0279913	5.45196e-53	-0.00168437	0.000842438	0.0455648	0.0812857	0.615976	20	0.258452
	CAST	sQTL_BrainMeta	chr5:96075822:96076449:clu_169911_	5	96740432	rs35015183	5	96695582	G	A	0.445332	-0.00152883	0.00105057	0.145605	-0.887294	0.0283335	2.82565e-215	0.00172302	0.00118529	0.146039	0.488932	0.137736	20	0.393468
	CASTOR1	sQTL_BrainMeta	ENSG00000239282.8	22	30287369	rs757869	22	30368464	G	A	0.297546	0.000660313	0.00122525	0.589943	0.067477	0.00999568	1.47215e-11	0.00978574	0.0182159	0.591123	0.834108	0.859855	20	0.744841
	CAT	sQTL_BrainMeta	ENSG00000121691.7	11	34455497	rs1033509	11	34414693	C	T	0.224231	-0.00113703	0.00116137	0.327558	0.149219	0.0106276	8.77909e-45	-0.00761985	0.00780184	0.328731	0.610116	0.710519	19	0.566429
	CATSPER2	sQTL_BrainMeta	ENSG00000166762.19	15	43648310	rs11070410	15	43764847	A	G	0.271609	-0.000705793	0.000378827	0.062448	0.0828479	0.00897209	2.60807e-20	-0.00851914	0.0046647	0.0678054	0.0678054	0.116795	19	0.300675
	CATSPERZ	sQTL_BrainMeta	ENSG00000219435.6	11	64302564	rs477895	11	64281440	C	T	0.1638	0.000347148	0.000374933	0.354502	0.0749584	0.0128177	4.97374e-09	0.0046312	0.00506418	0.360453	0.360453	0.586791	6	0.590956
	CAV2	sQTL_BrainMeta	ENSG00000105971.15	7	116397960	rs3919515	7	116511730	G	C	0.508161	0.000795282	0.00101737	0.434389	0.0797154	0.00832926	1.06363e-21	0.00997651	0.012805	0.435916	0.052473	0.856621	20	0.642886
	CAVIN3	sQTL_BrainMeta	ENSG00000170955.10	11	6319739	rs1552514	11	6334987	G	T	0.183713	0.00194223	0.00137471	0.157704	0.124531	0.0110953	3.11872e-29	0.0155964	0.0111262	0.160983	0.160983	0.0883226	12	0.407059
	CBLB	sQTL_BrainMeta	chr3:105586435:105587580:clu_29757_	3	105868164	rs2120103	3	105800472	A	G	0.959251	0.000175653	0.00039232	0.654349	-0.668562	0.0746779	3.47178e-19	-0.000262732	0.000587544	0.654753	0.654753	0.644351	10	0.788787
	CBLN2	sQTL_BrainMeta	chr18:70211843:70219806:clu_160759_	18	72548589	rs9319848	18	72637603	G	A	0.227043	-0.00133466	0.00113256	0.238618	-0.172578	0.0307608	2.01931e-08	0.00773368	0.0067058	0.248795	0.248795	0.78193	3	0.494597
	CBLN3	sQTL_BrainMeta	ENSG00000139899.11	14	24428749	rs4344657	14	24430158	G	C	0.271953	-0.00157424	0.00110571	0.154522	0.123716	0.0093915	1.25154e-39	-0.0127246	0.0089895	0.156923	0.353546	0.0203894	8	0.403503
	CBR1	sQTL_BrainMeta	chr21:37443355:37444113:clu_72242_	21	36071436	rs62229260	21	36065268	G	A	0.396343	-0.00133482	0.00103608	0.197631	-0.245517	0.029565	1.00384e-16	0.00543675	0.00427048	0.202982	0.202982	0.862753	13	0.448276
	CBR3	sQTL_BrainMeta	chr21:37510230:37514222:clu_72244_	21	36139928	rs13046907	21	36153864	T	G	0.424787	0.000353651	0.00102897	0.731077	0.162724	0.0288699	1.73582e-08	0.00217332	0.00633519	0.731557	0.731557	0.340853	20	0.832371
	CBR4	sQTL_BrainMeta	chr4:169888162:169923222:clu_278137_	4	168984541	rs1458292	4	169014730	G	A	0.23063	0.000277448	0.000356189	0.436019	-0.266051	0.0310719	1.10521e-17	-0.00104284	0.00134433	0.437908	0.722939	0.9384	9	0.64364
	CBS	sQTL_BrainMeta	chr21:44486487:44487888:clu_279971_	21	43067078	rs4920035	21	43037988	A	G	0.0939415	0.000716276	0.000380341	0.0596668	0.661259	0.0499118	4.59963e-40	0.0010832	0.000580959	0.0622509	0.114347	0.691353	20	0.290236
	CBWD1	sQTL_BrainMeta	chr9:154795:156481:clu_73058_	9	155638	rs3008132	9	192219	G	A	0.23959	0.00122592	0.00113613	0.280576	0.497848	0.0325048	5.96382e-53	0.00246243	0.00228774	0.281766	0.0189477	0.315809	20	0.525152
	CBWD2	sQTL_BrainMeta	ENSG00000136682.15	2	113466947	rs6745928	2	113389293	G	C	0.3501	0.00118777	0.0010717	0.267729	0.238668	0.00931401	8.11046e-145	0.00497666	0.00449453	0.268176	0.769347	0.655723	11	0.513431
	CBWD6	sQTL_BrainMeta	ENSG00000204790.8	9	63993682	rs10908018	9	63729346	A	G	0.0757194	0.00197899	0.0014391	0.169083	0.222671	0.0123981	4.00482e-72	0.00888754	0.00648184	0.17033	0.17033	0.20848	12	0.415237
	CBX5	sQTL_BrainMeta	chr12:54651476:54652215:clu_191000_	12	54258062	rs1317996	12	54206759	C	G	0.485262	-0.0038967	0.00106587	0.000256285	0.169063	0.0273188	6.07354e-10	-0.0230489	0.00732252	0.00164578	0.00164578	0.0876039	4	0.0667835
	CBX7	sQTL_BrainMeta	chr22:39516578:39534641:clu_8910_	22	39129605	rs139360	22	39118683	C	T	0.474317	-0.000475078	0.00102275	0.642282	-0.337964	0.0291097	3.66527e-31	0.00140571	0.00302863	0.642548	0.642548	0.230499	20	0.781504
	CBY1	sQTL_BrainMeta	chr22:39064137:39066772:clu_121338_	22	38669449	rs2235229	22	38728907	C	T	0.384503	0.000844486	0.000360143	0.0190341	-0.330463	0.0296572	7.76467e-29	-0.00255546	0.00111368	0.0217558	0.0217558	0.0606584	20	0.197721
	CC2D1B	sQTL_BrainMeta	ENSG00000154222.15	1	52355964	rs7513934	1	52352516	G	A	0.49085	0.000362698	0.00035423	0.30588	0.0798025	0.00834387	1.13067e-21	0.00454495	0.0044642	0.308636	0.567574	0.850024	6	0.548256
	CC2D2A	sQTL_BrainMeta	chr4:15562245:15564993:clu_295624_	4	15561996	rs11932730	4	15564135	C	T	0.288891	0.00138781	0.000373938	0.000206161	-0.179838	0.0321839	2.29917e-08	-0.00771701	0.00249615	0.00199104	0.00199104	0.699846	6	0.0732853
	CCAR1	sQTL_BrainMeta	chr10:70496805:70497602:clu_223019_	10	68737447	rs1694346	10	68706846	G	A	0.0658704	-0.00417908	0.0029382	0.15493	-0.297598	0.0545276	4.82196e-08	0.0140427	0.0102028	0.16871	0.16871	0.0402704	20	0.414057
	CCAR2	sQTL_BrainMeta	ENSG00000158941.16	8	22613073	rs7826059	8	22654555	T	C	0.357121	-0.000407961	0.00106293	0.701122	0.0704114	0.00872091	6.81086e-16	-0.00579397	0.0151131	0.701442	0.701442	0.569608	11	0.816363
	CCBE1	sQTL_BrainMeta	chr18:57147470:57333308:clu_160543_	18	59573157	rs1971616	18	59829077	T	G	0.409942	0.00174636	0.00108864	0.108678	-0.158397	0.026381	1.92271e-09	-0.0110252	0.00711393	0.121188	0.121188	0.23929	6	0.369778
	CCDC102A	sQTL_BrainMeta	chr16:57555088:57559833:clu_185357_	16	57523548	rs11646739	16	57591558	C	T	0.258117	-0.00173221	0.00117263	0.13962	0.18583	0.0316815	4.47642e-09	-0.00932151	0.00650726	0.152007	0.152007	0.308128	4	0.397811
	CCDC102B	sQTL_BrainMeta	chr18:66558889:66564456:clu_25130_	18	68894435	rs9950465	18	68864728	C	G	0.341873	-0.000810764	0.00105649	0.442835	-0.179529	0.0296902	1.47807e-09	0.00451606	0.00593198	0.446473	0.446473	0.26096	12	0.651156
	CCDC103	sQTL_BrainMeta	ENSG00000167131.17	17	44902266	rs4793161	17	44841641	A	G	0.232039	0.00107936	0.00117352	0.3577	0.0911885	0.00994618	4.81015e-20	0.0118365	0.0129338	0.360106	0.0720197	0.0301131	20	0.590634
	CCDC106	sQTL_BrainMeta	ENSG00000173581.8	19	55647111	rs504850	19	55654109	C	T	0.376965	0.000650565	0.00035941	0.0702819	0.0629634	0.00885861	1.18088e-12	0.0103324	0.00589045	0.0794133	0.0794133	0.631811	6	0.315514
	CCDC107	sQTL_BrainMeta	chr9:35658724:35660398:clu_128570_	9	35659564	rs4878626	9	35672239	T	C	0.463635	0.00198989	0.00103167	0.053755	-0.19745	0.0284214	3.72524e-12	-0.0100779	0.00542259	0.0630971	0.155586	0.132275	14	0.290989
	CCDC112	sQTL_BrainMeta	chr5:114604697:114606910:clu_44635_	5	115270107	rs267297	5	115278350	G	A	0.523263	0.0002031	0.000353373	0.565462	0.162696	0.0276274	3.88653e-09	0.00124834	0.00218229	0.567302	0.567302	0.180814	8	0.727166
	CCDC113	sQTL_BrainMeta	chr16:58301490:58311056:clu_38625_	16	58272369	rs4784030	16	58269695	A	G	0.312343	0.00175529	0.00110337	0.111645	-0.22944	0.032788	2.60214e-12	-0.0076503	0.00493166	0.120839	0.0591271	0.357611	19	0.369465
	CCDC115	sQTL_BrainMeta	chr2:131096805:131098481:clu_93636_	2	130340070	rs938870	2	130315953	A	T	0.390923	0.000335754	0.00104297	0.747512	0.304512	0.0311057	1.24809e-22	0.0011026	0.0034269	0.747644	0.498715	0.890606	14	0.844305
	CCDC122	sQTL_BrainMeta	chr13:44449063:44453424:clu_135307_	13	43877108	rs7989857	13	43889954	C	T	0.564723	-0.000621409	0.00102988	0.546256	-0.324237	0.033003	8.83421e-23	0.00191653	0.00318231	0.547011	0.547011	0.234797	20	0.71286
	CCDC124	sQTL_BrainMeta	ENSG00000007080.11	19	17938503	rs6512237	19	17938645	A	G	0.36023	-0.0015796	0.00102908	0.124794	0.13102	0.00938805	2.8918e-44	-0.0120562	0.00790176	0.12707	0.12707	0.209425	9	0.376005
	CCDC125	sQTL_BrainMeta	chr5:68607031:68616064:clu_43167_	5	69315721	rs34449757	5	69315631	A	G	0.440658	0.000447992	0.00100969	0.657266	0.794106	0.0328492	4.14728e-129	0.000564146	0.0012717	0.65732	0.65732	0.912695	17	0.790761
	CCDC126	sQTL_BrainMeta	chr7:23637224:23650790:clu_301524_	7	23604388	rs227938	7	23599871	G	A	0.490078	-0.000684866	0.00103176	0.506827	-0.181679	0.029887	1.21032e-09	0.00376965	0.00571277	0.509341	0.509341	0.876284	16	0.690393
	CCDC127	sQTL_BrainMeta	ENSG00000164366.4	5	207510	rs4246747	5	1594549	C	G	0.161538	-0.00123327	0.00139971	0.378269	0.083094	0.0113324	2.26027e-13	-0.0148419	0.0169661	0.381684	0.381684	0.446702	8	0.606241
	CCDC13	sQTL_BrainMeta	chr3:42754808:42774962:clu_27094_	3	42723393	rs4683336	3	42818461	C	T	0.31139	-0.00207022	0.00107367	0.0538345	-0.300815	0.032525	2.27233e-20	0.00688205	0.00364596	0.0590821	0.079495	0.0379652	16	0.283914
	CCDC136	sQTL_BrainMeta	chr7:128450420:128451854:clu_307163_	7	128811083	rs7799186	7	128810478	G	A	0.524165	-0.000551749	0.000356829	0.122042	-0.2016	0.0302754	2.75941e-11	0.00273685	0.00181708	0.13202	0.13202	null	null	0.382056
	CCDC137	sQTL_BrainMeta	ENSG00000185298.13	17	81670320	rs3088016	17	81673019	C	A	0.383782	0.000150998	0.00035315	0.668962	0.0687624	0.00835017	1.79791e-16	0.00219593	0.00514272	0.669381	0.669381	0.0387307	15	0.796818
	CCDC138	sQTL_BrainMeta	ENSG00000163006.12	2	108836117	rs10865024	2	108893598	C	A	0.174636	-0.00167139	0.00151271	0.269205	0.102007	0.0117457	3.79993e-18	-0.016385	0.014949	0.273052	0.273052	0.412126	20	0.51796
	CCDC14	sQTL_BrainMeta	chr3:123650373:123652520:clu_30379_	3	123932599	rs3772209	3	123957849	C	G	0.359152	-0.000846303	0.00101795	0.405757	0.200642	0.032887	1.05446e-09	-0.00421798	0.00512034	0.410071	0.410071	0.0670031	12	0.627798
	CCDC141	sQTL_BrainMeta	ENSG00000163492.15	2	178939921	rs2366913	2	178829048	T	C	0.4685	-0.00023159	0.000353148	0.51196	0.102701	0.00849638	1.22796e-33	-0.00225499	0.00344366	0.51258	0.51258	0.286033	20	0.692867
	CCDC144A	sQTL_BrainMeta	chr17:16640989:16664739:clu_256878_	17	16749550	rs2461847	17	18387679	C	T	0.389501	-0.000316326	0.000353914	0.371432	0.33267	0.0303098	5.00374e-28	-0.000950869	0.00106738	0.373013	0.373013	0.478337	17	0.600578
	CCDC146	sQTL_BrainMeta	chr7:76866346:76870183:clu_304803_	7	77238947	rs3095477	7	77219656	A	G	0.497604	0.00161991	0.00104232	0.120152	-0.183618	0.0305083	1.75907e-09	-0.00882217	0.00586278	0.132382	0.132382	0.0218589	13	0.382273
	CCDC148	sQTL_BrainMeta	chr2:159077225:159107284:clu_94446_	2	158235742	rs4315473	2	158229387	T	C	0.27552	-0.00107666	0.000366965	0.00334661	-0.211732	0.0341443	5.60742e-10	0.00508504	0.00191737	0.00799936	0.00799936	0.0862475	7	0.136041
	CCDC149	sQTL_BrainMeta	ENSG00000181982.19	4	24893160	rs808979	4	24818485	C	T	0.385216	-0.000964966	0.00101819	0.343268	0.0652038	0.00847234	1.40295e-14	-0.0147992	0.0157334	0.346898	0.342671	0.426821	15	0.579148
	CCDC152	sQTL_BrainMeta	ENSG00000198865.10	5	42779628	rs2972992	5	42755570	A	G	0.453598	0.000689412	0.00104381	0.508946	0.079646	0.00845131	4.33815e-21	0.00865596	0.0131377	0.509983	0.509983	0.638659	6	0.691144
	CCDC153	sQTL_BrainMeta	chr11:119064119:119065633:clu_16997_	11	119194166	rs28489214	11	119123189	A	G	0.520478	0.00170021	0.00101514	0.0939618	-0.25697	0.0280566	5.23876e-20	-0.0066164	0.00401593	0.0994472	0.0994472	0.176464	16	0.343465
	CCDC154	sQTL_BrainMeta	ENSG00000197599.12	16	1439469	rs9931091	16	1433539	G	T	0.135259	0.00261096	0.00194809	0.180159	0.0940793	0.0136627	5.74406e-12	0.0277528	0.0210955	0.188316	0.188316	0.0611243	20	0.434267
	CCDC157	sQTL_BrainMeta	chr22:30770080:30771468:clu_120473_	22	30374785	rs4820013	22	30443359	T	C	0.296489	0.000442323	0.000356667	0.214918	-0.192278	0.0321287	2.16915e-09	-0.00230044	0.00189437	0.224611	0.224611	0.332837	19	0.471535
	CCDC158	sQTL_BrainMeta	chr4:77304891:77305709:clu_275862_	4	76384147	rs4859671	4	76422974	A	G	0.469368	0.00239426	0.00102536	0.0195415	0.298591	0.0320871	1.33194e-20	0.00801854	0.00354047	0.0235235	0.0235235	0.0291184	20	0.202887
	CCDC159	sQTL_BrainMeta	ENSG00000183401.12	19	11349814	rs12976608	19	11348584	C	T	0.468	0.000174245	0.00035389	0.622459	0.0512196	0.00833668	8.05297e-10	0.00340191	0.00693143	0.623571	0.623571	0.105967	4	0.767839
	CCDC163	sQTL_BrainMeta	ENSG00000280670.3	1	45496972	rs10157597	1	45524606	C	A	0.342134	-0.00199367	0.00106733	0.0617755	0.104158	0.00890275	1.28151e-31	-0.0191409	0.010377	0.065104	0.065104	0.0831172	20	0.295857
	CCDC167	sQTL_BrainMeta	chr6:37451060:37452586:clu_244734_	6	37484047	rs10692	6	37483138	T	C	0.30675	0.000334476	0.000354929	0.346	0.257684	0.0328683	4.50942e-15	0.00129801	0.00138729	0.349458	0.349458	0.0455089	20	0.581548
	CCDC169	sQTL_BrainMeta	ENSG00000242715.8	13	36259924	rs943894	13	36222237	T	C	0.484048	0.0032165	0.00106364	0.00249404	0.182821	0.00832272	6.01994e-107	0.0175937	0.00587278	0.00273719	0.00992349	0.00121945	20	0.086183
	CCDC170	sQTL_BrainMeta	ENSG00000120262.10	6	151557605	rs4870027	6	151525756	T	C	0.115513	-0.00437777	0.00157006	0.00529878	0.1177	0.0125634	7.35759e-21	-0.0371943	0.0139178	0.00753031	0.0147408	0.000821064	8	0.129926
	CCDC171	sQTL_BrainMeta	chr9:15888086:15920268:clu_127908_	9	15904179	rs4740628	9	15888335	G	A	0.445042	0.00104729	0.00100679	0.298231	0.234884	0.0317095	1.2883e-13	0.00445877	0.00432837	0.302951	0.302951	0.0553219	20	0.544506
	CCDC175	sQTL_BrainMeta	chr14:60031235:60031765:clu_124792_	14	59564782	rs7144025	14	59589346	A	G	0.336013	-0.00238919	0.00114414	0.0367806	0.171833	0.0291198	3.61497e-09	-0.0139041	0.00706306	0.049003	0.049003	0.0266463	20	0.263862
	CCDC18	sQTL_BrainMeta	chr1:93700441:93701805:clu_105110_	1	93235566	rs147837458	1	93404622	T	C	0.0933026	-0.00407707	0.00198159	0.0396409	0.607015	0.0580182	1.28427e-25	-0.00671659	0.00332701	0.0435074	0.0817558	0.073666	20	0.252665
	CCDC180	sQTL_BrainMeta	chr9:100074723:100075518:clu_131003_	9	97312838	rs10817524	9	97399843	A	G	0.491121	0.00323842	0.0010463	0.00196746	0.171699	0.0278077	6.63685e-10	0.018861	0.00681659	0.00565861	0.00565861	0.0243762	12	0.116953
	CCDC181	sQTL_BrainMeta	chr1:169388397:169390330:clu_216890_	1	169420126	rs2901029	1	169130931	G	A	0.414266	0.000811116	0.000360744	0.0245472	0.236431	0.0290418	3.91843e-16	0.00343067	0.00158291	0.030211	0.0287889	0.203227	14	0.225981
	CCDC25	sQTL_BrainMeta	chr8:27593762:27605594:clu_66708_	8	27742161	rs13267051	8	27755799	A	G	0.432579	-0.00253536	0.00102739	0.0135956	0.27936	0.0302663	2.70488e-20	-0.00907561	0.00380682	0.0171239	0.0171239	0.0319878	20	0.181612
	CCDC28A	sQTL_BrainMeta	chr6:139109525:139114288:clu_179220_	6	138790769	rs4538729	6	138754204	G	T	0.444439	0.000640557	0.000358338	0.0738443	0.229057	0.0303312	4.29107e-14	0.0027965	0.00160764	0.0819453	0.0819453	0.8426	11	0.318831
	CCDC3	sQTL_BrainMeta	chr10:13048161:13049031:clu_281196_	10	13006596	rs497611	10	13006883	C	T	0.120367	0.00261086	0.00166882	0.1177	-0.291902	0.0400716	3.22813e-13	-0.0089443	0.0058474	0.126111	0.126111	0.117563	11	0.375223
	CCDC30	sQTL_BrainMeta	chr1:42964587:42986834:clu_102918_	1	42510039	rs10890205	1	42632966	T	C	0.417621	-0.00176856	0.00103956	0.0888943	0.18003	0.0287827	3.9801e-10	-0.0098237	0.00598415	0.100669	0.100669	0.545478	20	0.345077
	CCDC32	sQTL_BrainMeta	ENSG00000128891.16	15	40546870	rs11637245	15	40554416	T	C	0.460634	0.00378841	0.00109113	0.000516591	0.203412	0.00842326	7.6724e-129	0.0186243	0.0054193	0.000588925	0.000582187	3.06891e-05	20	0.0412247
	CCDC34	sQTL_BrainMeta	chr11:27363097:27378950:clu_11850_	11	27349477	rs2351399	11	27347774	C	T	0.304851	0.00134445	0.00103956	0.195912	-0.183941	0.0277576	3.43329e-11	-0.00730913	0.00575823	0.204321	0.204321	0.322418	5	0.449823
	CCDC40	sQTL_BrainMeta	ENSG00000141519.15	17	80068622	rs62074551	17	80061401	T	G	0.465153	0.00051193	0.00100416	0.610184	0.107867	0.00832085	1.97041e-38	0.00474592	0.00931637	0.61046	0.414058	0.513722	20	0.757639
	CCDC50	sQTL_BrainMeta	ENSG00000152492.15	3	191363872	rs293850	3	191422466	A	T	0.295915	-0.00134396	0.00106145	0.205457	0.0957944	0.00903335	2.83898e-26	-0.0140296	0.0111592	0.208671	0.124139	0.2322	11	0.453972
	CCDC57	sQTL_BrainMeta	ENSG00000176155.19	17	82157145	rs6502089	17	82211647	A	G	0.407116	-0.00324663	0.00105141	0.00201589	0.232826	0.00822934	4.30767e-176	-0.0139444	0.00454268	0.00214308	0.00449201	0.00314761	20	0.0752772
	CCDC6	sQTL_BrainMeta	ENSG00000108091.11	10	59847651	rs1171832	10	59908059	G	C	0.478913	-0.000308157	0.00100359	0.758801	0.0766763	0.00839653	6.73086e-20	-0.00401894	0.013096	0.758933	0.275954	0.802111	20	0.851056
	CCDC61	sQTL_BrainMeta	ENSG00000104983.8	19	46008389	rs10421258	19	45991947	T	C	0.155099	0.000131118	0.000356419	0.712965	0.0617239	0.0109747	1.86349e-08	0.00212427	0.00578676	0.71355	0.71355	0.452326	6	0.82275
	CCDC65	sQTL_BrainMeta	chr12:49312255:49314713:clu_82241_	12	48919701	rs2293449	12	48924763	A	G	0.456452	-0.00121207	0.00102217	0.235709	-0.217047	0.0290987	8.71834e-14	0.00558437	0.00476858	0.241568	0.216919	0.534546	15	0.487712
	CCDC66	sQTL_BrainMeta	chr3:56647778:56653299:clu_140134_	3	56616510	rs12631156	3	56591582	G	A	0.1941	0.0012265	0.00129111	0.342131	0.25097	0.0402539	4.52707e-10	0.00488705	0.00520383	0.347666	0.347666	0.290001	12	0.579937
	CCDC68	sQTL_BrainMeta	ENSG00000166510.14	18	54930485	rs1944364	18	54977181	A	C	0.283327	0.00216933	0.0011296	0.0548015	0.0875055	0.00890899	9.03802e-23	0.0247908	0.0131533	0.0594624	0.0117339	0.00472198	16	0.284115
	CCDC7	sQTL_BrainMeta	chr10:32833229:32854486:clu_221900_	10	32554930	rs2488305	10	32876298	G	A	0.150035	0.00101179	0.00132518	0.445159	-0.251797	0.0407129	6.22242e-10	-0.00401828	0.00530286	0.448596	0.448596	0.575234	13	0.652311
	CCDC74A	sQTL_BrainMeta	chr2:132287264:132288136:clu_238244_	2	131530127	rs6717359	2	131421580	T	C	0.192679	-0.00168489	0.00114284	0.1404	0.679047	0.0405371	5.54632e-63	-0.00248125	0.00168951	0.141934	0.273865	0.120481	7	0.390874
	CCDC74B	sQTL_BrainMeta	chr2:130898864:130899706:clu_93619_	2	130141712	rs6717359	2	131421580	T	C	0.192679	-0.00168489	0.00114284	0.1404	-0.667724	0.0407488	2.39368e-60	0.00252333	0.00171845	0.142003	0.326015	0.141616	7	0.390874
	CCDC77	sQTL_BrainMeta	chr12:547720:550940:clu_79891_	12	440164	rs10774190	12	436870	C	G	0.491618	0.000842989	0.00101146	0.404598	-0.222001	0.0278504	1.57139e-15	-0.00379722	0.00458094	0.40715	0.40715	0.533784	20	0.625667
	CCDC81	sQTL_BrainMeta	ENSG00000149201.10	11	86398922	rs6592293	11	86432999	T	C	0.453828	0.00180908	0.00109154	0.0974441	0.0610719	0.00836244	2.8117e-13	0.0296222	0.0183274	0.106035	0.106035	0.100278	12	0.352154
	CCDC82	sQTL_BrainMeta	ENSG00000149231.16	11	96369598	rs2186760	11	96358002	A	G	0.476548	0.00198536	0.00104389	0.0571871	0.116879	0.00831799	7.56246e-45	0.0169865	0.00901287	0.0594713	0.257823	0.0861691	20	0.284115
	CCDC86	sQTL_BrainMeta	chr11:60615096:60615397:clu_289801_	11	60847773	rs562006	11	60847522	C	T	0.300794	-0.00146724	0.00115839	0.205292	0.544612	0.0255046	3.62283e-101	-0.0026941	0.00213074	0.206089	0.0503101	0.350206	20	0.451322
	CCDC88A	sQTL_BrainMeta	ENSG00000115355.17	2	55353868	rs6718236	2	55406091	G	C	0.396889	0.000535452	0.00112901	0.635309	0.099126	0.00871119	5.31079e-30	0.00540173	0.0113995	0.635602	0.635602	0.708786	13	0.777398
	CCDC88B	sQTL_BrainMeta	ENSG00000168071.22	11	64348869	rs475032	11	64373265	G	C	0.39266	-0.00102672	0.00102465	0.316336	0.125449	0.00859978	3.37401e-48	-0.00818432	0.0081871	0.317475	0.386015	0.28685	20	0.557143
	CCDC88C	sQTL_BrainMeta	chr14:91776525:91779424:clu_126288_	14	91311630	rs11621425	14	91439842	C	G	0.42434	-0.00110586	0.00110659	0.317628	0.187232	0.0280215	2.36148e-11	-0.0059064	0.00597601	0.32298	0.32298	0.234721	20	0.561705
	CCDC9	sQTL_BrainMeta	ENSG00000105321.14	19	47264840	rs60099324	19	47261063	T	C	0.581816	-0.00303229	0.00104373	0.00366957	0.0711845	0.00833595	1.34848e-17	-0.0425977	0.0154876	0.00595165	0.00595165	0.0367789	6	0.117541
	CCDC90B	sQTL_BrainMeta	chr11:82985035:82991184:clu_15675_	11	83277067	rs10751087	11	83321017	A	G	0.260208	0.0019069	0.00109776	0.0823723	0.1764	0.0302745	5.65369e-09	0.0108101	0.00649379	0.0959764	0.0959764	0.0688548	7	0.338944
	CCDC91	sQTL_BrainMeta	chr12:28343574:28410135:clu_81433_	12	28223921	rs2638953	12	28381482	G	C	0.321057	0.00234454	0.0011116	0.0349305	0.49533	0.0336932	6.33621e-49	0.0047333	0.00226714	0.0368172	0.0368172	0.308319	20	0.239965
	CCDC92	sQTL_BrainMeta	chr12:124430347:124457076:clu_195010_	12	123959165	rs7961449	12	123952668	A	T	0.333901	0.00606519	0.00119942	4.26458e-07	0.951894	0.0304333	9.27868e-215	0.00637171	0.0012764	5.97777e-07	5.50869e-06	1.01418e-06	20	0.00156219
	CCDC93	sQTL_BrainMeta	chr2:118735606:118753022:clu_93242_	2	117986738	rs4849671	2	118050905	T	C	0.0920552	0.00498529	0.00223937	0.0260007	0.310265	0.0486223	1.75793e-10	0.0160678	0.00764423	0.035557	0.035557	0.0611965	8	0.236846
	CCK	sQTL_BrainMeta	chr3:42299723:42306189:clu_27052_	3	42261464	rs4683150	3	42277530	C	T	0.112156	0.000945444	0.0017289	0.584484	0.632073	0.0461527	1.08405e-42	0.00149578	0.00273746	0.584783	0.192056	0.0538343	4	0.740627
	CCM2	sQTL_BrainMeta	chr7:45078025:45112325:clu_302423_	7	45055576	rs1315920	7	45041334	G	A	0.17092	0.00216153	0.001498	0.149037	0.392548	0.0376681	1.98345e-25	0.00550641	0.00385251	0.152917	0.152917	0.510518	12	0.398386
	CCN3	sQTL_BrainMeta	ENSG00000136999.5	8	119420440	rs2470017	8	119349294	G	A	0.183318	-0.000748293	0.00152823	0.624385	0.113821	0.0104711	1.60204e-27	-0.00657431	0.0134403	0.624736	0.630532	0.67481	20	0.768785
	CCNB1IP1	sQTL_BrainMeta	chr14:20783777:20784386:clu_123181_	14	20315923	rs2318864	14	20299459	G	A	0.257849	0.000885114	0.000364002	0.0150317	-0.272568	0.0341648	1.48653e-15	-0.00324731	0.0013961	0.0200197	0.0200197	0.427856	14	0.193294
	CCND1	sQTL_BrainMeta	ENSG00000110092.4	11	69647815	rs9344	11	69648142	A	G	0.4444	0.00137162	0.0010135	0.175944	0.0536858	0.008344	1.24245e-10	0.0255491	0.0192915	0.18538	0.18538	0.204422	9	0.431731
	CCND2	sQTL_BrainMeta	chr12:4394482:4398008:clu_80201_	12	4287079	rs3217867	12	4290751	G	A	0.258962	-3.38505e-05	0.000354454	0.923917	0.241284	0.0299393	7.68523e-16	-0.000140293	0.00146913	0.923923	0.923923	0.338432	3	0.952974
	CCND3	sQTL_BrainMeta	chr6:41905132:42016239:clu_244901_	6	41992948	rs2493831	6	42060200	A	G	0.379309	0.000470993	0.000356285	0.186183	-0.233498	0.0295661	2.84589e-15	-0.00201712	0.00154709	0.192297	0.192297	0.930589	4	0.438486
	CCNDBP1	sQTL_BrainMeta	chr15:43478077:43481397:clu_228553_	15	43187539	rs2139652	15	43147013	G	C	0.32125	-0.00185211	0.00114178	0.104776	0.306607	0.0341477	2.73619e-19	-0.00604065	0.00378419	0.110425	0.110425	0.137181	20	0.358762
	CCNF	sQTL_BrainMeta	chr16:2479498:2481131:clu_34434_	16	2430313	rs11641123	16	2425020	T	C	0.312588	-0.000714889	0.00106266	0.501113	-0.184787	0.0294366	3.4418e-10	0.00386873	0.00578364	0.503554	0.503554	0.748727	8	0.686943
	CCNK	sQTL_BrainMeta	ENSG00000090061.17	14	99508106	rs3783319	14	99494905	C	T	0.400592	-0.000984569	0.001011	0.330129	0.0559661	0.00833562	1.89248e-11	-0.0175923	0.0182536	0.335162	0.335162	0.294793	8	0.571721
	CCNL1	sQTL_BrainMeta	ENSG00000163660.12	3	157153634	rs1806867	3	157110513	T	C	0.433408	-0.00109224	0.0010459	0.296343	0.0502424	0.00834288	1.72067e-09	-0.0217394	0.0211277	0.303502	0.47156	0.202759	13	0.544728
	CCNL2	sQTL_BrainMeta	ENSG00000221978.12	1	1392523	rs2260423	1	1379327	A	G	0.0403863	-9.78937e-06	0.00172466	0.995471	0.172815	0.0225123	1.63531e-14	-5.66466e-05	0.0099798	0.995471	0.995471	0.754402	14	0.997577
	CCNO	sQTL_BrainMeta	ENSG00000152669.9	5	55232380	rs179795	5	55223715	C	T	0.14035	0.00153026	0.0012011	0.202648	0.0904907	0.0133579	1.24976e-11	0.0169107	0.0135059	0.210536	0.210536	0.643506	19	0.455965
	CCNT1	sQTL_BrainMeta	chr12:49106359:49108226:clu_190171_	12	48713509	rs7138930	12	48714705	C	T	0.35535	-3.36167e-07	0.000353185	0.999241	-0.175208	0.0309048	1.43395e-08	1.91867e-06	0.0020158	0.999241	0.999241	0.491705	5	0.999547
	CCNY	sQTL_BrainMeta	chr10:35772406:35790429:clu_221986_	10	35492490	rs10740911	10	35437365	G	T	0.303371	-0.00108034	0.00114481	0.345331	-0.769758	0.0311397	6.60257e-135	0.00140348	0.00148832	0.345682	0.669764	0.699077	12	0.578104
	CCP110	sQTL_BrainMeta	ENSG00000103540.16	16	19538609	rs2521794	16	19500171	A	G	0.18569	-0.000875502	0.00144056	0.543353	0.0876348	0.00986427	6.44581e-19	-0.00999034	0.0164766	0.544293	0.544293	0.481221	20	0.71136
	CCPG1	sQTL_BrainMeta	chr15:55664242:55666353:clu_20301_	15	55373100	rs11071182	15	55352478	A	G	0.124395	-0.0033941	0.00162156	0.0363394	-0.316243	0.0468754	1.51504e-11	0.0107326	0.0053687	0.045597	0.045597	0.464574	8	0.258452
	CCS	sQTL_BrainMeta	ENSG00000173992.9	11	66599586	rs577335	11	66615598	T	A	0.475852	-0.00185917	0.00102572	0.0698995	0.0470792	0.0083379	1.63835e-08	-0.0394903	0.0228821	0.0843799	0.0843799	0.0393929	9	0.321892
	CCSAP	sQTL_BrainMeta	chr1:229461158:229477846:clu_219327_	1	229333755	rs151471	1	229332858	C	G	0.447589	0.00260997	0.00103893	0.0119992	-0.16812	0.0282958	2.82414e-09	-0.0155245	0.00670938	0.0206764	0.0206764	0.0373533	5	0.195504
	CCSER2	sQTL_BrainMeta	ENSG00000107771.17	10	84423553	rs10887276	10	84311259	G	C	0.460672	-0.000867126	0.00101014	0.390661	0.0560513	0.00850186	4.31512e-11	-0.0154702	0.0181739	0.394639	0.394639	0.531089	11	0.615764
	CCT2	sQTL_BrainMeta	ENSG00000166226.13	12	69593498	rs800658	12	69518327	C	G	0.348096	-0.00175599	0.00107728	0.103096	0.0487462	0.00848497	9.19217e-09	-0.0360232	0.0229721	0.116852	0.116852	0.179452	7	0.364798
	CCT3	sQTL_BrainMeta	ENSG00000163468.15	1	156338420	rs2842880	1	156262567	T	C	0.272819	0.000218666	0.000353082	0.535715	0.208292	0.00964478	1.94262e-103	0.0010498	0.00169582	0.535883	0.535883	0.202825	9	0.706905
	CCT5	sQTL_BrainMeta	ENSG00000150753.12	5	10258159	rs2607316	5	10261296	T	G	0.142378	-0.00233189	0.00147613	0.114167	0.16134	0.0125465	7.6206e-38	-0.0144533	0.00921794	0.116893	0.116893	0.527559	20	0.364798
	CCT6A	sQTL_BrainMeta	ENSG00000146731.11	7	56057837	rs62457261	7	56012733	C	G	0.443356	-0.000468414	0.00104256	0.65322	0.046433	0.00837378	2.93872e-08	-0.010088	0.0225265	0.654279	0.654279	0.345282	15	0.788765
	CCT6B	sQTL_BrainMeta	chr17:33269925:33278969:clu_148764_	17	34947428	rs53782	17	34815253	C	G	0.359986	0.00078762	0.00104455	0.450833	0.175353	0.0254784	5.8834e-12	0.00449161	0.00599247	0.45353	0.45353	0.506943	14	0.65598
	CCT7	sQTL_BrainMeta	chr2:73471843:73474890:clu_235499_	2	73246238	rs2303904	2	73220647	G	A	0.421396	0.000691101	0.000359627	0.0546418	-0.381112	0.0270203	3.55456e-45	-0.00181338	0.000952345	0.0568943	0.160033	0.23882	8	0.278964
	CCT8	sQTL_BrainMeta	ENSG00000156261.13	21	29064801	rs1571680	21	29097766	C	T	0.24582	0.000345065	0.000357	0.333759	0.094484	0.00937309	6.7488e-24	0.0036521	0.00379575	0.335971	0.241233	0.133934	20	0.572133
	CCZ1	sQTL_BrainMeta	ENSG00000122674.12	7	5912637	rs7807287	7	6837888	A	G	0.577089	0.00153674	0.00104206	0.140287	0.19335	0.0082642	4.67665e-121	0.00794797	0.00540016	0.141074	0.226026	0.12687	20	0.390109
	CCZ1B	sQTL_BrainMeta	chr7:6854476:6857510:clu_265176_	7	6816362	rs28437675	7	5897781	C	T	0.277241	-0.00203904	0.0011047	0.0649221	0.642781	0.0378577	1.17729e-64	-0.00317222	0.00172875	0.0665082	0.145192	0.323382	20	0.298982
	CD109	sQTL_BrainMeta	chr6:74520819:74521928:clu_177412_	6	73811651	rs3012544	6	73815541	A	G	0.4747	0.000373104	0.00100352	0.710045	0.189442	0.0280778	1.50885e-11	0.00196949	0.00530528	0.710464	0.710464	0.606011	20	0.821501
	CD14	sQTL_BrainMeta	ENSG00000170458.14	5	140632714	rs1985628	5	140426595	C	T	0.302441	-0.000301981	0.00104325	0.772228	0.0501764	0.00909236	3.41866e-08	-0.0060184	0.0208203	0.772532	0.772532	0.135412	11	0.860442
	CD151	sQTL_BrainMeta	chr11:833026:836063:clu_286960_	11	834544	rs6597977	11	834802	A	G	0.282533	0.000553206	0.000358581	0.122888	0.307721	0.0278156	1.89917e-28	0.00179775	0.00117656	0.126518	0.126518	0.189133	20	0.375294
	CD163L1	sQTL_BrainMeta	chr12:7559448:7585254:clu_188565_	12	7419755	rs10845124	12	7417476	C	A	0.301442	0.00183507	0.0010599	0.0833865	-0.178167	0.0252017	1.55314e-12	-0.0102997	0.00612469	0.0926328	0.0926328	0.0321215	7	0.334194
	CD164	sQTL_BrainMeta	chr6:109690220:109697277:clu_247124_	6	109372545	rs910730	6	109447092	A	G	0.407526	-8.64145e-05	0.000352824	0.806516	-0.278178	0.034248	4.5687e-16	0.000310645	0.00126892	0.806603	0.806603	0.161055	18	0.882714
	CD200	sQTL_BrainMeta	chr3:112051548:112059749:clu_141365_	3	112336801	rs1131199	3	112340921	C	G	0.47395	0.00144275	0.00101512	0.155239	0.336864	0.0310256	1.83462e-27	0.0042829	0.00303914	0.158763	0.158763	0.475944	10	0.405071
	CD22	sQTL_BrainMeta	chr19:35836029:35837054:clu_201503_	19	35345639	rs4805120	19	35345956	A	G	0.316006	-0.000109122	0.00110038	0.921006	0.376946	0.0324538	3.4637e-31	-0.000289489	0.00291931	0.921008	0.921008	0.394687	3	0.951057
	CD226	sQTL_BrainMeta	chr18:67535352:67540380:clu_160718_	18	69870630	rs12969657	18	69869260	T	C	0.515964	-0.000164541	0.00035294	0.641073	-0.291406	0.031104	7.33832e-21	0.000564644	0.00121266	0.641485	0.641485	0.868513	13	0.780575
	CD274	sQTL_BrainMeta	chr9:5465606:5467840:clu_127624_	9	5466723	rs12002985	9	5456587	C	G	0.463734	0.0008113	0.00101168	0.422591	-0.17562	0.0261912	2.00984e-11	-0.00461964	0.00580167	0.425882	0.425882	0.151149	6	0.637075
	CD276	sQTL_BrainMeta	chr15:73994934:73996517:clu_230316_	15	73703385	rs896599	15	73747207	T	A	0.0948979	-0.000714287	0.00149012	0.631691	-0.358573	0.0527637	1.077e-11	0.00199203	0.00416603	0.632536	0.632536	0.36042	3	0.775397
	CD2AP	sQTL_BrainMeta	ENSG00000198087.7	6	47552526	rs1056434	6	47478053	A	C	0.418456	0.000407986	0.00102207	0.689764	0.0896011	0.00833778	6.16162e-27	0.00455336	0.0114148	0.689967	0.906458	0.823285	20	0.810267
	CD300A	sQTL_BrainMeta	chr17:72470824:72477428:clu_262624_	17	74477987	rs2670838	17	74461204	G	A	0.435288	0.00135634	0.00102158	0.184281	0.191888	0.0305666	3.43601e-10	0.00706836	0.00544158	0.193959	0.193959	0.190682	11	0.439566
	CD320	sQTL_BrainMeta	ENSG00000167775.11	19	8305242	rs2913943	19	8303558	G	T	0.324875	-0.00198451	0.00110108	0.0714922	0.181727	0.00838051	2.87793e-104	-0.0109203	0.00607986	0.0724715	0.0724715	0.0280099	8	0.308189
	CD33	sQTL_BrainMeta	ENSG00000105383.15	19	51234462	rs1697573	19	51215061	A	T	0.419389	-0.0011372	0.0010354	0.272064	0.0643227	0.00857392	6.27865e-14	-0.0176796	0.0162685	0.277153	0.277153	null	null	0.52151
	CD36	sQTL_BrainMeta	chr7:80231695:80275404:clu_305018_	7	80624234	rs7810280	7	80580765	A	G	0.462239	-0.00106986	0.00102022	0.294335	-0.186118	0.0272966	9.20904e-12	0.0057483	0.00554603	0.299982	0.299982	0.337997	16	0.542528
	CD38	sQTL_BrainMeta	chr4:15841741:15842077:clu_295660_	4	15840286	rs4698412	4	15735725	G	A	0.45	-0.000371771	0.000353974	0.29359	-0.229871	0.0299577	1.67775e-14	0.0016173	0.00155424	0.298072	0.298072	0.136045	11	0.540707
	CD4	sQTL_BrainMeta	ENSG00000010610.10	12	6803828	rs10849524	12	6815131	T	C	0.51266	0.000383026	0.000354388	0.279783	0.0633552	0.00833565	2.9496e-14	0.00604568	0.00564995	0.2846	0.2846	0.657898	7	0.527723
	CD40	sQTL_BrainMeta	chr20:44755928:44756777:clu_50818_	20	46127713	rs6065926	20	46107215	A	G	0.244896	0.00196624	0.000401642	9.80517e-07	0.19063	0.0304459	3.8182e-10	0.0103144	0.00267448	0.000114966	0.000114966	0.334191	10	0.0187777
	CD46	sQTL_BrainMeta	chr1:207940540:207941124:clu_110387_	1	207767487	rs2761434	1	207744154	A	G	0.220587	-0.000641155	0.00121866	0.598809	-0.932964	0.0376935	2.99937e-135	0.000687224	0.00130652	0.598892	0.686679	0.627088	20	0.75132
	CD55	sQTL_BrainMeta	chr1:207512762:207540715:clu_110362_	1	207353393	rs35028790	1	207361990	G	A	0.442867	0.000679299	0.00101768	0.504452	-0.234362	0.0370257	2.45606e-10	-0.0028985	0.0043664	0.506805	0.506805	0.738554	12	0.688846
	CD59	sQTL_BrainMeta	ENSG00000085063.17	11	33719744	rs704697	11	33703234	T	C	0.4515	-0.000287486	0.000353414	0.415959	0.203312	0.00832274	8.5157e-132	-0.00141401	0.00173925	0.416217	0.862513	0.833185	20	0.631729
	CD6	sQTL_BrainMeta	chr11:60785485:60786726:clu_289833_	11	61018634	rs2074225	11	61008834	C	T	0.41115	0.00245672	0.00103387	0.0174906	-0.33355	0.0282185	3.06667e-32	-0.00736537	0.00316162	0.0198262	0.159694	0.0392404	20	0.193064
	CD81	sQTL_BrainMeta	ENSG00000110651.12	11	2386787	rs962903	11	2331111	A	G	0.151414	0.000174054	0.00112985	0.877569	0.0663327	0.0111852	3.02161e-09	0.00262396	0.0170388	0.87761	0.87761	0.209616	15	0.927411
	CD82	sQTL_BrainMeta	ENSG00000085117.12	11	44592392	rs3758813	11	44606929	T	C	0.460046	-0.000431252	0.000356444	0.226328	0.0644086	0.00844024	2.32697e-14	-0.00669556	0.00560322	0.232107	0.232107	null	null	0.477868
	CD83	sQTL_BrainMeta	chr6:14118079:14118181:clu_174277_	6	14117899	rs9464654	6	14105276	T	C	0.546186	0.000501122	0.000357173	0.160609	-0.159805	0.0270489	3.46309e-09	-0.00313584	0.00229722	0.172234	0.172234	0.0335432	9	0.417795
	CD8B2	sQTL_BrainMeta	ENSG00000254126.8	2	106515830	rs7584290	2	106472369	A	T	0.230004	-0.00102148	0.00127225	0.422036	0.094607	0.0103702	7.30961e-20	-0.0107971	0.0134997	0.423825	0.711042	0.484741	20	0.635783
	CD9	sQTL_BrainMeta	ENSG00000010278.15	12	6218993	rs4764487	12	6223672	A	G	0.390096	-0.000121379	0.000353115	0.731044	0.058787	0.00867923	1.25879e-11	-0.00206472	0.00601441	0.731376	0.731376	0.25481	11	0.832371
	CDA	sQTL_BrainMeta	ENSG00000158825.6	1	20603994	rs630484	1	20666113	T	G	0.397573	6.86916e-05	0.000353062	0.845738	0.059484	0.00845708	2.01227e-12	0.00115479	0.00593768	0.845796	0.845796	0.481312	10	0.909233
	CDADC1	sQTL_BrainMeta	chr13:49840992:49841626:clu_63635_	13	49267173	rs9535188	13	49284375	T	C	0.536162	-0.00146148	0.00103575	0.158233	0.233161	0.0289193	7.47681e-16	-0.00626811	0.00450972	0.164555	0.164555	0.435631	13	0.410291
	CDAN1	sQTL_BrainMeta	chr15:43021008:43021221:clu_19419_	15	42728916	rs3106285	15	42635470	C	T	0.215152	-0.00117532	0.00116677	0.313778	-0.219683	0.0300012	2.43453e-13	0.00535009	0.00536119	0.318314	0.318314	0.532585	8	0.557151
	CDC123	sQTL_BrainMeta	ENSG00000151465.14	10	12223277	rs12779647	10	12250287	C	G	0.449012	-0.0022931	0.00104395	0.028052	0.129537	0.00849361	1.61838e-52	-0.0177023	0.00814224	0.0296958	0.0296958	0.0812757	17	0.224508
	CDC14B	sQTL_BrainMeta	ENSG00000081377.17	9	96555042	rs7035310	9	96506408	A	C	0.458215	0.000229117	0.000353626	0.517044	0.0640589	0.008389	2.23958e-14	0.00357666	0.00554015	0.518545	0.773299	0.176177	9	0.696487
	CDC16	sQTL_BrainMeta	ENSG00000130177.16	13	114253805	rs1974083	13	114252983	T	A	0.479048	0.00154123	0.0010226	0.131767	0.0569829	0.0083564	9.16276e-12	0.0270473	0.0183788	0.141114	0.141114	0.0535405	7	0.390109
	CDC25B	sQTL_BrainMeta	ENSG00000101224.18	20	3796446	rs910655	20	3806903	C	T	0.279147	0.000418796	0.000356718	0.240385	0.0511575	0.0092167	2.84815e-08	0.00818641	0.00712721	0.250716	0.250716	0.182884	4	0.496162
	CDC26	sQTL_BrainMeta	chr9:116029719:116034707:clu_77133_	9	113269933	rs10817468	9	113251357	G	T	0.4403	-0.00227492	0.00101632	0.0251952	0.221477	0.0287836	1.42016e-14	-0.0102716	0.00477906	0.0316107	0.0942629	0.238278	5	0.228844
	CDC37L1	sQTL_BrainMeta	ENSG00000106993.12	9	4693979	rs184205	9	4676745	C	G	0.444473	-0.00108178	0.00103197	0.294517	0.116429	0.00831984	1.69357e-44	-0.00929137	0.00888841	0.295868	0.571199	0.256874	4	0.53919
	CDC42	sQTL_BrainMeta	chr1:22379235:22404922:clu_100618_	1	22065585	rs2473292	1	22029662	G	A	0.243395	-0.00232604	0.00116234	0.0453751	-0.375983	0.0354142	2.49134e-26	0.00618655	0.00314592	0.0492373	0.0492373	0.120367	16	0.264015
	CDC42BPA	sQTL_BrainMeta	chr1:227289632:227300013:clu_219189_	1	227107121	rs6426569	1	227145048	C	A	0.26495	0.000438635	0.000356316	0.218312	-0.247518	0.0352677	2.24622e-12	-0.00177213	0.00146153	0.225314	0.225314	0.334827	16	0.472128
	CDC42EP1	sQTL_BrainMeta	ENSG00000128283.7	22	37564942	rs5756729	22	37565346	T	C	0.606111	0.000111394	0.00105588	0.91598	0.159979	0.00834981	8.04751e-82	0.000696303	0.00660018	0.915981	0.295267	0.446051	8	0.9479
	CDC42SE1	sQTL_BrainMeta	chr1:151026797:151027492:clu_215397_	1	151054668	rs4971000	1	151121507	T	C	0.189284	0.00279917	0.00126416	0.0268115	-0.209161	0.034479	1.30868e-09	-0.0133829	0.00643401	0.0375236	0.0375236	0.00334791	14	0.24114
	CDC42SE2	sQTL_BrainMeta	chr5:130623444:130651669:clu_170693_	5	131301863	rs13158215	5	131293850	C	A	0.230623	0.00230874	0.00106952	0.0308755	-0.422742	0.0469853	2.31277e-19	-0.00546133	0.00260175	0.0358079	0.0358079	0.0233427	20	0.237838
	CDC5L	sQTL_BrainMeta	chr6:44394461:44397450:clu_176678_	6	44428219	rs4143679	6	44398149	G	A	0.06605	0.00260339	0.00162628	0.109415	0.399157	0.0473324	3.36722e-17	0.00652222	0.00414703	0.115778	0.115778	0.320616	4	0.364101
	CDC7	sQTL_BrainMeta	chr1:91980554:91981299:clu_105012_	1	91515369	rs34842487	1	91556054	C	T	0.428086	0.00131748	0.00102053	0.196713	-0.193289	0.0282824	8.24496e-12	-0.00681611	0.00537319	0.204605	0.204605	0.0566216	12	0.449823
	CDCA7L	sQTL_BrainMeta	chr7:21946257:21947201:clu_265471_	7	21907111	rs2965414	7	21719042	C	G	0.15918	0.00278132	0.00147677	0.0596482	-0.203867	0.0344238	3.17537e-09	-0.0136428	0.00760125	0.0726838	0.0726838	0.153609	3	0.308189
	CDH1	sQTL_BrainMeta	chr16:68845344:68845587:clu_39266_	16	68811563	rs12923069	16	68654774	A	G	0.246323	-0.00375353	0.00135038	0.00544226	-0.237931	0.0341751	3.35172e-12	0.0157757	0.00611111	0.00983776	0.00983776	0.0012044	20	0.145576
	CDH10	sQTL_BrainMeta	chr5:24544853:24593369:clu_41848_	5	24569002	rs2319470	5	24532555	A	G	0.492474	-0.00023105	0.00101656	0.8202	0.165926	0.0249218	2.77817e-11	-0.00139249	0.00613014	0.820303	0.820303	0.439301	16	0.891945
	CDH11	sQTL_BrainMeta	ENSG00000140937.14	16	65034932	rs1850966	16	65025360	C	A	0.44764	0.00198571	0.0010607	0.061195	0.0572664	0.00850158	1.62837e-11	0.034675	0.0192242	0.0712755	0.0712755	0.0655188	8	0.30699
	CDH12	sQTL_BrainMeta	chr5:22212752:22505379:clu_41824_	5	22358957	rs1155443	5	22405236	A	C	0.447318	3.93458e-05	0.000353024	0.911257	-0.247099	0.0284863	4.16105e-18	-0.000159231	0.00142879	0.911264	0.911264	0.198805	20	0.94539
	CDH13	sQTL_BrainMeta	ENSG00000140945.17	16	83213802	rs6565073	16	82855977	A	T	0.491078	-0.00211025	0.00102374	0.0392729	0.0516147	0.00833759	5.99335e-10	-0.0408847	0.0209049	0.0504951	0.0504951	0.0979762	20	0.26613
	CDH18	sQTL_BrainMeta	ENSG00000145526.12	5	20023584	rs4270697	5	19859525	C	T	0.0896859	9.14797e-05	0.00039284	0.815864	0.0607669	0.0109748	3.07818e-08	0.00150542	0.00647042	0.816024	0.816024	0.184199	5	0.8893
	CDH19	sQTL_BrainMeta	chr18:64202344:64211208:clu_160673_	18	66539539	rs1787504	18	66488571	C	T	0.162059	0.000960962	0.00133321	0.471039	-0.387767	0.0394683	8.80837e-23	-0.0024782	0.00344741	0.472228	0.472228	0.0690856	14	0.668259
	CDH2	sQTL_BrainMeta	chr18:25593873:25616434:clu_159715_	18	28025190	rs597591	18	28002325	C	A	0.4861	-0.00042162	0.000354239	0.233962	-0.165331	0.0284758	6.39671e-09	0.00255015	0.00218716	0.243628	0.243628	0.265284	7	0.489127
	CDH23	sQTL_BrainMeta	chr10:73539204:73544648:clu_223362_	10	71782169	rs11592462	10	71790360	C	G	0.50595	0.00181895	0.00102978	0.0773382	0.166945	0.0288225	6.94802e-09	0.0108955	0.00644882	0.091118	0.091118	0.038535	6	0.331646
	CDH5	sQTL_BrainMeta	chr16:66400661:66413222:clu_38761_	16	66373039	rs10852432	16	66368612	T	C	0.54965	0.000430464	0.000354993	0.225284	-0.242286	0.0258617	7.35701e-21	-0.00177668	0.00147741	0.229144	0.229144	0.153421	9	0.474487
	CDH7	sQTL_BrainMeta	ENSG00000081138.14	18	65820294	rs1351885	18	65855950	G	T	0.258181	0.00231966	0.00115111	0.0438883	0.0916975	0.0105916	4.81981e-18	0.0252969	0.0128889	0.0496822	0.0496822	0.0568838	17	0.264696
	CDH8	sQTL_BrainMeta	ENSG00000150394.14	16	61842138	rs62050474	16	61720235	A	G	0.331477	0.00018945	0.00113408	0.867329	0.0650428	0.00918766	1.44821e-12	0.0029127	0.0174408	0.867366	0.867366	0.480037	12	0.921532
	CDH9	sQTL_BrainMeta	chr5:27028477:27038570:clu_41875_	5	27033417	rs11955412	5	27018025	A	C	0.507217	-0.004405	0.00107356	4.07541e-05	-0.858802	0.0279217	9.68688e-208	0.00512924	0.00126114	4.75953e-05	0.00351919	0.000833313	20	0.0145361
	CDHR1	sQTL_BrainMeta	chr10:85954732:85955250:clu_224110_	10	84195235	rs2798070	10	84521821	C	T	0.43465	-0.000938481	0.000363219	0.00977213	-0.179558	0.03013	2.53094e-09	0.00522661	0.00220479	0.0177605	0.0561116	0.268825	12	0.185429
	CDHR2	sQTL_BrainMeta	ENSG00000074276.10	5	176569242	rs3828574	5	176593837	T	C	0.4398	-0.000180151	0.000353019	0.609831	0.0599197	0.00854144	2.29656e-12	-0.00300654	0.00590711	0.610773	0.610773	0.835946	4	0.757752
	CDHR3	sQTL_BrainMeta	chr7:105615492:105621414:clu_306590_	7	105978007	rs10267654	7	105903063	A	C	0.404719	0.00207015	0.00103144	0.0447443	0.234327	0.0268727	2.78482e-18	0.00883446	0.0045168	0.0504759	0.139154	0.0651637	15	0.26613
	CDIP1	sQTL_BrainMeta	chr16:4564665:4573901:clu_181735_	16	4519282	rs8043603	16	4523331	C	T	0.274925	-0.00178132	0.00115718	0.123716	-0.212611	0.0316442	1.83231e-11	0.0083783	0.00558373	0.133489	0.133489	0.230207	20	0.383353
	CDK1	sQTL_BrainMeta	chr10:62544856:62545422:clu_222807_	10	60785381	rs2448357	10	60797819	G	C	0.274473	-0.000150321	0.00134068	0.910726	0.202935	0.0319402	2.10337e-10	-0.000740732	0.00660746	0.91074	0.91074	0.238747	5	0.945215
	CDK10	sQTL_BrainMeta	ENSG00000185324.22	16	89688545	rs258323	16	89688286	C	G	0.418764	0.00284944	0.00106582	0.00750687	0.139178	0.00830166	4.39387e-63	0.0204733	0.00775469	0.00828762	0.0347652	0.00842734	20	0.136532
	CDK11A	sQTL_BrainMeta	ENSG00000008128.23	1	1713368	rs28736713	1	1686147	G	T	0.438798	0.0017069	0.0010402	0.10081	0.0911814	0.00841034	2.18649e-27	0.0187198	0.0115379	0.104705	0.367086	0.085512	20	0.350266
	CDK13	sQTL_BrainMeta	ENSG00000065883.16	7	40024850	rs1082023	7	39966596	G	T	0.35092	-5.31466e-05	0.00035337	0.88045	0.0763382	0.00838021	8.28814e-20	-0.0006962	0.00462964	0.880466	0.880466	0.710428	15	0.928475
	CDK17	sQTL_BrainMeta	chr12:96694138:96707099:clu_192738_	12	96306840	rs10777786	12	96341747	T	A	0.545409	-0.000409092	0.00108258	0.705515	-0.285197	0.0293135	2.26356e-22	0.00143442	0.00379876	0.705726	0.72767	0.977856	8	0.818718
	CDK18	sQTL_BrainMeta	ENSG00000117266.16	1	205518694	rs12126693	1	205520787	A	G	0.395492	-0.0019928	0.00106679	0.0617589	0.0785438	0.00835736	5.55295e-21	-0.0253718	0.0138479	0.0669245	0.483703	0.0297481	15	0.299578
	CDK19	sQTL_BrainMeta	chr6:111095140:111100626:clu_247186_	6	110776680	rs1279598	6	110880224	C	G	0.23866	-0.00157185	0.00110148	0.153572	-0.292402	0.0394053	1.16795e-13	0.00537563	0.00383605	0.16111	0.16111	0.63049	14	0.407059
	CDK20	sQTL_BrainMeta	chr9:90588989:90589287:clu_75998_	9	87974223	rs666459	9	87974101	A	G	0.384959	-0.00110407	0.00103833	0.287641	0.624196	0.0305569	9.55795e-93	-0.00176879	0.00166573	0.288293	0.17735	0.709343	20	0.53169
	CDK2AP1	sQTL_BrainMeta	ENSG00000111328.7	12	123261223	rs1716169	12	123232383	A	T	0.201128	-0.00424783	0.00129192	0.00100899	0.0680036	0.0101775	2.36118e-11	-0.0624648	0.0211734	0.00317608	0.00321332	0.00138052	18	0.0932603
	CDK3	sQTL_BrainMeta	ENSG00000250506.8	17	76003452	rs2069528	17	76001393	G	A	0.25851	0.000259147	0.000356061	0.466726	0.0640458	0.00929527	5.57333e-12	0.00404628	0.00559041	0.469195	0.469195	0.463673	7	0.666151
	CDK5RAP1	sQTL_BrainMeta	chr20:31980048:31989234:clu_156137_	20	33396835	rs291697	20	33397442	T	C	0.314883	-0.00129061	0.000373438	0.000548192	0.567185	0.0346508	3.20495e-60	-0.00227547	0.000672922	0.000720961	0.000720961	0.550855	20	0.0467135
	CDK5RAP2	sQTL_BrainMeta	chr9:123166391:123170625:clu_77290_	9	120406230	rs4837768	9	120408455	C	G	0.245875	0.00106124	0.00122181	0.385074	-0.183315	0.0313319	4.89372e-09	-0.00578919	0.00673813	0.390247	0.390247	0.148878	7	0.611895
	CDK5RAP3	sQTL_BrainMeta	ENSG00000108465.15	17	47974795	rs2597166	17	47995299	G	A	0.364986	-0.000520576	0.0010697	0.626502	0.0774445	0.00848663	7.14225e-20	-0.00672192	0.0138321	0.626992	0.626992	0.186878	20	0.770745
	CDK6	sQTL_BrainMeta	chr7:92252236:92252350:clu_269297_	7	92622979	rs8179	7	92606850	T	C	0.209321	-0.000277202	0.000355781	0.435898	-0.394777	0.0377392	1.30925e-25	0.000702174	0.000903715	0.437167	0.437167	0.156694	16	0.643159
	CDK9	sQTL_BrainMeta	chr9:130549887:130550032:clu_132457_	9	127787681	rs1976330	9	126951707	T	A	0.279136	0.00477245	0.00137234	0.000505934	-0.191544	0.0344475	2.69049e-08	-0.0249156	0.00845043	0.00319376	0.00319376	0.0163446	7	0.0934294
	CDKAL1	sQTL_BrainMeta	chr6:21108694:21198252:clu_174535_	6	21153242	rs1001310	6	21065556	A	G	0.376665	0.0013374	0.000376199	0.000377932	0.234502	0.0312113	5.76254e-14	0.00570316	0.00177477	0.00131143	0.00131143	0.417774	14	0.0607378
	CDKL1	sQTL_BrainMeta	ENSG00000100490.10	14	50371363	rs4898655	14	50331104	A	G	0.419427	-0.00271922	0.00104944	0.00956642	0.0872801	0.00833412	1.1541e-25	-0.0311551	0.0123864	0.0118939	0.00853225	0.00855905	20	0.155673
	CDKL2	sQTL_BrainMeta	ENSG00000138769.11	4	75603619	rs10033564	4	75711071	A	G	0.389463	0.0021736	0.00107045	0.042301	0.0783643	0.00851537	3.4911e-20	0.0277371	0.0139885	0.0473839	0.0473839	0.105301	8	0.260525
	CDKN1A	sQTL_BrainMeta	chr6:36646575:36648251:clu_175991_	6	36679636	rs4714001	6	36670398	G	A	0.363801	-0.000417162	0.00105625	0.692882	0.206484	0.0301769	7.785e-12	-0.00202031	0.0051239	0.693366	0.693366	0.983406	7	0.81271
	CDKN2A	sQTL_BrainMeta	chr9:21971207:21993881:clu_73657_	9	21982545	rs944800	9	22050899	A	G	0.330244	-0.00173547	0.00106287	0.102509	0.153878	0.0276478	2.61198e-08	-0.0112782	0.00719835	0.117167	0.117167	0.212392	10	0.365098
	CDKN2B	sQTL_BrainMeta	ENSG00000147883.12	9	22006104	rs2069418	9	22009699	G	C	0.457121	-0.0011181	0.0010196	0.272813	0.0566772	0.00867972	6.58424e-11	-0.0197275	0.0182415	0.279491	0.279491	0.539752	13	0.52351
	CDON	sQTL_BrainMeta	ENSG00000064309.15	11	126009565	rs618566	11	125962764	C	T	0.331907	-0.00125056	0.00107223	0.243482	0.0789339	0.00908525	3.68428e-18	-0.0158432	0.0137057	0.247699	0.496911	0.110158	12	0.493133
	CDRT4	sQTL_BrainMeta	ENSG00000239704.11	17	15469813	rs9914680	17	15552268	C	G	0.411461	-0.000734585	0.00101719	0.47019	0.0595922	0.00849164	2.2547e-12	-0.0123269	0.0171593	0.472525	0.472525	0.71708	9	0.668259
	CDS1	sQTL_BrainMeta	chr4:85556504:85561991:clu_297617_	4	84638095	rs4464556	4	84873781	T	A	0.361417	0.00129531	0.00112416	0.249219	0.277875	0.0319372	3.29924e-18	0.00466148	0.00408087	0.253339	0.253339	0.0540586	14	0.498915
	CDS2	sQTL_BrainMeta	ENSG00000101290.14	20	5162383	rs3746678	20	5197884	A	T	0.458817	0.000814881	0.0010438	0.434988	0.153585	0.00830524	2.36935e-76	0.00530572	0.00680229	0.435397	0.731625	0.36798	14	0.642274
	CDYL2	sQTL_BrainMeta	chr16:80719026:80737198:clu_186916_	16	80694215	rs9940498	16	80702560	C	G	0.31145	0.00239816	0.00106244	0.0239939	-0.213868	0.0286276	7.97575e-14	-0.0112132	0.00518951	0.0307145	0.0307145	0.0275761	20	0.227386
	CEACAM19	sQTL_BrainMeta	ENSG00000186567.13	19	44673316	rs2919845	19	44677956	A	G	0.233012	-0.000918528	0.0011462	0.422919	0.0736459	0.00990927	1.06954e-13	-0.0124722	0.0156539	0.425596	0.425596	0.348377	3	0.637075
	CEACAM21	sQTL_BrainMeta	chr19:42083911:42085623:clu_202849_	19	41578414	rs723902	19	41577830	G	C	0.22484	0.00172461	0.00116028	0.13718	0.212794	0.0323205	4.58342e-11	0.00810461	0.00558983	0.147091	0.147091	0.218427	20	0.39385
	CEBPG	sQTL_BrainMeta	chr19:33864801:33870050:clu_201305_	19	33376520	rs56187503	19	33362354	T	C	0.433226	0.000737372	0.0010179	0.468815	0.169553	0.0297471	1.19952e-08	0.00434893	0.00605172	0.47237	0.47237	0.0746182	8	0.668259
	CEBPZ	sQTL_BrainMeta	ENSG00000115816.15	2	37216604	rs2110965	2	37245661	T	C	0.439438	-0.000352314	0.000354081	0.319732	0.0500273	0.00849379	3.86507e-09	-0.00704243	0.00717805	0.32654	0.32654	0.473945	20	0.564768
	CEBPZOS	sQTL_BrainMeta	ENSG00000218739.10	2	37206340	rs10206380	2	37227143	A	G	0.485208	-3.88615e-06	0.000352524	0.991205	0.124806	0.0083953	5.46317e-50	-3.11374e-05	0.00282457	0.991205	0.991205	0.227391	20	0.995139
	CECR2	sQTL_BrainMeta	chr22:17984048:18003144:clu_118973_	22	17514567	rs113837	22	17551859	A	G	0.200772	-2.1176e-05	0.000354106	0.952314	0.275638	0.0335435	2.08068e-16	-7.68255e-05	0.00128471	0.952315	0.952315	0.0389107	5	0.971396
	CELF1	sQTL_BrainMeta	ENSG00000149187.18	11	47515751	rs3781627	11	47419921	T	A	0.294231	-0.00172876	0.00112519	0.124436	0.0496648	0.0088995	2.3965e-08	-0.0348085	0.0234986	0.138526	0.138526	0.00482585	17	0.387414
	CELF2	sQTL_BrainMeta	chr10:11207645:11291116:clu_220756_	10	11207417	rs2277212	10	11257772	A	T	0.24995	0.00137614	0.00117826	0.242827	0.188622	0.0298026	2.46668e-10	0.00729575	0.00635211	0.250739	0.250739	null	null	0.496162
	CELF3	sQTL_BrainMeta	chr1:151679210:151679983:clu_215560_	1	151707120	rs2337558	1	151648740	A	C	0.307581	0.00489293	0.00115837	2.40045e-05	0.230846	0.0346513	2.70161e-11	0.0211956	0.00594157	0.000360618	0.000360618	0.000828328	15	0.0324971
	CELF5	sQTL_BrainMeta	chr19:3293484:3296756:clu_196682_	19	3295122	rs891207	19	3294281	A	C	0.351041	0.000977321	0.000364359	0.00731169	-0.216108	0.0293053	1.65119e-13	-0.00452237	0.00179407	0.0117111	0.0117111	0.278163	3	0.154051
	CELSR2	sQTL_BrainMeta	ENSG00000143126.8	1	109262645	rs660240	1	109275216	T	C	0.2146	-0.000337539	0.000355976	0.343023	0.110879	0.0101644	1.04858e-27	-0.0030442	0.00322258	0.34484	0.34484	0.242783	6	0.577556
	CEND1	sQTL_BrainMeta	ENSG00000184524.6	11	788614	rs9943674	11	786577	A	G	0.280489	-0.000669221	0.00112795	0.552976	0.0662097	0.00838841	2.95028e-15	-0.0101076	0.0170841	0.554094	0.554094	0.287864	17	0.717315
	CENPC	sQTL_BrainMeta	chr4:68396632:68405558:clu_275562_	4	67535377	rs355461	4	67515006	C	A	0.393189	0.000308863	0.000375784	0.411125	0.20124	0.0298334	1.52538e-11	0.0015348	0.00188115	0.414568	0.0740672	0.164572	15	0.630497
	CENPJ	sQTL_BrainMeta	ENSG00000151849.16	13	24902584	rs7986968	13	24947761	G	A	0.247261	0.000668524	0.00035957	0.0629941	0.0698416	0.00953826	2.43845e-13	0.00957201	0.00531174	0.0715378	0.167581	0.52347	12	0.307453
	CENPK	sQTL_BrainMeta	chr5:64824844:64824940:clu_42998_	5	65529065	rs1309823	5	65784264	C	T	0.28773	-0.000867727	0.00107166	0.418111	-0.240168	0.0331597	4.39675e-13	0.003613	0.00448993	0.420998	0.713274	0.987191	10	0.63498
	CENPN	sQTL_BrainMeta	chr16:81053881:81056360:clu_40192_	16	81021515	rs2549899	16	81055267	G	C	0.10892	0.00180422	0.00135339	0.182496	0.549264	0.0485521	1.13312e-29	0.00328479	0.00248106	0.18552	0.17924	0.2832	20	0.431852
	CENPO	sQTL_BrainMeta	chr2:25023894:25037245:clu_232912_	2	24807701	rs1550115	2	24818751	C	T	0.254191	-0.000200575	0.000355212	0.572304	0.455305	0.0392407	3.98421e-31	-0.000440528	0.000781086	0.572758	0.572758	0.154284	20	0.731458
	CENPP	sQTL_BrainMeta	chr9:95142141:95178191:clu_130621_	9	92397884	rs3780346	9	92211906	A	G	0.440788	0.000203499	0.000353224	0.564535	-0.18906	0.0326443	6.97521e-09	-0.00107637	0.00187754	0.566449	0.566449	0.994088	16	0.726724
	CENPQ	sQTL_BrainMeta	chr6:49431166:49438687:clu_176775_	6	49467213	rs2448702	6	49489952	A	G	0.346824	-0.000839079	0.00105716	0.427366	0.299653	0.0364835	2.15038e-16	-0.00280017	0.00354439	0.429512	0.429512	0.0604564	20	0.639075
	CENPS-CORT	sQTL_BrainMeta	ENSG00000251503.8	1	10441127	rs944973	1	10456336	C	G	0.0702922	0.000119482	0.00151954	0.937326	0.120756	0.0192753	3.73328e-10	0.000989452	0.0125846	0.937331	0.937331	0.573705	3	0.961114
	CENPV	sQTL_BrainMeta	ENSG00000166582.10	17	16348095	rs3112524	17	16342464	C	T	0.4724	-0.000936195	0.00036316	0.00994	0.183347	0.00842068	4.14729e-105	-0.00510614	0.00199456	0.0104663	0.00894556	0.155986	20	0.147849
	CENPX	sQTL_BrainMeta	ENSG00000169689.15	17	82021404	rs3934983	17	82022880	C	A	0.442729	-0.000383704	0.000354478	0.279054	0.133769	0.00839734	3.92674e-57	-0.0028684	0.00265604	0.280162	0.280162	0.0356589	20	0.524037
	CEP104	sQTL_BrainMeta	chr1:3772565:3773453:clu_207082_	1	3856445	rs7552678	1	3854983	C	T	0.309156	0.000363477	0.0010488	0.728917	0.238075	0.0300369	2.26115e-15	0.00152673	0.00440952	0.729166	0.729166	0.0440942	6	0.831168
	CEP112	sQTL_BrainMeta	chr17:64049997:64054086:clu_152476_	17	66055924	rs11868930	17	65999838	A	G	0.414441	0.000896456	0.00102792	0.38315	0.403239	0.0324065	1.52347e-35	0.00222314	0.00255541	0.384315	0.384315	null	null	0.60751
	CEP126	sQTL_BrainMeta	ENSG00000110318.15	11	101958036	rs1783740	11	101908319	G	A	0.4071	0.00139413	0.00107564	0.194944	0.0507845	0.00842219	1.64117e-09	0.0274518	0.0216643	0.205102	0.205102	0.153553	14	0.450294
	CEP128	sQTL_BrainMeta	chr14:81366373:81371157:clu_125999_	14	80902421	rs759918	14	80923784	C	T	0.504369	-0.00407028	0.00107787	0.00015923	-0.165205	0.0301584	4.3037e-08	0.0246377	0.00792447	0.00187679	0.00187679	0.000770746	20	0.0710822
	CEP131	sQTL_BrainMeta	ENSG00000141577.14	17	81206296	rs883884	17	81184240	C	T	0.4341	-0.000315048	0.000354083	0.373596	0.0607545	0.00854123	1.13472e-12	-0.00518559	0.00587351	0.377302	0.377302	0.154261	20	0.603437
	CEP164	sQTL_BrainMeta	chr11:117206396:117214882:clu_293428_	11	117339923	rs2279013	11	117412375	C	T	0.330088	-0.0011585	0.000370646	0.00177436	-0.191312	0.0270342	1.47673e-12	0.00605553	0.00211795	0.00424782	0.0142636	0.227602	20	0.104974
	CEP170	sQTL_BrainMeta	chr1:243354796:243362362:clu_219905_	1	243195277	rs6659484	1	243215834	A	G	0.13485	0.00167071	0.00142022	0.239445	0.251831	0.0411181	9.09295e-10	0.00663427	0.00574268	0.247985	0.247985	0.273938	8	0.493452
	CEP170B	sQTL_BrainMeta	chr14:105354315:105355852:clu_253853_	14	104888747	rs7152667	14	104896820	A	G	0.288248	-0.000394399	0.000354802	0.266308	-0.166705	0.0304115	4.21378e-08	0.00236585	0.00217164	0.275964	0.275964	0.335834	20	0.521214
	CEP19	sQTL_BrainMeta	chr3:196435598:196438190:clu_33409_	3	196710023	rs7626440	3	196778019	C	G	0.550722	0.00118283	0.00104652	0.258369	0.186312	0.028936	1.20463e-10	0.00634867	0.00570291	0.265609	0.532417	0.580161	18	0.511274
	CEP192	sQTL_BrainMeta	chr18:13019205:13048858:clu_23572_	18	13034033	rs7243000	18	13097789	A	C	0.39475	0.000903955	0.00103283	0.381455	-0.205164	0.0354716	7.29959e-09	-0.00440602	0.0050915	0.386837	0.386837	0.634803	14	0.608878
	CEP20	sQTL_BrainMeta	ENSG00000133393.13	16	15877172	rs3743518	16	15866369	C	T	0.41985	-9.89234e-05	0.000352985	0.779287	0.0682747	0.00849875	9.47306e-16	-0.0014489	0.00517322	0.779418	0.779418	0.954665	8	0.865652
	CEP250	sQTL_BrainMeta	chr20:34062677:34063327:clu_49912_	20	35475177	rs6087723	20	35587861	G	A	0.19714	0.00185711	0.00133615	0.164561	-0.23433	0.0429593	4.90569e-08	-0.0079252	0.00588422	0.178026	0.178026	0.0488065	14	0.423717
	CEP290	sQTL_BrainMeta	chr12:88505635:88508875:clu_192452_	12	88113478	rs4638377	12	88569999	A	G	0.0815365	-0.000186101	0.00201016	0.926237	0.40143	0.0547643	2.29928e-13	-0.000463595	0.00500789	0.926243	0.926243	0.195015	7	0.954054
	CEP295	sQTL_BrainMeta	ENSG00000166004.15	11	93696020	rs6483255	11	93585813	G	A	0.0136514	-0.00382802	0.00366752	0.296595	0.165441	0.0269142	7.89816e-10	-0.0231383	0.0224855	0.303464	0.303464	0.135876	3	0.544728
	CEP350	sQTL_BrainMeta	chr1:179975702:179981064:clu_109246_	1	180009248	rs10733003	1	180146622	G	C	0.219484	0.000282712	0.00123523	0.818967	0.189033	0.0300708	3.25206e-10	0.00149557	0.00653881	0.819085	0.819085	0.608875	12	0.891026
	CEP41	sQTL_BrainMeta	chr7:130056807:130057043:clu_271428_	7	130417084	rs10281423	7	130439468	C	T	0.56485	0.000229967	0.000354046	0.515989	-0.158334	0.0284493	2.6142e-08	-0.00145242	0.00225124	0.518822	0.518822	null	null	0.696621
	CEP43	sQTL_BrainMeta	ENSG00000213066.13	6	167047053	rs10484531	6	167040946	A	G	0.46053	-0.000140684	0.00101619	0.889891	0.137794	0.00837536	8.06934e-61	-0.00102097	0.00737498	0.889895	0.972403	0.65538	20	0.932849
	CEP44	sQTL_BrainMeta	chr4:175250379:175252633:clu_299732_	4	174330355	rs34374995	4	174252905	T	A	0.275866	-0.00161637	0.00106632	0.12956	-0.250522	0.0302617	1.24715e-16	0.00645202	0.00432716	0.135948	0.135948	0.882429	7	0.385517
	CEP57	sQTL_BrainMeta	ENSG00000166037.11	11	95811329	rs522536	11	95795550	C	T	0.583525	-0.00191902	0.00106519	0.0716122	0.100827	0.00840651	3.82623e-33	-0.0190329	0.0106831	0.0748163	0.0748163	0.00761541	20	0.31032
	CEP63	sQTL_BrainMeta	chr3:134204894:134214138:clu_142429_	3	134490674	rs9841212	3	134473096	C	T	0.320938	-0.000600811	0.00035816	0.0934459	-0.201932	0.0326047	5.88984e-10	0.00297531	0.00183757	0.105414	0.105414	0.583008	9	0.351136
	CEP70	sQTL_BrainMeta	chr3:138256189:138261533:clu_31176_	3	138540019	rs56394118	3	138525184	C	T	0.445652	-0.000963487	0.00100525	0.337834	0.236581	0.0380742	5.17607e-10	-0.00407255	0.00429933	0.34351	0.34351	0.126602	16	0.576141
	CEP72	sQTL_BrainMeta	chr5:643784:644414:clu_166815_	5	643984	rs1697951	5	615043	G	A	0.232399	0.00030392	0.00116593	0.794349	0.217705	0.0345647	3.00595e-10	0.00139602	0.00536013	0.794521	0.794521	0.0767928	8	0.87548
	CEP76	sQTL_BrainMeta	chr18:12686449:12686566:clu_159189_	18	12686509	rs566326	18	12526239	T	C	0.354388	-0.00057047	0.000357531	0.110582	-0.248686	0.0325193	2.05212e-14	0.00229394	0.00146864	0.118301	0.118301	0.681812	20	0.367318
	CEP78	sQTL_BrainMeta	chr9:80851519:80854939:clu_130080_	9	78238313	rs3808905	9	78295323	G	T	0.456053	0.000463682	0.000355277	0.19185	0.468394	0.031465	4.0508e-50	0.000989939	0.00076141	0.193553	0.403757	0.689379	20	0.439079
	CEP83	sQTL_BrainMeta	ENSG00000173588.15	12	94383218	rs832504	12	94279112	G	A	0.167353	-0.000425463	0.000358575	0.23541	0.104313	0.0133543	5.66793e-15	-0.00407874	0.00347694	0.240763	0.240763	0.891295	4	0.487244
	CEP85L	sQTL_BrainMeta	ENSG00000111860.14	6	118585423	rs10456917	6	118458256	C	A	0.533724	-0.00226359	0.00102705	0.0275257	0.0500721	0.0083373	1.90393e-09	-0.0452067	0.0218489	0.0385406	0.0385406	0.0233207	20	0.242494
	CEP89	sQTL_BrainMeta	ENSG00000121289.18	19	32923958	rs8101033	19	32873028	C	T	0.193119	0.000519266	0.00130123	0.689851	0.163543	0.0105614	4.38977e-54	0.00317511	0.00795917	0.689949	0.35953	0.450095	10	0.810267
	CEPT1	sQTL_BrainMeta	chr1:111695993:111702002:clu_105780_	1	111156376	rs325887	1	111167964	G	C	0.347741	-0.0017265	0.00107661	0.108792	0.225094	0.0292665	1.45793e-14	-0.00767013	0.00488579	0.116442	0.116442	0.334967	7	0.364748
	CERCAM	sQTL_BrainMeta	ENSG00000167123.19	9	128424551	rs2807622	9	128438328	T	G	0.195131	0.000252551	0.000372577	0.497868	0.25015	0.0115788	1.64103e-103	0.0010096	0.00149014	0.498079	0.498079	0.211723	6	0.683679
	CERKL	sQTL_BrainMeta	chr2:182412453:182413272:clu_95306_	2	181548135	rs7607758	2	181502184	G	T	0.523629	-0.000403715	0.000354564	0.25486	-0.149027	0.0262293	1.33348e-08	0.002709	0.00242649	0.26424	0.26424	0.4054	8	0.510026
	CERS1	sQTL_BrainMeta	ENSG00000223802.8	19	18882636	rs968530	19	18894588	G	C	0.30417	-0.0028735	0.00105247	0.00632897	0.0833822	0.00940696	7.72732e-19	-0.0344618	0.0132075	0.00907382	0.0283036	0.00248107	16	0.141981
	CERS2	sQTL_BrainMeta	ENSG00000143418.20	1	150967793	rs2305814	1	150986501	T	C	0.583847	0.000351525	0.000353672	0.320258	0.0576837	0.00833521	4.50113e-12	0.00609401	0.00619415	0.325197	0.325197	0.250518	14	0.563436
	CERS4	sQTL_BrainMeta	chr19:8275746:8319383:clu_197914_	19	8232680	rs448652	19	8263971	A	G	0.0751512	0.00470472	0.00158191	0.00293878	-0.369101	0.055521	2.97205e-11	-0.0127464	0.00469518	0.00663184	0.0150188	0.264109	4	0.121765
	CERS5	sQTL_BrainMeta	ENSG00000139624.14	12	50148411	rs7398567	12	50157375	G	A	0.361807	0.00148864	0.00110022	0.176041	0.22122	0.00902718	1.27701e-132	0.00672924	0.00498098	0.1767	0.664073	0.294953	20	0.422613
	CERS6	sQTL_BrainMeta	chr2:169500831:169547544:clu_239085_	2	168667678	rs4294968	2	168641702	T	C	0.192535	-0.000461027	0.000374878	0.21877	0.192574	0.0341707	1.74388e-08	-0.00239402	0.00199248	0.229545	0.229545	0.0554328	4	0.474924
	CES1	sQTL_BrainMeta	chr16:55844919:55846815:clu_185181_	16	55811955	rs28627016	16	55810170	T	C	0.230099	0.0024817	0.0012133	0.0408143	-0.319823	0.0325806	9.5731e-23	-0.00775961	0.00387515	0.0452412	0.116346	0.168226	10	0.257396
	CES5A	sQTL_BrainMeta	chr16:55880752:55886793:clu_185183_	16	55849860	rs2024445	16	55847666	T	A	0.28238	-0.00313399	0.00117715	0.00775951	-0.18127	0.029787	1.16114e-09	0.0172891	0.00708818	0.0147219	0.0147219	0.00540069	5	0.168888
	CETN3	sQTL_BrainMeta	chr5:89703651:89705529:clu_44136_	5	90408773	rs10942591	5	90327602	C	T	0.2549	0.00280445	0.00148844	0.0595436	0.199937	0.0336563	2.8409e-09	0.0140267	0.00781002	0.0724965	0.0724965	0.0914651	7	0.308189
	CFAP161	sQTL_BrainMeta	ENSG00000156206.14	15	81078106	rs2683255	15	81134198	G	C	0.217515	0.000632266	0.00117054	0.589095	0.064837	0.0111855	6.76942e-09	0.00975162	0.0181318	0.590703	0.590703	0.170292	7	0.744432
	CFAP206	sQTL_BrainMeta	ENSG00000272514.6	6	87436218	rs9362428	6	87397697	A	T	0.259449	0.00171423	0.00118677	0.148611	0.111747	0.0104174	7.60542e-27	0.0153403	0.010716	0.152277	0.152277	0.0919443	19	0.397811
	CFAP221	sQTL_BrainMeta	ENSG00000163075.13	2	119603341	rs4849797	2	119681883	C	A	0.160464	-0.000371242	0.000374571	0.32163	0.120062	0.0105245	3.8197e-30	-0.00309208	0.00313156	0.32345	0.32345	0.32958	12	0.561959
	CFAP251	sQTL_BrainMeta	ENSG00000158023.10	12	121961259	rs1169077	12	121987106	A	G	0.122137	0.000517428	0.000358878	0.149361	0.0939487	0.0121323	9.65564e-15	0.00550756	0.00388559	0.156357	0.156357	0.110095	10	0.403335
	CFAP298-TCP10L	sQTL_BrainMeta	ENSG00000265590.10	21	32507687	rs2833865	21	32522618	G	A	0.420606	0.00195781	0.0010327	0.057984	0.0819269	0.00834604	9.58359e-23	0.0238971	0.0128381	0.0626846	0.0626846	0.0696819	20	0.290236
	CFAP300	sQTL_BrainMeta	ENSG00000137691.13	11	102065995	rs6590945	11	102083569	T	G	0.453104	0.000401185	0.000354425	0.257663	0.0536759	0.00837227	1.4443e-10	0.00747422	0.00670519	0.264982	0.264982	0.401292	19	0.510809
	CFAP36	sQTL_BrainMeta	ENSG00000163001.12	2	55532341	rs7605504	2	55553115	T	C	0.180359	0.000768315	0.00139368	0.581437	0.0850211	0.0118419	6.98895e-13	0.00903676	0.0164404	0.582546	0.582546	0.719329	20	0.739147
	CFAP410	sQTL_BrainMeta	ENSG00000160226.16	21	44334173	rs10460741	21	44327521	C	T	0.39314	0.000754078	0.00102445	0.461681	0.108156	0.00850401	4.68357e-37	0.00697213	0.0094878	0.462429	0.699779	0.391437	12	0.662182
	CFAP43	sQTL_BrainMeta	ENSG00000197748.13	10	104181126	rs10883987	10	104232960	T	C	0.386196	0.000157424	0.00105543	0.88143	0.113337	0.00847258	8.25315e-41	0.00138899	0.0093129	0.881438	0.881438	0.201469	14	0.9286
	CFAP44	sQTL_BrainMeta	ENSG00000206530.11	3	113364270	rs808950	3	113296706	A	C	0.24555	0.000321576	0.000356288	0.366752	0.0846071	0.0087813	5.69393e-22	0.00380082	0.00422952	0.368844	0.0830076	0.0596473	16	0.597714
	CFAP46	sQTL_BrainMeta	ENSG00000171811.14	10	132875607	rs12267935	10	132962690	T	C	0.497122	-0.00119507	0.00102177	0.242158	0.11226	0.0084228	1.5875e-40	-0.0106455	0.00913673	0.243965	0.0151232	0.0194409	20	0.489626
	CFAP61	sQTL_BrainMeta	ENSG00000089101.19	20	20206608	rs6075607	20	20053111	T	C	0.47389	-5.00902e-05	0.000352733	0.887075	0.0507085	0.00845114	1.97083e-09	-0.000987808	0.00695805	0.887107	0.887107	0.375747	14	0.931545
	CFAP69	sQTL_BrainMeta	ENSG00000105792.19	7	90278118	rs10262472	7	90271069	T	C	0.410814	0.000707529	0.00104378	0.497864	0.16825	0.00837574	9.42941e-90	0.00420521	0.00620725	0.498109	0.553555	0.0455287	20	0.683679
	CFAP74	sQTL_BrainMeta	ENSG00000142609.18	1	1962894	rs11260629	1	1774506	T	C	0.31609	0.00117322	0.00107302	0.274227	0.104859	0.00925461	9.27243e-30	0.0111885	0.0102805	0.276452	0.193598	0.280629	20	0.521319
	CFAP97	sQTL_BrainMeta	ENSG00000164323.14	4	185184584	rs3108234	4	185192863	C	T	0.443239	0.000145569	0.00100352	0.884664	0.108046	0.00833884	2.14592e-38	0.00134729	0.00928846	0.884672	0.884672	0.801355	20	0.930883
	CFAP99	sQTL_BrainMeta	ENSG00000206113.11	4	2440958	rs2239736	4	2437202	C	T	0.480711	-0.000805804	0.00101671	0.428033	0.0694381	0.00833646	8.12236e-17	-0.0116046	0.0147081	0.430113	0.430113	0.815634	17	0.639359
	CFD	sQTL_BrainMeta	chr19:861956:868577:clu_195951_	19	865266	rs2965294	19	884782	G	C	0.434715	0.00092829	0.00106164	0.381904	-0.253074	0.0266619	2.26707e-21	-0.00366806	0.00421273	0.383914	0.383914	0.469459	5	0.60751
	CFDP1	sQTL_BrainMeta	ENSG00000153774.9	16	75363600	rs10781976	16	75280940	G	T	0.413043	0.000477544	0.000355769	0.179502	0.092816	0.00836478	1.31115e-28	0.00514507	0.003861	0.182671	0.390074	0.00489633	20	0.428992
	CFH	sQTL_BrainMeta	ENSG00000000971.16	1	196699773	rs2878558	1	196432260	T	G	0.310668	-0.00347693	0.00108659	0.00137494	0.049688	0.00886155	2.05693e-08	-0.0699754	0.0251786	0.00545	0.00545	0.172404	5	0.116743
	CFL1	sQTL_BrainMeta	ENSG00000172757.13	11	65842524	rs667555	11	65857091	A	C	0.296335	0.00220379	0.00112297	0.0497079	0.198327	0.00871732	1.40406e-114	0.0111119	0.00568323	0.0505584	0.0350408	0.150862	20	0.266204
	CFL2	sQTL_BrainMeta	chr14:35182767:35183641:clu_123979_	14	34713998	rs8005490	14	34715335	T	C	0.40985	0.00195865	0.00106511	0.0659272	0.367471	0.0292651	3.65562e-36	0.00533009	0.00292941	0.0688336	0.0481349	0.000122387	13	0.302276
	CFLAR	sQTL_BrainMeta	chr2:202005162:202010101:clu_240131_	2	201142909	rs6757272	2	200863418	G	A	0.394902	0.00192989	0.00102745	0.0603365	0.215187	0.0349037	7.04158e-10	0.00896844	0.00499138	0.0723697	0.23145	0.067122	7	0.308189
	CFTR	sQTL_BrainMeta	chr7:117227887:117242880:clu_306870_	7	117595330	rs12706151	7	117454308	A	G	0.292635	-0.000657813	0.00105759	0.533946	0.205167	0.0315486	7.86309e-11	-0.00320623	0.0051783	0.535806	0.535806	0.059863	6	0.706905
	CGGBP1	sQTL_BrainMeta	chr3:88107373:88107965:clu_29456_	3	88058519	rs4858934	3	88175154	T	C	0.114068	-0.00327389	0.00167216	0.0502438	-0.349036	0.0471002	1.25822e-13	0.00937979	0.00495517	0.0583671	0.0583671	0.0785901	9	0.2815
	CGNL1	sQTL_BrainMeta	chr15:57668765:57713334:clu_229385_	15	57398852	rs13380261	15	57405208	A	G	0.401618	0.00116803	0.00101964	0.251991	-0.210614	0.0264688	1.7613e-15	-0.0055458	0.00489117	0.256862	0.256862	0.72237	11	0.502621
	CGREF1	sQTL_BrainMeta	chr2:27323359:27324965:clu_88969_	2	27101294	rs2304682	2	27084901	G	C	0.369122	-0.00307981	0.0010865	0.00458825	0.290448	0.0326358	5.60005e-19	-0.0106036	0.00392594	0.00691491	0.00691491	0.0107017	20	0.124627
	CHAD	sQTL_BrainMeta	chr17:48543133:48545401:clu_151312_	17	50466906	rs6504659	17	50493488	A	G	0.422826	-0.00229002	0.00103161	0.0264289	0.471402	0.0332037	9.52484e-46	-0.00485788	0.00221497	0.0282928	0.0282928	0.00181375	20	0.220104
	CHADL	sQTL_BrainMeta	ENSG00000100399.16	22	41235220	rs2267424	22	41093522	C	A	0.365759	-0.00417617	0.00107836	0.000107634	0.0577372	0.00882355	6.0081e-11	-0.0723305	0.0217029	0.00085989	0.00085989	0.0396781	15	0.0497648
	CHCHD10	sQTL_BrainMeta	ENSG00000250479.9	22	23766903	rs179468	22	23767587	T	G	0.0906479	0.000380461	0.00194608	0.845001	0.230015	0.013016	6.93226e-70	0.00165407	0.00846118	0.84501	0.84501	0.185601	17	0.908887
	CHCHD2	sQTL_BrainMeta	chr7:56170704:56171919:clu_266708_	7	56103619	rs6972914	7	55887588	G	T	0.753537	0.0018997	0.00122666	0.12146	-0.262689	0.0340076	1.12355e-14	-0.00723173	0.00476255	0.128899	0.128899	0.00100696	16	0.37776
	CHCHD5	sQTL_BrainMeta	ENSG00000125611.15	2	112586757	rs1047652	2	112588935	A	C	0.175351	-0.00153117	0.00109031	0.160216	0.0805308	0.0111819	5.93874e-13	-0.0190135	0.0137941	0.168085	0.373453	0.125583	15	0.413747
	CHCHD6	sQTL_BrainMeta	chr3:126423471:126445921:clu_141981_	3	126715853	rs2361732	3	126910221	C	T	0.161164	0.00100323	0.00131173	0.44438	-0.278803	0.03885	7.15727e-13	-0.00359836	0.00473151	0.446949	0.446949	0.25238	20	0.651317
	CHCHD7	sQTL_BrainMeta	chr8:57124396:57127157:clu_163717_	8	56213217	rs6474051	8	56212711	T	C	0.238036	-9.12527e-05	0.000354724	0.796986	-0.407805	0.0377849	3.72231e-27	0.000223766	0.000870085	0.797042	0.797042	0.187893	9	0.876899
	CHD1	sQTL_BrainMeta	ENSG00000153922.11	5	98891496	rs992775	5	98807754	C	T	0.279378	0.000687539	0.00136757	0.615145	0.0907065	0.00869912	1.86514e-25	0.00757982	0.0150944	0.615555	0.615555	0.723601	20	0.760831
	CHD1L	sQTL_BrainMeta	chr1:146744291:146747017:clu_106741_	1	147273991	rs903783	1	147892219	G	A	0.153935	-0.00174377	0.00141436	0.217612	-0.238252	0.0328088	3.81922e-13	0.00731901	0.00602136	0.224172	0.044883	0.370684	4	0.471309
	CHD4	sQTL_BrainMeta	ENSG00000111642.16	12	6592303	rs4764474	12	6616499	C	T	0.182116	-0.000118624	0.00118791	0.920456	0.0987871	0.0105322	6.62628e-21	-0.0012008	0.0120256	0.920461	0.920461	0.623617	7	0.950932
	CHD5	sQTL_BrainMeta	chr1:6196925:6202188:clu_207149_	1	6139496	rs2273041	1	6124132	G	A	0.435702	0.000644608	0.000357036	0.0710058	0.245661	0.0276615	6.62772e-19	0.00262397	0.0014831	0.076852	0.076852	0.0479591	9	0.311762
	CHD9	sQTL_BrainMeta	chr16:53175186:53189838:clu_38278_	16	53148600	rs11859591	16	53185507	T	C	0.293138	-0.00181239	0.00114659	0.113953	-0.48911	0.0289955	7.6765e-64	0.00370548	0.00235451	0.115539	0.115539	0.209206	3	0.363647
	CHDH	sQTL_BrainMeta	chr3:53852163:53852965:clu_28557_	3	53818537	rs2196663	3	53832328	A	G	0.331074	-0.00244886	0.001095	0.0253253	0.172949	0.0299419	7.64335e-09	-0.0141595	0.00678935	0.0370203	0.0370203	0.00753136	10	0.240985
	CHFR	sQTL_BrainMeta	ENSG00000072609.18	12	132889245	rs4758948	12	132841810	A	G	0.188701	0.000186448	0.0011349	0.869506	0.112371	0.0123385	8.44313e-20	0.00165922	0.0101012	0.869526	0.960648	0.123594	20	0.922742
	CHGA	sQTL_BrainMeta	ENSG00000100604.13	14	92929217	rs2295395	14	92929062	A	G	0.28975	0.000803253	0.00110151	0.465862	0.144913	0.00910533	4.97406e-57	0.00554302	0.00760918	0.46633	0.46633	0.557791	11	0.664973
	CHI3L1	sQTL_BrainMeta	chr1:203151432:203151859:clu_217955_	1	203182518	rs12141494	1	203182297	A	G	0.524125	0.000905811	0.00101941	0.374238	0.281529	0.0290664	3.4676e-22	0.00321747	0.00363619	0.376239	0.376239	0.892251	13	0.602725
	CHID1	sQTL_BrainMeta	ENSG00000177830.18	11	891458	rs28695835	11	873771	C	G	0.1568	0.00336673	0.00137598	0.0144132	0.0672606	0.00986983	9.44148e-12	0.050055	0.021736	0.0212866	0.0212866	0.016668	11	0.197721
	CHIT1	sQTL_BrainMeta	chr1:203182173:203188344:clu_217994_	1	203216130	rs2486062	1	203206750	T	C	0.521447	-0.000104516	0.000352883	0.767094	-0.206232	0.0262786	4.22948e-15	0.000506788	0.00171231	0.767255	0.767255	0.878891	6	0.857
	CHKB	sQTL_BrainMeta	ENSG00000100288.20	22	50590207	rs86337	22	50582239	C	A	0.426839	8.63763e-05	0.00104252	0.933968	0.0911351	0.00844727	3.8925e-27	0.000947784	0.0114397	0.93397	0.93397	0.230916	20	0.958683
	CHKB-CPT1B	sQTL_BrainMeta	ENSG00000254413.8	22	50575917	rs131749	22	50586195	T	C	0.33395	-0.000306046	0.000355046	0.388693	0.0700676	0.00867632	6.70741e-16	-0.00436787	0.00509597	0.391377	0.391377	0.0664032	20	0.612673
	CHL1	sQTL_BrainMeta	chr3:326435:361366:clu_137001_	3	302217	rs17007696	3	220778	T	G	0.491968	-0.00215716	0.00104282	0.0385858	0.167275	0.0280752	2.55201e-09	-0.0128959	0.00659924	0.0506834	0.0506834	0.0353089	20	0.266683
	CHMP1A	sQTL_BrainMeta	chr16:89714886:89715759:clu_187666_	16	89648914	rs2437956	16	89649843	T	C	0.349141	-0.00258158	0.00104219	0.0132462	-0.229173	0.0347473	4.24008e-11	0.0112647	0.00485775	0.0203992	0.0203992	0.146247	20	0.195093
	CHMP2A	sQTL_BrainMeta	ENSG00000130724.9	19	58553335	rs895374	19	58555551	A	C	0.43765	0.000576785	0.00105631	0.585041	0.0594962	0.0084653	2.09138e-12	0.00969448	0.0178078	0.58617	0.58617	0.243395	18	0.74146
	CHMP3	sQTL_BrainMeta	chr2:86922166:86922539:clu_91686_	2	86695229	rs2138397	2	86746926	A	G	0.339645	0.000466638	0.000356497	0.19055	0.354657	0.0320838	2.09442e-28	0.00131574	0.00101221	0.193645	0.193645	0.368452	16	0.43916
	CHMP4A	sQTL_BrainMeta	ENSG00000254505.11	14	24211722	rs7157595	14	24227032	G	A	0.139524	-0.000747045	0.000362138	0.0391245	0.137231	0.0129282	2.54129e-26	-0.00544369	0.00268826	0.0428683	0.0428683	0.732141	10	0.25194
	CHN1	sQTL_BrainMeta	chr2:175711685:175712041:clu_95102_	2	174847135	rs14228	2	174847214	T	C	0.404029	0.000571714	0.000357437	0.109714	0.358077	0.02696	2.95223e-40	0.00159662	0.00100542	0.112285	0.112285	0.248567	20	0.360303
	CHN2	sQTL_BrainMeta	ENSG00000106069.23	7	29330448	rs10228072	7	29536071	C	T	0.409	0.000375021	0.000355108	0.290933	0.0496093	0.00839787	3.47616e-09	0.00755948	0.00727157	0.298528	0.298528	0.0627673	14	0.541272
	CHORDC1	sQTL_BrainMeta	ENSG00000110172.12	11	90211753	rs7111107	11	90208894	T	C	0.49355	-0.000281305	0.000353493	0.426156	0.0593933	0.00833517	1.03607e-12	-0.00473631	0.00598873	0.42902	0.42902	0.476506	5	0.639075
	CHPF2	sQTL_BrainMeta	ENSG00000033100.16	7	151235658	rs2792436	7	151234573	C	T	0.412486	0.000428331	0.00101746	0.673771	0.049442	0.00866709	1.16635e-08	0.00866329	0.0206349	0.674605	0.674605	0.24969	10	0.800984
	CHPT1	sQTL_BrainMeta	chr12:102110590:102116946:clu_84943_	12	101719990	rs2559863	12	101693330	C	T	0.406485	-0.00235012	0.00105952	0.0265484	-0.291219	0.032807	6.88383e-19	0.00806994	0.00375009	0.0314028	0.0534316	0.288487	16	0.228583
	CHRAC1	sQTL_BrainMeta	ENSG00000104472.10	8	140514232	rs2231527	8	140515366	T	C	0.1315	0.00231665	0.00131644	0.0784459	0.0722018	0.0114138	2.51893e-10	0.0320857	0.0189252	0.0900005	0.0900005	0.0212894	4	0.329714
	CHRFAM7A	sQTL_BrainMeta	chr15:30674079:30675522:clu_18536_	15	30382597	rs12912607	15	30677182	A	C	0.525061	-0.00216589	0.00101809	0.0333864	-0.205468	0.0303639	1.31614e-11	0.0105413	0.00519409	0.0424101	0.0424101	0.211844	12	0.251122
	CHRM3	sQTL_BrainMeta	chr1:239649205:239656009:clu_111791_	1	239489307	rs7413301	1	239641078	C	A	0.318479	-0.000791285	0.0011487	0.490914	-0.268409	0.0352712	2.74391e-14	0.00294806	0.00429715	0.492682	0.492682	0.612378	16	0.6798
	CHRM5	sQTL_BrainMeta	chr15:34360568:34378062:clu_227895_	15	34077114	rs499167	15	34056137	A	C	0.248488	0.000554791	0.000356614	0.119775	-0.475429	0.0347821	1.55976e-42	-0.00116693	0.000754932	0.122167	0.122167	0.54575	20	0.370519
	CHRNA1	sQTL_BrainMeta	chr2:175612983:175614674:clu_95105_	2	174749100	rs2123117	2	174737286	T	C	0.530658	-0.000503756	0.00035636	0.157475	0.225873	0.0279303	6.11382e-16	-0.00223026	0.00160162	0.163771	0.163771	0.340261	16	0.410291
	CHRNA4	sQTL_BrainMeta	chr20:61982379:61990900:clu_158322_	20	63355288	rs2093107	20	63362590	A	G	0.0650544	0.000811997	0.00039933	0.0420122	-0.501938	0.0666813	5.1758e-14	-0.00161773	0.000824093	0.0496419	0.0496419	0.520943	10	0.264696
	CHRNA5	sQTL_BrainMeta	ENSG00000169684.13	15	78580394	rs28438420	15	78543946	A	T	0.443384	0.000818428	0.00103159	0.427563	0.146445	0.00843695	1.72789e-67	0.00558863	0.00705153	0.428045	0.428045	0.0389772	20	0.638601
	CHRNB1	sQTL_BrainMeta	ENSG00000170175.11	17	7451385	rs11658168	17	7502815	A	G	0.366583	-0.000202627	0.000352887	0.565834	0.0569363	0.00906762	3.40586e-10	-0.00355884	0.00622379	0.567449	0.567449	0.353612	10	0.727166
	CHRNB2	sQTL_BrainMeta	ENSG00000160716.6	1	154573895	rs7515339	1	154581743	T	C	0.305045	-0.00105332	0.00107776	0.328408	0.0565111	0.00944475	2.1861e-09	-0.0186391	0.0193243	0.334774	0.334774	0.271879	5	0.571441
	CHST1	sQTL_BrainMeta	chr11:45673640:45673996:clu_12305_	11	45652268	rs4755335	11	45677421	A	C	0.35715	-0.000599107	0.000358318	0.0945245	0.18057	0.0308136	4.62622e-09	-0.00331786	0.00206356	0.107871	0.107871	0.0593624	17	0.354881
	CHST10	sQTL_BrainMeta	chr2:101032987:101033720:clu_92545_	2	100416892	rs4149507	2	100416283	T	C	0.490533	-0.00109068	0.00100618	0.278373	0.291168	0.0312834	1.3097e-20	-0.00374587	0.00347902	0.281612	0.281612	0.192765	20	0.525051
	CHST3	sQTL_BrainMeta	chr10:73730472:73765494:clu_223394_	10	71988225	rs1245521	10	72025968	T	C	0.485398	-0.00149597	0.00102301	0.143651	0.164284	0.0248677	3.94056e-11	-0.00910604	0.00637781	0.153358	0.153358	0.0265918	16	0.39918
	CHTOP	sQTL_BrainMeta	ENSG00000160679.13	1	153640144	rs28613361	1	153637541	A	G	0.461531	-0.000550723	0.00100496	0.583687	0.050323	0.00834686	1.65005e-09	-0.0109438	0.0200525	0.585233	0.585233	0.641587	11	0.740993
	CHUK	sQTL_BrainMeta	chr10:101977887:101978475:clu_285128_	10	100218424	rs2025507	10	100142018	T	C	0.513165	-0.00147366	0.00102424	0.15021	0.200308	0.0289197	4.31789e-12	-0.00735696	0.00522245	0.158919	0.158919	0.0053877	9	0.405071
	CHURC1	sQTL_BrainMeta	ENSG00000258289.9	14	64929476	rs8019750	14	64908145	G	A	0.218095	0.00242636	0.00109908	0.0272693	0.264456	0.00911565	4.75208e-185	0.00917492	0.004168	0.0277164	0.0751068	0.00393815	17	0.218328
	CIAO2A	sQTL_BrainMeta	ENSG00000166797.11	15	64083211	rs3784382	15	64115182	C	T	0.203974	-3.96942e-05	0.000372443	0.915124	0.114211	0.0090961	3.68394e-36	-0.000347552	0.00326113	0.915127	0.915127	0.106926	20	0.947517
	CIAO3	sQTL_BrainMeta	ENSG00000103245.14	16	735544	rs2071950	16	724692	G	A	0.47655	-0.000291838	0.000354517	0.410395	0.1149	0.00835523	4.96682e-43	-0.00253994	0.00309097	0.411232	0.610591	0.0942462	10	0.628629
	CIB1	sQTL_BrainMeta	chr15:90774445:90808889:clu_22503_	15	90248435	rs7024	15	90229599	T	C	0.49031	0.000333713	0.000353338	0.344936	-0.360622	0.030835	1.34855e-31	-0.000925382	0.000982993	0.346504	0.346504	0.924905	19	0.578737
	CIB2	sQTL_BrainMeta	chr15:78403618:78412910:clu_21749_	15	78115922	rs16969520	15	78124842	T	C	0.502624	-0.000461653	0.000355402	0.193957	0.198533	0.0290468	8.20527e-12	-0.00232533	0.00182218	0.201913	0.201913	0.232429	16	0.447674
	CIBAR1	sQTL_BrainMeta	ENSG00000188343.13	8	93715044	rs2976350	8	93716818	C	T	0.284273	0.00021063	0.000354497	0.552401	0.0545805	0.00904528	1.59808e-09	0.00385907	0.00652635	0.554315	0.554315	0.0946343	10	0.717315
	CIDEA	sQTL_BrainMeta	ENSG00000176194.18	18	12265978	rs8099680	18	12259936	C	T	0.541158	0.00125174	0.0010232	0.221196	0.0980936	0.00833708	5.84705e-32	0.0127606	0.0104871	0.223682	0.223682	0.168865	15	0.470531
	CINP	sQTL_BrainMeta	ENSG00000100865.15	14	102352009	rs2031233	14	102344291	T	C	0.287492	0.000578694	0.000357193	0.105207	0.23006	0.00932154	1.73293e-134	0.0025154	0.00155595	0.105956	0.27408	0.310025	19	0.352154
	CIPC	sQTL_BrainMeta	ENSG00000198894.8	14	77107706	rs7141511	14	77134001	T	G	0.426772	-0.000591089	0.00101697	0.56109	0.0733922	0.00834091	1.37961e-18	-0.00805384	0.0138869	0.561942	0.298999	0.482655	10	0.723267
	CIR1	sQTL_BrainMeta	ENSG00000138433.16	2	174371867	rs6727691	2	174360898	A	G	0.309321	-0.000559393	0.000358199	0.118363	0.0524876	0.00854314	8.05521e-10	-0.0106576	0.00704146	0.13014	0.13014	0.63545	16	0.379716
	CIRBP	sQTL_BrainMeta	ENSG00000099622.14	19	1267132	rs12980707	19	1268995	A	G	0.25155	-0.000393183	0.000357192	0.271	0.067239	0.0104307	1.1464e-10	-0.00584754	0.00538916	0.277897	0.277897	0.396387	5	0.521759
	CISD1	sQTL_BrainMeta	ENSG00000122873.12	10	58279374	rs1698469	10	58094891	A	C	0.15905	0.00020828	0.000372367	0.57593	0.0754732	0.0104287	4.58589e-13	0.00275966	0.00494849	0.577065	0.577065	0.70733	8	0.735521
	CISD2	sQTL_BrainMeta	ENSG00000145354.12	4	102880890	rs223338	4	102864959	T	C	0.488245	-0.000753512	0.00101783	0.45911	0.23761	0.00824831	1.74706e-182	-0.00317121	0.00428502	0.459258	0.492624	0.691336	20	0.65981
	CISD3	sQTL_BrainMeta	ENSG00000277972.2	17	38732973	rs7224608	17	38741529	T	G	0.437602	-0.000636601	0.000358134	0.075478	0.0822673	0.00833102	5.35313e-23	-0.00773821	0.00442327	0.0802165	0.291199	0.494386	15	0.315514
	CIT	sQTL_BrainMeta	ENSG00000122966.17	12	119781556	rs10849696	12	119771207	T	C	0.509918	-0.00189204	0.00102574	0.0651018	0.0669499	0.00839943	1.57689e-15	-0.0282606	0.0157259	0.072325	0.072325	0.0120533	20	0.308189
	CIZ1	sQTL_BrainMeta	ENSG00000148337.21	9	128182817	rs12684314	9	128189063	T	A	0.325837	0.00154974	0.00106861	0.146991	0.0741399	0.00858301	5.72107e-18	0.0209029	0.0146151	0.152652	0.152652	0.368571	18	0.398048
	CKAP2	sQTL_BrainMeta	ENSG00000136108.15	13	52466028	rs7328653	13	52458600	T	G	0.478729	0.00109732	0.00101306	0.278728	0.0769961	0.00835081	2.96568e-20	0.0142517	0.0132477	0.282024	0.282024	0.273153	20	0.525152
	CKAP4	sQTL_BrainMeta	chr12:106634127:106641147:clu_193115_	12	106243859	rs2250708	12	106317382	A	G	0.40328	0.000355149	0.00102986	0.730207	-0.188408	0.0293941	1.45781e-10	-0.00188499	0.00547403	0.730581	0.730581	0.817083	9	0.83216
	CKAP5	sQTL_BrainMeta	ENSG00000175216.15	11	46794678	rs2290884	11	46868837	C	G	0.234947	-0.00278275	0.00112199	0.0131313	0.173155	0.0100406	1.21032e-66	-0.0160709	0.00654637	0.0140912	0.0140912	0.105925	20	0.166235
	CKB	sQTL_BrainMeta	chr14:103986648:103987410:clu_127117_	14	103520692	rs4906321	14	103412545	T	C	0.334524	0.000470585	0.000355275	0.185315	0.159321	0.0272621	5.09518e-09	0.00295369	0.00228649	0.196426	0.196426	0.00965413	11	0.442226
	CKMT1A	sQTL_BrainMeta	ENSG00000223572.10	15	43696054	rs8035689	15	43908387	T	C	0.0413165	0.00880929	0.00374924	0.0187926	0.147132	0.0165111	5.05436e-19	0.0598735	0.0263531	0.0230884	0.00281159	0.00019994	16	0.202125
	CKMT1B	sQTL_BrainMeta	chr15:43888729:43890391:clu_228629_	15	43597362	rs1426753	15	43342676	G	A	0.0923013	0.00136536	0.00140775	0.332103	-0.45426	0.0510627	5.78388e-19	-0.00300568	0.00311737	0.334959	0.334959	0.36867	8	0.571632
	CKMT2	sQTL_BrainMeta	ENSG00000131730.16	5	81249859	rs9293837	5	81223408	A	G	0.401437	-0.00150665	0.00103804	0.146658	0.0510385	0.00849358	1.86591e-09	-0.0295198	0.0209232	0.158285	0.158285	0.281221	13	0.404614
	CKS2	sQTL_BrainMeta	chr9:91929857:91930085:clu_130512_	9	89315056	rs10119002	9	89348767	G	A	0.0882832	0.0018163	0.00220793	0.410721	0.711127	0.0471153	1.79146e-51	0.00255411	0.00310944	0.411415	0.642221	0.866601	12	0.628629
	CLBA1	sQTL_BrainMeta	ENSG00000140104.14	14	104998128	rs61996057	14	105003031	G	T	0.309478	-0.00110842	0.00104696	0.289737	0.0757632	0.00901759	4.40017e-17	-0.0146301	0.0139282	0.293538	0.475075	0.203719	20	0.536441
	CLCA4	sQTL_BrainMeta	chr1:87040438:87041178:clu_104874_	1	86575125	rs772603	1	86565632	A	G	0.382929	0.00185646	0.0010762	0.084525	0.206791	0.0300834	6.24692e-12	0.00897748	0.00536567	0.094301	0.094301	0.00923489	5	0.337127
	CLCC1	sQTL_BrainMeta	ENSG00000121940.16	1	108945432	rs839543	1	108947835	T	C	0.46545	0.00100776	0.00102004	0.32317	0.0946181	0.00837372	1.32096e-29	0.0106509	0.0108217	0.325013	0.325013	0.283963	20	0.56324
	CLCN2	sQTL_BrainMeta	chr3:184072446:184073162:clu_32668_	3	184355016	rs62287508	3	184364261	G	T	0.478639	-0.00117715	0.00112508	0.29543	-0.154745	0.0260617	2.89172e-09	0.00760702	0.00738253	0.302818	0.302818	0.30592	7	0.544393
	CLCN3	sQTL_BrainMeta	chr4:170559893:170601201:clu_299648_	4	169659396	rs72696626	4	169695314	T	C	0.514962	-0.00196229	0.00105174	0.0620752	0.169283	0.0254966	3.14905e-11	-0.0115918	0.00645355	0.072465	0.072465	0.431678	17	0.308189
	CLCN6	sQTL_BrainMeta	ENSG00000011021.23	1	11827087	rs198369	1	11846903	C	T	0.414548	-0.000122793	0.0010484	0.906762	0.124668	0.00847645	5.75934e-49	-0.000984958	0.00840978	0.906765	0.445499	0.682334	19	0.943109
	CLCN7	sQTL_BrainMeta	chr16:1503895:1504416:clu_180971_	16	1454155	rs2235579	16	1453878	A	T	0.496791	0.000551575	0.00102329	0.589874	0.286967	0.0289605	3.80851e-23	0.00192209	0.00357117	0.590423	0.590423	0.662316	20	0.744198
	CLDN10	sQTL_BrainMeta	ENSG00000134873.10	13	95506681	rs6492811	13	95564881	G	A	0.0769963	0.0012799	0.0019992	0.522039	0.0615062	0.0107796	1.1581e-08	0.0208092	0.032708	0.524638	0.524638	0.0753446	5	0.699751
	CLDN11	sQTL_BrainMeta	chr3:170194661:170220600:clu_143391_	3	170489841	rs6788596	3	170481723	G	C	0.373679	-0.000600359	0.00104288	0.564834	0.172405	0.0268072	1.26504e-10	-0.00348225	0.00607316	0.566385	0.566385	0.764084	5	0.726724
	CLDN16	sQTL_BrainMeta	chr3:189987590:189990977:clu_144239_	3	190271495	rs2667712	3	190156220	C	T	0.375677	-0.000270503	0.00101653	0.790159	0.187349	0.0278473	1.7235e-11	-0.00144385	0.00543012	0.79032	0.79032	0.400994	12	0.872937
	CLDN4	sQTL_BrainMeta	ENSG00000189143.10	7	73816116	rs13229452	7	73856561	C	T	0.325757	-0.00183007	0.00103869	0.0780853	0.058505	0.00861185	1.0941e-11	-0.0312807	0.0183413	0.0881047	0.0881047	0.146675	11	0.326813
	CLDN5	sQTL_BrainMeta	ENSG00000184113.9	22	19525284	rs885985	22	19524402	G	A	0.42498	-0.000918212	0.00101924	0.367651	0.0668759	0.00860973	8.0057e-15	-0.0137301	0.0153429	0.37085	0.37085	0.0608126	20	0.598983
	CLDND1	sQTL_BrainMeta	ENSG00000080822.17	3	98510489	rs1675518	3	98530182	C	T	0.537048	0.00125375	0.00102179	0.219817	0.0582609	0.00834506	2.92079e-12	0.0215195	0.0178069	0.226858	0.226858	0.109703	6	0.473654
	CLEC18A	sQTL_BrainMeta	chr16:69988476:69992845:clu_39482_	16	69956757	rs34195470	16	69921787	A	G	0.444185	0.00272808	0.00103834	0.00860517	0.161477	0.0273715	3.64703e-09	0.0168945	0.00703911	0.0163908	0.0163908	0.0013934	14	0.176959
	CLEC18C	sQTL_BrainMeta	ENSG00000157335.21	16	70180341	rs34087264	16	70289223	T	C	0.424201	0.000593271	0.000356614	0.0961875	0.0948735	0.00840892	1.6014e-29	0.00625328	0.00379947	0.0997991	0.0997991	0.274828	20	0.343772
	CLEC2B	sQTL_BrainMeta	chr12:10010236:10021804:clu_188754_	12	9863421	rs797598	12	9860307	T	C	0.413634	0.00246178	0.00103951	0.0178745	-0.442105	0.0300984	7.62151e-49	-0.00556832	0.00238164	0.0193864	0.0193864	0.313821	17	0.191423
	CLEC2D	sQTL_BrainMeta	ENSG00000069493.15	12	9682261	rs7956709	12	9736301	T	C	0.1451	-0.0018541	0.00132033	0.160239	0.0933687	0.0114085	2.74242e-16	-0.0198578	0.0143477	0.166346	0.166346	0.483563	13	0.411775
	CLEC4G	sQTL_BrainMeta	chr19:7794390:7794905:clu_54020_	19	7729762	rs4804800	19	7740242	G	A	0.117665	0.000312204	0.000374729	0.404762	-0.221002	0.040041	3.40188e-08	-0.00141268	0.0017148	0.410045	0.410045	0.638789	8	0.627798
	CLEC7A	sQTL_BrainMeta	chr12:10271189:10277690:clu_188768_	12	10121841	rs3901533	12	10124484	A	C	0.24075	0.000322687	0.000372703	0.3866	0.218749	0.0358145	1.00981e-09	0.00147514	0.00172082	0.391317	0.391317	0.418767	6	0.612673
	CLGN	sQTL_BrainMeta	chr4:141310458:141313373:clu_277446_	4	140390762	rs2668585	4	140370451	G	A	0.126391	-0.000652249	0.000379002	0.0852576	0.28857	0.041537	3.72302e-12	-0.00226028	0.00135308	0.0948259	0.0948259	0.0826	10	0.337653
	CLHC1	sQTL_BrainMeta	ENSG00000162994.16	2	55202555	rs11679663	2	55178556	T	G	0.530393	9.44111e-05	0.00101619	0.925978	0.0913021	0.00832775	5.71786e-28	0.00103405	0.0111304	0.92598	0.536798	0.427711	20	0.954054
	CLIC5	sQTL_BrainMeta	chr6:45870992:45881515:clu_245354_	6	45908517	rs9472703	6	46150227	A	G	0.357615	-0.00188429	0.00112415	0.0937005	-0.155688	0.0279435	2.52492e-08	0.012103	0.0075402	0.108466	0.108466	0.157085	7	0.355632
	CLIP3	sQTL_BrainMeta	ENSG00000105270.15	19	36024001	rs6510522	19	36132064	G	C	0.3573	-0.00192364	0.0010789	0.0745937	0.048982	0.00872601	1.98464e-08	-0.0392723	0.0231109	0.0892636	0.0892636	null	null	0.328712
	CLIP4	sQTL_BrainMeta	chr2:29380268:29383199:clu_233414_	2	29158868	rs2121492	2	29119393	T	A	0.210438	-0.00153851	0.00160841	0.338797	0.291941	0.0329528	8.04601e-19	-0.00526994	0.00554138	0.341596	0.341596	0.676251	19	0.574892
	CLK4	sQTL_BrainMeta	chr5:178049460:178050257:clu_47651_	5	178622857	rs262029	5	178589217	G	A	0.433054	0.000575542	0.000357241	0.107163	-0.269399	0.0279198	4.96223e-22	-0.00213639	0.00134442	0.112042	0.112042	0.211277	11	0.359857
	CLMN	sQTL_BrainMeta	ENSG00000165959.12	14	95250924	rs1187630	14	95195994	A	G	0.0694389	0.00105503	0.00175729	0.548259	0.104906	0.0130719	1.01317e-15	0.0100569	0.016798	0.549374	0.647268	0.771124	4	0.714379
	CLN3	sQTL_BrainMeta	ENSG00000188603.22	16	28484843	rs1968752	16	28620264	T	G	0.3631	-2.07994e-05	0.000352742	0.95298	0.086014	0.00887065	3.12087e-22	-0.000241814	0.00410106	0.952981	0.952981	0.0655954	13	0.971711
	CLN5	sQTL_BrainMeta	ENSG00000102805.16	13	77004901	rs9565334	13	77290754	C	T	0.278402	-0.000277353	0.000371859	0.455756	0.0552004	0.00941418	4.53109e-09	-0.00502447	0.00679082	0.459365	0.459365	0.344948	18	0.659843
	CLN6	sQTL_BrainMeta	ENSG00000128973.13	15	68232101	rs10467939	15	68212896	C	A	0.443277	-0.000685574	0.00100973	0.497159	0.0640686	0.00840021	2.40229e-14	-0.0107006	0.0158225	0.498855	0.498855	0.877975	8	0.684343
	CLN8	sQTL_BrainMeta	ENSG00000182372.10	8	1778744	rs7461159	8	1768450	T	A	0.26221	-0.00204337	0.00116969	0.0806482	0.0878772	0.00913066	6.30688e-22	-0.0232526	0.013528	0.0856413	0.196583	0.60192	20	0.322859
	CLOCK	sQTL_BrainMeta	chr4:56355632:56376079:clu_275377_	4	55499689	rs6848755	4	55573645	A	G	0.272723	-0.00140998	0.00107989	0.191665	-0.209678	0.0337344	5.11411e-10	0.0067245	0.00526264	0.201327	0.201327	0.575911	8	0.447266
	CLPTM1	sQTL_BrainMeta	ENSG00000104853.16	19	44973963	rs111997200	19	44963068	C	T	0.450236	0.0018153	0.00101798	0.0745488	0.0586038	0.00836305	2.42664e-12	0.0309758	0.0179242	0.0839609	0.0839609	0.0567685	10	0.321722
	CLPTM1L	sQTL_BrainMeta	ENSG00000049656.14	5	1331425	rs3816659	5	1317705	A	G	0.413707	0.000658559	0.00101817	0.517758	0.0973841	0.00857492	6.85745e-30	0.00676249	0.0104722	0.518436	0.518436	0.14949	15	0.696487
	CLSTN2	sQTL_BrainMeta	chr3:139894915:140122471:clu_142640_	3	140289851	rs9856460	3	140223611	A	T	0.558332	9.11028e-05	0.00100872	0.928037	0.236059	0.0320914	1.89733e-13	0.000385932	0.00427348	0.928042	0.928042	0.175856	4	0.95446
	CLSTN3	sQTL_BrainMeta	ENSG00000139182.15	12	7144321	rs10744062	12	7161164	C	T	0.078524	-9.73934e-05	0.000392588	0.804072	0.143177	0.0192699	1.08555e-13	-0.000680233	0.00274351	0.804179	0.804179	0.927532	3	0.8808
	CLTA	sQTL_BrainMeta	ENSG00000122705.17	9	36247818	rs616009	9	36217801	A	G	0.518934	7.82125e-05	0.000352738	0.824524	0.0534563	0.00833656	1.43373e-10	0.00146311	0.00660257	0.824627	0.824627	0.642856	5	0.894702
	CLTB	sQTL_BrainMeta	chr5:175825048:175837258:clu_47283_	5	176404152	rs7447464	5	176382730	T	C	0.54903	9.74175e-05	0.000353073	0.782614	-0.153528	0.0248824	6.82305e-10	-0.000634528	0.00230203	0.782826	0.782826	0.156676	10	0.868207
	CLTC	sQTL_BrainMeta	chr17:57763169:57767997:clu_261509_	17	59688222	rs8065248	17	59673621	T	C	0.14662	0.000290975	0.000356909	0.414921	0.292557	0.0451367	9.07692e-11	0.000994593	0.00122958	0.418578	0.418578	0.0859317	10	0.632913
	CLTCL1	sQTL_BrainMeta	chr22:19168319:19170927:clu_6583_	22	19182110	rs5746671	22	19173386	G	A	0.483155	0.000744609	0.000359655	0.0384202	0.150189	0.0266083	1.65724e-08	0.00495782	0.00255069	0.0519296	0.0519296	0.620993	7	0.268613
	CLU	sQTL_BrainMeta	ENSG00000120885.22	8	27605808	rs1532277	8	27608664	T	C	0.406688	0.00190038	0.00103573	0.0665329	0.0804603	0.00853556	4.24057e-21	0.0236189	0.0131142	0.0717003	0.0717003	0.013247	12	0.307848
	CLUAP1	sQTL_BrainMeta	ENSG00000103351.13	16	3520012	rs8050400	16	3676159	A	G	0.100642	-0.000352044	0.0016939	0.835361	0.325074	0.0146414	3.25546e-109	-0.00108297	0.00521105	0.835369	0.00186953	0.0531979	14	0.901806
	CLUL1	sQTL_BrainMeta	chr18:597129:617988:clu_23022_	18	607558	rs515354	18	590003	C	G	0.115722	0.00093051	0.00214338	0.664193	0.309038	0.0413009	7.28614e-14	0.00301098	0.00694732	0.664722	0.664722	null	null	0.795112
	CLYBL	sQTL_BrainMeta	chr13:100533819:100543572:clu_64512_	13	99886442	rs8002438	13	99901006	C	G	0.380056	0.0013821	0.00102804	0.178818	-0.240772	0.0296105	4.24732e-16	-0.00574027	0.00432773	0.184709	0.184709	0.399573	13	0.43104
	CMBL	sQTL_BrainMeta	ENSG00000164237.9	5	10291888	rs10072686	5	10308128	G	A	0.314658	-0.000279245	0.000354221	0.430501	0.071518	0.00864789	1.33971e-16	-0.00390454	0.00497534	0.432584	0.432584	0.552173	19	0.640401
	CMC1	sQTL_BrainMeta	chr3:28357914:28358244:clu_138059_	3	28316588	rs7612033	3	28385487	C	T	0.292111	0.000711381	0.000359178	0.0476385	-0.293328	0.0332517	1.13006e-18	-0.00242521	0.00125498	0.0533014	0.0533014	0.553528	18	0.270825
	CMC2	sQTL_BrainMeta	chr16:81010076:81012139:clu_186917_	16	80977211	rs2549841	16	80989967	G	A	0.228923	0.000553649	0.000357348	0.121303	-0.504409	0.0340597	1.27073e-49	-0.00109762	0.000712315	0.123337	0.287761	0.29367	20	0.371908
	CMIP	sQTL_BrainMeta	chr16:81641297:81654481:clu_40253_	16	81614284	rs9936936	16	81610482	C	T	0.469998	0.000651927	0.0010173	0.521625	-0.191268	0.028958	3.97502e-11	-0.00340845	0.00534367	0.523573	0.523573	0.148684	14	0.698691
	CMKLR1	sQTL_BrainMeta	chr12:108687441:108698557:clu_193177_	12	108299222	rs7301108	12	108329262	T	G	0.425163	-0.0021977	0.00106845	0.0396955	-0.171836	0.0308486	2.54287e-08	0.0127895	0.00662821	0.0536621	0.0536621	0.0495576	4	0.271444
	CMPK1	sQTL_BrainMeta	ENSG00000162368.13	1	47356318	rs1044457	1	47377105	C	T	0.480268	0.000498612	0.000356544	0.161975	0.122926	0.00843324	3.96992e-48	0.00405619	0.00291379	0.163902	0.431229	0.511713	20	0.410291
	CMTM3	sQTL_BrainMeta	chr16:66643906:66646515:clu_38793_	16	66611307	rs3743719	16	66612688	T	C	0.460343	-0.000150058	0.00101645	0.882634	0.171009	0.0267026	1.5118e-10	-0.00087749	0.00594541	0.882665	0.882665	0.0863416	7	0.929496
	CMTM5	sQTL_BrainMeta	chr14:23848332:23848508:clu_249755_	14	23379211	rs178638	14	23385115	G	A	0.496033	-0.000194037	0.000353195	0.582747	-0.406139	0.0247535	1.69491e-60	0.00047776	0.000870127	0.582958	0.582958	null	null	0.739187
	CMTR1	sQTL_BrainMeta	chr6:37447031:37447789:clu_176079_	6	37479634	rs1757175	6	37518918	T	C	0.342492	0.00254327	0.00104236	0.014691	0.214723	0.0297357	5.15849e-13	0.0118444	0.00512409	0.0208041	0.0208041	0.0615979	20	0.195504
	CMYA5	sQTL_BrainMeta	ENSG00000164309.15	5	79745038	rs259103	5	79798862	G	A	0.411795	0.000604971	0.000357073	0.0902177	0.0548988	0.00836028	5.14671e-11	0.0110197	0.0067172	0.100896	0.100896	null	null	0.345324
	CNBP	sQTL_BrainMeta	chr3:128890381:128890477:clu_30744_	3	129171586	rs9875392	3	129167421	G	A	0.0202622	0.000777991	0.000451966	0.0851872	0.490823	0.0868687	1.60292e-08	0.00158508	0.000962618	0.099634	0.099634	0.482929	3	0.343482
	CNDP1	sQTL_BrainMeta	ENSG00000150656.15	18	74560856	rs12604675	18	74563215	A	G	0.236055	-0.0023661	0.00133538	0.0764191	0.097423	0.0101692	9.6852e-22	-0.0242869	0.0139395	0.0814553	0.217152	0.729133	4	0.31835
	CNDP2	sQTL_BrainMeta	chr18:72163666:72167172:clu_25227_	18	74498184	rs8084058	18	74510230	A	G	0.39225	-0.000373273	0.000355088	0.293161	-0.177861	0.0269816	4.34182e-11	0.00209868	0.00202166	0.299225	0.36964	0.388653	13	0.541867
	CNGB1	sQTL_BrainMeta	chr16:57946898:57950033:clu_185410_	16	57914562	rs483053	16	57915347	A	G	0.513264	-0.000438824	0.000354188	0.215361	-0.478592	0.028399	1.00714e-63	0.000916906	0.00074206	0.216599	0.340387	0.175877	6	0.461745
	CNIH1	sQTL_BrainMeta	ENSG00000100528.12	14	54432476	rs8019495	14	54384506	A	G	0.440956	0.000679645	0.00100928	0.500697	0.0618451	0.00840079	1.81423e-13	0.0109895	0.0163877	0.502479	0.502479	0.851294	6	0.685955
	CNIH3	sQTL_BrainMeta	chr1:224627476:224641980:clu_110934_	1	224447026	rs10916610	1	224391226	C	T	0.303667	0.00146663	0.0010891	0.178096	-0.220498	0.0318109	4.1635e-12	-0.00665145	0.00503164	0.186193	0.186193	0.0581812	13	0.432777
	CNIH4	sQTL_BrainMeta	chr1:224544770:224553581:clu_110926_	1	224361474	rs6664230	1	224241376	G	A	0.153507	0.000552846	0.000377671	0.143241	0.389864	0.0449298	4.05693e-18	0.00141805	0.000982413	0.148898	0.262967	0.413362	9	0.395082
	CNKSR1	sQTL_BrainMeta	chr1:26509075:26509695:clu_101063_	1	26182894	rs8768	1	26170849	A	C	0.2447	-0.00139487	0.00125667	0.267009	0.38983	0.0328254	1.58022e-32	-0.00357816	0.00323768	0.26909	0.26909	0.0320322	13	0.514219
	CNKSR3	sQTL_BrainMeta	ENSG00000153721.19	6	154449100	rs12528985	6	154406691	T	C	0.435036	-0.00175131	0.00109044	0.108263	0.138446	0.00835247	1.04937e-61	-0.0126498	0.00791321	0.109917	0.109917	0.183637	17	0.358466
	CNN2	sQTL_BrainMeta	chr19:1032668:1036129:clu_196001_	19	1034399	rs4807440	19	1026478	G	T	0.359575	0.000448406	0.000355167	0.206762	-0.342424	0.0307842	9.65531e-29	-0.0013095	0.00104387	0.209673	0.209673	0.171242	19	0.454978
	CNN3	sQTL_BrainMeta	ENSG00000117519.16	1	94912086	rs859054	1	94903655	T	G	0.154102	-0.00036738	0.000357552	0.304191	0.0790704	0.0107139	1.58127e-13	-0.00464625	0.00456556	0.308834	0.308834	0.844635	8	0.548416
	CNNM2	sQTL_BrainMeta	ENSG00000148842.18	10	103004258	rs12763665	10	102893960	A	G	0.3951	0.000339282	0.00102908	0.74163	0.0522927	0.00840305	4.87527e-10	0.00648813	0.0197067	0.741979	0.741979	0.644891	8	0.840254
	CNOT1	sQTL_BrainMeta	ENSG00000125107.19	16	58574918	rs78143441	16	58632960	A	G	0.243465	0.00143573	0.00115168	0.212528	0.0528493	0.00914005	7.37421e-09	0.0271665	0.0222924	0.22298	0.22298	0.219394	5	0.469867
	CNOT2	sQTL_BrainMeta	chr12:70672054:70704675:clu_83986_	12	70294584	rs1821321	12	70308365	T	C	0.555149	0.00036152	0.000354292	0.307538	-0.165229	0.0284081	6.01785e-09	-0.00218799	0.002177	0.314872	0.314872	null	null	0.554865
	CNOT3	sQTL_BrainMeta	ENSG00000088038.19	19	54146706	rs8101186	19	54167226	C	T	0.229287	0.000227685	0.00119724	0.849172	0.0984448	0.00949655	3.52654e-25	0.00231282	0.0121636	0.849197	0.977888	0.590291	13	0.91139
	CNOT4	sQTL_BrainMeta	chr7:135048818:135078670:clu_271651_	7	135378992	rs6467589	7	135373802	G	A	0.293381	-0.0023425	0.00113074	0.0382988	-0.231436	0.0305309	3.44494e-14	0.0101216	0.00506494	0.0456776	0.0456776	0.253083	16	0.258452
	CNOT6L	sQTL_BrainMeta	chr4:78697546:78722271:clu_275926_	4	77788754	rs28404443	4	77876706	A	G	0.282112	-0.00163526	0.00110674	0.139528	0.280914	0.0293917	1.20521e-21	-0.00582121	0.00398657	0.144234	0.144234	0.15446	14	0.39225
	CNOT7	sQTL_BrainMeta	ENSG00000198791.12	8	17235922	rs2904696	8	17232055	T	C	0.275242	0.000344216	0.000355645	0.333113	0.174017	0.00868595	2.76777e-89	0.00197806	0.00204612	0.333676	0.0187432	0.21113	20	0.570462
	CNOT8	sQTL_BrainMeta	ENSG00000155508.14	5	154867172	rs2434217	5	154835292	A	G	0.107518	0.000806727	0.000381959	0.03468	0.078996	0.0130783	1.53874e-09	0.0102122	0.00512224	0.0461841	0.0461841	0.355764	13	0.258631
	CNOT9	sQTL_BrainMeta	ENSG00000144580.14	2	218582830	rs559722	2	218533436	A	G	0.426764	0.00238588	0.00103549	0.0212163	0.0716268	0.00849779	3.48989e-17	0.0333099	0.0149871	0.0262449	0.0262449	0.0162124	15	0.213819
	CNPPD1	sQTL_BrainMeta	chr2:220042035:220042843:clu_96749_	2	219177717	rs1043160	2	219173034	A	G	0.38125	0.00118904	0.000371985	0.00139117	0.289164	0.0291544	3.46304e-23	0.00411199	0.00135157	0.00234712	0.00234712	0.0386796	9	0.0776432
	CNPY2	sQTL_BrainMeta	ENSG00000257727.6	12	56312980	rs2643626	12	56332734	A	G	0.932536	1.05564e-06	0.000392586	0.997854	0.350852	0.0162769	4.7247e-103	3.0088e-06	0.00111895	0.997854	0.126581	0.214796	13	0.999129
	CNPY4	sQTL_BrainMeta	ENSG00000166997.8	7	100122571	rs6972742	7	100019224	T	C	0.0445	-0.00573779	0.00275137	0.0370306	0.154357	0.0197982	6.36475e-15	-0.0371722	0.0184514	0.0439463	0.0170759	0.0039078	5	0.254208
	CNR1	sQTL_BrainMeta	chr6:88855056:88875522:clu_246579_	6	88155570	rs806366	6	88137870	T	C	0.504422	-0.00027779	0.000354089	0.432735	0.25322	0.029312	5.68158e-18	-0.00109703	0.0014041	0.434623	0.434623	0.759749	3	0.641945
	CNRIP1	sQTL_BrainMeta	ENSG00000119865.9	2	68302111	rs735815	2	68284452	G	A	0.447421	0.00123383	0.0010124	0.222954	0.0512012	0.00838192	1.0055e-09	0.0240976	0.0201627	0.232025	0.232025	0.531211	13	0.477825
	CNST	sQTL_BrainMeta	ENSG00000162852.14	1	246617519	rs12132303	1	246690518	A	G	0.464017	0.00199528	0.00105603	0.0588354	0.0476901	0.00833778	1.06672e-08	0.0418384	0.0233204	0.0728018	0.0728018	0.019673	18	0.308283
	CNTFR	sQTL_BrainMeta	chr9:34568979:34589553:clu_74065_	9	34579268	rs9695558	9	34569012	T	A	0.0391427	0.000688765	0.00239048	0.773249	0.60027	0.0830367	4.86641e-13	0.00114742	0.0039855	0.773424	0.773424	null	null	0.860946
	CNTLN	sQTL_BrainMeta	ENSG00000044459.15	9	17319452	rs2584538	9	17451085	G	A	0.2556	0.0028716	0.00122557	0.019126	0.0970228	0.00865309	3.54002e-29	0.0295971	0.0129046	0.0218178	0.00046308	0.000781348	20	0.197721
	CNTN2	sQTL_BrainMeta	ENSG00000184144.12	1	205060613	rs12134724	1	205070160	C	T	0.471552	0.000329463	0.0010168	0.745923	0.0997458	0.00833929	5.69087e-33	0.00330303	0.0101977	0.746013	0.746013	0.532607	20	0.843245
	CNTN3	sQTL_BrainMeta	chr3:74457059:74473996:clu_29239_	3	74416377	rs6796870	3	74407917	T	C	0.264706	-0.000855437	0.00117341	0.465992	0.195961	0.0310373	2.72365e-10	-0.00436533	0.00602777	0.46894	0.46894	0.504704	17	0.666151
	CNTN4	sQTL_BrainMeta	chr3:2185524:2224596:clu_137040_	3	2163376	rs9827746	3	2182935	C	G	0.440577	0.00125862	0.00102104	0.217693	0.215514	0.0263227	2.67016e-16	0.00584009	0.00479109	0.222864	0.222864	0.00064755	11	0.469867
	CNTN5	sQTL_BrainMeta	chr11:98892000:99196077:clu_292796_	11	99173307	rs7935194	11	99204839	A	G	0.532756	-0.00364112	0.00106067	0.000597246	0.247447	0.0306969	7.56897e-16	-0.0147147	0.00465894	0.00158644	0.00158644	0.00136757	20	0.066611
	CNTN6	sQTL_BrainMeta	chr3:1170061:1189611:clu_137024_	3	1138152	rs6442220	3	1129828	T	C	0.399207	-0.000517476	0.00101665	0.610751	-0.22425	0.0296822	4.18731e-14	0.00230758	0.00454382	0.611558	0.611558	0.840522	9	0.758337
	CNTNAP1	sQTL_BrainMeta	ENSG00000108797.12	17	42691262	rs7224577	17	42598630	C	T	0.617459	-0.00012136	0.000353142	0.731104	0.0685802	0.00833533	1.90931e-16	-0.0017696	0.00515382	0.73133	0.73133	0.186119	13	0.832371
	CNTNAP2	sQTL_BrainMeta	chr7:147960328:147964125:clu_308264_	7	148265134	rs4590355	7	148254223	T	A	0.328678	-0.000222587	0.00131555	0.865642	0.288371	0.034595	7.70887e-17	-0.000771877	0.00456295	0.865669	0.865669	0.605756	20	0.920741
	CNTNAP3	sQTL_BrainMeta	chr9:39078917:39085733:clu_74476_	9	39082328	rs1929959	9	39011185	T	C	0.152584	-0.00274538	0.0011559	0.0175447	-0.371915	0.053471	3.5144e-12	0.00738173	0.00328418	0.0245979	0.0245979	null	null	0.206916
	CNTNAP4	sQTL_BrainMeta	ENSG00000152910.19	16	76419018	rs12598516	16	76537956	T	A	0.270978	-0.00119048	0.00119488	0.319097	0.125269	0.0100653	1.47759e-35	-0.00950337	0.00956903	0.320643	0.320643	0.691627	12	0.559377
	CNTNAP5	sQTL_BrainMeta	chr2:124783309:124979282:clu_237873_	2	124123719	rs780016	2	124291114	G	A	0.226694	0.00197769	0.00136137	0.146301	-0.212166	0.0331977	1.64837e-10	-0.00932143	0.0065802	0.156604	0.156604	0.00130305	5	0.403393
	CNTRL	sQTL_BrainMeta	chr9:123922580:123929767:clu_131900_	9	121163896	rs10739587	9	121080889	C	T	0.309318	-0.00134229	0.00104678	0.199733	-0.283757	0.0349762	4.94414e-16	0.00473044	0.00373478	0.205302	0.205302	0.238282	20	0.450367
	CNTROB	sQTL_BrainMeta	ENSG00000170037.14	17	7941010	rs4473260	17	7945476	C	T	0.458358	-0.00363703	0.00105761	0.000584026	0.0940456	0.00838464	3.38697e-29	-0.038673	0.0117624	0.00100951	0.00100951	0.000141261	14	0.0535106
	COA1	sQTL_BrainMeta	chr7:43705321:43769028:clu_266150_	7	43697575	rs2299149	7	43805586	G	A	0.240197	0.00461498	0.00129479	0.000364869	0.226834	0.0310619	2.82153e-13	0.0203452	0.0063517	0.00135953	0.00135953	0.00102219	20	0.0617494
	COA6	sQTL_BrainMeta	chr1:234519735:234529117:clu_111506_	1	234388680	rs7523348	1	234375757	A	G	0.49645	-0.00047783	0.00101708	0.638493	0.321968	0.0268113	3.19848e-33	-0.00148409	0.00316135	0.638749	0.638749	0.627159	11	0.779273
	COA7	sQTL_BrainMeta	ENSG00000162377.6	1	52691398	rs447837	1	52662578	G	A	0.407421	0.000462055	0.00104374	0.657987	0.123347	0.00853987	2.74662e-47	0.00374597	0.00846573	0.658138	0.658138	0.268836	20	0.791016
	COA8	sQTL_BrainMeta	ENSG00000256053.9	14	103585241	rs2021965	14	103530911	C	A	0.2833	0.00384435	0.00113235	0.000686221	0.196347	0.0103738	6.80454e-80	0.0195794	0.00585912	0.000832692	0.000996348	0.000969012	20	0.0497648
	COBL	sQTL_BrainMeta	chr7:51287641:51295430:clu_266616_	7	51223839	rs11770658	7	51230081	G	C	0.373387	0.00270846	0.00106702	0.0111376	0.229849	0.0318916	5.71162e-13	0.0117837	0.00492175	0.0166567	0.0166567	0.162767	20	0.178174
	COBLL1	sQTL_BrainMeta	chr2:165579032:165584479:clu_94653_	2	164725246	rs13407176	2	164730440	G	A	0.44854	0.00190977	0.00104091	0.0665497	-0.194425	0.0305361	1.92677e-10	-0.00982263	0.00557164	0.0779056	0.0779056	0.0198948	11	0.313339
	COG1	sQTL_BrainMeta	chr17:71199932:71202293:clu_262533_	17	73204973	rs9901945	17	73256755	C	T	0.0116337	0.00279001	0.00188863	0.139605	0.921216	0.0939489	1.06614e-22	0.00302861	0.00207329	0.144076	0.144076	null	null	0.392071
	COG2	sQTL_BrainMeta	ENSG00000135775.14	1	230668231	rs2479135	1	230684605	G	A	0.451714	0.000203352	0.000353333	0.564936	0.0805433	0.00834651	4.91865e-22	0.00252476	0.00439467	0.565627	0.565627	0.853772	19	0.726393
	COG3	sQTL_BrainMeta	ENSG00000136152.15	13	45500799	rs2985978	13	45519422	G	A	0.419095	-0.00253694	0.0011016	0.0212806	0.0758582	0.00834804	1.01859e-19	-0.0334432	0.0149809	0.0255891	0.0818358	0.0293281	20	0.211846
	COG4	sQTL_BrainMeta	chr16:70530282:70531124:clu_186229_	16	70496800	rs2168606	16	70575949	C	T	0.423972	-0.00027576	0.000353973	0.435955	0.216071	0.0337445	1.52219e-10	-0.00127625	0.00165031	0.439322	0.439322	0.231617	15	0.644634
	COG5	sQTL_BrainMeta	chr7:106888944:106897177:clu_270718_	7	107252615	rs975935	7	107148707	T	G	0.201773	-0.0033183	0.00137791	0.0160306	0.40516	0.0399744	3.84523e-24	-0.00819011	0.00349558	0.0191299	0.0191299	0.284469	17	0.190431
	COG6	sQTL_BrainMeta	chr13:40251716:40252229:clu_63227_	13	39677835	rs9576874	13	39647663	A	G	0.386882	0.00306106	0.00107555	0.00442665	0.545899	0.0287356	1.79422e-80	0.00560737	0.00199222	0.00488333	0.0150542	0.00853706	16	0.112604
	COG7	sQTL_BrainMeta	chr16:23403597:23403701:clu_183423_	16	23392328	rs36122804	16	23484073	C	G	0.164596	0.000328051	0.00122739	0.789257	-0.393589	0.0396886	3.5145e-23	-0.000833487	0.00311959	0.789332	0.789332	0.48342	6	0.872461
	COG8	sQTL_BrainMeta	ENSG00000213380.16	16	69329861	rs35857733	16	69157596	C	T	0.425152	-0.00310487	0.00106777	0.00363984	0.0625487	0.00838418	8.63154e-14	-0.0496393	0.018322	0.00674304	0.00674304	0.00598085	11	0.122943
	COL13A1	sQTL_BrainMeta	chr10:71690308:71703881:clu_223237_	10	69937338	rs10998933	10	69721645	A	G	0.311146	-0.00122644	0.00120799	0.309976	0.18074	0.030938	5.15807e-09	-0.00678566	0.00678376	0.317175	0.317175	0.230202	7	0.557046
	COL16A1	sQTL_BrainMeta	chr1:32134456:32135412:clu_210063_	1	31669333	rs10914463	1	31666462	C	T	0.411092	-0.000686141	0.00103192	0.506105	0.424428	0.032565	7.91574e-39	-0.00161663	0.00243449	0.506658	0.817782	0.130011	20	0.68878
	COL18A1	sQTL_BrainMeta	chr21:46902735:46906775:clu_72884_	21	45484841	rs34975687	21	45405808	C	G	0.319615	-0.00096407	0.00112351	0.390843	0.265192	0.0317273	6.35252e-17	-0.00363536	0.00425884	0.393325	0.393325	0.255388	15	0.614399
	COL19A1	sQTL_BrainMeta	chr6:70866615:70871792:clu_177211_	6	70159312	rs9354907	6	70158746	G	A	0.539509	-0.000182957	0.000353348	0.60461	0.234295	0.0302544	9.62156e-15	-0.000780886	0.0015115	0.605415	0.605415	0.635028	10	0.754077
	COL20A1	sQTL_BrainMeta	ENSG00000101203.16	20	63314018	rs4603829	20	63337540	C	T	0.342052	0.000750336	0.000360609	0.037457	0.0951388	0.00850942	5.08548e-29	0.00788675	0.00385543	0.0407935	0.0407935	0.153405	12	0.247498
	COL21A1	sQTL_BrainMeta	chr6:55966086:55966270:clu_245562_	6	56101380	rs3857614	6	56247024	A	G	0.41345	0.000963247	0.00101859	0.344317	0.155443	0.026491	4.41679e-09	0.00619677	0.00663733	0.350498	0.350498	0.889354	4	0.582307
	COL23A1	sQTL_BrainMeta	chr5:177683398:177683867:clu_47630_	5	178256631	rs890802	5	178256376	T	C	0.4966	-0.000512349	0.000355521	0.14955	0.17962	0.0270356	3.05612e-11	-0.0028524	0.00202532	0.159021	0.159021	0.651192	9	0.405071
	COL24A1	sQTL_BrainMeta	chr1:86342858:86361541:clu_213191_	1	85886517	rs7521933	1	86130671	T	C	0.284849	0.00108842	0.00106064	0.304802	0.202014	0.0334058	1.47316e-09	0.00538782	0.00532537	0.311669	0.311669	0.147923	14	0.551594
	COL26A1	sQTL_BrainMeta	chr7:101195011:101196607:clu_306107_	7	101552528	rs6465817	7	101539827	C	T	0.44065	-0.000540969	0.000355759	0.128358	0.17729	0.0292639	1.37535e-09	-0.00305131	0.00206888	0.14025	0.14025	0.58018	16	0.38895
	COL28A1	sQTL_BrainMeta	chr7:7415007:7415092:clu_265205_	7	7375419	rs6943655	7	7553048	T	C	0.293763	-0.00178477	0.00110133	0.105113	0.273954	0.0312944	2.05729e-18	-0.00651483	0.00408842	0.111052	0.111052	0.204511	20	0.358821
	COL4A2	sQTL_BrainMeta	ENSG00000134871.19	13	110409510	rs4132608	13	110447919	A	G	0.223478	0.000479221	0.000357137	0.179647	0.0618604	0.00979173	2.65625e-10	0.00774681	0.00590205	0.189331	0.189331	0.557732	15	0.436061
	COL4A3	sQTL_BrainMeta	chr2:228119431:228120742:clu_241447_	2	227255370	rs10205042	2	227263824	C	T	0.248505	-0.00185717	0.00125034	0.137456	0.157701	0.0274092	8.7375e-09	-0.0117766	0.0081885	0.150383	0.150383	0.203154	7	0.396702
	COL5A1	sQTL_BrainMeta	chr9:137681054:137686678:clu_133524_	9	134792020	rs4072883	9	134795060	C	T	0.4415	-0.000117296	0.00035305	0.73971	0.164064	0.0293317	2.22665e-08	-0.000714943	0.0021557	0.740152	0.740152	0.191908	13	0.839281
	COL5A2	sQTL_BrainMeta	chr2:189975175:190041863:clu_95445_	2	189143793	rs1515875	2	189232380	C	T	0.18987	-0.000144312	0.000355186	0.684521	-0.291936	0.033793	5.67445e-18	0.00049433	0.001218	0.684851	0.684851	0.367968	11	0.807782
	COL6A1	sQTL_BrainMeta	chr21:47402677:47404221:clu_72941_	21	45983535	rs2277813	21	45989325	G	C	0.341043	-0.00210837	0.00112204	0.060237	0.33872	0.0305369	1.36965e-28	-0.00622454	0.00335978	0.0639312	0.246101	0.0168508	20	0.293283
	COL6A2	sQTL_BrainMeta	chr21:47544834:47545379:clu_72951_	21	46125192	rs2839110	21	46119046	G	A	0.16775	-0.000286718	0.000373362	0.442525	-0.494938	0.0381615	1.82054e-38	0.000579301	0.000755682	0.443323	0.610324	0.237004	17	0.647848
	COL9A1	sQTL_BrainMeta	chr6:70984475:70990515:clu_245900_	6	70277792	rs495823	6	70286887	G	A	0.507753	-0.000529951	0.000357434	0.138166	0.179923	0.0279861	1.28448e-10	-0.00294544	0.00203874	0.148533	0.148533	null	null	0.394651
	COL9A3	sQTL_BrainMeta	ENSG00000092758.18	20	62828701	rs8114983	20	62821996	G	T	0.453518	0.000670282	0.000359632	0.0623503	0.0598847	0.00837523	8.66398e-13	0.0111929	0.00620608	0.0713046	0.0713046	0.331502	9	0.30699
	COLCA2	sQTL_BrainMeta	chr11:111170068:111171252:clu_293079_	11	111299935	rs7105857	11	111300019	C	T	0.321665	0.000800963	0.0011685	0.493051	0.195828	0.0317999	7.36103e-10	0.00409013	0.0060038	0.495709	0.495709	0.744978	6	0.682056
	COLEC11	sQTL_BrainMeta	ENSG00000118004.18	2	3619738	rs66718279	2	3605689	C	T	0.380867	0.00172709	0.00112919	0.126143	0.0524678	0.00841529	4.52313e-10	0.0329171	0.0221597	0.137426	0.137426	0.909558	5	0.386682
	COLEC12	sQTL_BrainMeta	chr18:333143:334742:clu_158624_	18	333942	rs639124	18	343344	T	A	0.415624	-0.0035833	0.00106797	0.000792932	-0.515216	0.0311988	2.91218e-61	0.00695494	0.00211521	0.00100877	0.00533226	0.0102188	18	0.0535106
	COLGALT2	sQTL_BrainMeta	chr1:183899423:183909715:clu_217462_	1	183935435	rs11583233	1	183931003	C	T	0.425066	-0.000584326	0.00103113	0.570927	0.179178	0.0285898	3.67642e-10	-0.00326115	0.00577826	0.572493	0.572493	0.469488	6	0.731358
	COLQ	sQTL_BrainMeta	ENSG00000206561.14	3	15485942	rs2305612	3	15477224	C	G	0.405576	-0.00151928	0.00107622	0.158044	0.0602759	0.00834456	5.0714e-13	-0.0252054	0.0181927	0.165909	0.165909	0.20199	7	0.411621
	COMMD1	sQTL_BrainMeta	chr2:62337563:62362966:clu_234893_	2	62123129	rs7568820	2	61922469	T	C	0.122558	-0.00146767	0.00164699	0.372864	0.402282	0.0415092	3.27983e-22	-0.00364835	0.00411138	0.374875	0.374875	0.738029	9	0.601913
	COMMD10	sQTL_BrainMeta	chr5:115428397:115469765:clu_170386_	5	116113384	rs10054121	5	116084271	G	A	0.286602	-0.000606159	0.000358414	0.0907939	0.175953	0.0290865	1.45464e-09	-0.003445	0.0021151	0.103362	0.103362	0.521965	20	0.349292
	COMMD2	sQTL_BrainMeta	ENSG00000114744.9	3	149745483	rs1851375	3	149757558	C	T	0.414782	0.00274111	0.00105575	0.00942182	0.155082	0.00829975	6.54167e-78	0.0176753	0.00687313	0.0101215	0.0554801	0.0172508	20	0.14654
	COMMD4	sQTL_BrainMeta	chr15:75630474:75630987:clu_230487_	15	75338389	rs12903362	15	75488619	G	C	0.48035	-0.000299006	0.00101656	0.768654	0.219267	0.0363386	1.59961e-09	-0.00136367	0.00464167	0.76892	0.76892	0.516139	16	0.8578
	COMMD5	sQTL_BrainMeta	ENSG00000170619.10	8	144847389	rs2954661	8	144799296	G	C	0.368885	0.0016057	0.00107567	0.135505	0.0777726	0.00839044	1.87556e-20	0.0206461	0.0140092	0.140548	0.140548	0.11884	15	0.3895
	COMMD6	sQTL_BrainMeta	chr13:76101987:76104250:clu_135956_	13	75528982	rs4242961	13	75503772	A	G	0.0994013	0.00455637	0.0021073	0.0306041	-0.608032	0.050685	3.71528e-33	-0.00749363	0.00352161	0.0333457	0.100355	0.161952	16	0.232339
	COMMD7	sQTL_BrainMeta	ENSG00000149600.12	20	32723080	rs11698914	20	32739337	C	G	0.22556	0.00256816	0.00112438	0.0223682	0.0740147	0.00876787	3.13072e-17	0.0346979	0.0157376	0.0274698	0.0274698	0.0799294	20	0.217443
	COMMD9	sQTL_BrainMeta	chr11:36308395:36310912:clu_12154_	11	36288104	rs6484836	11	36294647	C	T	0.20737	-0.00256259	0.00115633	0.0266819	-0.219744	0.0347994	2.70863e-10	0.0116617	0.00557682	0.0365192	0.0365192	0.10076	11	0.238592
	COMT	sQTL_BrainMeta	ENSG00000093010.15	22	19955673	rs6269	22	19962429	G	A	0.400841	0.00321367	0.00109958	0.00347082	0.214973	0.00827358	7.69225e-149	0.0149492	0.00514722	0.00368051	0.0275113	0.00807126	20	0.0994357
	COP1	sQTL_BrainMeta	ENSG00000143207.21	1	176076058	rs12029090	1	176009672	G	A	0.43468	-0.00215878	0.00104041	0.037994	0.0832833	0.00835576	2.12189e-23	-0.0259209	0.0127603	0.0422175	0.0422175	0.0193556	14	0.251122
	COPA	sQTL_BrainMeta	chr1:160281808:160282659:clu_216545_	1	160312444	rs1886417	1	160343943	A	C	0.513817	0.000461511	0.000354988	0.193575	-0.193466	0.0294615	5.14351e-11	-0.00238549	0.0018705	0.202196	0.202196	0.850924	15	0.447674
	COPB1	sQTL_BrainMeta	chr11:14520531:14521288:clu_11542_	11	14499364	rs2575841	11	14530815	C	T	0.381553	-9.91828e-05	0.00111525	0.929135	0.221261	0.0326568	1.24119e-11	-0.000448263	0.00504088	0.929141	0.929141	0.399016	11	0.955262
	COPB2	sQTL_BrainMeta	chr3:139102277:139108311:clu_31243_	3	139386452	rs7373302	3	139383278	C	A	0.147344	0.000151653	0.000375034	0.68594	0.385073	0.0415015	1.71831e-20	0.000393828	0.000974853	0.686222	0.686222	0.517182	9	0.808655
	COPE	sQTL_BrainMeta	ENSG00000105669.14	19	18909450	rs2074798	19	18906763	T	C	0.347253	-4.18009e-05	0.000353002	0.905738	0.0911517	0.00901264	4.80039e-24	-0.000458586	0.00387295	0.905745	0.183791	0.15589	13	0.942658
	COPG2	sQTL_BrainMeta	chr7:130337788:130344897:clu_271438_	7	130656502	rs6975545	7	130639042	A	C	0.145694	-0.000658094	0.00128482	0.608507	0.220101	0.0357256	7.23373e-10	-0.00298996	0.00585756	0.60974	0.60974	0.40076	10	0.757108
	COPS2	sQTL_BrainMeta	ENSG00000166200.15	15	49130864	rs8033913	15	49368366	A	G	0.425237	0.00371733	0.00106708	0.000494624	0.0806285	0.00838402	6.78313e-22	0.0461045	0.0140761	0.00105521	0.00105521	0.00188811	20	0.0547872
	COPS3	sQTL_BrainMeta	chr17:17163788:17164914:clu_147237_	17	17261037	rs6502569	17	17279647	T	G	0.34155	0.000731885	0.0011492	0.524212	0.295741	0.0336779	1.61399e-18	0.00247475	0.00389604	0.5253	0.5253	0.172447	20	0.700042
	COPS7A	sQTL_BrainMeta	ENSG00000111652.10	12	6727944	rs3815408	12	6728990	T	C	0.281278	0.000745953	0.000360274	0.0384042	0.0880796	0.0103204	1.40727e-17	0.00846907	0.00420897	0.0442045	0.0442045	0.0802515	7	0.254435
	COPS9	sQTL_BrainMeta	ENSG00000172428.11	2	240131685	rs4263138	2	240120753	A	C	0.464	-7.65239e-05	0.000352709	0.828239	0.0481748	0.00844401	1.162e-08	-0.00158846	0.00732673	0.828361	0.828361	0.619725	5	0.89763
	COPZ2	sQTL_BrainMeta	chr17:46105876:46106491:clu_151018_	17	48028818	rs2325750	17	47944964	G	A	0.319283	-0.000558659	0.000357412	0.118037	0.228929	0.0306896	8.68568e-14	-0.00244032	0.00159514	0.126055	0.126055	0.365595	16	0.375223
	COQ2	sQTL_BrainMeta	ENSG00000173085.15	4	83273225	rs4693595	4	83265005	C	T	0.355544	-0.000132516	0.000354176	0.70829	0.0530323	0.0085539	5.65423e-10	-0.00249878	0.00669065	0.708796	0.708796	0.797065	7	0.820942
	COQ3	sQTL_BrainMeta	ENSG00000132423.12	6	99381798	rs4840036	6	99379161	G	C	0.154127	-0.00205071	0.00133223	0.123729	0.0869825	0.010593	2.18771e-16	-0.0235761	0.0155828	0.130291	0.0762551	0.182771	16	0.379785
	COQ5	sQTL_BrainMeta	chr12:120960166:120964260:clu_194352_	12	120524410	rs559904	12	120591551	A	G	0.26939	-0.00190486	0.00114198	0.0953083	0.212339	0.0292388	3.80742e-13	-0.00897086	0.00551813	0.104012	0.104012	0.0342051	5	0.349723
	COQ6	sQTL_BrainMeta	ENSG00000119723.17	14	73956798	rs11627195	14	73943714	T	C	0.488789	-0.000159184	0.000353117	0.652136	0.0807652	0.00833291	3.25054e-22	-0.00197095	0.00437686	0.652487	0.652487	0.958483	20	0.787726
	COQ7	sQTL_BrainMeta	chr16:19083428:19087043:clu_36126_	16	19073914	rs12927895	16	19084193	G	A	0.356764	-0.00157194	0.00107732	0.144531	-0.403251	0.0284972	1.85263e-45	0.00389816	0.00268575	0.146661	0.197227	0.448569	12	0.39356
	COQ8A	sQTL_BrainMeta	ENSG00000163050.18	1	226963915	rs9726097	1	226997684	G	A	0.46989	0.0035381	0.00106523	0.000895485	0.105298	0.00847619	1.96655e-35	0.033601	0.0104717	0.00133315	0.00166207	0.000988011	20	0.061122
	COQ8B	sQTL_BrainMeta	ENSG00000123815.13	19	40708649	rs2561530	19	40718409	G	A	0.43032	-0.000546609	0.000355893	0.124568	0.0659836	0.00844747	5.67141e-15	-0.00828401	0.00549694	0.131805	0.131805	0.342156	16	0.381875
	COQ9	sQTL_BrainMeta	chr16:57494016:57496472:clu_38547_	16	57461332	rs523916	16	57477819	A	G	0.377344	-0.00090378	0.00104471	0.386983	-0.178912	0.0260149	6.1014e-12	0.00505154	0.00588526	0.390706	0.390706	0.401102	20	0.612233
	CORO1B	sQTL_BrainMeta	ENSG00000172725.14	11	67439665	rs2109123	11	67446485	C	T	0.437606	-0.00147708	0.00106434	0.165203	0.107747	0.00860813	6.03588e-36	-0.0137087	0.0099387	0.167793	0.167793	0.0167202	8	0.413288
	CORO1C	sQTL_BrainMeta	chr12:109046193:109048082:clu_193206_	12	108653362	rs4964273	12	108709897	T	G	0.486552	0.000681686	0.00101825	0.503196	0.195106	0.0299749	7.5671e-11	0.00349393	0.00524649	0.505439	0.505439	0.112551	8	0.688143
	CORO7	sQTL_BrainMeta	ENSG00000262246.6	16	4390123	rs11076831	16	4410132	G	A	0.239434	-0.000507158	0.000356875	0.155285	0.118124	0.009394	2.9212e-36	-0.00429345	0.00304043	0.157915	0.157915	0.254927	20	0.404339
	CORO7-PAM16	sQTL_BrainMeta	chr16:4434910:4437987:clu_181646_	16	4386447	rs6500598	16	4420963	G	T	0.252932	-0.0016492	0.00114838	0.150972	0.197713	0.0314027	3.05312e-10	-0.00834136	0.0059575	0.16147	0.16147	0.335624	20	0.407345
	COTL1	sQTL_BrainMeta	ENSG00000103187.8	16	84591837	rs2967868	16	84616326	A	C	0.535522	0.000120637	0.00105101	0.908618	0.0578444	0.00833704	3.97004e-12	0.00208555	0.0181721	0.90863	0.90863	null	null	0.944407
	COX10	sQTL_BrainMeta	chr17:13980373:14063194:clu_256699_	17	14118467	rs2159132	17	14102122	G	A	0.42365	0.000513925	0.00035502	0.147731	-0.204625	0.0278706	2.10487e-13	-0.00251154	0.00176838	0.155535	0.257002	0.395696	12	0.403335
	COX11	sQTL_BrainMeta	chr17:53043020:53045642:clu_151460_	17	54966970	rs12945393	17	54967882	A	G	0.588446	0.00031642	0.000354341	0.371867	-0.182601	0.0287513	2.13844e-10	-0.00173285	0.00195961	0.376543	0.376543	0.530088	14	0.602838
	COX14	sQTL_BrainMeta	ENSG00000178449.9	12	50116269	rs4883482	12	50183134	A	G	0.370466	0.00102898	0.00104735	0.325875	0.0833381	0.00840034	3.38018e-23	0.0123471	0.012629	0.328236	0.0696759	0.731558	19	0.566073
	COX15	sQTL_BrainMeta	chr10:101456298:101476105:clu_285075_	10	99706445	rs2300985	10	99717148	A	G	0.426033	-0.00160349	0.00101533	0.11427	0.2604	0.032744	1.82646e-15	-0.0061578	0.00397525	0.121373	0.084809	0.0173531	12	0.369778
	COX16	sQTL_BrainMeta	ENSG00000133983.16	14	70371032	rs12589335	14	70344853	C	G	0.544802	-0.00190169	0.00102927	0.0646582	0.0872612	0.0083507	1.47185e-25	-0.021793	0.0119782	0.0688515	0.0688515	0.0472326	20	0.302276
	COX17	sQTL_BrainMeta	ENSG00000138495.7	3	119665983	rs1872432	3	119656355	A	G	0.37237	0.000261472	0.000353719	0.45978	0.0715909	0.0088751	7.23488e-16	0.00365231	0.00496154	0.461655	0.751633	0.290413	17	0.661737
	COX4I1	sQTL_BrainMeta	chr16:85833490:85834811:clu_40473_	16	85800544	rs301152	16	85772288	G	C	0.0493085	-0.00361262	0.00215406	0.0935192	-1.20372	0.058689	1.745e-93	0.00300121	0.00179547	0.094615	0.240694	0.44261	20	0.337646
	COX4I2	sQTL_BrainMeta	chr20:30227083:30227736:clu_49321_	20	31639607	rs6060930	20	31760029	G	A	0.41755	0.000227615	0.000353328	0.519443	-0.196214	0.028628	7.18551e-12	-0.00116004	0.00180866	0.521278	0.521278	0.440388	6	0.697105
	COX5A	sQTL_BrainMeta	ENSG00000178741.12	15	74928937	rs12912839	15	74928904	T	C	0.5549	0.00147785	0.00103598	0.153718	0.173531	0.00828515	2.09346e-97	0.00851635	0.00598385	0.154671	0.154671	0.266231	20	0.401932
	COX6A1	sQTL_BrainMeta	ENSG00000111775.3	12	120439413	rs8903	12	120440727	T	C	0.336315	-0.00200917	0.00110574	0.0692113	0.194066	0.00870378	3.96959e-110	-0.010353	0.00571662	0.0701355	0.096369	0.127538	20	0.304967
	COX6B1	sQTL_BrainMeta	ENSG00000126267.11	19	35653552	rs61218414	19	35680814	T	C	0.515499	-0.000164878	0.00100325	0.86946	0.0740638	0.0083337	6.26329e-19	-0.00222617	0.013548	0.869482	0.869482	0.925873	11	0.922742
	COX6C	sQTL_BrainMeta	chr8:100899846:100905867:clu_68922_	8	99890628	rs6468697	8	99858154	G	A	0.22737	0.000309674	0.000355414	0.383587	-1.01656	0.0373144	1.99749e-163	-0.000304628	0.000349801	0.38383	0.668387	0.153138	7	0.60751
	COX7A1	sQTL_BrainMeta	chr19:36642882:36643295:clu_57985_	19	36152186	rs14100	19	36149867	T	C	0.0434353	0.00399816	0.00357546	0.263472	0.666662	0.0784319	1.89794e-17	0.00599728	0.00540944	0.267573	0.258704	0.0166214	6	0.513063
	COX7A2	sQTL_BrainMeta	ENSG00000112695.11	6	75243999	rs240418	6	75240546	C	T	0.0635589	-0.000229262	0.000393375	0.560022	0.140202	0.0130604	6.98308e-27	-0.00163523	0.00280991	0.5606	0.5606	0.298507	7	0.722285
	COX7A2L	sQTL_BrainMeta	ENSG00000115944.15	2	42379317	rs1981664	2	42350030	A	G	0.435194	-0.000621422	0.000357733	0.0823676	0.15859	0.00844728	1.23086e-78	-0.00391842	0.00226535	0.0836799	0.0958332	0.608465	20	0.321722
	CPB2	sQTL_BrainMeta	ENSG00000080618.17	13	46079109	rs9534321	13	46094897	A	G	0.2589	0.00491677	0.00131858	0.000192357	0.0615921	0.00913814	1.5827e-11	0.079828	0.024466	0.00110313	0.00110313	0.00173956	7	0.055086
	CPEB1	sQTL_BrainMeta	ENSG00000214575.9	15	82596031	rs783544	15	82571543	A	C	0.248622	0.000135918	0.000354983	0.701805	0.107904	0.0105291	1.20577e-24	0.00125962	0.0032921	0.702003	0.702003	0.605482	20	0.816453
	CPEB2	sQTL_BrainMeta	chr4:15009210:15018812:clu_295603_	4	15012387	rs12646598	4	15076069	C	T	0.526687	-0.00334144	0.00106267	0.0016643	-0.16836	0.0282619	2.56654e-09	0.019847	0.00713716	0.00542266	0.00542266	0.0076623	19	0.116743
	CPEB4	sQTL_BrainMeta	ENSG00000113742.14	5	173925164	rs359457	5	173852839	C	T	0.4254	0.000333696	0.000354093	0.34599	0.0605858	0.00838989	5.15011e-13	0.00550783	0.00589406	0.35006	0.35006	0.293657	12	0.581826
	CPED1	sQTL_BrainMeta	chr7:120884392:120906281:clu_306931_	7	121255282	rs13247392	7	121253186	G	A	0.440751	-0.000308139	0.00103007	0.76483	0.206555	0.0324468	1.94083e-10	-0.0014918	0.00499239	0.765081	0.765081	0.759331	16	0.855425
	CPLANE1	sQTL_BrainMeta	ENSG00000197603.16	5	37177802	rs217836	5	37378985	G	C	0.155974	-0.00115137	0.0012738	0.366058	0.146351	0.0109467	9.12619e-41	-0.00786719	0.00872364	0.36715	0.0216104	0.000502916	20	0.596078
	CPLX2	sQTL_BrainMeta	ENSG00000145920.15	5	175840165	rs10052184	5	175871871	A	G	0.367085	-0.000246487	0.000354701	0.487108	0.0490384	0.00838731	5.01323e-09	-0.00502641	0.00728404	0.490158	0.490158	0.3939	20	0.678328
	CPM	sQTL_BrainMeta	chr12:69326620:69327088:clu_191982_	12	68933074	rs6581841	12	68973552	C	T	0.450103	0.000103943	0.000353434	0.768686	-0.174016	0.029056	2.11148e-09	-0.000597316	0.00203349	0.768957	0.768957	0.183661	7	0.8578
	CPNE1	sQTL_BrainMeta	ENSG00000214078.13	20	35645493	rs4602287	20	35780106	C	G	0.103024	0.00375706	0.00184242	0.0414307	0.25932	0.0144822	1.05669e-71	0.0144881	0.00715075	0.0427548	0.0315758	0.0817502	15	0.251461
	CPNE2	sQTL_BrainMeta	ENSG00000140848.17	16	57120476	rs4784772	16	57125490	A	G	0.3584	-9.50227e-05	0.000352995	0.787783	0.13192	0.00866581	2.48568e-52	-0.000720304	0.00267624	0.787816	0.787816	0.638008	19	0.871276
	CPNE3	sQTL_BrainMeta	chr8:87537225:87540764:clu_164457_	8	86526766	rs6651269	8	86523688	T	C	0.239498	0.00205394	0.00114892	0.0738231	0.543839	0.0332409	3.66049e-60	0.00377674	0.00212519	0.0755468	0.0755468	0.523967	14	0.310586
	CPNE4	sQTL_BrainMeta	chr3:131624288:131756401:clu_30920_	3	131971500	rs6787369	3	132028260	G	A	0.409262	0.00160436	0.00102385	0.117117	-0.25599	0.0329921	8.55153e-15	-0.00626727	0.0040803	0.124543	0.124543	0.29339	20	0.373676
	CPNE5	sQTL_BrainMeta	chr6:36706985:36711466:clu_244654_	6	36741449	rs743870	6	36745185	T	C	0.481489	-0.000351807	0.00035492	0.321574	0.204039	0.0284395	7.2576e-13	-0.00172421	0.00175599	0.326148	0.326148	0.821165	16	0.564584
	CPNE7	sQTL_BrainMeta	chr16:89658699:89661775:clu_40855_	16	89593829	rs397564	16	89589755	A	G	0.456299	0.00443885	0.00108096	4.01882e-05	0.177905	0.0290502	9.12244e-10	0.0249507	0.00731559	0.000648142	0.000648142	0.305476	8	0.0438054
	CPNE8	sQTL_BrainMeta	chr12:39223257:39242361:clu_189846_	12	38839007	rs56149694	12	38869969	C	T	0.500658	0.00251802	0.00103448	0.0149296	0.23758	0.0284907	7.50116e-17	0.0105986	0.00453596	0.0194614	0.0194614	0.0320327	20	0.1919
	CPOX	sQTL_BrainMeta	chr3:98292414:98299536:clu_29583_	3	98577131	rs1675505	3	98566199	G	A	0.255414	-0.000316317	0.000355704	0.373859	0.195152	0.0349131	2.27522e-08	-0.00162087	0.00184562	0.379822	0.379822	0.945619	3	0.605454
	CPQ	sQTL_BrainMeta	ENSG00000104324.16	8	96897448	rs2651449	8	96645666	G	A	0.0438614	-0.00130561	0.00216594	0.546648	0.0834937	0.0139973	2.44688e-09	-0.0156372	0.0260735	0.548682	0.548682	0.907364	4	0.714379
	CPS1	sQTL_BrainMeta	chr2:211405016:211405353:clu_240802_	2	210540460	rs1509820	2	210521760	A	G	0.54198	-0.000526339	0.000355662	0.138904	-0.255794	0.0303682	3.66698e-17	0.00205767	0.00141172	0.144961	0.144961	0.138909	20	0.392989
	CPSF1	sQTL_BrainMeta	ENSG00000071894.17	8	144401187	rs2280836	8	144396341	G	A	0.432411	-0.000630828	0.000357828	0.0779113	0.233847	0.00831386	4.53126e-174	-0.00269761	0.00153318	0.0784954	0.0449475	0.0858953	12	0.313822
	CPSF2	sQTL_BrainMeta	ENSG00000165934.13	14	92147057	rs6420927	14	92113990	A	G	0.576795	-0.00169303	0.00102618	0.0989751	0.0896292	0.00832838	5.20866e-27	-0.0188893	0.0115829	0.102935	0.0144612	0.0568974	10	0.348694
	CPSF3	sQTL_BrainMeta	ENSG00000119203.14	2	9448376	rs4511696	2	9479648	C	G	0.485575	0.000834718	0.0010176	0.412057	0.0526887	0.00835424	2.84818e-10	0.0158424	0.0194761	0.415973	0.415973	0.687793	8	0.631531
	CPSF6	sQTL_BrainMeta	ENSG00000111605.18	12	69256963	rs962292	12	69276406	A	G	0.504258	2.74778e-06	0.000352705	0.993784	0.0636716	0.00833968	2.26209e-14	4.31555e-05	0.00553944	0.993784	0.993784	0.352112	20	0.996963
	CPT1A	sQTL_BrainMeta	ENSG00000110090.13	11	68799515	rs2513272	11	68706701	C	T	0.312481	0.00385811	0.00144536	0.00760092	0.0729379	0.00935024	6.15927e-15	0.0528958	0.0209444	0.0115523	0.0358336	0.0441164	20	0.153174
	CPT1B	sQTL_BrainMeta	chr22:51012809:51012922:clu_10448_	22	50574437	rs470116	22	50592780	C	G	0.519565	-0.000582432	0.00101707	0.566879	-0.230192	0.0308716	8.89018e-14	0.0025302	0.00443139	0.568018	0.568018	0.473926	20	0.72745
	CPT1C	sQTL_BrainMeta	ENSG00000169169.15	19	49702314	rs12984428	19	49696359	A	G	0.400162	-5.48042e-05	0.000353094	0.876655	0.0745764	0.00835863	4.57575e-19	-0.000734874	0.00473538	0.876673	0.876673	null	null	0.926939
	CPT2	sQTL_BrainMeta	ENSG00000157184.7	1	53205494	rs7546246	1	53272511	G	A	0.418501	-0.00185991	0.00102921	0.0707437	0.0657208	0.00850912	1.13111e-14	-0.0283002	0.0160833	0.0784761	0.0784761	0.0899947	11	0.313822
	CPVL	sQTL_BrainMeta	ENSG00000106066.15	7	29095343	rs245901	7	29155068	A	G	0.465898	-0.000812382	0.00101853	0.425104	0.0666636	0.00835391	1.46419e-15	-0.0121863	0.0153549	0.427403	0.427403	0.92051	10	0.638133
	CR1	sQTL_BrainMeta	chr1:207787834:207789920:clu_110374_	1	207615532	rs4844610	1	207629207	A	C	0.181027	0.00129046	0.00127242	0.310499	-0.246338	0.0401935	8.85438e-10	-0.00523857	0.00523559	0.317035	0.317035	0.640838	10	0.556925
	CRABP1	sQTL_BrainMeta	ENSG00000166426.8	15	78344289	rs12910273	15	78341528	C	T	0.331724	-0.00270508	0.00107006	0.0114724	0.0558571	0.00861246	8.83688e-11	-0.0484285	0.0205609	0.0185043	0.0185043	0.0260492	6	0.187745
	CRACDL	sQTL_BrainMeta	ENSG00000196872.12	2	98865052	rs2280256	2	98832711	T	C	0.41005	0.000257052	0.000354433	0.4683	0.0522365	0.00844317	6.13818e-10	0.00492092	0.00683161	0.47133	0.47133	0.0450315	20	0.667974
	CRACR2B	sQTL_BrainMeta	ENSG00000177685.17	11	829067	rs12577801	11	835877	C	T	0.30441	0.00110032	0.00113483	0.332251	0.0553832	0.00841464	4.64872e-11	0.0198673	0.0207116	0.337439	0.337439	0.268632	14	0.572684
	CRAT	sQTL_BrainMeta	ENSG00000095321.18	9	129102665	rs713219	9	129138641	T	C	0.305931	0.00279565	0.00120354	0.0201866	0.0694999	0.00916107	3.2883e-14	0.0402252	0.0181106	0.0263455	0.0263455	0.0119636	12	0.213819
	CRB1	sQTL_BrainMeta	ENSG00000134376.17	1	197373329	rs1923759	1	197444967	A	G	0.442889	-0.00132069	0.000373807	0.000410756	0.0869623	0.00836254	2.50452e-25	-0.0151869	0.0045398	0.000822014	0.00223854	0.0095876	20	0.0497648
	CRB2	sQTL_BrainMeta	chr9:126128645:126132387:clu_132041_	9	123368237	rs2491353	9	123360730	T	C	0.460263	-0.00248588	0.00103559	0.0163751	0.285841	0.0322236	7.27858e-19	-0.00869673	0.00375327	0.020498	0.020498	0.0104674	17	0.19524
	CRBN	sQTL_BrainMeta	chr3:3215945:3221305:clu_25575_	3	3176941	rs1672761	3	3167971	A	T	0.188034	0.00270782	0.00115282	0.0188311	0.437081	0.0358472	3.39085e-34	0.00619524	0.00268605	0.0210854	0.0210854	0.00549924	18	0.197032
	CRCP	sQTL_BrainMeta	ENSG00000241258.7	7	66134586	rs28846700	7	66612264	T	C	0.523466	0.000871169	0.00101185	0.389258	0.107436	0.00835008	6.95262e-38	0.00810873	0.00943927	0.390317	0.0899877	0.0497301	20	0.611895
	CREB1	sQTL_BrainMeta	ENSG00000118260.15	2	207567862	rs2252982	2	207612456	T	C	0.180936	0.00428347	0.00148713	0.00397218	0.0737423	0.011258	5.74655e-11	0.058087	0.0220302	0.00837182	0.00837182	0.182221	3	0.136785
	CREB5	sQTL_BrainMeta	chr7:28478403:28527793:clu_301678_	7	28463480	rs174026	7	28427617	T	C	0.388579	0.000276891	0.00106857	0.795541	0.224293	0.0287261	5.81036e-15	0.0012345	0.00476681	0.795651	0.795651	0.123175	8	0.876203
	CREBL2	sQTL_BrainMeta	ENSG00000111269.3	12	12628467	rs10772580	12	12603325	A	G	0.0591641	-0.00138752	0.00172288	0.420619	0.107033	0.0165219	9.27628e-11	-0.0129634	0.0162205	0.424177	0.424177	0.143324	6	0.63586
	CREG1	sQTL_BrainMeta	ENSG00000143162.9	1	167541461	rs7513428	1	167546035	T	C	0.15538	0.000417818	0.000358445	0.243761	0.100448	0.0111038	1.48005e-19	0.00415956	0.00359798	0.247648	0.247648	0.753718	7	0.493133
	CREG2	sQTL_BrainMeta	chr2:101999152:101999995:clu_92617_	2	101383112	rs10176778	2	101381078	T	C	0.490892	0.00232246	0.00103305	0.0245664	0.309771	0.0276308	3.59836e-29	0.00749737	0.00340129	0.0275053	0.0275053	0.0834556	20	0.217443
	CRELD1	sQTL_BrainMeta	ENSG00000163703.19	3	9939611	rs279545	3	9930809	G	A	0.215476	0.000492365	0.000375669	0.189981	0.198665	0.010483	4.32129e-80	0.00247837	0.00189549	0.191039	0.197178	0.37305	12	0.437864
	CRELD2	sQTL_BrainMeta	chr22:50315409:50316260:clu_122778_	22	49922186	rs4824111	22	49890657	A	G	0.1963	0.00306385	0.0013692	0.0252415	0.809768	0.0343906	1.37246e-122	0.00378361	0.00169848	0.0259039	0.0259039	0.0699835	9	0.212656
	CREM	sQTL_BrainMeta	ENSG00000095794.19	10	35169874	rs1148246	10	35207698	C	T	0.34853	-0.000508486	0.00104289	0.625851	0.0583211	0.00863785	1.46021e-11	-0.00871874	0.0179284	0.626748	0.626748	0.886687	4	0.770656
	CRHR2	sQTL_BrainMeta	chr7:30714136:30721531:clu_265781_	7	30678218	rs6970807	7	30617577	A	G	0.346273	-0.000429362	0.0010435	0.680731	-0.168961	0.0280212	1.64213e-09	0.00254119	0.00619031	0.681431	0.681431	0.495793	20	0.804703
	CRIM1	sQTL_BrainMeta	chr2:36605668:36623757:clu_233736_	2	36387569	rs13405945	2	36360089	T	A	0.459513	0.000688065	0.00105713	0.515122	0.219711	0.0285497	1.40692e-14	0.00313169	0.00482862	0.516618	0.516618	0.524716	15	0.695209
	CRIP3	sQTL_BrainMeta	chr6:43273862:43273957:clu_245171_	6	43306172	rs9394948	6	43367017	A	C	0.389791	0.00179979	0.00106723	0.0917176	-0.263193	0.0293206	2.79794e-19	-0.00683829	0.00412589	0.0974366	0.0974366	0.328287	17	0.340678
	CRIPT	sQTL_BrainMeta	chr2:46845977:46846770:clu_234249_	2	46619235	rs1989720	2	46627225	T	C	0.429804	0.000376132	0.00105067	0.720348	-0.233464	0.0291464	1.14648e-15	-0.00161109	0.00450483	0.720615	0.720615	0.567777	17	0.82644
	CRLF1	sQTL_BrainMeta	chr19:18709147:18709242:clu_56458_	19	18598384	rs4808798	19	18406696	C	G	0.469174	-0.00183945	0.00102699	0.0732752	-0.203754	0.0315217	1.02021e-10	0.00902779	0.00523025	0.0843342	0.0843342	null	null	0.321892
	CRLF3	sQTL_BrainMeta	ENSG00000176390.12	17	30797040	rs122898	17	30578236	C	T	0.11667	-0.000527143	0.000359809	0.142903	0.163846	0.01243	1.1213e-39	-0.00321731	0.00220955	0.145366	0.145366	0.89988	20	0.392989
	CRLS1	sQTL_BrainMeta	chr20:5996136:6011931:clu_48719_	20	6023388	rs6085365	20	6049175	A	G	0.411538	0.00254429	0.00108709	0.0192598	-0.211555	0.0289773	2.86259e-13	-0.0120266	0.00539616	0.0258313	0.0258313	0.0160652	8	0.212656
	CROCC	sQTL_BrainMeta	chr1:17282045:17282499:clu_100126_	1	16955777	rs2746478	1	17015765	T	C	0.363232	0.00113883	0.00104774	0.277062	-0.17692	0.0292183	1.40336e-09	-0.006437	0.00601677	0.28469	0.28469	0.269184	20	0.527723
	CRPPA	sQTL_BrainMeta	ENSG00000214960.11	7	16295014	rs6963178	7	16253175	T	C	0.423315	0.000393169	0.00101636	0.698876	0.0897034	0.00877954	1.65854e-24	0.00438298	0.0113384	0.699081	0.299642	0.835385	20	0.815502
	CRTAP	sQTL_BrainMeta	chr3:33174192:33175674:clu_138199_	3	33133441	rs1135128	3	33132676	A	G	0.41851	-0.00189355	0.00103928	0.068457	-0.190085	0.0228269	8.27546e-17	0.00996157	0.00559676	0.0750955	0.0750955	0.0117147	14	0.31032
	CRTC2	sQTL_BrainMeta	chr1:153925310:153925742:clu_215677_	1	153953050	rs12130611	1	153844862	T	C	0.491693	0.000390219	0.00101742	0.701321	0.289216	0.0349986	1.41303e-16	0.00134923	0.00352164	0.701627	0.918967	0.710442	20	0.816363
	CRTC3	sQTL_BrainMeta	chr15:91073435:91136868:clu_231577_	15	90561920	rs112060611	15	90529825	T	C	0.447885	0.000763857	0.0010096	0.449294	-0.228495	0.0348689	5.64104e-11	-0.003343	0.00444784	0.452292	0.452292	0.932214	11	0.655303
	CRYBB1	sQTL_BrainMeta	chr22:27028497:27040166:clu_7449_	22	26638368	rs5997110	22	26640541	T	C	0.517305	0.000269431	0.000353554	0.446022	-0.206069	0.0295251	2.96302e-12	-0.00130748	0.0017259	0.448714	0.74484	0.260215	11	0.652311
	CRYBG3	sQTL_BrainMeta	ENSG00000080200.10	3	97883497	rs1498652	3	97901684	A	C	0.495473	-0.000217216	0.00035315	0.538501	0.10317	0.00832292	2.75262e-35	-0.00210542	0.00342721	0.539	0.539	0.518803	17	0.70807
	CRYL1	sQTL_BrainMeta	chr13:21051131:21063509:clu_134455_	13	20483181	rs9506495	13	20480851	T	C	0.30665	-0.00210723	0.00105911	0.0466318	0.790981	0.0270662	9.62334e-188	-0.00266408	0.00134208	0.0471407	0.0667345	0.0103761	17	0.259904
	CRYM	sQTL_BrainMeta	ENSG00000103316.12	16	21270978	rs226042	16	21276264	C	G	0.433544	-0.00206282	0.00102837	0.0448649	0.0602747	0.00834957	5.24094e-13	-0.0342237	0.0177078	0.0532741	0.0532741	0.0674688	6	0.270825
	CRYZ	sQTL_BrainMeta	chr1:75188954:75198640:clu_212900_	1	74728113	rs2185695	1	74792197	T	C	0.294914	0.000165108	0.000353844	0.640777	0.202148	0.0282404	8.18009e-13	0.000816769	0.00175414	0.641484	0.641484	0.98977	9	0.780575
	CRYZL1	sQTL_BrainMeta	ENSG00000205758.12	21	33616633	rs4816463	21	33627672	A	G	0.256024	-0.000131786	0.000353913	0.709618	0.109966	0.00977704	2.38664e-29	-0.00119843	0.00322016	0.70977	0.70977	0.858813	19	0.821118
	CSDC2	sQTL_BrainMeta	ENSG00000172346.15	22	41569375	rs169361	22	41481985	A	G	0.193464	0.00432161	0.00123743	0.000478689	0.238104	0.00965862	3.50953e-134	0.0181501	0.00524892	0.000544446	0.000610822	4.04421e-06	20	0.0408122
	CSDE1	sQTL_BrainMeta	chr1:115280693:115292442:clu_214356_	1	114743947	rs1146161	1	115116155	A	C	0.166889	0.000414091	0.000357464	0.246695	-0.23267	0.0412568	1.70496e-08	-0.00177974	0.00156843	0.256491	0.256491	0.640528	5	0.502621
	CSE1L	sQTL_BrainMeta	ENSG00000124207.17	20	49071603	rs6012617	20	49220589	G	C	0.21685	0.00163379	0.00124234	0.188478	0.100229	0.0114877	2.66315e-18	0.0163006	0.012535	0.193462	0.193462	0.169411	20	0.439079
	CSGALNACT1	sQTL_BrainMeta	chr8:19459376:19615361:clu_66267_	8	19679857	rs1388941	8	19757960	A	G	0.331162	0.00167325	0.00102325	0.102	-0.158333	0.0288462	4.04479e-08	-0.0105679	0.00674333	0.117076	0.117076	0.0929657	9	0.364962
	CSGALNACT2	sQTL_BrainMeta	chr10:43654379:43654768:clu_222281_	10	43159126	rs2742240	10	43128869	A	T	0.179419	0.00248898	0.00126836	0.0497204	-0.565115	0.0467848	1.36329e-33	-0.00440438	0.00227385	0.0527495	0.140927	0.0404642	19	0.270033
	CSKMT	sQTL_BrainMeta	ENSG00000214756.8	11	62666902	rs644616	11	62677326	T	G	0.311502	0.000612786	0.000357671	0.0866632	0.0593113	0.00975394	1.19616e-09	0.0103317	0.00626518	0.0991347	0.0991347	0.692872	8	0.343293
	CSMD1	sQTL_BrainMeta	chr8:4495080:4851854:clu_65584_	8	4815945	rs4875425	8	4975905	A	G	0.491853	0.0024212	0.00103655	0.0195004	-0.273531	0.0278483	9.03709e-23	-0.00885166	0.0038952	0.0230593	0.0230593	0.0093444	20	0.202125
	CSMD2	sQTL_BrainMeta	chr1:34287530:34291298:clu_210424_	1	33823813	rs6425841	1	33807386	G	A	0.481919	0.000862753	0.00101814	0.396783	0.240969	0.0255101	3.51901e-21	0.00358034	0.00424215	0.398674	0.398674	0.0543465	20	0.619208
	CSMD3	sQTL_BrainMeta	chr8:113668570:113678506:clu_69299_	8	112661309	rs9297477	8	112660200	T	G	0.235519	0.000943111	0.00115513	0.414242	-0.223087	0.036146	6.75025e-10	-0.00422754	0.00522306	0.418285	0.418285	0.793173	7	0.632592
	CSNK1E	sQTL_BrainMeta	ENSG00000213923.13	22	38304388	rs2075983	22	38294692	A	G	0.23545	-0.000628398	0.000360534	0.0813401	0.0747311	0.00982783	2.87066e-14	-0.00840879	0.00494954	0.0893372	0.0893372	0.467399	7	0.328828
	CSNK1G3	sQTL_BrainMeta	chr5:122868347:122881111:clu_170518_	5	123539035	rs11953864	5	123553383	T	C	0.458304	-0.0020714	0.00101881	0.0420377	-0.259299	0.0291426	5.70672e-19	0.00798845	0.00403038	0.0474726	0.0474726	0.0016395	20	0.260634
	CSRNP1	sQTL_BrainMeta	chr3:39188213:39190190:clu_26918_	3	39147711	rs7622284	3	39199068	T	C	0.13485	-0.000427351	0.000376562	0.256427	0.306856	0.0362629	2.62886e-17	-0.00139268	0.00123815	0.260671	0.260671	0.460998	20	0.507359
	CSRP1	sQTL_BrainMeta	ENSG00000159176.14	1	201496493	rs7527761	1	201491124	C	T	0.342364	0.000138398	0.000353149	0.695134	0.0796873	0.00852522	8.99644e-21	0.00173677	0.00443558	0.695388	0.695388	0.0282418	20	0.813587
	CSRP2	sQTL_BrainMeta	chr12:77252808:77254064:clu_192242_	12	76859656	rs431951	12	77043454	A	C	0.443271	0.001111	0.000368203	0.00254994	0.280374	0.0345086	4.48302e-16	0.00396255	0.00140089	0.00467538	0.0083778	0.285552	10	0.11018
	CST3	sQTL_BrainMeta	ENSG00000101439.9	20	23632589	rs2016161	20	23640537	G	T	0.213238	-0.00142631	0.00122512	0.244333	0.20189	0.0100682	1.92647e-89	-0.00706479	0.00607846	0.245127	0.299037	0.509517	20	0.49038
	CSTB	sQTL_BrainMeta	ENSG00000160213.9	21	43774420	rs2838371	21	43795165	C	T	0.420204	-0.000444629	0.000355485	0.211019	0.1027	0.00848669	1.03972e-33	-0.00432941	0.00347984	0.213448	0.213448	0.238781	20	0.45862
	CSTF3	sQTL_BrainMeta	chr11:33175182:33182845:clu_12007_	11	33157468	rs4445605	11	33037578	G	A	0.141878	-0.00198119	0.00125718	0.11505	-0.232213	0.0418579	2.89538e-08	0.00853179	0.00562813	0.12954	0.12954	0.11631	7	0.378952
	CTBP1	sQTL_BrainMeta	chr4:1235307:1243948:clu_273417_	4	1245840	rs1564509	4	1242774	G	C	0.458889	-0.000263515	0.00101668	0.795488	-0.224285	0.0317814	1.6999e-12	0.00117491	0.00453603	0.795622	0.795622	0.499101	20	0.876203
	CTBP2	sQTL_BrainMeta	ENSG00000175029.17	10	125072743	rs11245450	10	124969506	A	G	0.420301	-0.000658446	0.00035798	0.0658657	0.0851068	0.00841938	5.06818e-24	-0.00773669	0.00427531	0.0703543	0.142694	0.316484	12	0.305076
	CTBS	sQTL_BrainMeta	ENSG00000117151.13	1	84562045	rs12742176	1	84621048	A	G	0.329461	-0.001209	0.00110035	0.271883	0.0805972	0.00865895	1.30309e-20	-0.0150005	0.0137473	0.275202	0.275202	0.189264	11	0.520401
	CTC1	sQTL_BrainMeta	chr17:8138603:8139376:clu_146535_	17	8235672	rs2289590	17	8207446	C	A	0.404853	-0.000511947	0.000355848	0.150246	-0.205741	0.0299795	6.75686e-12	0.00248831	0.00176719	0.159114	0.159114	0.682313	20	0.405071
	CTDNEP1	sQTL_BrainMeta	ENSG00000175826.12	17	7248041	rs4562	17	7260420	A	G	0.3835	-2.45895e-05	0.00105558	0.981415	0.320258	0.00850836	0	-7.67801e-05	0.00329604	0.981415	0.789729	0.272401	20	0.988603
	CTDP1	sQTL_BrainMeta	chr18:77475528:77477810:clu_25472_	18	79716669	rs545853	18	79769844	G	A	0.465015	-0.000118154	0.00104279	0.909789	0.173113	0.0296531	5.28541e-09	-0.000682524	0.00602491	0.909806	0.909806	0.241666	20	0.944783
	CTDSP1	sQTL_BrainMeta	chr2:219266435:219266834:clu_241025_	2	218401911	rs2607727	2	218401909	C	T	0.376061	0.00259868	0.00107067	0.0152179	-0.232543	0.028337	2.28025e-16	-0.011175	0.00480133	0.0199394	0.0199394	0.00532593	3	0.193064
	CTDSPL	sQTL_BrainMeta	ENSG00000144677.15	3	37923174	rs6808011	3	37995423	C	T	0.176869	-0.00236544	0.00148725	0.111727	0.112774	0.0119284	3.25283e-21	-0.020975	0.0133732	0.116779	0.116779	null	null	0.364764
	CTIF	sQTL_BrainMeta	chr18:46163056:46190123:clu_24601_	18	48650219	rs299752	18	48660344	T	C	0.115218	-0.00313694	0.00162633	0.0537504	-0.261886	0.0363618	5.9232e-13	0.0119782	0.00642891	0.0624366	0.0624366	0.122066	6	0.290236
	CTNNA2	sQTL_BrainMeta	chr2:80831304:80874710:clu_235806_	2	80625882	rs2010574	2	80586074	G	A	0.49219	-0.000735111	0.000360567	0.0414738	-0.264866	0.0285253	1.61259e-20	0.00277541	0.00139375	0.0464451	0.0464451	0.154538	17	0.259722
	CTNNA3	sQTL_BrainMeta	chr10:68002014:68040228:clu_283183_	10	66261363	rs922347	10	66223200	G	A	0.39614	0.0012743	0.00104623	0.223224	-0.17276	0.0313683	3.63988e-08	-0.00737613	0.00620226	0.234336	0.234336	0.155108	3	0.479894
	CTNNAL1	sQTL_BrainMeta	chr9:111718107:111727658:clu_76866_	9	108960602	rs7022699	9	109142124	G	A	0.459155	-0.00144469	0.00102529	0.15882	-0.246646	0.0291879	2.90595e-17	0.00585735	0.00421434	0.164571	0.164571	0.0652998	20	0.410291
	CTNNB1	sQTL_BrainMeta	ENSG00000168036.18	3	41227418	rs3915129	3	41202251	G	T	0.471092	-0.000288972	0.000354052	0.414394	0.149791	0.00853671	6.30151e-69	-0.00192917	0.00236619	0.414899	0.280596	0.159987	20	0.630633
	CTNND1	sQTL_BrainMeta	chr11:57582972:57583772:clu_289707_	11	57815900	rs3781902	11	57352573	A	G	0.450735	-0.000809351	0.000361303	0.025085	-0.116453	0.0197335	3.60678e-09	0.00695003	0.00331857	0.0362348	0.0362348	0.143288	3	0.238123
	CTNND2	sQTL_BrainMeta	chr5:10981958:10992663:clu_41487_	5	10987198	rs852598	5	10966768	T	C	0.01605	0.000717985	0.000398566	0.0716371	-0.697371	0.10712	7.5056e-11	-0.00102956	0.000593004	0.0825326	0.0825326	null	null	0.319534
	CTNS	sQTL_BrainMeta	ENSG00000040531.16	17	3649781	rs466867	17	3658417	C	G	0.2549	-0.00068819	0.00110754	0.534359	0.0786623	0.00960389	2.59783e-16	-0.00874866	0.0141202	0.535531	0.535531	0.302138	13	0.706905
	CTPS1	sQTL_BrainMeta	chr1:41446233:41448950:clu_102872_	1	40981920	rs7512775	1	40980559	T	G	0.312449	0.000373531	0.00106875	0.726711	-0.245732	0.0308054	1.50062e-15	-0.00152007	0.00435341	0.726963	0.726963	null	null	0.829847
	CTSA	sQTL_BrainMeta	ENSG00000064601.20	20	45894484	rs2075961	20	45894908	G	A	0.367887	0.00173726	0.00109088	0.111264	0.109324	0.00843181	1.91581e-38	0.0158909	0.0100534	0.113956	0.113956	0.144084	20	0.362191
	CTSB	sQTL_BrainMeta	chr8:11710988:11725510:clu_65955_	8	11860740	rs1293315	8	11832913	G	A	0.401561	0.000917576	0.00103251	0.37417	-0.438622	0.0339029	2.76181e-38	-0.00209195	0.00235952	0.375294	0.183933	0.0402371	20	0.602321
	CTSC	sQTL_BrainMeta	chr11:88042486:88045618:clu_15820_	11	88310884	rs217109	11	88297289	C	T	0.155038	-4.75518e-05	0.000355785	0.893677	0.340336	0.0383597	7.17026e-19	-0.00013972	0.00104551	0.893689	0.893689	0.0354771	20	0.9357
	CTSF	sQTL_BrainMeta	chr11:66331478:66331559:clu_14263_	11	66564047	rs615205	11	66570516	C	T	0.45631	0.00220837	0.00105509	0.0363424	-0.376022	0.0284003	5.1493e-40	-0.00587299	0.00284076	0.0386963	0.0386963	0.0538075	20	0.242898
	CTSH	sQTL_BrainMeta	ENSG00000103811.18	15	78935316	rs12592898	15	78936857	A	G	0.127388	-0.000822682	0.0014534	0.571367	0.154125	0.0131935	1.57757e-31	-0.00533776	0.00944108	0.571818	0.709791	0.262629	12	0.730734
	CTSK	sQTL_BrainMeta	chr1:150772185:150778337:clu_215347_	1	150802785	rs72702556	1	150707639	T	C	0.405729	-0.000742635	0.00103052	0.471128	-0.184073	0.0325047	1.4877e-08	0.00403446	0.00564355	0.474684	0.474684	0.369601	10	0.668288
	CTSO	sQTL_BrainMeta	ENSG00000256043.5	4	155937746	rs10019975	4	155952876	T	C	0.358647	1.21242e-05	0.000353214	0.972618	0.106825	0.00930994	1.77707e-30	0.000113497	0.0033065	0.972618	0.774674	0.111051	20	0.982645
	CTSS	sQTL_BrainMeta	ENSG00000163131.12	1	150748018	rs6661986	1	150655997	T	C	0.3957	-0.000455244	0.00102969	0.658403	0.0547583	0.00839676	6.96707e-11	-0.00831369	0.0188474	0.659136	0.659136	0.402415	15	0.791367
	CTSV	sQTL_BrainMeta	ENSG00000136943.12	9	97093116	rs4381065	9	97336339	A	G	0.454845	0.000921372	0.00105138	0.380842	0.0619171	0.00844089	2.2111e-13	0.0148807	0.0171012	0.384214	0.384214	0.00068549	10	0.60751
	CTSZ	sQTL_BrainMeta	chr20:57570814:57572658:clu_158044_	20	58996681	rs149265	20	58991582	C	T	0.352752	-0.000251045	0.000353682	0.477826	1.09501	0.0224638	0	-0.000229262	0.000323028	0.477872	0.727056	0.586258	20	0.669854
	CTTN	sQTL_BrainMeta	ENSG00000085733.16	11	70417494	rs679455	11	70411563	G	A	0.432908	0.00161634	0.00101711	0.112028	0.123985	0.00857516	2.2117e-47	0.0130365	0.00825291	0.114192	0.114192	0.68989	5	0.362191
	CTTNBP2	sQTL_BrainMeta	ENSG00000077063.11	7	117792395	rs213977	7	117598391	G	T	0.407214	0.000194002	0.000353389	0.583021	0.072292	0.00858355	3.69616e-17	0.00268359	0.00489872	0.583819	0.611927	0.330676	6	0.739919
	CTU2	sQTL_BrainMeta	chr16:88778103:88778469:clu_40719_	16	88711878	rs7205989	16	88712207	G	A	0.494465	0.00111	0.00103621	0.284076	-0.242914	0.027929	3.39104e-18	-0.00456952	0.004298	0.287703	0.287703	0.303376	18	0.531228
	CUBN	sQTL_BrainMeta	ENSG00000107611.16	10	16976888	rs10904883	10	17133485	A	C	0.31413	0.00140331	0.00112717	0.213138	0.065289	0.00889598	2.14953e-13	0.0214938	0.017511	0.219654	0.219654	0.0963843	11	0.465843
	CUEDC1	sQTL_BrainMeta	chr17:55963240:56032586:clu_151565_	17	57920552	rs12949044	17	57923715	A	C	0.422784	0.0025543	0.00104231	0.0142611	0.177097	0.0264576	2.17704e-11	0.0144231	0.00626755	0.0213781	0.0213781	0.230452	8	0.197721
	CUEDC2	sQTL_BrainMeta	chr10:104184952:104192283:clu_285460_	10	102428861	rs7077329	10	102402210	T	C	0.330264	-0.000460381	0.00105552	0.662717	-0.873783	0.0352843	2.18743e-135	0.000526882	0.00120817	0.662766	0.506478	0.239982	20	0.793757
	CUL4A	sQTL_BrainMeta	chr13:113865256:113873259:clu_64994_	13	113214944	rs1819204	13	113229001	G	A	0.228039	-0.000799986	0.00113301	0.480143	-0.371692	0.0303549	1.78902e-34	0.00215228	0.0030533	0.480871	0.480871	0.492379	5	0.67177
	CUL5	sQTL_BrainMeta	ENSG00000166266.14	11	108058329	rs3911815	11	108061999	T	C	0.360452	-0.000219639	0.00104262	0.833151	0.111142	0.00882374	2.22577e-36	-0.0019762	0.00938221	0.833174	0.833174	0.232755	10	0.900421
	CUL9	sQTL_BrainMeta	ENSG00000112659.14	6	43203385	rs6458325	6	43147932	A	C	0.440148	0.00151436	0.00104294	0.146499	0.0514986	0.00839748	8.64361e-10	0.0294059	0.0208118	0.157671	0.258912	0.203824	7	0.404145
	CUX1	sQTL_BrainMeta	ENSG00000257923.12	7	102049937	rs803069	7	102281773	G	T	0.434219	0.00124785	0.00102132	0.221783	0.0947886	0.00840895	1.79712e-29	0.0131646	0.0108378	0.224485	0.224485	0.487944	17	0.471535
	CWC15	sQTL_BrainMeta	chr11:94705357:94706437:clu_15986_	11	94972733	rs6483382	11	94970400	T	C	0.31305	-0.00245859	0.00108368	0.0232837	-0.219832	0.0288575	2.57937e-14	0.0111839	0.00514354	0.0296776	0.0296776	0.0732394	8	0.224508
	CWC25	sQTL_BrainMeta	ENSG00000273559.5	17	38812898	rs228306	17	38790682	T	C	0.154952	-0.000154349	0.0012443	0.90128	0.0761858	0.0108397	2.08901e-12	-0.00202595	0.016335	0.901295	0.901295	0.525717	7	0.940006
	CWC27	sQTL_BrainMeta	chr5:64181373:64197693:clu_168631_	5	64893706	rs2910770	5	64982002	C	T	0.396366	-0.000574989	0.00035651	0.106782	0.270269	0.0331476	3.53528e-16	-0.00212747	0.00134465	0.113611	0.113611	0.524412	8	0.361929
	CWF19L1	sQTL_BrainMeta	ENSG00000095485.18	10	100249989	rs61871342	10	100278884	A	G	0.459868	-0.00178681	0.00104145	0.0862172	0.132156	0.00857091	1.21612e-53	-0.0135204	0.00792906	0.0881618	0.0881618	0.00375294	20	0.326813
	CX3CL1	sQTL_BrainMeta	ENSG00000006210.7	16	57378760	rs671623	16	57378890	C	G	0.4239	-0.000851311	0.00103042	0.408701	0.0577325	0.00846572	9.13182e-12	-0.0147458	0.0179786	0.412111	0.412111	0.330578	15	0.628834
	CX3CR1	sQTL_BrainMeta	chr3:39308009:39323100:clu_26923_	3	39274063	rs1344220	3	39224630	C	T	0.427752	-0.000132571	0.000352855	0.707133	0.187902	0.0307171	9.52447e-10	-0.00070553	0.0018814	0.707659	0.707659	0.817101	11	0.819989
	CXADR	sQTL_BrainMeta	chr21:18931449:18933020:clu_71778_	21	17559916	rs2739392	21	17562051	G	T	0.127779	-0.00461645	0.0018393	0.0120767	0.726521	0.0412744	2.3685e-69	-0.00635419	0.00255726	0.0129638	0.0129638	0.19091	9	0.162203
	CXCL16	sQTL_BrainMeta	chr17:4637774:4637884:clu_145912_	17	4734534	rs1131456	17	4734101	T	C	0.42958	0.00137572	0.00102148	0.178048	0.322796	0.0283165	4.20185e-30	0.00426189	0.00318649	0.181064	0.181064	0.446569	11	0.427254
	CXXC1	sQTL_BrainMeta	chr18:47812298:47812909:clu_160276_	18	50286234	rs1662892	18	50205394	C	A	0.237561	-0.000374828	0.000356592	0.293194	0.280198	0.0347503	7.43415e-16	-0.00133773	0.00128341	0.297263	0.297263	0.174295	15	0.539989
	CXXC4	sQTL_BrainMeta	ENSG00000168772.11	4	104481604	rs6843563	4	104462383	A	G	0.341713	0.000519458	0.000356916	0.145556	0.0579567	0.00913897	2.27235e-10	0.00896287	0.00631841	0.156035	0.156035	0.0154821	14	0.403335
	CXXC5	sQTL_BrainMeta	chr5:139059525:139059949:clu_171434_	5	139680152	rs2012027	5	139706830	C	T	0.283585	0.00106849	0.00115569	0.355201	-0.368715	0.0348098	3.23673e-26	-0.00289788	0.00314628	0.357026	0.357026	0.46005	6	0.587549
	CYB561	sQTL_BrainMeta	chr17:61511955:61512447:clu_152220_	17	63434840	rs2440144	17	63272256	G	A	0.531193	-0.00475274	0.00108409	1.16475e-05	0.233325	0.0283756	1.98938e-16	-0.0203696	0.0052654	0.000109473	0.000109473	0.0223753	13	0.0186579
	CYB561D1	sQTL_BrainMeta	ENSG00000174151.15	1	109498492	rs11142	1	109354481	A	G	0.281607	0.000663256	0.000359447	0.0650065	0.0598092	0.0107183	2.40369e-08	0.0110895	0.00632995	0.0797885	0.0797885	0.206633	6	0.315514
	CYB5A	sQTL_BrainMeta	chr18:71923010:71930584:clu_160798_	18	74259562	rs7238927	18	74269372	A	G	0.167334	0.00108842	0.00133461	0.414768	1.24026	0.0340735	4.30995e-290	0.000877571	0.00107634	0.414885	0.909671	0.50717	16	0.630633
	CYB5B	sQTL_BrainMeta	ENSG00000103018.17	16	69445441	rs6499227	16	69468061	A	T	0.164164	-0.000912141	0.0012297	0.458234	0.133713	0.0116458	1.63073e-30	-0.00682164	0.00921577	0.45917	0.45917	0.00298248	17	0.659804
	CYB5D2	sQTL_BrainMeta	chr17:4047057:4053185:clu_255348_	17	4146827	rs2020118	17	4184996	C	T	0.0714429	0.000271324	0.00039286	0.489794	0.316116	0.0525566	1.80142e-09	0.000858305	0.00125094	0.492633	0.492633	0.223337	5	0.6798
	CYB5R1	sQTL_BrainMeta	chr1:202932855:202933574:clu_217942_	1	202964086	rs2001831	1	202947353	A	C	0.572254	0.000742383	0.00101773	0.465727	0.168237	0.0277976	1.4286e-09	0.00441271	0.00609316	0.468938	0.468938	0.319256	4	0.666151
	CYB5R2	sQTL_BrainMeta	chr11:7694233:7694650:clu_11230_	11	7673211	rs3923491	11	7651041	G	A	0.280088	-0.000333473	0.000355346	0.348015	0.190968	0.0302409	2.70368e-10	-0.00174623	0.0018812	0.353276	0.353276	0.569022	20	0.584418
	CYB5R3	sQTL_BrainMeta	ENSG00000100243.21	22	42633616	rs4420	22	42665731	A	G	0.133397	-0.000497113	0.000359016	0.166158	0.0912829	0.0115739	3.09589e-15	-0.00544585	0.00399316	0.172632	0.172632	0.541842	12	0.418243
	CYBA	sQTL_BrainMeta	ENSG00000051523.11	16	88647171	rs4673	16	88646828	A	G	0.33495	-0.000216026	0.000355307	0.543189	0.0908723	0.00844737	5.4652e-27	-0.00237725	0.0039162	0.543832	0.143345	0.204245	20	0.711139
	CYBRD1	sQTL_BrainMeta	ENSG00000071967.12	2	171540188	rs6706526	2	171523880	T	C	0.469221	0.00106893	0.00102063	0.294947	0.125281	0.00840901	3.37538e-50	0.00853228	0.0081668	0.296138	0.756372	0.306122	20	0.53919
	CYC1	sQTL_BrainMeta	chr8:145150932:145151027:clu_166426_	8	144096077	rs10104795	8	144132233	G	A	0.0780034	0.000278747	0.00195832	0.886812	-0.267305	0.0468674	1.17422e-08	-0.0010428	0.00732845	0.886847	0.886847	0.158283	3	0.931443
	CYCS	sQTL_BrainMeta	chr7:25163468:25163570:clu_265591_	7	25123900	rs10270309	7	25258664	A	G	0.0565561	0.000691187	0.000361421	0.0558227	0.38704	0.0657879	4.02536e-09	0.00178583	0.000981906	0.0689514	0.0689514	0.628213	6	0.302368
	CYFIP2	sQTL_BrainMeta	ENSG00000055163.20	5	157330838	rs767007	5	157269485	G	C	0.507274	0.00162879	0.00102475	0.111958	0.0848074	0.00837243	4.09272e-24	0.0192058	0.0122311	0.116359	0.0256912	0.0318984	20	0.364748
	CYGB	sQTL_BrainMeta	chr17:74524693:74527061:clu_153534_	17	76529795	rs4647870	17	76520573	A	C	0.45331	0.00193932	0.00103084	0.0599304	-0.284852	0.025991	5.97215e-28	-0.00680817	0.00367179	0.0637126	0.0637126	0.548602	7	0.292451
	CYHR1	sQTL_BrainMeta	ENSG00000187954.13	8	144457624	rs750472	8	144476070	A	C	0.49865	0.000851183	0.000362889	0.0189977	0.240769	0.00822138	1.57925e-188	0.00353528	0.00151204	0.0193827	0.0121622	0.0166609	20	0.191423
	CYP24A1	sQTL_BrainMeta	ENSG00000019186.10	20	54163716	rs2259735	20	54171775	T	C	0.590853	0.000767723	0.00104484	0.462475	0.0519561	0.00834889	4.87387e-10	0.0147764	0.0202497	0.465568	0.465568	0.606676	12	0.664492
	CYP2D6	sQTL_BrainMeta	ENSG00000100197.23	22	42128682	rs769261	22	42143622	A	C	0.464905	0.00184719	0.00104443	0.0769598	0.0908726	0.00849138	9.98859e-27	0.0203273	0.0116493	0.0809958	0.0809958	0.0195636	20	0.317294
	CYP2E1	sQTL_BrainMeta	chr10:135344103:135345089:clu_226868_	10	133531092	rs2492666	10	133423662	G	A	0.31645	-0.0017312	0.00111711	0.121212	0.29825	0.0363743	2.41478e-16	-0.00580452	0.00381187	0.127822	0.295972	0.0711	20	0.376739
	CYP2J2	sQTL_BrainMeta	ENSG00000134716.11	1	59910040	rs665062	1	60119850	G	A	0.301793	-0.000372156	0.000356181	0.296092	0.0509708	0.00872561	5.1729e-09	-0.00730135	0.00709884	0.303702	0.303702	0.867573	10	0.544857
	CYP2U1	sQTL_BrainMeta	chr4:108859332:108866126:clu_298236_	4	107941573	rs11723906	4	107938129	C	G	0.458583	0.000757953	0.00103174	0.46256	-0.24132	0.028343	1.67657e-17	-0.00314087	0.00429128	0.464218	0.464218	0.44625	11	0.663411
	CYP39A1	sQTL_BrainMeta	chr6:46563857:46598700:clu_245374_	6	46613541	rs9381468	6	46657537	G	A	0.486997	-0.000446392	0.000355708	0.209501	0.2153	0.0285956	5.10737e-14	-0.00207335	0.00167494	0.215767	0.215767	0.905285	11	0.461055
	CYP46A1	sQTL_BrainMeta	ENSG00000036530.9	14	99705799	rs8010253	14	99698463	T	C	0.356905	0.000731452	0.00109622	0.504612	0.184718	0.00845801	9.80784e-106	0.00395984	0.00593732	0.50481	0.185382	0.571171	20	0.6877
	CYP4B1	sQTL_BrainMeta	chr1:47276856:47279881:clu_103496_	1	46812696	rs7556052	1	46949179	A	T	0.0797745	-0.00212463	0.0015432	0.168584	0.373696	0.0668996	2.3247e-08	-0.00568545	0.00425315	0.1813	0.1813	0.185569	6	0.427615
	CYP4F11	sQTL_BrainMeta	chr19:16025197:16025412:clu_55755_	19	15914494	rs7252266	19	15926442	T	A	0.380422	0.00262471	0.00107352	0.0144868	0.201718	0.0354446	1.26247e-08	0.0130118	0.00579223	0.0246768	0.0246768	0.0055713	15	0.206916
	CYP4F3	sQTL_BrainMeta	ENSG00000186529.16	19	15651861	rs1290617	19	15641087	G	T	0.392255	8.89865e-05	0.000353432	0.801213	0.0820762	0.00860515	1.4556e-21	0.00108419	0.00430765	0.80128	0.80128	0.500798	14	0.879383
	CYP4V2	sQTL_BrainMeta	chr4:187113191:187113406:clu_300054_	4	186192144	rs2292426	4	186199599	A	G	0.336025	0.000987218	0.0010843	0.362579	-0.172772	0.0279159	6.05373e-10	-0.00571398	0.00634346	0.367712	0.367712	0.274763	9	0.596632
	CYP4X1	sQTL_BrainMeta	chr1:47501605:47504332:clu_103504_	1	47037296	rs2405588	1	47026745	T	G	0.360391	0.000993747	0.00103258	0.335853	0.176473	0.0300189	4.13412e-09	0.00563116	0.0059291	0.34224	0.34224	0.83884	4	0.575334
	CYP4Z1	sQTL_BrainMeta	ENSG00000186160.5	1	47092774	rs2405588	1	47026745	T	G	0.360391	0.000993747	0.00103258	0.335853	0.0684961	0.00856128	1.23729e-15	0.0145081	0.0151837	0.339323	0.339323	0.682108	15	0.574032
	CYP51A1	sQTL_BrainMeta	ENSG00000001630.17	7	92123478	rs6975243	7	91885358	G	A	0.391601	-0.00179335	0.00103993	0.0846193	0.0622039	0.00833408	8.40621e-14	-0.0288302	0.0171585	0.0929134	0.0929134	0.0427046	16	0.334915
	CYP7B1	sQTL_BrainMeta	ENSG00000172817.4	8	64693250	rs4461935	8	64787510	G	C	0.503329	0.00624014	0.00116674	8.87643e-08	0.0894276	0.00832583	6.53427e-27	0.0697787	0.0145747	1.6875e-06	1.6875e-06	1.09505e-07	13	0.00330751
	CYREN	sQTL_BrainMeta	ENSG00000122783.17	7	135131579	rs3250	7	135160680	G	A	0.49445	-0.000339314	0.00035391	0.33768	0.131615	0.00839168	1.94792e-55	-0.00257809	0.00269401	0.338581	0.338581	0.395373	19	0.573321
	CYRIA	sQTL_BrainMeta	ENSG00000197872.11	2	16607895	rs4632345	2	16521386	G	A	0.321709	-0.000244572	0.000354115	0.48978	0.0599978	0.00884098	1.15021e-11	-0.00407636	0.00593261	0.492014	0.492014	0.156664	20	0.679357
	CYRIB	sQTL_BrainMeta	ENSG00000153310.19	8	129928361	rs298612	8	129903939	A	G	0.539317	0.00166657	0.00101922	0.102021	0.106	0.00832469	3.86628e-37	0.0157223	0.00969427	0.104842	0.104842	0.112761	20	0.350266
	CYSTM1	sQTL_BrainMeta	chr5:139554870:139574031:clu_171494_	5	140184865	rs175086	5	140163506	A	G	0.547383	0.00341041	0.00105075	0.0011717	0.40886	0.030749	2.42011e-40	0.00834127	0.00264542	0.00161544	0.000956309	0.11449	13	0.0667835
	CYTH2	sQTL_BrainMeta	ENSG00000105443.15	19	48475761	rs73050916	19	48480803	G	A	0.4784	0.000667343	0.00107238	0.533745	0.0969438	0.00838349	6.29641e-31	0.00688381	0.0110779	0.534336	0.826418	0.443603	20	0.706094
	CYTL1	sQTL_BrainMeta	ENSG00000170891.11	4	5017022	rs11724788	4	5016975	G	A	0.2421	0.000355926	0.000373011	0.339983	0.0578584	0.0089789	1.16503e-10	0.00615167	0.00651725	0.345218	0.345218	0.948352	3	0.577894
	CZIB	sQTL_BrainMeta	ENSG00000162384.14	1	53217366	rs6663121	1	53221917	C	T	0.437795	-0.000514953	0.000355704	0.147701	0.214314	0.00824568	6.24508e-149	-0.00240279	0.00166231	0.148329	0.112094	0.066057	15	0.394605
	D2HGDH	sQTL_BrainMeta	chr2:242688357:242689566:clu_242383_	2	241749547	rs34337830	2	241754409	C	T	0.43627	-0.000777351	0.00102335	0.447484	0.324464	0.0314297	5.5188e-25	-0.0023958	0.00316249	0.448709	0.448709	0.757606	7	0.652311
	DAAM1	sQTL_BrainMeta	ENSG00000100592.16	14	59280025	rs10130826	14	59367299	T	G	0.524071	0.00129861	0.00108704	0.232232	0.0500609	0.00838216	2.33902e-09	0.0259406	0.0221444	0.241428	0.241428	0.185765	20	0.487712
	DAAM2	sQTL_BrainMeta	chr6:39851845:39854197:clu_176183_	6	39885245	rs3003948	6	39889710	A	G	0.494464	-0.00142506	0.00100764	0.157287	-0.275868	0.0280794	8.82391e-23	0.00516572	0.00369026	0.161565	0.161565	0.139698	20	0.407345
	DACT2	sQTL_BrainMeta	ENSG00000164488.12	6	168306303	rs10806681	6	168333737	G	A	0.36957	-9.25359e-05	0.00035388	0.793715	0.0479722	0.00839273	1.09111e-08	-0.00192895	0.00738448	0.793925	0.793925	0.87406	4	0.875193
	DAD1	sQTL_BrainMeta	ENSG00000129562.11	14	22577068	rs5742755	14	22584867	G	A	0.342776	1.10908e-05	0.000352857	0.974926	0.0731561	0.00876812	7.21772e-17	0.000151604	0.00482339	0.974926	0.781315	0.506002	8	0.984469
	DAGLB	sQTL_BrainMeta	chr7:6452665:6455890:clu_264975_	7	6414647	rs4724806	7	6447500	G	C	0.233987	-0.00027007	0.00122516	0.825531	0.810192	0.035088	5.7993e-118	-0.000333341	0.00151225	0.825539	0.752971	0.0432861	16	0.895433
	DAP	sQTL_BrainMeta	ENSG00000112977.16	5	10720232	rs267941	5	10750430	G	A	0.380176	0.000819344	0.00105799	0.438676	0.0613518	0.00839517	2.71184e-13	0.0133548	0.0173413	0.441229	0.441229	0.306433	12	0.646025
	DAP3	sQTL_BrainMeta	ENSG00000132676.16	1	155713485	rs6427278	1	155592792	T	C	0.263699	0.00219436	0.00112861	0.0518594	0.0745274	0.00999394	8.83399e-14	0.0294437	0.0156499	0.0599171	0.0599171	0.133401	20	0.285499
	DAPK2	sQTL_BrainMeta	ENSG00000035664.11	15	63989534	rs332235	15	64032950	A	G	0.139137	0.00255504	0.00151461	0.0916173	0.120392	0.0114809	9.9852e-26	0.0212226	0.0127424	0.0958102	0.0364911	0.0129175	20	0.338815
	DAPK3	sQTL_BrainMeta	ENSG00000167657.14	19	3964788	rs11085051	19	3953000	T	C	0.453581	-0.000335607	0.00101662	0.741309	0.0856691	0.00834473	1.00021e-24	-0.00391748	0.011873	0.741438	0.741438	0.708222	8	0.840254
	DAPL1	sQTL_BrainMeta	chr2:159660881:159672217:clu_238878_	2	158810037	rs925781	2	158795222	A	G	0.391668	-0.000504361	0.000355293	0.155735	0.188793	0.0293967	1.3428e-10	-0.00267151	0.00192735	0.165715	0.165715	0.685674	10	0.411415
	DARS2	sQTL_BrainMeta	ENSG00000117593.12	1	173841730	rs6699094	1	173421495	A	C	0.198818	0.000820727	0.00136602	0.547961	0.0685489	0.0098294	3.08356e-12	0.0119729	0.0200015	0.54944	0.54944	0.478003	7	0.714379
	DAW1	sQTL_BrainMeta	chr2:228771968:228776583:clu_241496_	2	227909560	rs1721350	2	227920775	T	C	0.458929	-0.000916019	0.00101935	0.368851	-0.230894	0.0272486	2.37875e-17	0.00396727	0.00443957	0.371527	0.644254	0.846369	10	0.599582
	DBF4B	sQTL_BrainMeta	chr17:42786207:42800248:clu_260071_	17	44715860	rs4793145	17	44753059	A	G	0.0989594	-0.0037719	0.00167568	0.0243875	-0.352101	0.0490079	6.74112e-13	0.0107126	0.0049872	0.0317128	0.0317128	0.0565265	10	0.22894
	DBH	sQTL_BrainMeta	chr9:136516899:136518062:clu_133451_	9	133652358	rs1611115	9	133635393	T	C	0.205029	-0.000130513	0.000355496	0.713522	0.217839	0.0330069	4.11756e-11	-0.000599129	0.00163445	0.713944	0.713944	0.032058	5	0.822989
	DBI	sQTL_BrainMeta	chr2:120125104:120125764:clu_237731_	2	119367858	rs7598576	2	119347284	A	G	0.4911	0.000582088	0.000357186	0.103175	-0.175937	0.0303342	6.63356e-09	-0.00330851	0.00210881	0.116672	0.116672	0.229692	8	0.364748
	DBN1	sQTL_BrainMeta	ENSG00000113758.13	5	177465504	rs2545794	5	177467755	C	T	0.454381	-0.000136528	0.000353085	0.698999	0.163131	0.00831863	1.26329e-85	-0.000836925	0.00216485	0.699055	0.699055	0.000610678	5	0.815502
	DBNDD2	sQTL_BrainMeta	ENSG00000244274.8	20	45408333	rs2250900	20	45412428	T	C	0.226968	-0.000109258	0.000354891	0.758186	0.133099	0.0113158	6.11126e-32	-0.000820878	0.00266728	0.758266	0.758266	0.0396752	14	0.850823
	DBNL	sQTL_BrainMeta	chr7:44097591:44097728:clu_302259_	7	44058061	rs4724284	7	44087772	A	G	0.36055	0.000352621	0.000355036	0.320614	-0.37436	0.0345822	2.61474e-27	-0.00094193	0.000952364	0.322642	0.322642	0.00172884	20	0.561366
	DBR1	sQTL_BrainMeta	chr3:137882262:137882620:clu_31160_	3	138163599	rs774814	3	138181511	T	C	0.296046	0.000617238	0.000357659	0.0843889	-0.178058	0.03241	3.93092e-08	-0.0034665	0.00210544	0.0996712	0.0996712	0.571493	5	0.343482
	DBT	sQTL_BrainMeta	chr1:100661978:100672001:clu_213654_	1	100201434	rs7553597	1	99940650	A	G	0.39246	-0.000115333	0.00104251	0.91191	0.19077	0.0341236	2.26338e-08	-0.000604567	0.00546582	0.911927	0.911927	0.180894	20	0.94549
	DCAF16	sQTL_BrainMeta	ENSG00000163257.11	4	17805706	rs2286534	4	17840325	T	A	0.27605	-0.00419445	0.00114361	0.000244713	0.0760026	0.00986762	1.33726e-14	-0.0551882	0.0166659	0.000928145	0.000928145	null	null	0.0516075
	DCAF17	sQTL_BrainMeta	ENSG00000115827.14	2	171459634	rs11696032	2	171454245	C	T	0.307317	-0.000663057	0.00106283	0.53272	0.0494948	0.00880776	1.91561e-08	-0.0133965	0.0216055	0.535224	0.535224	0.806722	20	0.706898
	DCAF5	sQTL_BrainMeta	ENSG00000139990.18	14	69102015	rs1007407	14	68980243	C	T	0.457938	0.000644619	0.000358735	0.0723484	0.0720861	0.00838152	7.92961e-18	0.00894234	0.00508394	0.0785878	0.0785878	0.0104484	20	0.314031
	DCAF6	sQTL_BrainMeta	chr1:167974031:168007609:clu_108705_	1	168021582	rs10800335	1	168121529	T	C	0.43561	0.000785843	0.000362184	0.030027	-0.173358	0.0289197	2.04183e-09	-0.00453307	0.00222188	0.0413304	0.0413304	0.220742	7	0.24868
	DCAKD	sQTL_BrainMeta	ENSG00000172992.12	17	45042224	rs8071429	17	45051538	T	A	0.373384	-0.00075531	0.0010303	0.4635	0.100463	0.00856183	8.55061e-32	-0.00751829	0.0102755	0.46437	0.46437	0.0750194	15	0.663507
	DCBLD1	sQTL_BrainMeta	ENSG00000164465.19	6	117511837	rs210618	6	117542101	C	T	0.291375	-0.0013125	0.00120723	0.27695	0.100195	0.00917666	9.40818e-28	-0.0130995	0.0121084	0.279321	0.279321	0.18102	14	0.523393
	DCBLD2	sQTL_BrainMeta	ENSG00000057019.16	3	98848818	rs2470878	3	98948576	G	A	0.338941	0.00118002	0.0010454	0.258992	0.0790687	0.0086456	5.93331e-20	0.014924	0.0133217	0.262596	0.262596	0.722806	12	0.508837
	DCDC2	sQTL_BrainMeta	chr6:24274037:24278277:clu_243302_	6	24275929	rs807722	6	24279707	G	C	0.337229	0.00455454	0.00119239	0.000133627	0.152833	0.0269461	1.41317e-08	0.0298008	0.00940622	0.00153383	0.00153383	0.00293147	20	0.0660421
	DCHS1	sQTL_BrainMeta	ENSG00000166341.9	11	6638569	rs11040947	11	6661674	C	T	0.327273	-0.00176939	0.00106002	0.095075	0.0699407	0.00978984	9.05131e-13	-0.0252985	0.0155641	0.104069	0.216217	0.0499773	5	0.349723
	DCHS2	sQTL_BrainMeta	chr4:155237139:155241531:clu_277823_	4	154318183	rs4447842	4	154284728	G	A	0.340727	-0.00202629	0.00102768	0.0486417	-0.184758	0.0271071	9.36961e-12	0.0109673	0.00579035	0.0582172	0.0582172	0.173165	10	0.281463
	DCK	sQTL_BrainMeta	ENSG00000156136.10	4	71011726	rs12641358	4	70883078	T	C	0.0170102	-0.00307632	0.003435	0.370476	0.160139	0.0244111	5.37721e-11	-0.0192103	0.021649	0.37489	0.37489	0.484574	11	0.601913
	DCLK1	sQTL_BrainMeta	chr13:36700293:36705907:clu_135079_	13	36128963	rs2874902	13	36144881	C	A	0.23284	0.00345252	0.00119055	0.0037324	0.255896	0.0315743	5.29338e-16	0.0134919	0.00494135	0.00632559	0.00632559	0.0278999	16	0.119549
	DCLRE1B	sQTL_BrainMeta	chr1:114448397:114450631:clu_106015_	1	113906892	rs1217392	1	113891348	T	G	0.35848	0.000338788	0.000354687	0.339489	-0.239742	0.0280498	1.26306e-17	-0.00141313	0.00148866	0.342485	0.342485	0.168502	14	0.575334
	DCP1B	sQTL_BrainMeta	chr12:2077076:2102430:clu_188089_	12	1980587	rs2470425	12	1968731	G	C	0.474157	0.000237594	0.00101636	0.815165	-0.150709	0.0250613	1.81424e-09	-0.0015765	0.00674895	0.815302	0.815302	0.894139	3	0.888637
	DCP2	sQTL_BrainMeta	ENSG00000172795.17	5	112999448	rs2080896	5	113032088	A	G	0.260878	0.000429523	0.00105194	0.683042	0.0895712	0.00956618	7.72712e-21	0.00479532	0.0117553	0.683327	0.683327	0.969494	20	0.806334
	DCPS	sQTL_BrainMeta	ENSG00000110063.10	11	126327032	rs646005	11	126289139	C	T	0.395633	-0.00178743	0.00106519	0.0933401	0.0842244	0.00848438	3.17711e-23	-0.0212223	0.0128265	0.098013	0.153361	0.187208	14	0.341825
	DCST2	sQTL_BrainMeta	chr1:154999191:155004050:clu_215925_	1	155029144	rs11264295	1	155015050	C	T	0.589494	0.000133533	0.000352853	0.705105	-0.195013	0.0264357	1.62042e-13	-0.000684739	0.00181176	0.705474	0.705474	0.00578977	7	0.818546
	DCT	sQTL_BrainMeta	ENSG00000080166.16	13	94458246	rs9516413	13	94439093	C	T	0.195149	0.000337497	0.000374005	0.366852	0.0895778	0.0101246	8.9466e-19	0.00376764	0.00419686	0.36933	0.173572	0.310628	11	0.597809
	DCTN6	sQTL_BrainMeta	ENSG00000104671.8	8	30169979	rs962420	8	30233419	G	C	0.0823082	-0.0039076	0.00179006	0.0290402	0.0915941	0.0132138	4.15737e-12	-0.0426622	0.0204896	0.0373303	0.0373303	0.010817	12	0.24114
	DCUN1D4	sQTL_BrainMeta	chr4:52726829:52729603:clu_296749_	4	51862050	rs784942	4	52055288	C	G	0.258784	0.00165213	0.00112582	0.142241	-0.188778	0.0292911	1.15686e-10	-0.00875173	0.00611636	0.152467	0.152467	0.0144215	10	0.397811
	DCXR	sQTL_BrainMeta	ENSG00000169738.8	17	82036422	rs12948284	17	82040555	A	G	0.453599	0.002156	0.00103602	0.0374308	0.0980184	0.00842898	2.94422e-31	0.0219958	0.0107376	0.0405119	0.035293	0.00337251	20	0.247068
	DDA1	sQTL_BrainMeta	ENSG00000130311.11	19	17316408	rs1529480	19	17336304	G	A	0.385243	-0.000713683	0.000380801	0.0609083	0.0695018	0.00834996	8.53233e-17	-0.0102685	0.00561618	0.0674917	0.110314	0.0770636	9	0.300035
	DDAH1	sQTL_BrainMeta	chr1:85824530:85826132:clu_213166_	1	85359648	rs11161611	1	85402996	C	A	0.3751	0.000595228	0.0010312	0.56379	-0.587341	0.031989	2.70993e-75	-0.00101343	0.00175657	0.563983	0.563983	0.921116	20	0.724942
	DDB2	sQTL_BrainMeta	chr11:47259263:47259388:clu_289053_	11	47237775	rs7395496	11	47224252	A	G	0.158159	-0.00259368	0.0011734	0.0270776	-0.459447	0.0430665	1.43214e-26	0.00564522	0.00260818	0.0304315	0.0304315	0.00520929	20	0.226575
	DDHD1	sQTL_BrainMeta	chr14:53513667:53521156:clu_124581_	14	53050694	rs10151033	14	53018553	G	A	0.329729	-0.00108353	0.00113701	0.340609	0.197951	0.0300445	4.43996e-11	-0.00547372	0.00580367	0.345605	0.345605	null	null	0.578098
	DDHD2	sQTL_BrainMeta	ENSG00000085788.14	8	38250388	rs6987534	8	38442197	C	G	0.43003	-0.00160788	0.00102665	0.117314	0.0781122	0.00889239	1.57532e-18	-0.0205842	0.0133505	0.123114	0.123114	0.0764694	6	0.371908
	DDIT4L	sQTL_BrainMeta	ENSG00000145358.6	4	100188326	rs10004768	4	100176170	A	C	0.408359	0.000311848	0.00102226	0.760322	0.0738612	0.00841625	1.69356e-18	0.00422209	0.0138486	0.760462	0.760462	0.743214	14	0.852083
	DDO	sQTL_BrainMeta	chr6:110731780:110736670:clu_247173_	6	110413022	rs9384742	6	110415407	T	C	0.48609	0.000994693	0.00103355	0.335846	0.23368	0.0297274	3.81755e-15	0.00425664	0.00445595	0.33944	0.33944	0.348221	6	0.574032
	DDT	sQTL_BrainMeta	chr22:24268707:24315957:clu_7239_	22	23950145	rs5751775	22	23924539	T	C	0.407895	0.00042003	0.00104337	0.687265	-0.538839	0.025431	1.22521e-99	-0.00077951	0.00193669	0.687319	0.609241	0.266443	20	0.809096
	DDTL	sQTL_BrainMeta	chr22:24309216:24309574:clu_119879_	22	23967207	rs5760120	22	23924680	G	A	0.408032	0.00042003	0.00104337	0.687265	0.170714	0.0305391	2.27068e-08	0.00246044	0.00612766	0.68803	0.68803	0.269071	14	0.809326
	DDX1	sQTL_BrainMeta	ENSG00000079785.16	2	15612762	rs3755130	2	15589459	A	G	0.388394	-0.000452888	0.000355332	0.20247	0.0558631	0.00836761	2.45364e-11	-0.0081071	0.00647565	0.210593	0.210593	0.166553	7	0.455965
	DDX10	sQTL_BrainMeta	chr11:108712203:108722880:clu_293017_	11	108846815	rs7930675	11	108917447	A	G	0.160463	0.00152424	0.00150066	0.309769	-0.317512	0.037454	2.30307e-17	-0.00480056	0.00476012	0.313217	0.313217	0.680876	8	0.553237
	DDX11	sQTL_BrainMeta	chr12:31255954:31256256:clu_81497_	12	31103171	rs6487966	12	31072296	C	T	0.447659	-0.00072535	0.000358527	0.043059	0.355738	0.0295385	2.10588e-33	-0.002039	0.00102196	0.0460232	0.0460232	0.27351	16	0.258531
	DDX17	sQTL_BrainMeta	ENSG00000100201.23	22	38495549	rs138430	22	38478391	C	T	0.366802	0.000112581	0.00104259	0.91401	0.0624851	0.00856288	2.93811e-13	0.00180172	0.0166872	0.914019	0.914019	0.243451	6	0.946529
	DDX18	sQTL_BrainMeta	ENSG00000088205.13	2	117823534	rs571	2	117832267	T	C	0.461353	0.00180187	0.0010275	0.0794906	0.112691	0.00834376	1.44051e-41	0.0159895	0.00919437	0.0820257	0.169331	0.108636	20	0.318831
	DDX24	sQTL_BrainMeta	ENSG00000089737.17	14	94064749	rs3790045	14	94052853	T	C	0.427406	-3.27197e-05	0.000352656	0.926078	0.214568	0.0082821	5.50028e-148	-0.000152492	0.00164358	0.926078	0.236516	0.135562	14	0.954054
	DDX25	sQTL_BrainMeta	chr11:125788685:125791086:clu_294136_	11	125919991	rs547470	11	125921621	C	T	0.31699	-0.00109064	0.00109105	0.317494	0.161459	0.0283701	1.26168e-08	-0.00675489	0.00686089	0.324845	0.324845	0.0351494	8	0.563199
	DDX27	sQTL_BrainMeta	ENSG00000124228.15	20	49231712	rs6012617	20	49220589	G	C	0.21685	0.00163379	0.00124234	0.188478	0.133982	0.0114757	1.70443e-31	0.0121941	0.00933106	0.191271	0.528423	0.0877544	20	0.438084
	DDX31	sQTL_BrainMeta	ENSG00000125485.17	9	132631699	rs415067	9	132623384	T	C	0.500351	0.00175633	0.00103877	0.0908776	0.0632651	0.00839468	4.83357e-14	0.0277615	0.0168274	0.0989886	0.0989886	0.0456553	12	0.34309
	DDX4	sQTL_BrainMeta	chr5:55008628:55009711:clu_168367_	5	55713342	rs3761770	5	55698295	C	A	0.3515	-0.000215613	0.000354267	0.542779	-0.227338	0.0324584	2.48799e-12	0.000948425	0.0015642	0.544295	0.544295	0.118637	20	0.71136
	DDX41	sQTL_BrainMeta	ENSG00000183258.12	5	177514269	rs335454	5	177546150	G	A	0.0461277	0.000158566	0.000410743	0.699462	0.195166	0.0151616	6.4346e-38	0.000812466	0.00210553	0.699591	0.699591	null	null	0.815552
	DDX42	sQTL_BrainMeta	ENSG00000198231.13	17	63796460	rs2727287	17	63827368	G	A	0.3878	0.000455941	0.00105619	0.66597	0.0765574	0.00836191	5.41115e-20	0.00595554	0.0138113	0.666318	0.151485	0.612703	16	0.795361
	DDX49	sQTL_BrainMeta	chr19:19035788:19037112:clu_200377_	19	18925641	rs2301661	19	18926244	T	C	0.522076	0.000329736	0.000353759	0.351289	0.841688	0.0279637	4.95371e-199	0.000391756	0.000420499	0.35152	0.430795	0.0905861	15	0.583337
	DDX51	sQTL_BrainMeta	chr12:132625084:132625165:clu_195458_	12	132140579	rs60117426	12	132158620	A	G	0.454445	0.000847346	0.0010494	0.419403	0.174991	0.0302382	7.16257e-09	0.00484223	0.00605499	0.423879	0.423879	null	null	0.635783
	DDX55	sQTL_BrainMeta	chr12:124099863:124102305:clu_86932_	12	123616537	rs4456350	12	123573942	A	G	0.442811	-0.000478165	0.000356574	0.179921	0.314155	0.0337959	1.46304e-20	-0.00152207	0.00114678	0.184423	0.184423	0.321203	20	0.430746
	DDX56	sQTL_BrainMeta	ENSG00000136271.11	7	44570427	rs217378	7	44568504	A	G	0.440838	-0.000109568	0.000352651	0.756031	0.0737961	0.00851679	4.52413e-18	-0.00148473	0.0047818	0.756183	0.756183	0.904214	14	0.849595
	DDX58	sQTL_BrainMeta	ENSG00000107201.11	9	32490755	rs10970985	9	32453121	C	G	0.357744	0.0013077	0.00106145	0.217953	0.074754	0.00881911	2.32344e-17	0.0174933	0.0143484	0.222776	0.222776	0.465726	9	0.469867
	DDX59	sQTL_BrainMeta	chr1:200635879:200635974:clu_217686_	1	200666798	rs35249716	1	200655915	G	C	0.414853	0.00154897	0.00102428	0.13047	0.243926	0.0306473	1.73275e-15	0.00635017	0.00427427	0.137366	0.137366	0.0505685	14	0.386682
	DDX6	sQTL_BrainMeta	ENSG00000110367.13	11	118769463	rs2510897	11	118773873	C	A	0.415054	-0.00368604	0.00106398	0.000531446	0.0763594	0.00848697	2.31456e-19	-0.0482723	0.0149311	0.00122499	0.00122499	0.000386006	20	0.0589195
	DDX60	sQTL_BrainMeta	chr4:169138831:169141806:clu_278101_	4	168219167	rs4488907	4	168068285	G	A	0.258677	-0.00224019	0.00128216	0.0806015	0.285755	0.0372376	1.66927e-14	-0.00783955	0.00460174	0.0884545	0.0884545	0.0168942	9	0.327262
	DDX60L	sQTL_BrainMeta	chr4:169317278:169321977:clu_278122_	4	168398477	rs4692656	4	168393176	T	C	0.4094	0.00243207	0.0010284	0.0180346	1.11043	0.0234015	0	0.0021902	0.000927277	0.0181779	0.24117	0.0121704	20	0.187617
	DEAF1	sQTL_BrainMeta	ENSG00000177030.17	11	675474	rs7935419	11	678973	C	T	0.122211	-0.000362701	0.000375791	0.334461	0.348664	0.0129239	2.66591e-160	-0.00104026	0.00107849	0.33477	0.583891	0.61137	20	0.571441
	DECR1	sQTL_BrainMeta	ENSG00000104325.7	8	90027519	rs6470736	8	90145668	A	T	0.175551	0.00322088	0.00129615	0.0129566	0.101645	0.010216	2.53208e-23	0.0316875	0.0131434	0.015913	0.015913	0.0273918	13	0.174731
	DECR2	sQTL_BrainMeta	chr16:461076:461890:clu_33772_	16	411483	rs1204499	16	415589	G	A	0.510558	0.00327129	0.00106181	0.00206409	-0.180721	0.0266301	1.14997e-11	-0.0181013	0.00645253	0.0050269	0.0050269	0.0337176	20	0.113224
	DEF8	sQTL_BrainMeta	ENSG00000140995.17	16	89958378	rs4620955	16	90028089	C	T	0.0956337	-0.00263036	0.00188405	0.162678	0.211846	0.0136167	1.41002e-54	-0.0124164	0.00892922	0.164367	0.0681614	0.176689	20	0.410291
	DEGS1	sQTL_BrainMeta	chr1:224378021:224388661:clu_110863_	1	224195639	rs6666295	1	224198958	T	C	0.518015	-0.00125253	0.00102098	0.219904	-0.166016	0.0279513	2.85967e-09	0.00754463	0.00627974	0.229587	0.229587	0.748124	15	0.474924
	DEGS2	sQTL_BrainMeta	chr14:100597343:100615305:clu_126648_	14	100139987	rs941900	14	100137062	C	A	0.246839	0.000156226	0.000355212	0.660075	0.225065	0.0326651	5.57656e-12	0.000694138	0.00158148	0.660722	0.660722	0.119775	19	0.792543
	DEK	sQTL_BrainMeta	chr6:18258636:18264074:clu_243157_	6	18261124	rs445149	6	18294432	C	A	0.18912	-0.00105118	0.000384097	0.00620473	0.174078	0.029194	2.47945e-09	-0.00603857	0.00242777	0.012872	0.012872	0.214032	11	0.162203
	DELE1	sQTL_BrainMeta	ENSG00000081791.9	5	141932951	rs3761760	5	141922771	T	C	0.4861	-0.00210858	0.00102525	0.0397207	0.062124	0.00833597	9.15738e-14	-0.0339414	0.0171202	0.0474195	0.0474195	0.0482974	10	0.260525
	DENND10	sQTL_BrainMeta	ENSG00000119979.18	10	119121035	rs11198781	10	119114747	A	G	0.428025	-0.00142103	0.00102362	0.165063	0.142182	0.00863134	5.75597e-61	-0.00999444	0.00722487	0.166561	0.497616	0.306638	20	0.411775
	DENND1A	sQTL_BrainMeta	chr9:126554909:126641230:clu_77543_	9	123835791	rs10818883	9	123848703	A	C	0.126788	0.000644357	0.000376777	0.0872326	0.632696	0.0477346	4.25095e-40	0.00101843	0.000600447	0.0898632	0.225586	0.0687132	16	0.32968
	DENND1B	sQTL_BrainMeta	chr1:197704926:197741998:clu_217644_	1	197754332	rs6692930	1	197843539	G	A	0.19225	-0.00126866	0.000374474	0.000704454	0.241648	0.0367366	4.77238e-11	-0.00525002	0.00174312	0.00259665	0.00259665	0.111631	10	0.0827103
	DENND1C	sQTL_BrainMeta	ENSG00000205744.10	19	6474882	rs12983560	19	6476459	G	A	0.329096	0.000820405	0.00103433	0.427674	0.0522632	0.0085027	7.91337e-10	0.0156976	0.0199548	0.431483	0.431483	0.259215	4	0.639951
	DENND2A	sQTL_BrainMeta	ENSG00000146966.13	7	140596206	rs2252397	7	140525950	A	G	0.4398	-5.88848e-05	0.000352879	0.867472	0.0941993	0.0083791	2.53075e-29	-0.000625108	0.0037465	0.867487	0.867487	0.852676	17	0.921532
	DENND2B	sQTL_BrainMeta	ENSG00000166444.19	11	8802151	rs10769954	11	8762166	A	G	0.297485	-0.00254344	0.00109791	0.0205244	0.0687282	0.00845464	4.32678e-16	-0.0370073	0.0166107	0.025886	0.0637423	0.0382656	20	0.212656
	DENND3	sQTL_BrainMeta	chr8:142199245:142202430:clu_166033_	8	141190739	rs10103731	8	141195969	T	C	0.406361	0.00237115	0.00103451	0.0219022	0.69527	0.028865	3.42138e-128	0.00341041	0.00149464	0.022504	0.0554547	0.0348703	16	0.199229
	DENND4A	sQTL_BrainMeta	ENSG00000174485.16	15	65725169	rs7183915	15	65805040	A	C	0.177953	-8.66639e-05	0.00035445	0.806841	0.0832609	0.0107218	8.12551e-15	-0.00104087	0.00425921	0.806935	0.806935	0.42264	13	0.882832
	DENND4B	sQTL_BrainMeta	ENSG00000198837.10	1	153938109	rs9426887	1	153739486	A	G	0.0524153	-0.000130487	0.0025822	0.959697	0.107791	0.0156794	6.21283e-12	-0.00121056	0.0239564	0.959699	0.959699	null	null	0.97626
	DENND4C	sQTL_BrainMeta	ENSG00000137145.21	9	19302358	rs10757050	9	19285652	C	T	0.413222	0.0010677	0.00102058	0.295484	0.071142	0.00870545	3.03005e-16	0.015008	0.0144628	0.29941	0.29941	0.23018	17	0.541867
	DENND5A	sQTL_BrainMeta	chr11:9228329:9229108:clu_11308_	11	9207171	rs6486215	11	9218253	C	T	0.435426	-0.00182442	0.00102427	0.0748831	-0.333834	0.0318908	1.21118e-25	0.00546504	0.00311231	0.0790984	0.0790984	0.169326	20	0.315268
	DENND5B	sQTL_BrainMeta	chr12:31648853:31650055:clu_189492_	12	31496520	rs7963764	12	31514675	A	G	0.392957	0.000889132	0.00102387	0.385174	0.195467	0.027928	2.57868e-12	0.00454876	0.00527824	0.3888	0.3888	0.193829	20	0.610738
	DENND6B	sQTL_BrainMeta	ENSG00000205593.12	22	50318021	rs62241223	22	50310768	T	C	0.449015	0.00158665	0.00104178	0.127753	0.18363	0.0084488	9.68237e-105	0.00864045	0.00568713	0.128687	0.243923	0.0019097	20	0.377444
	DENR	sQTL_BrainMeta	ENSG00000139726.11	12	122761944	rs2649902	12	122759140	G	A	0.11055	0.00210814	0.00134427	0.116825	0.156399	0.0134866	4.28626e-31	0.0134792	0.00867336	0.120162	0.120162	0.064584	20	0.368988
	DEPDC5	sQTL_BrainMeta	chr22:32215211:32229901:clu_120695_	22	31826570	rs12484606	22	31541490	C	T	0.261116	-0.00205993	0.00117823	0.080408	0.195291	0.0353982	3.44896e-08	-0.010548	0.00632893	0.0955862	0.0955862	0.0449895	13	0.338477
	DEPDC7	sQTL_BrainMeta	ENSG00000121690.11	11	33024729	rs7113093	11	33034024	T	C	0.410888	0.000774602	0.00111725	0.488113	0.071018	0.00846221	4.76425e-17	0.0109071	0.0157855	0.489592	0.489592	0.0898657	11	0.678123
	DERL1	sQTL_BrainMeta	chr8:124031485:124033687:clu_69509_	8	123020346	rs2602001	8	123183734	T	C	0.1023	0.00134722	0.00150682	0.371279	0.280414	0.0426113	4.68075e-11	0.00480437	0.00542291	0.37565	0.37565	0.268486	4	0.602515
	DESI1	sQTL_BrainMeta	ENSG00000100418.8	22	41609535	rs12628667	22	41592923	C	G	0.436592	-0.0034971	0.0010656	0.00103138	0.106455	0.00839124	7.03101e-37	-0.0328505	0.0103393	0.00148686	0.00163065	0.000106083	20	0.0647608
	DEXI	sQTL_BrainMeta	ENSG00000182108.11	16	10935679	rs6498135	16	10941076	A	G	0.41515	0.00100733	0.00105941	0.341683	0.0779242	0.00833247	8.61175e-21	0.0129271	0.0136654	0.344165	0.344165	0.11335	20	0.576673
	DFFB	sQTL_BrainMeta	ENSG00000169598.17	1	3871348	rs11584266	1	3874969	A	G	0.486371	-0.00170001	0.00103161	0.0993708	0.14499	0.00839799	8.64386e-67	-0.011725	0.00714737	0.10091	0.223317	0.443699	9	0.345324
	DGCR2	sQTL_BrainMeta	chr22:19029472:19035953:clu_6556_	22	19045199	rs807759	22	19126173	A	G	0.589212	-0.000423032	0.000355071	0.233496	-0.328532	0.0288221	4.2489e-30	0.00128764	0.00108667	0.236039	0.236039	null	null	0.481662
	DGCR6	sQTL_BrainMeta	chr22:18894599:18897685:clu_119110_	22	18908629	rs431289	22	18909196	T	C	0.289102	-0.000792699	0.000381794	0.037871	1.17325	0.0217178	0	-0.000675642	0.000325655	0.0380128	0.0846803	0.83649	5	0.241394
	DGCR6L	sQTL_BrainMeta	ENSG00000128185.10	22	20317159	rs2280117	22	20319470	T	C	0.46895	-0.000184759	0.000352894	0.600589	0.100605	0.00856177	7.02345e-32	-0.00183648	0.00351121	0.60095	0.60095	0.183387	3	0.75193
	DGKA	sQTL_BrainMeta	chr12:56335368:56335782:clu_83248_	12	55941791	rs10783774	12	55909972	G	A	0.201362	0.00219986	0.00121563	0.0703508	-0.326723	0.0370299	1.11221e-18	-0.0067331	0.00379812	0.0762713	0.0762713	null	null	0.311167
	DGKB	sQTL_BrainMeta	chr7:14775819:14793553:clu_265339_	7	14745061	rs7809161	7	14732886	T	A	0.152542	-0.00217625	0.00148724	0.14339	-0.234725	0.0401904	5.20978e-09	0.0092715	0.00653194	0.15578	0.15578	0.192304	3	0.403335
	DGKD	sQTL_BrainMeta	ENSG00000077044.11	2	233413299	rs4663699	2	233553973	A	T	0.307937	0.00276686	0.00106519	0.00938961	0.0600031	0.00887809	1.39376e-11	0.0461119	0.0190182	0.0153242	0.0153242	0.0277281	14	0.172917
	DGKE	sQTL_BrainMeta	chr17:54939612:54939708:clu_261181_	17	56862299	rs35282812	17	56859274	A	G	0.257236	-0.000164211	0.00107858	0.878992	-0.201406	0.0324017	5.1032e-10	0.000815323	0.00535685	0.879027	0.879027	0.760813	6	0.928033
	DGKG	sQTL_BrainMeta	ENSG00000058866.15	3	186233951	rs2268831	3	186270060	G	A	0.210579	0.000188331	0.00128792	0.883741	0.0847639	0.0099911	2.177e-17	0.00222183	0.0151964	0.883758	0.883758	0.719838	6	0.930271
	DGKQ	sQTL_BrainMeta	chr4:959317:959939:clu_273373_	4	965840	rs9328759	4	889057	C	T	0.154076	0.00263809	0.00168268	0.11693	-0.261685	0.0368084	1.16564e-12	-0.0100812	0.00658467	0.125768	0.125768	0.182435	8	0.37516
	DGKZ	sQTL_BrainMeta	chr11:46391100:46392863:clu_288873_	11	46370432	rs6485682	11	46424714	C	A	0.172383	-0.00053676	0.00150921	0.722098	-0.370895	0.0454501	3.33657e-16	0.0014472	0.00407296	0.722351	0.722351	0.100381	16	0.826978
	DGLUCY	sQTL_BrainMeta	ENSG00000133943.21	14	91142982	rs10132170	14	91177777	C	T	0.428498	0.00157716	0.0010238	0.123441	0.230477	0.00834643	7.58693e-168	0.006843	0.004449	0.124025	0.0270245	0.129139	20	0.372816
	DGUOK	sQTL_BrainMeta	chr2:74154179:74185273:clu_235572_	2	73942599	rs1721238	2	73919742	G	A	0.305273	-0.000760641	0.00036078	0.0350029	-0.256509	0.0288129	5.45746e-19	0.00296536	0.0014454	0.0402106	0.0402106	0.510068	12	0.246966
	DHCR7	sQTL_BrainMeta	chr11:71155165:71155901:clu_15012_	11	71444487	rs11606033	11	71443158	A	G	0.224003	-0.000554488	0.00103348	0.591597	-0.277493	0.0367519	4.33761e-14	0.0019982	0.00373374	0.59253	0.59253	0.572568	15	0.746184
	DHDDS	sQTL_BrainMeta	ENSG00000117682.17	1	26451794	rs4402166	1	26523915	C	T	0.259742	0.000225571	0.00109173	0.836307	0.0698296	0.00947316	1.68958e-13	0.00323031	0.0156403	0.836371	0.836371	0.704653	9	0.902567
	DHDH	sQTL_BrainMeta	ENSG00000104808.8	19	48939334	rs1805419	19	48955847	A	G	0.280558	-0.000588071	0.000358124	0.100572	0.0595762	0.0104323	1.12493e-08	-0.00987091	0.00625478	0.114533	0.114533	null	null	0.362568
	DHFR	sQTL_BrainMeta	chr5:79929811:79945208:clu_43904_	5	80641691	rs408626	5	80655314	C	T	0.430795	-0.000731796	0.00101849	0.472445	-0.459662	0.0338018	4.07337e-42	0.00159203	0.00221884	0.473062	0.435785	0.480804	20	0.668288
	DHODH	sQTL_BrainMeta	ENSG00000102967.12	16	72018126	rs7186207	16	72001460	T	C	0.486775	0.000331796	0.000353988	0.3486	0.054808	0.00833888	4.94474e-11	0.00605378	0.00652403	0.353448	0.353448	0.141764	8	0.584418
	DHPS	sQTL_BrainMeta	ENSG00000095059.16	19	12678798	rs722571	19	12700565	T	C	0.568782	-0.000226144	0.000354484	0.523504	0.0791532	0.00833695	2.21755e-21	-0.00285704	0.00448855	0.524439	0.524439	0.116919	5	0.699658
	DHRS1	sQTL_BrainMeta	chr14:24761536:24765715:clu_123643_	14	24294420	rs10146996	14	24294980	G	C	0.116009	-0.00427229	0.00154463	0.00567668	-0.507728	0.0532594	1.5264e-21	0.00841452	0.0031677	0.00789916	0.00789916	0.0159494	8	0.134629
	DHRS11	sQTL_BrainMeta	chr17:34955479:34956401:clu_258656_	17	36599511	rs62070730	17	36517854	C	T	0.479732	0.000851148	0.001017	0.402637	-0.188807	0.0269179	2.31337e-12	-0.00450805	0.00542467	0.405958	0.405958	0.684687	18	0.625062
	DHRS12	sQTL_BrainMeta	chr13:52365393:52373670:clu_135666_	13	51795396	rs9535761	13	51799678	G	C	0.126875	0.00169493	0.00133248	0.203371	0.667853	0.040541	5.68826e-61	0.00253787	0.00200111	0.204715	0.431947	0.311248	20	0.449823
	DHRS3	sQTL_BrainMeta	chr1:12640694:12677159:clu_208004_	1	12598914	rs3128449	1	12581730	G	A	0.349418	0.000344314	0.000354899	0.331961	0.149883	0.0253758	3.49334e-09	0.00229721	0.00239956	0.338394	0.338394	0.121603	12	0.573321
	DHRS4	sQTL_BrainMeta	ENSG00000157326.19	14	23961506	rs1157625	14	23916950	G	A	0.243791	-2.69268e-05	0.000354385	0.939434	0.0697909	0.00926612	5.00327e-14	-0.000385821	0.00507807	0.939437	0.221583	0.704408	14	0.962517
	DHRS4L2	sQTL_BrainMeta	ENSG00000187630.17	14	23988141	rs12436151	14	23846381	G	A	0.542751	-0.00176896	0.00103887	0.0886106	0.0600843	0.00833649	5.70356e-13	-0.0294413	0.0177662	0.0974885	0.208898	0.531176	6	0.340678
	DHRS7	sQTL_BrainMeta	ENSG00000100612.14	14	60156987	rs308984	14	60087333	T	C	0.121974	-0.00266559	0.00162591	0.101121	0.139056	0.01095	5.97953e-37	-0.0191692	0.0117896	0.10396	0.10396	0.00414697	5	0.349723
	DHTKD1	sQTL_BrainMeta	chr10:12150014:12159672:clu_220855_	10	12112844	rs61844353	10	12092791	G	A	0.284155	-0.00112745	0.00103341	0.275272	-0.294696	0.0296436	2.75204e-23	0.0038258	0.00352774	0.278147	0.278147	0.278012	20	0.522067
[truncated: 6,052 more rows]
